# Supplementary material for: Comparative transcriptome analyses and CRISPR/Cas9-mediated functional study of Tfsdh1 reveal insights into the interaction between Tremella fuciformis and Annulohypoxylon stygium
Source: Front Microbiol. 2026 Jan 12;16:1723122. doi: 10.3389/fmicb.2025.1723122 (PMC12834513; doi:10.3389/fmicb.2025.1723122)
Supplement: Supplementary file 1 [file Data_Sheet_1.zip]

Archive with 18 entries (15 files):
- Supplementary figures and tables.docx
- Supplementary datasets/
- Supplementary datasets/Tremella fuciformis/
- Supplementary datasets/Tremella fuciformis/dataset4_annotation_Tf.xlsx
- Supplementary datasets/Tremella fuciformis/dataset7_KEGG_erichment_Tf.xlsx
- Supplementary datasets/Tremella fuciformis/dataset2_cds_Tf.txt
- Supplementary datasets/Tremella fuciformis/dataset3_pep_Tf.txt
- Supplementary datasets/Tremella fuciformis/dataset5_DEGs_Tf.xlsx
- Supplementary datasets/Tremella fuciformis/dataset6_GO_enrichment_Tf.xlsx
- Supplementary datasets/Tremella fuciformis/dataset1_FPKM_Tf.xlsx
- Supplementary datasets/Annulohypoxylon stygium/
- Supplementary datasets/Annulohypoxylon stygium/dataset5_DEGs_As.xlsx
- Supplementary datasets/Annulohypoxylon stygium/dataset2_cds_As.txt
- Supplementary datasets/Annulohypoxylon stygium/dataset3_pep_As.txt
- Supplementary datasets/Annulohypoxylon stygium/dataset1_FPKM_As.xlsx
- Supplementary datasets/Annulohypoxylon stygium/dataset4_annotation_As.xlsx
- Supplementary datasets/Annulohypoxylon stygium/dataset7_KEGG_enrichment_As.xlsx
- Supplementary datasets/Annulohypoxylon stygium/dataset6_GO_enrichment_As.xlsx
