# Supplementary material for: Comparative transcriptome analyses and CRISPR/Cas9-mediated functional study of Tfsdh1 reveal insights into the interaction between Tremella fuciformis and Annulohypoxylon stygium
Source: Front Microbiol. 2026 Jan 12;16:1723122. doi: 10.3389/fmicb.2025.1723122 (PMC12834513; doi:10.3389/fmicb.2025.1723122)
Supplement: Supplementary file 1 [file Data_Sheet_1.zip › Supplementary datasets/Tremella fuciformis/dataset4_annotation_Tf.xlsx]

## Sheet: Sheet1
gene_id	kegg	go	nr	trembl	swissprot	pfam	kog
gene_sp10040570.1	N/A	GO:0016787//molecular_function hydrolase activity	hypothetical protein TREMEDRAFT_62661 [Tremella mesenterica DSM 1558] >EIW68948.1 hypothetical protein TREMEDRAFT_62661 [Tremella mesenterica DSM 1558]	Uncharacterized protein {ECO:0000313|EMBL:ORX35390.1} Fragment OS=Kockovaella imperatae ORFNames=BD324DRAFT_582039 {ECO:0000313|EMBL:ORX35390.1} PE=4	N/A	Dienelactone hydrolase family	N/A
gene_sp10029370.1	N/A	N/A	beta-lactamase superfamily domain-domain-containing protein [Naematelia encephala]	Beta-lactamase superfamily domain-domain-containing protein {ECO:0000313|EMBL:ORY20713.1} OS=Naematelia encephala ORFNames=BCR39DRAFT_554940 {ECO:0000313|EMBL:ORY20713.1} PE=4	N/A	N/A	[R] KOG3798 Predicted Zn-dependent hydrolase (beta-lactamase superfamily)
gene_sp10048920.1	N/A	N/A	hypothetical protein TREMEDRAFT_63833 [Tremella mesenterica DSM 1558] >EIW67948.1 hypothetical protein TREMEDRAFT_63833 [Tremella mesenterica DSM 1558]	N/A	N/A	N/A	N/A
gene_sp10003070.1	N/A	N/A	hypothetical protein TREMEDRAFT_58821 [Tremella mesenterica DSM 1558] >EIW72652.1 hypothetical protein TREMEDRAFT_58821 [Tremella mesenterica DSM 1558]	Uncharacterized protein {ECO:0000313|EMBL:OCF55557.1} OS=Kwoniella mangroviensis CBS 10435 ORFNames=L486_07041 {ECO:0000313|EMBL:OCF55557.1} PE=4	N/A	N/A	N/A
gene_sp10029310.1	N/A	GO:0016021//cellular_component integral component of membrane;GO:0055085//biological_process transmembrane transport	hypothetical protein TREMEDRAFT_58197 [Tremella mesenterica DSM 1558] >EIW72048.1 hypothetical protein TREMEDRAFT_58197 [Tremella mesenterica DSM 1558]	Uncharacterized protein {ECO:0000313|EMBL:EXJ86765.1} OS=Capronia epimyces CBS 606.96 ORFNames=A1O3_03719 {ECO:0000313|EMBL:EXJ86765.1} PE=4	Uncharacterized transporter C417.10 OS=Schizosaccharomyces pombe (strain 972 / ATCC 24843) (Fission yeast) ORFNames=SPCC417.10 PE=3	Major Facilitator Superfamily	[G] KOG2533 Permease of the major facilitator superfamily
gene_sp10042320.1	N/A	N/A	hypothetical protein TREMEDRAFT_70159 [Tremella mesenterica DSM 1558] >EIW66607.1 hypothetical protein TREMEDRAFT_70159 [Tremella mesenterica DSM 1558]	Uncharacterized protein {ECO:0000313|EMBL:EIW66607.1} OS=Tremella mesenterica (strain ATCC 24925 / CBS 8224 / DSM 1558 / NBRC 9311 / NRRL Y-6157 / RJB 2259-6) (Jelly fungus) ORFNames=TREMEDRAFT_70159 {ECO:0000313|EMBL:EIW66607.1} PE=4	N/A	N/A	N/A
gene_sp10045870.1	N/A	GO:0000981//molecular_function DNA-binding transcription factor activity, RNA polymerase II-specific;GO:0005634//cellular_component nucleus;GO:0006355//biological_process regulation of transcription, DNA-templated;GO:0008270//molecular_function zinc ion binding	hypothetical protein I352_01571 [Cryptococcus gattii VGII MMRL2647]	Uncharacterized protein {ECO:0000313|EMBL:ADV22229.1} OS=Cryptococcus gattii serotype B (strain WM276 / ATCC MYA-4071) (Filobasidiella gattii) (Cryptococcus bacillisporus) OrderedLocusNames=CGB_D1020W {ECO:0000313|EMBL:ADV22229.1} PE=4	N/A	Fungal specific transcription factor domain	N/A
gene_sp10003090.1	K00963//UTP--glucose-1-phosphate uridylyltransferase [EC:2.7.7.9]	N/A	hypothetical protein L203_03453 [Cryptococcus depauperatus CBS 7841]	Uncharacterized protein {ECO:0000313|EMBL:ODN87181.1} OS=Cryptococcus depauperatus CBS 7841 ORFNames=L203_03453 {ECO:0000313|EMBL:ODN87181.1} PE=4	N/A	N/A	N/A
gene_sp10050120.1	N/A	GO:0006457//biological_process protein folding;GO:0016272//cellular_component prefoldin complex	prefoldin subunit [Trichosporon asahii var. asahii CBS 8904]	Prefoldin subunit 3 {ECO:0000256|PIRNR:PIRNR016396} OS=Trichosporon asahii var. asahii (strain CBS 8904) (Yeast) ORFNames=A1Q2_06376 {ECO:0000313|EMBL:EKC99439.1} PE=3	Prefoldin subunit 3 Genes involved in microtubule biogenesis protein 2 Gim complex subunit 2 Short=GimC subunit 2 OS=Saccharomyces cerevisiae (strain ATCC 204508 / S288c) (Baker's yeast) Name=PAC10 Synonyms=GIM2, PFD3 OrderedLocusNames=YGR078C PE=1	Prefoldin subunit	[O] KOG3313 Molecular chaperone Prefoldin, subunit 3
gene_sp10067500.1	N/A	N/A	hypothetical protein TREMEDRAFT_25037 [Tremella mesenterica DSM 1558] >EIW72945.1 hypothetical protein TREMEDRAFT_25037 [Tremella mesenterica DSM 1558]	Uncharacterized protein {ECO:0000313|EMBL:OCF53018.1} OS=Kwoniella pini CBS 10737 ORFNames=I206_00319 {ECO:0000313|EMBL:OCF53018.1} PE=4	N/A	N/A	N/A
gene_sp10006640.1	N/A	GO:0008080//molecular_function N-acetyltransferase activity	hypothetical protein TREMEDRAFT_59238 [Tremella mesenterica DSM 1558] >EIW73077.1 hypothetical protein TREMEDRAFT_59238 [Tremella mesenterica DSM 1558]	Uncharacterized protein {ECO:0000313|EMBL:OCF27026.1} OS=Kwoniella bestiolae CBS 10118 ORFNames=I302_01861 {ECO:0000313|EMBL:OCF27026.1} PE=4	N/A	Acetyltransferase (GNAT) domain	N/A
gene_sp10045850.1	N/A	GO:0016407//molecular_function acetyltransferase activity	hypothetical protein I302_04735 [Kwoniella bestiolae CBS 10118] >OCF24925.1 hypothetical protein I302_04735 [Kwoniella bestiolae CBS 10118]	Uncharacterized protein {ECO:0000313|EMBL:OCF24925.1} OS=Kwoniella bestiolae CBS 10118 ORFNames=I302_04735 {ECO:0000313|EMBL:OCF24925.1} PE=4	N/A	Maltose acetyltransferase	N/A
gene_sp10053240.1	K18466//vacuolar protein sorting-associated protein 26	N/A	vacuolar protein sorting-associated protein 26-domain-containing protein [Kockovaella imperatae] >ORX34358.1 vacuolar protein sorting-associated protein 26-domain-containing protein [Kockovaella imperatae]	Vacuolar protein sorting-associated protein 26-domain-containing protein {ECO:0000313|EMBL:ORX34358.1} OS=Kockovaella imperatae ORFNames=BD324DRAFT_653136 {ECO:0000313|EMBL:ORX34358.1} PE=4	Vacuolar protein sorting-associated protein 26 OS=Schizosaccharomyces pombe (strain 972 / ATCC 24843) (Fission yeast) Name=vps26 Synonyms=pep8 ORFNames=SPAC4G9.13c PE=3	Vacuolar protein sorting-associated protein 26	[U] KOG3063 Membrane coat complex Retromer, subunit VPS26
gene_sp10065430.1	N/A	N/A	hypothetical protein TREMEDRAFT_39940 [Tremella mesenterica DSM 1558] >EIW67797.1 hypothetical protein TREMEDRAFT_39940 [Tremella mesenterica DSM 1558]	Glyoxal oxidase {ECO:0000313|EMBL:OCF27203.1} OS=Kwoniella bestiolae CBS 10118 ORFNames=I302_02041 {ECO:0000313|EMBL:OCF27203.1} PE=4	Aldehyde oxidase GLOX {ECO:0000305} EC=1.2.3.1 {ECO:0000305} Glyoxal oxidase {ECO:0000303|PubMed:8346264} Short=GLOX {ECO:0000303|PubMed:8346264} Precursor OS=Phanerochaete chrysosporium (White-rot fungus) (Sporotrichum pruinosum) Name=GLX {ECO:0000303|PubMed:8346264} PE=1	Domain of unknown function (DUF1929)	[S] LSE0048 A Uncharacterized protein
gene_sp10056640.1	N/A	GO:0000139//cellular_component Golgi membrane;GO:0005789//cellular_component endoplasmic reticulum membrane;GO:0008203//biological_process cholesterol metabolic process;GO:0015485//molecular_function cholesterol binding;GO:0032933//biological_process SREBP signaling pathway;GO:0005515//molecular_function protein binding	hypothetical protein TREMEDRAFT_65412 [Tremella mesenterica DSM 1558] >EIW66542.1 hypothetical protein TREMEDRAFT_65412 [Tremella mesenterica DSM 1558]	Uncharacterized protein {ECO:0000313|EMBL:EIW66542.1} OS=Tremella mesenterica (strain ATCC 24925 / CBS 8224 / DSM 1558 / NBRC 9311 / NRRL Y-6157 / RJB 2259-6) (Jelly fungus) ORFNames=TREMEDRAFT_65412 {ECO:0000313|EMBL:EIW66542.1} PE=4	N/A	Sterol-sensing domain of SREBP cleavage-activation	[I] KOG1933 Cholesterol transport protein (Niemann-Pick C disease protein)
gene_sp10028980.1	K02731//20S proteasome subunit alpha 4 [EC:3.4.25.1]	GO:0004298//molecular_function threonine-type endopeptidase activity;GO:0005839//cellular_component proteasome core complex;GO:0051603//biological_process proteolysis involved in cellular protein catabolic process;GO:0004175//molecular_function endopeptidase activity;GO:0006511//biological_process ubiquitin-dependent protein catabolic process;GO:0019773//cellular_component proteasome core complex…	hypothetical protein TREMEDRAFT_26035 [Tremella mesenterica DSM 1558] >EIW73573.1 hypothetical protein TREMEDRAFT_26035 [Tremella mesenterica DSM 1558]	Proteasome subunit alpha type {ECO:0000256|RuleBase:RU000551} EC=3.4.25.1 {ECO:0000256|RuleBase:RU000551} OS=Kwoniella heveanensis CBS 569 ORFNames=I317_02235 {ECO:0000313|EMBL:OCF43965.1} PE=3	Proteasome subunit alpha type-4 EC=3.4.25.1 Macropain subunit PRE6 Multicatalytic endopeptidase complex subunit PRE6 Proteasome component PRE6 Proteinase YSCE subunit PRE6 OS=Saccharomyces cerevisiae (strain ATCC 204508 / S288c) (Baker's yeast) Name=PRE6 OrderedLocusNames=YOL038W PE=1	Proteasome subunit	[O] KOG0183 20S proteasome, regulatory subunit alpha type PSMA7/PRE6
gene_sp10050520.1	N/A	GO:0016021//cellular_component integral component of membrane;GO:0055085//biological_process transmembrane transport	hypothetical protein I302_03371 [Kwoniella bestiolae CBS 10118] >OCF28512.1 hypothetical protein I302_03371 [Kwoniella bestiolae CBS 10118]	Uncharacterized protein {ECO:0000313|EMBL:OCF28512.1} OS=Kwoniella bestiolae CBS 10118 ORFNames=I302_03371 {ECO:0000313|EMBL:OCF28512.1} PE=4	N/A	Major Facilitator Superfamily	N/A
gene_sp10061390.1	N/A	N/A	hypothetical protein L202_01890 [Cryptococcus amylolentus CBS 6039] >ODN81463.1 hypothetical protein L202_01890 [Cryptococcus amylolentus CBS 6039] >ODO10302.1 hypothetical protein I350_02531 [Cryptococcus amylolentus CBS 6273]	Uncharacterized protein {ECO:0000313|EMBL:ODN81463.1} OS=Cryptococcus amylolentus CBS 6039 ORFNames=L202_01890 {ECO:0000313|EMBL:ODN81463.1} PE=4	N/A	N/A	N/A
gene_sp10068480.1	N/A	N/A	hypothetical protein I302_00345 [Kwoniella bestiolae CBS 10118] >OCF28855.1 hypothetical protein I302_00345 [Kwoniella bestiolae CBS 10118]	Uncharacterized protein {ECO:0000313|EMBL:OCF28855.1} OS=Kwoniella bestiolae CBS 10118 ORFNames=I302_00345 {ECO:0000313|EMBL:OCF28855.1} PE=4	N/A	N/A	N/A
gene_sp10028820.1	N/A	GO:0016021//cellular_component integral component of membrane;GO:0055085//biological_process transmembrane transport	sugar transporter-like protein [Naematelia encephala]	Sugar transporter-like protein {ECO:0000313|EMBL:ORY26803.1} OS=Naematelia encephala ORFNames=BCR39DRAFT_250405 {ECO:0000313|EMBL:ORY26803.1} PE=4	N/A	Major Facilitator Superfamily	[R] KOG0255 Synaptic vesicle transporter SVOP and related transporters (major facilitator superfamily)
gene_sp10056660.1	N/A	N/A	hypothetical protein TREMEDRAFT_74730 [Tremella mesenterica DSM 1558] >EIW66544.1 hypothetical protein TREMEDRAFT_74730 [Tremella mesenterica DSM 1558]	Uncharacterized protein {ECO:0000313|EMBL:EIW66544.1} OS=Tremella mesenterica (strain ATCC 24925 / CBS 8224 / DSM 1558 / NBRC 9311 / NRRL Y-6157 / RJB 2259-6) (Jelly fungus) ORFNames=TREMEDRAFT_74730 {ECO:0000313|EMBL:EIW66544.1} PE=4	N/A	Zinc knuckle	N/A
gene_sp10041580.1	K14837//nucleolar protein 12	GO:0003676//molecular_function nucleic acid binding	nucleolar protein 12 [Kwoniella dejecticola CBS 10117] >OBR86876.1 nucleolar protein 12 [Kwoniella dejecticola CBS 10117]	Nucleolar protein 12 {ECO:0000313|EMBL:OBR86876.1} OS=Kwoniella dejecticola CBS 10117 ORFNames=I303_02897 {ECO:0000313|EMBL:OBR86876.1} PE=4	N/A	N/A	N/A
gene_sp10038460.1	N/A	N/A	hypothetical protein I303_05979 [Kwoniella dejecticola CBS 10117] >OBR83699.1 hypothetical protein I303_05979 [Kwoniella dejecticola CBS 10117]	Uncharacterized protein {ECO:0000313|EMBL:OBR83699.1} OS=Kwoniella dejecticola CBS 10117 ORFNames=I303_05979 {ECO:0000313|EMBL:OBR83699.1} PE=4	Vacuolar transporter chaperone 2 OS=Schizosaccharomyces pombe (strain 972 / ATCC 24843) (Fission yeast) Name=vtc2 ORFNames=SPAC14C4.11 PE=1	Domain of unknown function (DUF202)	[UO] KOG4580 Component of vacuolar transporter chaperone (Vtc) involved in vacuole fusion
gene_sp10067250.1	K02542//DNA replication licensing factor MCM6 [EC:3.6.4.12]	GO:0003677//molecular_function DNA binding;GO:0005524//molecular_function ATP binding;GO:0006270//biological_process DNA replication initiation;GO:0003678//molecular_function DNA helicase activity;GO:0005634//cellular_component nucleus;GO:0042555//cellular_component MCM complex	hypothetical protein TREMEDRAFT_29695 [Tremella mesenterica DSM 1558] >EIW70041.1 hypothetical protein TREMEDRAFT_29695 [Tremella mesenterica DSM 1558]	DNA helicase {ECO:0000256|SAAS:SAAS00536514} EC=3.6.4.12 {ECO:0000256|SAAS:SAAS00536514} OS=Kwoniella heveanensis CBS 569 ORFNames=I317_00644 {ECO:0000313|EMBL:OCF45399.1} PE=3	DNA replication licensing factor mcm6 EC=3.6.4.12 Minichromosome maintenance protein 6 OS=Schizosaccharomyces pombe (strain 972 / ATCC 24843) (Fission yeast) Name=mcm6 Synonyms=mis5 ORFNames=SPBC211.04c PE=1	MCM OB domain	[L] KOG0480 DNA replication licensing factor, MCM6 component
gene_sp10017970.1	N/A	GO:0005515//molecular_function protein binding	hypothetical protein TREMEDRAFT_68118 [Tremella mesenterica DSM 1558] >EIW70575.1 hypothetical protein TREMEDRAFT_68118 [Tremella mesenterica DSM 1558]	Uncharacterized protein {ECO:0000313|EMBL:ODO08361.1} OS=Tsuchiyaea wingfieldii CBS 7118 ORFNames=L198_00086 {ECO:0000313|EMBL:ODO08361.1} PE=4	N/A	Tetratricopeptide repeat	[T] KOG4225 Sorbin and SH3 domain-containing protein
gene_sp10011700.1	N/A	N/A	hypothetical protein I302_07906 [Kwoniella bestiolae CBS 10118] >OCF22261.1 hypothetical protein I302_07906 [Kwoniella bestiolae CBS 10118]	Uncharacterized protein {ECO:0000313|EMBL:OCF22261.1} OS=Kwoniella bestiolae CBS 10118 ORFNames=I302_07906 {ECO:0000313|EMBL:OCF22261.1} PE=4	N/A	N/A	N/A
gene_sp10060990.1	N/A	GO:0005515//molecular_function protein binding	hypothetical protein TREMEDRAFT_41509 [Tremella mesenterica DSM 1558] >EIW72099.1 hypothetical protein TREMEDRAFT_41509 [Tremella mesenterica DSM 1558]	Uncharacterized protein {ECO:0000313|EMBL:OCF23059.1} OS=Kwoniella bestiolae CBS 10118 ORFNames=I302_07410 {ECO:0000313|EMBL:OCF23059.1} PE=4	N/A	BTB/POZ domain	N/A
gene_sp10031250.1	K15102//solute carrier family 25 (mitochondrial phosphate transporter), member 3	N/A	solute carrier family 25 (mitochondrial phosphate transporter), member 3 [Kwoniella dejecticola CBS 10117] >OBR84171.1 solute carrier family 25 (mitochondrial phosphate transporter), member 3 [Kwoniella dejecticola CBS 10117]	Solute carrier family 25 (Mitochondrial phosphate transporter), member 3 {ECO:0000313|EMBL:OBR84171.1} OS=Kwoniella dejecticola CBS 10117 ORFNames=I303_05028 {ECO:0000313|EMBL:OBR84171.1} PE=3	Mitochondrial phosphate carrier protein Mitochondrial import receptor Phosphate transport protein Short=PTP mPic 1 p32 Mitochondrial phosphate carrier protein, N-terminally processed OS=Saccharomyces cerevisiae (strain ATCC 204508 / S288c) (Baker's yeast) Name=MIR1 OrderedLocusNames=YJR077C ORFNames=J1837 PE=1	Mitochondrial carrier protein	[C] KOG0767 Mitochondrial phosphate carrier protein
gene_sp10035650.1	K02133//F-type H+-transporting ATPase subunit beta [EC:3.6.3.14]	GO:0015992//biological_process proton transmembrane transport;GO:0046034//biological_process ATP metabolic process;GO:0005524//molecular_function ATP binding	hypothetical protein TREMEDRAFT_41300 [Tremella mesenterica DSM 1558] >EIW65860.1 hypothetical protein TREMEDRAFT_41300 [Tremella mesenterica DSM 1558]	ATP synthase subunit beta {ECO:0000256|RuleBase:RU003553} EC=3.6.3.14 {ECO:0000256|RuleBase:RU003553} OS=Tremella mesenterica (strain ATCC 24925 / CBS 8224 / DSM 1558 / NBRC 9311 / NRRL Y-6157 / RJB 2259-6) (Jelly fungus) ORFNames=TREMEDRAFT_41300 {ECO:0000313|EMBL:EIW65860.1} PE=3	ATP synthase subunit beta, mitochondrial EC=3.6.3.14 Precursor OS=Schizosaccharomyces pombe (strain 972 / ATCC 24843) (Fission yeast) Name=atp2 ORFNames=SPAC222.12c PE=1	ATP synthase alpha/beta family, nucleotide-binding domain	[C] KOG1350 F0F1-type ATP synthase, beta subunit
gene_sp10061870.1	K14840//nucleolar protein 53	N/A	hypothetical protein TREMEDRAFT_67175 [Tremella mesenterica DSM 1558] >EIW73019.1 hypothetical protein TREMEDRAFT_67175 [Tremella mesenterica DSM 1558]	Ribosome biogenesis protein Nop53/GLTSCR2 {ECO:0000313|EMBL:ORY26491.1} OS=Naematelia encephala ORFNames=BCR39DRAFT_540952 {ECO:0000313|EMBL:ORY26491.1} PE=4	Ribosome biogenesis protein NOP53 {ECO:0000305} OS=Schizosaccharomyces pombe (strain 972 / ATCC 24843) (Fission yeast) ORFNames=SPAC22F8.09 {ECO:0000312|PomBase:SPAC22F8.09} PE=1	Nop53 (60S ribosomal biogenesis)	[R] KOG2823 Cellular protein (glioma tumor suppressor candidate region gene 2)
gene_sp10043990.1	K03006//DNA-directed RNA polymerase II subunit RPB1 [EC:2.7.7.6]	GO:0003677//molecular_function DNA binding;GO:0003899//molecular_function DNA-directed 5'-3' RNA polymerase activity;GO:0006351//biological_process transcription, DNA-templated;GO:0005665//cellular_component RNA polymerase II, core complex;GO:0006366//biological_process transcription by RNA polymerase II	hypothetical protein TREMEDRAFT_40446 [Tremella mesenterica DSM 1558] >EIW67291.1 hypothetical protein TREMEDRAFT_40446 [Tremella mesenterica DSM 1558]	DNA-directed RNA polymerase subunit {ECO:0000256|RuleBase:RU004279} EC=2.7.7.6 {ECO:0000256|RuleBase:RU004279} OS=Kwoniella dejecticola CBS 10117 ORFNames=I303_05898 {ECO:0000313|EMBL:OBR83618.1} PE=3	DNA-directed RNA polymerase II subunit rpb1 Short=RNA polymerase II subunit 1 Short=RNA polymerase II subunit B1 EC=2.7.7.6 DNA-directed RNA polymerase III largest subunit OS=Schizosaccharomyces pombe (strain 972 / ATCC 24843) (Fission yeast) Name=rpb1 ORFNames=SPBC28F2.12 PE=1	RNA polymerase Rpb1 C-terminal repeat	[K] KOG0260 RNA polymerase II, large subunit
gene_sp10027210.1	K00767//nicotinate-nucleotide pyrophosphorylase (carboxylating) [EC:2.4.2.19]	GO:0004514//molecular_function nicotinate-nucleotide diphosphorylase (carboxylating) activity;GO:0009435//biological_process NAD biosynthetic process;GO:0016763//molecular_function transferase activity, transferring pentosyl groups	hypothetical protein TREMEDRAFT_24594 [Tremella mesenterica DSM 1558] >EIW73520.1 hypothetical protein TREMEDRAFT_24594 [Tremella mesenterica DSM 1558]	Nicotinate-nucleotide pyrophosphorylase [carboxylating] {ECO:0000256|PIRNR:PIRNR006250} EC=2.4.2.19 {ECO:0000256|PIRNR:PIRNR006250} Quinolinate phosphoribosyltransferase [decarboxylating] {ECO:0000256|PIRNR:PIRNR006250} OS=Cryptococcus amylolentus CBS 6039 ORFNames=L202_00358 {ECO:0000313|EMBL:ODN84402.1} PE=3	Nicotinate-nucleotide pyrophosphorylase [carboxylating] EC=2.4.2.19 Quinolinate phosphoribosyltransferase [decarboxylating] Short=QAPRTase OS=Saccharomyces cerevisiae (strain ATCC 204508 / S288c) (Baker's yeast) Name=BNA6 Synonyms=QPT1 OrderedLocusNames=YFR047C PE=1	Quinolinate phosphoribosyl transferase, N-terminal domain	[F] KOG3008 Quinolinate phosphoribosyl transferase
gene_sp10001680.1	K02295//cryptochrome	N/A	hypothetical protein TREMEDRAFT_21150, partial [Tremella mesenterica DSM 1558] >EIW67847.1 hypothetical protein TREMEDRAFT_21150, partial [Tremella mesenterica DSM 1558]	FAD binding domain of DNA photolyase-domain-containing protein {ECO:0000313|EMBL:ORX34577.1} OS=Kockovaella imperatae ORFNames=BD324DRAFT_161214 {ECO:0000313|EMBL:ORX34577.1} PE=4	N/A	DNA photolyase	[LT] KOG0133 Deoxyribodipyrimidine photolyase/cryptochrome
gene_sp10049800.1	N/A	N/A	mitochondrial protein [Kwoniella mangroviensis CBS 10435]	Mitochondrial protein {ECO:0000313|EMBL:OCF61982.1} OS=Kwoniella mangroviensis CBS 10435 ORFNames=L486_01648 {ECO:0000313|EMBL:OCF61982.1} PE=4	Uncharacterized protein C27B12.07 OS=Schizosaccharomyces pombe (strain 972 / ATCC 24843) (Fission yeast) ORFNames=pi071, SPBC27B12.07 PE=4	Protein of unknown function (DUF1640)	[X] TWOG1005 Unnamed protein
gene_sp10040010.1	K07874//Ras-related protein Rab-1A	GO:0003924//molecular_function GTPase activity;GO:0005525//molecular_function GTP binding	putative ras-related protein ypt1 [Kockovaella imperatae] >ORX35362.1 putative ras-related protein ypt1 [Kockovaella imperatae]	Putative ras-related protein ypt1 {ECO:0000313|EMBL:ORX35362.1} OS=Kockovaella imperatae ORFNames=BD324DRAFT_632533 {ECO:0000313|EMBL:ORX35362.1} PE=4	GTP-binding protein ypt1 OS=Schizosaccharomyces pombe (strain 972 / ATCC 24843) (Fission yeast) Name=ypt1 ORFNames=SPBC1703.10 PE=1	Ras family	[TU] KOG0084 GTPase Rab1/YPT1, small G protein superfamily, and related GTP-binding proteins
gene_sp10041160.1	K10844//DNA excision repair protein ERCC-2 [EC:3.6.4.12]	GO:0003677//molecular_function DNA binding;GO:0004003//molecular_function ATP-dependent DNA helicase activity;GO:0005524//molecular_function ATP binding;GO:0005634//cellular_component nucleus;GO:0006289//biological_process nucleotide-excision repair;GO:0016818//molecular_function hydrolase activity, acting on acid anhydrides, in phosphorus-containing anhydrides;GO:0003676//molecular_function nucl…	hypothetical protein TREMEDRAFT_30972 [Tremella mesenterica DSM 1558] >EIW68869.1 hypothetical protein TREMEDRAFT_30972 [Tremella mesenterica DSM 1558]	DNA excision repair protein ERCC-2 {ECO:0000313|EMBL:OCF30480.1} OS=Kwoniella heveanensis BCC8398 ORFNames=I316_07862 {ECO:0000313|EMBL:OCF30480.1} PE=4	DNA repair helicase rad15 {ECO:0000303|PubMed:1319571} EC=3.6.4.12 DNA repair helicase RAD3 homolog {ECO:0000305|PubMed:1534406} Protein rhp3 {ECO:0000303|PubMed:1534406} OS=Schizosaccharomyces pombe (strain 972 / ATCC 24843) (Fission yeast) ORFNames=SPAC1D4.12 {ECO:0000312|PomBase:SPAC1D4.12} PE=1	Helicase C-terminal domain	[KL] KOG1131 RNA polymerase II transcription initiation/nucleotide excision repair factor TFIIH, 5'-3' helicase subunit RAD3
gene_sp10031490.1	N/A	GO:0005515//molecular_function protein binding	WD-repeat protein [Cryptococcus neoformans var. grubii Bt85] >OXG10935.1 WD-repeat protein [Cryptococcus neoformans var. grubii Tu401-1]	WD-repeat protein {ECO:0000313|EMBL:OWZ75086.1} OS=Cryptococcus neoformans var. grubii Bt85 ORFNames=C365_06494 {ECO:0000313|EMBL:OWZ75086.1} PE=4	ASTRA-associated protein 1 OS=Aspergillus niger (strain CBS 513.88 / FGSC A1513) Name=asa1 ORFNames=An18g01990 PE=3	WD domain, G-beta repeat	N/A
gene_sp10008060.1	K14849//ribosomal RNA-processing protein 1	GO:0006364//biological_process rRNA processing;GO:0030688//cellular_component preribosome, small subunit precursor	ribosomal RNA-processing protein 1 [Kwoniella mangroviensis CBS 10435]	Ribosomal RNA-processing protein 1 {ECO:0000313|EMBL:OCF61979.1} OS=Kwoniella mangroviensis CBS 10435 ORFNames=L486_01645 {ECO:0000313|EMBL:OCF61979.1} PE=4	Ribosomal RNA-processing protein 1 homolog OS=Schizosaccharomyces pombe (strain 972 / ATCC 24843) (Fission yeast) ORFNames=SPBC9B6.07 PE=3	Nucleolar protein,Nop52	[A] KOG3911 Nucleolar protein NOP52/RRP1
gene_sp10009100.1	K20182//vacuolar protein sorting-associated protein 33	GO:0016192//biological_process vesicle-mediated transport;GO:0006904//biological_process vesicle docking involved in exocytosis	hypothetical protein TREMEDRAFT_27638 [Tremella mesenterica DSM 1558] >EIW71667.1 hypothetical protein TREMEDRAFT_27638 [Tremella mesenterica DSM 1558]	Putative ATP binding protein {ECO:0000313|EMBL:ORY34875.1} OS=Naematelia encephala ORFNames=BCR39DRAFT_461722 {ECO:0000313|EMBL:ORY34875.1} PE=3	Vacuolar protein sorting-associated protein 33 OS=Schizosaccharomyces pombe (strain 972 / ATCC 24843) (Fission yeast) Name=vps33 ORFNames=SPBC1703.15c, SPBC2A9.01c PE=3	Sec1 family	[U] KOG1302 Vacuolar sorting protein VPS33/slp1 (Sec1 family)
gene_sp10026350.1	N/A	N/A	hypothetical protein TREMEDRAFT_39047 [Tremella mesenterica DSM 1558] >EIW69449.1 hypothetical protein TREMEDRAFT_39047 [Tremella mesenterica DSM 1558]	Lysophospholipase {ECO:0000313|EMBL:ORY27166.1} OS=Naematelia encephala ORFNames=BCR39DRAFT_538637 {ECO:0000313|EMBL:ORY27166.1} PE=4	N/A	N/A	N/A
gene_sp10001140.1	K01530//phospholipid-translocating ATPase [EC:3.6.3.1]	GO:0000287//molecular_function magnesium ion binding;GO:0004012//molecular_function phospholipid-translocating ATPase activity;GO:0005524//molecular_function ATP binding;GO:0015914//biological_process phospholipid transport;GO:0016021//cellular_component integral component of membrane;GO:0005802//cellular_component trans-Golgi network	hypothetical protein TREMEDRAFT_67359 [Tremella mesenterica DSM 1558] >EIW73413.1 hypothetical protein TREMEDRAFT_67359 [Tremella mesenterica DSM 1558]	Phospholipid-transporting ATPase {ECO:0000256|RuleBase:RU362033} EC=3.6.3.1 {ECO:0000256|RuleBase:RU362033} OS=Kwoniella heveanensis BCC8398 ORFNames=I316_05142 {ECO:0000313|EMBL:OCF33097.1} PE=3	Probable phospholipid-transporting ATPase NEO1 EC=3.6.3.1 OS=Saccharomyces cerevisiae (strain ATCC 204508 / S288c) (Baker's yeast) Name=NEO1 OrderedLocusNames=YIL048W PE=1	Phospholipid-translocating P-type ATPase C-terminal	[P] KOG0210 P-type ATPase
gene_sp10022690.1	K02863//large subunit ribosomal protein L1	N/A	hypothetical protein TREMEDRAFT_29470, partial [Tremella mesenterica DSM 1558] >EIW70080.1 hypothetical protein TREMEDRAFT_29470, partial [Tremella mesenterica DSM 1558]	Ribosomal protein {ECO:0000256|RuleBase:RU000659} OS=Cryptococcus neoformans var. neoformans serotype D (strain JEC21 / ATCC MYA-565) (Filobasidiella neoformans) OrderedLocusNames=CNC03070 {ECO:0000313|EMBL:AAW42301.2} PE=3	N/A	Ribosomal protein L1p/L10e family	N/A
gene_sp10013440.1	N/A	GO:0005515//molecular_function protein binding	hypothetical protein I303_06204 [Kwoniella dejecticola CBS 10117] >OBR83918.1 hypothetical protein I303_06204 [Kwoniella dejecticola CBS 10117]	Uncharacterized protein {ECO:0000313|EMBL:OBR83918.1} OS=Kwoniella dejecticola CBS 10117 ORFNames=I303_06204 {ECO:0000313|EMBL:OBR83918.1} PE=4	N/A	WD domain, G-beta repeat	N/A
gene_sp10041850.1	N/A	N/A	hypothetical protein BCR39DRAFT_162382 [Naematelia encephala]	Uncharacterized protein {ECO:0000313|EMBL:ORY29786.1} OS=Naematelia encephala ORFNames=BCR39DRAFT_162382 {ECO:0000313|EMBL:ORY29786.1} PE=4	N/A	N/A	N/A
gene_sp10009240.1	N/A	GO:0005515//molecular_function protein binding	hypothetical protein BCR39DRAFT_515436 [Naematelia encephala]	Uncharacterized protein {ECO:0000313|EMBL:ORY34893.1} OS=Naematelia encephala ORFNames=BCR39DRAFT_515436 {ECO:0000313|EMBL:ORY34893.1} PE=4	N/A	N/A	N/A
gene_sp10055470.1	K17677//ATP-dependent helicase IRC3 [EC:3.6.4.-]	GO:0003677//molecular_function DNA binding;GO:0005524//molecular_function ATP binding;GO:0016787//molecular_function hydrolase activity	hypothetical protein I206_03143 [Kwoniella pini CBS 10737] >OCF51077.1 hypothetical protein I206_03143 [Kwoniella pini CBS 10737]	Uncharacterized protein {ECO:0000313|EMBL:OCF51077.1} OS=Kwoniella pini CBS 10737 ORFNames=I206_03143 {ECO:0000313|EMBL:OCF51077.1} PE=4	Putative ATP-dependent helicase IRC3 EC=3.6.4.- Increased recombination centers protein 3 OS=Saccharomyces cerevisiae (strain ATCC 204508 / S288c) (Baker's yeast) Name=IRC3 OrderedLocusNames=YDR332W PE=1	Type III restriction enzyme, res subunit	[L] TWOG0025 DEAD box family helicase
gene_sp10060480.1	K17805//mitochondrial import inner membrane translocase subunit TIM16	GO:0005744//cellular_component TIM23 mitochondrial import inner membrane translocase complex;GO:0030150//biological_process protein import into mitochondrial matrix	hypothetical protein TREMEDRAFT_23769, partial [Tremella mesenterica DSM 1558] >EIW72035.1 hypothetical protein TREMEDRAFT_23769, partial [Tremella mesenterica DSM 1558]	Uncharacterized protein {ECO:0000313|EMBL:OCF44510.1} OS=Kwoniella heveanensis CBS 569 ORFNames=I317_01582 {ECO:0000313|EMBL:OCF44510.1} PE=4	N/A	N/A	N/A
gene_sp10041190.1	N/A	GO:0016021//cellular_component integral component of membrane;GO:0055085//biological_process transmembrane transport	hypothetical protein TREMEDRAFT_34638 [Tremella mesenterica DSM 1558] >EIW66817.1 hypothetical protein TREMEDRAFT_34638 [Tremella mesenterica DSM 1558]	Uncharacterized protein {ECO:0000313|EMBL:EIW66817.1} OS=Tremella mesenterica (strain ATCC 24925 / CBS 8224 / DSM 1558 / NBRC 9311 / NRRL Y-6157 / RJB 2259-6) (Jelly fungus) ORFNames=TREMEDRAFT_34638 {ECO:0000313|EMBL:EIW66817.1} PE=4	Efflux pump FUBT {ECO:0000305} Fusaric acid biosynthesis protein T {ECO:0000303|PubMed:25627440} Fusaric acid transporter {ECO:0000303|PubMed:25627440} OS=Fusarium oxysporum (Fusarium vascular wilt) Name=FUBT {ECO:0000303|PubMed:25627440} PE=1	Major Facilitator Superfamily	[R] KOG0255 Synaptic vesicle transporter SVOP and related transporters (major facilitator superfamily)
gene_sp10041840.1	N/A	N/A	hypothetical protein TREMEDRAFT_74521 [Tremella mesenterica DSM 1558] >EIW67237.1 hypothetical protein TREMEDRAFT_74521 [Tremella mesenterica DSM 1558]	Uncharacterized protein {ECO:0000313|EMBL:OBR86972.1} OS=Kwoniella dejecticola CBS 10117 ORFNames=I303_02994 {ECO:0000313|EMBL:OBR86972.1} PE=4	N/A	N/A	N/A
gene_sp10046180.1	N/A	N/A	hypothetical protein BCR39DRAFT_475053 [Naematelia encephala]	Uncharacterized protein {ECO:0000313|EMBL:ORY20336.1} OS=Naematelia encephala ORFNames=BCR39DRAFT_475053 {ECO:0000313|EMBL:ORY20336.1} PE=4	Putative uncharacterized protein ART3 Antisense to ribosomal RNA transcript protein 3 OS=Saccharomyces cerevisiae (strain ATCC 204508 / S288c) (Baker's yeast) Name=ART3 OrderedLocusNames=YLR154W-E PE=5	N/A	N/A
gene_sp10030180.1	N/A	N/A	hypothetical protein TREMEDRAFT_57501 [Tremella mesenterica DSM 1558] >EIW67657.1 hypothetical protein TREMEDRAFT_57501 [Tremella mesenterica DSM 1558]	Uncharacterized protein {ECO:0000313|EMBL:OCF51688.1} OS=Kwoniella pini CBS 10737 ORFNames=I206_02403 {ECO:0000313|EMBL:OCF51688.1} PE=4	N/A	Ser-Thr-rich glycosyl-phosphatidyl-inositol-anchored membrane family	N/A
gene_sp10005710.1	N/A	N/A	hypothetical protein TREMEDRAFT_25821 [Tremella mesenterica DSM 1558] >EIW72361.1 hypothetical protein TREMEDRAFT_25821 [Tremella mesenterica DSM 1558]	Unplaced genomic scaffold supercont1.14, whole genome shotgun sequence {ECO:0000313|EMBL:KIR45810.1} OS=Cryptococcus gattii CA1280 ORFNames=I312_04778 {ECO:0000313|EMBL:KIR45810.1} PE=4	N/A	Triose-phosphate Transporter family	[GE] KOG1441 Glucose-6-phosphate/phosphate and phosphoenolpyruvate/phosphate antiporter
gene_sp10028880.1	K18442//brefeldin A-inhibited guanine nucleotide-exchange protein	GO:0005086//molecular_function ARF guanyl-nucleotide exchange factor activity;GO:0032012//biological_process regulation of ARF protein signal transduction	hypothetical protein TREMEDRAFT_25229 [Tremella mesenterica DSM 1558] >EIW73609.1 hypothetical protein TREMEDRAFT_25229 [Tremella mesenterica DSM 1558]	Guanine nucleotide exchange protein for ADP-robosylation factor {ECO:0000313|EMBL:OBR84712.1} OS=Kwoniella dejecticola CBS 10117 ORFNames=I303_05571 {ECO:0000313|EMBL:OBR84712.1} PE=4	Protein transport protein sec71 OS=Schizosaccharomyces pombe (strain 972 / ATCC 24843) (Fission yeast) Name=sec71 Synonyms=sec7a ORFNames=SPAC4D7.01c, SPAP8A3.15c PE=1	Dimerisation and cyclophilin-binding domain of Mon2	[U] KOG0929 Guanine nucleotide exchange factor
gene_sp10067230.1	K17841//15-cis-phytoene synthase / lycopene beta-cyclase [EC:2.5.1.32 5.5.1.19]	GO:0009058//biological_process biosynthetic process;GO:0016740//molecular_function transferase activity	Squalene/phytoene synthase-domain-containing protein [Kockovaella imperatae] >ORX33738.1 Squalene/phytoene synthase-domain-containing protein [Kockovaella imperatae]	Squalene/phytoene synthase-domain-containing protein {ECO:0000313|EMBL:ORX33738.1} OS=Kockovaella imperatae ORFNames=BD324DRAFT_196737 {ECO:0000313|EMBL:ORX33738.1} PE=4	Bifunctional lycopene cyclase/phytoene synthase Lycopene beta-cyclase EC=5.5.1.19 Lycopene cyclase Phytoene synthase EC=2.5.1.32 OS=Phaffia rhodozyma (Yeast) (Xanthophyllomyces dendrorhous) Name=crtYB Synonyms=pbs PE=2	Squalene/phytoene synthase	N/A
gene_sp10023310.1	N/A	N/A	immunoreactive mannoprotein MP88 [Kwoniella dejecticola CBS 10117] >OBR81841.1 immunoreactive mannoprotein MP88 [Kwoniella dejecticola CBS 10117]	Immunoreactive mannoprotein MP88 {ECO:0000313|EMBL:OBR81841.1} OS=Kwoniella dejecticola CBS 10117 ORFNames=I303_07751 {ECO:0000313|EMBL:OBR81841.1} PE=4	N/A	N/A	N/A
gene_sp10044550.1	N/A	N/A	hypothetical protein BCR39DRAFT_596150 [Naematelia encephala]	Uncharacterized protein {ECO:0000313|EMBL:ORY35417.1} OS=Naematelia encephala ORFNames=BCR39DRAFT_596150 {ECO:0000313|EMBL:ORY35417.1} PE=4	N/A	N/A	N/A
gene_sp10005150.1	K00432//glutathione peroxidase [EC:1.11.1.9]	GO:0004602//molecular_function glutathione peroxidase activity;GO:0006979//biological_process response to oxidative stress;GO:0055114//biological_process oxidation-reduction process	glutathione peroxidase [Kwoniella dejecticola CBS 10117] >OBR82692.1 glutathione peroxidase [Kwoniella dejecticola CBS 10117]	Glutathione peroxidase {ECO:0000256|RuleBase:RU000499} OS=Kwoniella dejecticola CBS 10117 ORFNames=I303_07456 {ECO:0000313|EMBL:OBR82692.1} PE=3	Glutathione peroxidase-like peroxiredoxin gpx1 {ECO:0000305} EC=1.11.1.15 {ECO:0000269|PubMed:18162174} Glutathione peroxidase homolog {ECO:0000303|PubMed:10455235} Short=GPx Thioredoxin peroxidase gpx1 {ECO:0000303|PubMed:18162174} OS=Schizosaccharomyces pombe (strain 972 / ATCC 24843) (Fission yeast) ORFNames=SPBC32F12.03c {ECO:0000312|PomBase:SPBC32F12.03c} PE=1	Glutathione peroxidase	[O] KOG1651 Glutathione peroxidase
gene_sp10002630.1	N/A	N/A	hypothetical protein TREMEDRAFT_25723, partial [Tremella mesenterica DSM 1558] >EIW72704.1 hypothetical protein TREMEDRAFT_25723, partial [Tremella mesenterica DSM 1558]	Uncharacterized protein {ECO:0000313|EMBL:ODO07528.1} OS=Tsuchiyaea wingfieldii CBS 7118 ORFNames=L198_01107 {ECO:0000313|EMBL:ODO07528.1} PE=4	N/A	N/A	N/A
gene_sp10061480.1	N/A	N/A	hypothetical protein I317_07926 [Kwoniella heveanensis CBS 569]	Uncharacterized protein {ECO:0000313|EMBL:OCF38312.1} OS=Kwoniella heveanensis CBS 569 ORFNames=I317_07926 {ECO:0000313|EMBL:OCF38312.1} PE=4	N/A	Domain of unknown function (DUF5102)	N/A
gene_sp10044710.1	N/A	N/A	hypothetical protein TREMEDRAFT_72253 [Tremella mesenterica DSM 1558] >EIW67454.1 hypothetical protein TREMEDRAFT_72253 [Tremella mesenterica DSM 1558]	Uncharacterized protein {ECO:0000313|EMBL:ORY35383.1} OS=Naematelia encephala ORFNames=BCR39DRAFT_591902 {ECO:0000313|EMBL:ORY35383.1} PE=4	N/A	Sjogren's syndrome/scleroderma autoantigen 1 (Autoantigen p27)	N/A
gene_sp10032790.1	N/A	N/A	hypothetical protein BCR34DRAFT_471976 [Clohesyomyces aquaticus]	Uncharacterized protein {ECO:0000313|EMBL:ORY19510.1} OS=Clohesyomyces aquaticus ORFNames=BCR34DRAFT_471976 {ECO:0000313|EMBL:ORY19510.1} PE=4	N/A	Protein of unknown function (DUF1264)	[X] LSE1368 A Unnamed protein
gene_sp10005170.1	N/A	N/A	hypothetical protein TREMEDRAFT_22967, partial [Tremella mesenterica DSM 1558] >EIW71762.1 hypothetical protein TREMEDRAFT_22967, partial [Tremella mesenterica DSM 1558]	Golgin subfamily A member 7/ERF4 family-domain-containing protein {ECO:0000313|EMBL:ORY35010.1} OS=Naematelia encephala ORFNames=BCR39DRAFT_516069 {ECO:0000313|EMBL:ORY35010.1} PE=4	N/A	Golgin subfamily A member 7/ERF4 family	N/A
gene_sp10028690.1	K00290//saccharopine dehydrogenase (NAD+, L-lysine forming) [EC:1.5.1.7]	GO:0004754//molecular_function saccharopine dehydrogenase (NAD+, L-lysine-forming) activity;GO:0009085//biological_process lysine biosynthetic process	saccharopine dehydrogenase (NAD+, L-lysine forming) [Kwoniella bestiolae CBS 10118] >OCF24723.1 saccharopine dehydrogenase (NAD+, L-lysine forming) [Kwoniella bestiolae CBS 10118]	Saccharopine dehydrogenase [NAD(+), L-lysine-forming] {ECO:0000256|PIRNR:PIRNR018250} Short=SDH {ECO:0000256|PIRNR:PIRNR018250} EC=1.5.1.7 {ECO:0000256|PIRNR:PIRNR018250} Lysine--2-oxoglutarate reductase {ECO:0000256|PIRNR:PIRNR018250} OS=Kwoniella bestiolae CBS 10118 ORFNames=I302_06184 {ECO:0000313|EMBL:OCF24723.1} PE=3	Saccharopine dehydrogenase [NAD(+), L-lysine-forming] Short=SDH EC=1.5.1.7 Lysine--2-oxoglutarate reductase OS=Candida albicans (Yeast) Name=LYS1 PE=3	Alanine dehydrogenase/PNT, N-terminal domain	[E] KOG0172 Lysine-ketoglutarate reductase/saccharopine dehydrogenase
gene_sp10039870.1	N/A	GO:0005975//biological_process carbohydrate metabolic process;GO:0016810//molecular_function hydrolase activity, acting on carbon-nitrogen (but not peptide) bonds	hypothetical protein I302_05472 [Kwoniella bestiolae CBS 10118] >OCF25648.1 hypothetical protein I302_05472 [Kwoniella bestiolae CBS 10118]	Uncharacterized protein {ECO:0000313|EMBL:OCF25648.1} OS=Kwoniella bestiolae CBS 10118 ORFNames=I302_05472 {ECO:0000313|EMBL:OCF25648.1} PE=4	Chitin deacetylase 1 EC=3.5.1.41 OS=Schizosaccharomyces pombe (strain 972 / ATCC 24843) (Fission yeast) Name=cda1 ORFNames=SPAC19G12.03 PE=1	Polysaccharide deacetylase	N/A
gene_sp10036240.1	N/A	GO:0016491//molecular_function oxidoreductase activity;GO:0055114//biological_process oxidation-reduction process	putative cytoplasm protein [Naematelia encephala]	Putative cytoplasm protein {ECO:0000313|EMBL:ORY25520.1} OS=Naematelia encephala ORFNames=BCR39DRAFT_285437 {ECO:0000313|EMBL:ORY25520.1} PE=4	Putative oxidoreductase C1F5.03c EC=1.-.-.- OS=Schizosaccharomyces pombe (strain 972 / ATCC 24843) (Fission yeast) ORFNames=SPAC1F5.03c PE=3	FAD dependent oxidoreductase	[R] KOG2852 Possible oxidoreductase
gene_sp10016970.1	N/A	N/A	hypothetical protein TREMEDRAFT_28666 [Tremella mesenterica DSM 1558] >EIW70632.1 hypothetical protein TREMEDRAFT_28666 [Tremella mesenterica DSM 1558]	Uncharacterized protein {ECO:0000313|EMBL:OCF60625.1} OS=Kwoniella mangroviensis CBS 10435 ORFNames=L486_00261 {ECO:0000313|EMBL:OCF60625.1} PE=4	N/A	N/A	N/A
gene_sp10065000.1	N/A	N/A	hypothetical protein TREMEDRAFT_67315 [Tremella mesenterica DSM 1558] >EIW73298.1 hypothetical protein TREMEDRAFT_67315 [Tremella mesenterica DSM 1558]	Histidine phosphatase superfamily {ECO:0000313|EMBL:ORY34332.1} OS=Naematelia encephala ORFNames=BCR39DRAFT_517775 {ECO:0000313|EMBL:ORY34332.1} PE=3	3-phytase A {ECO:0000250|UniProtKB:P34752} EC=3.1.3.8 {ECO:0000250|UniProtKB:P34752} Allergen Asp n 25 homolog {ECO:0000305} Precursor OS=Arthroderma benhamiae (strain ATCC MYA-4681 / CBS 112371) (Trichophyton mentagrophytes) ORFNames=ARB_05933 PE=1	Histidine phosphatase superfamily (branch 2)	N/A
gene_sp10041100.1	K02218//casein kinase 1 [EC:2.7.11.1]	GO:0004672//molecular_function protein kinase activity;GO:0005524//molecular_function ATP binding;GO:0006468//biological_process protein phosphorylation	hypothetical protein TREMEDRAFT_71721 [Tremella mesenterica DSM 1558] >EIW68878.1 hypothetical protein TREMEDRAFT_71721 [Tremella mesenterica DSM 1558]	Kinase-like domain-containing protein {ECO:0000313|EMBL:ORY23434.1} OS=Naematelia encephala ORFNames=BCR39DRAFT_561949 {ECO:0000313|EMBL:ORY23434.1} PE=3	Casein kinase I homolog 1 EC=2.7.11.1 OS=Schizosaccharomyces pombe (strain 972 / ATCC 24843) (Fission yeast) Name=cki1 ORFNames=SPBC1347.06c PE=1	Protein kinase domain	[T] KOG1165 Casein kinase (serine/threonine/tyrosine protein kinase)
gene_sp10008490.1	N/A	GO:0000981//molecular_function DNA-binding transcription factor activity, RNA polymerase II-specific;GO:0005634//cellular_component nucleus;GO:0006355//biological_process regulation of transcription, DNA-templated;GO:0008270//molecular_function zinc ion binding;GO:0003677//molecular_function DNA binding;GO:0006351//biological_process transcription, DNA-templated	hypothetical protein TREMEDRAFT_58647 [Tremella mesenterica DSM 1558] >EIW72477.1 hypothetical protein TREMEDRAFT_58647 [Tremella mesenterica DSM 1558]	Uncharacterized protein {ECO:0000313|EMBL:OBR89447.1} OS=Kwoniella dejecticola CBS 10117 ORFNames=I303_01274 {ECO:0000313|EMBL:OBR89447.1} PE=4	N/A	Fungal specific transcription factor domain	N/A
gene_sp10024380.1	N/A	N/A	hypothetical protein TREMEDRAFT_61995 [Tremella mesenterica DSM 1558] >EIW70235.1 hypothetical protein TREMEDRAFT_61995 [Tremella mesenterica DSM 1558]	Phosphodiesterase {ECO:0000256|RuleBase:RU363067} EC=3.1.4.- {ECO:0000256|RuleBase:RU363067} OS=Naematelia encephala ORFNames=BCR39DRAFT_560921 {ECO:0000313|EMBL:ORY25747.1} PE=3	N/A	N/A	N/A
gene_sp10050960.1	N/A	N/A	hypothetical protein CC85DRAFT_284897 [Cutaneotrichosporon oleaginosum] >KLT43143.1 hypothetical protein CC85DRAFT_284897 [Cutaneotrichosporon oleaginosum]	Uncharacterized protein {ECO:0000313|EMBL:KLT43143.1} OS=Cutaneotrichosporon oleaginosum ORFNames=CC85DRAFT_284897 {ECO:0000313|EMBL:KLT43143.1} PE=4	N/A	N/A	N/A
gene_sp10067620.1	K15456//protein KTI12	N/A	protein KTI12 [Cryptococcus neoformans var. grubii H99] >AFR98064.1 protein KTI12 [Cryptococcus neoformans var. grubii H99] >OWZ33898.1 protein KTI12 [Cryptococcus neoformans var. grubii AD2-60a] >OWZ46026.1 protein KTI12 [Cryptococcus neoformans var. grubii C23] >OWZ49165.1 protein KTI12 [Cryptococcus neoformans var. grubii AD1-83a] >OXC81748.1 protein KTI12 [Cryptococcus neoformans var. grubii …	Protein KTI12 {ECO:0000313|EMBL:AFR98064.1} OS=Cryptococcus neoformans var. grubii serotype A (strain H99 / ATCC 208821 / CBS 10515 / FGSC 9487) (Filobasidiella neoformans var. grubii) ORFNames=CNAG_01868 {ECO:0000313|EMBL:AFR98064.1} PE=4	Protein kti12 OS=Schizosaccharomyces pombe (strain 972 / ATCC 24843) (Fission yeast) Name=kti12 ORFNames=SPAC30.02c PE=3	Chromatin associated protein KTI12	[R] KOG3062 RNA polymerase II elongator associated protein
gene_sp10008750.1	K01749//hydroxymethylbilane synthase [EC:2.5.1.61]	GO:0004418//molecular_function hydroxymethylbilane synthase activity;GO:0033014//biological_process tetrapyrrole biosynthetic process	porphobilinogen deaminase, dipyromethane cofactor binding domain-domain-containing protein [Naematelia encephala]	Porphobilinogen deaminase, dipyromethane cofactor binding domain-domain-containing protein {ECO:0000313|EMBL:ORY23193.1} OS=Naematelia encephala ORFNames=BCR39DRAFT_487316 {ECO:0000313|EMBL:ORY23193.1} PE=4	Porphobilinogen deaminase Short=PBG EC=2.5.1.61 Hydroxymethylbilane synthase Short=HMBS Pre-uroporphyrinogen synthase OS=Yarrowia lipolytica (strain CLIB 122 / E 150) (Yeast) (Candida lipolytica) Name=HEM3 OrderedLocusNames=YALI0F26609g PE=3	Porphobilinogen deaminase, C-terminal domain	[H] KOG2892 Porphobilinogen deaminase
gene_sp10067640.1	N/A	N/A	hypothetical protein TREMEDRAFT_73028 [Tremella mesenterica DSM 1558] >EIW73276.1 hypothetical protein TREMEDRAFT_73028 [Tremella mesenterica DSM 1558]	Uncharacterized protein {ECO:0000313|EMBL:OCF36121.1} OS=Kwoniella heveanensis BCC8398 ORFNames=I316_01993 {ECO:0000313|EMBL:OCF36121.1} PE=4	N/A	N/A	N/A
gene_sp10057260.1	N/A	N/A	hypothetical protein L202_01503 [Cryptococcus amylolentus CBS 6039] >ODN83343.1 hypothetical protein L202_01503 [Cryptococcus amylolentus CBS 6039] >ODO10890.1 hypothetical protein I350_01489 [Cryptococcus amylolentus CBS 6273]	Uncharacterized protein {ECO:0000313|EMBL:ODN83343.1} OS=Cryptococcus amylolentus CBS 6039 ORFNames=L202_01503 {ECO:0000313|EMBL:ODN83343.1} PE=3	BolA-like protein 3 {ECO:0000305} Altered inheritance of mitochondria protein 1 OS=Saccharomyces cerevisiae (strain ATCC 204508 / S288c) (Baker's yeast) Synonyms=AIM1 OrderedLocusNames=YAL046C PE=1	BolA-like protein	[T] KOG3348 BolA (bacterial stress-induced morphogen)-related protein
gene_sp10032280.1	K14394//low molecular weight phosphotyrosine protein phosphatase [EC:3.1.3.2 3.1.3.48]	N/A	hypothetical protein TREMEDRAFT_30865 [Tremella mesenterica DSM 1558] >EIW69354.1 hypothetical protein TREMEDRAFT_30865 [Tremella mesenterica DSM 1558]	Phosphotyrosine protein phosphatase {ECO:0000313|EMBL:OCF36468.1} OS=Kwoniella heveanensis BCC8398 ORFNames=I316_01717 {ECO:0000313|EMBL:OCF36468.1} PE=4	N/A	N/A	N/A
gene_sp10011830.1	N/A	N/A	hypothetical protein I317_01287 [Kwoniella heveanensis CBS 569]	Uncharacterized protein {ECO:0000313|EMBL:OCF44798.1} OS=Kwoniella heveanensis CBS 569 ORFNames=I317_01287 {ECO:0000313|EMBL:OCF44798.1} PE=4	N/A	N/A	N/A
gene_sp10036090.1	K12198//charged multivesicular body protein 5	GO:0007034//biological_process vacuolar transport	Snf7 family [Kockovaella imperatae] >ORX39117.1 Snf7 family [Kockovaella imperatae]	Snf7 family {ECO:0000313|EMBL:ORX39117.1} OS=Kockovaella imperatae ORFNames=BD324DRAFT_618568 {ECO:0000313|EMBL:ORX39117.1} PE=3	Uncharacterized protein C162.06c OS=Schizosaccharomyces pombe (strain 972 / ATCC 24843) (Fission yeast) ORFNames=SPCC162.06c PE=3	Snf7	[U] KOG1655 Protein involved in vacuolar protein sorting
gene_sp10059450.1	N/A	GO:0005524//molecular_function ATP binding	hypothetical protein TREMEDRAFT_71806 [Tremella mesenterica DSM 1558] >EIW69180.1 hypothetical protein TREMEDRAFT_71806 [Tremella mesenterica DSM 1558]	AAA-domain-containing protein {ECO:0000313|EMBL:KLT41036.1} OS=Cutaneotrichosporon oleaginosum ORFNames=CC85DRAFT_286846 {ECO:0000313|EMBL:KLT41036.1} PE=4	Protein MSP1 Tat-binding homolog 4 OS=Saccharomyces cerevisiae (strain ATCC 204508 / S288c) (Baker's yeast) Name=MSP1 Synonyms=YTA4 OrderedLocusNames=YGR028W PE=1	ATPase family associated with various cellular activities (AAA)	[O] KOG0737 AAA+-type ATPase
gene_sp10000530.1	N/A	N/A	HSP20-like chaperone [Naematelia encephala]	HSP20-like chaperone {ECO:0000313|EMBL:ORY22622.1} OS=Naematelia encephala ORFNames=BCR39DRAFT_551182 {ECO:0000313|EMBL:ORY22622.1} PE=4	Co-chaperone protein SBA1 OS=Saccharomyces cerevisiae (strain ATCC 204508 / S288c) (Baker's yeast) Name=SBA1 OrderedLocusNames=YKL117W ORFNames=YKL518 PE=1	N/A	[O] KOG3158 HSP90 co-chaperone p23
gene_sp10058330.1	N/A	GO:0008559//molecular_function xenobiotic transmembrane transporting ATPase activity;GO:0016021//cellular_component integral component of membrane;GO:0042908//biological_process xenobiotic transport;GO:0005524//molecular_function ATP binding;GO:0016887//molecular_function ATPase activity	Multidrug resistance-associated protein 1 [Hypsizygus marmoreus]	Multidrug resistance-associated protein 1 {ECO:0000313|EMBL:KYQ44492.1} OS=Hypsizygus marmoreus (White beech mushroom) (Agaricus marmoreus) ORFNames=Hypma_01448 {ECO:0000313|EMBL:KYQ44492.1} PE=4	Multidrug resistance protein fer6 {ECO:0000303|PubMed:17138696} ATP-binding cassette sub-family C member fer6 {ECO:0000305} Fe-regulated protein 6 {ECO:0000303|PubMed:17138696} Precursor OS=Ustilago maydis (strain 521 / FGSC 9021) (Corn smut fungus) Name=fer6 {ECO:0000303|PubMed:17138696} ORFNames=UMAG_01431 PE=2	ABC transporter	[Q] KOG0054 Multidrug resistance-associated protein/mitoxantrone resistance protein, ABC superfamily
gene_sp10047260.1	K12599//antiviral helicase SKI2 [EC:3.6.4.-]	GO:0003676//molecular_function nucleic acid binding;GO:0005524//molecular_function ATP binding	antiviral helicase SKI2 [Kwoniella mangroviensis CBS 8507] >OCF66700.1 antiviral helicase SKI2 [Kwoniella mangroviensis CBS 8507]	Antiviral helicase SKI2 {ECO:0000313|EMBL:OCF39629.1} OS=Kwoniella heveanensis CBS 569 ORFNames=I317_06594 {ECO:0000313|EMBL:OCF39629.1} PE=4	Putative ATP-dependent RNA helicase C550.03c EC=3.6.4.- OS=Schizosaccharomyces pombe (strain 972 / ATCC 24843) (Fission yeast) ORFNames=SPCC550.03c PE=3	rRNA-processing arch domain	[A] KOG0947 Cytoplasmic exosomal RNA helicase SKI2, DEAD-box superfamily
gene_sp10044660.1	K08734//DNA mismatch repair protein MLH1	GO:0006298//biological_process mismatch repair;GO:0032300//cellular_component mismatch repair complex;GO:0005524//molecular_function ATP binding;GO:0030983//molecular_function mismatched DNA binding	hypothetical protein TREMEDRAFT_69817 [Tremella mesenterica DSM 1558] >EIW67366.1 hypothetical protein TREMEDRAFT_69817 [Tremella mesenterica DSM 1558]	DNA mismatch repair protein MLH1 {ECO:0000313|EMBL:OCF57381.1} OS=Kwoniella mangroviensis CBS 10435 ORFNames=L486_04839 {ECO:0000313|EMBL:OCF57381.1} PE=4	DNA mismatch repair protein MLH1 MutL protein homolog 1 Post meiotic segregation protein 2 OS=Saccharomyces cerevisiae (strain ATCC 204508 / S288c) (Baker's yeast) ORFNames=YM8520.16 PE=1	DNA mismatch repair protein, C-terminal domain	[L] KOG1979 DNA mismatch repair protein - MLH1 family
gene_sp10045610.1	N/A	N/A	hypothetical protein C349_02603 [Cryptococcus neoformans var. grubii Br795]	Uncharacterized protein {ECO:0000313|EMBL:ORY26984.1} OS=Naematelia encephala ORFNames=BCR39DRAFT_469840 {ECO:0000313|EMBL:ORY26984.1} PE=4	N/A	SMP-30/Gluconolaconase/LRE-like region	N/A
gene_sp10043700.1	N/A	N/A	aryl-alcohol dehydrogenase [Cryptococcus neoformans var. grubii c45] >OXB34168.1 aryl-alcohol dehydrogenase [Cryptococcus neoformans var. grubii] >OXC58315.1 aryl-alcohol dehydrogenase [Cryptococcus neoformans var. grubii MW-RSA852]	Aryl-alcohol dehydrogenase {ECO:0000313|EMBL:OWZ29128.1} OS=Cryptococcus neoformans var. grubii c45 ORFNames=C356_06223 {ECO:0000313|EMBL:OWZ29128.1} PE=4	Norsolorinic acid reductase A {ECO:0000303|PubMed:8593042} EC=1.1.1.- {ECO:0000305|PubMed:8593042} Aflatoxin biosynthesis protein E {ECO:0000303|PubMed:15006741} OS=Aspergillus parasiticus (strain ATCC 56775 / NRRL 5862 / SRRC 143 / SU-1) Synonyms=norA {ECO:0000303|PubMed:8593042} ORFNames=P875_00052990 PE=2	N/A	N/A
gene_sp10055270.1	N/A	GO:0009058//biological_process biosynthetic process;GO:0030170//molecular_function pyridoxal phosphate binding	hypothetical protein TREMEDRAFT_68977 [Tremella mesenterica DSM 1558] >EIW69117.1 hypothetical protein TREMEDRAFT_68977 [Tremella mesenterica DSM 1558]	Pyridoxal phosphate-dependent transferase {ECO:0000313|EMBL:ORX36389.1} OS=Kockovaella imperatae ORFNames=BD324DRAFT_628676 {ECO:0000313|EMBL:ORX36389.1} PE=4	N/A	Aminotransferase class I and II	[T] KOG0256 1-aminocyclopropane-1-carboxylate synthase, and related proteins
gene_sp10041780.1	N/A	N/A	hypothetical protein TREMEDRAFT_31511 [Tremella mesenterica DSM 1558] >EIW68906.1 hypothetical protein TREMEDRAFT_31511 [Tremella mesenterica DSM 1558]	Regulator of chromosome condensation 1/beta-lactamase-inhibitor protein II {ECO:0000313|EMBL:ORY20577.1} OS=Naematelia encephala ORFNames=BCR39DRAFT_555224 {ECO:0000313|EMBL:ORY20577.1} PE=4	N/A	Regulator of chromosome condensation (RCC1) repeat	N/A
gene_sp10000550.1	N/A	N/A	hypothetical protein TREMEDRAFT_63912 [Tremella mesenterica DSM 1558] >EIW68026.1 hypothetical protein TREMEDRAFT_63912 [Tremella mesenterica DSM 1558]	Uncharacterized protein {ECO:0000313|EMBL:ODN76125.1} OS=Cryptococcus amylolentus CBS 6039 ORFNames=L202_06055 {ECO:0000313|EMBL:ODN76125.1} PE=4	N/A	N/A	N/A
gene_sp10035390.1	K15634//probable phosphoglycerate mutase [EC:5.4.2.12]	N/A	histidine phosphatase superfamily [Naematelia encephala]	Histidine phosphatase superfamily {ECO:0000313|EMBL:ORY33118.1} OS=Naematelia encephala ORFNames=BCR39DRAFT_521355 {ECO:0000313|EMBL:ORY33118.1} PE=4	Sedoheptulose 1,7-bisphosphatase EC=3.1.3.37 OS=Saccharomyces cerevisiae (strain ATCC 204508 / S288c) (Baker's yeast) Name=SHB17 OrderedLocusNames=YKR043C PE=1	Histidine phosphatase superfamily (branch 1)	[G] KOG0235 Phosphoglycerate mutase
gene_sp10040960.1	K11584//serine/threonine-protein phosphatase 2A regulatory subunit B'	GO:0000159//cellular_component protein phosphatase type 2A complex;GO:0007165//biological_process signal transduction;GO:0019888//molecular_function protein phosphatase regulator activity	hypothetical protein TREMEDRAFT_74766 [Tremella mesenterica DSM 1558] >EIW66634.1 hypothetical protein TREMEDRAFT_74766 [Tremella mesenterica DSM 1558]	Serine/threonine-protein phosphatase 2A 56 kDa regulatory subunit {ECO:0000256|PIRNR:PIRNR028043} OS=Tremella mesenterica (strain ATCC 24925 / CBS 8224 / DSM 1558 / NBRC 9311 / NRRL Y-6157 / RJB 2259-6) (Jelly fungus) ORFNames=TREMEDRAFT_74766 {ECO:0000313|EMBL:EIW66634.1} PE=3	Serine/threonine-protein phosphatase 2A 56 kDa regulatory subunit delta isoform PP2A, B subunit, B' delta isoform Protein RTS1 Protein SCS1 OS=Saccharomyces cerevisiae (strain ATCC 204508 / S288c) (Baker's yeast) Name=RTS1 Synonyms=SCS1 OrderedLocusNames=YOR014W ORFNames=OR26.04 PE=1	Protein phosphatase 2A regulatory B subunit (B56 family)	[T] KOG2085 Serine/threonine protein phosphatase 2A, regulatory subunit
gene_sp10016100.1	N/A	GO:0005634//cellular_component nucleus	hypothetical protein I303_04680 [Kwoniella dejecticola CBS 10117] >OBR85345.1 hypothetical protein I303_04680 [Kwoniella dejecticola CBS 10117]	Uncharacterized protein {ECO:0000313|EMBL:OBR85345.1} OS=Kwoniella dejecticola CBS 10117 ORFNames=I303_04680 {ECO:0000313|EMBL:OBR85345.1} PE=4	Pre-rRNA-processing protein esf1 OS=Schizosaccharomyces pombe (strain 972 / ATCC 24843) (Fission yeast) Name=esf1 ORFNames=SPBC1734.01c, SPBC337.17c PE=1	NUC153 domain	[S] KOG2318 Uncharacterized conserved protein
gene_sp10013950.1	K00480//salicylate hydroxylase [EC:1.14.13.1]	GO:0071949//molecular_function FAD binding	hypothetical protein [Cryptococcus neoformans var. neoformans JEC21] >XP_777683.1 hypothetical protein CNBA8030 [Cryptococcus neoformans var. neoformans B-3501A] >EAL23036.1 hypothetical protein CNBA8030 [Cryptococcus neoformans var. neoformans B-3501A] >AAW41243.1 conserved hypothetical protein [Cryptococcus neoformans var. neoformans JEC21]	Uncharacterized protein {ECO:0000313|EMBL:EAL23036.1} OS=Cryptococcus neoformans var. neoformans serotype D (strain B-3501A) (Filobasidiella neoformans) OrderedLocusNames=CNBA8030 {ECO:0000313|EMBL:EAL23036.1} PE=4	FAD-dependent monooxygenase OpS4 {ECO:0000303|PubMed:26305932} EC=1.-.-.- {ECO:0000269|PubMed:26305932} Oosporein biosynthesis protein 4 {ECO:0000303|PubMed:26305932} Precursor OS=Beauveria bassiana (strain ARSEF 2860) (White muscardine disease fungus) (Tritirachium shiotae) Name=OpS4 {ECO:0000303|PubMed:26305932} ORFNames=BBA_08182 PE=1	FAD binding domain	N/A
gene_sp10047000.1	N/A	GO:0016491//molecular_function oxidoreductase activity;GO:0055114//biological_process oxidation-reduction process	oxidoreductase [Kwoniella heveanensis BCC8398]	Oxidoreductase {ECO:0000313|EMBL:OCF32204.1} OS=Kwoniella heveanensis BCC8398 ORFNames=I316_06118 {ECO:0000313|EMBL:OCF32204.1} PE=4	N/A	Aldo/keto reductase family	N/A
gene_sp10061760.1	K09549//prefoldin subunit 2	GO:0006457//biological_process protein folding;GO:0016272//cellular_component prefoldin complex;GO:0051082//molecular_function unfolded protein binding	Prefoldin [Naematelia encephala]	Prefoldin {ECO:0000313|EMBL:ORY23256.1} OS=Naematelia encephala ORFNames=BCR39DRAFT_473286 {ECO:0000313|EMBL:ORY23256.1} PE=4	Probable prefoldin subunit 2 OS=Schizosaccharomyces pombe (strain 972 / ATCC 24843) (Fission yeast) ORFNames=SPAC227.10 PE=3	Prefoldin subunit	[O] KOG4098 Molecular chaperone Prefoldin, subunit 2
gene_sp10061090.1	N/A	N/A	hypothetical protein BCR39DRAFT_475053 [Naematelia encephala]	Uncharacterized protein {ECO:0000313|EMBL:ORY20336.1} OS=Naematelia encephala ORFNames=BCR39DRAFT_475053 {ECO:0000313|EMBL:ORY20336.1} PE=4	Putative uncharacterized protein ART3 Antisense to ribosomal RNA transcript protein 3 OS=Saccharomyces cerevisiae (strain ATCC 204508 / S288c) (Baker's yeast) Name=ART3 OrderedLocusNames=YLR154W-E PE=5	N/A	N/A
gene_sp10013970.1	N/A	N/A	hypothetical protein CC85DRAFT_325271 [Cutaneotrichosporon oleaginosum] >KLT46018.1 hypothetical protein CC85DRAFT_325271 [Cutaneotrichosporon oleaginosum]	Uncharacterized protein {ECO:0000313|EMBL:KLT46018.1} OS=Cutaneotrichosporon oleaginosum ORFNames=CC85DRAFT_325271 {ECO:0000313|EMBL:KLT46018.1} PE=4	N/A	N/A	N/A
gene_sp10015270.1	N/A	GO:0005525//molecular_function GTP binding	hypothetical protein TREMEDRAFT_43206 [Tremella mesenterica DSM 1558] >EIW70479.1 hypothetical protein TREMEDRAFT_43206 [Tremella mesenterica DSM 1558]	Protein SEY1 {ECO:0000256|HAMAP-Rule:MF_03109} EC=3.6.5.- {ECO:0000256|HAMAP-Rule:MF_03109} OS=Kwoniella dejecticola CBS 10117 ORFNames=I303_04472 {ECO:0000313|EMBL:OBR85140.1} PE=3	Protein SEY1 {ECO:0000255|HAMAP-Rule:MF_03109} EC=3.6.5.- {ECO:0000255|HAMAP-Rule:MF_03109} OS=Cryptococcus neoformans var. neoformans serotype D (strain B-3501A) (Filobasidiella neoformans) OrderedLocusNames=CNBI1870 PE=3	Root hair defective 3 GTP-binding protein (RHD3)	[R] KOG2203 GTP-binding protein
gene_sp10012740.1	N/A	GO:0005515//molecular_function protein binding	hypothetical protein TREMEDRAFT_71079 [Tremella mesenterica DSM 1558] >EIW71170.1 hypothetical protein TREMEDRAFT_71079 [Tremella mesenterica DSM 1558]	Uncharacterized protein {ECO:0000313|EMBL:ORY21295.1} OS=Naematelia encephala ORFNames=BCR39DRAFT_553959 {ECO:0000313|EMBL:ORY21295.1} PE=4	Protein ssh4 OS=Neurospora crassa (strain ATCC 24698 / 74-OR23-1A / CBS 708.71 / DSM 1257 / FGSC 987) Name=ssh4 ORFNames=68B2.090, NCU03678 PE=3	SPRY domain	[R] KOG1477 SPRY domain-containing proteins
gene_sp10062810.1	N/A	GO:0016021//cellular_component integral component of membrane;GO:0022857//molecular_function transmembrane transporter activity;GO:0055085//biological_process transmembrane transport	hypothetical protein I303_07553 [Kwoniella dejecticola CBS 10117] >OBR82785.1 hypothetical protein I303_07553 [Kwoniella dejecticola CBS 10117]	Uncharacterized protein {ECO:0000313|EMBL:OBR82785.1} OS=Kwoniella dejecticola CBS 10117 ORFNames=I303_07553 {ECO:0000313|EMBL:OBR82785.1} PE=4	Probable high-affinity hexose transporter ght7 Short=Hexose transporter 7 OS=Schizosaccharomyces pombe (strain 972 / ATCC 24843) (Fission yeast) Name=ght7 ORFNames=SPBC1348.14c, SPBPB8B6.01c PE=3	Sugar (and other) transporter	[R] KOG0254 Predicted transporter (major facilitator superfamily)
gene_sp10019200.1	K08008//NADPH oxidase 1	GO:0016491//molecular_function oxidoreductase activity;GO:0055114//biological_process oxidation-reduction process;GO:0016020//cellular_component membrane	hypothetical protein TREMEDRAFT_68048 [Tremella mesenterica DSM 1558] >EIW70423.1 hypothetical protein TREMEDRAFT_68048 [Tremella mesenterica DSM 1558]	Ferric reductase NAD binding domain-domain-containing protein {ECO:0000313|EMBL:ORX35783.1} OS=Kockovaella imperatae ORFNames=BD324DRAFT_646346 {ECO:0000313|EMBL:ORX35783.1} PE=4	N/A	Ferric reductase NAD binding domain	[PQ] KOG0039 Ferric reductase, NADH/NADPH oxidase and related proteins
gene_sp10037940.1	K08900//mitochondrial chaperone BCS1	N/A	hypothetical protein TREMEDRAFT_39838, partial [Tremella mesenterica DSM 1558] >EIW68336.1 hypothetical protein TREMEDRAFT_39838, partial [Tremella mesenterica DSM 1558]	Uncharacterized protein {ECO:0000313|EMBL:OCF23993.1} OS=Kwoniella bestiolae CBS 10118 ORFNames=I302_06979 {ECO:0000313|EMBL:OCF23993.1} PE=3	N/A	N/A	[O] KOG0743 AAA+-type ATPase
gene_sp10054630.1	N/A	N/A	hypothetical protein C367_02387 [Cryptococcus neoformans var. grubii Ze90-1]	Uncharacterized protein {ECO:0000313|EMBL:OWZ49065.1} OS=Cryptococcus neoformans var. grubii c45 ORFNames=C356_02470 {ECO:0000313|EMBL:OWZ49065.1} PE=4	Putative hydro-lyase C5H10.01 EC=4.2.1.- {ECO:0000250|UniProtKB:Q8BH86} OS=Schizosaccharomyces pombe (strain 972 / ATCC 24843) (Fission yeast) ORFNames=SPAC5H10.01 PE=3	Protein of unknown function (DUF1445)	[X] TWOG0871 Unnamed protein
gene_sp10012750.1	K01897//long-chain acyl-CoA synthetase [EC:6.2.1.3]	GO:0003824//molecular_function catalytic activity;GO:0008152//biological_process metabolic process	hypothetical protein TREMEDRAFT_27383 [Tremella mesenterica DSM 1558] >EIW71166.1 hypothetical protein TREMEDRAFT_27383 [Tremella mesenterica DSM 1558]	Uncharacterized protein {ECO:0000313|EMBL:ORX33945.1} OS=Kockovaella imperatae ORFNames=BD324DRAFT_637764 {ECO:0000313|EMBL:ORX33945.1} PE=4	Long-chain-fatty-acid--CoA ligase 1 EC=6.2.1.3 Fatty acid activator 1 Long-chain acyl-CoA synthetase 1 OS=Schizosaccharomyces pombe (strain 972 / ATCC 24843) (Fission yeast) Name=lcf1 ORFNames=SPBC18H10.02 PE=3	AMP-binding enzyme	[I] KOG1180 Acyl-CoA synthetase
gene_sp10050180.1	N/A	N/A	hypothetical protein A1Q1_03761 [Trichosporon asahii var. asahii CBS 2479] >EJT47423.1 hypothetical protein A1Q1_03761 [Trichosporon asahii var. asahii CBS 2479] >EKD05325.1 hypothetical protein A1Q2_00388 [Trichosporon asahii var. asahii CBS 8904]	Uncharacterized protein {ECO:0000313|EMBL:EJT47423.1} OS=Trichosporon asahii var. asahii (strain ATCC 90039 / CBS 2479 / JCM 2466 / KCTC 7840 / NCYC 2677 / UAMH 7654) (Yeast) ORFNames=A1Q1_03761 {ECO:0000313|EMBL:EJT47423.1} PE=4	N/A	Coiled-coil domain-containing protein 55 (DUF2040)	[S] KOG2117 Uncharacterized conserved protein
gene_sp10005880.1	N/A	N/A	hypothetical protein BCR39DRAFT_548463 [Naematelia encephala]	Uncharacterized protein {ECO:0000313|EMBL:ORY23948.1} OS=Naematelia encephala ORFNames=BCR39DRAFT_548463 {ECO:0000313|EMBL:ORY23948.1} PE=4	N/A	N/A	N/A
gene_sp10008080.1	K03061//26S proteasome regulatory subunit T1	GO:0005524//molecular_function ATP binding;GO:0036402//molecular_function proteasome-activating ATPase activity	26S protease regulatory subunit 7 [Kwoniella bestiolae CBS 10118] >OCF22438.1 26S protease regulatory subunit 7 [Kwoniella bestiolae CBS 10118]	26S protease regulatory subunit 7 {ECO:0000313|EMBL:OCF22438.1} OS=Kwoniella bestiolae CBS 10118 ORFNames=I302_08086 {ECO:0000313|EMBL:OCF22438.1} PE=3	26S proteasome regulatory subunit 7 homolog Protein CIM5 Tat-binding homolog 3 OS=Saccharomyces cerevisiae (strain ATCC 204508 / S288c) (Baker's yeast) Name=RPT1 Synonyms=CIM5, YTA3 OrderedLocusNames=YKL145W PE=1	ATPase family associated with various cellular activities (AAA)	[O] KOG0729 26S proteasome regulatory complex, ATPase RPT1
gene_sp10054310.1	N/A	GO:0006486//biological_process protein glycosylation;GO:0016757//molecular_function transferase activity, transferring glycosyl groups	hypothetical protein C368_03309 [Cryptococcus neoformans var. grubii 125.91] >OXG21339.1 hypothetical protein C361_03557 [Cryptococcus neoformans var. grubii Tu259-1] >OXG81596.1 hypothetical protein C350_03130 [Cryptococcus neoformans var. grubii MW-RSA36] >OXL08390.1 hypothetical protein C348_03386 [Cryptococcus neoformans var. grubii Gb118]	Uncharacterized protein {ECO:0000313|EMBL:OWZ78616.1} OS=Cryptococcus neoformans var. grubii Bt85 ORFNames=C365_03419 {ECO:0000313|EMBL:OWZ78616.1} PE=4	N/A	Mannosyltransferase putative	N/A
gene_sp10009160.1	N/A	N/A	hypothetical protein TREMEDRAFT_43007 [Tremella mesenterica DSM 1558] >EIW71681.1 hypothetical protein TREMEDRAFT_43007 [Tremella mesenterica DSM 1558]	Uncharacterized protein {ECO:0000313|EMBL:OCF39539.1} OS=Kwoniella heveanensis CBS 569 ORFNames=I317_06649 {ECO:0000313|EMBL:OCF39539.1} PE=4	N/A	Modifier of rudimentary (Mod(r)) protein	N/A
gene_sp10038330.1	K09935//uncharacterized protein	N/A	hypothetical protein BCR39DRAFT_510789 [Naematelia encephala]	Uncharacterized protein {ECO:0000313|EMBL:ORY35561.1} OS=Naematelia encephala ORFNames=BCR39DRAFT_510789 {ECO:0000313|EMBL:ORY35561.1} PE=4	N/A	Domain of unknown function (DUF1768)	N/A
gene_sp10008090.1	K00641//homoserine O-acetyltransferase [EC:2.3.1.31]	N/A	hypothetical protein TREMEDRAFT_42872 [Tremella mesenterica DSM 1558] >EIW71498.1 hypothetical protein TREMEDRAFT_42872 [Tremella mesenterica DSM 1558]	Alpha/Beta hydrolase protein {ECO:0000313|EMBL:ORY34714.1} OS=Naematelia encephala ORFNames=BCR39DRAFT_514117 {ECO:0000313|EMBL:ORY34714.1} PE=3	Serine O-succinyltransferase {ECO:0000305} Short=SST {ECO:0000303|PubMed:28581482} EC=2.3.1.- {ECO:0000269|PubMed:28581482} Precursor OS=Emericella nidulans (Aspergillus nidulans) Name=CysA {ECO:0000312|EMBL:SCN13867.1} PE=1	alpha/beta hydrolase fold	[X] TWOG0422 Unnamed protein
gene_sp10025040.1	K14552//NET1-associated nuclear protein 1 (U3 small nucleolar RNA-associated protein 17)	GO:0005515//molecular_function protein binding	hypothetical protein [Cryptococcus neoformans var. neoformans JEC21] >XP_777196.1 hypothetical protein CNBB4270 [Cryptococcus neoformans var. neoformans B-3501A] >EAL22549.1 hypothetical protein CNBB4270 [Cryptococcus neoformans var. neoformans B-3501A] >AAW41512.1 conserved hypothetical protein [Cryptococcus neoformans var. neoformans JEC21]	Uncharacterized protein {ECO:0000313|EMBL:EAL22549.1} OS=Cryptococcus neoformans var. neoformans serotype D (strain B-3501A) (Filobasidiella neoformans) OrderedLocusNames=CNBB4270 {ECO:0000313|EMBL:EAL22549.1} PE=4	N/A	WD domain, G-beta repeat	[R] KOG1963 WD40 repeat protein
gene_sp10057200.1	K07566//L-threonylcarbamoyladenylate synthase [EC:2.7.7.87]	GO:0003725//molecular_function double-stranded RNA binding	Sua5/YciO/YrdC/YwlC family protein [Tsuchiyaea wingfieldii CBS 7118] >ODN98391.1 Sua5/YciO/YrdC/YwlC family protein [Tsuchiyaea wingfieldii CBS 7118]	Sua5/YciO/YrdC/YwlC family protein {ECO:0000313|EMBL:ODN98391.1} OS=Tsuchiyaea wingfieldii CBS 7118 ORFNames=L198_03635 {ECO:0000313|EMBL:ODN98391.1} PE=4	Threonylcarbamoyl-AMP synthase Short=TC-AMP synthase EC=2.7.7.87 L-threonylcarbamoyladenylate synthase t(6)A37 threonylcarbamoyladenosine biosynthesis protein sua5 tRNA threonylcarbamoyladenosine biosynthesis protein sua5 OS=Schizosaccharomyces pombe (strain 972 / ATCC 24843) (Fission yeast) Name=sua5 ORFNames=SPCC895.03c PE=3	Telomere recombination	[J] KOG3051 RNA binding/translational regulation protein of the SUA5 family
gene_sp10068060.1	N/A	GO:0003824//molecular_function catalytic activity;GO:0050662//molecular_function coenzyme binding	hypothetical protein TREMEDRAFT_25385 [Tremella mesenterica DSM 1558] >EIW73284.1 hypothetical protein TREMEDRAFT_25385 [Tremella mesenterica DSM 1558]	Uncharacterized protein {ECO:0000313|EMBL:ORY28309.1} OS=Naematelia encephala ORFNames=BCR39DRAFT_594225 {ECO:0000313|EMBL:ORY28309.1} PE=4	N/A	NAD dependent epimerase/dehydratase family	N/A
gene_sp10023650.1	N/A	N/A	major facilitator superfamily domain-containing protein [Naematelia encephala]	Major facilitator superfamily domain-containing protein {ECO:0000313|EMBL:ORY34262.1} OS=Naematelia encephala ORFNames=BCR39DRAFT_517290 {ECO:0000313|EMBL:ORY34262.1} PE=4	UNC93-like protein C922.05c OS=Schizosaccharomyces pombe (strain 972 / ATCC 24843) (Fission yeast) ORFNames=SPAC922.05c PE=3	Ion channel regulatory protein UNC-93	[S] KOG3098 Uncharacterized conserved protein
gene_sp10030160.1	K15100//solute carrier family 25 (mitochondrial citrate transporter), member 1	N/A	hypothetical protein TREMEDRAFT_33282 [Tremella mesenterica DSM 1558] >EIW67639.1 hypothetical protein TREMEDRAFT_33282 [Tremella mesenterica DSM 1558]	Solute carrier family 25 (Mitochondrial citrate transporter), member 1 {ECO:0000313|EMBL:AFR98658.1} OS=Cryptococcus neoformans var. grubii serotype A (strain H99 / ATCC 208821 / CBS 10515 / FGSC 9487) (Filobasidiella neoformans var. grubii) ORFNames=CNAG_06420 {ECO:0000313|EMBL:AFR98658.1} PE=3	Uncharacterized mitochondrial carrier C19G12.05 OS=Schizosaccharomyces pombe (strain 972 / ATCC 24843) (Fission yeast) ORFNames=SPAC19G12.05 PE=3	Mitochondrial carrier protein	[C] KOG0756 Mitochondrial tricarboxylate/dicarboxylate carrier proteins
gene_sp10068080.1	N/A	N/A	hypothetical protein TREMEDRAFT_25258 [Tremella mesenterica DSM 1558] >EIW73290.1 hypothetical protein TREMEDRAFT_25258 [Tremella mesenterica DSM 1558]	Uncharacterized protein {ECO:0000313|EMBL:ODN75947.1} OS=Cryptococcus amylolentus CBS 6039 ORFNames=L202_05928 {ECO:0000313|EMBL:ODN75947.1} PE=4	N/A	N/A	N/A
gene_sp10051560.1	N/A	GO:0016021//cellular_component integral component of membrane;GO:0055085//biological_process transmembrane transport	hypothetical protein TREMEDRAFT_40232 [Tremella mesenterica DSM 1558] >EIW68151.1 hypothetical protein TREMEDRAFT_40232 [Tremella mesenterica DSM 1558]	Membrane transport protein-domain-containing protein {ECO:0000313|EMBL:ORY25349.1} OS=Naematelia encephala ORFNames=BCR39DRAFT_544426 {ECO:0000313|EMBL:ORY25349.1} PE=4	Uncharacterized transporter C5D6.04 OS=Schizosaccharomyces pombe (strain 972 / ATCC 24843) (Fission yeast) ORFNames=SPAC5D6.04 PE=3	Membrane transport protein	[S] KOG2722 Predicted membrane protein
gene_sp10030170.1	K01653//acetolactate synthase I/III small subunit [EC:2.2.1.6]	N/A	hypothetical protein TREMEDRAFT_57495 [Tremella mesenterica DSM 1558] >EIW67638.1 hypothetical protein TREMEDRAFT_57495 [Tremella mesenterica DSM 1558]	Acetolactate synthase, small subunit {ECO:0000313|EMBL:OCF24361.1} OS=Kwoniella bestiolae CBS 10118 ORFNames=I302_05821 {ECO:0000313|EMBL:OCF24361.1} PE=4	Acetolactate synthase small subunit, mitochondrial Acetohydroxy-acid synthase small subunit Short=AHAS Short=ALS Precursor OS=Saccharomyces cerevisiae (strain ATCC 204508 / S288c) (Baker's yeast) Name=ILV6 OrderedLocusNames=YCL009C ORFNames=YCL9C PE=1	Small subunit of acetolactate synthase	[E] KOG2663 Acetolactate synthase, small subunit
gene_sp10005470.1	K19476//vacuolar protein sorting-associated protein IST1	GO:0015031//biological_process protein transport	DUF292-domain-containing protein [Cutaneotrichosporon oleaginosum] >KLT40403.1 DUF292-domain-containing protein [Cutaneotrichosporon oleaginosum]	DUF292-domain-containing protein {ECO:0000313|EMBL:KLT40403.1} OS=Cutaneotrichosporon oleaginosum ORFNames=CC85DRAFT_287505 {ECO:0000313|EMBL:KLT40403.1} PE=4	Vacuolar protein sorting-associated protein ist1 OS=Schizosaccharomyces pombe (strain 972 / ATCC 24843) (Fission yeast) Name=ist1 ORFNames=SPCC1442.17c, SPCC285.02c PE=3	Regulator of Vps4 activity in the MVB pathway	[Z] KOG2027 Spindle pole body protein
gene_sp10063350.1	N/A	N/A	hypothetical protein L202_02601 [Cryptococcus amylolentus CBS 6039] >ODN80340.1 hypothetical protein L202_02601 [Cryptococcus amylolentus CBS 6039]	Uncharacterized protein {ECO:0000313|EMBL:ODN80340.1} OS=Cryptococcus amylolentus CBS 6039 ORFNames=L202_02601 {ECO:0000313|EMBL:ODN80340.1} PE=4	N/A	N/A	N/A
gene_sp10052900.1	N/A	N/A	hypothetical protein TREMEDRAFT_66060 [Tremella mesenterica DSM 1558] >EIW65971.1 hypothetical protein TREMEDRAFT_66060 [Tremella mesenterica DSM 1558]	Uncharacterized protein {ECO:0000313|EMBL:EIW65972.1} OS=Tremella mesenterica (strain ATCC 24925 / CBS 8224 / DSM 1558 / NBRC 9311 / NRRL Y-6157 / RJB 2259-6) (Jelly fungus) ORFNames=TREMEDRAFT_74890 {ECO:0000313|EMBL:EIW65972.1} PE=4	N/A	N/A	N/A
gene_sp10035330.1	N/A	N/A	hypothetical protein BCR39DRAFT_249944 [Naematelia encephala]	Uncharacterized protein {ECO:0000313|EMBL:ORY26783.1} OS=Naematelia encephala ORFNames=BCR39DRAFT_249944 {ECO:0000313|EMBL:ORY26783.1} PE=4	N/A	N/A	N/A
gene_sp10041040.1	K15564//CTD kinase subunit beta	N/A	CTD kinase subunit beta [Kwoniella pini CBS 10737] >OCF50948.1 CTD kinase subunit beta [Kwoniella pini CBS 10737]	CTD kinase subunit beta {ECO:0000313|EMBL:OCF50948.1} OS=Kwoniella pini CBS 10737 ORFNames=I206_03010 {ECO:0000313|EMBL:OCF50948.1} PE=4	CTD kinase subunit beta Short=CTDK-I subunit beta CTD kinase subunit 2 Latrunculin sensitive cyclin knockout protein 1 OS=Schizosaccharomyces pombe (strain 972 / ATCC 24843) (Fission yeast) Name=lsc1 Synonyms=ctk2 ORFNames=SPBC530.13 PE=1	Cyclin, N-terminal domain	[D] KOG0834 CDK9 kinase-activating protein cyclin T
gene_sp10036990.1	K14311//nuclear pore complex protein Nup188	GO:0017056//molecular_function structural constituent of nuclear pore	hypothetical protein TREMEDRAFT_74637 [Tremella mesenterica DSM 1558] >EIW67070.1 hypothetical protein TREMEDRAFT_74637 [Tremella mesenterica DSM 1558]	Nuclear pore complex protein Nup188 {ECO:0000313|EMBL:OCF42995.1} OS=Kwoniella heveanensis CBS 569 ORFNames=I317_03216 {ECO:0000313|EMBL:OCF42995.1} PE=4	N/A	Nucleoporin subcomplex protein binding to Pom34	N/A
gene_sp10057770.1	N/A	GO:0006364//biological_process rRNA processing	Rrp15p-domain-containing protein [Kockovaella imperatae] >ORX36949.1 Rrp15p-domain-containing protein [Kockovaella imperatae]	Rrp15p-domain-containing protein {ECO:0000313|EMBL:ORX36949.1} OS=Kockovaella imperatae ORFNames=BD324DRAFT_627816 {ECO:0000313|EMBL:ORX36949.1} PE=4	N/A	Rrp15p	N/A
gene_sp10052920.1	N/A	N/A	hypothetical protein CND05380 [Cryptococcus neoformans var. neoformans JEC21] >AAW43760.1 hypothetical protein CNE05380 [Cryptococcus neoformans var. neoformans JEC21]	Uncharacterized protein {ECO:0000313|EMBL:AAW43760.1} OS=Cryptococcus neoformans var. neoformans serotype D (strain JEC21 / ATCC MYA-565) (Filobasidiella neoformans) OrderedLocusNames=CNE05380 {ECO:0000313|EMBL:AAW43760.1} PE=4	N/A	N/A	N/A
gene_sp10059920.1	K14833//nucleolar complex protein 2	N/A	hypothetical protein [Cryptococcus neoformans var. neoformans JEC21] >XP_772512.1 hypothetical protein CNBL1270 [Cryptococcus neoformans var. neoformans B-3501A] >EAL17865.1 hypothetical protein CNBL1270 [Cryptococcus neoformans var. neoformans B-3501A] >AAW45013.1 conserved hypothetical protein [Cryptococcus neoformans var. neoformans JEC21]	Uncharacterized protein {ECO:0000313|EMBL:EAL17865.1} OS=Cryptococcus neoformans var. neoformans serotype D (strain B-3501A) (Filobasidiella neoformans) OrderedLocusNames=CNBL1270 {ECO:0000313|EMBL:EAL17865.1} PE=4	Nucleolar complex protein 2 OS=Saccharomyces cerevisiae (strain ATCC 204508 / S288c) (Baker's yeast) Name=NOC2 OrderedLocusNames=YOR206W ORFNames=YOX001 PE=1	Noc2p family	[J] KOG2256 Predicted protein involved in nuclear export of pre-ribosomes
gene_sp10063120.1	K17428//large subunit ribosomal protein L47	GO:0003735//molecular_function structural constituent of ribosome;GO:0005761//cellular_component mitochondrial ribosome;GO:0006412//biological_process translation	hypothetical protein I316_00329 [Kwoniella heveanensis BCC8398] >OCF44639.1 hypothetical protein I317_01526 [Kwoniella heveanensis CBS 569]	Uncharacterized protein {ECO:0000313|EMBL:OCF44639.1} OS=Kwoniella heveanensis CBS 569 ORFNames=I317_01526 {ECO:0000313|EMBL:OCF44639.1} PE=4	54S ribosomal protein L4, mitochondrial Precursor OS=Schizosaccharomyces pombe (strain 972 / ATCC 24843) (Fission yeast) Name=mrpl4 ORFNames=SPCC4G3.06c PE=3	Mitochondrial 39-S ribosomal protein L47 (MRP-L47)	[J] KOG3331 Mitochondrial/chloroplast ribosomal protein L4/L29
gene_sp10016690.1	K07827//GTPase Kras	GO:0005525//molecular_function GTP binding;GO:0007165//biological_process signal transduction;GO:0016020//cellular_component membrane;GO:0003924//molecular_function GTPase activity	hypothetical protein TREMEDRAFT_28995, partial [Tremella mesenterica DSM 1558] >EIW70615.1 hypothetical protein TREMEDRAFT_28995, partial [Tremella mesenterica DSM 1558]	Ras-like protein {ECO:0000313|EMBL:OCF60648.1} OS=Kwoniella mangroviensis CBS 10435 ORFNames=L486_00284 {ECO:0000313|EMBL:OCF60648.1} PE=4	Ras-like protein Precursor OS=Cryptococcus neoformans var. neoformans serotype D (strain B-3501A) (Filobasidiella neoformans) Name=RAS1 Synonyms=RAS OrderedLocusNames=CNBA2670 PE=3	Ras family	[R] KOG0395 Ras-related GTPase
gene_sp10020410.1	K03257//translation initiation factor 4A	GO:0003676//molecular_function nucleic acid binding;GO:0005524//molecular_function ATP binding	hypothetical protein TREMEDRAFT_71537 [Tremella mesenterica DSM 1558] >EIW70155.1 hypothetical protein TREMEDRAFT_71537 [Tremella mesenterica DSM 1558]	Uncharacterized protein {ECO:0000313|EMBL:ORY29981.1} OS=Naematelia encephala ORFNames=BCR39DRAFT_574365 {ECO:0000313|EMBL:ORY29981.1} PE=4	ATP-dependent RNA helicase fal1 EC=3.6.4.13 OS=Schizosaccharomyces pombe (strain 972 / ATCC 24843) (Fission yeast) Name=tif412 Synonyms=fal1 ORFNames=SPAC1F5.10 PE=1	DEAD/DEAH box helicase	[J] KOG0328 Predicted ATP-dependent RNA helicase FAL1, involved in rRNA maturation, DEAD-box superfamily
gene_sp10056230.1	N/A	GO:0003824//molecular_function catalytic activity;GO:0050662//molecular_function coenzyme binding	hypothetical protein TREMEDRAFT_62690 [Tremella mesenterica DSM 1558] >EIW68976.1 hypothetical protein TREMEDRAFT_62690 [Tremella mesenterica DSM 1558]	Uncharacterized protein {ECO:0000313|EMBL:ORX39572.1} OS=Kockovaella imperatae ORFNames=BD324DRAFT_575517 {ECO:0000313|EMBL:ORX39572.1} PE=4	Putative uncharacterized oxidoreductase C1773.04 EC=1.1.1.- Precursor OS=Schizosaccharomyces pombe (strain 972 / ATCC 24843) (Fission yeast) ORFNames=SPBC1773.04 PE=1	NAD dependent epimerase/dehydratase family	[V] KOG1502 Flavonol reductase/cinnamoyl-CoA reductase
gene_sp10039110.1	K00927//phosphoglycerate kinase [EC:2.7.2.3]	GO:0004618//molecular_function phosphoglycerate kinase activity;GO:0006096//biological_process glycolytic process	hypothetical protein TREMEDRAFT_57271 [Tremella mesenterica DSM 1558] >EIW68287.1 hypothetical protein TREMEDRAFT_57271 [Tremella mesenterica DSM 1558]	Phosphoglycerate kinase {ECO:0000256|RuleBase:RU000532} EC=2.7.2.3 {ECO:0000256|RuleBase:RU000532} OS=Naematelia encephala ORFNames=BCR39DRAFT_511272 {ECO:0000313|EMBL:ORY35643.1} PE=3	Phosphoglycerate kinase EC=2.7.2.3 OS=Agaricus bisporus (White button mushroom) Name=pgkA Synonyms=pgk PE=2	Phosphoglycerate kinase	[G] KOG1367 3-phosphoglycerate kinase
gene_sp10001640.1	N/A	N/A	hypothetical protein TREMEDRAFT_69428 [Tremella mesenterica DSM 1558] >EIW67834.1 hypothetical protein TREMEDRAFT_69428 [Tremella mesenterica DSM 1558]	Short-chain dehydrogenase {ECO:0000313|EMBL:ODN77246.1} OS=Cryptococcus depauperatus CBS 7841 ORFNames=L203_06325 {ECO:0000313|EMBL:ODN77246.1} PE=4	NADP-dependent mannitol dehydrogenase Short=MtDH EC=1.1.1.138 Mannitol 2-dehydrogenase [NADP(+)] OS=Agaricus bisporus (White button mushroom) Name=mtdH PE=1	Enoyl-(Acyl carrier protein) reductase	[R] KOG0725 Reductases with broad range of substrate specificities
gene_sp10006720.1	N/A	N/A	hypothetical protein I350_00693 [Cryptococcus amylolentus CBS 6273]	Uncharacterized protein {ECO:0000313|EMBL:ODO11909.1} OS=Cryptococcus amylolentus CBS 6273 ORFNames=I350_00693 {ECO:0000313|EMBL:ODO11909.1} PE=4	N/A	N/A	N/A
gene_sp10021530.1	N/A	GO:0016757//molecular_function transferase activity, transferring glycosyl groups	hypothetical protein TREMEDRAFT_61582 [Tremella mesenterica DSM 1558] >EIW69813.1 hypothetical protein TREMEDRAFT_61582 [Tremella mesenterica DSM 1558]	Uncharacterized protein {ECO:0000313|EMBL:OBR81765.1} OS=Kwoniella dejecticola CBS 10117 ORFNames=I303_07675 {ECO:0000313|EMBL:OBR81765.1} PE=4	N/A	Protein of unknown function (DUF563)	N/A
gene_sp10038350.1	K01621//xylulose-5-phosphate/fructose-6-phosphate phosphoketolase [EC:4.1.2.9 4.1.2.22]	GO:0005975//biological_process carbohydrate metabolic process;GO:0016832//molecular_function aldehyde-lyase activity	putative phosphoketolase [Naematelia encephala]	Putative phosphoketolase {ECO:0000313|EMBL:ORY35542.1} OS=Naematelia encephala ORFNames=BCR39DRAFT_510597 {ECO:0000313|EMBL:ORY35542.1} PE=4	Probable phosphoketolase EC=4.1.2.- OS=Schizosaccharomyces pombe (strain 972 / ATCC 24843) (Fission yeast) ORFNames=SPBC24C6.09c PE=3	XFP N-terminal domain	N/A
gene_sp10039130.1	N/A	N/A	hypothetical protein I302_00628 [Kwoniella bestiolae CBS 10118] >OCF29133.1 hypothetical protein I302_00628 [Kwoniella bestiolae CBS 10118]	Uncharacterized protein {ECO:0000313|EMBL:OCF29133.1} OS=Kwoniella bestiolae CBS 10118 ORFNames=I302_00628 {ECO:0000313|EMBL:OCF29133.1} PE=4	Uncharacterized oxidoreductase C4H3.08 EC=1.-.-.- OS=Schizosaccharomyces pombe (strain 972 / ATCC 24843) (Fission yeast) ORFNames=SPAC4H3.08 PE=3	short chain dehydrogenase	[R] KOG0725 Reductases with broad range of substrate specificities
gene_sp10006740.1	N/A	GO:0016491//molecular_function oxidoreductase activity;GO:0055114//biological_process oxidation-reduction process	hypothetical protein TREMEDRAFT_24489 [Tremella mesenterica DSM 1558] >EIW72526.1 hypothetical protein TREMEDRAFT_24489 [Tremella mesenterica DSM 1558]	Uncharacterized protein {ECO:0000313|EMBL:ODO11636.1} OS=Cryptococcus amylolentus CBS 6273 ORFNames=I350_00420 {ECO:0000313|EMBL:ODO11636.1} PE=3	N/A	non-haem dioxygenase in morphine synthesis N-terminal	[QR] KOG0143 Iron/ascorbate family oxidoreductases
gene_sp10034070.1	K00416//ubiquinol-cytochrome c reductase subunit 6	GO:0006122//biological_process mitochondrial electron transport, ubiquinol to cytochrome c;GO:0008121//molecular_function ubiquinol-cytochrome-c reductase activity	ubiquinol-cytochrome C reductase hinge domain-containing protein [Naematelia encephala]	Ubiquinol-cytochrome C reductase hinge domain-containing protein {ECO:0000313|EMBL:ORY26232.1} OS=Naematelia encephala ORFNames=BCR39DRAFT_541532 {ECO:0000313|EMBL:ORY26232.1} PE=4	N/A	Ubiquinol-cytochrome C reductase hinge protein	N/A
gene_sp10024060.1	N/A	GO:0003824//molecular_function catalytic activity;GO:0009058//biological_process biosynthetic process	related to Antisense-enhancing sequence 1 [Zygosaccharomyces bailii ISA1307]	Uncharacterized protein {ECO:0000313|EMBL:AQZ11978.1} OS=Zygosaccharomyces parabailii ORFNames=BZL39_D00320 {ECO:0000313|EMBL:AQZ11978.1} PE=4	Antisense-enhancing sequence 1 EC=5.1.-.- AES factor 1 OS=Schizosaccharomyces pombe (strain 972 / ATCC 24843) (Fission yeast) Name=aes1 ORFNames=SPBPB21E7.07 PE=3	Phenazine biosynthesis-like protein	[R] KOG3033 Predicted PhzC/PhzF-type epimerase
gene_sp10021510.1	N/A	N/A	glycoside hydrolase superfamily [Kockovaella imperatae] >ORX39043.1 glycoside hydrolase superfamily [Kockovaella imperatae]	Glycoside hydrolase superfamily {ECO:0000313|EMBL:ORX39043.1} OS=Kockovaella imperatae ORFNames=BD324DRAFT_305971 {ECO:0000313|EMBL:ORX39043.1} PE=4	N/A	Glycoside-hydrolase family GH114	N/A
gene_sp10029630.1	K00432//glutathione peroxidase [EC:1.11.1.9]	GO:0004602//molecular_function glutathione peroxidase activity;GO:0006979//biological_process response to oxidative stress;GO:0055114//biological_process oxidation-reduction process	glutathione peroxidase [Kwoniella mangroviensis CBS 10435]	Glutathione peroxidase {ECO:0000256|RuleBase:RU000499} OS=Kwoniella mangroviensis CBS 10435 ORFNames=L486_05791 {ECO:0000313|EMBL:OCF56935.1} PE=3	Glutathione peroxidase-like peroxiredoxin HYR1 {ECO:0000305} EC=1.11.1.15 {ECO:0000269|PubMed:12437921, ECO:0000269|PubMed:18767166} Glutathione peroxidase homolog 3 {ECO:0000303|PubMed:10480913} Short=GPx 3 Hydrogen peroxide resistance protein 1 {ECO:0000303|Ref.1} Oxidant receptor peroxidase 1 {ECO:0000303|PubMed:17720812} Phospholipid hydroperoxide glutathione peroxidase 3 {ECO:0000303|PubMed:…	Glutathione peroxidase	[O] KOG1651 Glutathione peroxidase
gene_sp10037170.1	K05291//phosphatidylinositol glycan, class S	GO:0016255//biological_process attachment of GPI anchor to protein;GO:0042765//cellular_component GPI-anchor transamidase complex	hypothetical protein TREMEDRAFT_64966 [Tremella mesenterica DSM 1558] >EIW67097.1 hypothetical protein TREMEDRAFT_64966 [Tremella mesenterica DSM 1558]	Phosphatidylinositol glycan, class S {ECO:0000313|EMBL:OCF39417.1} OS=Kwoniella heveanensis CBS 569 ORFNames=I317_06791 {ECO:0000313|EMBL:OCF39417.1} PE=4	N/A	Phosphatidylinositol-glycan biosynthesis class S protein	[MO] KOG2459 GPI transamidase complex, GPI17/PIG-S component, involved in glycosylphosphatidylinositol anchor biosynthesis
gene_sp10043760.1	K03106//signal recognition particle subunit SRP54 [EC:3.6.5.4]	GO:0005525//molecular_function GTP binding;GO:0006614//biological_process SRP-dependent cotranslational protein targeting to membrane;GO:0003924//molecular_function GTPase activity;GO:0048500//cellular_component signal recognition particle;GO:0008312//molecular_function 7S RNA binding	hypothetical protein TREMEDRAFT_72197 [Tremella mesenterica DSM 1558] >EIW67264.1 hypothetical protein TREMEDRAFT_72197 [Tremella mesenterica DSM 1558]	Signal recognition particle 54 kDa protein {ECO:0000256|RuleBase:RU364034} OS=Cryptococcus neoformans var. grubii c45 ORFNames=C356_03543 {ECO:0000313|EMBL:OWZ42792.1} PE=3	Signal recognition particle 54 kDa protein homolog Short=SRP54 OS=Schizosaccharomyces pombe (strain 972 / ATCC 24843) (Fission yeast) Name=srp54 ORFNames=SPCC188.06c PE=1	Signal peptide binding domain	[U] KOG0780 Signal recognition particle, subunit Srp54
gene_sp10021350.1	N/A	N/A	hypothetical protein TREMEDRAFT_29389 [Tremella mesenterica DSM 1558] >EIW69854.1 hypothetical protein TREMEDRAFT_29389 [Tremella mesenterica DSM 1558]	Uncharacterized protein {ECO:0000313|EMBL:ORY29646.1} OS=Naematelia encephala ORFNames=BCR39DRAFT_531429 {ECO:0000313|EMBL:ORY29646.1} PE=4	N/A	Conserved hypothetical protein (DUF2461)	N/A
gene_sp10041020.1	N/A	N/A	TIGR01458 family HAD hydrolase [Cryptococcus neoformans var. grubii]	TIGR01458 family HAD hydrolase {ECO:0000313|EMBL:AFR97808.1} OS=Cryptococcus neoformans var. grubii serotype A (strain H99 / ATCC 208821 / CBS 10515 / FGSC 9487) (Filobasidiella neoformans var. grubii) ORFNames=CNAG_01604 {ECO:0000313|EMBL:AFR97808.1} PE=4	N/A	HAD-hyrolase-like	[R] KOG3040 Predicted sugar phosphatase (HAD superfamily)
gene_sp10036010.1	N/A	GO:0055085//biological_process transmembrane transport	hypothetical protein TREMEDRAFT_64906 [Tremella mesenterica DSM 1558] >EIW67040.1 hypothetical protein TREMEDRAFT_64906 [Tremella mesenterica DSM 1558]	OPT oligopeptide transporter protein-domain-containing protein {ECO:0000313|EMBL:ORY20306.1} OS=Naematelia encephala ORFNames=BCR39DRAFT_567376 {ECO:0000313|EMBL:ORY20306.1} PE=4	Putative oligopeptide transporter YGL114W OS=Saccharomyces cerevisiae (strain ATCC 204508 / S288c) (Baker's yeast) OrderedLocusNames=YGL114W PE=1	OPT oligopeptide transporter protein	[PR] TWOG0118 Predicted Fe(III)-siderophore transporter
gene_sp10063190.1	N/A	N/A	polysaccharide synthase Cps1p [Kwoniella mangroviensis CBS 8507] >OCF61329.1 polysaccharide synthase Cps1p [Kwoniella mangroviensis CBS 10435] >OCF64853.1 polysaccharide synthase Cps1p [Kwoniella mangroviensis CBS 8507]	Polysaccharide synthase Cps1p {ECO:0000313|EMBL:OCF61329.1} OS=Kwoniella mangroviensis CBS 10435 ORFNames=L486_00977 {ECO:0000313|EMBL:OCF61329.1} PE=4	N/A	N/A	N/A
gene_sp10067920.1	K18716//nucleoporin NUP42	N/A	hypothetical protein TREMEDRAFT_73071 [Tremella mesenterica DSM 1558] >EIW73427.1 hypothetical protein TREMEDRAFT_73071 [Tremella mesenterica DSM 1558]	Uncharacterized protein {ECO:0000313|EMBL:ORX34927.1} OS=Kockovaella imperatae ORFNames=BD324DRAFT_652649 {ECO:0000313|EMBL:ORX34927.1} PE=4	N/A	N/A	N/A
gene_sp10017740.1	K01823//isopentenyl-diphosphate Delta-isomerase [EC:5.3.3.2]	GO:0016787//molecular_function hydrolase activity;GO:0004452//molecular_function isopentenyl-diphosphate delta-isomerase activity;GO:0008299//biological_process isoprenoid biosynthetic process	hypothetical protein TREMEDRAFT_68186 [Tremella mesenterica DSM 1558] >EIW70723.1 hypothetical protein TREMEDRAFT_68186 [Tremella mesenterica DSM 1558]	Isopentenyl-diphosphate Delta-isomerase {ECO:0000313|EMBL:OCF36905.1} OS=Kwoniella heveanensis BCC8398 ORFNames=I316_01503 {ECO:0000313|EMBL:OCF36905.1} PE=4	Isopentenyl-diphosphate Delta-isomerase EC=5.3.3.2 Isopentenyl pyrophosphate isomerase Short=IPP isomerase OS=Phaffia rhodozyma (Yeast) (Xanthophyllomyces dendrorhous) Name=IDI PE=3	NUDIX domain	[Q] KOG0142 Isopentenyl pyrophosphate:dimethylallyl pyrophosphate isomerase
gene_sp10041150.1	N/A	N/A	hypothetical protein I302_00685 [Kwoniella bestiolae CBS 10118] >OCF29189.1 hypothetical protein I302_00685 [Kwoniella bestiolae CBS 10118]	Uncharacterized protein {ECO:0000313|EMBL:OCF29189.1} OS=Kwoniella bestiolae CBS 10118 ORFNames=I302_00685 {ECO:0000313|EMBL:OCF29189.1} PE=4	N/A	N/A	N/A
gene_sp10017630.1	K10134//etoposide-induced 2.4 mRNA	N/A	hypothetical protein TREMEDRAFT_61261 [Tremella mesenterica DSM 1558] >EIW70754.1 hypothetical protein TREMEDRAFT_61261 [Tremella mesenterica DSM 1558]	Etoposide-induced protein 2.4-domain-containing protein {ECO:0000313|EMBL:ORY32496.1} OS=Naematelia encephala ORFNames=BCR39DRAFT_522476 {ECO:0000313|EMBL:ORY32496.1} PE=4	N/A	Etoposide-induced protein 2.4 (EI24)	N/A
gene_sp10051500.1	K12598//ATP-dependent RNA helicase DOB1 [EC:3.6.4.13]	GO:0003676//molecular_function nucleic acid binding;GO:0005524//molecular_function ATP binding	hypothetical protein TREMEDRAFT_63092 [Tremella mesenterica DSM 1558] >EIW68625.1 hypothetical protein TREMEDRAFT_63092 [Tremella mesenterica DSM 1558]	rRNA-processing arch domain-domain-containing protein {ECO:0000313|EMBL:ORY25352.1} OS=Naematelia encephala ORFNames=BCR39DRAFT_544443 {ECO:0000313|EMBL:ORY25352.1} PE=4	ATP-dependent RNA helicase DOB1 EC=3.6.4.13 mRNA transport regulator MTR4 OS=Saccharomyces cerevisiae (strain ATCC 204508 / S288c) (Baker's yeast) Name=MTR4 Synonyms=DOB1 OrderedLocusNames=YJL050W ORFNames=J1158 PE=1	rRNA-processing arch domain	[A] KOG0948 Nuclear exosomal RNA helicase MTR4, DEAD-box superfamily
gene_sp10018250.1	K00555//tRNA (guanine26-N2/guanine27-N2)-dimethyltransferase [EC:2.1.1.215 2.1.1.216]	GO:0003723//molecular_function RNA binding;GO:0004809//molecular_function tRNA (guanine-N2-)-methyltransferase activity;GO:0008033//biological_process tRNA processing	hypothetical protein TREMEDRAFT_68241 [Tremella mesenterica DSM 1558] >EIW70842.1 hypothetical protein TREMEDRAFT_68241 [Tremella mesenterica DSM 1558]	tRNA (guanine(26)-N(2))-dimethyltransferase {ECO:0000256|PROSITE-ProRule:PRU00958} EC=2.1.1.216 {ECO:0000256|PROSITE-ProRule:PRU00958} OS=Trichosporon asahii var. asahii (strain ATCC 90039 / CBS 2479 / JCM 2466 / KCTC 7840 / NCYC 2677 / UAMH 7654) (Yeast) ORFNames=A1Q1_00846 {ECO:0000313|EMBL:EJT50005.1} PE=3	tRNA (guanine(26)-N(2))-dimethyltransferase EC=2.1.1.216 tRNA 2,2-dimethylguanosine-26 methyltransferase tRNA(guanine-26,N(2)-N(2)) methyltransferase tRNA(m(2,2)G26)dimethyltransferase OS=Schizosaccharomyces pombe (strain 972 / ATCC 24843) (Fission yeast) Name=trm1 ORFNames=SPBC25D12.05 PE=1	N2,N2-dimethylguanosine tRNA methyltransferase	[J] KOG1253 tRNA methyltransferase
gene_sp10017650.1	N/A	GO:0046856//biological_process phosphatidylinositol dephosphorylation	hypothetical protein I317_05727 [Kwoniella heveanensis CBS 569]	Uncharacterized protein {ECO:0000313|EMBL:OCF40489.1} OS=Kwoniella heveanensis CBS 569 ORFNames=I317_05727 {ECO:0000313|EMBL:OCF40489.1} PE=4	N/A	Endonuclease/Exonuclease/phosphatase family	N/A
gene_sp10015060.1	N/A	N/A	hypothetical protein L486_00481 [Kwoniella mangroviensis CBS 10435]	Uncharacterized protein {ECO:0000313|EMBL:OCF60840.1} OS=Kwoniella mangroviensis CBS 10435 ORFNames=L486_00481 {ECO:0000313|EMBL:OCF60840.1} PE=4	N/A	N/A	N/A
gene_sp10007660.1	K15100//solute carrier family 25 (mitochondrial citrate transporter), member 1	GO:0055085//biological_process transmembrane transport	hypothetical protein TREMEDRAFT_67845 [Tremella mesenterica DSM 1558] >EIW71574.1 hypothetical protein TREMEDRAFT_67845 [Tremella mesenterica DSM 1558]	Solute carrier family 25 (Mitochondrial citrate transporter), member 1 {ECO:0000313|EMBL:OWZ43429.1} OS=Cryptococcus neoformans var. grubii c45 ORFNames=C356_03438 {ECO:0000313|EMBL:OWZ43429.1} PE=3	Succinate/fumarate mitochondrial transporter Regulator of acetyl-CoA synthase activity OS=Saccharomyces cerevisiae (strain ATCC 204508 / S288c) (Baker's yeast) Name=SFC1 Synonyms=ACR1 OrderedLocusNames=YJR095W ORFNames=J1921 PE=1	Mitochondrial carrier protein	[C] KOG0756 Mitochondrial tricarboxylate/dicarboxylate carrier proteins
gene_sp10031090.1	K02974//small subunit ribosomal protein S24e	GO:0003735//molecular_function structural constituent of ribosome;GO:0005622//cellular_component intracellular;GO:0005840//cellular_component ribosome;GO:0006412//biological_process translation	structural constituent of ribosome [Cryptococcus neoformans var. neoformans JEC21] >XP_776137.1 40S ribosomal protein S24 [Cryptococcus neoformans var. neoformans B-3501A]	Uncharacterized protein {ECO:0000313|EMBL:EAL21490.1} OS=Cryptococcus neoformans var. neoformans serotype D (strain B-3501A) (Filobasidiella neoformans) OrderedLocusNames=CNBD1840 {ECO:0000313|EMBL:EAL21490.1} PE=3	40S ribosomal protein S24-B OS=Schizosaccharomyces pombe (strain 972 / ATCC 24843) (Fission yeast) Name=rps2402 Synonyms=rps24b ORFNames=SPBC17G9.07 PE=2	Ribosomal protein S24e	[J] KOG3424 40S ribosomal protein S24
gene_sp10013250.1	N/A	N/A	hypothetical protein TREMEDRAFT_71084 [Tremella mesenterica DSM 1558] >EIW71183.1 hypothetical protein TREMEDRAFT_71084 [Tremella mesenterica DSM 1558]	Uncharacterized protein {ECO:0000313|EMBL:ORY30331.1} OS=Naematelia encephala ORFNames=BCR39DRAFT_564873 {ECO:0000313|EMBL:ORY30331.1} PE=4	N/A	N/A	N/A
gene_sp10054650.1	K01469//5-oxoprolinase (ATP-hydrolysing) [EC:3.5.2.9]	GO:0003824//molecular_function catalytic activity;GO:0016787//molecular_function hydrolase activity	5-oxoprolinase (ATP-hydrolysing) [Kwoniella heveanensis BCC8398]	5-oxoprolinase (ATP-hydrolysing) {ECO:0000313|EMBL:OCF32026.1} OS=Kwoniella heveanensis BCC8398 ORFNames=I316_06412 {ECO:0000313|EMBL:OCF32026.1} PE=4	Uncharacterized protein C11D3.15 OS=Schizosaccharomyces pombe (strain 972 / ATCC 24843) (Fission yeast) ORFNames=SPAC11D3.15 PE=3	Hydantoinase/oxoprolinase	[E] KOG1939 Oxoprolinase
gene_sp10015620.1	N/A	N/A	hypothetical protein TREMEDRAFT_38370 [Tremella mesenterica DSM 1558] >EIW70737.1 hypothetical protein TREMEDRAFT_38370 [Tremella mesenterica DSM 1558]	Uncharacterized protein {ECO:0000313|EMBL:OBR82209.1} OS=Kwoniella dejecticola CBS 10117 ORFNames=I303_06968 {ECO:0000313|EMBL:OBR82209.1} PE=4	N/A	Glycosyl hydrolase catalytic core	N/A
gene_sp10050830.1	K10908//DNA-directed RNA polymerase, mitochondrial [EC:2.7.7.6]	GO:0003677//molecular_function DNA binding;GO:0003899//molecular_function DNA-directed 5'-3' RNA polymerase activity;GO:0006351//biological_process transcription, DNA-templated	hypothetical protein TREMEDRAFT_69156 [Tremella mesenterica DSM 1558] >EIW68704.1 hypothetical protein TREMEDRAFT_69156 [Tremella mesenterica DSM 1558]	DNA-directed RNA polymerase {ECO:0000256|RuleBase:RU003805} EC=2.7.7.6 {ECO:0000256|RuleBase:RU003805} OS=Kwoniella heveanensis BCC8398 ORFNames=I316_00704 {ECO:0000313|EMBL:OCF37578.1} PE=3	DNA-directed RNA polymerase, mitochondrial EC=2.7.7.6 Precursor OS=Saccharomyces cerevisiae (strain ATCC 204508 / S288c) (Baker's yeast) Name=RPO41 OrderedLocusNames=YFL036W PE=3	DNA-dependent RNA polymerase	[KL] KOG1038 Mitochondrial/chloroplast DNA-directed RNA polymerase RPO41, provides primers for DNA replication-initiation
gene_sp10018810.1	K17425//large subunit ribosomal protein L44 [EC:3.1.26.-]	GO:0004525//molecular_function ribonuclease III activity;GO:0006396//biological_process RNA processing	hypothetical protein TREMEDRAFT_70764 [Tremella mesenterica DSM 1558] >EIW72611.1 hypothetical protein TREMEDRAFT_70764 [Tremella mesenterica DSM 1558]	Ribonuclease III domain-containing protein {ECO:0000313|EMBL:ORY28982.1} OS=Naematelia encephala ORFNames=BCR39DRAFT_533426 {ECO:0000313|EMBL:ORY28982.1} PE=4	N/A	N/A	N/A
gene_sp10059680.1	N/A	GO:0045454//biological_process cell redox homeostasis	hypothetical protein TREMEDRAFT_44374 [Tremella mesenterica DSM 1558] >EIW69209.1 hypothetical protein TREMEDRAFT_44374 [Tremella mesenterica DSM 1558]	Thioredoxin-like protein {ECO:0000313|EMBL:ORY27667.1} OS=Naematelia encephala ORFNames=BCR39DRAFT_537829 {ECO:0000313|EMBL:ORY27667.1} PE=4	Thioredoxin domain-containing protein C13F5.05, mitochondrial Precursor OS=Schizosaccharomyces pombe (strain 972 / ATCC 24843) (Fission yeast) ORFNames=SPAC13F5.05 PE=4	Thioredoxin-like domain	[O] KOG0191 Thioredoxin/protein disulfide isomerase
gene_sp10059940.1	K14753//guanine nucleotide-binding protein subunit beta-2-like 1 protein	GO:0005515//molecular_function protein binding	hypothetical protein TREMEDRAFT_45853 [Tremella mesenterica DSM 1558] >EIW66181.1 hypothetical protein TREMEDRAFT_45853 [Tremella mesenterica DSM 1558]	Uncharacterized protein {ECO:0000313|EMBL:EIW66181.1} OS=Tremella mesenterica (strain ATCC 24925 / CBS 8224 / DSM 1558 / NBRC 9311 / NRRL Y-6157 / RJB 2259-6) (Jelly fungus) ORFNames=TREMEDRAFT_45853 {ECO:0000313|EMBL:EIW66181.1} PE=4	Guanine nucleotide-binding protein subunit beta-like protein Cross-pathway control WD-repeat protein cpc-2 OS=Neurospora crassa (strain ATCC 24698 / 74-OR23-1A / CBS 708.71 / DSM 1257 / FGSC 987) Name=cpc-2 ORFNames=NCU05810 PE=3	WD domain, G-beta repeat	[T] KOG0279 G protein beta subunit-like protein
gene_sp10043470.1	N/A	N/A	hypothetical protein TREMEDRAFT_44603 [Tremella mesenterica DSM 1558] >EIW68162.1 hypothetical protein TREMEDRAFT_44603 [Tremella mesenterica DSM 1558]	Sortilin {ECO:0000256|SAAS:SAAS00711445} OS=Naematelia encephala ORFNames=BCR39DRAFT_567933 {ECO:0000313|EMBL:ORY35539.1} PE=4	Vacuolar protein sorting/targeting protein 10 Carboxypeptidase Y receptor Short=CPY receptor Sortilin VPS10 Vacuolar carboxypeptidase sorting receptor VPS10 Precursor OS=Laccaria bicolor (strain S238N-H82 / ATCC MYA-4686) (Bicoloured deceiver) (Laccaria laccata var. bicolor) Name=VPS10 ORFNames=LACBIDRAFT_192355 PE=3	Sortilin, neurotensin receptor 3,	[R] KOG3511 Sortilin and related receptors
gene_sp10054130.1	N/A	N/A	hypothetical protein I302_02942 [Kwoniella bestiolae CBS 10118] >OCF28091.1 hypothetical protein I302_02942 [Kwoniella bestiolae CBS 10118]	Uncharacterized protein {ECO:0000313|EMBL:OCF28091.1} OS=Kwoniella bestiolae CBS 10118 ORFNames=I302_02942 {ECO:0000313|EMBL:OCF28091.1} PE=4	N/A	Protein of unknown function (DUF1275)	N/A
gene_sp10028650.1	K20306//trafficking protein particle complex subunit 9	N/A	hypothetical protein I316_07103 [Kwoniella heveanensis BCC8398]	Uncharacterized protein {ECO:0000313|EMBL:OCF31317.1} OS=Kwoniella heveanensis BCC8398 ORFNames=I316_07103 {ECO:0000313|EMBL:OCF31317.1} PE=4	Transport protein particle subunit trs120 Short=TRAPP subunit trs120 OS=Schizosaccharomyces pombe (strain 972 / ATCC 24843) (Fission yeast) Name=trs120 ORFNames=SPAC6G10.05c PE=3	Transport protein Trs120 or TRAPPC9, TRAPP II complex subunit	[U] KOG1953 Targeting complex (TRAPP) subunit
gene_sp10000990.1	N/A	N/A	hypothetical protein TREMEDRAFT_63865 [Tremella mesenterica DSM 1558] >EIW67981.1 hypothetical protein TREMEDRAFT_63865 [Tremella mesenterica DSM 1558]	N/A	N/A	N/A	N/A
gene_sp10068520.1	N/A	N/A	organic solute transporter Ostalpha-domain-containing protein [Naematelia encephala]	Organic solute transporter Ostalpha-domain-containing protein {ECO:0000313|EMBL:ORY27455.1} OS=Naematelia encephala ORFNames=BCR39DRAFT_538084 {ECO:0000313|EMBL:ORY27455.1} PE=4	Transmembrane protein 184 homolog C30D11.06c OS=Schizosaccharomyces pombe (strain 972 / ATCC 24843) (Fission yeast) ORFNames=SPAC30D11.06c PE=1	Organic solute transporter Ostalpha	[T] KOG2641 Predicted seven transmembrane receptor - rhodopsin family
gene_sp10011350.1	K14550//U3 small nucleolar RNA-associated protein 10	N/A	hypothetical protein TREMEDRAFT_42810 [Tremella mesenterica DSM 1558] >EIW71407.1 hypothetical protein TREMEDRAFT_42810 [Tremella mesenterica DSM 1558]	Uncharacterized protein {ECO:0000313|EMBL:OBR82374.1} OS=Kwoniella dejecticola CBS 10117 ORFNames=I303_07133 {ECO:0000313|EMBL:OBR82374.1} PE=4	U3 small nucleolar RNA-associated protein 10 OS=Cryptococcus neoformans var. neoformans serotype D (strain JEC21 / ATCC MYA-565) (Filobasidiella neoformans) Name=UTP10 OrderedLocusNames=CNI01790 PE=3	BP28CT (NUC211) domain	[S] KOG1837 Uncharacterized conserved protein
gene_sp10032240.1	N/A	GO:0006950//biological_process response to stress;GO:0016021//cellular_component integral component of membrane	hypothetical protein I303_03546 [Kwoniella dejecticola CBS 10117] >OBR85833.1 hypothetical protein I303_03546 [Kwoniella dejecticola CBS 10117]	Uncharacterized protein {ECO:0000313|EMBL:OBR85833.1} OS=Kwoniella dejecticola CBS 10117 ORFNames=I303_03546 {ECO:0000313|EMBL:OBR85833.1} PE=4	N/A	RTA1 like protein	N/A
gene_sp10028240.1	K14402//cleavage and polyadenylation specificity factor subunit 2	GO:0005847//cellular_component mRNA cleavage and polyadenylation specificity factor complex;GO:0006378//biological_process mRNA polyadenylation;GO:0006379//biological_process mRNA cleavage	hypothetical protein TREMEDRAFT_67471 [Tremella mesenterica DSM 1558] >EIW73641.1 hypothetical protein TREMEDRAFT_67471 [Tremella mesenterica DSM 1558]	Cleavage and polyadenylation specificity factor subunit 2 {ECO:0000313|EMBL:OBR84617.1} OS=Kwoniella dejecticola CBS 10117 ORFNames=I303_05476 {ECO:0000313|EMBL:OBR84617.1} PE=4	Cleavage factor two protein 2 OS=Schizosaccharomyces pombe (strain 972 / ATCC 24843) (Fission yeast) Name=cft2 ORFNames=SPBC1709.15c PE=1	Beta-Casp domain	[A] KOG1135 mRNA cleavage and polyadenylation factor II complex, subunit CFT2 (CPSF subunit)
gene_sp10009910.1	K00685//arginyl-tRNA---protein transferase [EC:2.3.2.8]	GO:0004057//molecular_function arginyltransferase activity;GO:0016598//biological_process protein arginylation	hypothetical protein TREMEDRAFT_67646 [Tremella mesenterica DSM 1558] >EIW71254.1 hypothetical protein TREMEDRAFT_67646 [Tremella mesenterica DSM 1558]	Arginine-tRNA-protein transferase {ECO:0000313|EMBL:OWZ33156.1} OS=Cryptococcus neoformans var. grubii c45 ORFNames=C356_05479 {ECO:0000313|EMBL:OWZ33156.1} PE=4	Arginyl-tRNA--protein transferase 1 Short=Arginyltransferase 1 Short=R-transferase 1 EC=2.3.2.8 Arginine-tRNA--protein transferase 1 OS=Schizosaccharomyces pombe (strain 972 / ATCC 24843) (Fission yeast) ORFNames=SPAC3C7.07c PE=3	Arginine-tRNA-protein transferase, C terminus	[O] KOG1193 Arginyl-tRNA-protein transferase
gene_sp10051910.1	N/A	N/A	hypothetical protein TREMEDRAFT_63042 [Tremella mesenterica DSM 1558] >EIW68575.1 hypothetical protein TREMEDRAFT_63042 [Tremella mesenterica DSM 1558]	Uncharacterized protein {ECO:0000313|EMBL:ORY24881.1} OS=Naematelia encephala ORFNames=BCR39DRAFT_545694 {ECO:0000313|EMBL:ORY24881.1} PE=4	N/A	N/A	N/A
gene_sp10035790.1	K12188//ESCRT-II complex subunit VPS22	N/A	putative negative regulation of transcription by glucose-related protein [Naematelia encephala]	Putative negative regulation of transcription by glucose-related protein {ECO:0000313|EMBL:ORY26249.1} OS=Naematelia encephala ORFNames=BCR39DRAFT_261538 {ECO:0000313|EMBL:ORY26249.1} PE=4	N/A	EAP30/Vps36 family	[K] KOG3341 RNA polymerase II transcription factor complex subunit
gene_sp10046220.1	N/A	N/A	hypothetical protein I302_07399 [Kwoniella bestiolae CBS 10118] >OCF23049.1 hypothetical protein I302_07399 [Kwoniella bestiolae CBS 10118]	Uncharacterized protein {ECO:0000313|EMBL:OCF23049.1} OS=Kwoniella bestiolae CBS 10118 ORFNames=I302_07399 {ECO:0000313|EMBL:OCF23049.1} PE=4	N/A	N/A	N/A
gene_sp10037180.1	K05291//phosphatidylinositol glycan, class S	GO:0000445//cellular_component THO complex part of transcription export complex;GO:0006397//biological_process mRNA processing	hypothetical protein TREMEDRAFT_64966 [Tremella mesenterica DSM 1558] >EIW67097.1 hypothetical protein TREMEDRAFT_64966 [Tremella mesenterica DSM 1558]	Uncharacterized protein {ECO:0000313|EMBL:ORX39346.1} OS=Kockovaella imperatae ORFNames=BD324DRAFT_326629 {ECO:0000313|EMBL:ORX39346.1} PE=4	N/A	Tho complex subunit 7	N/A
gene_sp10057710.1	K13333//lysophospholipase [EC:3.1.1.5]	GO:0004620//molecular_function phospholipase activity;GO:0009395//biological_process phospholipid catabolic process	hypothetical protein TREMEDRAFT_45759 [Tremella mesenterica DSM 1558] >EIW66264.1 hypothetical protein TREMEDRAFT_45759 [Tremella mesenterica DSM 1558]	Lysophospholipase {ECO:0000256|RuleBase:RU362103} EC=3.1.1.5 {ECO:0000256|RuleBase:RU362103} OS=Tremella mesenterica (strain ATCC 24925 / CBS 8224 / DSM 1558 / NBRC 9311 / NRRL Y-6157 / RJB 2259-6) (Jelly fungus) ORFNames=TREMEDRAFT_45759 {ECO:0000313|EMBL:EIW66264.1} PE=3	Phospholipase B EC=3.1.1.5 Lysophospholipase Precursor OS=Cryptococcus neoformans var. grubii serotype A (strain H99 / ATCC 208821 / CBS 10515 / FGSC 9487) (Filobasidiella neoformans var. grubii) Name=PLB1 ORFNames=CNAG_06085 PE=1	Lysophospholipase catalytic domain	[I] KOG1325 Lysophospholipase
gene_sp10052740.1	N/A	N/A	hypothetical protein TREMEDRAFT_66609 [Tremella mesenterica DSM 1558] >EIW65415.1 hypothetical protein TREMEDRAFT_66609 [Tremella mesenterica DSM 1558]	Uncharacterized protein {ECO:0000313|EMBL:EIW65415.1} OS=Tremella mesenterica (strain ATCC 24925 / CBS 8224 / DSM 1558 / NBRC 9311 / NRRL Y-6157 / RJB 2259-6) (Jelly fungus) ORFNames=TREMEDRAFT_66609 {ECO:0000313|EMBL:EIW65415.1} PE=4	N/A	OTU-like cysteine protease	N/A
gene_sp10049060.1	N/A	N/A	hypothetical protein BCR39DRAFT_532226 [Naematelia encephala]	Protein-lysine N-methyltransferase EFM4 {ECO:0000256|HAMAP-Rule:MF_03188} EC=2.1.1.- {ECO:0000256|HAMAP-Rule:MF_03188} Elongation factor methyltransferase 4 {ECO:0000256|HAMAP-Rule:MF_03188} OS=Naematelia encephala ORFNames=BCR39DRAFT_532226 {ECO:0000313|EMBL:ORY29309.1} PE=3	Protein-lysine N-methyltransferase efm4 {ECO:0000255|HAMAP-Rule:MF_03188} EC=2.1.1.- {ECO:0000255|HAMAP-Rule:MF_03188} Elongation factor methyltransferase 4 {ECO:0000255|HAMAP-Rule:MF_03188} Secretion and early endocytosis protein 1 homolog {ECO:0000250|UniProtKB:P40516} OS=Schizosaccharomyces pombe (strain 972 / ATCC 24843) (Fission yeast) ORFNames=SPBC839.14c {ECO:0000312|PomBase:SPBC839.14c} P…	Methyltransferase domain	[R] KOG1271 Methyltransferases
gene_sp10050440.1	N/A	GO:0004499//molecular_function N,N-dimethylaniline monooxygenase activity;GO:0050660//molecular_function flavin adenine dinucleotide binding;GO:0050661//molecular_function NADP binding;GO:0055114//biological_process oxidation-reduction process	hypothetical protein I303_00005 [Kwoniella dejecticola CBS 10117] >OBR88194.1 hypothetical protein I303_00005 [Kwoniella dejecticola CBS 10117]	Uncharacterized protein {ECO:0000313|EMBL:OBR88194.1} OS=Kwoniella dejecticola CBS 10117 ORFNames=I303_00005 {ECO:0000313|EMBL:OBR88194.1} PE=3	Flavin-containing monooxygenase ustF2 {ECO:0000303|PubMed:24841822} EC=1.8.-.- {ECO:0000305|PubMed:27166860} Ustiloxin B biosynthesis protein F2 {ECO:0000303|PubMed:24841822} Precursor OS=Aspergillus flavus (strain ATCC 200026 / FGSC A1120 / NRRL 3357 / JCM 12722 / SRRC 167) Name=ustF2 {ECO:0000303|PubMed:24841822} ORFNames=AFLA_095050 PE=1	Flavin-binding monooxygenase-like	[Q] KOG1399 Flavin-containing monooxygenase
gene_sp10009930.1	K15201//general transcription factor 3C polypeptide 3 (transcription factor C subunit 4)	GO:0005515//molecular_function protein binding	hypothetical protein TREMEDRAFT_27203, partial [Tremella mesenterica DSM 1558] >EIW71252.1 hypothetical protein TREMEDRAFT_27203, partial [Tremella mesenterica DSM 1558]	Uncharacterized protein {ECO:0000313|EMBL:OCF45871.1} OS=Kwoniella heveanensis CBS 569 ORFNames=I317_00359 {ECO:0000313|EMBL:OCF45871.1} PE=4	N/A	Tetratricopeptide repeat	N/A
gene_sp10064450.1	K18669//dual specificity tyrosine-phosphorylation-regulated kinase 2/3/4 [EC:2.7.12.1]	GO:0004672//molecular_function protein kinase activity;GO:0005524//molecular_function ATP binding;GO:0006468//biological_process protein phosphorylation	hypothetical protein TREMEDRAFT_41420 [Tremella mesenterica DSM 1558] >EIW71932.1 hypothetical protein TREMEDRAFT_41420 [Tremella mesenterica DSM 1558]	CMGC/DYRK/DYRK2 protein kinase {ECO:0000313|EMBL:OCF22899.1} OS=Kwoniella bestiolae CBS 10118 ORFNames=I302_07246 {ECO:0000313|EMBL:OCF22899.1} PE=4	Dual specificity protein kinase pom1 EC=2.7.12.1 OS=Schizosaccharomyces pombe (strain 972 / ATCC 24843) (Fission yeast) Name=pom1 ORFNames=SPAC2F7.03c PE=1	Protein kinase domain	[R] KOG0667 Dual-specificity tyrosine-phosphorylation regulated kinase
gene_sp10051900.1	N/A	N/A	retrotransposon nucleocapsid protein [Trichosporon asahii var. asahii CBS 8904]	Retrotransposon nucleocapsid protein {ECO:0000313|EMBL:EKD03262.1} OS=Trichosporon asahii var. asahii (strain CBS 8904) (Yeast) ORFNames=A1Q2_02372 {ECO:0000313|EMBL:EKD03262.1} PE=4	Transposon Tf2-12 polyprotein Retrotransposable element Tf2 155 kDa protein OS=Schizosaccharomyces pombe (strain 972 / ATCC 24843) (Fission yeast) Name=Tf2-12 Synonyms=Tf2-43 ORFNames=SPCC1020.14 PE=3	Reverse transcriptase (RNA-dependent DNA polymerase)	[R] KOG0017 FOG: Transposon-encoded proteins with TYA, reverse transcriptase, integrase domains in various combinations
gene_sp10052980.1	N/A	GO:0003676//molecular_function nucleic acid binding;GO:0008270//molecular_function zinc ion binding	hypothetical protein TREMEDRAFT_30259, partial [Tremella mesenterica DSM 1558] >EIW70139.1 hypothetical protein TREMEDRAFT_30259, partial [Tremella mesenterica DSM 1558]	Gag-pol polyprotein {ECO:0000313|EMBL:KMK58412.1} OS=Aspergillus fumigatus Z5 ORFNames=Y699_07639 {ECO:0000313|EMBL:KMK58412.1} PE=4	N/A	Zinc knuckle	N/A
gene_sp10051400.1	N/A	GO:0016021//cellular_component integral component of membrane;GO:0022857//molecular_function transmembrane transporter activity;GO:0055085//biological_process transmembrane transport	general substrate transporter [Xylona heveae TC161] >KZF23905.1 general substrate transporter [Xylona heveae TC161]	General substrate transporter {ECO:0000313|EMBL:KZF23905.1} OS=Xylona heveae TC161 ORFNames=L228DRAFT_282579 {ECO:0000313|EMBL:KZF23905.1} PE=3	Low-affinity glucose transporter HXT1 OS=Saccharomyces cerevisiae (strain ATCC 204508 / S288c) (Baker's yeast) Name=HXT1 Synonyms=HOR4 OrderedLocusNames=YHR094C PE=1	Sugar (and other) transporter	[R] KOG0254 Predicted transporter (major facilitator superfamily)
gene_sp10040440.1	N/A	GO:0005515//molecular_function protein binding	hypothetical protein TREMEDRAFT_62662 [Tremella mesenterica DSM 1558] >EIW68949.1 hypothetical protein TREMEDRAFT_62662 [Tremella mesenterica DSM 1558]	Uncharacterized protein {ECO:0000313|EMBL:OCF45150.1} OS=Kwoniella heveanensis CBS 569 ORFNames=I317_00952 {ECO:0000313|EMBL:OCF45150.1} PE=4	N/A	Carbohydrate/starch-binding module (family 21)	[OT] KOG3986 Protein phosphatase, regulatory subunit PPP1R3C/D
gene_sp10043270.1	N/A	GO:0016491//molecular_function oxidoreductase activity;GO:0055114//biological_process oxidation-reduction process	ferric reductase like transmembrane component-domain-containing protein [Naematelia encephala]	Ferric reductase like transmembrane component-domain-containing protein {ECO:0000313|EMBL:ORY35674.1} OS=Naematelia encephala ORFNames=BCR39DRAFT_511439 {ECO:0000313|EMBL:ORY35674.1} PE=4	Ferric/cupric reductase transmembrane component 7 EC=1.16.1.9 Ferric-chelate reductase 7 OS=Saccharomyces cerevisiae (strain ATCC 204508 / S288c) (Baker's yeast) Name=FRE7 OrderedLocusNames=YOL152W ORFNames=AOB629 PE=1	FAD-binding domain	[PQ] KOG0039 Ferric reductase, NADH/NADPH oxidase and related proteins
gene_sp10057870.1	N/A	N/A	hypothetical protein TREMEDRAFT_61435 [Tremella mesenterica DSM 1558] >EIW70924.1 hypothetical protein TREMEDRAFT_61435 [Tremella mesenterica DSM 1558]	Uncharacterized protein {ECO:0000313|EMBL:ODN93939.1} OS=Cryptococcus depauperatus CBS 7841 ORFNames=L203_00107 {ECO:0000313|EMBL:ODN93939.1} PE=4	N/A	N/A	N/A
gene_sp10050890.1	K14816//pre-60S factor REI1	GO:0003676//molecular_function nucleic acid binding;GO:0008270//molecular_function zinc ion binding	pre-60S factor REI1 [Kwoniella mangroviensis CBS 8507] >OCF68914.1 pre-60S factor REI1 [Kwoniella mangroviensis CBS 8507]	CNB00600p {ECO:0000313|EMBL:CCM73228.1} OS=Kwoniella mangrovensis Name=CNB00600 {ECO:0000313|EMBL:CCM73228.1} PE=4	Cytoplasmic 60S subunit biogenesis factor SPCC550.15c pre-60S factor REI1 homolog OS=Schizosaccharomyces pombe (strain 972 / ATCC 24843) (Fission yeast) ORFNames=SPCC550.15c PE=1	C2H2 type zinc-finger (2 copies)	[R] KOG2785 C2H2-type Zn-finger protein
gene_sp10064280.1	K01626//3-deoxy-7-phosphoheptulonate synthase [EC:2.5.1.54]	GO:0003849//molecular_function 3-deoxy-7-phosphoheptulonate synthase activity;GO:0009073//biological_process aromatic amino acid family biosynthetic process;GO:0009058//biological_process biosynthetic process	hypothetical protein TREMEDRAFT_58337 [Tremella mesenterica DSM 1558] >EIW72182.1 hypothetical protein TREMEDRAFT_58337 [Tremella mesenterica DSM 1558]	Phospho-2-dehydro-3-deoxyheptonate aldolase {ECO:0000256|PIRNR:PIRNR001361} EC=2.5.1.54 {ECO:0000256|PIRNR:PIRNR001361} 3-deoxy-D-arabino-heptulosonate 7-phosphate synthase {ECO:0000256|PIRNR:PIRNR001361} DAHP synthase {ECO:0000256|PIRNR:PIRNR001361} Phospho-2-keto-3-deoxyheptonate aldolase {ECO:0000256|PIRNR:PIRNR001361} OS=Kwoniella pini CBS 10737 ORFNames=I206_04984 {ECO:0000313|EMBL:OCF49295.…	Phospho-2-dehydro-3-deoxyheptonate aldolase, tyrosine-inhibited EC=2.5.1.54 3-deoxy-D-arabino-heptulosonate 7-phosphate synthase DAHP synthase Phospho-2-keto-3-deoxyheptonate aldolase OS=Candida albicans (strain SC5314 / ATCC MYA-2876) (Yeast) ORFNames=CaO19.11542, CaO19.4060 PE=3	DAHP synthetase I family	[X] TWOG0407 Unnamed protein
gene_sp10044940.1	K03842//beta-1,4-mannosyltransferase [EC:2.4.1.142]	GO:0016757//molecular_function transferase activity, transferring glycosyl groups	hypothetical protein TREMEDRAFT_45381 [Tremella mesenterica DSM 1558] >EIW67440.1 hypothetical protein TREMEDRAFT_45381 [Tremella mesenterica DSM 1558]	Uncharacterized protein {ECO:0000313|EMBL:ORY35370.1} OS=Naematelia encephala ORFNames=BCR39DRAFT_509121 {ECO:0000313|EMBL:ORY35370.1} PE=4	Chitobiosyldiphosphodolichol beta-mannosyltransferase EC=2.4.1.142 Asparagine-linked glycosylation protein 1 Beta-1,4-mannosyltransferase GDP-Man:GlcNAc2-PP-dolichol mannosyltransferase GDP-mannose-dolichol diphosphochitobiose mannosyltransferase OS=Schizosaccharomyces pombe (strain 972 / ATCC 24843) (Fission yeast) Name=alg1 ORFNames=SPAC23C4.14 PE=3	Glycosyl transferases group 1	[O] KOG2941 Beta-1,4-mannosyltransferase
gene_sp10024540.1	K10873//DNA repair and recombination protein RAD52	GO:0006281//biological_process DNA repair;GO:0006310//biological_process DNA recombination	hypothetical protein I203_04832 [Kwoniella mangroviensis CBS 8507] >OCF55160.1 hypothetical protein L486_07272 [Kwoniella mangroviensis CBS 10435] >OCF65813.1 hypothetical protein I203_04832 [Kwoniella mangroviensis CBS 8507]	Uncharacterized protein {ECO:0000313|EMBL:OCF55160.1} OS=Kwoniella mangroviensis CBS 10435 ORFNames=L486_07272 {ECO:0000313|EMBL:OCF55160.1} PE=4	DNA repair and recombination protein radC RAD52 homolog OS=Emericella nidulans (strain FGSC A4 / ATCC 38163 / CBS 112.46 / NRRL 194 / M139) (Aspergillus nidulans) Name=radC ORFNames=AN4407 PE=3	Rad52/22 family double-strand break repair protein	[L] KOG4141 DNA repair and recombination protein RAD52/RAD22
gene_sp10016450.1	N/A	N/A	hypothetical protein TREMEDRAFT_28700 [Tremella mesenterica DSM 1558] >EIW70340.1 hypothetical protein TREMEDRAFT_28700 [Tremella mesenterica DSM 1558]	X-domain of DnaJ-containing-domain-containing protein {ECO:0000313|EMBL:ORY21105.1} OS=Naematelia encephala ORFNames=BCR39DRAFT_554217 {ECO:0000313|EMBL:ORY21105.1} PE=4	Uncharacterized J domain-containing protein C4H3.01 OS=Schizosaccharomyces pombe (strain 972 / ATCC 24843) (Fission yeast) ORFNames=SPAC4H3.01 PE=1	X-domain of DnaJ-containing	[O] KOG0691 Molecular chaperone (DnaJ superfamily)
gene_sp10037040.1	N/A	GO:0005515//molecular_function protein binding	hypothetical protein TREMEDRAFT_34391, partial [Tremella mesenterica DSM 1558] >EIW67091.1 hypothetical protein TREMEDRAFT_34391, partial [Tremella mesenterica DSM 1558]	Uncharacterized protein {ECO:0000313|EMBL:OCF40967.1} OS=Kwoniella heveanensis CBS 569 ORFNames=I317_05245 {ECO:0000313|EMBL:OCF40967.1} PE=4	Probable assembly chaperone of rpl4 {ECO:0000305} OS=Emericella nidulans (strain FGSC A4 / ATCC 38163 / CBS 112.46 / NRRL 194 / M139) (Aspergillus nidulans) ORFNames=AN10433 PE=3	N/A	N/A
gene_sp10010620.1	K01591//orotidine-5'-phosphate decarboxylase [EC:4.1.1.23]	GO:0004590//molecular_function orotidine-5'-phosphate decarboxylase activity;GO:0006207//biological_process 'de novo' pyrimidine nucleobase biosynthetic process	hypothetical protein TREMEDRAFT_60252 [Tremella mesenterica DSM 1558] >EIW71322.1 hypothetical protein TREMEDRAFT_60252 [Tremella mesenterica DSM 1558]	Orotidine 5'-phosphate decarboxylase {ECO:0000256|RuleBase:RU000512} EC=4.1.1.23 {ECO:0000256|RuleBase:RU000512} OS=Naematelia encephala ORFNames=BCR39DRAFT_513421 {ECO:0000313|EMBL:ORY34569.1} PE=3	Orotidine 5'-phosphate decarboxylase EC=4.1.1.23 OMP decarboxylase Short=OMPDCase Short=OMPdecase Uridine 5'-monophosphate synthase Short=UMP synthase OS=Schizophyllum commune (Split gill fungus) Name=URA1 PE=3	Orotidine 5'-phosphate decarboxylase / HUMPS family	[F] KOG1377 Uridine 5'- monophosphate synthase/orotate phosphoribosyltransferase
gene_sp10048270.1	N/A	N/A	hypothetical protein TREMEDRAFT_40986 [Tremella mesenterica DSM 1558] >EIW66338.1 hypothetical protein TREMEDRAFT_40986 [Tremella mesenterica DSM 1558]	Uncharacterized protein {ECO:0000313|EMBL:EIW66338.1} OS=Tremella mesenterica (strain ATCC 24925 / CBS 8224 / DSM 1558 / NBRC 9311 / NRRL Y-6157 / RJB 2259-6) (Jelly fungus) ORFNames=TREMEDRAFT_40986 {ECO:0000313|EMBL:EIW66338.1} PE=4	Mitochondrial escape protein 2 Precursor OS=Candida glabrata (strain ATCC 2001 / CBS 138 / JCM 3761 / NBRC 0622 / NRRL Y-65) (Yeast) (Torulopsis glabrata) Name=YME2 OrderedLocusNames=CAGL0M13761g PE=3	RNA12 protein	[X] TWOG0283 Unnamed protein
gene_sp10039190.1	N/A	GO:0016021//cellular_component integral component of membrane;GO:0022857//molecular_function transmembrane transporter activity;GO:0055085//biological_process transmembrane transport	hypothetical protein A1O3_10464 [Capronia epimyces CBS 606.96] >EXJ77306.1 hypothetical protein A1O3_10464 [Capronia epimyces CBS 606.96]	Uncharacterized protein {ECO:0000313|EMBL:EXJ77306.1} OS=Capronia epimyces CBS 606.96 ORFNames=A1O3_10464 {ECO:0000313|EMBL:EXJ77306.1} PE=3	N/A	Sugar (and other) transporter	[R] KOG0254 Predicted transporter (major facilitator superfamily)
gene_sp10047610.1	K01027//3-oxoacid CoA-transferase [EC:2.8.3.5]	GO:0008152//biological_process metabolic process;GO:0008410//molecular_function CoA-transferase activity	3-oxoacid CoA-transferase [Paxillus involutus ATCC 200175]	Succinyl-CoA:3-ketoacid-coenzyme A transferase {ECO:0000256|PIRNR:PIRNR000858} EC=2.8.3.5 {ECO:0000256|PIRNR:PIRNR000858} OS=Phialophora attae ORFNames=AB675_5573 {ECO:0000313|EMBL:KPI42017.1} PE=3	N/A	Coenzyme A transferase	[C] KOG3822 Succinyl-CoA:alpha-ketoacid-CoA transferase
gene_sp10058680.1	N/A	GO:0015074//biological_process DNA integration	hypothetical protein TREMEDRAFT_26982 [Tremella mesenterica DSM 1558] >EIW71706.1 hypothetical protein TREMEDRAFT_26982 [Tremella mesenterica DSM 1558]	Uncharacterized protein {ECO:0000313|EMBL:OAJ10909.1} OS=Tilletia controversa (dwarf bunt fungus) ORFNames=A4X06_g7310 {ECO:0000313|EMBL:OAJ10909.1} PE=4	Transposon Tf2-12 polyprotein Retrotransposable element Tf2 155 kDa protein OS=Schizosaccharomyces pombe (strain 972 / ATCC 24843) (Fission yeast) Name=Tf2-12 Synonyms=Tf2-43 ORFNames=SPCC1020.14 PE=3	Reverse transcriptase (RNA-dependent DNA polymerase)	[R] KOG0017 FOG: Transposon-encoded proteins with TYA, reverse transcriptase, integrase domains in various combinations
gene_sp10048520.1	K02542//DNA replication licensing factor MCM6 [EC:3.6.4.12]	GO:0003677//molecular_function DNA binding;GO:0005524//molecular_function ATP binding;GO:0006270//biological_process DNA replication initiation;GO:0003678//molecular_function DNA helicase activity;GO:0005634//cellular_component nucleus;GO:0042555//cellular_component MCM complex	hypothetical protein TREMEDRAFT_29695 [Tremella mesenterica DSM 1558] >EIW70041.1 hypothetical protein TREMEDRAFT_29695 [Tremella mesenterica DSM 1558]	DNA helicase {ECO:0000256|SAAS:SAAS00536514} EC=3.6.4.12 {ECO:0000256|SAAS:SAAS00536514} OS=Kwoniella heveanensis CBS 569 ORFNames=I317_00644 {ECO:0000313|EMBL:OCF45399.1} PE=3	DNA replication licensing factor mcm6 EC=3.6.4.12 Minichromosome maintenance protein 6 OS=Schizosaccharomyces pombe (strain 972 / ATCC 24843) (Fission yeast) Name=mcm6 Synonyms=mis5 ORFNames=SPBC211.04c PE=1	MCM N-terminal domain	[L] KOG0480 DNA replication licensing factor, MCM6 component
gene_sp10052090.1	K03249//translation initiation factor 3 subunit F	GO:0005515//molecular_function protein binding;GO:0003743//molecular_function translation initiation factor activity;GO:0005737//cellular_component cytoplasm;GO:0005852//cellular_component eukaryotic translation initiation factor 3 complex	eukaryotic translation initiation factor 3 subunit F [Kwoniella mangroviensis CBS 8507] >OCF59282.1 eukaryotic translation initiation factor 3 subunit F [Kwoniella mangroviensis CBS 10435] >OCF69075.1 eukaryotic translation initiation factor 3 subunit F [Kwoniella mangroviensis CBS 8507] >OCF76466.1 eukaryotic translation initiation factor 3 subunit F [Kwoniella mangroviensis CBS 8886]	Eukaryotic translation initiation factor 3 subunit F {ECO:0000256|HAMAP-Rule:MF_03005} Short=eIF3f {ECO:0000256|HAMAP-Rule:MF_03005} OS=Kwoniella mangroviensis CBS 10435 ORFNames=L486_03785 {ECO:0000313|EMBL:OCF59282.1} PE=3	Eukaryotic translation initiation factor 3 subunit F {ECO:0000255|HAMAP-Rule:MF_03005} Short=eIF3f {ECO:0000255|HAMAP-Rule:MF_03005} OS=Cryptococcus neoformans var. neoformans serotype D (strain B-3501A) (Filobasidiella neoformans) OrderedLocusNames=CNBF0360 PE=3	Maintenance of mitochondrial structure and function	[J] KOG2975 Translation initiation factor 3, subunit f (eIF-3f)
gene_sp10048060.1	K02903//large subunit ribosomal protein L28e	GO:0003735//molecular_function structural constituent of ribosome;GO:0005622//cellular_component intracellular;GO:0005840//cellular_component ribosome;GO:0006412//biological_process translation	50S small subunit ribosomal protein L28e [Kwoniella bestiolae CBS 10118] >OCF21517.1 50S small subunit ribosomal protein L28e [Kwoniella bestiolae CBS 10118]	50S small subunit ribosomal protein L28e {ECO:0000313|EMBL:OCF21517.1} OS=Kwoniella bestiolae CBS 10118 ORFNames=I302_09196 {ECO:0000313|EMBL:OCF21517.1} PE=4	N/A	Ribosomal L28e protein family	N/A
gene_sp10001890.1	N/A	GO:0003677//molecular_function DNA binding;GO:0005634//cellular_component nucleus;GO:0006351//biological_process transcription, DNA-templated;GO:0008270//molecular_function zinc ion binding;GO:0000981//molecular_function DNA-binding transcription factor activity, RNA polymerase II-specific;GO:0006355//biological_process regulation of transcription, DNA-templated	hypothetical protein I302_00003 [Kwoniella bestiolae CBS 10118] >OCF28516.1 hypothetical protein I302_00003 [Kwoniella bestiolae CBS 10118]	Uncharacterized protein {ECO:0000313|EMBL:OCF28516.1} OS=Kwoniella bestiolae CBS 10118 ORFNames=I302_00003 {ECO:0000313|EMBL:OCF28516.1} PE=4	Uncharacterized transcriptional regulatory protein C3C7.04 OS=Schizosaccharomyces pombe (strain 972 / ATCC 24843) (Fission yeast) ORFNames=SPAC3C7.04 PE=3	Fungal Zn(2)-Cys(6) binuclear cluster domain	[X] TWOG0419 Unnamed protein
gene_sp10007400.1	N/A	N/A	hypothetical protein TREMEDRAFT_27287, partial [Tremella mesenterica DSM 1558] >EIW71615.1 hypothetical protein TREMEDRAFT_27287, partial [Tremella mesenterica DSM 1558]	Putative death-receptor fusion protein-domain-containing protein {ECO:0000313|EMBL:ORY34822.1} OS=Naematelia encephala ORFNames=BCR39DRAFT_132308 {ECO:0000313|EMBL:ORY34822.1} PE=4	N/A	Putative death-receptor fusion protein (DUF2428)	N/A
gene_sp10027890.1	K01267//aspartyl aminopeptidase [EC:3.4.11.21]	GO:0004177//molecular_function aminopeptidase activity;GO:0006508//biological_process proteolysis;GO:0008270//molecular_function zinc ion binding	hypothetical protein TREMEDRAFT_34565, partial [Tremella mesenterica DSM 1558] >EIW66786.1 hypothetical protein TREMEDRAFT_34565, partial [Tremella mesenterica DSM 1558]	Uncharacterized protein {ECO:0000313|EMBL:EIW66786.1} Fragment OS=Tremella mesenterica (strain ATCC 24925 / CBS 8224 / DSM 1558 / NBRC 9311 / NRRL Y-6157 / RJB 2259-6) (Jelly fungus) ORFNames=TREMEDRAFT_34565 {ECO:0000313|EMBL:EIW66786.1} PE=3	Aspartyl aminopeptidase Short=DAP EC=3.4.11.21 OS=Aspergillus oryzae (strain ATCC 42149 / RIB 40) (Yellow koji mold) Name=dapA ORFNames=AO090005001447 PE=1	Aminopeptidase I zinc metalloprotease (M18)	[E] KOG2596 Aminopeptidase I zinc metalloprotease (M18)
gene_sp10023550.1	K05351//D-xylulose reductase [EC:1.1.1.9]	GO:0016491//molecular_function oxidoreductase activity;GO:0055114//biological_process oxidation-reduction process	hypothetical protein TREMEDRAFT_73604 [Tremella mesenterica DSM 1558] >EIW70927.1 hypothetical protein TREMEDRAFT_73604 [Tremella mesenterica DSM 1558]	Chlorophyll synthesis pathway protein BchC {ECO:0000313|EMBL:OBR85566.1} OS=Kwoniella dejecticola CBS 10117 ORFNames=I303_04902 {ECO:0000313|EMBL:OBR85566.1} PE=3	Probable D-xylulose reductase A EC=1.1.1.9 Xylitol dehydrogenase A OS=Aspergillus terreus (strain NIH 2624 / FGSC A1156) Name=xdhA ORFNames=ATEG_01882 PE=3	Zinc-binding dehydrogenase	[Q] KOG0024 Sorbitol dehydrogenase
gene_sp10064910.1	N/A	GO:0003824//molecular_function catalytic activity;GO:0050662//molecular_function coenzyme binding	hypothetical protein TREMEDRAFT_25385 [Tremella mesenterica DSM 1558] >EIW73284.1 hypothetical protein TREMEDRAFT_25385 [Tremella mesenterica DSM 1558]	Uncharacterized protein {ECO:0000313|EMBL:ORY28309.1} OS=Naematelia encephala ORFNames=BCR39DRAFT_594225 {ECO:0000313|EMBL:ORY28309.1} PE=4	N/A	NAD dependent epimerase/dehydratase family	N/A
gene_sp10049000.1	K08343//ubiquitin-like-conjugating enzyme ATG3	N/A	hypothetical protein TREMEDRAFT_67322 [Tremella mesenterica DSM 1558] >EIW73313.1 hypothetical protein TREMEDRAFT_67322 [Tremella mesenterica DSM 1558]	Autophagy-related protein 3 {ECO:0000256|RuleBase:RU004405} OS=Kockovaella imperatae ORFNames=BD324DRAFT_635186 {ECO:0000313|EMBL:ORX34825.1} PE=3	Autophagy-related protein 3 Autophagy-related E2-like conjugation enzyme ATG3 OS=Cryptococcus neoformans var. neoformans serotype D (strain B-3501A) (Filobasidiella neoformans) Name=ATG3 OrderedLocusNames=CNBK3080 PE=3	Autophagocytosis associated protein C-terminal	[R] KOG2981 Protein involved in autophagocytosis during starvation
gene_sp10048040.1	K01881//prolyl-tRNA synthetase [EC:6.1.1.15]	GO:0000166//molecular_function nucleotide binding;GO:0004812//molecular_function aminoacyl-tRNA ligase activity;GO:0005524//molecular_function ATP binding;GO:0006418//biological_process tRNA aminoacylation for protein translation;GO:0004827//molecular_function proline-tRNA ligase activity;GO:0005737//cellular_component cytoplasm;GO:0006433//biological_process prolyl-tRNA aminoacylation;GO:0002161…	hypothetical protein TREMEDRAFT_45824 [Tremella mesenterica DSM 1558] >EIW66374.1 hypothetical protein TREMEDRAFT_45824 [Tremella mesenterica DSM 1558]	Uncharacterized protein {ECO:0000313|EMBL:EIW66374.1} OS=Tremella mesenterica (strain ATCC 24925 / CBS 8224 / DSM 1558 / NBRC 9311 / NRRL Y-6157 / RJB 2259-6) (Jelly fungus) ORFNames=TREMEDRAFT_45824 {ECO:0000313|EMBL:EIW66374.1} PE=3	Putative proline--tRNA ligase C19C7.06 EC=6.1.1.15 Prolyl-tRNA synthetase Short=ProRS OS=Schizosaccharomyces pombe (strain 972 / ATCC 24843) (Fission yeast) Name=prs1 ORFNames=SPBC19C7.06 PE=3	Aminoacyl-tRNA editing domain	[J] KOG4163 Prolyl-tRNA synthetase
gene_sp10002690.1	K01469//5-oxoprolinase (ATP-hydrolysing) [EC:3.5.2.9]	GO:0016787//molecular_function hydrolase activity;GO:0003824//molecular_function catalytic activity	hypothetical protein TREMEDRAFT_67004 [Tremella mesenterica DSM 1558] >EIW72692.1 hypothetical protein TREMEDRAFT_67004 [Tremella mesenterica DSM 1558]	Hydantoinase B/oxoprolinase-domain-containing protein {ECO:0000313|EMBL:ORY28998.1} OS=Naematelia encephala ORFNames=BCR39DRAFT_533503 {ECO:0000313|EMBL:ORY28998.1} PE=4	Uncharacterized protein C11D3.15 OS=Schizosaccharomyces pombe (strain 972 / ATCC 24843) (Fission yeast) ORFNames=SPAC11D3.15 PE=3	Hydantoinase B/oxoprolinase	[E] KOG1939 Oxoprolinase
gene_sp10031600.1	K01130//arylsulfatase [EC:3.1.6.1]	GO:0008152//biological_process metabolic process;GO:0008484//molecular_function sulfuric ester hydrolase activity	hypothetical protein I350_03297 [Cryptococcus amylolentus CBS 6273]	Uncharacterized protein {ECO:0000313|EMBL:ODO07723.1} OS=Cryptococcus amylolentus CBS 6273 ORFNames=I350_03297 {ECO:0000313|EMBL:ODO07723.1} PE=4	N/A	Sulfatase	[R] KOG3867 Sulfatase
gene_sp10055710.1	N/A	N/A	hypothetical protein I316_03713 [Kwoniella heveanensis BCC8398]	Uncharacterized protein {ECO:0000313|EMBL:OCF42370.1} OS=Kwoniella heveanensis CBS 569 ORFNames=I317_03745 {ECO:0000313|EMBL:OCF42370.1} PE=4	N/A	N/A	N/A
gene_sp10045280.1	N/A	GO:0016491//molecular_function oxidoreductase activity;GO:0055114//biological_process oxidation-reduction process	hypothetical protein TREMEDRAFT_34801 [Tremella mesenterica DSM 1558] >EIW66472.1 hypothetical protein TREMEDRAFT_34801 [Tremella mesenterica DSM 1558]	Uncharacterized protein {ECO:0000313|EMBL:EIW66472.1} OS=Tremella mesenterica (strain ATCC 24925 / CBS 8224 / DSM 1558 / NBRC 9311 / NRRL Y-6157 / RJB 2259-6) (Jelly fungus) ORFNames=TREMEDRAFT_34801 {ECO:0000313|EMBL:EIW66472.1} PE=4	N/A	FAD dependent oxidoreductase	[S] KOG2665 Predicted FAD-dependent oxidoreductase
gene_sp10014000.1	N/A	GO:0016021//cellular_component integral component of membrane;GO:0055085//biological_process transmembrane transport	major facilitator superfamily domain-containing protein [Naematelia encephala]	Major facilitator superfamily domain-containing protein {ECO:0000313|EMBL:ORY31060.1} OS=Naematelia encephala ORFNames=BCR39DRAFT_466122 {ECO:0000313|EMBL:ORY31060.1} PE=4	Uncharacterized transporter C757.13 OS=Schizosaccharomyces pombe (strain 972 / ATCC 24843) (Fission yeast) ORFNames=SPCC757.13 PE=3	Major Facilitator Superfamily	[G] KOG2533 Permease of the major facilitator superfamily
gene_sp10003110.1	K01489//cytidine deaminase [EC:3.5.4.5]	N/A	hypothetical protein TREMEDRAFT_36845 [Tremella mesenterica DSM 1558] >EIW72656.1 hypothetical protein TREMEDRAFT_36845 [Tremella mesenterica DSM 1558]	Cytidine deaminase {ECO:0000256|RuleBase:RU364006} EC=3.5.4.5 {ECO:0000256|RuleBase:RU364006} Cytidine aminohydrolase {ECO:0000256|RuleBase:RU364006} OS=Kwoniella bestiolae CBS 10118 ORFNames=I302_02975 {ECO:0000313|EMBL:OCF28124.1} PE=3	Putative cytidine deaminase Short=CDA EC=3.5.4.5 Cytidine aminohydrolase OS=Schizosaccharomyces pombe (strain 972 / ATCC 24843) (Fission yeast) Name=pcd1 ORFNames=SPAC1556.04c PE=3	Cytidine and deoxycytidylate deaminase zinc-binding region	[F] KOG0833 Cytidine deaminase
gene_sp10046330.1	K01539//sodium/potassium-transporting ATPase subunit alpha [EC:3.6.3.9]	N/A	hypothetical protein I316_00428 [Kwoniella heveanensis BCC8398]	Uncharacterized protein {ECO:0000313|EMBL:OCF38203.1} OS=Kwoniella heveanensis BCC8398 ORFNames=I316_00428 {ECO:0000313|EMBL:OCF38203.1} PE=3	Calcium-transporting ATPase 1 EC=3.6.3.8 Bypass SOD defects protein 1 Golgi Ca(2+)-ATPase OS=Saccharomyces cerevisiae (strain ATCC 204508 / S288c) (Baker's yeast) ORFNames=G1666 PE=1	haloacid dehalogenase-like hydrolase	[P] KOG0203 Na+/K+ ATPase, alpha subunit
gene_sp10065810.1	N/A	N/A	hypothetical protein TREMEDRAFT_73534 [Tremella mesenterica DSM 1558] >EIW70668.1 hypothetical protein TREMEDRAFT_73534 [Tremella mesenterica DSM 1558]	Uncharacterized protein {ECO:0000313|EMBL:OCF28274.1} OS=Kwoniella bestiolae CBS 10118 ORFNames=I302_03129 {ECO:0000313|EMBL:OCF28274.1} PE=4	N/A	Putative ER transporter, 6TM, N-terminal	N/A
gene_sp10033810.1	N/A	GO:0016021//cellular_component integral component of membrane;GO:0055085//biological_process transmembrane transport	voltage-dependent anion channel-domain-containing protein [Naematelia encephala]	Voltage-dependent anion channel-domain-containing protein {ECO:0000313|EMBL:ORY27077.1} OS=Naematelia encephala ORFNames=BCR39DRAFT_539122 {ECO:0000313|EMBL:ORY27077.1} PE=4	Sulfite efflux pump SSU1 OS=Arthroderma otae (strain ATCC MYA-4605 / CBS 113480) (Microsporum canis) Name=SSU1 ORFNames=MCYG_08415 PE=3	Voltage-dependent anion channel	[X] TWOG0271 Unnamed protein
gene_sp10035430.1	N/A	GO:0003735//molecular_function structural constituent of ribosome;GO:0006412//biological_process translation;GO:0005622//cellular_component intracellular;GO:0005840//cellular_component ribosome;GO:0006508//biological_process proteolysis;GO:0008236//molecular_function serine-type peptidase activity	serine carboxypeptidase [Kwoniella heveanensis BCC8398]	Serine carboxypeptidase {ECO:0000313|EMBL:OCF35690.1} OS=Kwoniella heveanensis BCC8398 ORFNames=I316_02745 {ECO:0000313|EMBL:OCF35690.1} PE=4	Probable extracellular serine carboxypeptidase {ECO:0000305} EC=3.4.-.- {ECO:0000305} Precursor OS=Arthroderma benhamiae (strain ATCC MYA-4681 / CBS 112371) (Trichophyton mentagrophytes) ORFNames=ARB_01345 PE=1	Ribosomal protein L7/L12 C-terminal domain	[J] KOG1715 Mitochondrial/chloroplast ribosomal protein L12
gene_sp10015210.1	K00122//formate dehydrogenase [EC:1.2.1.2]	GO:0051287//molecular_function NAD binding;GO:0055114//biological_process oxidation-reduction process;GO:0008152//biological_process metabolic process;GO:0016616//molecular_function oxidoreductase activity, acting on the CH-OH group of donors, NAD or NADP as acceptor	formate dehydrogenase [Cryptococcus neoformans var. grubii Bt85]	Formate dehydrogenase {ECO:0000256|HAMAP-Rule:MF_03210} Short=FDH {ECO:0000256|HAMAP-Rule:MF_03210} EC=1.17.1.9 {ECO:0000256|HAMAP-Rule:MF_03210} NAD-dependent formate dehydrogenase {ECO:0000256|HAMAP-Rule:MF_03210} OS=Cryptococcus neoformans var. grubii Bt85 ORFNames=C365_04168 {ECO:0000313|EMBL:OWZ77439.1} PE=3	Formate dehydrogenase {ECO:0000255|HAMAP-Rule:MF_03210, ECO:0000303|PubMed:8509325} Short=FDH {ECO:0000255|HAMAP-Rule:MF_03210} EC=1.17.1.9 {ECO:0000255|HAMAP-Rule:MF_03210} NAD-dependent formate dehydrogenase {ECO:0000255|HAMAP-Rule:MF_03210} OS=Neurospora crassa (strain ATCC 24698 / 74-OR23-1A / CBS 708.71 / DSM 1257 / FGSC 987) Name=fdh {ECO:0000303|PubMed:8509325} ORFNames=99H12.160, NCU03813…	D-isomer specific 2-hydroxyacid dehydrogenase, catalytic domain	[C] KOG0069 Glyoxylate/hydroxypyruvate reductase (D-isomer-specific 2-hydroxy acid dehydrogenase superfamily)
gene_sp10014580.1	N/A	N/A	hypothetical protein BCR39DRAFT_541265 [Naematelia encephala]	Uncharacterized protein {ECO:0000313|EMBL:ORY26314.1} OS=Naematelia encephala ORFNames=BCR39DRAFT_541265 {ECO:0000313|EMBL:ORY26314.1} PE=4	N/A	N/A	N/A
gene_sp10044920.1	K05747//Wiskott-Aldrich syndrome protein	GO:0003779//molecular_function actin binding	hypothetical protein TREMEDRAFT_72246 [Tremella mesenterica DSM 1558] >EIW67437.1 hypothetical protein TREMEDRAFT_72246 [Tremella mesenterica DSM 1558]	Wiskott-Aldrich syndrome protein {ECO:0000313|EMBL:OBR83452.1} OS=Kwoniella dejecticola CBS 10117 ORFNames=I303_05731 {ECO:0000313|EMBL:OBR83452.1} PE=4	Wiskott-Aldrich syndrome protein homolog 1 OS=Schizosaccharomyces pombe (strain 972 / ATCC 24843) (Fission yeast) Name=wsp1 ORFNames=SPAC4F10.15c PE=1	WH1 domain	[TZ] KOG3671 Actin regulatory protein (Wiskott-Aldrich syndrome protein)
gene_sp10062600.1	N/A	GO:0003333//biological_process amino acid transmembrane transport;GO:0015171//molecular_function amino acid transmembrane transporter activity;GO:0016020//cellular_component membrane	GabA permease [Cryptococcus gattii CA1280] >KIR59523.1 GabA permease [Cryptococcus gattii CA1873]	Unplaced genomic scaffold supercont1.12, whole genome shotgun sequence {ECO:0000313|EMBL:KIR46392.1} OS=Cryptococcus gattii CA1280 ORFNames=I312_04447 {ECO:0000313|EMBL:KIR46392.1} PE=4	Uncharacterized amino-acid permease C15C4.04c OS=Schizosaccharomyces pombe (strain 972 / ATCC 24843) (Fission yeast) ORFNames=SPBC15C4.04c PE=3	Amino acid permease	[E] KOG1289 Amino acid transporters
gene_sp10056190.1	N/A	N/A	hypothetical protein I316_06638 [Kwoniella heveanensis BCC8398] >OCF38371.1 hypothetical protein I317_07867 [Kwoniella heveanensis CBS 569]	Uncharacterized protein {ECO:0000313|EMBL:OCF38371.1} OS=Kwoniella heveanensis CBS 569 ORFNames=I317_07867 {ECO:0000313|EMBL:OCF38371.1} PE=4	N/A	N/A	N/A
gene_sp10032520.1	K14455//aspartate aminotransferase, mitochondrial [EC:2.6.1.1]	GO:0009058//biological_process biosynthetic process;GO:0030170//molecular_function pyridoxal phosphate binding;GO:0006520//biological_process cellular amino acid metabolic process;GO:0008483//molecular_function transaminase activity	hypothetical protein TREMEDRAFT_68635 [Tremella mesenterica DSM 1558] >EIW69325.1 hypothetical protein TREMEDRAFT_68635 [Tremella mesenterica DSM 1558]	Aspartate aminotransferase {ECO:0000256|RuleBase:RU000480} EC=2.6.1.1 {ECO:0000256|RuleBase:RU000480} OS=Kwoniella mangroviensis CBS 10435 ORFNames=L486_06209 {ECO:0000313|EMBL:OCF56268.1} PE=4	Aspartate aminotransferase, mitochondrial EC=2.6.1.1 Transaminase A Precursor OS=Schizosaccharomyces pombe (strain 972 / ATCC 24843) (Fission yeast) ORFNames=SPBC725.01 PE=3	Aminotransferase class I and II	[E] KOG1411 Aspartate aminotransferase/Glutamic oxaloacetic transaminase AAT1/GOT2
gene_sp10005340.1	K16833//protein phosphatase inhibitor 2	GO:0004864//molecular_function protein phosphatase inhibitor activity;GO:0009966//biological_process regulation of signal transduction;GO:0043666//biological_process regulation of phosphoprotein phosphatase activity	hypothetical protein BD324DRAFT_624143 [Kockovaella imperatae] >ORX38008.1 hypothetical protein BD324DRAFT_624143 [Kockovaella imperatae]	Uncharacterized protein {ECO:0000313|EMBL:ORX38008.1} OS=Kockovaella imperatae ORFNames=BD324DRAFT_624143 {ECO:0000313|EMBL:ORX38008.1} PE=4	N/A	Protein phosphatase inhibitor 2 (IPP-2)	N/A
gene_sp10062540.1	K01809//mannose-6-phosphate isomerase [EC:5.3.1.8]	GO:0004476//molecular_function mannose-6-phosphate isomerase activity;GO:0005975//biological_process carbohydrate metabolic process;GO:0008270//molecular_function zinc ion binding;GO:0009298//biological_process GDP-mannose biosynthetic process	mannose-6-phosphate isomerase [Naematelia encephala]	Mannose-6-phosphate isomerase {ECO:0000256|RuleBase:RU000611} EC=5.3.1.8 {ECO:0000256|RuleBase:RU000611} OS=Naematelia encephala ORFNames=BCR39DRAFT_540208 {ECO:0000313|EMBL:ORY26786.1} PE=3	Mannose-6-phosphate isomerase EC=5.3.1.8 Phosphohexomutase Phosphomannose isomerase Short=PMI OS=Cryptococcus neoformans var. neoformans serotype D (strain JEC21 / ATCC MYA-565) (Filobasidiella neoformans) Name=MAN1 OrderedLocusNames=CNI02370 PE=3	Phosphomannose isomerase type I	[G] KOG2757 Mannose-6-phosphate isomerase
gene_sp10059040.1	N/A	GO:0016021//cellular_component integral component of membrane;GO:0055085//biological_process transmembrane transport	hypothetical protein FOXB_01087 [Fusarium oxysporum Fo5176] >EXA32029.1 hypothetical protein FOVG_16699 [Fusarium oxysporum f. sp. pisi HDV247] >EXK78393.1 hypothetical protein FOQG_16927 [Fusarium oxysporum f. sp. raphani 54005] >EXL67734.1 hypothetical protein FOPG_16146 [Fusarium oxysporum f. sp. conglutinans race 2 54008]	Uncharacterized protein {ECO:0000313|EMBL:EMT73470.1} OS=Fusarium oxysporum f. sp. cubense (strain race 4) (Panama disease fungus) {ECO:0000313|EMBL:EMT73470.1} PE=4	N/A	Major Facilitator Superfamily	N/A
gene_sp10027580.1	K12819//pre-mRNA-processing factor SLU7	N/A	hypothetical protein TREMEDRAFT_34550, partial [Tremella mesenterica DSM 1558] >EIW66761.1 hypothetical protein TREMEDRAFT_34550, partial [Tremella mesenterica DSM 1558]	Uncharacterized protein {ECO:0000313|EMBL:EIW66761.1} Fragment OS=Tremella mesenterica (strain ATCC 24925 / CBS 8224 / DSM 1558 / NBRC 9311 / NRRL Y-6157 / RJB 2259-6) (Jelly fungus) ORFNames=TREMEDRAFT_34550 {ECO:0000313|EMBL:EIW66761.1} PE=4	Pre-mRNA-splicing factor SLU7 OS=Cryptococcus neoformans var. neoformans serotype D (strain B-3501A) (Filobasidiella neoformans) Name=SLU7 OrderedLocusNames=CNBD3490 PE=3	Pre-mRNA splicing Prp18-interacting factor	[A] KOG2560 RNA splicing factor - Slu7p
gene_sp10000290.1	N/A	N/A	hypothetical protein TREMEDRAFT_63812 [Tremella mesenterica DSM 1558] >EIW67924.1 hypothetical protein TREMEDRAFT_63812 [Tremella mesenterica DSM 1558]	AdoMet-MTases {ECO:0000313|EMBL:ADE10096.1} OS=Tremella fuciformis PE=2	Secondary metabolism regulator LAE1 {ECO:0000305} Methyltransferase LAE1 {ECO:0000305} EC=2.1.1.- {ECO:0000250|UniProtKB:C8VQG9} Velvet complex subunit LAE1 {ECO:0000305} OS=Cochliobolus heterostrophus (strain C5 / ATCC 48332 / race O) (Southern corn leaf blight fungus) (Bipolaris maydis) Name=LAE1 {ECO:0000303|PubMed:22383877} ORFNames=COCHEDRAFT_1197809 PE=3	Methyltransferase domain	N/A
gene_sp10011250.1	N/A	N/A	hypothetical protein TREMEDRAFT_27793 [Tremella mesenterica DSM 1558] >EIW71414.1 hypothetical protein TREMEDRAFT_27793 [Tremella mesenterica DSM 1558]	Unplaced genomic scaffold supercont1.13, whole genome shotgun sequence {ECO:0000313|EMBL:KIR38998.1} OS=Cryptococcus gattii VGII Ram5 ORFNames=I313_05147 {ECO:0000313|EMBL:KIR38998.1} PE=4	N/A	N/A	N/A
gene_sp10045970.1	N/A	GO:0003824//molecular_function catalytic activity;GO:0050662//molecular_function coenzyme binding	hypothetical protein BCR39DRAFT_548657 [Naematelia encephala]	Uncharacterized protein {ECO:0000313|EMBL:ORY23824.1} OS=Naematelia encephala ORFNames=BCR39DRAFT_548657 {ECO:0000313|EMBL:ORY23824.1} PE=4	N/A	NAD dependent epimerase/dehydratase family	N/A
gene_sp10012200.1	N/A	GO:0016575//biological_process histone deacetylation	hypothetical protein TREMEDRAFT_73166 [Tremella mesenterica DSM 1558] >EIW71040.1 hypothetical protein TREMEDRAFT_73166 [Tremella mesenterica DSM 1558]	Uncharacterized protein {ECO:0000313|EMBL:OCF47066.1} OS=Kwoniella pini CBS 10737 ORFNames=I206_06840 {ECO:0000313|EMBL:OCF47066.1} PE=4	Transcriptional regulatory protein rxt3 OS=Schizosaccharomyces pombe (strain 972 / ATCC 24843) (Fission yeast) Name=rxt3 ORFNames=SPCC1259.07 PE=1	Histone deacetylation protein Rxt3	[S] KOG4843 Uncharacterized conserved protein
gene_sp10040710.1	K00999//CDP-diacylglycerol--inositol 3-phosphatidyltransferase [EC:2.7.8.11]	GO:0008654//biological_process phospholipid biosynthetic process;GO:0016020//cellular_component membrane;GO:0016780//molecular_function phosphotransferase activity, for other substituted phosphate groups	hypothetical protein TREMEDRAFT_45657 [Tremella mesenterica DSM 1558] >EIW66515.1 hypothetical protein TREMEDRAFT_45657 [Tremella mesenterica DSM 1558]	Uncharacterized protein {ECO:0000313|EMBL:EIW66515.1} OS=Tremella mesenterica (strain ATCC 24925 / CBS 8224 / DSM 1558 / NBRC 9311 / NRRL Y-6157 / RJB 2259-6) (Jelly fungus) ORFNames=TREMEDRAFT_45657 {ECO:0000313|EMBL:EIW66515.1} PE=3	CDP-diacylglycerol--inositol 3-phosphatidyltransferase EC=2.7.8.11 Phosphatidylinositol synthase Short=PI synthase Short=PtdIns synthase OS=Schizosaccharomyces pombe (strain 972 / ATCC 24843) (Fission yeast) Name=pis1 ORFNames=SPAC1D4.08 PE=3	CDP-alcohol phosphatidyltransferase	[I] KOG3240 Phosphatidylinositol synthase
gene_sp10009080.1	K00761//uracil phosphoribosyltransferase [EC:2.4.2.9]	N/A	hypothetical protein TREMEDRAFT_37987 [Tremella mesenterica DSM 1558] >EIW71665.1 hypothetical protein TREMEDRAFT_37987 [Tremella mesenterica DSM 1558]	Uracil phosphoribosyltransferase {ECO:0000313|EMBL:OCF46042.1} OS=Kwoniella heveanensis CBS 569 ORFNames=I317_00130 {ECO:0000313|EMBL:OCF46042.1} PE=4	Putative uracil phosphoribosyltransferase urg2 Short=UPRTase urg2 EC=2.4.2.9 UMP pyrophosphorylase urg2 OS=Schizosaccharomyces pombe (strain 972 / ATCC 24843) (Fission yeast) Name=urg2 {ECO:0000312|PomBase:SPAC1002.17c} ORFNames=SPAC1002.17c PE=3	Uracil phosphoribosyltransferase	[TZ] KOG4203 Armadillo/beta-Catenin/plakoglobin
gene_sp10023430.1	K08735//DNA mismatch repair protein MSH2	GO:0005524//molecular_function ATP binding;GO:0006298//biological_process mismatch repair;GO:0030983//molecular_function mismatched DNA binding;GO:0003677//molecular_function DNA binding;GO:0032300//cellular_component mismatch repair complex	hypothetical protein TREMEDRAFT_30126 [Tremella mesenterica DSM 1558] >EIW69972.1 hypothetical protein TREMEDRAFT_30126 [Tremella mesenterica DSM 1558]	Muts domain V-domain-containing protein {ECO:0000313|EMBL:ORY29618.1} OS=Naematelia encephala ORFNames=BCR39DRAFT_531193 {ECO:0000313|EMBL:ORY29618.1} PE=3	DNA mismatch repair protein msh-2 OS=Neurospora crassa (strain ATCC 24698 / 74-OR23-1A / CBS 708.71 / DSM 1257 / FGSC 987) Name=msh-2 Synonyms=msh2 ORFNames=NCU02230 PE=3	MutS domain III	[L] KOG0219 Mismatch repair ATPase MSH2 (MutS family)
gene_sp10048800.1	K02330//DNA polymerase beta [EC:2.7.7.7 4.2.99.-]	N/A	hypothetical protein I316_03343 [Kwoniella heveanensis BCC8398]	Uncharacterized protein {ECO:0000313|EMBL:OCF42147.1} OS=Kwoniella heveanensis CBS 569 ORFNames=I317_03998 {ECO:0000313|EMBL:OCF42147.1} PE=4	N/A	DNA polymerase beta thumb	N/A
gene_sp10052570.1	N/A	GO:0016021//cellular_component integral component of membrane;GO:0055085//biological_process transmembrane transport	hypothetical protein TREMEDRAFT_32353 [Tremella mesenterica DSM 1558] >EIW68292.1 hypothetical protein TREMEDRAFT_32353 [Tremella mesenterica DSM 1558]	Uncharacterized protein {ECO:0000313|EMBL:ODO00286.1} OS=Cryptococcus amylolentus CBS 6273 ORFNames=I350_06916 {ECO:0000313|EMBL:ODO00286.1} PE=4	Efflux pump azaK {ECO:0000303|PubMed:22921072} Azaphilone biosynthesis cluster protein azaK {ECO:0000303|PubMed:22921072} OS=Aspergillus niger (strain ATCC 1015 / CBS 113.46 / FGSC A1144 / LSHB Ac4 / NCTC 3858a / NRRL 328 / USDA 3528.7) Name=azaK {ECO:0000303|PubMed:22921072} ORFNames=ASPNIDRAFT_188912 PE=2	Major Facilitator Superfamily	[R] KOG2615 Permease of the major facilitator superfamily
gene_sp10028080.1	K06689//ubiquitin-conjugating enzyme E2 D [EC:2.3.2.23]	N/A	ubiquitin-conjugating enzyme 4 [Kwoniella mangroviensis CBS 8507] >OCF55018.1 ubiquitin-conjugating enzyme 4 [Kwoniella mangroviensis CBS 10435] >OCF67793.1 ubiquitin-conjugating enzyme 4 [Kwoniella mangroviensis CBS 8507]	Ubiquitin-conjugating enzyme 4 {ECO:0000313|EMBL:OCF55018.1} OS=Kwoniella mangroviensis CBS 10435 ORFNames=L486_07674 {ECO:0000313|EMBL:OCF55018.1} PE=3	Ubiquitin-conjugating enzyme E2 4 EC=2.3.2.23 E2 ubiquitin-conjugating enzyme 4 Ubiquitin carrier protein 4 Ubiquitin-protein ligase 4 OS=Candida albicans (Yeast) Name=UBC4 PE=2	Ubiquitin-conjugating enzyme	[O] KOG0417 Ubiquitin-protein ligase
gene_sp10024510.1	K15014//solute carrier family 29 (equilibrative nucleoside transporter), member 1/2/3	GO:0005337//molecular_function nucleoside transmembrane transporter activity;GO:0016021//cellular_component integral component of membrane;GO:1901642//biological_process nucleoside transmembrane transport	hypothetical protein TREMEDRAFT_43819 [Tremella mesenterica DSM 1558] >EIW70227.1 hypothetical protein TREMEDRAFT_43819 [Tremella mesenterica DSM 1558]	Uncharacterized protein {ECO:0000313|EMBL:OCF21905.1} OS=Kwoniella bestiolae CBS 10118 ORFNames=I302_08684 {ECO:0000313|EMBL:OCF21905.1} PE=4	N/A	Nucleoside transporter	[F] KOG1479 Nucleoside transporter
gene_sp10067330.1	K02864//large subunit ribosomal protein L10	N/A	hypothetical protein TREMEDRAFT_68447 [Tremella mesenterica DSM 1558] >EIW70040.1 hypothetical protein TREMEDRAFT_68447 [Tremella mesenterica DSM 1558]	Uncharacterized protein {ECO:0000313|EMBL:KLT43171.1} OS=Cutaneotrichosporon oleaginosum ORFNames=CC85DRAFT_284729 {ECO:0000313|EMBL:KLT43171.1} PE=4	N/A	N/A	N/A
gene_sp10042730.1	N/A	N/A	hypothetical protein TREMEDRAFT_74282 [Tremella mesenterica DSM 1558] >EIW68434.1 hypothetical protein TREMEDRAFT_74282 [Tremella mesenterica DSM 1558]	Unplaced genomic scaffold supercont1.4, whole genome shotgun sequence {ECO:0000313|EMBL:KIR41783.1} OS=Cryptococcus gattii VGII Ram5 ORFNames=I313_01943 {ECO:0000313|EMBL:KIR41783.1} PE=4	N/A	N/A	N/A
gene_sp10020380.1	K20120//bridging integrator 3	GO:0005515//molecular_function protein binding;GO:0005737//cellular_component cytoplasm	hypothetical protein I316_01645 [Kwoniella heveanensis BCC8398]	Uncharacterized protein {ECO:0000313|EMBL:OCF44201.1} OS=Kwoniella heveanensis CBS 569 ORFNames=I317_01994 {ECO:0000313|EMBL:OCF44201.1} PE=4	Protein hob3 Homolog of Bin3 OS=Schizosaccharomyces pombe (strain 972 / ATCC 24843) (Fission yeast) Name=hob3 ORFNames=SPBC725.09c PE=1	BAR domain	[U] KOG3771 Amphiphysin
gene_sp10059220.1	N/A	GO:0005515//molecular_function protein binding	hypothetical protein TREMEDRAFT_34837 [Tremella mesenterica DSM 1558] >EIW66565.1 hypothetical protein TREMEDRAFT_34837 [Tremella mesenterica DSM 1558]	Uncharacterized protein {ECO:0000313|EMBL:EIW66565.1} OS=Tremella mesenterica (strain ATCC 24925 / CBS 8224 / DSM 1558 / NBRC 9311 / NRRL Y-6157 / RJB 2259-6) (Jelly fungus) ORFNames=TREMEDRAFT_34837 {ECO:0000313|EMBL:EIW66565.1} PE=4	Glucose-induced degradation protein 7 OS=Saccharomyces cerevisiae (strain ATCC 204508 / S288c) (Baker's yeast) ORFNames=YCL311, YCL39W PE=1	WD domain, G-beta repeat	[S] KOG0293 WD40 repeat-containing protein
gene_sp10043210.1	N/A	GO:0005515//molecular_function protein binding	hypothetical protein TREMEDRAFT_20787, partial [Tremella mesenterica DSM 1558] >EIW68406.1 hypothetical protein TREMEDRAFT_20787, partial [Tremella mesenterica DSM 1558]	Vacuolar protein-sorting protein BRO1 {ECO:0000313|EMBL:OCF23865.1} OS=Kwoniella bestiolae CBS 10118 ORFNames=I302_06850 {ECO:0000313|EMBL:OCF23865.1} PE=4	Vacuolar protein-sorting protein BRO1 BRO domain-containing protein 1 OS=Cryptococcus neoformans var. neoformans serotype D (strain JEC21 / ATCC MYA-565) (Filobasidiella neoformans) Name=BRO1 OrderedLocusNames=CNG02100 PE=3	ALIX V-shaped domain binding to HIV	[R] KOG2220 Predicted signal transduction protein
gene_sp10002310.1	N/A	N/A	hypothetical protein TREMEDRAFT_16349, partial [Tremella mesenterica DSM 1558] >EIW72740.1 hypothetical protein TREMEDRAFT_16349, partial [Tremella mesenterica DSM 1558]	Uncharacterized protein {ECO:0000313|EMBL:OCF50703.1} OS=Kwoniella pini CBS 10737 ORFNames=I206_02759 {ECO:0000313|EMBL:OCF50703.1} PE=4	N/A	N/A	N/A
gene_sp10059200.1	K17818//D-arabinitol dehydrogenase (NADP+) [EC:1.1.1.287]	GO:0055114//biological_process oxidation-reduction process	hypothetical protein TREMEDRAFT_40868 [Tremella mesenterica DSM 1558] >EIW66567.1 hypothetical protein TREMEDRAFT_40868 [Tremella mesenterica DSM 1558]	Uncharacterized protein {ECO:0000313|EMBL:EIW66567.1} OS=Tremella mesenterica (strain ATCC 24925 / CBS 8224 / DSM 1558 / NBRC 9311 / NRRL Y-6157 / RJB 2259-6) (Jelly fungus) ORFNames=TREMEDRAFT_40868 {ECO:0000313|EMBL:EIW66567.1} PE=3	D-arabinitol dehydrogenase 1 EC=1.1.1.287 NADP-dependent D-arabitol dehydrogenase OS=Uromyces fabae (Rust fungus) Name=ARD1 PE=1	Zinc-binding dehydrogenase	[Q] KOG0024 Sorbitol dehydrogenase
gene_sp10026740.1	N/A	N/A	hypothetical protein TREMEDRAFT_24935 [Tremella mesenterica DSM 1558] >EIW73468.1 hypothetical protein TREMEDRAFT_24935 [Tremella mesenterica DSM 1558]	Unplaced genomic scaffold supercont1.2, whole genome shotgun sequence {ECO:0000313|EMBL:KIR49755.1} OS=Cryptococcus gattii CA1280 ORFNames=I312_00845 {ECO:0000313|EMBL:KIR49755.1} PE=4	N/A	GRIP domain	N/A
gene_sp10013290.1	N/A	N/A	hypothetical protein L202_03553 [Cryptococcus amylolentus CBS 6039] >ODN79610.1 hypothetical protein L202_03553 [Cryptococcus amylolentus CBS 6039] >ODO07931.1 hypothetical protein I350_03513 [Cryptococcus amylolentus CBS 6273]	Uncharacterized protein {ECO:0000313|EMBL:ODN79610.1} OS=Cryptococcus amylolentus CBS 6039 ORFNames=L202_03553 {ECO:0000313|EMBL:ODN79610.1} PE=4	N/A	N/A	N/A
gene_sp10029100.1	N/A	N/A	hypothetical protein I203_03032 [Kwoniella mangroviensis CBS 8507] >OCF67338.1 hypothetical protein I203_03032 [Kwoniella mangroviensis CBS 8507]	Uncharacterized protein {ECO:0000313|EMBL:OBR84170.1} OS=Kwoniella dejecticola CBS 10117 ORFNames=I303_05027 {ECO:0000313|EMBL:OBR84170.1} PE=4	N/A	short chain dehydrogenase	N/A
gene_sp10012970.1	N/A	GO:0005524//molecular_function ATP binding	hypothetical protein TREMEDRAFT_27733 [Tremella mesenterica DSM 1558] >EIW71155.1 hypothetical protein TREMEDRAFT_27733 [Tremella mesenterica DSM 1558]	DNA repair protein RAD5 {ECO:0000313|EMBL:OCF44855.1} OS=Kwoniella heveanensis CBS 569 ORFNames=I317_01344 {ECO:0000313|EMBL:OCF44855.1} PE=4	DNA repair protein RAD5 EC=3.6.4.- OS=Ustilago maydis (strain 521 / FGSC 9021) (Corn smut fungus) Name=RAD5 ORFNames=UMAG_00798 PE=3	Helicase conserved C-terminal domain	[KL] KOG1001 Helicase-like transcription factor HLTF/DNA helicase RAD5, DEAD-box superfamily
gene_sp10049100.1	K06215//pyridoxal 5'-phosphate synthase pdxS subunit [EC:4.3.3.6]	GO:0042819//biological_process vitamin B6 biosynthetic process;GO:0042823//biological_process pyridoxal phosphate biosynthetic process	hypothetical protein TREMEDRAFT_37289 [Tremella mesenterica DSM 1558] >EIW73326.1 hypothetical protein TREMEDRAFT_37289 [Tremella mesenterica DSM 1558]	SOR/SNZ family-domain-containing protein {ECO:0000313|EMBL:ORY29298.1} OS=Naematelia encephala ORFNames=BCR39DRAFT_532195 {ECO:0000313|EMBL:ORY29298.1} PE=3	Probable pyridoxal 5'-phosphate synthase subunit PDX1 Short=PLP synthase subunit PDX1 EC=4.3.3.6 OS=Schizosaccharomyces pombe (strain 972 / ATCC 24843) (Fission yeast) Name=snz1 ORFNames=SPAC29B12.04 PE=1	SOR/SNZ family	[H] KOG1606 Stationary phase-induced protein, SOR/SNZ family
gene_sp10064990.1	N/A	N/A	hypothetical protein TREMEDRAFT_61040 [Tremella mesenterica DSM 1558] >EIW70535.1 hypothetical protein TREMEDRAFT_61040 [Tremella mesenterica DSM 1558]	Uncharacterized protein {ECO:0000313|EMBL:ORY32922.1} OS=Naematelia encephala ORFNames=BCR39DRAFT_522389 {ECO:0000313|EMBL:ORY32922.1} PE=4	N/A	N/A	N/A
gene_sp10063540.1	K20044//phosphatidylinositol-binding clathrin assembly protein	GO:0005543//molecular_function phospholipid binding	hypothetical protein TREMEDRAFT_41409 [Tremella mesenterica DSM 1558] >EIW71887.1 hypothetical protein TREMEDRAFT_41409 [Tremella mesenterica DSM 1558]	Uncharacterized protein {ECO:0000313|EMBL:OBR83343.1} OS=Kwoniella dejecticola CBS 10117 ORFNames=I303_06908 {ECO:0000313|EMBL:OBR83343.1} PE=4	ENTH domain-containing protein C19F8.03c OS=Schizosaccharomyces pombe (strain 972 / ATCC 24843) (Fission yeast) ORFNames=SPBC19F8.03c PE=1	ANTH domain	[TU] KOG0251 Clathrin assembly protein AP180 and related proteins, contain ENTH domain
gene_sp10032090.1	K11844//ubiquitin carboxyl-terminal hydrolase 16/45 [EC:3.4.19.12]	GO:0016579//biological_process protein deubiquitination;GO:0036459//molecular_function thiol-dependent ubiquitinyl hydrolase activity	hypothetical protein TREMEDRAFT_62241 [Tremella mesenterica DSM 1558] >EIW69374.1 hypothetical protein TREMEDRAFT_62241 [Tremella mesenterica DSM 1558]	Uncharacterized protein {ECO:0000313|EMBL:ORY27212.1} OS=Naematelia encephala ORFNames=BCR39DRAFT_539027 {ECO:0000313|EMBL:ORY27212.1} PE=3	N/A	Ubiquitin carboxyl-terminal hydrolase	[O] KOG1873 Ubiquitin-specific protease
gene_sp10061990.1	N/A	GO:0005089//molecular_function Rho guanyl-nucleotide exchange factor activity;GO:0035023//biological_process regulation of Rho protein signal transduction	hypothetical protein TREMEDRAFT_72967 [Tremella mesenterica DSM 1558] >EIW73040.1 hypothetical protein TREMEDRAFT_72967 [Tremella mesenterica DSM 1558]	Uncharacterized protein {ECO:0000313|EMBL:ORY23279.1} OS=Naematelia encephala ORFNames=BCR39DRAFT_507873 {ECO:0000313|EMBL:ORY23279.1} PE=4	N/A	RhoGEF domain	[T] KOG3519 Invasion-inducing protein TIAM1/CDC24 and related RhoGEF GTPases
gene_sp10050080.1	N/A	N/A	complex I intermediate-associated protein 30-domain-containing protein [Kockovaella imperatae] >ORX34209.1 complex I intermediate-associated protein 30-domain-containing protein [Kockovaella imperatae]	Complex I intermediate-associated protein 30-domain-containing protein {ECO:0000313|EMBL:ORX34209.1} OS=Kockovaella imperatae ORFNames=BD324DRAFT_653479 {ECO:0000313|EMBL:ORX34209.1} PE=4	Uncharacterized protein C9E9.15 OS=Schizosaccharomyces pombe (strain 972 / ATCC 24843) (Fission yeast) ORFNames=SPAC9E9.15 PE=3	Complex I intermediate-associated protein 30 (CIA30)	N/A
gene_sp10012910.1	K03320//ammonium transporter, Amt family	GO:0008519//molecular_function ammonium transmembrane transporter activity;GO:0015696//biological_process ammonium transport;GO:0016020//cellular_component membrane	hypothetical protein TREMEDRAFT_42611 [Tremella mesenterica DSM 1558] >EIW71147.1 hypothetical protein TREMEDRAFT_42611 [Tremella mesenterica DSM 1558]	Ammonium transporter {ECO:0000256|RuleBase:RU362002} OS=Kwoniella pini CBS 10737 ORFNames=I206_06907 {ECO:0000313|EMBL:OCF47129.1} PE=3	Ammonium transporter 1 OS=Schizosaccharomyces pombe (strain 972 / ATCC 24843) (Fission yeast) Name=amt1 ORFNames=SPCPB1C11.01 PE=3	Ammonium Transporter Family	[P] KOG0682 Ammonia permease
gene_sp10046390.1	K01802//peptidylprolyl isomerase [EC:5.2.1.8]	GO:0000413//biological_process protein peptidyl-prolyl isomerization;GO:0003755//molecular_function peptidyl-prolyl cis-trans isomerase activity	peptidyl-prolyl cis-trans isomerase C, mitochondrial precursor (PPI-III) [Kockovaella imperatae] >ORX35355.1 peptidyl-prolyl cis-trans isomerase C, mitochondrial precursor (PPI-III) [Kockovaella imperatae]	Peptidyl-prolyl cis-trans isomerase {ECO:0000256|RuleBase:RU363019} Short=PPIase {ECO:0000256|RuleBase:RU363019} EC=5.2.1.8 {ECO:0000256|RuleBase:RU363019} OS=Kockovaella imperatae ORFNames=BD324DRAFT_632505 {ECO:0000313|EMBL:ORX35355.1} PE=3	Peptidyl-prolyl cis-trans isomerase Short=PPIase EC=5.2.1.8 Cyclophilin Short=CPH Cyclosporin A-binding protein Rotamase OS=Schizosaccharomyces pombe (strain 972 / ATCC 24843) (Fission yeast) Name=ppi1 Synonyms=cyp2 ORFNames=SPBC28F2.03 PE=3	Cyclophilin type peptidyl-prolyl cis-trans isomerase/CLD	[O] KOG0865 Cyclophilin type peptidyl-prolyl cis-trans isomerase
gene_sp10029160.1	K02891//large subunit ribosomal protein L22e	GO:0003735//molecular_function structural constituent of ribosome;GO:0005622//cellular_component intracellular;GO:0005840//cellular_component ribosome;GO:0006412//biological_process translation	ribosomal protein L22e [Naematelia encephala]	Ribosomal protein L22e {ECO:0000313|EMBL:ORY27878.1} OS=Naematelia encephala ORFNames=BCR39DRAFT_536539 {ECO:0000313|EMBL:ORY27878.1} PE=4	60S ribosomal protein L22 OS=Schizosaccharomyces pombe (strain 972 / ATCC 24843) (Fission yeast) Name=rpl22 ORFNames=SPAC11E3.15, SPAP8A3.01 PE=1	Ribosomal L22e protein family	[J] KOG3434 60S ribosomal protein L22
gene_sp10063600.1	K18584//actin-related protein 3	GO:0005524//molecular_function ATP binding;GO:0005885//cellular_component Arp2/3 protein complex;GO:0007015//biological_process actin filament organization;GO:0034314//biological_process Arp2/3 complex-mediated actin nucleation	actin binding protein [Kwoniella dejecticola CBS 10117] >OBR83371.1 actin binding protein [Kwoniella dejecticola CBS 10117]	Actin binding protein {ECO:0000313|EMBL:OBR83371.1} OS=Kwoniella dejecticola CBS 10117 ORFNames=I303_06936 {ECO:0000313|EMBL:OBR83371.1} PE=3	Actin-related protein 3 Actin-like protein 3 OS=Neurospora crassa (strain ATCC 24698 / 74-OR23-1A / CBS 708.71 / DSM 1257 / FGSC 987) Name=arp-3 Synonyms=arp3 ORFNames=B17C10.190, NCU01756 PE=2	Actin	[Z] KOG0678 Actin-related protein Arp2/3 complex, subunit Arp3
gene_sp10034850.1	K14401//cleavage and polyadenylation specificity factor subunit 1	N/A	hypothetical protein TREMEDRAFT_70300 [Tremella mesenterica DSM 1558] >EIW66021.1 hypothetical protein TREMEDRAFT_70300 [Tremella mesenterica DSM 1558]	Uncharacterized protein {ECO:0000313|EMBL:EIW66021.1} OS=Tremella mesenterica (strain ATCC 24925 / CBS 8224 / DSM 1558 / NBRC 9311 / NRRL Y-6157 / RJB 2259-6) (Jelly fungus) ORFNames=TREMEDRAFT_70300 {ECO:0000313|EMBL:EIW66021.1} PE=4	Protein CFT1 Cleavage factor two protein 1 OS=Cryptococcus neoformans var. neoformans serotype D (strain B-3501A) (Filobasidiella neoformans) Name=CFT1 OrderedLocusNames=CNBF3860 PE=3	Mono-functional DNA-alkylating methyl methanesulfonate N-term	N/A
gene_sp10030510.1	N/A	N/A	hypothetical protein TREMEDRAFT_64285 [Tremella mesenterica DSM 1558] >EIW67691.1 hypothetical protein TREMEDRAFT_64285 [Tremella mesenterica DSM 1558]	Uncharacterized protein {ECO:0000313|EMBL:OCF24408.1} OS=Kwoniella bestiolae CBS 10118 ORFNames=I302_05868 {ECO:0000313|EMBL:OCF24408.1} PE=4	N/A	N/A	N/A
gene_sp10038000.1	K12947//signal peptidase complex subunit 2 [EC:3.4.-.-]	GO:0005787//cellular_component signal peptidase complex;GO:0006465//biological_process signal peptide processing;GO:0008233//molecular_function peptidase activity;GO:0016021//cellular_component integral component of membrane	hypothetical protein TREMEDRAFT_63492 [Tremella mesenterica DSM 1558] >EIW68319.1 hypothetical protein TREMEDRAFT_63492 [Tremella mesenterica DSM 1558]	Uncharacterized protein {ECO:0000313|EMBL:KLT39463.1} OS=Cutaneotrichosporon oleaginosum ORFNames=CC85DRAFT_265393 {ECO:0000313|EMBL:KLT39463.1} PE=4	N/A	Microsomal signal peptidase 25 kDa subunit (SPC25)	N/A
gene_sp10058780.1	K20047//actin cytoskeleton-regulatory complex protein PAN1	GO:0005515//molecular_function protein binding;GO:0005509//molecular_function calcium ion binding;GO:0003779//molecular_function actin binding;GO:0005089//molecular_function Rho guanyl-nucleotide exchange factor activity;GO:0035023//biological_process regulation of Rho protein signal transduction	hypothetical protein TREMEDRAFT_74832 [Tremella mesenterica DSM 1558] >EIW66232.1 hypothetical protein TREMEDRAFT_74832 [Tremella mesenterica DSM 1558]	Uncharacterized protein {ECO:0000313|EMBL:EIW66232.1} OS=Tremella mesenterica (strain ATCC 24925 / CBS 8224 / DSM 1558 / NBRC 9311 / NRRL Y-6157 / RJB 2259-6) (Jelly fungus) ORFNames=TREMEDRAFT_74832 {ECO:0000313|EMBL:EIW66232.1} PE=4	Cell division control protein 24 Calcium regulatory protein OS=Saccharomyces cerevisiae (strain ATCC 204508 / S288c) (Baker's yeast) Name=CDC24 Synonyms=CLS4 OrderedLocusNames=YAL041W PE=1	RhoGEF domain	[T] KOG4305 RhoGEF GTPase
gene_sp10053380.1	K17981//mitochondrial fission process protein 1	N/A	hypothetical protein I303_02062 [Kwoniella dejecticola CBS 10117] >OBR87848.1 hypothetical protein I303_02062 [Kwoniella dejecticola CBS 10117]	Uncharacterized protein {ECO:0000313|EMBL:OBR87848.1} OS=Kwoniella dejecticola CBS 10117 ORFNames=I303_02062 {ECO:0000313|EMBL:OBR87848.1} PE=4	N/A	Mitochondrial 18 KDa protein (MTP18)	N/A
gene_sp10031440.1	N/A	GO:0016021//cellular_component integral component of membrane;GO:0022857//molecular_function transmembrane transporter activity;GO:0055085//biological_process transmembrane transport;GO:0016020//cellular_component membrane	hypothetical protein TREMEDRAFT_33221, partial [Tremella mesenterica DSM 1558] >EIW67612.1 hypothetical protein TREMEDRAFT_33221, partial [Tremella mesenterica DSM 1558]	Uncharacterized protein {ECO:0000313|EMBL:KDQ14511.1} OS=Botryobasidium botryosum FD-172 SS1 ORFNames=BOTBODRAFT_145628 {ECO:0000313|EMBL:KDQ14511.1} PE=3	High-affinity glucose transporter RGT2 OS=Saccharomyces cerevisiae (strain ATCC 204508 / S288c) (Baker's yeast) Name=RGT2 OrderedLocusNames=YDL138W ORFNames=D2160 PE=1	Sugar (and other) transporter	[R] KOG0254 Predicted transporter (major facilitator superfamily)
gene_sp10017380.1	K01702//3-isopropylmalate dehydratase [EC:4.2.1.33]	GO:0008152//biological_process metabolic process	3-isopropylmalate dehydratase, large subunit [Cryptococcus gattii Ru294]	3-isopropylmalate dehydratase {ECO:0000256|PIRNR:PIRNR001418} EC=4.2.1.33 {ECO:0000256|PIRNR:PIRNR001418} Alpha-IPM isomerase {ECO:0000256|PIRNR:PIRNR001418} Isopropylmalate isomerase {ECO:0000256|PIRNR:PIRNR001418} OS=Cryptococcus gattii serotype B (strain WM276 / ATCC MYA-4071) (Filobasidiella gattii) (Cryptococcus bacillisporus) OrderedLocusNames=CGB_B2610W {ECO:0000313|EMBL:ADV20243.1} PE=3	3-isopropylmalate dehydratase EC=4.2.1.33 Alpha-IPM isomerase Short=IPMI Isopropylmalate isomerase OS=Rhizomucor pusillus Name=LEUA PE=3	Aconitase family (aconitate hydratase)	[E] KOG0454 3-isopropylmalate dehydratase (aconitase superfamily)
gene_sp10026590.1	N/A	N/A	hypothetical protein TREMEDRAFT_69664 [Tremella mesenterica DSM 1558] >EIW67649.1 hypothetical protein TREMEDRAFT_69664 [Tremella mesenterica DSM 1558]	RlpA-like double-psi beta-barrel-protein domain-containing protein-containing protein {ECO:0000313|EMBL:ORY24586.1} OS=Naematelia encephala ORFNames=BCR39DRAFT_561485 {ECO:0000313|EMBL:ORY24586.1} PE=4	N/A	N/A	N/A
gene_sp10003840.1	K13199//plasminogen activator inhibitor 1 RNA-binding protein	N/A	hypothetical protein TREMEDRAFT_70756 [Tremella mesenterica DSM 1558] >EIW72576.1 hypothetical protein TREMEDRAFT_70756 [Tremella mesenterica DSM 1558]	Uncharacterized protein {ECO:0000313|EMBL:OCF28393.1} OS=Kwoniella bestiolae CBS 10118 ORFNames=I302_03252 {ECO:0000313|EMBL:OCF28393.1} PE=4	N/A	Stm1	N/A
gene_sp10013780.1	K08490//syntaxin 5	N/A	hypothetical protein TREMEDRAFT_27331 [Tremella mesenterica DSM 1558] >EIW70971.1 hypothetical protein TREMEDRAFT_27331 [Tremella mesenterica DSM 1558]	Syntaxin 5 {ECO:0000313|EMBL:OCF25739.1} OS=Kwoniella bestiolae CBS 10118 ORFNames=I302_03412 {ECO:0000313|EMBL:OCF25739.1} PE=4	Integral membrane protein sed5 OS=Schizosaccharomyces pombe (strain 972 / ATCC 24843) (Fission yeast) Name=sed5 ORFNames=pi051, SPBC8D2.14c PE=3	SNARE domain	[U] KOG0812 SNARE protein SED5/Syntaxin 5
gene_sp10002800.1	K00618//amino-acid N-acetyltransferase [EC:2.3.1.1]	N/A	hypothetical protein TREMEDRAFT_72843 [Tremella mesenterica DSM 1558] >EIW72681.1 hypothetical protein TREMEDRAFT_72843 [Tremella mesenterica DSM 1558]	Mitochondrial putative amino-acid acetyltransferase {ECO:0000313|EMBL:ORY29014.1} OS=Naematelia encephala ORFNames=BCR39DRAFT_495851 {ECO:0000313|EMBL:ORY29014.1} PE=4	Amino-acid acetyltransferase, mitochondrial EC=2.3.1.1 Arginine-requiring protein 2 Glutamate N-acetyltransferase N-acetylglutamate synthase Short=AGS Short=NAGS Precursor OS=Cryptococcus neoformans var. neoformans serotype D (strain B-3501A) (Filobasidiella neoformans) Name=ARG2 OrderedLocusNames=CNBC2740 PE=3	NAT, N-acetyltransferase, of N-acetylglutamate synthase	N/A
gene_sp10013620.1	K13211//GC-rich sequence DNA-binding factor	GO:0000390//biological_process spliceosomal complex disassembly;GO:0071008//cellular_component U2-type post-mRNA release spliceosomal complex;GO:0003677//molecular_function DNA binding;GO:0003700//molecular_function DNA-binding transcription factor activity;GO:0005634//cellular_component nucleus;GO:0006355//biological_process regulation of transcription, DNA-templated	nineteen complex-related protein 2-domain-containing protein [Kockovaella imperatae] >ORX37954.1 nineteen complex-related protein 2-domain-containing protein [Kockovaella imperatae]	Nineteen complex-related protein 2-domain-containing protein {ECO:0000313|EMBL:ORX37954.1} OS=Kockovaella imperatae ORFNames=BD324DRAFT_641976 {ECO:0000313|EMBL:ORX37954.1} PE=4	N/A	Nineteen complex-related protein 2	N/A
gene_sp10003860.1	N/A	N/A	hypothetical protein TREMEDRAFT_72809 [Tremella mesenterica DSM 1558] >EIW72571.1 hypothetical protein TREMEDRAFT_72809 [Tremella mesenterica DSM 1558]	Uncharacterized protein {ECO:0000313|EMBL:ORY29363.1} OS=Naematelia encephala ORFNames=BCR39DRAFT_175406 {ECO:0000313|EMBL:ORY29363.1} PE=4	N/A	N/A	N/A
gene_sp10006400.1	N/A	GO:0016021//cellular_component integral component of membrane	hypothetical protein TREMEDRAFT_26340 [Tremella mesenterica DSM 1558] >EIW73094.1 hypothetical protein TREMEDRAFT_26340 [Tremella mesenterica DSM 1558]	Elongation of fatty acids protein {ECO:0000256|RuleBase:RU361115} EC=2.3.1.199 {ECO:0000256|RuleBase:RU361115} Very-long-chain 3-oxoacyl-CoA synthase {ECO:0000256|RuleBase:RU361115} OS=Cryptococcus neoformans var. grubii c45 ORFNames=C356_01509 {ECO:0000313|EMBL:OWZ56042.1} PE=3	Putative elongation of fatty acids protein 1 {ECO:0000250|UniProtKB:P40319} EC=2.3.1.199 {ECO:0000250|UniProtKB:P40319} 3-keto acyl-CoA synthase SPAC1B2.03c {ECO:0000250|UniProtKB:P40319} Very-long-chain 3-oxoacyl-CoA synthase 1 {ECO:0000250|UniProtKB:P40319} OS=Schizosaccharomyces pombe (strain 972 / ATCC 24843) (Fission yeast) ORFNames=SPAC1B2.03c {ECO:0000312|PomBase:SPAC1B2.03c} PE=1	GNS1/SUR4 family	[I] KOG3071 Fatty acyl-CoA elongase/Polyunsaturated fatty acid specific elongation enzyme
gene_sp10044790.1	K01803//triosephosphate isomerase (TIM) [EC:5.3.1.1]	GO:0004807//molecular_function triose-phosphate isomerase activity;GO:0008152//biological_process metabolic process	TIM [Tremella fuciformis]	Triosephosphate isomerase {ECO:0000256|RuleBase:RU363013} EC=5.3.1.1 {ECO:0000256|RuleBase:RU363013} OS=Tremella fuciformis PE=2	Triosephosphate isomerase Short=TIM EC=5.3.1.1 Triose-phosphate isomerase OS=Emericella nidulans (strain FGSC A4 / ATCC 38163 / CBS 112.46 / NRRL 194 / M139) (Aspergillus nidulans) Name=tpiA ORFNames=AN6900 PE=3	Triosephosphate isomerase	[G] KOG1643 Triosephosphate isomerase
gene_sp10008970.1	N/A	GO:0005515//molecular_function protein binding	hypothetical protein TREMEDRAFT_58956 [Tremella mesenterica DSM 1558] >EIW72786.1 hypothetical protein TREMEDRAFT_58956 [Tremella mesenterica DSM 1558]	Uncharacterized protein {ECO:0000313|EMBL:OCF30423.1} OS=Kwoniella heveanensis BCC8398 ORFNames=I316_07951 {ECO:0000313|EMBL:OCF30423.1} PE=4	N/A	Bromodomain	N/A
gene_sp10020060.1	N/A	GO:0003824//molecular_function catalytic activity;GO:0050662//molecular_function coenzyme binding	hypothetical protein TREMEDRAFT_61410 [Tremella mesenterica DSM 1558] >EIW70897.1 hypothetical protein TREMEDRAFT_61410 [Tremella mesenterica DSM 1558]	Uncharacterized protein {ECO:0000313|EMBL:OBR85479.1} OS=Kwoniella dejecticola CBS 10117 ORFNames=I303_04815 {ECO:0000313|EMBL:OBR85479.1} PE=4	NADPH-dependent aldehyde reductase ARI1 EC=1.1.1.- OS=Saccharomyces cerevisiae (strain ATCC 204508 / S288c) (Baker's yeast) Name=ARI1 OrderedLocusNames=YGL157W ORFNames=G1857 PE=1	NAD dependent epimerase/dehydratase family	[V] KOG1502 Flavonol reductase/cinnamoyl-CoA reductase
gene_sp10045160.1	N/A	N/A	hypothetical protein TREMEDRAFT_69847 [Tremella mesenterica DSM 1558] >EIW67428.1 hypothetical protein TREMEDRAFT_69847 [Tremella mesenterica DSM 1558]	Uncharacterized protein {ECO:0000313|EMBL:OBR83412.1} OS=Kwoniella dejecticola CBS 10117 ORFNames=I303_05690 {ECO:0000313|EMBL:OBR83412.1} PE=4	N/A	N/A	N/A
gene_sp10021910.1	K15279//solute carrier family 35 (GDP-fucose transporter), member C1	GO:0005457//molecular_function GDP-fucose transmembrane transporter activity;GO:0005794//cellular_component Golgi apparatus;GO:0036085//biological_process GDP-fucose import into Golgi lumen	hypothetical protein I302_01494 [Kwoniella bestiolae CBS 10118] >OCF29977.1 hypothetical protein I302_01494 [Kwoniella bestiolae CBS 10118]	Uncharacterized protein {ECO:0000313|EMBL:OCF29977.1} OS=Kwoniella bestiolae CBS 10118 ORFNames=I302_01494 {ECO:0000313|EMBL:OCF29977.1} PE=4	N/A	N/A	N/A
gene_sp10022880.1	K12260//sulfiredoxin [EC:1.8.98.2]	GO:0032542//molecular_function sulfiredoxin activity;GO:0055114//biological_process oxidation-reduction process	sulfiredoxin [Cryptococcus neoformans var. grubii]	Sulfiredoxin {ECO:0000256|PIRNR:PIRNR017267} EC=1.8.98.2 {ECO:0000256|PIRNR:PIRNR017267} OS=Cryptococcus amylolentus CBS 6039 ORFNames=L202_01194 {ECO:0000313|EMBL:ODN82950.1} PE=3	N/A	ParB-like nuclease domain	[L] KOG3388 Predicted transcription regulator/nuclease, contains ParB domain
gene_sp10057490.1	N/A	N/A	hypothetical protein TREMEDRAFT_45756 [Tremella mesenterica DSM 1558] >EIW66255.1 hypothetical protein TREMEDRAFT_45756 [Tremella mesenterica DSM 1558]	Uncharacterized protein {ECO:0000313|EMBL:EIW66255.1} OS=Tremella mesenterica (strain ATCC 24925 / CBS 8224 / DSM 1558 / NBRC 9311 / NRRL Y-6157 / RJB 2259-6) (Jelly fungus) ORFNames=TREMEDRAFT_45756 {ECO:0000313|EMBL:EIW66255.1} PE=4	Protein HGH1 HMG1/2 protein homolog OS=Saccharomyces cerevisiae (strain ATCC 204508 / S288c) (Baker's yeast) Name=HGH1 OrderedLocusNames=YGR187C ORFNames=G7538 PE=1	Domain of unknown function (DUF383)	[S] KOG2973 Uncharacterized conserved protein
gene_sp10048580.1	K08869//aarF domain-containing kinase	N/A	Atypical/ABC1/ABC1-C protein kinase [Kwoniella heveanensis BCC8398]	Atypical/ABC1/ABC1-C protein kinase {ECO:0000313|EMBL:OCF34760.1} OS=Kwoniella heveanensis BCC8398 ORFNames=I316_03302 {ECO:0000313|EMBL:OCF34760.1} PE=4	ABC1 family protein C21C3.03, mitochondrial Precursor OS=Schizosaccharomyces pombe (strain 972 / ATCC 24843) (Fission yeast) ORFNames=SPBC21C3.03 PE=3	Domain of unknown function (DUF1992)	[R] KOG1236 Predicted unusual protein kinase
gene_sp10007980.1	N/A	GO:0051726//biological_process regulation of cell cycle	hypothetical protein I316_04607 [Kwoniella heveanensis BCC8398]	Uncharacterized protein {ECO:0000313|EMBL:OCF33535.1} OS=Kwoniella heveanensis BCC8398 ORFNames=I316_04607 {ECO:0000313|EMBL:OCF33535.1} PE=4	N/A	Grap2 and cyclin-D-interacting	N/A
gene_sp10014410.1	N/A	N/A	hypothetical protein TREMEDRAFT_66009 [Tremella mesenterica DSM 1558] >EIW65923.1 hypothetical protein TREMEDRAFT_66009 [Tremella mesenterica DSM 1558]	Uncharacterized protein {ECO:0000313|EMBL:EIW65923.1} OS=Tremella mesenterica (strain ATCC 24925 / CBS 8224 / DSM 1558 / NBRC 9311 / NRRL Y-6157 / RJB 2259-6) (Jelly fungus) ORFNames=TREMEDRAFT_66009 {ECO:0000313|EMBL:EIW65923.1} PE=4	N/A	N/A	N/A
gene_sp10047510.1	N/A	GO:0003824//molecular_function catalytic activity	hypothetical protein I206_01932 [Kwoniella pini CBS 10737] >OCF52639.1 hypothetical protein I206_01932 [Kwoniella pini CBS 10737]	Uncharacterized protein {ECO:0000313|EMBL:OCF52639.1} OS=Kwoniella pini CBS 10737 ORFNames=I206_01932 {ECO:0000313|EMBL:OCF52639.1} PE=4	N/A	N/A	N/A
gene_sp10018410.1	K01611//S-adenosylmethionine decarboxylase [EC:4.1.1.50]	GO:0004014//molecular_function adenosylmethionine decarboxylase activity;GO:0006597//biological_process spermine biosynthetic process;GO:0008295//biological_process spermidine biosynthetic process	hypothetical protein TREMEDRAFT_38450 [Tremella mesenterica DSM 1558] >EIW70877.1 hypothetical protein TREMEDRAFT_38450 [Tremella mesenterica DSM 1558]	Uncharacterized protein {ECO:0000313|EMBL:EAL23359.1} OS=Cryptococcus neoformans var. neoformans serotype D (strain B-3501A) (Filobasidiella neoformans) OrderedLocusNames=CNBA0130 {ECO:0000313|EMBL:EAL23359.1} PE=4	S-adenosylmethionine decarboxylase proenzyme Short=AdoMetDC Short=SAMDC EC=4.1.1.50 S-adenosylmethionine decarboxylase alpha chain S-adenosylmethionine decarboxylase beta chain Precursor OS=Schizosaccharomyces pombe (strain 972 / ATCC 24843) (Fission yeast) Name=spe2 ORFNames=SPBP4H10.05c PE=2	Adenosylmethionine decarboxylase	[T] KOG0788 S-adenosylmethionine decarboxylase
gene_sp10062660.1	N/A	N/A	maltose O-acetyltransferase [Cryptococcus neoformans var. grubii H99] >AFR94287.1 maltose O-acetyltransferase [Cryptococcus neoformans var. grubii H99] >OWZ33405.1 maltose O-acetyltransferase [Cryptococcus neoformans var. grubii AD2-60a] >OWZ45501.1 maltose O-acetyltransferase [Cryptococcus neoformans var. grubii C23] >OWZ47794.1 maltose O-acetyltransferase [Cryptococcus neoformans var. grubii AD…	Maltose O-acetyltransferase {ECO:0000313|EMBL:OWZ78796.1} OS=Cryptococcus neoformans var. grubii Bt85 ORFNames=C365_02435 {ECO:0000313|EMBL:OWZ78796.1} PE=4	N/A	Bacterial transferase hexapeptide (six repeats)	N/A
gene_sp10026920.1	K20521//myosin tail region-interacting protein MTI1	GO:0005515//molecular_function protein binding	hypothetical protein I302_05927 [Kwoniella bestiolae CBS 10118] >OCF24467.1 hypothetical protein I302_05927 [Kwoniella bestiolae CBS 10118]	Uncharacterized protein {ECO:0000313|EMBL:OCF24467.1} OS=Kwoniella bestiolae CBS 10118 ORFNames=I302_05927 {ECO:0000313|EMBL:OCF24467.1} PE=4	N/A	N/A	N/A
gene_sp10053540.1	N/A	GO:0016021//cellular_component integral component of membrane	hypothetical protein TREMEDRAFT_44556 [Tremella mesenterica DSM 1558] >EIW68749.1 hypothetical protein TREMEDRAFT_44556 [Tremella mesenterica DSM 1558]	Uncharacterized protein {ECO:0000313|EMBL:OCF47516.1} OS=Kwoniella pini CBS 10737 ORFNames=I206_06417 {ECO:0000313|EMBL:OCF47516.1} PE=4	N/A	Integral membrane protein DUF92	[S] KOG4491 Predicted membrane protein
gene_sp10051160.1	K14573//nucleolar protein 4	GO:0003676//molecular_function nucleic acid binding	nucleolar protein 4 [Kwoniella mangroviensis CBS 8507] >OCF69053.1 nucleolar protein 4 [Kwoniella mangroviensis CBS 8507]	Nucleolar protein 4 {ECO:0000313|EMBL:OCF59260.1} OS=Kwoniella mangroviensis CBS 10435 ORFNames=L486_03763 {ECO:0000313|EMBL:OCF59260.1} PE=4	Uncharacterized RNA-binding protein C4F6.14 OS=Schizosaccharomyces pombe (strain 972 / ATCC 24843) (Fission yeast) ORFNames=SPBC4F6.14 PE=1	RNA recognition motif. (a.k.a. RRM, RBD, or RNP domain)	[A] KOG0127 Nucleolar protein fibrillarin NOP77 (RRM superfamily)
gene_sp10030850.1	K13989//Derlin-2/3	N/A	hypothetical protein TREMEDRAFT_33222 [Tremella mesenterica DSM 1558] >EIW67503.1 hypothetical protein TREMEDRAFT_33222 [Tremella mesenterica DSM 1558]	Derlin {ECO:0000256|RuleBase:RU363059} OS=Kwoniella bestiolae CBS 10118 ORFNames=I302_05729 {ECO:0000313|EMBL:OCF24270.1} PE=3	N/A	Der1-like family	[S] KOG0858 Predicted membrane protein
gene_sp10030570.1	K08994//putative membrane protein	N/A	hypothetical protein TREMEDRAFT_64293 [Tremella mesenterica DSM 1558] >EIW67698.1 hypothetical protein TREMEDRAFT_64293 [Tremella mesenterica DSM 1558]	Uncharacterized protein {ECO:0000313|EMBL:OCF45990.1} OS=Kwoniella heveanensis CBS 569 ORFNames=I317_00078 {ECO:0000313|EMBL:OCF45990.1} PE=4	N/A	Bestrophin, RFP-TM, chloride channel	N/A
gene_sp10019950.1	N/A	GO:0005509//molecular_function calcium ion binding	hypothetical protein TREMEDRAFT_71414 [Tremella mesenterica DSM 1558] >EIW70908.1 hypothetical protein TREMEDRAFT_71414 [Tremella mesenterica DSM 1558]	Uncharacterized protein {ECO:0000313|EMBL:ORY21907.1} OS=Naematelia encephala ORFNames=BCR39DRAFT_552694 {ECO:0000313|EMBL:ORY21907.1} PE=4	N/A	EF-hand domain pair	[T] KOG0037 Ca2+-binding protein, EF-Hand protein superfamily
gene_sp10001000.1	N/A	GO:0005515//molecular_function protein binding	hypothetical protein TREMEDRAFT_63864 [Tremella mesenterica DSM 1558] >EIW67980.1 hypothetical protein TREMEDRAFT_63864 [Tremella mesenterica DSM 1558]	Uncharacterized protein {ECO:0000313|EMBL:OCF53985.1} OS=Kwoniella mangroviensis CBS 10435 ORFNames=L486_08519 {ECO:0000313|EMBL:OCF53985.1} PE=4	N/A	BTB/POZ domain	N/A
gene_sp10052070.1	K06943//nucleolar GTP-binding protein	GO:0005730//cellular_component nucleolus;GO:0005525//molecular_function GTP binding	nucleolar GTP-binding protein [Kwoniella heveanensis CBS 569]	Nucleolar GTP-binding protein 1 {ECO:0000256|PIRNR:PIRNR038919} OS=Kwoniella heveanensis CBS 569 ORFNames=I317_05965 {ECO:0000313|EMBL:OCF40208.1} PE=3	Probable nucleolar GTP-binding protein 1 OS=Schizosaccharomyces pombe (strain 972 / ATCC 24843) (Fission yeast) Name=nog1 ORFNames=SPBC651.01c, SPBC725.18c PE=1	Nucleolar GTP-binding protein 1 (NOG1)	[R] KOG1490 GTP-binding protein CRFG/NOG1 (ODN superfamily)
gene_sp10027340.1	K11778//ditrans,polycis-polyprenyl diphosphate synthase [EC:2.5.1.87]	GO:0016765//molecular_function transferase activity, transferring alkyl or aryl (other than methyl) groups	hypothetical protein TREMEDRAFT_24986 [Tremella mesenterica DSM 1558] >EIW73534.1 hypothetical protein TREMEDRAFT_24986 [Tremella mesenterica DSM 1558]	Ditrans,polycis-polyprenyl diphosphate synthase ((2E,6E)-farnesyl diphosphate specific) {ECO:0000256|RuleBase:RU363018} EC=2.5.1.87 {ECO:0000256|RuleBase:RU363018} OS=Kockovaella imperatae ORFNames=BD324DRAFT_616008 {ECO:0000313|EMBL:ORX40033.1} PE=3	Dehydrodolichyl diphosphate synthase complex subunit RER2 {ECO:0000305} Short=DEDOL-PP synthase {ECO:0000305} EC=2.5.1.87 {ECO:0000269|PubMed:25066056, ECO:0000269|PubMed:9858571} Ditrans,polycis-polyprenyl diphosphate synthase ((2E,6E)-farnesyl diphosphate specific) {ECO:0000305} OS=Saccharomyces cerevisiae (strain ATCC 204508 / S288c) (Baker's yeast) ORFNames=YBR0107 PE=1	Putative undecaprenyl diphosphate synthase	[I] KOG1602 Cis-prenyltransferase
gene_sp10030830.1	N/A	N/A	hypothetical protein TREMEDRAFT_33585 [Tremella mesenterica DSM 1558] >EIW67501.1 hypothetical protein TREMEDRAFT_33585 [Tremella mesenterica DSM 1558]	Cytoplasm protein {ECO:0000313|EMBL:ORY30613.1} Fragment OS=Naematelia encephala ORFNames=BCR39DRAFT_529189 {ECO:0000313|EMBL:ORY30613.1} PE=4	Uncharacterized protein YOL098C OS=Saccharomyces cerevisiae (strain ATCC 204508 / S288c) (Baker's yeast) OrderedLocusNames=YOL098C ORFNames=HRF1037 PE=1	Insulinase (Peptidase family M16)	[O] KOG0961 Predicted Zn2+-dependent endopeptidase, insulinase superfamily
gene_sp10011090.1	K00624//carnitine O-acetyltransferase [EC:2.3.1.7]	GO:0016746//molecular_function transferase activity, transferring acyl groups	Choline/Carnitine o-acyltransferase-domain-containing protein [Naematelia encephala]	Choline/Carnitine o-acyltransferase-domain-containing protein {ECO:0000313|EMBL:ORY34657.1} OS=Naematelia encephala ORFNames=BCR39DRAFT_513842 {ECO:0000313|EMBL:ORY34657.1} PE=4	N/A	Choline/Carnitine o-acyltransferase	[I] KOG3716 Carnitine O-acyltransferase CPTI
gene_sp10001430.1	K00549//5-methyltetrahydropteroyltriglutamate--homocysteine methyltransferase [EC:2.1.1.14]	GO:0003871//molecular_function 5-methyltetrahydropteroyltriglutamate-homocysteine S-methyltransferase activity;GO:0008270//molecular_function zinc ion binding;GO:0009086//biological_process methionine biosynthetic process;GO:0008652//biological_process cellular amino acid biosynthetic process	cobalamin-independent synthase [Naematelia encephala]	Cobalamin-independent synthase {ECO:0000313|EMBL:ORY25165.1} OS=Naematelia encephala ORFNames=BCR39DRAFT_544850 {ECO:0000313|EMBL:ORY25165.1} PE=3	Probable 5-methyltetrahydropteroyltriglutamate--homocysteine methyltransferase EC=2.1.1.14 Cobalamin-independent methionine synthase Methionine synthase, vitamin-B12 independent isozyme OS=Schizosaccharomyces pombe (strain 972 / ATCC 24843) (Fission yeast) Name=met26 ORFNames=SPAC9.09 PE=1	Cobalamin-independent synthase, N-terminal domain	[E] KOG2263 Methionine synthase II (cobalamin-independent)
gene_sp10027350.1	K15541//protein MPE1	GO:0005634//cellular_component nucleus;GO:0008270//molecular_function zinc ion binding;GO:0016972//molecular_function thiol oxidase activity;GO:0055114//biological_process oxidation-reduction process;GO:0003676//molecular_function nucleic acid binding	hypothetical protein TREMEDRAFT_67411 [Tremella mesenterica DSM 1558] >EIW73545.1 hypothetical protein TREMEDRAFT_67411 [Tremella mesenterica DSM 1558]	Unplaced genomic scaffold supercont1.2, whole genome shotgun sequence {ECO:0000313|EMBL:KIR49820.1} OS=Cryptococcus gattii CA1280 ORFNames=I312_00912 {ECO:0000313|EMBL:KIR49820.1} PE=4	Uncharacterized RING finger protein P8B7.15c OS=Schizosaccharomyces pombe (strain 972 / ATCC 24843) (Fission yeast) ORFNames=SPBP8B7.15c PE=4	Zinc knuckle	[O] KOG0314 Predicted E3 ubiquitin ligase
gene_sp10001410.1	N/A	N/A	hypothetical protein I317_06105 [Kwoniella heveanensis CBS 569]	Uncharacterized protein {ECO:0000313|EMBL:OCF40092.1} OS=Kwoniella heveanensis CBS 569 ORFNames=I317_06105 {ECO:0000313|EMBL:OCF40092.1} PE=4	N/A	Senescence-associated protein	N/A
gene_sp10022050.1	N/A	N/A	hypothetical protein TREMEDRAFT_61888 [Tremella mesenterica DSM 1558] >EIW70130.1 hypothetical protein TREMEDRAFT_61888 [Tremella mesenterica DSM 1558]	Uncharacterized protein {ECO:0000313|EMBL:OCF54703.1} OS=Kwoniella mangroviensis CBS 10435 ORFNames=L486_07837 {ECO:0000313|EMBL:OCF54703.1} PE=4	N/A	N/A	N/A
gene_sp10013680.1	N/A	N/A	CobW/HypB/UreG, nucleotide-binding domain-domain-containing protein [Naematelia encephala]	CobW/HypB/UreG, nucleotide-binding domain-domain-containing protein {ECO:0000313|EMBL:ORY21256.1} OS=Naematelia encephala ORFNames=BCR39DRAFT_554010 {ECO:0000313|EMBL:ORY21256.1} PE=4	N/A	CobW/HypB/UreG, nucleotide-binding domain	N/A
gene_sp10044270.1	N/A	N/A	hypothetical protein TREMEDRAFT_33719 [Tremella mesenterica DSM 1558] >EIW67344.1 hypothetical protein TREMEDRAFT_33719 [Tremella mesenterica DSM 1558]	Uncharacterized protein {ECO:0000313|EMBL:ORY35619.1} OS=Naematelia encephala ORFNames=BCR39DRAFT_511164 {ECO:0000313|EMBL:ORY35619.1} PE=4	N/A	RING-like zinc finger	[O] KOG4628 Predicted E3 ubiquitin ligase
gene_sp10010110.1	K00799//glutathione S-transferase [EC:2.5.1.18]	N/A	hypothetical protein I350_08063 [Cryptococcus amylolentus CBS 6273]	Uncharacterized protein {ECO:0000313|EMBL:ODN97083.1} OS=Cryptococcus amylolentus CBS 6273 ORFNames=I350_08063 {ECO:0000313|EMBL:ODN97083.1} PE=4	N/A	N/A	N/A
gene_sp10049870.1	K00889//1-phosphatidylinositol-4-phosphate 5-kinase [EC:2.7.1.68]	GO:0016307//molecular_function phosphatidylinositol phosphate kinase activity;GO:0046488//biological_process phosphatidylinositol metabolic process	1-phosphatidylinositol-4-phosphate 5-kinase [Kwoniella bestiolae CBS 10118] >OCF27239.1 1-phosphatidylinositol-4-phosphate 5-kinase [Kwoniella bestiolae CBS 10118]	1-phosphatidylinositol-4-phosphate 5-kinase {ECO:0000313|EMBL:OCF27239.1} OS=Kwoniella bestiolae CBS 10118 ORFNames=I302_02079 {ECO:0000313|EMBL:OCF27239.1} PE=4	Phosphatidylinositol 4-phosphate 5-kinase its3 EC=2.7.1.68 1-phosphatidylinositol 4-phosphate kinase Diphosphoinositide kinase PIP5K PtdIns(4)P-5-kinase OS=Schizosaccharomyces pombe (strain 972 / ATCC 24843) (Fission yeast) Name=its3 ORFNames=SPAC19G12.14 PE=1	Phosphatidylinositol-4-phosphate 5-Kinase	[T] KOG0229 Phosphatidylinositol-4-phosphate 5-kinase
gene_sp10041720.1	K01046//triacylglycerol lipase [EC:3.1.1.3]	N/A	hypothetical protein TREMEDRAFT_68852 [Tremella mesenterica DSM 1558] >EIW68895.1 hypothetical protein TREMEDRAFT_68852 [Tremella mesenterica DSM 1558]	Triacylglycerol lipase {ECO:0000313|EMBL:OCF42380.1} OS=Kwoniella heveanensis CBS 569 ORFNames=I317_03755 {ECO:0000313|EMBL:OCF42380.1} PE=4	Lipase 2 EC=3.1.1.3 Triacylglycerol lipase 2 OS=Saccharomyces cerevisiae (strain ATCC 204508 / S288c) (Baker's yeast) Name=TGL2 OrderedLocusNames=YDR058C ORFNames=D4225, YD9609.12C PE=1	Putative serine esterase (DUF676)	N/A
gene_sp10059700.1	N/A	GO:0003677//molecular_function DNA binding;GO:0005634//cellular_component nucleus;GO:0006351//biological_process transcription, DNA-templated;GO:0008270//molecular_function zinc ion binding	hypothetical protein TREMEDRAFT_31258 [Tremella mesenterica DSM 1558] >EIW69211.1 hypothetical protein TREMEDRAFT_31258 [Tremella mesenterica DSM 1558]	Uncharacterized protein {ECO:0000313|EMBL:ODO04869.1} OS=Cryptococcus amylolentus CBS 6273 ORFNames=I350_05479 {ECO:0000313|EMBL:ODO04869.1} PE=4	Transcription factor yanR {ECO:0000303|PubMed:24684908} Yanuthone D synthesis protein R {ECO:0000303|PubMed:24684908} OS=Aspergillus niger (strain ATCC 1015 / CBS 113.46 / FGSC A1144 / LSHB Ac4 / NCTC 3858a / NRRL 328 / USDA 3528.7) Name=yanR {ECO:0000303|PubMed:24684908} ORFNames=ASPNIDRAFT_44961 PE=1	Fungal specific transcription factor domain	N/A
gene_sp10063520.1	N/A	N/A	hypothetical protein TREMEDRAFT_36511 [Tremella mesenterica DSM 1558] >EIW72195.1 hypothetical protein TREMEDRAFT_36511 [Tremella mesenterica DSM 1558]	Uncharacterized protein {ECO:0000313|EMBL:ORY25443.1} OS=Naematelia encephala ORFNames=BCR39DRAFT_544106 {ECO:0000313|EMBL:ORY25443.1} PE=4	Trehalose phosphorylase {ECO:0000312|EMBL:ABR88135.1} EC=2.4.1.231 Trehalose synthase {ECO:0000250|UniProtKB:O75003} Short=TSase {ECO:0000250|UniProtKB:O75003} Precursor OS=Pleurotus pulmonarius (Indian oyster mushroom) Name=TP {ECO:0000250|UniProtKB:Q9UV63} PE=2	Glycosyl transferases group 1	N/A
gene_sp10010170.1	N/A	N/A	hypothetical protein A1Q1_05863 [Trichosporon asahii var. asahii CBS 2479] >EJT45714.1 hypothetical protein A1Q1_05863 [Trichosporon asahii var. asahii CBS 2479]	Uncharacterized protein {ECO:0000313|EMBL:EJT45714.1} OS=Trichosporon asahii var. asahii (strain ATCC 90039 / CBS 2479 / JCM 2466 / KCTC 7840 / NCYC 2677 / UAMH 7654) (Yeast) ORFNames=A1Q1_05863 {ECO:0000313|EMBL:EJT45714.1} PE=4	N/A	N/A	N/A
gene_sp10013890.1	N/A	N/A	hypothetical protein BD324DRAFT_629364 [Kockovaella imperatae] >ORX35878.1 hypothetical protein BD324DRAFT_629364 [Kockovaella imperatae]	Uncharacterized protein {ECO:0000313|EMBL:ORX35878.1} OS=Kockovaella imperatae ORFNames=BD324DRAFT_629364 {ECO:0000313|EMBL:ORX35878.1} PE=4	N/A	N/A	N/A
gene_sp10006390.1	K01598//phosphopantothenoylcysteine decarboxylase [EC:4.1.1.36]	GO:0003824//molecular_function catalytic activity	flavo protein [Naematelia encephala]	Flavo protein {ECO:0000313|EMBL:ORY33957.1} OS=Naematelia encephala ORFNames=BCR39DRAFT_517931 {ECO:0000313|EMBL:ORY33957.1} PE=4	Phosphopantothenoylcysteine decarboxylase subunit SIS2 Halotolerance protein HAL3 Sit4 suppressor 2 OS=Saccharomyces cerevisiae (strain ATCC 204508 / S288c) (Baker's yeast) Name=SIS2 Synonyms=HAL3 OrderedLocusNames=YKR072C PE=1	Flavoprotein	[PD] KOG0672 Halotolerance protein HAL3 (contains flavoprotein domain)
gene_sp10014100.1	N/A	GO:0015074//biological_process DNA integration	hypothetical protein TREMEDRAFT_27029, partial [Tremella mesenterica DSM 1558] >EIW71771.1 hypothetical protein TREMEDRAFT_27029, partial [Tremella mesenterica DSM 1558]	Uncharacterized protein {ECO:0000313|EMBL:OAJ02588.1} OS=Tilletia indica ORFNames=A4X13_g4933 {ECO:0000313|EMBL:OAJ02588.1} PE=4	Putative transposon Ty5-1 protein YCL074W OS=Saccharomyces cerevisiae (strain ATCC 204508 / S288c) (Baker's yeast) Name=TY5A OrderedLocusNames=YCL074W ORFNames=YCL74W PE=5	Reverse transcriptase (RNA-dependent DNA polymerase)	[R] KOG0017 FOG: Transposon-encoded proteins with TYA, reverse transcriptase, integrase domains in various combinations
gene_sp10054710.1	N/A	GO:0016021//cellular_component integral component of membrane;GO:0055085//biological_process transmembrane transport	hypothetical protein I303_03237 [Kwoniella dejecticola CBS 10117] >OBR87213.1 hypothetical protein I303_03237 [Kwoniella dejecticola CBS 10117]	Uncharacterized protein {ECO:0000313|EMBL:OBR87213.1} OS=Kwoniella dejecticola CBS 10117 ORFNames=I303_03237 {ECO:0000313|EMBL:OBR87213.1} PE=4	N/A	Major Facilitator Superfamily	N/A
gene_sp10063820.1	N/A	GO:0016021//cellular_component integral component of membrane;GO:0055085//biological_process transmembrane transport	MFS general substrate transporter [Rhizoctonia solani 123E]	MFS general substrate transporter {ECO:0000313|EMBL:KEP55839.1} OS=Rhizoctonia solani 123E ORFNames=V565_000960 {ECO:0000313|EMBL:KEP55839.1} PE=4	N/A	Major Facilitator Superfamily	N/A
gene_sp10065380.1	K11557//kinetochore protein Spc24, fungi type	N/A	hypothetical protein BCR39DRAFT_552234 [Naematelia encephala]	Uncharacterized protein {ECO:0000313|EMBL:ORY22134.1} OS=Naematelia encephala ORFNames=BCR39DRAFT_552234 {ECO:0000313|EMBL:ORY22134.1} PE=4	N/A	N/A	N/A
gene_sp10054850.1	N/A	N/A	hypothetical protein TREMEDRAFT_31011 [Tremella mesenterica DSM 1558] >EIW69169.1 hypothetical protein TREMEDRAFT_31011 [Tremella mesenterica DSM 1558]	Uncharacterized protein {ECO:0000313|EMBL:ORX36410.1} OS=Kockovaella imperatae ORFNames=BD324DRAFT_642561 {ECO:0000313|EMBL:ORX36410.1} PE=4	N/A	N/A	N/A
gene_sp10058160.1	N/A	N/A	hypothetical protein [Cryptococcus neoformans var. neoformans JEC21]	Unplaced genomic scaffold supercont1.68, whole genome shotgun sequence {ECO:0000313|EMBL:KIR43992.1} OS=Cryptococcus gattii CA1280 ORFNames=I312_06806 {ECO:0000313|EMBL:KIR43992.1} PE=4	N/A	N/A	N/A
gene_sp10050360.1	K00008//L-iditol 2-dehydrogenase [EC:1.1.1.14]	GO:0055114//biological_process oxidation-reduction process	chlorophyll synthesis pathway protein BchC [Cryptococcus gattii Ru294]	Xylitol dehydrogenase, putative {ECO:0000313|EMBL:ADV22254.1} OS=Cryptococcus gattii serotype B (strain WM276 / ATCC MYA-4071) (Filobasidiella gattii) (Cryptococcus bacillisporus) OrderedLocusNames=CGB_E0060W {ECO:0000313|EMBL:ADV22254.1} PE=3	L-arabinitol 4-dehydrogenase Short=LAD EC=1.1.1.12 OS=Hypocrea jecorina (Trichoderma reesei) Name=lad1 PE=1	Zinc-binding dehydrogenase	[Q] KOG0024 Sorbitol dehydrogenase
gene_sp10040250.1	N/A	GO:0003824//molecular_function catalytic activity;GO:0050662//molecular_function coenzyme binding	hypothetical protein TREMEDRAFT_31271 [Tremella mesenterica DSM 1558] >EIW68931.1 hypothetical protein TREMEDRAFT_31271 [Tremella mesenterica DSM 1558]	BY PROTMAP: gi|472583272|gb|EMS20915.1| NAD-dependent epimerase/dehydratase [Rhodosporidium toruloides NP11] gi|647401814|emb|CDR48169.1| RHTO0S16e02740g1_1 [Rhodosporidium toruloides] {ECO:0000313|EMBL:CTR05188.1} OS=Rhodosporidium toruloides (Yeast) (Rhodotorula gracilis) ORFNames=BN2166_0010490 {ECO:0000313|EMBL:CTR05188.1} PE=4	Putative NADPH-dependent methylglyoxal reductase GRP2 EC=1.1.1.283 {ECO:0000250|UniProtKB:Q12068} Cytoplasmic antigenic protein 2 OS=Candida albicans (strain SC5314 / ATCC MYA-2876) (Yeast) ORFNames=CaO19.11785, CaO19.4309 PE=1	NAD dependent epimerase/dehydratase family	[V] KOG1502 Flavonol reductase/cinnamoyl-CoA reductase
gene_sp10058140.1	K00022//3-hydroxyacyl-CoA dehydrogenase [EC:1.1.1.35]	N/A	3-hydroxyacyl-CoA dehydrogenase [Cryptococcus gattii EJB2] >KIY35795.1 3-hydroxyacyl-CoA dehydrogenase [Cryptococcus gattii E566] >KJE01467.1 3-hydroxyacyl-CoA dehydrogenase [Cryptococcus gattii NT-10]	Uncharacterized protein {ECO:0000313|EMBL:ADV23386.1} OS=Cryptococcus gattii serotype B (strain WM276 / ATCC MYA-4071) (Filobasidiella gattii) (Cryptococcus bacillisporus) OrderedLocusNames=CGB_G2400W {ECO:0000313|EMBL:ADV23386.1} PE=4	N/A	Enoyl-(Acyl carrier protein) reductase	[R] KOG0725 Reductases with broad range of substrate specificities
gene_sp10025270.1	K06269//serine/threonine-protein phosphatase PP1 catalytic subunit [EC:3.1.3.16]	GO:0016787//molecular_function hydrolase activity	hypothetical protein TREMEDRAFT_73911 [Tremella mesenterica DSM 1558] >EIW69591.1 hypothetical protein TREMEDRAFT_73911 [Tremella mesenterica DSM 1558]	Serine/threonine-protein phosphatase {ECO:0000256|RuleBase:RU004273} EC=3.1.3.16 {ECO:0000256|RuleBase:RU004273} OS=Kwoniella heveanensis CBS 569 ORFNames=I317_06315 {ECO:0000313|EMBL:OCF39878.1} PE=3	Serine/threonine-protein phosphatase PP-Z EC=3.1.3.16 OS=Schizosaccharomyces pombe (strain 972 / ATCC 24843) (Fission yeast) Name=pzh1 Synonyms=phz1 ORFNames=SPAC57A7.08 PE=1	Serine-threonine protein phosphatase N-terminal domain	[TR] KOG0374 Serine/threonine specific protein phosphatase PP1, catalytic subunit
gene_sp10002860.1	N/A	N/A	hypothetical protein TREMEDRAFT_70980 [Tremella mesenterica DSM 1558] >EIW73498.1 hypothetical protein TREMEDRAFT_70980 [Tremella mesenterica DSM 1558]	Uncharacterized protein {ECO:0000313|EMBL:OCF55566.1} OS=Kwoniella mangroviensis CBS 10435 ORFNames=L486_07050 {ECO:0000313|EMBL:OCF55566.1} PE=4	N/A	Histidine phosphatase superfamily (branch 1)	N/A
gene_sp10011510.1	K00228//coproporphyrinogen III oxidase [EC:1.3.3.3]	GO:0004109//molecular_function coproporphyrinogen oxidase activity;GO:0006779//biological_process porphyrin-containing compound biosynthetic process;GO:0055114//biological_process oxidation-reduction process	hypothetical protein TREMEDRAFT_71252 [Tremella mesenterica DSM 1558] >EIW71749.1 hypothetical protein TREMEDRAFT_71252 [Tremella mesenterica DSM 1558]	Coproporphyrinogen III oxidase {ECO:0000313|EMBL:ORX37974.1} OS=Kockovaella imperatae ORFNames=BD324DRAFT_624028 {ECO:0000313|EMBL:ORX37974.1} PE=4	Oxygen-dependent coproporphyrinogen-III oxidase Short=COX Short=Coprogen oxidase Short=Coproporphyrinogenase EC=1.3.3.3 OS=Saccharomyces cerevisiae (strain ATCC 204508 / S288c) (Baker's yeast) Name=HEM13 OrderedLocusNames=YDR044W ORFNames=YD5112.02 PE=1	Coproporphyrinogen III oxidase	[H] KOG1518 Coproporphyrinogen III oxidase CPO/HEM13
gene_sp10017280.1	K08515//vesicle-associated membrane protein 7	GO:0016021//cellular_component integral component of membrane;GO:0016192//biological_process vesicle-mediated transport	hypothetical protein TREMEDRAFT_61181 [Tremella mesenterica DSM 1558] >EIW70673.1 hypothetical protein TREMEDRAFT_61181 [Tremella mesenterica DSM 1558]	Vesicle-associated membrane protein 7 {ECO:0000313|EMBL:OCF42927.1} OS=Kwoniella heveanensis CBS 569 ORFNames=I317_03278 {ECO:0000313|EMBL:OCF42927.1} PE=3	Synaptobrevin homolog 2 OS=Saccharomyces cerevisiae (strain ATCC 204508 / S288c) (Baker's yeast) Name=SNC2 OrderedLocusNames=YOR327C PE=1	Regulated-SNARE-like domain	[U] KOG0859 Synaptobrevin/VAMP-like protein
gene_sp10026510.1	N/A	N/A	hypothetical protein [Cryptococcus neoformans var. neoformans JEC21] >XP_568857.1 hypothetical protein [Cryptococcus neoformans var. neoformans JEC21] >AAW41549.1 conserved hypothetical protein [Cryptococcus neoformans var. neoformans JEC21] >ALO60393.1 conserved hypothetical protein [Cryptococcus neoformans var. neoformans JEC21]	Uncharacterized protein {ECO:0000313|EMBL:AAW41549.1} OS=Cryptococcus neoformans var. neoformans serotype D (strain JEC21 / ATCC MYA-565) (Filobasidiella neoformans) OrderedLocusNames=CNB02690 {ECO:0000313|EMBL:AAW41549.1} PE=4	N/A	N/A	N/A
gene_sp10022290.1	N/A	N/A	hypothetical protein BCR39DRAFT_527112 [Naematelia encephala]	Uncharacterized protein {ECO:0000313|EMBL:ORY31248.1} OS=Naematelia encephala ORFNames=BCR39DRAFT_527112 {ECO:0000313|EMBL:ORY31248.1} PE=4	Coiled-coil domain-containing protein 124 homolog OS=Schizosaccharomyces pombe (strain 972 / ATCC 24843) (Fission yeast) ORFNames=SPBC29A10.12 PE=3	Coiled-coil domain-containing protein 124	[S] KOG3223 Uncharacterized conserved protein
gene_sp10000250.1	N/A	GO:0003700//molecular_function DNA-binding transcription factor activity;GO:0006355//biological_process regulation of transcription, DNA-templated;GO:0043565//molecular_function sequence-specific DNA binding	hypothetical protein TREMEDRAFT_63820 [Tremella mesenterica DSM 1558] >EIW67932.1 hypothetical protein TREMEDRAFT_63820 [Tremella mesenterica DSM 1558]	Uncharacterized protein {ECO:0000313|EMBL:OCF53280.1} OS=Kwoniella pini CBS 10737 ORFNames=I206_00581 {ECO:0000313|EMBL:OCF53280.1} PE=4	N/A	Forkhead domain	[K] KOG2294 Transcription factor of the Forkhead/HNF3 family
gene_sp10032800.1	N/A	N/A	putative cyclohydrolase [Cutaneotrichosporon oleaginosum] >KLT41670.1 putative cyclohydrolase [Cutaneotrichosporon oleaginosum]	Putative cyclohydrolase {ECO:0000313|EMBL:KLT41670.1} OS=Cutaneotrichosporon oleaginosum ORFNames=CC85DRAFT_296902 {ECO:0000313|EMBL:KLT41670.1} PE=4	Uracil-regulated protein 1 EC=3.5.4.- OS=Schizosaccharomyces pombe (strain 972 / ATCC 24843) (Fission yeast) Name=urg1 ORFNames=SPAC1002.19 PE=2	N/A	[H] KOG1284 Bifunctional GTP cyclohydrolase II/3,4-dihydroxy-2butanone-4-phosphate synthase
gene_sp10023790.1	N/A	GO:0016021//cellular_component integral component of membrane;GO:0055085//biological_process transmembrane transport	hypothetical protein TREMEDRAFT_71578 [Tremella mesenterica DSM 1558] >EIW70293.1 hypothetical protein TREMEDRAFT_71578 [Tremella mesenterica DSM 1558]	Major facilitator superfamily domain-containing protein {ECO:0000313|EMBL:ORY22848.1} OS=Naematelia encephala ORFNames=BCR39DRAFT_550815 {ECO:0000313|EMBL:ORY22848.1} PE=4	Vitamin H transporter H(+)/biotin symporter OS=Saccharomyces cerevisiae (strain ATCC 204508 / S288c) (Baker's yeast) Name=VHT1 OrderedLocusNames=YGR065C PE=1	Major Facilitator Superfamily	[G] KOG2533 Permease of the major facilitator superfamily
gene_sp10030740.1	N/A	N/A	hypothetical protein TREMEDRAFT_33512 [Tremella mesenterica DSM 1558] >EIW67497.1 hypothetical protein TREMEDRAFT_33512 [Tremella mesenterica DSM 1558]	Uncharacterized protein {ECO:0000313|EMBL:ORY30590.1} OS=Naematelia encephala ORFNames=BCR39DRAFT_529050 {ECO:0000313|EMBL:ORY30590.1} PE=4	N/A	N/A	N/A
gene_sp10062240.1	K02951//small subunit ribosomal protein S12e	GO:0003735//molecular_function structural constituent of ribosome;GO:0005622//cellular_component intracellular;GO:0005840//cellular_component ribosome;GO:0006412//biological_process translation	L30e-like protein [Naematelia encephala]	40S ribosomal protein S12 {ECO:0000256|RuleBase:RU000670} OS=Naematelia encephala ORFNames=BCR39DRAFT_550345 {ECO:0000313|EMBL:ORY22985.1} PE=3	40S ribosomal protein S12-B OS=Schizosaccharomyces pombe (strain 972 / ATCC 24843) (Fission yeast) Name=rps1202 Synonyms=rps12b ORFNames=SPBC1685.02c PE=3	Ribosomal protein L7Ae/L30e/S12e/Gadd45 family	[J] KOG3406 40S ribosomal protein S12
gene_sp10005550.1	N/A	N/A	hypothetical protein I302_00280 [Kwoniella bestiolae CBS 10118] >OCF28791.1 hypothetical protein I302_00280 [Kwoniella bestiolae CBS 10118]	Uncharacterized protein {ECO:0000313|EMBL:OCF28791.1} OS=Kwoniella bestiolae CBS 10118 ORFNames=I302_00280 {ECO:0000313|EMBL:OCF28791.1} PE=4	N/A	Beta-lactamase	N/A
gene_sp10003520.1	N/A	N/A	hypothetical protein I302_03141 [Kwoniella bestiolae CBS 10118] >OCF28285.1 hypothetical protein I302_03141 [Kwoniella bestiolae CBS 10118]	Uncharacterized protein {ECO:0000313|EMBL:OCF28285.1} OS=Kwoniella bestiolae CBS 10118 ORFNames=I302_03141 {ECO:0000313|EMBL:OCF28285.1} PE=4	Phosphatidylinositol transfer protein PDR16 Short=PITP Pleiotropic drug resistance protein 16 SEC14 homolog 3 OS=Saccharomyces cerevisiae (strain ATCC 204508 / S288c) (Baker's yeast) Name=PDR16 Synonyms=SFH3 OrderedLocusNames=YNL231C ORFNames=N1158 PE=1	CRAL/TRIO domain	[I] KOG1470 Phosphatidylinositol transfer protein PDR16 and related proteins
gene_sp10006800.1	K07910//Ras-related protein Rab-18	GO:0003924//molecular_function GTPase activity;GO:0005525//molecular_function GTP binding	ras-domain-containing protein [Cutaneotrichosporon oleaginosum] >KLT38524.1 ras-domain-containing protein [Cutaneotrichosporon oleaginosum]	Ras-domain-containing protein {ECO:0000313|EMBL:KLT38524.1} OS=Cutaneotrichosporon oleaginosum ORFNames=CC85DRAFT_289442 {ECO:0000313|EMBL:KLT38524.1} PE=4	GTP-binding protein ypt2 SEC4 homolog OS=Schizosaccharomyces pombe (strain 972 / ATCC 24843) (Fission yeast) Name=ypt2 ORFNames=SPAC9E9.07c PE=3	Ras family	[R] KOG0080 GTPase Rab18, small G protein superfamily
gene_sp10061180.1	N/A	GO:0071949//molecular_function FAD binding	hypothetical protein BD324DRAFT_576036 [Kockovaella imperatae] >ORX39714.1 hypothetical protein BD324DRAFT_576036 [Kockovaella imperatae]	Uncharacterized protein {ECO:0000313|EMBL:ORX39714.1} OS=Kockovaella imperatae ORFNames=BD324DRAFT_576036 {ECO:0000313|EMBL:ORX39714.1} PE=4	N/A	FAD binding domain	N/A
gene_sp10029580.1	N/A	GO:0001100//biological_process negative regulation of exit from mitosis;GO:0005096//molecular_function GTPase activator activity;GO:0005816//cellular_component spindle pole body;GO:1990334//cellular_component Bfa1-Bub2 complex	hypothetical protein I206_02671 [Kwoniella pini CBS 10737] >OCF51954.1 hypothetical protein I206_02671 [Kwoniella pini CBS 10737]	Uncharacterized protein {ECO:0000313|EMBL:OCF51954.1} OS=Kwoniella pini CBS 10737 ORFNames=I206_02671 {ECO:0000313|EMBL:OCF51954.1} PE=4	Mitotic check point protein BFA1 Cell cycle arrest protein BFA1 OS=Saccharomyces cerevisiae (strain ATCC 204508 / S288c) (Baker's yeast) Name=BFA1 OrderedLocusNames=YJR053W ORFNames=J1667 PE=1	N/A	[X] TWOG0273 Unnamed protein
gene_sp10007920.1	N/A	N/A	hypothetical protein TREMEDRAFT_28121 [Tremella mesenterica DSM 1558] >EIW71515.1 hypothetical protein TREMEDRAFT_28121 [Tremella mesenterica DSM 1558]	Uncharacterized protein {ECO:0000313|EMBL:ODN91842.1} OS=Cryptococcus depauperatus CBS 7841 ORFNames=L203_01095 {ECO:0000313|EMBL:ODN91842.1} PE=4	Sorbose reductase SOU1 EC=1.1.1.289 Sorbitol utilization protein SOU1 OS=Candida albicans (strain SC5314 / ATCC MYA-2876) (Yeast) ORFNames=CaO19.10414, CaO19.2896 PE=1	Enoyl-(Acyl carrier protein) reductase	[R] KOG0725 Reductases with broad range of substrate specificities
gene_sp10050970.1	K09554//cell division cycle protein 37	GO:0019901//molecular_function protein kinase binding	hypothetical protein TREMEDRAFT_31687 [Tremella mesenterica DSM 1558] >EIW68660.1 hypothetical protein TREMEDRAFT_31687 [Tremella mesenterica DSM 1558]	Cell division cycle protein 37 {ECO:0000313|EMBL:OCF42101.1} OS=Kwoniella heveanensis CBS 569 ORFNames=I317_04072 {ECO:0000313|EMBL:OCF42101.1} PE=4	Hsp90 co-chaperone Cdc37 Cell division control protein 37 Hsp90 chaperone protein kinase-targeting subunit OS=Schizosaccharomyces pombe (strain 972 / ATCC 24843) (Fission yeast) Name=cdc37 ORFNames=SPBC9B6.10 PE=1	Cdc37 Hsp90 binding domain	[D] KOG2260 Cell division cycle 37 protein, CDC37
gene_sp10034020.1	N/A	N/A	hypothetical protein TREMEDRAFT_59457 [Tremella mesenterica DSM 1558] >EIW73293.1 hypothetical protein TREMEDRAFT_59457 [Tremella mesenterica DSM 1558]	Uncharacterized protein {ECO:0000313|EMBL:EIW66628.1} OS=Tremella mesenterica (strain ATCC 24925 / CBS 8224 / DSM 1558 / NBRC 9311 / NRRL Y-6157 / RJB 2259-6) (Jelly fungus) ORFNames=TREMEDRAFT_65496 {ECO:0000313|EMBL:EIW66628.1} PE=4	N/A	N/A	N/A
gene_sp10043190.1	N/A	N/A	hypothetical protein TREMEDRAFT_74265 [Tremella mesenterica DSM 1558] >EIW68385.1 hypothetical protein TREMEDRAFT_74265 [Tremella mesenterica DSM 1558]	Eisosome component PIL1-domain-containing protein {ECO:0000313|EMBL:ORY20374.1} OS=Naematelia encephala ORFNames=BCR39DRAFT_475043 {ECO:0000313|EMBL:ORY20374.1} PE=4	N/A	Eisosome component PIL1	N/A
gene_sp10057190.1	K14851//ribosomal RNA-processing protein 17	N/A	hypothetical protein CNB04420 [Cryptococcus neoformans var. neoformans JEC21] >XP_777332.1 hypothetical protein CNBB1340 [Cryptococcus neoformans var. neoformans B-3501A] >EAL22685.1 hypothetical protein CNBB1340 [Cryptococcus neoformans var. neoformans B-3501A] >AAW41631.1 hypothetical protein CNB04420 [Cryptococcus neoformans var. neoformans JEC21]	Uncharacterized protein {ECO:0000313|EMBL:EAL22685.1} OS=Cryptococcus neoformans var. neoformans serotype D (strain B-3501A) (Filobasidiella neoformans) OrderedLocusNames=CNBB1340 {ECO:0000313|EMBL:EAL22685.1} PE=4	N/A	Nucleolar protein 12 (25kDa)	N/A
gene_sp10039070.1	N/A	GO:0015074//biological_process DNA integration	retrotransposon nucleocapsid protein [Cryptococcus neoformans var. neoformans JEC21]	Uncharacterized protein {ECO:0000313|EMBL:AAW44070.1} OS=Cryptococcus neoformans var. neoformans serotype D (strain JEC21 / ATCC MYA-565) (Filobasidiella neoformans) OrderedLocusNames=CNF03140 {ECO:0000313|EMBL:AAW44070.1} PE=4	Transposon Tf2-12 polyprotein Retrotransposable element Tf2 155 kDa protein OS=Schizosaccharomyces pombe (strain 972 / ATCC 24843) (Fission yeast) Name=Tf2-12 Synonyms=Tf2-43 ORFNames=SPCC1020.14 PE=3	Integrase core domain	[R] KOG0017 FOG: Transposon-encoded proteins with TYA, reverse transcriptase, integrase domains in various combinations
gene_sp10007050.1	N/A	N/A	hypothetical protein TREMEDRAFT_58954 [Tremella mesenterica DSM 1558] >EIW72784.1 hypothetical protein TREMEDRAFT_58954 [Tremella mesenterica DSM 1558]	Uncharacterized protein {ECO:0000313|EMBL:OCF53771.1} OS=Kwoniella pini CBS 10737 ORFNames=I206_01078 {ECO:0000313|EMBL:OCF53771.1} PE=4	N/A	N/A	N/A
gene_sp10047840.1	K03781//catalase [EC:1.11.1.6]	GO:0004096//molecular_function catalase activity;GO:0020037//molecular_function heme binding;GO:0055114//biological_process oxidation-reduction process;GO:0006979//biological_process response to oxidative stress	catalase [Kwoniella heveanensis BCC8398]	Catalase {ECO:0000256|RuleBase:RU000498} EC=1.11.1.6 {ECO:0000256|RuleBase:RU000498} OS=Kwoniella heveanensis BCC8398 ORFNames=I316_06243 {ECO:0000313|EMBL:OCF32087.1} PE=3	Catalase EC=1.11.1.6 OS=Schizosaccharomyces pombe (strain 972 / ATCC 24843) (Fission yeast) Name=cta1 ORFNames=SPCC757.07c PE=1	Catalase	[P] KOG0047 Catalase
gene_sp10049460.1	N/A	N/A	hypothetical protein TREMEDRAFT_70859 [Tremella mesenterica DSM 1558] >EIW72922.1 hypothetical protein TREMEDRAFT_70859 [Tremella mesenterica DSM 1558]	Uncharacterized protein {ECO:0000313|EMBL:ODO01281.1} OS=Cryptococcus depauperatus CBS 7855 ORFNames=L204_02009 {ECO:0000313|EMBL:ODO01281.1} PE=4	N/A	N/A	N/A
gene_sp10035260.1	K14565//nucleolar protein 58	N/A	nucleolar protein 58 [Kwoniella heveanensis CBS 569]	Nucleolar protein 58 {ECO:0000313|EMBL:OCF42965.1} OS=Kwoniella heveanensis CBS 569 ORFNames=I317_03186 {ECO:0000313|EMBL:OCF42965.1} PE=4	Nucleolar protein 58 OS=Cryptococcus neoformans var. neoformans serotype D (strain B-3501A) (Filobasidiella neoformans) Name=NOP58 OrderedLocusNames=CNBF4620 PE=3	snoRNA binding domain, fibrillarin	[AJ] KOG2572 Ribosome biogenesis protein - Nop58p/Nop5p
gene_sp10034680.1	N/A	GO:0003676//molecular_function nucleic acid binding	hypothetical protein CNBF1830 [Cryptococcus neoformans var. neoformans B-3501A] >EAL20373.1 hypothetical protein CNBF1830 [Cryptococcus neoformans var. neoformans B-3501A]	Uncharacterized protein {ECO:0000313|EMBL:EAL20373.1} OS=Cryptococcus neoformans var. neoformans serotype D (strain B-3501A) (Filobasidiella neoformans) OrderedLocusNames=CNBF1830 {ECO:0000313|EMBL:EAL20373.1} PE=4	N/A	DDE superfamily endonuclease	N/A
gene_sp10044770.1	N/A	N/A	hypothetical protein TREMEDRAFT_64621 [Tremella mesenterica DSM 1558] >EIW67369.1 hypothetical protein TREMEDRAFT_64621 [Tremella mesenterica DSM 1558]	Uncharacterized protein {ECO:0000313|EMBL:OCF50123.1} OS=Kwoniella pini CBS 10737 ORFNames=I206_03440 {ECO:0000313|EMBL:OCF50123.1} PE=4	SAC3 family protein 2 OS=Schizosaccharomyces pombe (strain 972 / ATCC 24843) (Fission yeast) ORFNames=SPCC70.06 PE=3	SAC3/GANP family	[UD] KOG1860 Nuclear protein export factor
gene_sp10025280.1	K20280//trafficking protein particle complex subunit 5	GO:0030008//cellular_component TRAPP complex;GO:0048193//biological_process Golgi vesicle transport	hypothetical protein TREMEDRAFT_68769 [Tremella mesenterica DSM 1558] >EIW69592.1 hypothetical protein TREMEDRAFT_68769 [Tremella mesenterica DSM 1558]	ER to Golgi transport-related protein {ECO:0000313|EMBL:ORY33720.1} Fragment OS=Naematelia encephala ORFNames=BCR39DRAFT_451900 {ECO:0000313|EMBL:ORY33720.1} PE=4	Transport protein particle subunit trs31 Short=TRAPP subunit trs31 OS=Schizosaccharomyces pombe (strain 972 / ATCC 24843) (Fission yeast) Name=trs31 ORFNames=SPBC1718.05 PE=3	Transport protein particle (TRAPP) component	[U] KOG3315 Transport protein particle (TRAPP) complex subunit
gene_sp10008360.1	K04079//molecular chaperone HtpG	GO:0005524//molecular_function ATP binding;GO:0006457//biological_process protein folding;GO:0006950//biological_process response to stress;GO:0051082//molecular_function unfolded protein binding	hsp90-like protein [Cryptococcus gattii Ru294] >KIR78923.1 hsp90-like protein [Cryptococcus gattii EJB2] >KIY32889.1 hsp90-like protein [Cryptococcus gattii E566]	Cytoplasmic chaperone (Hsp90 family), putative Hsp82p {ECO:0000313|EMBL:ADV25552.1} OS=Cryptococcus gattii serotype B (strain WM276 / ATCC MYA-4071) (Filobasidiella gattii) (Cryptococcus bacillisporus) OrderedLocusNames=CGB_M2110C {ECO:0000313|EMBL:ADV25552.1} PE=3	ATP-dependent molecular chaperone HSC82 82 kDa heat shock cognate protein Heat shock protein Hsp90 constitutive isoform OS=Saccharomyces cerevisiae (strain ATCC 204508 / S288c) (Baker's yeast) Name=HSC82 OrderedLocusNames=YMR186W ORFNames=YM8010.16 PE=1	Hsp90 protein	[O] KOG0019 Molecular chaperone (HSP90 family)
gene_sp10011590.1	K12396//AP-3 complex subunit delta	GO:0006886//biological_process intracellular protein transport;GO:0016192//biological_process vesicle-mediated transport;GO:0030117//cellular_component membrane coat	hypothetical protein TREMEDRAFT_43040 [Tremella mesenterica DSM 1558] >EIW71741.1 hypothetical protein TREMEDRAFT_43040 [Tremella mesenterica DSM 1558]	AP-3 complex subunit delta {ECO:0000256|PIRNR:PIRNR037092} OS=Kwoniella bestiolae CBS 10118 ORFNames=I302_07829 {ECO:0000313|EMBL:OCF22185.1} PE=3	AP-3 complex subunit delta Adaptor-related protein complex 3 subunit delta Delta-adaptin 3 Short=Delta-adaptin OS=Schizosaccharomyces pombe (strain 972 / ATCC 24843) (Fission yeast) Name=apl5 ORFNames=SPAC144.06 PE=3	Adaptin N terminal region	[U] KOG1059 Vesicle coat complex AP-3, delta subunit
gene_sp10012440.1	N/A	N/A	hypothetical protein BCR39DRAFT_472763, partial [Naematelia encephala]	Uncharacterized protein {ECO:0000313|EMBL:ORY24003.1} Fragment OS=Naematelia encephala ORFNames=BCR39DRAFT_472763 {ECO:0000313|EMBL:ORY24003.1} PE=4	N/A	N/A	N/A
gene_sp10066860.1	K14686//solute carrier family 31 (copper transporter), member 1	GO:0005375//molecular_function copper ion transmembrane transporter activity;GO:0016021//cellular_component integral component of membrane;GO:0035434//biological_process copper ion transmembrane transport	hypothetical protein TREMEDRAFT_25861 [Tremella mesenterica DSM 1558] >EIW73291.1 hypothetical protein TREMEDRAFT_25861 [Tremella mesenterica DSM 1558]	Uncharacterized protein {ECO:0000313|EMBL:ODN75948.1} OS=Cryptococcus amylolentus CBS 6039 ORFNames=L202_05929 {ECO:0000313|EMBL:ODN75948.1} PE=4	Copper transport protein ctr6 Short=Copper transporter 6 OS=Schizosaccharomyces pombe (strain 972 / ATCC 24843) (Fission yeast) Name=ctr6 ORFNames=SPBC23G7.16 PE=1	Ctr copper transporter family	[P] KOG3386 Copper transporter
gene_sp10003540.1	N/A	GO:0016491//molecular_function oxidoreductase activity	hypothetical protein TREMEDRAFT_41738 [Tremella mesenterica DSM 1558] >EIW72411.1 hypothetical protein TREMEDRAFT_41738 [Tremella mesenterica DSM 1558]	Nad binding dehydrogenase {ECO:0000313|EMBL:CED84737.1} OS=Phaffia rhodozyma (Yeast) (Xanthophyllomyces dendrorhous) PE=4	Uncharacterized protein UNK4.17 OS=Schizosaccharomyces pombe (strain 972 / ATCC 24843) (Fission yeast) ORFNames=SPAC2E11.17, SPACUNK4.17 PE=4	Putative oxidoreductase C terminal	[X] LSE2207 P Unnamed protein
gene_sp10010870.1	N/A	N/A	hypothetical protein TREMEDRAFT_73304 [Tremella mesenterica DSM 1558] >EIW71441.1 hypothetical protein TREMEDRAFT_73304 [Tremella mesenterica DSM 1558]	Uncharacterized protein {ECO:0000313|EMBL:ORY34630.1} OS=Naematelia encephala ORFNames=BCR39DRAFT_513675 {ECO:0000313|EMBL:ORY34630.1} PE=4	RING finger protein mug145 Meiotic expression up-regulated protein 34 Meiotically up-regulated gene 145 protein OS=Schizosaccharomyces pombe (strain 972 / ATCC 24843) (Fission yeast) Name=mug145 Synonyms=meu34 ORFNames=SPAC3A12.03c PE=1	PA domain	[O] KOG4628 Predicted E3 ubiquitin ligase
gene_sp10060320.1	K01768//adenylate cyclase [EC:4.6.1.1]	GO:0005515//molecular_function protein binding;GO:0009190//biological_process cyclic nucleotide biosynthetic process;GO:0016849//molecular_function phosphorus-oxygen lyase activity;GO:0035556//biological_process intracellular signal transduction;GO:0003824//molecular_function catalytic activity	hypothetical protein BCR39DRAFT_86529 [Naematelia encephala]	Uncharacterized protein {ECO:0000313|EMBL:ORY31613.1} OS=Naematelia encephala ORFNames=BCR39DRAFT_86529 {ECO:0000313|EMBL:ORY31613.1} PE=4	Adenylate cyclase EC=4.6.1.1 ATP pyrophosphate-lyase Adenylyl cyclase OS=Ustilago maydis (strain 521 / FGSC 9021) (Corn smut fungus) Name=UAC1 Synonyms=REM1 ORFNames=UMAG_05232 PE=3	Protein phosphatase 2C	[T] KOG0618 Serine/threonine phosphatase 2C containing leucine-rich repeats, similar to SCN circadian oscillatory protein (SCOP)
gene_sp10012600.1	N/A	N/A	hypothetical protein L204_04822 [Cryptococcus depauperatus CBS 7855]	Uncharacterized protein {ECO:0000313|EMBL:ODN93640.1} OS=Cryptococcus depauperatus CBS 7855 ORFNames=L204_04822 {ECO:0000313|EMBL:ODN93640.1} PE=4	N/A	N/A	N/A
gene_sp10061600.1	N/A	GO:0005515//molecular_function protein binding	hypothetical protein TREMEDRAFT_59140 [Tremella mesenterica DSM 1558] >EIW72978.1 hypothetical protein TREMEDRAFT_59140 [Tremella mesenterica DSM 1558]	N/A	N/A	N/A	N/A
gene_sp10006170.1	N/A	N/A	hypothetical protein TREMEDRAFT_58676 [Tremella mesenterica DSM 1558] >EIW72504.1 hypothetical protein TREMEDRAFT_58676 [Tremella mesenterica DSM 1558]	Uncharacterized protein {ECO:0000313|EMBL:OCF28296.1} OS=Kwoniella bestiolae CBS 10118 ORFNames=I302_03152 {ECO:0000313|EMBL:OCF28296.1} PE=4	N/A	N/A	N/A
gene_sp10050640.1	N/A	GO:0016021//cellular_component integral component of membrane;GO:0055085//biological_process transmembrane transport	hypothetical protein I303_03331 [Kwoniella dejecticola CBS 10117] >OBR85620.1 hypothetical protein I303_03331 [Kwoniella dejecticola CBS 10117]	Uncharacterized protein {ECO:0000313|EMBL:OBR85620.1} OS=Kwoniella dejecticola CBS 10117 ORFNames=I303_03331 {ECO:0000313|EMBL:OBR85620.1} PE=4	Uncharacterized transporter C417.10 OS=Schizosaccharomyces pombe (strain 972 / ATCC 24843) (Fission yeast) ORFNames=SPCC417.10 PE=3	Major Facilitator Superfamily	[G] KOG2533 Permease of the major facilitator superfamily
gene_sp10060710.1	N/A	GO:0003676//molecular_function nucleic acid binding;GO:0003677//molecular_function DNA binding;GO:0005634//cellular_component nucleus;GO:0006351//biological_process transcription, DNA-templated;GO:0008270//molecular_function zinc ion binding	hypothetical protein L198_01297 [Tsuchiyaea wingfieldii CBS 7118] >ODO06068.1 hypothetical protein L198_01297 [Tsuchiyaea wingfieldii CBS 7118]	Uncharacterized protein {ECO:0000313|EMBL:ODO06068.1} OS=Tsuchiyaea wingfieldii CBS 7118 ORFNames=L198_01297 {ECO:0000313|EMBL:ODO06068.1} PE=4	N/A	Fungal specific transcription factor domain	N/A
gene_sp10041200.1	N/A	N/A	hypothetical protein TREMEDRAFT_65221 [Tremella mesenterica DSM 1558] >EIW66816.1 hypothetical protein TREMEDRAFT_65221 [Tremella mesenterica DSM 1558]	Uncharacterized protein {ECO:0000313|EMBL:EIW66816.1} OS=Tremella mesenterica (strain ATCC 24925 / CBS 8224 / DSM 1558 / NBRC 9311 / NRRL Y-6157 / RJB 2259-6) (Jelly fungus) ORFNames=TREMEDRAFT_65221 {ECO:0000313|EMBL:EIW66816.1} PE=4	N/A	N/A	N/A
gene_sp10036900.1	K03134//transcription initiation factor TFIID subunit 10	N/A	transcription initiation factor TFIID 23-30kDa subunit-domain-containing protein [Kockovaella imperatae] >ORX39303.1 transcription initiation factor TFIID 23-30kDa subunit-domain-containing protein [Kockovaella imperatae]	Transcription initiation factor TFIID subunit 10 {ECO:0000256|PIRNR:PIRNR017246} OS=Kockovaella imperatae ORFNames=BD324DRAFT_619206 {ECO:0000313|EMBL:ORX39303.1} PE=3	N/A	N/A	N/A
gene_sp10006150.1	K06944//uncharacterized protein	GO:0005525//molecular_function GTP binding	hypothetical protein TREMEDRAFT_58677 [Tremella mesenterica DSM 1558] >EIW72505.1 hypothetical protein TREMEDRAFT_58677 [Tremella mesenterica DSM 1558]	Cytoplasmic protein {ECO:0000313|EMBL:OCF54205.1} OS=Kwoniella mangroviensis CBS 10435 ORFNames=L486_08117 {ECO:0000313|EMBL:OCF54205.1} PE=4	Uncharacterized GTP-binding protein C9.07c OS=Schizosaccharomyces pombe (strain 972 / ATCC 24843) (Fission yeast) ORFNames=SPAC9.07c PE=2	50S ribosome-binding GTPase	[T] KOG1487 GTP-binding protein DRG1 (ODN superfamily)
gene_sp10012620.1	N/A	N/A	hypothetical protein TREMEDRAFT_27432 [Tremella mesenterica DSM 1558] >EIW71127.1 hypothetical protein TREMEDRAFT_27432 [Tremella mesenterica DSM 1558]	Uncharacterized protein {ECO:0000313|EMBL:ORY20427.1} OS=Naematelia encephala ORFNames=BCR39DRAFT_488877 {ECO:0000313|EMBL:ORY20427.1} PE=4	N/A	XPG domain containing	N/A
gene_sp10054830.1	N/A	N/A	hypothetical protein TREMEDRAFT_59332 [Tremella mesenterica DSM 1558] >EIW73169.1 hypothetical protein TREMEDRAFT_59332 [Tremella mesenterica DSM 1558]	Uncharacterized protein {ECO:0000313|EMBL:ORY31071.1} Fragment OS=Naematelia encephala ORFNames=BCR39DRAFT_466115 {ECO:0000313|EMBL:ORY31071.1} PE=4	N/A	N/A	N/A
gene_sp10060730.1	K03448//MFS transporter, ACS family, pantothenate transporter	GO:0016021//cellular_component integral component of membrane;GO:0055085//biological_process transmembrane transport	hypothetical protein I302_07083 [Kwoniella bestiolae CBS 10118] >OCF22743.1 hypothetical protein I302_07083 [Kwoniella bestiolae CBS 10118]	Uncharacterized protein {ECO:0000313|EMBL:OCF22743.1} OS=Kwoniella bestiolae CBS 10118 ORFNames=I302_07083 {ECO:0000313|EMBL:OCF22743.1} PE=4	Pantothenate transporter liz1 OS=Schizosaccharomyces pombe (strain 972 / ATCC 24843) (Fission yeast) Name=liz1 ORFNames=SPBC2G2.01c, SPBC4B4.13c PE=2	Major Facilitator Superfamily	[G] KOG2533 Permease of the major facilitator superfamily
gene_sp10037270.1	N/A	GO:0016829//molecular_function lyase activity	hypothetical protein TREMEDRAFT_59420 [Tremella mesenterica DSM 1558] >EIW73253.1 hypothetical protein TREMEDRAFT_59420 [Tremella mesenterica DSM 1558]	2-methylcitrate dehydratase PrpD {ECO:0000313|EMBL:KZO90823.1} OS=Calocera viscosa TUFC12733 ORFNames=CALVIDRAFT_547432 {ECO:0000313|EMBL:KZO90823.1} PE=4	N/A	MmgE/PrpD family	N/A
gene_sp10045430.1	N/A	GO:0003824//molecular_function catalytic activity;GO:0050662//molecular_function coenzyme binding	NAD-dependent epimerase/dehydratase [Kockovaella imperatae] >ORX39125.1 NAD-dependent epimerase/dehydratase [Kockovaella imperatae]	NAD-dependent epimerase/dehydratase {ECO:0000313|EMBL:ORX39125.1} OS=Kockovaella imperatae ORFNames=BD324DRAFT_618582 {ECO:0000313|EMBL:ORX39125.1} PE=4	Uncharacterized protein YLL056C OS=Saccharomyces cerevisiae (strain ATCC 204508 / S288c) (Baker's yeast) OrderedLocusNames=YLL056C ORFNames=L0575 PE=2	NAD dependent epimerase/dehydratase family	[V] KOG1502 Flavonol reductase/cinnamoyl-CoA reductase
gene_sp10017460.1	N/A	N/A	cytosolic Fe-S cluster assembly factor NBP35 [Kwoniella heveanensis BCC8398] >OCF42199.1 cytosolic Fe-S cluster assembly factor NBP35 [Kwoniella heveanensis CBS 569]	Cytosolic Fe-S cluster assembly factor NBP35 {ECO:0000256|HAMAP-Rule:MF_03038} Nucleotide-binding protein 35 {ECO:0000256|HAMAP-Rule:MF_03038} OS=Kwoniella heveanensis CBS 569 ORFNames=I317_03934 {ECO:0000313|EMBL:OCF42199.1} PE=3	Cytosolic Fe-S cluster assembly factor NBP35 {ECO:0000255|HAMAP-Rule:MF_03038} Nucleotide-binding protein 35 {ECO:0000255|HAMAP-Rule:MF_03038} OS=Cryptococcus neoformans var. neoformans serotype D (strain B-3501A) (Filobasidiella neoformans) OrderedLocusNames=CNBE3090 PE=3	NUBPL iron-transfer P-loop NTPase	[D] KOG3022 Predicted ATPase, nucleotide-binding
gene_sp10059010.1	K01194//alpha,alpha-trehalase [EC:3.2.1.28]	GO:0004555//molecular_function alpha,alpha-trehalase activity;GO:0005991//biological_process trehalose metabolic process	putative Alpha,alpha-trehalase [Naematelia encephala]	Trehalase {ECO:0000256|RuleBase:RU361180} EC=3.2.1.28 {ECO:0000256|RuleBase:RU361180} Alpha-trehalose glucohydrolase {ECO:0000256|RuleBase:RU361180} OS=Naematelia encephala ORFNames=BCR39DRAFT_565763 {ECO:0000313|EMBL:ORY27167.1} PE=3	Neutral trehalase EC=3.2.1.28 Alpha,alpha-trehalase Alpha,alpha-trehalose glucohydrolase OS=Emericella nidulans (strain FGSC A4 / ATCC 38163 / CBS 112.46 / NRRL 194 / M139) (Aspergillus nidulans) Name=treB ORFNames=AN5635 PE=3	Trehalase	[G] KOG0602 Neutral trehalase
gene_sp10046860.1	K05283//phosphatidylinositol glycan, class W [EC:2.3.-.-]	GO:0006506//biological_process GPI anchor biosynthetic process;GO:0016021//cellular_component integral component of membrane;GO:0016746//molecular_function transferase activity, transferring acyl groups	hypothetical protein TREMEDRAFT_58415 [Tremella mesenterica DSM 1558] >EIW72255.1 hypothetical protein TREMEDRAFT_58415 [Tremella mesenterica DSM 1558]	GPI-anchored wall transfer protein {ECO:0000256|RuleBase:RU280819} EC=2.3.-.- {ECO:0000256|RuleBase:RU280819} OS=Naematelia encephala ORFNames=BCR39DRAFT_540570 {ECO:0000313|EMBL:ORY26719.1} PE=3	GPI-anchored wall transfer protein 1 EC=2.3.-.- OS=Cryptococcus neoformans var. neoformans serotype D (strain B-3501A) (Filobasidiella neoformans) Name=GWT1 OrderedLocusNames=CNBH3110 PE=3	GWT1	[S] KOG0411 Uncharacterized membrane protein
gene_sp10017440.1	K11173//hydroxyacid-oxoacid transhydrogenase [EC:1.1.99.24]	GO:0016491//molecular_function oxidoreductase activity;GO:0046872//molecular_function metal ion binding;GO:0055114//biological_process oxidation-reduction process	hydroxyacid-oxoacid transhydrogenase [Kwoniella pini CBS 10737] >OCF49612.1 hydroxyacid-oxoacid transhydrogenase [Kwoniella pini CBS 10737]	Hydroxyacid-oxoacid transhydrogenase {ECO:0000313|EMBL:OCF49612.1} OS=Kwoniella pini CBS 10737 ORFNames=I206_04134 {ECO:0000313|EMBL:OCF49612.1} PE=4	N/A	Iron-containing alcohol dehydrogenase	[C] KOG3857 Alcohol dehydrogenase, class IV
gene_sp10037250.1	K02943//large subunit ribosomal protein LP2	N/A	60S acidic ribosomal protein P2 [Chaetomium globosum CBS 148.51]	Uncharacterized protein {ECO:0000313|EMBL:EAQ89243.1} OS=Chaetomium globosum (strain ATCC 6205 / CBS 148.51 / DSM 1962 / NBRC 6347 / NRRL 1970) (Soil fungus) ORFNames=CHGG_05862 {ECO:0000313|EMBL:EAQ89243.1} PE=3	60S acidic ribosomal protein P2 OS=Podospora anserina (Pleurage anserina) PE=3	60s Acidic ribosomal protein	[J] KOG3449 60S acidic ribosomal protein P2
gene_sp10028100.1	K08254//glucan endo-1,3-alpha-glucosidase [EC:3.2.1.59]	GO:0016787//molecular_function hydrolase activity	glycoside hydrolase [Naematelia encephala]	Glycoside hydrolase {ECO:0000313|EMBL:ORY28480.1} OS=Naematelia encephala ORFNames=BCR39DRAFT_468223 {ECO:0000313|EMBL:ORY28480.1} PE=4	Glucan endo-1,3-alpha-glucosidase agn1 EC=3.2.1.59 Endo-1,3-alpha-glucanase agn1 Precursor OS=Schizosaccharomyces pombe (strain 972 / ATCC 24843) (Fission yeast) Name=agn1 ORFNames=SPAC14C4.09 PE=1	Glycosyl hydrolase family 71	[X] LSE2197 P Unnamed protein
gene_sp10060970.1	K00027//malate dehydrogenase (oxaloacetate-decarboxylating) [EC:1.1.1.38]	GO:0004471//molecular_function malate dehydrogenase (decarboxylating) (NAD+) activity;GO:0055114//biological_process oxidation-reduction process;GO:0051287//molecular_function NAD binding;GO:0004470//molecular_function malic enzyme activity	hypothetical protein TREMEDRAFT_26178 [Tremella mesenterica DSM 1558] >EIW72097.1 hypothetical protein TREMEDRAFT_26178 [Tremella mesenterica DSM 1558]	Uncharacterized protein {ECO:0000313|EMBL:ODN73285.1} OS=Cryptococcus amylolentus CBS 6039 ORFNames=L202_07834 {ECO:0000313|EMBL:ODN73285.1} PE=4	NAD-dependent malic enzyme, mitochondrial Short=NAD-ME EC=1.1.1.38 Precursor OS=Saccharomyces cerevisiae (strain ATCC 204508 / S288c) (Baker's yeast) Name=MAE1 OrderedLocusNames=YKL029C PE=1	Malic enzyme, NAD binding domain	[C] KOG1257 NADP+-dependent malic enzyme
gene_sp10048970.1	N/A	GO:0016787//molecular_function hydrolase activity	hypothetical protein TREMEDRAFT_69493 [Tremella mesenterica DSM 1558] >EIW67957.1 hypothetical protein TREMEDRAFT_69493 [Tremella mesenterica DSM 1558]	Cytoplasmic protein {ECO:0000313|EMBL:OCF27694.1} OS=Kwoniella bestiolae CBS 10118 ORFNames=I302_02539 {ECO:0000313|EMBL:OCF27694.1} PE=4	N/A	Dienelactone hydrolase family	N/A
gene_sp10039900.1	K03457//nucleobase:cation symporter-1, NCS1 family	N/A	hypothetical protein I317_01854 [Kwoniella heveanensis CBS 569]	Uncharacterized protein {ECO:0000313|EMBL:OCF44236.1} OS=Kwoniella heveanensis CBS 569 ORFNames=I317_01854 {ECO:0000313|EMBL:OCF44236.1} PE=4	N/A	Amidase	[JIT] KOG1212 Amidases
gene_sp10059850.1	N/A	N/A	hypothetical protein TREMEDRAFT_65770 [Tremella mesenterica DSM 1558] >EIW66168.1 hypothetical protein TREMEDRAFT_65770 [Tremella mesenterica DSM 1558]	Uncharacterized protein {ECO:0000313|EMBL:EIW66168.1} OS=Tremella mesenterica (strain ATCC 24925 / CBS 8224 / DSM 1558 / NBRC 9311 / NRRL Y-6157 / RJB 2259-6) (Jelly fungus) ORFNames=TREMEDRAFT_65770 {ECO:0000313|EMBL:EIW66168.1} PE=4	N/A	N/A	N/A
gene_sp10023810.1	K02510//4-hydroxy-2-oxoheptanedioate aldolase [EC:4.1.2.52]	GO:0003824//molecular_function catalytic activity	hypothetical protein TREMEDRAFT_38906 [Tremella mesenterica DSM 1558] >EIW70291.1 hypothetical protein TREMEDRAFT_38906 [Tremella mesenterica DSM 1558]	Pyruvate/Phosphoenolpyruvate kinase-like domain-containing protein {ECO:0000313|EMBL:ORY22846.1} OS=Naematelia encephala ORFNames=BCR39DRAFT_550814 {ECO:0000313|EMBL:ORY22846.1} PE=4	N/A	HpcH/HpaI aldolase/citrate lyase family	N/A
gene_sp10008300.1	N/A	N/A	hypothetical protein L203_06621 [Cryptococcus depauperatus CBS 7841]	Uncharacterized protein {ECO:0000313|EMBL:ODN74306.1} OS=Cryptococcus depauperatus CBS 7841 ORFNames=L203_06621 {ECO:0000313|EMBL:ODN74306.1} PE=4	N/A	N/A	N/A
gene_sp10067390.1	K17979//mitochondrial distribution and morphology protein 31	GO:0000001//biological_process mitochondrion inheritance;GO:0005743//cellular_component mitochondrial inner membrane;GO:0007005//biological_process mitochondrion organization	mitochondrial distribution and morphology protein 31 [Kwoniella heveanensis CBS 569]	Mitochondrial distribution and morphology protein 31 {ECO:0000313|EMBL:OCF38630.1} OS=Kwoniella heveanensis CBS 569 ORFNames=I317_07599 {ECO:0000313|EMBL:OCF38630.1} PE=4	Mitochondrial distribution and morphology protein 31 Precursor OS=Saccharomyces cerevisiae (strain ATCC 204508 / S288c) (Baker's yeast) Name=MDM31 OrderedLocusNames=YHR194W PE=1	Yeast mitochondrial distribution and morphology (MDM) proteins	[X] TWOG0447 Unnamed protein
gene_sp10051770.1	K00624//carnitine O-acetyltransferase [EC:2.3.1.7]	GO:0016746//molecular_function transferase activity, transferring acyl groups	hypothetical protein TREMEDRAFT_69087 [Tremella mesenterica DSM 1558] >EIW68596.1 hypothetical protein TREMEDRAFT_69087 [Tremella mesenterica DSM 1558]	Acyltransferase ChoActase/COT/CPT {ECO:0000313|EMBL:ORY23803.1} OS=Naematelia encephala ORFNames=BCR39DRAFT_548536 {ECO:0000313|EMBL:ORY23803.1} PE=3	Putative mitochondrial carnitine O-acetyltransferase EC=2.3.1.7 OS=Saccharomyces cerevisiae (strain ATCC 204508 / S288c) (Baker's yeast) Name=YAT1 OrderedLocusNames=YAR035W PE=1	Choline/Carnitine o-acyltransferase	[I] KOG3719 Carnitine O-acyltransferase CPT2/YAT1
gene_sp10029080.1	K09680//type II pantothenate kinase [EC:2.7.1.33]	GO:0004594//molecular_function pantothenate kinase activity;GO:0005524//molecular_function ATP binding;GO:0015937//biological_process coenzyme A biosynthetic process	hypothetical protein TREMEDRAFT_40740 [Tremella mesenterica DSM 1558] >EIW66732.1 hypothetical protein TREMEDRAFT_40740 [Tremella mesenterica DSM 1558]	Uncharacterized protein {ECO:0000313|EMBL:EIW66732.1} OS=Tremella mesenterica (strain ATCC 24925 / CBS 8224 / DSM 1558 / NBRC 9311 / NRRL Y-6157 / RJB 2259-6) (Jelly fungus) ORFNames=TREMEDRAFT_40740 {ECO:0000313|EMBL:EIW66732.1} PE=4	Pantothenate kinase EC=2.7.1.33 Pantothenic acid kinase OS=Schizosaccharomyces pombe (strain 972 / ATCC 24843) (Fission yeast) ORFNames=SPBC4B4.01c PE=1	Fumble	[H] KOG2201 Pantothenate kinase PanK and related proteins
gene_sp10014790.1	N/A	GO:0015074//biological_process DNA integration;GO:0003676//molecular_function nucleic acid binding;GO:0008270//molecular_function zinc ion binding	hypothetical protein TREMEDRAFT_27029, partial [Tremella mesenterica DSM 1558] >EIW71771.1 hypothetical protein TREMEDRAFT_27029, partial [Tremella mesenterica DSM 1558]	Uncharacterized protein {ECO:0000313|EMBL:OAJ02588.1} OS=Tilletia indica ORFNames=A4X13_g4933 {ECO:0000313|EMBL:OAJ02588.1} PE=4	Putative transposon Ty5-1 protein YCL074W OS=Saccharomyces cerevisiae (strain ATCC 204508 / S288c) (Baker's yeast) Name=TY5A OrderedLocusNames=YCL074W ORFNames=YCL74W PE=5	Reverse transcriptase (RNA-dependent DNA polymerase)	[R] KOG0017 FOG: Transposon-encoded proteins with TYA, reverse transcriptase, integrase domains in various combinations
gene_sp10009230.1	K02975//small subunit ribosomal protein S25e	N/A	30S small subunit ribosomal protein S25e [Kwoniella heveanensis BCC8398] >OCF46060.1 30S small subunit ribosomal protein S25e [Kwoniella heveanensis CBS 569]	30S small subunit ribosomal protein S25e {ECO:0000313|EMBL:OCF46060.1} OS=Kwoniella heveanensis CBS 569 ORFNames=I317_00148 {ECO:0000313|EMBL:OCF46060.1} PE=4	40S ribosomal protein S25-A {ECO:0000303|PubMed:9559554} RP45 S31 Small ribosomal subunit protein eS25-A {ECO:0000303|PubMed:24524803} YS23 OS=Saccharomyces cerevisiae (strain ATCC 204508 / S288c) (Baker's yeast) OrderedLocusNames=YGR027C PE=1	S25 ribosomal protein	[J] KOG1767 40S ribosomal protein S25
gene_sp10043350.1	K12200//programmed cell death 6-interacting protein	GO:0005515//molecular_function protein binding	hypothetical protein TREMEDRAFT_63488 [Tremella mesenterica DSM 1558] >EIW68315.1 hypothetical protein TREMEDRAFT_63488 [Tremella mesenterica DSM 1558]	pH-response regulator protein palA/RIM20 {ECO:0000313|EMBL:OCF35794.1} OS=Kwoniella heveanensis BCC8398 ORFNames=I316_02286 {ECO:0000313|EMBL:OCF35794.1} PE=4	pH-response regulator protein palA/RIM20 OS=Cryptococcus neoformans var. neoformans serotype D (strain B-3501A) (Filobasidiella neoformans) Name=RIM20 OrderedLocusNames=CNBG4510 PE=3	ALIX V-shaped domain binding to HIV	N/A
gene_sp10000080.1	K08967//1,2-dihydroxy-3-keto-5-methylthiopentene dioxygenase [EC:1.13.11.53 1.13.11.54]	GO:0010309//molecular_function acireductone dioxygenase [iron(II)-requiring] activity;GO:0055114//biological_process oxidation-reduction process	hypothetical protein TREMEDRAFT_24392 [Tremella mesenterica DSM 1558] >EIW73428.1 hypothetical protein TREMEDRAFT_24392 [Tremella mesenterica DSM 1558]	1,2-dihydroxy-3-keto-5-methylthiopentene dioxygenase {ECO:0000256|HAMAP-Rule:MF_03154} EC=1.13.11.54 {ECO:0000256|HAMAP-Rule:MF_03154} Acireductone dioxygenase (Fe(2+)-requiring) {ECO:0000256|HAMAP-Rule:MF_03154} Short=ARD {ECO:0000256|HAMAP-Rule:MF_03154} Short=Fe-ARD {ECO:0000256|HAMAP-Rule:MF_03154} OS=Kwoniella heveanensis CBS 569 ORFNames=I317_06299 {ECO:0000313|EMBL:OCF39925.1} PE=3	1,2-dihydroxy-3-keto-5-methylthiopentene dioxygenase {ECO:0000255|HAMAP-Rule:MF_03154} EC=1.13.11.54 {ECO:0000255|HAMAP-Rule:MF_03154} Acireductone dioxygenase (Fe(2+)-requiring) {ECO:0000255|HAMAP-Rule:MF_03154} Short=ARD {ECO:0000255|HAMAP-Rule:MF_03154} Short=Fe-ARD {ECO:0000255|HAMAP-Rule:MF_03154} OS=Cryptococcus neoformans var. neoformans serotype D (strain JEC21 / ATCC MYA-565) (Filobasidi…	ARD/ARD' family	[S] KOG2107 Uncharacterized conserved protein, contains double-stranded beta-helix domain
gene_sp10021700.1	N/A	GO:0016021//cellular_component integral component of membrane;GO:0055085//biological_process transmembrane transport	hypothetical protein TREMEDRAFT_13217, partial [Tremella mesenterica DSM 1558] >EIW69837.1 hypothetical protein TREMEDRAFT_13217, partial [Tremella mesenterica DSM 1558]	Major facilitator superfamily domain-containing protein {ECO:0000313|EMBL:ORY35815.1} OS=Naematelia encephala ORFNames=BCR39DRAFT_461079 {ECO:0000313|EMBL:ORY35815.1} PE=4	MFS antiporter QDR3 {ECO:0000305} OS=Candida albicans (strain SC5314 / ATCC MYA-2876) (Yeast) ORFNames=CaO19.136, CaO19.7780 PE=2	Major Facilitator Superfamily	[R] KOG0255 Synaptic vesicle transporter SVOP and related transporters (major facilitator superfamily)
gene_sp10033160.1	N/A	GO:0016020//cellular_component membrane;GO:0022857//molecular_function transmembrane transporter activity;GO:0055085//biological_process transmembrane transport;GO:0016021//cellular_component integral component of membrane	hypothetical protein PFICI_12193 [Pestalotiopsis fici W106-1] >ETS76806.1 hypothetical protein PFICI_12193 [Pestalotiopsis fici W106-1]	Uncharacterized protein {ECO:0000313|EMBL:ETS76806.1} OS=Pestalotiopsis fici (strain W106-1 / CGMCC3.15140) ORFNames=PFICI_12193 {ECO:0000313|EMBL:ETS76806.1} PE=4	Lactose permease OS=Kluyveromyces lactis (strain ATCC 8585 / CBS 2359 / DSM 70799 / NBRC 1267 / NRRL Y-1140 / WM37) (Yeast) (Candida sphaerica) Name=LAC12 OrderedLocusNames=KLLA0B14861g PE=3	Sugar (and other) transporter	[R] KOG0254 Predicted transporter (major facilitator superfamily)
gene_sp10013850.1	N/A	GO:0006812//biological_process cation transport;GO:0008324//molecular_function cation transmembrane transporter activity;GO:0055085//biological_process transmembrane transport	hypothetical protein L202_00033 [Cryptococcus amylolentus CBS 6039] >ODN83998.1 hypothetical protein L202_00033 [Cryptococcus amylolentus CBS 6039]	Uncharacterized protein {ECO:0000313|EMBL:ODN83998.1} OS=Cryptococcus amylolentus CBS 6039 ORFNames=L202_00033 {ECO:0000313|EMBL:ODN83998.1} PE=4	Potassium transport protein 1 OS=Schizosaccharomyces pombe (strain 972 / ATCC 24843) (Fission yeast) Name=trk1 Synonyms=trk ORFNames=SPAC3F10.02c PE=3	Cation transport protein	[P] KOG1341 Na+/K+ transporter
gene_sp10029740.1	K07178//RIO kinase 1 [EC:2.7.11.1]	GO:0004674//molecular_function protein serine/threonine kinase activity;GO:0005524//molecular_function ATP binding	hypothetical protein TREMEDRAFT_21535, partial [Tremella mesenterica DSM 1558] >EIW67707.1 hypothetical protein TREMEDRAFT_21535, partial [Tremella mesenterica DSM 1558]	Serine/threonine-protein kinase RIO1 {ECO:0000256|PIRNR:PIRNR038147} EC=2.7.11.1 {ECO:0000256|PIRNR:PIRNR038147} OS=Kwoniella pini CBS 10737 ORFNames=I206_02484 {ECO:0000313|EMBL:OCF51768.1} PE=3	Serine/threonine-protein kinase rio1 EC=2.7.11.1 EC=3.6.3.- OS=Schizosaccharomyces pombe (strain 972 / ATCC 24843) (Fission yeast) Name=rio1 ORFNames=SPAC10F6.10 PE=3	RIO1 family	[TD] KOG2270 Serine/threonine protein kinase involved in cell cycle control
gene_sp10043490.1	N/A	N/A	hypothetical protein AYX15_05257 [Cryptococcus neoformans var. grubii] >OXG16841.1 hypothetical protein C366_03635 [Cryptococcus neoformans var. grubii Tu401-1]	Uncharacterized protein {ECO:0000313|EMBL:KNX49801.1} Fragment OS=Cryptococcus gattii serotype B (strain R265) (Filobasidiella gattii) (Cryptococcus bacillisporus) ORFNames=CNBG_9579 {ECO:0000313|EMBL:KNX49801.1} PE=4	N/A	Glycosyltransferase sugar-binding region containing DXD motif	N/A
gene_sp10044210.1	N/A	N/A	high mobility group box domain-containing protein [Kockovaella imperatae] >ORX38554.1 high mobility group box domain-containing protein [Kockovaella imperatae]	High mobility group box domain-containing protein {ECO:0000313|EMBL:ORX38554.1} OS=Kockovaella imperatae ORFNames=BD324DRAFT_621341 {ECO:0000313|EMBL:ORX38554.1} PE=4	N/A	HMG (high mobility group) box	N/A
gene_sp10021440.1	K11594//ATP-dependent RNA helicase DDX3X [EC:3.6.4.13]	GO:0003676//molecular_function nucleic acid binding;GO:0005524//molecular_function ATP binding	hypothetical protein TREMEDRAFT_43516 [Tremella mesenterica DSM 1558] >EIW69862.1 hypothetical protein TREMEDRAFT_43516 [Tremella mesenterica DSM 1558]	ATP-dependent RNA helicase ded1 {ECO:0000313|EMBL:OCF43647.1} OS=Kwoniella heveanensis CBS 569 ORFNames=I317_02539 {ECO:0000313|EMBL:OCF43647.1} PE=3	ATP-dependent RNA helicase ded1 EC=3.6.4.13 OS=Cryptococcus neoformans var. neoformans serotype D (strain B-3501A) (Filobasidiella neoformans) Name=DED1 OrderedLocusNames=CNBA7700 PE=3	DEAD/DEAH box helicase	[A] KOG0335 ATP-dependent RNA helicase
gene_sp10016290.1	N/A	GO:0016491//molecular_function oxidoreductase activity	hypothetical protein I303_01454 [Kwoniella dejecticola CBS 10117] >OBR89625.1 hypothetical protein I303_01454 [Kwoniella dejecticola CBS 10117]	Uncharacterized protein {ECO:0000313|EMBL:OBR89625.1} OS=Kwoniella dejecticola CBS 10117 ORFNames=I303_01454 {ECO:0000313|EMBL:OBR89625.1} PE=4	N/A	Oxidoreductase family, NAD-binding Rossmann fold	N/A
gene_sp10017960.1	K00323//NAD(P) transhydrogenase [EC:1.6.1.2]	N/A	hypothetical protein TREMEDRAFT_70959 [Tremella mesenterica DSM 1558] >EIW73382.1 hypothetical protein TREMEDRAFT_70959 [Tremella mesenterica DSM 1558]	NAD(P) transhydrogenase beta subunit-domain-containing protein {ECO:0000313|EMBL:ORY26964.1} OS=Naematelia encephala ORFNames=BCR39DRAFT_539569 {ECO:0000313|EMBL:ORY26964.1} PE=4	N/A	NAD(P) transhydrogenase beta subunit	[X] TWOG0065 Unnamed protein
gene_sp10055080.1	N/A	N/A	hypothetical protein TREMEDRAFT_62877 [Tremella mesenterica DSM 1558] >EIW69149.1 hypothetical protein TREMEDRAFT_62877 [Tremella mesenterica DSM 1558]	Uncharacterized protein {ECO:0000313|EMBL:OCF42551.1} OS=Kwoniella heveanensis CBS 569 ORFNames=I317_03667 {ECO:0000313|EMBL:OCF42551.1} PE=4	N/A	Bucentaur or craniofacial development	N/A
gene_sp10007150.1	N/A	N/A	hypothetical protein L202_04184 [Cryptococcus amylolentus CBS 6039] >ODN78576.1 hypothetical protein L202_04184 [Cryptococcus amylolentus CBS 6039] >ODO06872.1 hypothetical protein I350_04232 [Cryptococcus amylolentus CBS 6273]	Uncharacterized protein {ECO:0000313|EMBL:ODN78576.1} OS=Cryptococcus amylolentus CBS 6039 ORFNames=L202_04184 {ECO:0000313|EMBL:ODN78576.1} PE=4	N/A	N/A	N/A
gene_sp10037090.1	K02917//large subunit ribosomal protein L35Ae	GO:0003735//molecular_function structural constituent of ribosome;GO:0005622//cellular_component intracellular;GO:0005840//cellular_component ribosome;GO:0006412//biological_process translation	50S small subunit ribosomal protein L33-b [Kwoniella heveanensis BCC8398] >OCF40972.1 50S small subunit ribosomal protein L33-b [Kwoniella heveanensis CBS 569]	50S small subunit ribosomal protein L33-b {ECO:0000313|EMBL:OCF40972.1} OS=Kwoniella heveanensis CBS 569 ORFNames=I317_05250 {ECO:0000313|EMBL:OCF40972.1} PE=3	60S ribosomal protein L33-A {ECO:0000303|PubMed:9559554} L37 Large ribosomal subunit protein eL33-A {ECO:0000303|PubMed:24524803} RP47 YL37 OS=Saccharomyces cerevisiae (strain ATCC 204508 / S288c) (Baker's yeast) OrderedLocusNames=YPL143W ORFNames=LPI4W, P2625 PE=1	Ribosomal protein L35Ae	[J] KOG0887 60S ribosomal protein L35A/L37
gene_sp10043160.1	K19995//secretory carrier-associated membrane protein	GO:0005758//cellular_component mitochondrial intermembrane space	hypothetical protein TREMEDRAFT_74263 [Tremella mesenterica DSM 1558] >EIW68383.1 hypothetical protein TREMEDRAFT_74263 [Tremella mesenterica DSM 1558]	Uncharacterized protein {ECO:0000313|EMBL:OCF27599.1} OS=Kwoniella bestiolae CBS 10118 ORFNames=I302_02442 {ECO:0000313|EMBL:OCF27599.1} PE=4	N/A	PRELI-like family	N/A
gene_sp10015090.1	K12883//nuclear cap-binding protein subunit 2	GO:0003676//molecular_function nucleic acid binding;GO:0000339//molecular_function RNA cap binding;GO:0005846//cellular_component nuclear cap binding complex;GO:0045292//biological_process mRNA cis splicing, via spliceosome	nuclear cap-binding protein subunit 2 [Kwoniella bestiolae CBS 10118] >OCF25406.1 nuclear cap-binding protein subunit 2 [Kwoniella bestiolae CBS 10118]	Nuclear cap-binding protein subunit 2 {ECO:0000256|RuleBase:RU364036} 20 kDa nuclear cap-binding protein {ECO:0000256|RuleBase:RU364036} OS=Kwoniella bestiolae CBS 10118 ORFNames=I302_05226 {ECO:0000313|EMBL:OCF25406.1} PE=3	Nuclear cap-binding protein subunit 2 20 kDa nuclear cap-binding protein NCBP 20 kDa subunit Short=CBP20 OS=Schizosaccharomyces pombe (strain 972 / ATCC 24843) (Fission yeast) Name=cbc2 ORFNames=SPBC13A2.01c PE=3	RNA recognition motif. (a.k.a. RRM, RBD, or RNP domain)	[A] KOG0121 Nuclear cap-binding protein complex, subunit CBP20 (RRM superfamily)
gene_sp10066390.1	N/A	GO:0016021//cellular_component integral component of membrane;GO:0055085//biological_process transmembrane transport	major facilitator superfamily domain-containing protein [Naematelia encephala]	Major facilitator superfamily domain-containing protein {ECO:0000313|EMBL:ORY23616.1} OS=Naematelia encephala ORFNames=BCR39DRAFT_548940 {ECO:0000313|EMBL:ORY23616.1} PE=4	Uncharacterized transporter C417.10 OS=Schizosaccharomyces pombe (strain 972 / ATCC 24843) (Fission yeast) ORFNames=SPCC417.10 PE=3	Major Facilitator Superfamily	[G] KOG2533 Permease of the major facilitator superfamily
gene_sp10031650.1	K10684//ubiquitin-like 1-activating enzyme E1 A [EC:6.2.1.45]	GO:0008641//molecular_function ubiquitin-like modifier activating enzyme activity	hypothetical protein TREMEDRAFT_45154 [Tremella mesenterica DSM 1558] >EIW67621.1 hypothetical protein TREMEDRAFT_45154 [Tremella mesenterica DSM 1558]	Uncharacterized protein {ECO:0000313|EMBL:ORY31798.1} OS=Naematelia encephala ORFNames=BCR39DRAFT_80560 {ECO:0000313|EMBL:ORY31798.1} PE=4	DNA damage tolerance protein rad31 OS=Schizosaccharomyces pombe (strain 972 / ATCC 24843) (Fission yeast) Name=rad31 ORFNames=SPAC4C5.04 PE=4	ThiF family	[O] KOG2014 SMT3/SUMO-activating complex, AOS1/RAD31 component
gene_sp10062780.1	N/A	N/A	hypothetical protein TREMEDRAFT_59191 [Tremella mesenterica DSM 1558] >EIW73026.1 hypothetical protein TREMEDRAFT_59191 [Tremella mesenterica DSM 1558]	Uncharacterized protein {ECO:0000313|EMBL:ORX39543.1} OS=Kockovaella imperatae ORFNames=BD324DRAFT_218986 {ECO:0000313|EMBL:ORX39543.1} PE=4	N/A	N/A	N/A
gene_sp10068670.1	N/A	N/A	hypothetical protein TREMEDRAFT_14806, partial [Tremella mesenterica DSM 1558] >EIW70043.1 hypothetical protein TREMEDRAFT_14806, partial [Tremella mesenterica DSM 1558]	Uncharacterized protein {ECO:0000313|EMBL:OCF52502.1} OS=Kwoniella pini CBS 10737 ORFNames=I206_01792 {ECO:0000313|EMBL:OCF52502.1} PE=4	N/A	N/A	N/A
gene_sp10042860.1	K17508//protein phosphatase PTC7 [EC:3.1.3.16]	GO:0003824//molecular_function catalytic activity	hypothetical protein TREMEDRAFT_16396, partial [Tremella mesenterica DSM 1558] >EIW68416.1 hypothetical protein TREMEDRAFT_16396, partial [Tremella mesenterica DSM 1558]	Uncharacterized protein {ECO:0000313|EMBL:EJT53203.1} OS=Trichosporon asahii var. asahii (strain ATCC 90039 / CBS 2479 / JCM 2466 / KCTC 7840 / NCYC 2677 / UAMH 7654) (Yeast) ORFNames=A1Q1_07441 {ECO:0000313|EMBL:EJT53203.1} PE=4	N/A	Stage II sporulation protein E (SpoIIE)	N/A
gene_sp10064480.1	K10592//E3 ubiquitin-protein ligase HUWE1 [EC:2.3.2.26]	GO:0004842//molecular_function ubiquitin-protein transferase activity	hypothetical protein TREMEDRAFT_70589 [Tremella mesenterica DSM 1558] >EIW71937.1 hypothetical protein TREMEDRAFT_70589 [Tremella mesenterica DSM 1558]	Uncharacterized protein {ECO:0000313|EMBL:OCF49245.1} OS=Kwoniella pini CBS 10737 ORFNames=I206_04933 {ECO:0000313|EMBL:OCF49245.1} PE=4	E3 ubiquitin-protein ligase ptr1 EC=2.3.2.26 HECT-type E3 ubiquitin transferase ptr1 Poly(A)+ RNA transport protein 1 OS=Schizosaccharomyces pombe (strain 972 / ATCC 24843) (Fission yeast) Name=ptr1 ORFNames=SPAC19D5.04 PE=1	Domain of Unknown Function (DUF908)	[OK] KOG0939 E3 ubiquitin-protein ligase/Putative upstream regulatory element binding protein
gene_sp10051330.1	K03861//phosphatidylinositol glycan, class P	N/A	PIG-P-domain-containing protein [Cutaneotrichosporon oleaginosum] >KLT42954.1 PIG-P-domain-containing protein [Cutaneotrichosporon oleaginosum]	PIG-P-domain-containing protein {ECO:0000313|EMBL:KLT42954.1} OS=Cutaneotrichosporon oleaginosum ORFNames=CC85DRAFT_301916 {ECO:0000313|EMBL:KLT42954.1} PE=4	N/A	PIG-P	N/A
gene_sp10060040.1	N/A	N/A	hypothetical protein BD324DRAFT_619869 [Kockovaella imperatae] >ORX38177.1 hypothetical protein BD324DRAFT_619869 [Kockovaella imperatae]	Uncharacterized protein {ECO:0000313|EMBL:ORX38177.1} OS=Kockovaella imperatae ORFNames=BD324DRAFT_619869 {ECO:0000313|EMBL:ORX38177.1} PE=4	N/A	N/A	N/A
gene_sp10050610.1	N/A	N/A	hypothetical protein L486_04930 [Kwoniella mangroviensis CBS 10435]	Uncharacterized protein {ECO:0000313|EMBL:OCF57472.1} OS=Kwoniella mangroviensis CBS 10435 ORFNames=L486_04930 {ECO:0000313|EMBL:OCF57472.1} PE=4	Protein mmf1, mitochondrial Isoleucine biosynthesis and maintenance of intact mitochondria 1 Maintenance of mitochondrial function 1 Precursor OS=Schizosaccharomyces pombe (strain 972 / ATCC 24843) (Fission yeast) Name=mmf1 Synonyms=pmf1 ORFNames=SPBC2G2.04c PE=3	Endoribonuclease L-PSP	[J] KOG2317 Putative translation initiation inhibitor UK114/IBM1
gene_sp10042800.1	N/A	GO:0016021//cellular_component integral component of membrane;GO:0055085//biological_process transmembrane transport	major facilitator superfamily domain-containing protein [Naematelia encephala]	Major facilitator superfamily domain-containing protein {ECO:0000313|EMBL:ORY35678.1} OS=Naematelia encephala ORFNames=BCR39DRAFT_489551 {ECO:0000313|EMBL:ORY35678.1} PE=4	N/A	Major Facilitator Superfamily	N/A
gene_sp10054080.1	K01940//argininosuccinate synthase [EC:6.3.4.5]	GO:0004055//molecular_function argininosuccinate synthase activity;GO:0005524//molecular_function ATP binding;GO:0006526//biological_process arginine biosynthetic process	hypothetical protein TREMEDRAFT_44594 [Tremella mesenterica DSM 1558] >EIW68841.1 hypothetical protein TREMEDRAFT_44594 [Tremella mesenterica DSM 1558]	Putative argininosuccinate synthase {ECO:0000313|EMBL:ORY27759.1} OS=Naematelia encephala ORFNames=BCR39DRAFT_565606 {ECO:0000313|EMBL:ORY27759.1} PE=3	Argininosuccinate synthase EC=6.3.4.5 Citrulline--aspartate ligase OS=Saccharomyces cerevisiae (strain ATCC 204508 / S288c) (Baker's yeast) Name=ARG1 OrderedLocusNames=YOL058W ORFNames=O1228 PE=1	Arginosuccinate synthase	[E] KOG1706 Argininosuccinate synthase
gene_sp10024450.1	N/A	N/A	hypothetical protein TREMEDRAFT_66115 [Tremella mesenterica DSM 1558] >EIW65739.1 hypothetical protein TREMEDRAFT_66115 [Tremella mesenterica DSM 1558]	Uncharacterized protein {ECO:0000313|EMBL:EIW65739.1} OS=Tremella mesenterica (strain ATCC 24925 / CBS 8224 / DSM 1558 / NBRC 9311 / NRRL Y-6157 / RJB 2259-6) (Jelly fungus) ORFNames=TREMEDRAFT_66115 {ECO:0000313|EMBL:EIW65739.1} PE=4	N/A	N/A	N/A
gene_sp10067610.1	K17970//mitochondrial division protein 1	GO:0005515//molecular_function protein binding	hypothetical protein TREMEDRAFT_67302 [Tremella mesenterica DSM 1558] >EIW73278.1 hypothetical protein TREMEDRAFT_67302 [Tremella mesenterica DSM 1558]	Putative peripheral protein of the cytosolic face of the mitochondrial outer membrane {ECO:0000313|EMBL:ORY34344.1} OS=Naematelia encephala ORFNames=BCR39DRAFT_477319 {ECO:0000313|EMBL:ORY34344.1} PE=4	Mitochondrial division protein 1 OS=Cryptococcus neoformans var. neoformans serotype D (strain B-3501A) (Filobasidiella neoformans) Name=MDV1 OrderedLocusNames=CNBK1470 PE=3	WD domain, G-beta repeat	[R] KOG4155 FOG: WD40 repeat
gene_sp10015000.1	K03564//peroxiredoxin Q/BCP [EC:1.11.1.15]	GO:0016209//molecular_function antioxidant activity;GO:0016491//molecular_function oxidoreductase activity;GO:0055114//biological_process oxidation-reduction process	thioredoxin-like protein [Naematelia encephala]	Thioredoxin-like protein {ECO:0000313|EMBL:ORY26331.1} OS=Naematelia encephala ORFNames=BCR39DRAFT_541343 {ECO:0000313|EMBL:ORY26331.1} PE=4	Peroxiredoxin bcp1 Short=Prx EC=1.11.1.15 Bacterioferritin comigratory protein 1 Short=BCP Nuclear thiol peroxidase Short=nTPx Thioredoxin peroxidase OS=Schizosaccharomyces pombe (strain 972 / ATCC 24843) (Fission yeast) Name=bcp1 ORFNames=SPBC1773.02c PE=1	AhpC/TSA family	[O] KOG0855 Alkyl hydroperoxide reductase, thiol specific antioxidant and related enzymes
gene_sp10052840.1	N/A	GO:0015074//biological_process DNA integration	hypothetical protein TREMEDRAFT_27029, partial [Tremella mesenterica DSM 1558] >EIW71771.1 hypothetical protein TREMEDRAFT_27029, partial [Tremella mesenterica DSM 1558]	Uncharacterized protein {ECO:0000313|EMBL:OAJ10302.1} OS=Tilletia caries (wheat bunt fungus) ORFNames=A4X03_g7498 {ECO:0000313|EMBL:OAJ10302.1} PE=4	Putative transposon Ty5-1 protein YCL074W OS=Saccharomyces cerevisiae (strain ATCC 204508 / S288c) (Baker's yeast) Name=TY5A OrderedLocusNames=YCL074W ORFNames=YCL74W PE=5	Integrase core domain	[R] KOG0017 FOG: Transposon-encoded proteins with TYA, reverse transcriptase, integrase domains in various combinations
gene_sp10005590.1	N/A	N/A	hypothetical protein I303_01436 [Kwoniella dejecticola CBS 10117] >OBR89607.1 hypothetical protein I303_01436 [Kwoniella dejecticola CBS 10117]	Uncharacterized protein {ECO:0000313|EMBL:OBR89607.1} OS=Kwoniella dejecticola CBS 10117 ORFNames=I303_01436 {ECO:0000313|EMBL:OBR89607.1} PE=4	N/A	N/A	N/A
gene_sp10008200.1	N/A	N/A	hypothetical protein TREMEDRAFT_73282 [Tremella mesenterica DSM 1558] >EIW71375.1 hypothetical protein TREMEDRAFT_73282 [Tremella mesenterica DSM 1558]	Universal stress protein {ECO:0000313|EMBL:OCF48111.1} OS=Kwoniella pini CBS 10737 ORFNames=I206_05979 {ECO:0000313|EMBL:OCF48111.1} PE=4	Universal stress protein A family protein C25B2.10 OS=Schizosaccharomyces pombe (strain 972 / ATCC 24843) (Fission yeast) ORFNames=SPBC25B2.10 PE=1	N/A	[R] TWOG0092 Predicted glycosyltransferase
gene_sp10023890.1	N/A	GO:0016021//cellular_component integral component of membrane;GO:0055085//biological_process transmembrane transport	hypothetical protein I316_05927 [Kwoniella heveanensis BCC8398] >OCF39397.1 hypothetical protein I317_06825 [Kwoniella heveanensis CBS 569]	Uncharacterized protein {ECO:0000313|EMBL:OCF39397.1} OS=Kwoniella heveanensis CBS 569 ORFNames=I317_06825 {ECO:0000313|EMBL:OCF39397.1} PE=4	MFS transporter prlL {ECO:0000303|PubMed:25226362} Pyrrolocin biosynthesis protein L {ECO:0000303|PubMed:25226362} OS=Fungal sp. (strain NRRL 50135) Name=prlL {ECO:0000303|PubMed:25226362} PE=3	Major Facilitator Superfamily	[G] KOG2533 Permease of the major facilitator superfamily
gene_sp10025960.1	K20474//RAD50-interacting protein 1	GO:0005783//cellular_component endoplasmic reticulum;GO:0048193//biological_process Golgi vesicle transport	TIP-1 family-domain-containing protein [Naematelia encephala]	TIP-1 family-domain-containing protein {ECO:0000313|EMBL:ORY33806.1} OS=Naematelia encephala ORFNames=BCR39DRAFT_519308 {ECO:0000313|EMBL:ORY33806.1} PE=4	N/A	RINT-1 / TIP-1 family	[UD] KOG2218 ER to golgi transport protein/RAD50-interacting protein 1
gene_sp10002270.1	N/A	GO:0005975//biological_process carbohydrate metabolic process;GO:0016810//molecular_function hydrolase activity, acting on carbon-nitrogen (but not peptide) bonds	hypothetical protein TREMEDRAFT_39832 [Tremella mesenterica DSM 1558] >EIW68334.1 hypothetical protein TREMEDRAFT_39832 [Tremella mesenterica DSM 1558]	Chitin deacetylase-like manno protein MP98 {ECO:0000313|EMBL:ORX38994.1} OS=Kockovaella imperatae ORFNames=BD324DRAFT_618140 {ECO:0000313|EMBL:ORX38994.1} PE=4	Chitin deacetylase EC=3.5.1.41 Precursor OS=Amylomyces rouxii (Filamentous fungus) (Mucor rouxii) PE=1	Polysaccharide deacetylase	N/A
gene_sp10004080.1	K08266//target of rapamycin complex subunit LST8	GO:0005515//molecular_function protein binding;GO:0031929//biological_process TOR signaling;GO:0031931//cellular_component TORC1 complex;GO:0031932//cellular_component TORC2 complex;GO:0032008//biological_process positive regulation of TOR signaling	hypothetical protein TREMEDRAFT_72755 [Tremella mesenterica DSM 1558] >EIW72401.1 hypothetical protein TREMEDRAFT_72755 [Tremella mesenterica DSM 1558]	WD40-repeat-containing domain protein {ECO:0000313|EMBL:ORY23360.1} OS=Naematelia encephala ORFNames=BCR39DRAFT_583391 {ECO:0000313|EMBL:ORY23360.1} PE=4	Target of rapamycin complex subunit wat1 {ECO:0000305|PubMed:18076573} Short=TORC subunit wat1 WD repeat-containing protein pop3 OS=Schizosaccharomyces pombe (strain 972 / ATCC 24843) (Fission yeast) ORFNames=SPBC21B10.05c {ECO:0000312|PomBase:SPBC21B10.05c} PE=1	WD domain, G-beta repeat	[R] KOG0315 G-protein beta subunit-like protein (contains WD40 repeats)
gene_sp10057450.1	K14807//ATP-dependent RNA helicase DDX51/DBP6 [EC:3.6.4.13]	GO:0003676//molecular_function nucleic acid binding;GO:0005524//molecular_function ATP binding	hypothetical protein TREMEDRAFT_35235, partial [Tremella mesenterica DSM 1558] >EIW66250.1 hypothetical protein TREMEDRAFT_35235, partial [Tremella mesenterica DSM 1558]	Uncharacterized protein {ECO:0000313|EMBL:EIW66250.1} Fragment OS=Tremella mesenterica (strain ATCC 24925 / CBS 8224 / DSM 1558 / NBRC 9311 / NRRL Y-6157 / RJB 2259-6) (Jelly fungus) ORFNames=TREMEDRAFT_35235 {ECO:0000313|EMBL:EIW66250.1} PE=3	ATP-dependent RNA helicase dbp6 EC=3.6.4.13 OS=Schizosaccharomyces pombe (strain 972 / ATCC 24843) (Fission yeast) Name=dbp6 ORFNames=SPCC285.03 PE=2	Helicase conserved C-terminal domain	[A] KOG0350 DEAD-box ATP-dependent RNA helicase
gene_sp10009290.1	K14822//rRNA-processing protein CGR1	N/A	hypothetical protein TREMEDRAFT_28248 [Tremella mesenterica DSM 1558] >EIW71688.1 hypothetical protein TREMEDRAFT_28248 [Tremella mesenterica DSM 1558]	N/A	N/A	Cgr1 family	N/A
gene_sp10033780.1	K18849//25S rRNA (adenine2142-N1)-methyltransferase [EC:2.1.1.286]	GO:0016433//molecular_function rRNA (adenine) methyltransferase activity	hypothetical protein I317_01186 [Kwoniella heveanensis CBS 569]	25S rRNA adenine-N(1) methyltransferase {ECO:0000256|HAMAP-Rule:MF_03044} EC=2.1.1.- {ECO:0000256|HAMAP-Rule:MF_03044} OS=Kwoniella heveanensis CBS 569 ORFNames=I317_01186 {ECO:0000313|EMBL:OCF44907.1} PE=3	25S rRNA adenine-N(1) methyltransferase {ECO:0000255|HAMAP-Rule:MF_03044} EC=2.1.1.- {ECO:0000255|HAMAP-Rule:MF_03044} OS=Schizosaccharomyces pombe (strain 972 / ATCC 24843) (Fission yeast) ORFNames=SPAC630.10 PE=3	25S rRNA (adenine(2142)-N(1))-methyltransferase, Bmt2	[X] TWOG0321 Unnamed protein
gene_sp10022500.1	N/A	N/A	hypothetical protein I302_01453 [Kwoniella bestiolae CBS 10118] >OCF29940.1 hypothetical protein I302_01453 [Kwoniella bestiolae CBS 10118]	Uncharacterized protein {ECO:0000313|EMBL:OCF29940.1} OS=Kwoniella bestiolae CBS 10118 ORFNames=I302_01453 {ECO:0000313|EMBL:OCF29940.1} PE=4	N/A	N/A	N/A
gene_sp10065970.1	K01870//isoleucyl-tRNA synthetase [EC:6.1.1.5]	GO:0000166//molecular_function nucleotide binding;GO:0004812//molecular_function aminoacyl-tRNA ligase activity;GO:0005524//molecular_function ATP binding;GO:0006418//biological_process tRNA aminoacylation for protein translation;GO:0004822//molecular_function isoleucine-tRNA ligase activity;GO:0005737//cellular_component cytoplasm;GO:0006428//biological_process isoleucyl-tRNA aminoacylation	hypothetical protein TREMEDRAFT_43327 [Tremella mesenterica DSM 1558] >EIW70713.1 hypothetical protein TREMEDRAFT_43327 [Tremella mesenterica DSM 1558]	Uncharacterized protein {ECO:0000313|EMBL:EAL23567.1} OS=Cryptococcus neoformans var. neoformans serotype D (strain B-3501A) (Filobasidiella neoformans) OrderedLocusNames=CNBA2140 {ECO:0000313|EMBL:EAL23567.1} PE=3	Isoleucine--tRNA ligase, cytoplasmic EC=6.1.1.5 Isoleucyl-tRNA synthetase Short=IleRS OS=Saccharomyces cerevisiae (strain ATCC 204508 / S288c) (Baker's yeast) Name=ILS1 OrderedLocusNames=YBL076C ORFNames=YBL0734 PE=1	Anticodon-binding domain of tRNA	[J] KOG0434 Isoleucyl-tRNA synthetase
gene_sp10040670.1	K12670//oligosaccharyltransferase complex subunit beta	GO:0005789//cellular_component endoplasmic reticulum membrane;GO:0018279//biological_process protein N-linked glycosylation via asparagine	hypothetical protein TREMEDRAFT_71740 [Tremella mesenterica DSM 1558] >EIW68966.1 hypothetical protein TREMEDRAFT_71740 [Tremella mesenterica DSM 1558]	Dolichyl-diphosphooligosaccharide--protein glycosyltransferase subunit WBP1 {ECO:0000256|RuleBase:RU361142} Short=Oligosaccharyl transferase subunit WBP1 {ECO:0000256|RuleBase:RU361142} EC=2.4.99.18 {ECO:0000256|RuleBase:RU361142} OS=Kwoniella heveanensis CBS 569 ORFNames=I317_00943 {ECO:0000313|EMBL:OCF45141.1} PE=3	Dolichyl-diphosphooligosaccharide--protein glycosyltransferase subunit wbp1 Short=Oligosaccharyl transferase 48 kDa subunit EC=2.4.99.18 Oligosaccharyl transferase subunit beta Precursor OS=Schizosaccharomyces pombe (strain 972 / ATCC 24843) (Fission yeast) Name=wbp1 ORFNames=SPCC338.15 PE=2	Oligosaccharyltransferase 48 kDa subunit beta	[O] KOG2754 Oligosaccharyltransferase, beta subunit
gene_sp10004060.1	N/A	N/A	tricarboxylate carrier [Kwoniella mangroviensis CBS 10435]	Tricarboxylate carrier {ECO:0000313|EMBL:OCF54323.1} OS=Kwoniella mangroviensis CBS 10435 ORFNames=L486_08237 {ECO:0000313|EMBL:OCF54323.1} PE=3	Citrate/oxoglutarate carrier protein {ECO:0000303|PubMed:20371607} Short=Coc1p {ECO:0000303|PubMed:20371607} Mitochondrial DNA replication protein YHM2 {ECO:0000305} OS=Saccharomyces cerevisiae (strain ATCC 204508 / S288c) (Baker's yeast) Name=YHM2 OrderedLocusNames=YMR241W ORFNames=YM9408.03 PE=1	Mitochondrial carrier protein	[C] KOG0756 Mitochondrial tricarboxylate/dicarboxylate carrier proteins
gene_sp10028410.1	N/A	N/A	hypothetical protein TREMEDRAFT_42471 [Tremella mesenterica DSM 1558] >EIW73665.1 hypothetical protein TREMEDRAFT_42471 [Tremella mesenterica DSM 1558]	Uncharacterized protein {ECO:0000313|EMBL:ORY31355.1} OS=Naematelia encephala ORFNames=BCR39DRAFT_526267 {ECO:0000313|EMBL:ORY31355.1} PE=3	Peroxisomal hydratase-dehydrogenase-epimerase Short=HDE Multifunctional beta-oxidation protein Short=MFP 2-enoyl-CoA hydratase EC=4.2.1.119 (3R)-3-hydroxyacyl-CoA dehydrogenase EC=1.1.1.n12 OS=Candida tropicalis (Yeast) PE=1	short chain dehydrogenase	[R] KOG0725 Reductases with broad range of substrate specificities
gene_sp10039630.1	K02920//large subunit ribosomal protein L36e	GO:0003735//molecular_function structural constituent of ribosome;GO:0005622//cellular_component intracellular;GO:0005840//cellular_component ribosome;GO:0006412//biological_process translation	50S small subunit ribosomal protein L36e [Kwoniella bestiolae CBS 10118] >OCF23786.1 50S small subunit ribosomal protein L36e [Kwoniella bestiolae CBS 10118]	60S ribosomal protein L36 {ECO:0000256|RuleBase:RU000665} OS=Kwoniella bestiolae CBS 10118 ORFNames=I302_06770 {ECO:0000313|EMBL:OCF23786.1} PE=3	60S ribosomal protein L36-A OS=Schizosaccharomyces pombe (strain 972 / ATCC 24843) (Fission yeast) Name=rpl3601 Synonyms=rpl36, rpl36a ORFNames=SPCC970.05 PE=3	Ribosomal protein L36e	[J] KOG3452 60S ribosomal protein L36
gene_sp10023340.1	K01694//tryptophan synthase [EC:4.2.1.20]	GO:0004834//molecular_function tryptophan synthase activity;GO:0006568//biological_process tryptophan metabolic process	hypothetical protein TREMEDRAFT_43589 [Tremella mesenterica DSM 1558] >EIW69944.1 hypothetical protein TREMEDRAFT_43589 [Tremella mesenterica DSM 1558]	Tryptophan synthase {ECO:0000256|RuleBase:RU003663} EC=4.2.1.20 {ECO:0000256|RuleBase:RU003663} OS=Naematelia encephala ORFNames=BCR39DRAFT_560484 {ECO:0000313|EMBL:ORY26598.1} PE=3	Tryptophan synthase EC=4.2.1.20 OS=Coprinopsis cinerea (strain Okayama-7 / 130 / ATCC MYA-4618 / FGSC 9003) (Inky cap fungus) (Hormographiella aspergillata) Name=TRP-1 ORFNames=CC1G_13871 PE=3	Pyridoxal-phosphate dependent enzyme	[E] KOG1395 Tryptophan synthase beta chain
gene_sp10016730.1	N/A	N/A	hypothetical protein TREMEDRAFT_58276 [Tremella mesenterica DSM 1558] >EIW72121.1 hypothetical protein TREMEDRAFT_58276 [Tremella mesenterica DSM 1558]	Uncharacterized protein {ECO:0000313|EMBL:ORY21641.1} Fragment OS=Naematelia encephala ORFNames=BCR39DRAFT_457520 {ECO:0000313|EMBL:ORY21641.1} PE=4	N/A	N/A	N/A
gene_sp10064790.1	N/A	GO:0016757//molecular_function transferase activity, transferring glycosyl groups	hypothetical protein TREMEDRAFT_73069 [Tremella mesenterica DSM 1558] >EIW73425.1 hypothetical protein TREMEDRAFT_73069 [Tremella mesenterica DSM 1558]	Uncharacterized protein {ECO:0000313|EMBL:OCF30806.1} OS=Kwoniella heveanensis BCC8398 ORFNames=I316_07529 {ECO:0000313|EMBL:OCF30806.1} PE=4	Glycogenin-1 EC=2.4.1.186 Glycogen synthesis initiator protein 1 Glycogenin glucosyltransferase 1 OS=Saccharomyces cerevisiae (strain YJM789) (Baker's yeast) Name=GLG1 ORFNames=SCY_3428 PE=2	Glycosyl transferase family 8	[G] KOG1950 Glycosyl transferase, family 8 - glycogenin
gene_sp10032660.1	K14455//aspartate aminotransferase, mitochondrial [EC:2.6.1.1]	GO:0006520//biological_process cellular amino acid metabolic process;GO:0008483//molecular_function transaminase activity;GO:0009058//biological_process biosynthetic process;GO:0030170//molecular_function pyridoxal phosphate binding	putative aspartate transaminase [Naematelia encephala]	Aspartate aminotransferase {ECO:0000256|RuleBase:RU000480} EC=2.6.1.1 {ECO:0000256|RuleBase:RU000480} OS=Naematelia encephala ORFNames=BCR39DRAFT_536092 {ECO:0000313|EMBL:ORY28002.1} PE=4	Aspartate aminotransferase, mitochondrial EC=2.6.1.1 Transaminase A Precursor OS=Schizosaccharomyces pombe (strain 972 / ATCC 24843) (Fission yeast) ORFNames=SPBC725.01 PE=3	Aminotransferase class I and II	[E] KOG1411 Aspartate aminotransferase/Glutamic oxaloacetic transaminase AAT1/GOT2
gene_sp10030210.1	N/A	GO:0003676//molecular_function nucleic acid binding	hypothetical protein I303_03007 [Kwoniella dejecticola CBS 10117] >OBR86985.1 hypothetical protein I303_03007 [Kwoniella dejecticola CBS 10117]	Uncharacterized protein {ECO:0000313|EMBL:OBR86985.1} OS=Kwoniella dejecticola CBS 10117 ORFNames=I303_03007 {ECO:0000313|EMBL:OBR86985.1} PE=4	pH-response transcription factor pacC/RIM101 OS=Cryptococcus neoformans var. neoformans serotype D (strain B-3501A) (Filobasidiella neoformans) Name=RIM101 OrderedLocusNames=CNBL0920 PE=3	N/A	[R] KOG1721 FOG: Zn-finger
gene_sp10005080.1	K01934//5-formyltetrahydrofolate cyclo-ligase [EC:6.3.3.2]	N/A	hypothetical protein TREMEDRAFT_72972 [Tremella mesenterica DSM 1558] >EIW73068.1 hypothetical protein TREMEDRAFT_72972 [Tremella mesenterica DSM 1558]	5-formyltetrahydrofolate cyclo-ligase {ECO:0000313|EMBL:OCF27018.1} OS=Kwoniella bestiolae CBS 10118 ORFNames=I302_01853 {ECO:0000313|EMBL:OCF27018.1} PE=4	N/A	5-formyltetrahydrofolate cyclo-ligase family	N/A
gene_sp10062820.1	N/A	GO:0016407//molecular_function acetyltransferase activity	maltose O-acetyltransferase [Kwoniella dejecticola CBS 10117] >OBR86609.1 maltose O-acetyltransferase [Kwoniella dejecticola CBS 10117]	Maltose O-acetyltransferase {ECO:0000313|EMBL:OBR86609.1} OS=Kwoniella dejecticola CBS 10117 ORFNames=I303_02618 {ECO:0000313|EMBL:OBR86609.1} PE=4	N/A	Bacterial transferase hexapeptide (six repeats)	N/A
gene_sp10030150.1	N/A	N/A	hypothetical protein CC85DRAFT_241543 [Cutaneotrichosporon oleaginosum] >KLT45024.1 hypothetical protein CC85DRAFT_241543 [Cutaneotrichosporon oleaginosum]	Uncharacterized protein {ECO:0000313|EMBL:KLT45024.1} OS=Cutaneotrichosporon oleaginosum ORFNames=CC85DRAFT_241543 {ECO:0000313|EMBL:KLT45024.1} PE=4	N/A	N/A	N/A
gene_sp10061450.1	N/A	N/A	hypothetical protein TREMEDRAFT_24256, partial [Tremella mesenterica DSM 1558] >EIW72958.1 hypothetical protein TREMEDRAFT_24256, partial [Tremella mesenterica DSM 1558]	Uncharacterized protein {ECO:0000313|EMBL:ORY26506.1} OS=Naematelia encephala ORFNames=BCR39DRAFT_256661 {ECO:0000313|EMBL:ORY26506.1} PE=4	Putative fungistatic metabolite OS=Chaetomium globosum (strain ATCC 6205 / CBS 148.51 / DSM 1962 / NBRC 6347 / NRRL 1970) (Soil fungus) ORFNames=CHGG_05463 PE=1	WSC domain	N/A
gene_sp10055990.1	N/A	N/A	oxidoreductase [Naematelia encephala]	Oxidoreductase {ECO:0000313|EMBL:ORY25848.1} OS=Naematelia encephala ORFNames=BCR39DRAFT_589982 {ECO:0000313|EMBL:ORY25848.1} PE=4	3-oxoacyl-[acyl-carrier-protein] reductase EC=1.1.1.100 3-ketoacyl-acyl carrier protein reductase OS=Schizosaccharomyces pombe (strain 972 / ATCC 24843) (Fission yeast) Name=oar2 ORFNames=SPAC3G9.02 PE=3	Enoyl-(Acyl carrier protein) reductase	[I] KOG1200 Mitochondrial/plastidial beta-ketoacyl-ACP reductase
gene_sp10032640.1	K00326//cytochrome-b5 reductase [EC:1.6.2.2]	GO:0016491//molecular_function oxidoreductase activity;GO:0055114//biological_process oxidation-reduction process	hypothetical protein TREMEDRAFT_30374 [Tremella mesenterica DSM 1558] >EIW69320.1 hypothetical protein TREMEDRAFT_30374 [Tremella mesenterica DSM 1558]	NADH-cytochrome b5 reductase {ECO:0000256|RuleBase:RU361226} EC=1.6.2.2 {ECO:0000256|RuleBase:RU361226} OS=Kwoniella mangroviensis CBS 10435 ORFNames=L486_06002 {ECO:0000313|EMBL:OCF56061.1} PE=3	NADH-cytochrome b5 reductase 1 EC=1.6.2.2 Microsomal cytochrome b reductase OS=Cryptococcus neoformans var. neoformans serotype D (strain B-3501A) (Filobasidiella neoformans) Name=CBR1 OrderedLocusNames=CNBM0240 PE=3	Oxidoreductase FAD-binding domain	[HC] KOG0534 NADH-cytochrome b-5 reductase
gene_sp10040220.1	N/A	N/A	efflux protein EncT [Kwoniella heveanensis BCC8398] >OCF39116.1 efflux protein EncT [Kwoniella heveanensis CBS 569]	Efflux protein EncT {ECO:0000313|EMBL:OCF39116.1} OS=Kwoniella heveanensis CBS 569 ORFNames=I317_07099 {ECO:0000313|EMBL:OCF39116.1} PE=4	N/A	N/A	N/A
gene_sp10061470.1	K12735//peptidyl-prolyl cis-trans isomerase-like 4 [EC:5.2.1.8]	GO:0000413//biological_process protein peptidyl-prolyl isomerization;GO:0003755//molecular_function peptidyl-prolyl cis-trans isomerase activity;GO:0003676//molecular_function nucleic acid binding	hypothetical protein TREMEDRAFT_42115 [Tremella mesenterica DSM 1558] >EIW72961.1 hypothetical protein TREMEDRAFT_42115 [Tremella mesenterica DSM 1558]	Cyclophilin-like domain-containing protein {ECO:0000313|EMBL:ORX35078.1} OS=Kockovaella imperatae ORFNames=BD324DRAFT_633830 {ECO:0000313|EMBL:ORX35078.1} PE=4	Peptidyl-prolyl cis-trans isomerase-like 4 Short=PPIase EC=5.2.1.8 Rotamase OS=Cryptococcus neoformans var. neoformans serotype D (strain B-3501A) (Filobasidiella neoformans) Name=CYP6 OrderedLocusNames=CNBA4680 PE=3	RNA recognition motif. (a.k.a. RRM, RBD, or RNP domain)	[O] KOG0415 Predicted peptidyl prolyl cis-trans isomerase
gene_sp10029990.1	N/A	N/A	hypothetical protein TREMEDRAFT_64326 [Tremella mesenterica DSM 1558] >EIW67734.1 hypothetical protein TREMEDRAFT_64326 [Tremella mesenterica DSM 1558]	Uncharacterized protein {ECO:0000313|EMBL:OCF57041.1} OS=Kwoniella mangroviensis CBS 10435 ORFNames=L486_05898 {ECO:0000313|EMBL:OCF57041.1} PE=4	N/A	N/A	N/A
gene_sp10012030.1	K09660//mannose-P-dolichol utilization defect 1	N/A	hypothetical protein TREMEDRAFT_73172 [Tremella mesenterica DSM 1558] >EIW71052.1 hypothetical protein TREMEDRAFT_73172 [Tremella mesenterica DSM 1558]	Mannose-P-dolichol utilization defect 1 {ECO:0000313|EMBL:OCF47050.1} OS=Kwoniella pini CBS 10737 ORFNames=I206_06824 {ECO:0000313|EMBL:OCF47050.1} PE=4	N/A	PQ loop repeat	N/A
gene_sp10032400.1	K09486//hypoxia up-regulated 1	N/A	hypothetical protein TREMEDRAFT_30950 [Tremella mesenterica DSM 1558] >EIW69356.1 hypothetical protein TREMEDRAFT_30950 [Tremella mesenterica DSM 1558]	Hypoxia up-regulated 1 {ECO:0000313|EMBL:OCF36427.1} OS=Kwoniella heveanensis BCC8398 ORFNames=I316_01676 {ECO:0000313|EMBL:OCF36427.1} PE=3	Heat shock protein 70 homolog lhs1 EC=3.6.1.3 Precursor OS=Schizosaccharomyces pombe (strain 972 / ATCC 24843) (Fission yeast) ORFNames=SPAC1F5.06 PE=3	Hsp70 protein	[O] KOG0104 Molecular chaperones GRP170/SIL1, HSP70 superfamily
gene_sp10054360.1	N/A	N/A	hypothetical protein I203_02103 [Kwoniella mangroviensis CBS 8507] >OCF68717.1 hypothetical protein I203_02103 [Kwoniella mangroviensis CBS 8507]	Uncharacterized protein {ECO:0000313|EMBL:OCF58925.1} OS=Kwoniella mangroviensis CBS 10435 ORFNames=L486_03418 {ECO:0000313|EMBL:OCF58925.1} PE=4	N/A	N/A	N/A
gene_sp10050540.1	N/A	N/A	hypothetical protein I303_08653 [Kwoniella dejecticola CBS 10117] >OBR81267.1 hypothetical protein I303_08653 [Kwoniella dejecticola CBS 10117]	Uncharacterized protein {ECO:0000313|EMBL:OBR81267.1} OS=Kwoniella dejecticola CBS 10117 ORFNames=I303_08653 {ECO:0000313|EMBL:OBR81267.1} PE=4	N/A	Fungal specific transcription factor domain	N/A
gene_sp10040790.1	N/A	GO:0016021//cellular_component integral component of membrane;GO:0055085//biological_process transmembrane transport	hypothetical protein TREMEDRAFT_70106 [Tremella mesenterica DSM 1558] >EIW66522.1 hypothetical protein TREMEDRAFT_70106 [Tremella mesenterica DSM 1558]	Uncharacterized protein {ECO:0000313|EMBL:EIW66522.1} OS=Tremella mesenterica (strain ATCC 24925 / CBS 8224 / DSM 1558 / NBRC 9311 / NRRL Y-6157 / RJB 2259-6) (Jelly fungus) ORFNames=TREMEDRAFT_70106 {ECO:0000313|EMBL:EIW66522.1} PE=4	N/A	Major Facilitator Superfamily	N/A
gene_sp10044870.1	K11376//elongator complex protein 5	GO:0002098//biological_process tRNA wobble uridine modification;GO:0033588//cellular_component Elongator holoenzyme complex	hypothetical protein BD324DRAFT_621923 [Kockovaella imperatae] >ORX38683.1 hypothetical protein BD324DRAFT_621923 [Kockovaella imperatae]	Uncharacterized protein {ECO:0000313|EMBL:ORX38683.1} OS=Kockovaella imperatae ORFNames=BD324DRAFT_621923 {ECO:0000313|EMBL:ORX38683.1} PE=4	N/A	Elongator subunit Iki1	N/A
gene_sp10039480.1	N/A	N/A	hypothetical protein TREMEDRAFT_63511 [Tremella mesenterica DSM 1558] >EIW68341.1 hypothetical protein TREMEDRAFT_63511 [Tremella mesenterica DSM 1558]	Uncharacterized protein {ECO:0000313|EMBL:OCF23823.1} OS=Kwoniella bestiolae CBS 10118 ORFNames=I302_06807 {ECO:0000313|EMBL:OCF23823.1} PE=4	Ingression protein fic1 Cdc15-interacting C2 domain-containing protein 1 OS=Schizosaccharomyces pombe (strain 972 / ATCC 24843) (Fission yeast) Name=fic1 ORFNames=SPBC83.18c PE=1	C2 domain	[X] TWOG1001 Unnamed protein
gene_sp10046260.1	K06126//ubiquinone biosynthesis monooxygenase Coq6 [EC:1.14.13.-]	GO:0071949//molecular_function FAD binding	ubiquinone biosynthesis monooxygenase COQ6 [Kwoniella heveanensis CBS 569]	Ubiquinone biosynthesis monooxygenase COQ6 {ECO:0000313|EMBL:OCF38964.1} OS=Kwoniella heveanensis CBS 569 ORFNames=I317_07259 {ECO:0000313|EMBL:OCF38964.1} PE=4	Ubiquinone biosynthesis monooxygenase COQ6, mitochondrial {ECO:0000255|HAMAP-Rule:MF_03193} EC=1.14.13.- {ECO:0000255|HAMAP-Rule:MF_03193} OS=Schizosaccharomyces pombe (strain 972 / ATCC 24843) (Fission yeast) Name=coq6 {ECO:0000255|HAMAP-Rule:MF_03193} ORFNames=SPBC146.12 PE=3	FAD binding domain	[HC] KOG3855 Monooxygenase involved in coenzyme Q (ubiquinone) biosynthesis
gene_sp10056840.1	N/A	N/A	hypothetical protein TREMEDRAFT_65432 [Tremella mesenterica DSM 1558] >EIW66563.1 hypothetical protein TREMEDRAFT_65432 [Tremella mesenterica DSM 1558]	Uncharacterized protein {ECO:0000313|EMBL:EIW66563.1} OS=Tremella mesenterica (strain ATCC 24925 / CBS 8224 / DSM 1558 / NBRC 9311 / NRRL Y-6157 / RJB 2259-6) (Jelly fungus) ORFNames=TREMEDRAFT_65432 {ECO:0000313|EMBL:EIW66563.1} PE=4	N/A	N/A	N/A
gene_sp10010750.1	N/A	GO:0005634//cellular_component nucleus;GO:0006355//biological_process regulation of transcription, DNA-templated;GO:0043189//cellular_component H4/H2A histone acetyltransferase complex	hypothetical protein TREMEDRAFT_60282 [Tremella mesenterica DSM 1558] >EIW71352.1 hypothetical protein TREMEDRAFT_60282 [Tremella mesenterica DSM 1558]	Uncharacterized protein {ECO:0000313|EMBL:ORY34579.1} OS=Naematelia encephala ORFNames=BCR39DRAFT_513465 {ECO:0000313|EMBL:ORY34579.1} PE=4	N/A	Chromatin modification-related protein EAF7	N/A
gene_sp10042510.1	N/A	GO:0000329//cellular_component fungal-type vacuole membrane;GO:0005543//molecular_function phospholipid binding;GO:0042144//biological_process vacuole fusion, non-autophagic	hypothetical protein TREMEDRAFT_15956, partial [Tremella mesenterica DSM 1558] >EIW66623.1 hypothetical protein TREMEDRAFT_15956, partial [Tremella mesenterica DSM 1558]	Uncharacterized protein {ECO:0000313|EMBL:EIW66623.1} Fragment OS=Tremella mesenterica (strain ATCC 24925 / CBS 8224 / DSM 1558 / NBRC 9311 / NRRL Y-6157 / RJB 2259-6) (Jelly fungus) ORFNames=TREMEDRAFT_15956 {ECO:0000313|EMBL:EIW66623.1} PE=4	Protein IVY1 Interaction with VPS33 and YPT7 protein 1 OS=Saccharomyces cerevisiae (strain ATCC 204508 / S288c) (Baker's yeast) Name=IVY1 OrderedLocusNames=YDR229W ORFNames=YD9934.14 PE=1	N/A	N/A
gene_sp10021760.1	N/A	N/A	hypothetical protein I303_08036 [Kwoniella dejecticola CBS 10117] >OBR82122.1 hypothetical protein I303_08036 [Kwoniella dejecticola CBS 10117]	Uncharacterized protein {ECO:0000313|EMBL:OBR82122.1} OS=Kwoniella dejecticola CBS 10117 ORFNames=I303_08036 {ECO:0000313|EMBL:OBR82122.1} PE=4	N/A	NAD(P)-binding Rossmann-like domain	N/A
gene_sp10037480.1	N/A	GO:0005524//molecular_function ATP binding;GO:0016887//molecular_function ATPase activity;GO:0016021//cellular_component integral component of membrane;GO:0042626//molecular_function ATPase activity, coupled to transmembrane movement of substances;GO:0055085//biological_process transmembrane transport	P-loop containing nucleoside triphosphate hydrolase protein [Naematelia encephala]	p-loop containing nucleoside triphosphate hydrolase protein {ECO:0000313|EMBL:ORY27634.1} OS=Naematelia encephala ORFNames=BCR39DRAFT_537538 {ECO:0000313|EMBL:ORY27634.1} PE=4	ATP-binding cassette transporter abc2 Short=ABC transporter abc2 EC=3.6.3.- ATP-energized glutathione S-conjugate pump abc2 Glutathione S-conjugate-transporting ATPase abc2 OS=Schizosaccharomyces pombe (strain 972 / ATCC 24843) (Fission yeast) Name=abc2 ORFNames=SPAC3F10.11c PE=1	ABC transporter transmembrane region	[Q] KOG0054 Multidrug resistance-associated protein/mitoxantrone resistance protein, ABC superfamily
gene_sp10056820.1	N/A	GO:0005515//molecular_function protein binding	hypothetical protein TREMEDRAFT_34837 [Tremella mesenterica DSM 1558] >EIW66565.1 hypothetical protein TREMEDRAFT_34837 [Tremella mesenterica DSM 1558]	Uncharacterized protein {ECO:0000313|EMBL:EIW66565.1} OS=Tremella mesenterica (strain ATCC 24925 / CBS 8224 / DSM 1558 / NBRC 9311 / NRRL Y-6157 / RJB 2259-6) (Jelly fungus) ORFNames=TREMEDRAFT_34837 {ECO:0000313|EMBL:EIW66565.1} PE=4	Glucose-induced degradation protein 7 OS=Saccharomyces cerevisiae (strain ATCC 204508 / S288c) (Baker's yeast) ORFNames=YCL311, YCL39W PE=1	WD domain, G-beta repeat	[S] KOG0293 WD40 repeat-containing protein
gene_sp10025680.1	N/A	N/A	hypothetical protein I316_01788 [Kwoniella heveanensis BCC8398]	Uncharacterized protein {ECO:0000313|EMBL:OCF45474.1} OS=Kwoniella heveanensis CBS 569 ORFNames=I317_00721 {ECO:0000313|EMBL:OCF45474.1} PE=4	N/A	alpha/beta hydrolase fold	N/A
gene_sp10052620.1	N/A	N/A	hypothetical protein I316_03930 [Kwoniella heveanensis BCC8398]	Uncharacterized protein {ECO:0000313|EMBL:OCF34416.1} OS=Kwoniella heveanensis BCC8398 ORFNames=I316_03930 {ECO:0000313|EMBL:OCF34416.1} PE=4	N/A	N/A	N/A
gene_sp10059020.1	K01469//5-oxoprolinase (ATP-hydrolysing) [EC:3.5.2.9]	GO:0016787//molecular_function hydrolase activity;GO:0003824//molecular_function catalytic activity	hypothetical protein I317_00925 [Kwoniella heveanensis CBS 569]	Uncharacterized protein {ECO:0000313|EMBL:OCF45123.1} OS=Kwoniella heveanensis CBS 569 ORFNames=I317_00925 {ECO:0000313|EMBL:OCF45123.1} PE=4	Uncharacterized protein C11D3.14c OS=Schizosaccharomyces pombe (strain 972 / ATCC 24843) (Fission yeast) ORFNames=SPAC11D3.14c PE=3	Hydantoinase B/oxoprolinase	[E] KOG1939 Oxoprolinase
gene_sp10063200.1	N/A	N/A	hypothetical protein I303_06555 [Kwoniella dejecticola CBS 10117] >OBR82997.1 hypothetical protein I303_06555 [Kwoniella dejecticola CBS 10117]	Uncharacterized protein {ECO:0000313|EMBL:OBR82997.1} OS=Kwoniella dejecticola CBS 10117 ORFNames=I303_06555 {ECO:0000313|EMBL:OBR82997.1} PE=4	N/A	N/A	N/A
gene_sp10031720.1	N/A	N/A	hypothetical protein TREMEDRAFT_62292 [Tremella mesenterica DSM 1558] >EIW69426.1 hypothetical protein TREMEDRAFT_62292 [Tremella mesenterica DSM 1558]	Uncharacterized protein {ECO:0000313|EMBL:ODN98492.1} OS=Tsuchiyaea wingfieldii CBS 7118 ORFNames=L198_03737 {ECO:0000313|EMBL:ODN98492.1} PE=4	N/A	N/A	N/A
gene_sp10068370.1	N/A	GO:0005216//molecular_function ion channel activity;GO:0006811//biological_process ion transport;GO:0016021//cellular_component integral component of membrane;GO:0016020//cellular_component membrane;GO:0055085//biological_process transmembrane transport	hypothetical protein TREMEDRAFT_74757 [Tremella mesenterica DSM 1558] >EIW66614.1 hypothetical protein TREMEDRAFT_74757 [Tremella mesenterica DSM 1558]	Uncharacterized protein {ECO:0000313|EMBL:EIW66614.1} OS=Tremella mesenterica (strain ATCC 24925 / CBS 8224 / DSM 1558 / NBRC 9311 / NRRL Y-6157 / RJB 2259-6) (Jelly fungus) ORFNames=TREMEDRAFT_74757 {ECO:0000313|EMBL:EIW66614.1} PE=4	Calcium channel YVC1 {ECO:0000305} Vacuolar transiant receptor potential (TPR) channel YVC1 {ECO:0000303|PubMed:25308698} Yeast vacuolar conductance protein 1 {ECO:0000250|UniProtKB:Q12324} OS=Candida albicans (strain SC5314 / ATCC MYA-2876) (Yeast) ORFNames=CaO19.2209, CaO19.9754 PE=2	Ion transport protein	N/A
gene_sp10063360.1	N/A	N/A	hypothetical protein L198_07334 [Tsuchiyaea wingfieldii CBS 7118] >ODN86316.1 hypothetical protein L198_07334 [Tsuchiyaea wingfieldii CBS 7118]	Uncharacterized protein {ECO:0000313|EMBL:ODN86316.1} OS=Tsuchiyaea wingfieldii CBS 7118 ORFNames=L198_07334 {ECO:0000313|EMBL:ODN86316.1} PE=4	N/A	N/A	N/A
gene_sp10055640.1	K07827//GTPase Kras	GO:0005525//molecular_function GTP binding;GO:0007165//biological_process signal transduction;GO:0016020//cellular_component membrane;GO:0003924//molecular_function GTPase activity	hypothetical protein TREMEDRAFT_31493, partial [Tremella mesenterica DSM 1558] >EIW69082.1 hypothetical protein TREMEDRAFT_31493, partial [Tremella mesenterica DSM 1558]	Ras family, other {ECO:0000313|EMBL:OCF45089.1} OS=Kwoniella heveanensis CBS 569 ORFNames=I317_01141 {ECO:0000313|EMBL:OCF45089.1} PE=4	Ras-like protein Precursor OS=Lentinula edodes (Shiitake mushroom) (Lentinus edodes) PE=3	Ras family	[R] KOG0395 Ras-related GTPase
gene_sp10007390.1	K12385//Niemann-Pick C1 protein	GO:0016021//cellular_component integral component of membrane	hypothetical protein TREMEDRAFT_60540 [Tremella mesenterica DSM 1558] >EIW71618.1 hypothetical protein TREMEDRAFT_60540 [Tremella mesenterica DSM 1558]	Niemann-Pick C1 protein {ECO:0000313|EMBL:OBR82307.1} OS=Kwoniella dejecticola CBS 10117 ORFNames=I303_07066 {ECO:0000313|EMBL:OBR82307.1} PE=4	Niemann-Pick type C-related protein 1 Precursor OS=Saccharomyces cerevisiae (strain ATCC 204508 / S288c) (Baker's yeast) Name=NCR1 OrderedLocusNames=YPL006W PE=1	Sterol-sensing domain of SREBP cleavage-activation	[I] KOG1933 Cholesterol transport protein (Niemann-Pick C disease protein)
gene_sp10031700.1	N/A	N/A	hypothetical protein TREMEDRAFT_73028 [Tremella mesenterica DSM 1558] >EIW73276.1 hypothetical protein TREMEDRAFT_73028 [Tremella mesenterica DSM 1558]	Uncharacterized protein {ECO:0000313|EMBL:OCF39311.1} OS=Kwoniella heveanensis CBS 569 ORFNames=I317_06893 {ECO:0000313|EMBL:OCF39311.1} PE=4	N/A	N/A	N/A
gene_sp10018380.1	K05275//pyridoxine 4-dehydrogenase [EC:1.1.1.65]	N/A	hypothetical protein TREMEDRAFT_29315 [Tremella mesenterica DSM 1558] >EIW70880.1 hypothetical protein TREMEDRAFT_29315 [Tremella mesenterica DSM 1558]	Uncharacterized protein {ECO:0000313|EMBL:EAL17669.1} OS=Cryptococcus neoformans var. neoformans serotype D (strain B-3501A) (Filobasidiella neoformans) OrderedLocusNames=CNBL1840 {ECO:0000313|EMBL:EAL17669.1} PE=4	Pyridoxal reductase Short=PL reductase Short=PL-red EC=1.1.1.65 OS=Schizosaccharomyces pombe (strain 972 / ATCC 24843) (Fission yeast) Name=plr1 Synonyms=plr ORFNames=SPAC9E9.11 PE=1	Aldo/keto reductase family	[C] KOG1575 Voltage-gated shaker-like K+ channel, subunit beta/KCNAB
gene_sp10031540.1	K20523//SH3 domain-containing YSC84-like protein 1	N/A	hypothetical protein TREMEDRAFT_40282 [Tremella mesenterica DSM 1558] >EIW67594.1 hypothetical protein TREMEDRAFT_40282 [Tremella mesenterica DSM 1558]	SH3 domain-containing protein {ECO:0000313|EMBL:OCF35036.1} OS=Kwoniella heveanensis BCC8398 ORFNames=I316_03076 {ECO:0000313|EMBL:OCF35036.1} PE=4	SH3 domain-containing protein PJ696.02 OS=Schizosaccharomyces pombe (strain 972 / ATCC 24843) (Fission yeast) ORFNames=SPAPJ696.02 PE=1	Las17-binding protein actin regulator	[S] KOG1843 Uncharacterized conserved protein
gene_sp10055650.1	K03781//catalase [EC:1.11.1.6]	GO:0004096//molecular_function catalase activity;GO:0020037//molecular_function heme binding;GO:0055114//biological_process oxidation-reduction process;GO:0006979//biological_process response to oxidative stress	hypothetical protein TREMEDRAFT_44294 [Tremella mesenterica DSM 1558] >EIW69080.1 hypothetical protein TREMEDRAFT_44294 [Tremella mesenterica DSM 1558]	Catalase {ECO:0000256|PIRNR:PIRNR038927, ECO:0000256|RuleBase:RU000498} EC=1.11.1.6 {ECO:0000256|PIRNR:PIRNR038927, ECO:0000256|RuleBase:RU000498} OS=Kwoniella bestiolae CBS 10118 ORFNames=I302_00595 {ECO:0000313|EMBL:OCF29102.1} PE=3	Catalase-1 EC=1.11.1.6 OS=Neurospora crassa (strain ATCC 24698 / 74-OR23-1A / CBS 708.71 / DSM 1257 / FGSC 987) Name=cat-1 ORFNames=NCU08791 PE=1	Catalase	[P] KOG0047 Catalase
gene_sp10055210.1	K10848//DNA excision repair protein ERCC-4 [EC:3.1.-.-]	GO:0003677//molecular_function DNA binding;GO:0004518//molecular_function nuclease activity	hypothetical protein TREMEDRAFT_62855 [Tremella mesenterica DSM 1558] >EIW69128.1 hypothetical protein TREMEDRAFT_62855 [Tremella mesenterica DSM 1558]	Uncharacterized protein {ECO:0000313|EMBL:ORY29555.1} OS=Naematelia encephala ORFNames=BCR39DRAFT_532115 {ECO:0000313|EMBL:ORY29555.1} PE=4	DNA repair protein rad16 EC=3.1.-.- OS=Schizosaccharomyces pombe (strain 972 / ATCC 24843) (Fission yeast) Name=rad16 Synonyms=rad10, rad20, swi9 ORFNames=SPCC970.01 PE=1	ERCC4 domain	[L] KOG0442 Structure-specific endonuclease ERCC1-XPF, catalytic component XPF/ERCC4
gene_sp10014440.1	N/A	N/A	histidine phosphatase superfamily [Naematelia encephala]	Histidine phosphatase superfamily {ECO:0000313|EMBL:ORY26137.1} OS=Naematelia encephala ORFNames=BCR39DRAFT_269743 {ECO:0000313|EMBL:ORY26137.1} PE=4	N/A	Histidine phosphatase superfamily (branch 1)	N/A
gene_sp10056750.1	N/A	N/A	hypothetical protein I206_02929 [Kwoniella pini CBS 10737] >OCF50871.1 hypothetical protein I206_02929 [Kwoniella pini CBS 10737]	Uncharacterized protein {ECO:0000313|EMBL:OCF50871.1} OS=Kwoniella pini CBS 10737 ORFNames=I206_02929 {ECO:0000313|EMBL:OCF50871.1} PE=4	N/A	N/A	N/A
gene_sp10028810.1	N/A	GO:0004198//molecular_function calcium-dependent cysteine-type endopeptidase activity;GO:0005622//cellular_component intracellular;GO:0006508//biological_process proteolysis	hypothetical protein L202_02126 [Cryptococcus amylolentus CBS 6039] >ODN81735.1 hypothetical protein L202_02126 [Cryptococcus amylolentus CBS 6039]	Uncharacterized protein {ECO:0000313|EMBL:ODN81735.1} OS=Cryptococcus amylolentus CBS 6039 ORFNames=L202_02126 {ECO:0000313|EMBL:ODN81735.1} PE=4	N/A	N/A	N/A
gene_sp10067970.1	N/A	N/A	hypothetical protein TREMEDRAFT_73029 [Tremella mesenterica DSM 1558] >EIW73281.1 hypothetical protein TREMEDRAFT_73029 [Tremella mesenterica DSM 1558]	N/A	N/A	N/A	N/A
gene_sp10031360.1	N/A	GO:0016021//cellular_component integral component of membrane	hypothetical protein TREMEDRAFT_74454 [Tremella mesenterica DSM 1558] >EIW67590.1 hypothetical protein TREMEDRAFT_74454 [Tremella mesenterica DSM 1558]	Cytoplasmic protein {ECO:0000313|EMBL:OWZ28105.1} OS=Cryptococcus neoformans var. grubii c45 ORFNames=C356_06498 {ECO:0000313|EMBL:OWZ28105.1} PE=4	Golgi apparatus membrane protein TVP38 OS=Podospora anserina (strain S / ATCC MYA-4624 / DSM 980 / FGSC 10383) (Pleurage anserina) Name=TVP38 OrderedLocusNames=Pa_5_6980 ORFNames=PODANS_5_6980 PE=3	SNARE associated Golgi protein	[S] KOG3140 Predicted membrane protein
gene_sp10040940.1	N/A	N/A	hypothetical protein TREMEDRAFT_45746 [Tremella mesenterica DSM 1558] >EIW66632.1 hypothetical protein TREMEDRAFT_45746 [Tremella mesenterica DSM 1558]	Peptide hydrolase {ECO:0000256|RuleBase:RU361240} EC=3.4.-.- {ECO:0000256|RuleBase:RU361240} OS=Tremella mesenterica (strain ATCC 24925 / CBS 8224 / DSM 1558 / NBRC 9311 / NRRL Y-6157 / RJB 2259-6) (Jelly fungus) ORFNames=TREMEDRAFT_45746 {ECO:0000313|EMBL:EIW66632.1} PE=3	N/A	Peptidase family M28	[O] KOG3946 Glutaminyl cyclase
gene_sp10055930.1	N/A	N/A	hypothetical protein TREMEDRAFT_74010 [Tremella mesenterica DSM 1558] >EIW69053.1 hypothetical protein TREMEDRAFT_74010 [Tremella mesenterica DSM 1558]	Unplaced genomic scaffold supercont2.18, whole genome shotgun sequence {ECO:0000313|EMBL:KIR84008.1} OS=Cryptococcus gattii VGIV IND107 ORFNames=I308_05764 {ECO:0000313|EMBL:KIR84008.1} PE=4	N/A	N/A	N/A
gene_sp10036880.1	N/A	GO:0003700//molecular_function DNA-binding transcription factor activity;GO:0006355//biological_process regulation of transcription, DNA-templated;GO:0016602//cellular_component CCAAT-binding factor complex	transcriptional activator HAP5 [Cryptococcus neoformans var. grubii H99] >AFR96202.1 transcriptional activator HAP5 [Cryptococcus neoformans var. grubii H99] >OWT37053.1 transcriptional activator HAP5 [Cryptococcus neoformans var. grubii Bt1] >OWZ30618.1 transcriptional activator HAP5 [Cryptococcus neoformans var. grubii AD2-60a] >OWZ42391.1 transcriptional activator HAP5 [Cryptococcus neoformans…	Transcriptional activator {ECO:0000256|RuleBase:RU364046} OS=Cryptococcus neoformans var. grubii c45 ORFNames=C356_04109 {ECO:0000313|EMBL:OWZ39497.1} PE=3	Transcriptional activator HAP5 OS=Saccharomyces cerevisiae (strain ATCC 204508 / S288c) (Baker's yeast) Name=HAP5 OrderedLocusNames=YOR358W PE=1	Histone-like transcription factor (CBF/NF-Y) and archaeal histone	[K] KOG1657 CCAAT-binding factor, subunit C (HAP5)
gene_sp10049630.1	N/A	GO:0005524//molecular_function ATP binding;GO:0016887//molecular_function ATPase activity	P-loop containing nucleoside triphosphate hydrolase protein [Naematelia encephala]	p-loop containing nucleoside triphosphate hydrolase protein {ECO:0000313|EMBL:ORY27331.1} OS=Naematelia encephala ORFNames=BCR39DRAFT_538373 {ECO:0000313|EMBL:ORY27331.1} PE=4	ABC transporter fmpD {ECO:0000303|PubMed:25582336} Fumipyrrole biosynthesis protein D {ECO:0000303|PubMed:25582336} OS=Neosartorya fumigata (strain ATCC MYA-4609 / Af293 / CBS 101355 / FGSC A1100) (Aspergillus fumigatus) Name=fmpD {ECO:0000303|PubMed:25582336} ORFNames=AFUA_6G03470 PE=2	ABC transporter	[Q] KOG0055 Multidrug/pheromone exporter, ABC superfamily
gene_sp10000810.1	N/A	N/A	hypothetical protein L202_05978 [Cryptococcus amylolentus CBS 6039] >ODN76022.1 hypothetical protein L202_05978 [Cryptococcus amylolentus CBS 6039]	Uncharacterized protein {ECO:0000313|EMBL:ODN76022.1} OS=Cryptococcus amylolentus CBS 6039 ORFNames=L202_05978 {ECO:0000313|EMBL:ODN76022.1} PE=4	N/A	Glycosyl hydrolase catalytic core	N/A
gene_sp10045330.1	N/A	N/A	hypothetical protein I317_03348 [Kwoniella heveanensis CBS 569]	Uncharacterized protein {ECO:0000313|EMBL:OCF42871.1} OS=Kwoniella heveanensis CBS 569 ORFNames=I317_03348 {ECO:0000313|EMBL:OCF42871.1} PE=4	N/A	N/A	N/A
gene_sp10030250.1	K03955//NADH dehydrogenase (ubiquinone) 1 alpha/beta subcomplex 1	N/A	acyl carrier protein (acp) [Cryptococcus neoformans var. neoformans JEC21]	Acyl carrier protein {ECO:0000256|RuleBase:RU000722} OS=Cryptococcus neoformans var. neoformans serotype D (strain B-3501A) (Filobasidiella neoformans) OrderedLocusNames=CNBD1910 {ECO:0000313|EMBL:EAL21497.1} PE=3	Putative acyl carrier protein, mitochondrial Short=ACP Precursor OS=Schizosaccharomyces pombe (strain 972 / ATCC 24843) (Fission yeast) ORFNames=SPAC4H3.09 PE=3	Phosphopantetheine attachment site	[CIQ] KOG1748 Acyl carrier protein/NADH-ubiquinone oxidoreductase, NDUFAB1/SDAP subunit
gene_sp10043000.1	K00288//methylenetetrahydrofolate dehydrogenase (NADP+) / methenyltetrahydrofolate cyclohydrolase / formyltetrahydrofolate synthetase [EC:1.5.1.5 3.5.4.9 6.3.4.3]	GO:0004488//molecular_function methylenetetrahydrofolate dehydrogenase (NADP+) activity;GO:0055114//biological_process oxidation-reduction process;GO:0004329//molecular_function formate-tetrahydrofolate ligase activity;GO:0005524//molecular_function ATP binding;GO:0016255//biological_process attachment of GPI anchor to protein;GO:0042765//cellular_component GPI-anchor transamidase complex	folic acid and derivative metabolism-related protein [Cryptococcus neoformans var. neoformans JEC21]	Uncharacterized protein {ECO:0000313|EMBL:EAL19472.1} OS=Cryptococcus neoformans var. neoformans serotype D (strain B-3501A) (Filobasidiella neoformans) OrderedLocusNames=CNBG4190 {ECO:0000313|EMBL:EAL19472.1} PE=3	C-1-tetrahydrofolate synthase, cytoplasmic Short=C1-THF synthase Methylenetetrahydrofolate dehydrogenase EC=1.5.1.5 Methenyltetrahydrofolate cyclohydrolase EC=3.5.4.9 Formyltetrahydrofolate synthetase EC=6.3.4.3 OS=Schizosaccharomyces pombe (strain 972 / ATCC 24843) (Fission yeast) ORFNames=SPBC839.16 PE=3	Tetrahydrofolate dehydrogenase/cyclohydrolase, catalytic domain	[H] KOG4230 C1-tetrahydrofolate synthase
gene_sp10051790.1	K14537//nuclear GTP-binding protein	GO:0005525//molecular_function GTP binding;GO:0005730//cellular_component nucleolus	hypothetical protein TREMEDRAFT_31855 [Tremella mesenterica DSM 1558] >EIW68598.1 hypothetical protein TREMEDRAFT_31855 [Tremella mesenterica DSM 1558]	Nucleolar GTP-binding protein 2 {ECO:0000256|RuleBase:RU364023} OS=Naematelia encephala ORFNames=BCR39DRAFT_485517 {ECO:0000313|EMBL:ORY25326.1} PE=3	Nucleolar GTP-binding protein 2 OS=Cryptococcus neoformans var. grubii serotype A (strain H99 / ATCC 208821 / CBS 10515 / FGSC 9487) (Filobasidiella neoformans var. grubii) Name=NOG2 ORFNames=CNAG_07413 PE=3	NGP1NT (NUC091) domain	[R] KOG2423 Nucleolar GTPase
gene_sp10024820.1	K14297//nuclear pore complex protein Nup98-Nup96	GO:0005643//cellular_component nuclear pore;GO:0006913//biological_process nucleocytoplasmic transport;GO:0017056//molecular_function structural constituent of nuclear pore	hypothetical protein TREMEDRAFT_62352 [Tremella mesenterica DSM 1558] >EIW69491.1 hypothetical protein TREMEDRAFT_62352 [Tremella mesenterica DSM 1558]	Nuclear protein 96-domain-containing protein {ECO:0000313|EMBL:ORY25742.1} OS=Naematelia encephala ORFNames=BCR39DRAFT_560916 {ECO:0000313|EMBL:ORY25742.1} PE=4	Nucleoporin nup189 EC=3.4.21.- Nuclear pore protein nup189 Nucleoporin nup98 Nucleoporin nup96 Precursor OS=Schizosaccharomyces pombe (strain 972 / ATCC 24843) (Fission yeast) ORFNames=SPAC1486.05 {ECO:0000312|PomBase:SPAC1486.05} PE=1	Nuclear protein 96	[YU] KOG0845 Nuclear pore complex, Nup98 component (sc Nup145/Nup100/Nup116)
gene_sp10000420.1	K08516//synaptobrevin homolog YKT6	GO:0016021//cellular_component integral component of membrane;GO:0016192//biological_process vesicle-mediated transport	Longin-like domain-containing protein [Kockovaella imperatae] >ORX34766.1 Longin-like domain-containing protein [Kockovaella imperatae]	Longin-like domain-containing protein {ECO:0000313|EMBL:ORX34766.1} OS=Kockovaella imperatae ORFNames=BD324DRAFT_634877 {ECO:0000313|EMBL:ORX34766.1} PE=3	Synaptobrevin homolog ykt6 EC=2.3.1.- Precursor OS=Schizosaccharomyces pombe (strain 972 / ATCC 24843) (Fission yeast) Name=ykt6 ORFNames=SPBC13G1.11 PE=3	Synaptobrevin	[U] KOG0861 SNARE protein YKT6, synaptobrevin/VAMP syperfamily
gene_sp10025900.1	N/A	N/A	hypothetical protein TREMEDRAFT_30677 [Tremella mesenterica DSM 1558] >EIW69705.1 hypothetical protein TREMEDRAFT_30677 [Tremella mesenterica DSM 1558]	Uncharacterized protein {ECO:0000313|EMBL:EAL22462.1} OS=Cryptococcus neoformans var. neoformans serotype D (strain B-3501A) (Filobasidiella neoformans) OrderedLocusNames=CNBB3410 {ECO:0000313|EMBL:EAL22462.1} PE=4	Uncharacterized protein C2E12.03c OS=Schizosaccharomyces pombe (strain 972 / ATCC 24843) (Fission yeast) ORFNames=SPAC2E12.03c PE=4	PQ loop repeat	[S] KOG2913 Predicted membrane protein
gene_sp10024830.1	K03243//translation initiation factor 5B	GO:0003924//molecular_function GTPase activity;GO:0005525//molecular_function GTP binding	hypothetical protein TREMEDRAFT_68717 [Tremella mesenterica DSM 1558] >EIW69488.1 hypothetical protein TREMEDRAFT_68717 [Tremella mesenterica DSM 1558]	Translation initiation factor aIF-2 {ECO:0000313|EMBL:ODN83863.1} OS=Cryptococcus depauperatus CBS 7841 ORFNames=L203_05263 {ECO:0000313|EMBL:ODN83863.1} PE=4	Eukaryotic translation initiation factor 5B Short=eIF-5B EC=3.6.5.3 {ECO:0000269|PubMed:25225612} Translation initiation factor IF-2 OS=Chaetomium thermophilum (strain DSM 1495 / CBS 144.50 / IMI 039719) ORFNames=CTHT_0029840 PE=1	Translation-initiation factor 2	[J] KOG1144 Translation initiation factor 5B (eIF-5B)
gene_sp10000400.1	K03133//transcription initiation factor TFIID subunit 9B	GO:0006352//biological_process DNA-templated transcription, initiation	transcription initiation factor IID, 31kD subunit-domain-containing protein [Kockovaella imperatae] >ORX34761.1 transcription initiation factor IID, 31kD subunit-domain-containing protein [Kockovaella imperatae]	Transcription initiation factor IID, 31kD subunit-domain-containing protein {ECO:0000313|EMBL:ORX34761.1} OS=Kockovaella imperatae ORFNames=BD324DRAFT_132466 {ECO:0000313|EMBL:ORX34761.1} PE=4	N/A	Transcription initiation factor IID, 31kD subunit	N/A
gene_sp10029040.1	N/A	N/A	hypothetical protein TREMEDRAFT_59752 [Tremella mesenterica DSM 1558] >EIW73578.1 hypothetical protein TREMEDRAFT_59752 [Tremella mesenterica DSM 1558]	WLM domain-domain-containing protein {ECO:0000313|EMBL:ORX40250.1} OS=Kockovaella imperatae ORFNames=BD324DRAFT_269579 {ECO:0000313|EMBL:ORX40250.1} PE=4	N/A	Zn-finger in Ran binding protein and others	[P] KOG1558 Fe2+/Zn2+ regulated transporter
gene_sp10024350.1	K02365//separase [EC:3.4.22.49]	GO:0006508//biological_process proteolysis;GO:0008233//molecular_function peptidase activity;GO:0005634//cellular_component nucleus	hypothetical protein I302_08702 [Kwoniella bestiolae CBS 10118] >OCF21923.1 hypothetical protein I302_08702 [Kwoniella bestiolae CBS 10118]	Uncharacterized protein {ECO:0000313|EMBL:OCF21923.1} OS=Kwoniella bestiolae CBS 10118 ORFNames=I302_08702 {ECO:0000313|EMBL:OCF21923.1} PE=4	Separin EC=3.4.22.49 Cell untimely torn protein 1 Separase OS=Schizosaccharomyces pombe (strain 972 / ATCC 24843) (Fission yeast) Name=cut1 ORFNames=SPCC5E4.04 PE=1	Peptidase family C50	[D] KOG1849 Regulator of spindle pole body duplication
gene_sp10022230.1	K14961//COMPASS component SWD1	GO:0005515//molecular_function protein binding	hypothetical protein TREMEDRAFT_43733 [Tremella mesenterica DSM 1558] >EIW70100.1 hypothetical protein TREMEDRAFT_43733 [Tremella mesenterica DSM 1558]	WD40-repeat-containing domain protein {ECO:0000313|EMBL:ORY31243.1} OS=Naematelia encephala ORFNames=BCR39DRAFT_527075 {ECO:0000313|EMBL:ORY31243.1} PE=4	Set1 complex component swd1 Short=Set1C component swd1 COMPASS component swd1 Complex proteins associated with set1 protein swd1 OS=Schizosaccharomyces pombe (strain 972 / ATCC 24843) (Fission yeast) Name=swd1 ORFNames=SPAC23H3.05c PE=3	WD domain, G-beta repeat	[R] KOG1273 WD40 repeat protein
gene_sp10043150.1	N/A	GO:0016020//cellular_component membrane;GO:0022857//molecular_function transmembrane transporter activity;GO:0055085//biological_process transmembrane transport	urea transporter [Cryptococcus gattii EJB2] >KJE00721.1 urea transporter [Cryptococcus gattii NT-10]	Urea transporter, putative {ECO:0000313|EMBL:ADV24715.1} OS=Cryptococcus gattii serotype B (strain WM276 / ATCC MYA-4071) (Filobasidiella gattii) (Cryptococcus bacillisporus) OrderedLocusNames=CGB_J2070C {ECO:0000313|EMBL:ADV24715.1} PE=3	Urea active transporter OS=Saccharomyces cerevisiae (strain ATCC 204508 / S288c) (Baker's yeast) Name=DUR3 OrderedLocusNames=YHL016C PE=1	Sodium:solute symporter family	[E] KOG2348 Urea transporter
gene_sp10058350.1	N/A	GO:0016021//cellular_component integral component of membrane;GO:0055085//biological_process transmembrane transport	hypothetical protein RHOBADRAFT_44255 [Rhodotorula graminis WP1] >KPV74735.1 hypothetical protein RHOBADRAFT_44255 [Rhodotorula graminis WP1]	Uncharacterized protein {ECO:0000313|EMBL:KPV74735.1} OS=Rhodotorula graminis (strain WP1) ORFNames=RHOBADRAFT_44255 {ECO:0000313|EMBL:KPV74735.1} PE=4	Uncharacterized transporter YIL166C OS=Saccharomyces cerevisiae (strain ATCC 204508 / S288c) (Baker's yeast) OrderedLocusNames=YIL166C PE=1	Major Facilitator Superfamily	[G] KOG2533 Permease of the major facilitator superfamily
gene_sp10037470.1	N/A	GO:0016021//cellular_component integral component of membrane;GO:0055085//biological_process transmembrane transport	high-affinity nicotinic acid transporter [Kwoniella heveanensis BCC8398]	High-affinity nicotinic acid transporter {ECO:0000313|EMBL:OCF37638.1} OS=Kwoniella heveanensis BCC8398 ORFNames=I316_00765 {ECO:0000313|EMBL:OCF37638.1} PE=4	Uncharacterized transporter C11D3.18C OS=Schizosaccharomyces pombe (strain 972 / ATCC 24843) (Fission yeast) ORFNames=SPAC11D3.18c PE=3	DJ-1/PfpI family	[G] KOG2533 Permease of the major facilitator superfamily
gene_sp10053770.1	K19984//exocyst complex component 5	GO:0005737//cellular_component cytoplasm;GO:0006887//biological_process exocytosis;GO:0048278//biological_process vesicle docking;GO:0000145//cellular_component exocyst;GO:0016020//cellular_component membrane	exocyst complex component protein [Kwoniella bestiolae CBS 10118] >OCF26255.1 exocyst complex component protein [Kwoniella bestiolae CBS 10118]	Exocyst complex component protein {ECO:0000313|EMBL:OCF26255.1} OS=Kwoniella bestiolae CBS 10118 ORFNames=I302_03937 {ECO:0000313|EMBL:OCF26255.1} PE=4	Exocyst complex component SEC10 OS=Saccharomyces cerevisiae (strain ATCC 204508 / S288c) (Baker's yeast) Name=SEC10 OrderedLocusNames=YLR166C ORFNames=L9362.12 PE=1	Transmembrane proteins 14C	[U] KOG3745 Exocyst subunit - Sec10p
gene_sp10062840.1	N/A	GO:0016491//molecular_function oxidoreductase activity	NAD binding dehydrogenase [Cryptococcus gattii Ru294] >KIR82026.1 NAD binding dehydrogenase [Cryptococcus gattii EJB2] >KIY36843.1 NAD binding dehydrogenase [Cryptococcus gattii E566] >KJE04037.1 NAD binding dehydrogenase [Cryptococcus gattii NT-10]	Uncharacterized protein {ECO:0000313|EMBL:ADV21110.1} OS=Cryptococcus gattii serotype B (strain WM276 / ATCC MYA-4071) (Filobasidiella gattii) (Cryptococcus bacillisporus) OrderedLocusNames=CGB_C5310C {ECO:0000313|EMBL:ADV21110.1} PE=4	Uncharacterized protein UNK4.17 OS=Schizosaccharomyces pombe (strain 972 / ATCC 24843) (Fission yeast) ORFNames=SPAC2E11.17, SPACUNK4.17 PE=4	Putative oxidoreductase C terminal	[X] LSE2207 P Unnamed protein
gene_sp10007610.1	K18416//3'-5' exoribonuclease 1 [EC:3.1.-.-]	N/A	hypothetical protein I312_03768, partial [Cryptococcus gattii CA1280]	Unplaced genomic scaffold supercont1.10, whole genome shotgun sequence {ECO:0000313|EMBL:KIR46876.1} Fragment OS=Cryptococcus gattii CA1280 ORFNames=I312_03768 {ECO:0000313|EMBL:KIR46876.1} PE=4	N/A	Exonuclease	[L] KOG0542 Predicted exonuclease
gene_sp10056590.1	K08504//blocked early in transport 1	N/A	hypothetical protein BCR39DRAFT_551484 [Naematelia encephala]	Uncharacterized protein {ECO:0000313|EMBL:ORY22507.1} OS=Naematelia encephala ORFNames=BCR39DRAFT_551484 {ECO:0000313|EMBL:ORY22507.1} PE=4	N/A	N/A	N/A
gene_sp10043870.1	K11649//SWI/SNF related-matrix-associated actin-dependent regulator of chromatin subfamily C	GO:0008270//molecular_function zinc ion binding;GO:0005515//molecular_function protein binding	hypothetical protein TREMEDRAFT_69766 [Tremella mesenterica DSM 1558] >EIW67278.1 hypothetical protein TREMEDRAFT_69766 [Tremella mesenterica DSM 1558]	Uncharacterized protein {ECO:0000313|EMBL:ORY35631.1} OS=Naematelia encephala ORFNames=BCR39DRAFT_511220 {ECO:0000313|EMBL:ORY35631.1} PE=4	SWI/SNF and RSC complexes subunit ssr2 OS=Schizosaccharomyces pombe (strain 972 / ATCC 24843) (Fission yeast) Name=ssr2 ORFNames=SPAC23H3.10 PE=1	SWIRM domain	[B] KOG1279 Chromatin remodeling factor subunit and related transcription factors
gene_sp10052150.1	N/A	N/A	hypothetical protein TREMEDRAFT_63006 [Tremella mesenterica DSM 1558] >EIW68540.1 hypothetical protein TREMEDRAFT_63006 [Tremella mesenterica DSM 1558]	Uncharacterized protein {ECO:0000313|EMBL:KLT41572.1} OS=Cutaneotrichosporon oleaginosum ORFNames=CC85DRAFT_118698 {ECO:0000313|EMBL:KLT41572.1} PE=4	N/A	N/A	N/A
gene_sp10043860.1	N/A	N/A	hypothetical protein TREMEDRAFT_33998 [Tremella mesenterica DSM 1558] >EIW67276.1 hypothetical protein TREMEDRAFT_33998 [Tremella mesenterica DSM 1558]	Uncharacterized protein {ECO:0000313|EMBL:ORY35611.1} OS=Naematelia encephala ORFNames=BCR39DRAFT_23363 {ECO:0000313|EMBL:ORY35611.1} PE=4	N/A	Fasciclin domain	N/A
gene_sp10047240.1	N/A	N/A	hypothetical protein BCR39DRAFT_559664 [Naematelia encephala]	Uncharacterized protein {ECO:0000313|EMBL:ORY28172.1} OS=Naematelia encephala ORFNames=BCR39DRAFT_559664 {ECO:0000313|EMBL:ORY28172.1} PE=4	N/A	N/A	N/A
gene_sp10052170.1	K00993//ethanolaminephosphotransferase [EC:2.7.8.1]	GO:0008654//biological_process phospholipid biosynthetic process;GO:0016020//cellular_component membrane;GO:0016780//molecular_function phosphotransferase activity, for other substituted phosphate groups	hypothetical protein TREMEDRAFT_44408 [Tremella mesenterica DSM 1558] >EIW68538.1 hypothetical protein TREMEDRAFT_44408 [Tremella mesenterica DSM 1558]	CDP-alcohol phosphatidyltransferase-domain-containing protein {ECO:0000313|EMBL:ORX36138.1} OS=Kockovaella imperatae ORFNames=BD324DRAFT_581078 {ECO:0000313|EMBL:ORX36138.1} PE=3	Uncharacterized CDP-alcohol phosphatidyltransferase class-I family protein C22A12.10 OS=Schizosaccharomyces pombe (strain 972 / ATCC 24843) (Fission yeast) ORFNames=SPAC22A12.10 PE=3	CDP-alcohol phosphatidyltransferase	[I] KOG2877 sn-1,2-diacylglycerol ethanolamine- and cholinephosphotranferases
gene_sp10020680.1	N/A	GO:0003676//molecular_function nucleic acid binding	hypothetical protein BD324DRAFT_638880 [Kockovaella imperatae] >ORX33852.1 hypothetical protein BD324DRAFT_638880 [Kockovaella imperatae]	Uncharacterized protein {ECO:0000313|EMBL:ORX33852.1} OS=Kockovaella imperatae ORFNames=BD324DRAFT_638880 {ECO:0000313|EMBL:ORX33852.1} PE=4	N/A	RNA recognition motif. (a.k.a. RRM, RBD, or RNP domain)	N/A
gene_sp10001530.1	K01950//NAD+ synthase (glutamine-hydrolysing) [EC:6.3.5.1]	GO:0006807//biological_process nitrogen compound metabolic process;GO:0016810//molecular_function hydrolase activity, acting on carbon-nitrogen (but not peptide) bonds;GO:0003952//molecular_function NAD+ synthase (glutamine-hydrolyzing) activity;GO:0005524//molecular_function ATP binding;GO:0009435//biological_process NAD biosynthetic process	hypothetical protein TREMEDRAFT_39964 [Tremella mesenterica DSM 1558] >EIW67818.1 hypothetical protein TREMEDRAFT_39964 [Tremella mesenterica DSM 1558]	Glutamine-dependent NAD(+) synthetase {ECO:0000256|PIRNR:PIRNR006630} EC=6.3.5.1 {ECO:0000256|PIRNR:PIRNR006630} NAD(+) synthase [glutamine-hydrolyzing] {ECO:0000256|PIRNR:PIRNR006630} OS=Naematelia encephala ORFNames=BCR39DRAFT_524532 {ECO:0000313|EMBL:ORY31916.1} PE=3	Glutamine-dependent NAD(+) synthetase EC=6.3.5.1 NAD(+) synthase [glutamine-hydrolyzing] OS=Saccharomyces cerevisiae (strain ATCC 204508 / S288c) (Baker's yeast) Name=QNS1 OrderedLocusNames=YHR074W PE=1	NAD synthase	[HR] KOG2303 Predicted NAD synthase, contains CN hydrolase domain
gene_sp10039420.1	K03426//NAD+ diphosphatase [EC:3.6.1.22]	GO:0016787//molecular_function hydrolase activity	hypothetical protein TREMEDRAFT_39849 [Tremella mesenterica DSM 1558] >EIW68352.1 hypothetical protein TREMEDRAFT_39849 [Tremella mesenterica DSM 1558]	Unplaced genomic scaffold supercont1.3, whole genome shotgun sequence {ECO:0000313|EMBL:KIR49312.1} OS=Cryptococcus gattii CA1280 ORFNames=I312_01466 {ECO:0000313|EMBL:KIR49312.1} PE=4	Probable NADH pyrophosphatase EC=3.6.1.22 OS=Schizosaccharomyces pombe (strain 972 / ATCC 24843) (Fission yeast) ORFNames=SPBC1778.03c PE=3	NUDIX domain	[L] KOG3084 NADH pyrophosphatase I of the Nudix family of hydrolases
gene_sp10040080.1	K13126//polyadenylate-binding protein	GO:0003676//molecular_function nucleic acid binding;GO:0003723//molecular_function RNA binding	hypothetical protein TREMEDRAFT_40410 [Tremella mesenterica DSM 1558] >EIW67212.1 hypothetical protein TREMEDRAFT_40410 [Tremella mesenterica DSM 1558]	Polyadenylate-binding protein {ECO:0000256|RuleBase:RU362004} Short=PABP {ECO:0000256|RuleBase:RU362004} OS=Kwoniella heveanensis CBS 569 ORFNames=I317_03958 {ECO:0000313|EMBL:OCF42223.1} PE=3	Polyadenylate-binding protein, cytoplasmic and nuclear Short=PABP Short=Poly(A)-binding protein Polyadenylate tail-binding protein OS=Cryptococcus neoformans var. neoformans serotype D (strain B-3501A) (Filobasidiella neoformans) Name=PAB1 OrderedLocusNames=CNBH1100 PE=3	Poly-adenylate binding protein, unique domain	[AJ] KOG0123 Polyadenylate-binding protein (RRM superfamily)
gene_sp10009590.1	N/A	GO:0005515//molecular_function protein binding	hypothetical protein BCR39DRAFT_515490 [Naematelia encephala]	Uncharacterized protein {ECO:0000313|EMBL:ORY34903.1} OS=Naematelia encephala ORFNames=BCR39DRAFT_515490 {ECO:0000313|EMBL:ORY34903.1} PE=4	N/A	Complex 1 protein (LYR family)	[R] KOG4155 FOG: WD40 repeat
gene_sp10015540.1	K15272//solute carrier family 35 (UDP-sugar transporter), member A1/2/3	GO:0000139//cellular_component Golgi membrane;GO:0005351//molecular_function carbohydrate:proton symporter activity;GO:0008643//biological_process carbohydrate transport;GO:0016021//cellular_component integral component of membrane	nucleotide-sugar transporter-domain-containing protein [Kockovaella imperatae] >ORX35721.1 nucleotide-sugar transporter-domain-containing protein [Kockovaella imperatae]	Nucleotide-sugar transporter-domain-containing protein {ECO:0000313|EMBL:ORX35721.1} OS=Kockovaella imperatae ORFNames=BD324DRAFT_581827 {ECO:0000313|EMBL:ORX35721.1} PE=4	UDP-galactose transporter Golgi UDP-Gal transporter OS=Schizosaccharomyces pombe (strain 972 / ATCC 24843) (Fission yeast) Name=gms1 ORFNames=SPCC1795.03 PE=2	Nucleotide-sugar transporter	[G] KOG2234 Predicted UDP-galactose transporter
gene_sp10040720.1	K20293//conserved oligomeric Golgi complex subunit 6	GO:0006891//biological_process intra-Golgi vesicle-mediated transport;GO:0017119//cellular_component Golgi transport complex	hypothetical protein TREMEDRAFT_34802 [Tremella mesenterica DSM 1558] >EIW66514.1 hypothetical protein TREMEDRAFT_34802 [Tremella mesenterica DSM 1558]	Uncharacterized protein {ECO:0000313|EMBL:EIW66514.1} OS=Tremella mesenterica (strain ATCC 24925 / CBS 8224 / DSM 1558 / NBRC 9311 / NRRL Y-6157 / RJB 2259-6) (Jelly fungus) ORFNames=TREMEDRAFT_34802 {ECO:0000313|EMBL:EIW66514.1} PE=4	Conserved oligomeric Golgi complex subunit 6 Short=COG complex subunit 6 Component of oligomeric Golgi complex 6 OS=Cryptococcus neoformans var. neoformans serotype D (strain B-3501A) (Filobasidiella neoformans) Name=COG6 OrderedLocusNames=CNBL0500 PE=3	Conserved oligomeric complex COG6	[S] KOG3758 Uncharacterized conserved protein
gene_sp10063300.1	K00888//phosphatidylinositol 4-kinase A [EC:2.7.1.67]	GO:0003676//molecular_function nucleic acid binding	single-stranded nucleic acid binding protein [Kwoniella dejecticola CBS 10117] >OBR83004.1 single-stranded nucleic acid binding protein [Kwoniella dejecticola CBS 10117]	Single-stranded nucleic acid binding protein {ECO:0000313|EMBL:OBR83004.1} OS=Kwoniella dejecticola CBS 10117 ORFNames=I303_06562 {ECO:0000313|EMBL:OBR83004.1} PE=4	N/A	RNA recognition motif. (a.k.a. RRM, RBD, or RNP domain)	[A] KOG4207 Predicted splicing factor, SR protein superfamily
gene_sp10019320.1	N/A	N/A	hypothetical protein BCR39DRAFT_369137 [Naematelia encephala]	Uncharacterized protein {ECO:0000313|EMBL:CEO55414.1} Fragment OS=Bionectria ochroleuca (Gliocladium roseum) ORFNames=BN869_000011472_1 {ECO:0000313|EMBL:CEO55414.1} PE=4	N/A	Amidohydrolase family	N/A
gene_sp10043040.1	K11493//regulator of chromosome condensation	N/A	hypothetical protein TREMEDRAFT_32149 [Tremella mesenterica DSM 1558] >EIW68398.1 hypothetical protein TREMEDRAFT_32149 [Tremella mesenterica DSM 1558]	Pim1 protein + RNA transporter 2 {ECO:0000313|EMBL:OCF40717.1} OS=Kwoniella heveanensis CBS 569 ORFNames=I317_05489 {ECO:0000313|EMBL:OCF40717.1} PE=4	Protein pim1 Poly(A)+ RNA transport protein 2 OS=Schizosaccharomyces pombe (strain 972 / ATCC 24843) (Fission yeast) Name=pim1 Synonyms=dcd1, ptr2 ORFNames=SPBC557.03c PE=1	Regulator of chromosome condensation (RCC1) repeat	[S] KOG1426 FOG: RCC1 domain
gene_sp10008760.1	N/A	N/A	hypothetical protein I303_01268 [Kwoniella dejecticola CBS 10117] >OBR89441.1 hypothetical protein I303_01268 [Kwoniella dejecticola CBS 10117]	Uncharacterized protein {ECO:0000313|EMBL:OBR89441.1} OS=Kwoniella dejecticola CBS 10117 ORFNames=I303_01268 {ECO:0000313|EMBL:OBR89441.1} PE=4	N/A	N/A	N/A
gene_sp10066270.1	N/A	GO:0016021//cellular_component integral component of membrane;GO:0022857//molecular_function transmembrane transporter activity;GO:0055085//biological_process transmembrane transport	related to hexose transporter protein [Fusarium mangiferae]	Related to hexose transporter protein {ECO:0000313|EMBL:CVK86008.1} OS=Fusarium mangiferae ORFNames=FMAN_06556 {ECO:0000313|EMBL:CVK86008.1} PE=4	High-affinity glucose transporter OS=Kluyveromyces lactis (strain ATCC 8585 / CBS 2359 / DSM 70799 / NBRC 1267 / NRRL Y-1140 / WM37) (Yeast) (Candida sphaerica) Name=HGT1 OrderedLocusNames=KLLA0A11110g PE=3	Sugar (and other) transporter	[R] KOG0254 Predicted transporter (major facilitator superfamily)
gene_sp10066050.1	K14157//alpha-aminoadipic semialdehyde synthase [EC:1.5.1.8 1.5.1.9]	GO:0016491//molecular_function oxidoreductase activity;GO:0055114//biological_process oxidation-reduction process	hypothetical protein TREMEDRAFT_29255 [Tremella mesenterica DSM 1558] >EIW70700.1 hypothetical protein TREMEDRAFT_29255 [Tremella mesenterica DSM 1558]	Alpha-aminoadipic semialdehyde synthase {ECO:0000313|EMBL:OCF60550.1} OS=Kwoniella mangroviensis CBS 10435 ORFNames=L486_00185 {ECO:0000313|EMBL:OCF60550.1} PE=4	Saccharopine dehydrogenase [NADP(+), L-glutamate-forming] EC=1.5.1.10 Saccharopine reductase OS=Saccharomyces cerevisiae (strain ATCC 204508 / S288c) (Baker's yeast) Name=LYS9 Synonyms=LYS13 OrderedLocusNames=YNR050C ORFNames=N3461 PE=1	Saccharopine dehydrogenase C-terminal domain	[E] KOG0172 Lysine-ketoglutarate reductase/saccharopine dehydrogenase
gene_sp10034560.1	K03259//translation initiation factor 4E	GO:0003723//molecular_function RNA binding;GO:0003743//molecular_function translation initiation factor activity;GO:0005737//cellular_component cytoplasm;GO:0006413//biological_process translational initiation	hypothetical protein TREMEDRAFT_70424 [Tremella mesenterica DSM 1558] >EIW65768.1 hypothetical protein TREMEDRAFT_70424 [Tremella mesenterica DSM 1558]	Uncharacterized protein {ECO:0000313|EMBL:EIW65768.1} OS=Tremella mesenterica (strain ATCC 24925 / CBS 8224 / DSM 1558 / NBRC 9311 / NRRL Y-6157 / RJB 2259-6) (Jelly fungus) ORFNames=TREMEDRAFT_70424 {ECO:0000313|EMBL:EIW65768.1} PE=3	Eukaryotic translation initiation factor 4E Short=eIF-4E Short=eIF4E eIF-4F 25 kDa subunit mRNA cap-binding protein OS=Ashbya gossypii (strain ATCC 10895 / CBS 109.51 / FGSC 9923 / NRRL Y-1056) (Yeast) (Eremothecium gossypii) Name=TIF45 OrderedLocusNames=ADL188C PE=3	Eukaryotic initiation factor 4E	[J] KOG1669 Predicted mRNA cap-binding protein related to eIF-4E
gene_sp10066030.1	N/A	N/A	hypothetical protein TREMEDRAFT_61215 [Tremella mesenterica DSM 1558] >EIW70704.1 hypothetical protein TREMEDRAFT_61215 [Tremella mesenterica DSM 1558]	Uncharacterized protein {ECO:0000313|EMBL:OCF40339.1} OS=Kwoniella heveanensis CBS 569 ORFNames=I317_05841 {ECO:0000313|EMBL:OCF40339.1} PE=4	N/A	SWI/SNF-like complex subunit BAF250/Osa	N/A
gene_sp10018540.1	K20347//p24 family protein beta-1	N/A	putative COPII-coated vesicle protein [Naematelia encephala]	Putative COPII-coated vesicle protein {ECO:0000313|EMBL:ORY32613.1} OS=Naematelia encephala ORFNames=BCR39DRAFT_523132 {ECO:0000313|EMBL:ORY32613.1} PE=3	Endosomal protein P24B Precursor OS=Schizosaccharomyces pombe (strain 972 / ATCC 24843) (Fission yeast) Name=emp24 ORFNames=SPCC24B10.17 PE=3	emp24/gp25L/p24 family/GOLD	[U] KOG1692 Putative cargo transport protein EMP24 (p24 protein family)
gene_sp10058380.1	N/A	GO:0051287//molecular_function NAD binding;GO:0055114//biological_process oxidation-reduction process;GO:0008152//biological_process metabolic process;GO:0016616//molecular_function oxidoreductase activity, acting on the CH-OH group of donors, NAD or NADP as acceptor	glycerate-and formate-dehydrogenase [Naematelia encephala]	Glycerate-and formate-dehydrogenase {ECO:0000313|EMBL:ORY25461.1} OS=Naematelia encephala ORFNames=BCR39DRAFT_544180 {ECO:0000313|EMBL:ORY25461.1} PE=3	Putative 2-hydroxyacid dehydrogenase C1773.17c EC=1.-.-.- OS=Schizosaccharomyces pombe (strain 972 / ATCC 24843) (Fission yeast) ORFNames=SPBC1773.17c, SPBP26C9.01c PE=3	D-isomer specific 2-hydroxyacid dehydrogenase, catalytic domain	[C] KOG0069 Glyoxylate/hydroxypyruvate reductase (D-isomer-specific 2-hydroxy acid dehydrogenase superfamily)
gene_sp10053780.1	K11996//adenylyltransferase and sulfurtransferase [EC:2.7.7.80 2.8.1.11]	GO:0008641//molecular_function ubiquitin-like modifier activating enzyme activity	hypothetical protein TREMEDRAFT_36246 [Tremella mesenterica DSM 1558] >EIW65488.1 hypothetical protein TREMEDRAFT_36246 [Tremella mesenterica DSM 1558]	Uncharacterized protein {ECO:0000313|EMBL:EIW65488.1} OS=Tremella mesenterica (strain ATCC 24925 / CBS 8224 / DSM 1558 / NBRC 9311 / NRRL Y-6157 / RJB 2259-6) (Jelly fungus) ORFNames=TREMEDRAFT_36246 {ECO:0000313|EMBL:EIW65488.1} PE=4	Adenylyltransferase and sulfurtransferase uba4 {ECO:0000255|HAMAP-Rule:MF_03049} Ubiquitin-like protein activator 4 {ECO:0000255|HAMAP-Rule:MF_03049} Adenylyltransferase uba4 {ECO:0000255|HAMAP-Rule:MF_03049} EC=2.7.7.- {ECO:0000255|HAMAP-Rule:MF_03049} Sulfurtransferase uba4 {ECO:0000255|HAMAP-Rule:MF_03049} EC=2.8.1.- {ECO:0000255|HAMAP-Rule:MF_03049} OS=Schizosaccharomyces pombe (strain 972 / …	ThiF family	[H] KOG2017 Molybdopterin synthase sulfurylase
gene_sp10007690.1	N/A	GO:0003676//molecular_function nucleic acid binding	heterogeneous nuclear ribonucleoprotein [Aspergillus flavus AF70]	Heterogeneous nuclear ribonucleoprotein G, putative {ECO:0000313|EMBL:EED53406.1} OS=Aspergillus flavus (strain ATCC 200026 / FGSC A1120 / NRRL 3357 / JCM 12722 / SRRC 167) ORFNames=AFLA_107810 {ECO:0000313|EMBL:EED53406.1} PE=4	Uncharacterized RNA-binding protein C660.15 OS=Schizosaccharomyces pombe (strain 972 / ATCC 24843) (Fission yeast) ORFNames=SPBC660.15 PE=4	RNA recognition motif. (a.k.a. RRM, RBD, or RNP domain)	[R] KOG0118 FOG: RRM domain
gene_sp10046680.1	N/A	N/A	hypothetical protein TREMEDRAFT_58429 [Tremella mesenterica DSM 1558] >EIW72270.1 hypothetical protein TREMEDRAFT_58429 [Tremella mesenterica DSM 1558]	Uncharacterized protein {ECO:0000313|EMBL:KLT42275.1} OS=Cutaneotrichosporon oleaginosum ORFNames=CC85DRAFT_285681 {ECO:0000313|EMBL:KLT42275.1} PE=4	N/A	N/A	N/A
gene_sp10018550.1	N/A	GO:0003676//molecular_function nucleic acid binding	hypothetical protein TREMEDRAFT_61358 [Tremella mesenterica DSM 1558] >EIW70847.1 hypothetical protein TREMEDRAFT_61358 [Tremella mesenterica DSM 1558]	Uncharacterized protein {ECO:0000313|EMBL:OBR85444.1} OS=Kwoniella dejecticola CBS 10117 ORFNames=I303_04780 {ECO:0000313|EMBL:OBR85444.1} PE=4	Zinc finger protein C25B8.19c OS=Schizosaccharomyces pombe (strain 972 / ATCC 24843) (Fission yeast) ORFNames=SPAC25B8.19c, SPAC683.01c PE=4	Zinc finger, C2H2 type	[R] KOG1721 FOG: Zn-finger
gene_sp10040850.1	N/A	N/A	nucleotide-diphospho-sugar transferase [Naematelia encephala]	Nucleotide-diphospho-sugar transferase {ECO:0000313|EMBL:ORY29752.1} OS=Naematelia encephala ORFNames=BCR39DRAFT_588130 {ECO:0000313|EMBL:ORY29752.1} PE=4	Inositol phosphoceramide mannosyltransferase 1 EC=2.4.-.- IPC mannosyltransferase 1 OS=Schizosaccharomyces pombe (strain 972 / ATCC 24843) (Fission yeast) Name=imt1 ORFNames=SPAC2F3.01, SPAC323.09 PE=3	Glycosyltransferase sugar-binding region containing DXD motif	[X] TWOG0443 Unnamed protein
gene_sp10019260.1	K14802//phospholipid-transporting ATPase [EC:3.6.3.1]	GO:0000287//molecular_function magnesium ion binding;GO:0004012//molecular_function phospholipid-translocating ATPase activity;GO:0005524//molecular_function ATP binding;GO:0015914//biological_process phospholipid transport;GO:0016021//cellular_component integral component of membrane	hypothetical protein TREMEDRAFT_43152 [Tremella mesenterica DSM 1558] >EIW70431.1 hypothetical protein TREMEDRAFT_43152 [Tremella mesenterica DSM 1558]	Phospholipid-transporting ATPase {ECO:0000256|RuleBase:RU362033} EC=3.6.3.1 {ECO:0000256|RuleBase:RU362033} OS=Naematelia encephala ORFNames=BCR39DRAFT_351775 {ECO:0000313|EMBL:ORY32817.1} PE=3	Probable phospholipid-transporting ATPase C887.12 EC=3.6.3.1 OS=Schizosaccharomyces pombe (strain 972 / ATCC 24843) (Fission yeast) ORFNames=SPBC887.12 PE=3	Phospholipid-translocating P-type ATPase C-terminal	[R] KOG0206 P-type ATPase
gene_sp10028600.1	K13125//nitric oxide synthase-interacting protein	N/A	hypothetical protein TREMEDRAFT_67462 [Tremella mesenterica DSM 1558] >EIW73626.1 hypothetical protein TREMEDRAFT_67462 [Tremella mesenterica DSM 1558]	Nitric oxide synthase-interacting protein {ECO:0000313|EMBL:OCF43902.1} OS=Kwoniella heveanensis CBS 569 ORFNames=I317_02172 {ECO:0000313|EMBL:OCF43902.1} PE=3	N/A	N/A	N/A
gene_sp10019690.1	N/A	N/A	hypothetical protein I203_06276 [Kwoniella mangroviensis CBS 8507] >OCF60763.1 hypothetical protein L486_00403 [Kwoniella mangroviensis CBS 10435] >OCF64545.1 hypothetical protein I203_06276 [Kwoniella mangroviensis CBS 8507] >OCF74488.1 hypothetical protein I204_04863 [Kwoniella mangroviensis CBS 8886]	Uncharacterized protein {ECO:0000313|EMBL:OCF60763.1} OS=Kwoniella mangroviensis CBS 10435 ORFNames=L486_00403 {ECO:0000313|EMBL:OCF60763.1} PE=4	N/A	N/A	N/A
gene_sp10067870.1	N/A	GO:0015074//biological_process DNA integration	rve superfamily protein [Tremella fuciformis]	Rve superfamily protein {ECO:0000313|EMBL:ADE10054.1} OS=Tremella fuciformis PE=2	N/A	Integrase core domain	[R] KOG0017 FOG: Transposon-encoded proteins with TYA, reverse transcriptase, integrase domains in various combinations
gene_sp10004570.1	K02966//small subunit ribosomal protein S19e	GO:0003735//molecular_function structural constituent of ribosome;GO:0005840//cellular_component ribosome;GO:0006412//biological_process translation	ribosomal protein S19 [Cryptococcus neoformans var. neoformans JEC21] >XP_776617.1 40S ribosomal protein S19 [Cryptococcus neoformans var. neoformans B-3501A] >XP_012048269.1 small subunit ribosomal protein S19e [Cryptococcus neoformans var. grubii H99] >AFR93692.1 small subunit ribosomal protein S19e [Cryptococcus neoformans var. grubii H99] >OWT40885.1 small subunit ribosomal protein S19e [Cryp…	Unplaced genomic scaffold supercont1.1, whole genome shotgun sequence {ECO:0000313|EMBL:KIR43241.1} OS=Cryptococcus gattii VGII Ram5 ORFNames=I313_00082 {ECO:0000313|EMBL:KIR43241.1} PE=4	40S ribosomal protein S19-A S16-A OS=Schizosaccharomyces pombe (strain 972 / ATCC 24843) (Fission yeast) Name=rps1901 Synonyms=rps19, rps19a ORFNames=SPBC21C3.13 PE=2	Ribosomal protein S19e	[J] KOG3411 40S ribosomal protein S19
gene_sp10027220.1	N/A	N/A	hypothetical protein TREMEDRAFT_59695 [Tremella mesenterica DSM 1558] >EIW73522.1 hypothetical protein TREMEDRAFT_59695 [Tremella mesenterica DSM 1558]	Uncharacterized protein {ECO:0000313|EMBL:OCF37211.1} OS=Kwoniella heveanensis BCC8398 ORFNames=I316_01118 {ECO:0000313|EMBL:OCF37211.1} PE=4	N/A	N/A	N/A
gene_sp10049290.1	N/A	GO:0000836//cellular_component Hrd1p ubiquitin ligase complex;GO:0016567//biological_process protein ubiquitination;GO:0030433//biological_process ubiquitin-dependent ERAD pathway;GO:0061630//molecular_function ubiquitin protein ligase activity	hypothetical protein BD324DRAFT_634500 [Kockovaella imperatae] >ORX34690.1 hypothetical protein BD324DRAFT_634500 [Kockovaella imperatae]	Uncharacterized protein {ECO:0000313|EMBL:ORX34690.1} OS=Kockovaella imperatae ORFNames=BD324DRAFT_634500 {ECO:0000313|EMBL:ORX34690.1} PE=4	N/A	Ring finger domain	[O] KOG0800 FOG: Predicted E3 ubiquitin ligase
gene_sp10030420.1	K07942//ADP-ribosylation factor-like protein 1	GO:0005525//molecular_function GTP binding;GO:0005622//cellular_component intracellular;GO:0007264//biological_process small GTPase mediated signal transduction	hypothetical protein TREMEDRAFT_40327 [Tremella mesenterica DSM 1558] >EIW67680.1 hypothetical protein TREMEDRAFT_40327 [Tremella mesenterica DSM 1558]	Arf/Sar family protein {ECO:0000313|EMBL:ODN85363.1} OS=Cryptococcus depauperatus CBS 7841 ORFNames=L203_04978 {ECO:0000313|EMBL:ODN85363.1} PE=3	ADP-ribosylation factor-like protein 1 Arf-like GTPase 1 OS=Saccharomyces cerevisiae (strain ATCC 204508 / S288c) (Baker's yeast) Name=ARL1 Synonyms=ARF3 OrderedLocusNames=YBR164C ORFNames=YBR1216 PE=1	ADP-ribosylation factor family	[U] KOG0072 GTP-binding ADP-ribosylation factor-like protein ARL1
gene_sp10037420.1	K01489//cytidine deaminase [EC:3.5.4.5]	N/A	cytidine deaminase-like protein [Kockovaella imperatae] >ORX34299.1 cytidine deaminase-like protein [Kockovaella imperatae]	Cytidine deaminase {ECO:0000256|RuleBase:RU364006} EC=3.5.4.5 {ECO:0000256|RuleBase:RU364006} Cytidine aminohydrolase {ECO:0000256|RuleBase:RU364006} OS=Kockovaella imperatae ORFNames=BD324DRAFT_178268 {ECO:0000313|EMBL:ORX34299.1} PE=3	N/A	N/A	N/A
gene_sp10020100.1	K01537//Ca2+-transporting ATPase [EC:3.6.3.8]	GO:0016021//cellular_component integral component of membrane	calcium-translocating P-type ATPase, PMCA-type [Kwoniella heveanensis BCC8398]	Calcium-transporting ATPase {ECO:0000256|RuleBase:RU361146} EC=3.6.3.8 {ECO:0000256|RuleBase:RU361146} OS=Kwoniella heveanensis BCC8398 ORFNames=I316_07274 {ECO:0000313|EMBL:OCF31003.1} PE=3	Calcium-transporting ATPase 2 EC=3.6.3.8 OS=Schizosaccharomyces pombe (strain 972 / ATCC 24843) (Fission yeast) Name=pmc1 ORFNames=SPAPB2B4.04c PE=3	Cation transporter/ATPase, N-terminus	[P] KOG0204 Calcium transporting ATPase
gene_sp10027610.1	N/A	N/A	hypothetical protein BCR39DRAFT_468219 [Naematelia encephala]	Uncharacterized protein {ECO:0000313|EMBL:ORY28499.1} OS=Naematelia encephala ORFNames=BCR39DRAFT_468219 {ECO:0000313|EMBL:ORY28499.1} PE=4	Probable endonuclease LCL3 EC=3.1.-.- OS=Cryptococcus gattii serotype B (strain WM276 / ATCC MYA-4071) (Filobasidiella gattii) (Cryptococcus bacillisporus) Name=LCL3 OrderedLocusNames=CGB_D5120C PE=3	Staphylococcal nuclease homologue	[X] TWOG0352 Unnamed protein
gene_sp10000100.1	K11883//RNA-binding protein NOB1	N/A	hypothetical protein TREMEDRAFT_14959, partial [Tremella mesenterica DSM 1558] >EIW67794.1 hypothetical protein TREMEDRAFT_14959, partial [Tremella mesenterica DSM 1558]	Nin one binding Zn-ribbon like-domain-containing protein {ECO:0000313|EMBL:ORY23531.1} OS=Naematelia encephala ORFNames=BCR39DRAFT_566822 {ECO:0000313|EMBL:ORY23531.1} PE=4	20S-pre-rRNA D-site endonuclease nob1 EC=3.1.-.- Pre-rRNA-processing endonuclease nob1 OS=Schizosaccharomyces pombe (strain 972 / ATCC 24843) (Fission yeast) Name=nob1 ORFNames=SPAC1486.09 PE=3	PIN domain of ribonuclease	[O] KOG2463 Predicted RNA-binding protein Nob1p involved in 26S proteasome assembly
gene_sp10027630.1	K02953//small subunit ribosomal protein S13e	GO:0003735//molecular_function structural constituent of ribosome;GO:0005840//cellular_component ribosome;GO:0006412//biological_process translation;GO:0005622//cellular_component intracellular	ribosomal protein S13 [Tremella fuciformis]	Ribosomal protein S13 {ECO:0000313|EMBL:ADE10098.1} OS=Tremella fuciformis PE=2	40S ribosomal protein S13 OS=Agaricus bisporus (White button mushroom) Name=RPS13 PE=2	Ribosomal S13/S15 N-terminal domain	[J] KOG0400 40S ribosomal protein S13
gene_sp10060870.1	N/A	N/A	hypothetical protein CNI03890 [Cryptococcus neoformans var. neoformans JEC21] >AAW45640.1 hypothetical protein CNI03890 [Cryptococcus neoformans var. neoformans JEC21]	Uncharacterized protein {ECO:0000313|EMBL:AAW45640.1} OS=Cryptococcus neoformans var. neoformans serotype D (strain JEC21 / ATCC MYA-565) (Filobasidiella neoformans) OrderedLocusNames=CNI03890 {ECO:0000313|EMBL:AAW45640.1} PE=4	N/A	N/A	N/A
gene_sp10032210.1	N/A	N/A	hypothetical protein TREMEDRAFT_17281, partial [Tremella mesenterica DSM 1558] >EIW69362.1 hypothetical protein TREMEDRAFT_17281, partial [Tremella mesenterica DSM 1558]	Hepatocellular carcinoma-associated antigen 59-domain-containing protein {ECO:0000313|EMBL:ORY24970.1} OS=Naematelia encephala ORFNames=BCR39DRAFT_545407 {ECO:0000313|EMBL:ORY24970.1} PE=4	N/A	Hepatocellular carcinoma-associated antigen 59	[S] KOG3345 Uncharacterized conserved protein
gene_sp10059180.1	N/A	N/A	cytoplasmic protein [Kwoniella pini CBS 10737] >OCF50857.1 cytoplasmic protein [Kwoniella pini CBS 10737]	Cytoplasmic protein {ECO:0000313|EMBL:OCF50857.1} OS=Kwoniella pini CBS 10737 ORFNames=I206_02914 {ECO:0000313|EMBL:OCF50857.1} PE=4	Protein VMS1 VCP/CDC48-associated mitochondrial stress-responsive protein 1 OS=Saccharomyces cerevisiae (strain ATCC 204508 / S288c) (Baker's yeast) Name=VMS1 OrderedLocusNames=YDR049W PE=1	N/A	[R] KOG2505 Ankyrin repeat protein
gene_sp10025170.1	N/A	N/A	hypothetical protein I206_01479 [Kwoniella pini CBS 10737] >OCF52194.1 hypothetical protein I206_01479 [Kwoniella pini CBS 10737]	Uncharacterized protein {ECO:0000313|EMBL:OCF52194.1} OS=Kwoniella pini CBS 10737 ORFNames=I206_01479 {ECO:0000313|EMBL:OCF52194.1} PE=4	N/A	N/A	N/A
gene_sp10009960.1	N/A	GO:0005515//molecular_function protein binding	hypothetical protein TREMEDRAFT_28283 [Tremella mesenterica DSM 1558] >EIW71268.1 hypothetical protein TREMEDRAFT_28283 [Tremella mesenterica DSM 1558]	Uncharacterized protein {ECO:0000313|EMBL:ORX38811.1} OS=Kockovaella imperatae ORFNames=BD324DRAFT_617413 {ECO:0000313|EMBL:ORX38811.1} PE=4	Protein CSN12 homolog OS=Cryptococcus neoformans var. neoformans serotype D (strain B-3501A) (Filobasidiella neoformans) Name=CSN12 OrderedLocusNames=CNBJ2850 PE=3	PCI domain	[D] KOG2688 Transcription-associated recombination protein - Thp1p
gene_sp10014360.1	K17421//large subunit ribosomal protein L40	N/A	hypothetical protein TREMEDRAFT_66002 [Tremella mesenterica DSM 1558] >EIW65916.1 hypothetical protein TREMEDRAFT_66002 [Tremella mesenterica DSM 1558]	Uncharacterized protein {ECO:0000313|EMBL:EIW65916.1} OS=Tremella mesenterica (strain ATCC 24925 / CBS 8224 / DSM 1558 / NBRC 9311 / NRRL Y-6157 / RJB 2259-6) (Jelly fungus) ORFNames=TREMEDRAFT_66002 {ECO:0000313|EMBL:EIW65916.1} PE=4	N/A	N/A	N/A
gene_sp10025150.1	K03800//lipoate---protein ligase [EC:6.3.1.20]	GO:0009249//biological_process protein lipoylation	lipoate-protein ligase A [Kwoniella mangroviensis CBS 10435] >OCF71994.1 lipoate-protein ligase A [Kwoniella mangroviensis CBS 8886]	Lipoate-protein ligase A {ECO:0000313|EMBL:OCF55279.1} OS=Kwoniella mangroviensis CBS 10435 ORFNames=L486_07392 {ECO:0000313|EMBL:OCF55279.1} PE=4	N/A	N/A	N/A
gene_sp10015890.1	K12856//pre-mRNA-processing factor 8	GO:0000398//biological_process mRNA splicing, via spliceosome;GO:0017070//molecular_function U6 snRNA binding;GO:0005515//molecular_function protein binding;GO:0005681//cellular_component spliceosomal complex;GO:0003723//molecular_function RNA binding;GO:0030623//molecular_function U5 snRNA binding	hypothetical protein TREMEDRAFT_38390 [Tremella mesenterica DSM 1558] >EIW70772.1 hypothetical protein TREMEDRAFT_38390 [Tremella mesenterica DSM 1558]	Pre-mRNA-processing-splicing factor 8 {ECO:0000313|EMBL:OCF60427.1} OS=Kwoniella mangroviensis CBS 10435 ORFNames=L486_00060 {ECO:0000313|EMBL:OCF60427.1} PE=4	Pre-mRNA-splicing factor spp42 Complexed with cdc5 protein 6 OS=Schizosaccharomyces pombe (strain 972 / ATCC 24843) (Fission yeast) Name=spp42 Synonyms=cwf6 ORFNames=SPAC4F8.12c PE=1	PROCT (NUC072) domain	[A] KOG1795 U5 snRNP spliceosome subunit
gene_sp10035460.1	K03357//anaphase-promoting complex subunit 10	GO:0005680//cellular_component anaphase-promoting complex;GO:0031145//biological_process anaphase-promoting complex-dependent catabolic process	hypothetical protein TREMEDRAFT_70338 [Tremella mesenterica DSM 1558] >EIW66103.1 hypothetical protein TREMEDRAFT_70338 [Tremella mesenterica DSM 1558]	Anaphase-promoting complex subunit 10 {ECO:0000256|PIRNR:PIRNR028841} OS=Tremella mesenterica (strain ATCC 24925 / CBS 8224 / DSM 1558 / NBRC 9311 / NRRL Y-6157 / RJB 2259-6) (Jelly fungus) ORFNames=TREMEDRAFT_70338 {ECO:0000313|EMBL:EIW66103.1} PE=3	Anaphase-promoting complex subunit DOC1 Destruction of cyclin B protein 1 OS=Saccharomyces cerevisiae (strain ATCC 204508 / S288c) (Baker's yeast) Name=DOC1 Synonyms=APC10 OrderedLocusNames=YGL240W ORFNames=HRC283 PE=1	Anaphase-promoting complex, subunit 10 (APC10)	[DO] KOG3437 Anaphase-promoting complex (APC), subunit 10
gene_sp10058000.1	N/A	GO:0000981//molecular_function DNA-binding transcription factor activity, RNA polymerase II-specific;GO:0005634//cellular_component nucleus;GO:0006355//biological_process regulation of transcription, DNA-templated;GO:0008270//molecular_function zinc ion binding	hypothetical protein A1Q2_06993 [Trichosporon asahii var. asahii CBS 8904]	Uncharacterized protein {ECO:0000313|EMBL:EKC98761.1} OS=Trichosporon asahii var. asahii (strain CBS 8904) (Yeast) ORFNames=A1Q2_06993 {ECO:0000313|EMBL:EKC98761.1} PE=4	N/A	Fungal Zn(2)-Cys(6) binuclear cluster domain	N/A
gene_sp10045030.1	K03885//NADH dehydrogenase [EC:1.6.99.3]	GO:0016491//molecular_function oxidoreductase activity;GO:0055114//biological_process oxidation-reduction process	hypothetical protein TREMEDRAFT_45240 [Tremella mesenterica DSM 1558] >EIW67161.1 hypothetical protein TREMEDRAFT_45240 [Tremella mesenterica DSM 1558]	Pyridine nucleotide-disulfide oxidoreductase-domain-containing protein {ECO:0000313|EMBL:ORY35769.1} OS=Naematelia encephala ORFNames=BCR39DRAFT_461277 {ECO:0000313|EMBL:ORY35769.1} PE=4	External NADH-ubiquinone oxidoreductase 2, mitochondrial EC=1.6.5.9 External NADH dehydrogenase 2 Precursor OS=Saccharomyces cerevisiae (strain ATCC 204508 / S288c) (Baker's yeast) Name=NDE2 Synonyms=NDH2 OrderedLocusNames=YDL085W PE=1	Pyridine nucleotide-disulphide oxidoreductase	[C] KOG2495 NADH-dehydrogenase (ubiquinone)
gene_sp10044650.1	K07573//exosome complex component CSL4	GO:0000178//cellular_component exosome (RNase complex);GO:0003723//molecular_function RNA binding	S1 CSL4 [Tremella fuciformis]	S1 CSL4 {ECO:0000313|EMBL:ADE10082.1} OS=Tremella fuciformis PE=2	Exosome complex component csl4 OS=Schizosaccharomyces pombe (strain 972 / ATCC 24843) (Fission yeast) Name=csl4 ORFNames=SPCC1840.11, SPCC965.01 PE=3	Exosome component EXOSC1/CSL4	[J] KOG3409 Exosomal 3'-5' exoribonuclease complex, subunit ski4 (Csl4)
gene_sp10049900.1	N/A	N/A	hypothetical protein TREMEDRAFT_26565 [Tremella mesenterica DSM 1558] >EIW73155.1 hypothetical protein TREMEDRAFT_26565 [Tremella mesenterica DSM 1558]	Uncharacterized protein {ECO:0000313|EMBL:ORY22989.1} OS=Naematelia encephala ORFNames=BCR39DRAFT_550382 {ECO:0000313|EMBL:ORY22989.1} PE=4	N/A	N/A	N/A
gene_sp10059510.1	N/A	GO:0010508//biological_process positive regulation of autophagy	hypothetical protein TREMEDRAFT_62924 [Tremella mesenterica DSM 1558] >EIW69196.1 hypothetical protein TREMEDRAFT_62924 [Tremella mesenterica DSM 1558]	Uncharacterized protein {ECO:0000313|EMBL:OCF51144.1} OS=Kwoniella pini CBS 10737 ORFNames=I206_03210 {ECO:0000313|EMBL:OCF51144.1} PE=4	N/A	Vacuolar sorting 38 and autophagy-related subunit 14	N/A
gene_sp10006960.1	K14015//nuclear protein localization protein 4 homolog	N/A	hypothetical protein TREMEDRAFT_58601 [Tremella mesenterica DSM 1558] >EIW72439.1 hypothetical protein TREMEDRAFT_58601 [Tremella mesenterica DSM 1558]	Unplaced genomic scaffold supercont1.6, whole genome shotgun sequence {ECO:0000313|EMBL:KIR48197.1} OS=Cryptococcus gattii CA1280 ORFNames=I312_02714 {ECO:0000313|EMBL:KIR48197.1} PE=4	Nuclear protein localization protein 4 OS=Cryptococcus neoformans var. neoformans serotype D (strain B-3501A) (Filobasidiella neoformans) Name=NPL4 OrderedLocusNames=CNBC4870 PE=3	NPL4 family	[YU] KOG2834 Nuclear pore complex, rNpl4 component (sc Npl4)
gene_sp10035440.1	N/A	GO:0051287//molecular_function NAD binding;GO:0055114//biological_process oxidation-reduction process;GO:0008152//biological_process metabolic process;GO:0016616//molecular_function oxidoreductase activity, acting on the CH-OH group of donors, NAD or NADP as acceptor	hypothetical protein TREMEDRAFT_45917 [Tremella mesenterica DSM 1558] >EIW66079.1 hypothetical protein TREMEDRAFT_45917 [Tremella mesenterica DSM 1558]	Uncharacterized protein {ECO:0000313|EMBL:EIW66079.1} OS=Tremella mesenterica (strain ATCC 24925 / CBS 8224 / DSM 1558 / NBRC 9311 / NRRL Y-6157 / RJB 2259-6) (Jelly fungus) ORFNames=TREMEDRAFT_45917 {ECO:0000313|EMBL:EIW66079.1} PE=3	Putative D-3-phosphoglycerate dehydrogenase Short=3-PGDH EC=1.1.1.95 2-oxoglutarate reductase {ECO:0000305} EC=1.1.1.399 {ECO:0000250|UniProtKB:P40054} OS=Schizosaccharomyces pombe (strain 972 / ATCC 24843) (Fission yeast) ORFNames=SPCC364.07, SPCC4G3.01 PE=1	D-isomer specific 2-hydroxyacid dehydrogenase, catalytic domain	[K] KOG0067 Transcription factor CtBP
gene_sp10046620.1	N/A	GO:0016021//cellular_component integral component of membrane	hypothetical protein BD324DRAFT_611717 [Kockovaella imperatae] >ORX40663.1 hypothetical protein BD324DRAFT_611717 [Kockovaella imperatae]	Uncharacterized protein {ECO:0000313|EMBL:ORX40663.1} OS=Kockovaella imperatae ORFNames=BD324DRAFT_611717 {ECO:0000313|EMBL:ORX40663.1} PE=4	Plasma membrane proteolipid 3 OS=Cryptococcus neoformans var. neoformans serotype D (strain B-3501A) (Filobasidiella neoformans) Name=PMP3 OrderedLocusNames=CNBC6250 PE=3	Proteolipid membrane potential modulator	[R] KOG1773 Stress responsive protein
gene_sp10014990.1	K03021//DNA-directed RNA polymerase III subunit RPC2 [EC:2.7.7.6]	GO:0003677//molecular_function DNA binding;GO:0003899//molecular_function DNA-directed 5'-3' RNA polymerase activity;GO:0006351//biological_process transcription, DNA-templated;GO:0032549//molecular_function ribonucleoside binding	hypothetical protein TREMEDRAFT_29095 [Tremella mesenterica DSM 1558] >EIW70323.1 hypothetical protein TREMEDRAFT_29095 [Tremella mesenterica DSM 1558]	DNA-directed RNA polymerase subunit beta {ECO:0000256|RuleBase:RU363031} EC=2.7.7.6 {ECO:0000256|RuleBase:RU363031} OS=Kwoniella heveanensis BCC8398 ORFNames=I316_06373 {ECO:0000313|EMBL:OCF31987.1} PE=3	DNA-directed RNA polymerase III subunit RPC2 Short=RNA polymerase III subunit 2 Short=RNA polymerase III subunit C2 EC=2.7.7.6 C128 DNA-directed RNA polymerase III 130 kDa polypeptide RPC130 OS=Schizosaccharomyces pombe (strain 972 / ATCC 24843) (Fission yeast) Name=rpc2 ORFNames=SPAC4G9.08c PE=2	RNA polymerase beta subunit	[K] KOG0215 RNA polymerase III, second largest subunit
gene_sp10030680.1	K11498//centromeric protein E	GO:0003777//molecular_function microtubule motor activity;GO:0005524//molecular_function ATP binding;GO:0007018//biological_process microtubule-based movement;GO:0008017//molecular_function microtubule binding	hypothetical protein TREMEDRAFT_33548, partial [Tremella mesenterica DSM 1558] >EIW67645.1 hypothetical protein TREMEDRAFT_33548, partial [Tremella mesenterica DSM 1558]	Kinesin-like protein {ECO:0000256|RuleBase:RU000394} OS=Kockovaella imperatae ORFNames=BD324DRAFT_642076 {ECO:0000313|EMBL:ORX37049.1} PE=3	Kinesin-like protein KIP2 OS=Ashbya gossypii (strain ATCC 10895 / CBS 109.51 / FGSC 9923 / NRRL Y-1056) (Yeast) (Eremothecium gossypii) Name=KIP2 OrderedLocusNames=ACR145W PE=3	Kinesin motor domain	[Z] KOG0242 Kinesin-like protein
gene_sp10046600.1	K17788//altered inheritance of mitochondria protein 13	N/A	hypothetical protein BD324DRAFT_611714 [Kockovaella imperatae] >ORX40662.1 hypothetical protein BD324DRAFT_611714 [Kockovaella imperatae]	Uncharacterized protein {ECO:0000313|EMBL:ORX40662.1} OS=Kockovaella imperatae ORFNames=BD324DRAFT_611714 {ECO:0000313|EMBL:ORX40662.1} PE=4	N/A	Protein of Unknown function (DUF1690)	N/A
gene_sp10006940.1	K15025//probable RNA-binding protein EIF1AD	N/A	hypothetical protein TREMEDRAFT_58598 [Tremella mesenterica DSM 1558] >EIW72436.1 hypothetical protein TREMEDRAFT_58598 [Tremella mesenterica DSM 1558]	Uncharacterized protein {ECO:0000313|EMBL:ORX36013.1} OS=Kockovaella imperatae ORFNames=BD324DRAFT_682153 {ECO:0000313|EMBL:ORX36013.1} PE=4	N/A	N/A	N/A
gene_sp10033730.1	N/A	GO:0005089//molecular_function Rho guanyl-nucleotide exchange factor activity;GO:0035023//biological_process regulation of Rho protein signal transduction	hypothetical protein TREMEDRAFT_64749 [Tremella mesenterica DSM 1558] >EIW66895.1 hypothetical protein TREMEDRAFT_64749 [Tremella mesenterica DSM 1558]	Uncharacterized protein {ECO:0000313|EMBL:ORY29168.1} OS=Naematelia encephala ORFNames=BCR39DRAFT_533070 {ECO:0000313|EMBL:ORY29168.1} PE=4	Rho guanine nucleotide exchange factor gef2 OS=Schizosaccharomyces pombe (strain 972 / ATCC 24843) (Fission yeast) Name=gef2 ORFNames=SPAC31A2.16 PE=1	RhoGEF domain	N/A
gene_sp10058410.1	N/A	GO:0005524//molecular_function ATP binding;GO:0016887//molecular_function ATPase activity;GO:0008559//molecular_function xenobiotic transmembrane transporting ATPase activity;GO:0016021//cellular_component integral component of membrane;GO:0042908//biological_process xenobiotic transport;GO:0042626//molecular_function ATPase activity, coupled to transmembrane movement of substances;GO:0055085//bi…	P-loop containing nucleoside triphosphate hydrolase protein [Kockovaella imperatae] >ORX35539.1 P-loop containing nucleoside triphosphate hydrolase protein [Kockovaella imperatae]	p-loop containing nucleoside triphosphate hydrolase protein {ECO:0000313|EMBL:ORX35539.1} OS=Kockovaella imperatae ORFNames=BD324DRAFT_630568 {ECO:0000313|EMBL:ORX35539.1} PE=4	Multidrug resistance protein fer6 {ECO:0000303|PubMed:17138696} ATP-binding cassette sub-family C member fer6 {ECO:0000305} Fe-regulated protein 6 {ECO:0000303|PubMed:17138696} Precursor OS=Ustilago maydis (strain 521 / FGSC 9021) (Corn smut fungus) Name=fer6 {ECO:0000303|PubMed:17138696} ORFNames=UMAG_01431 PE=2	ABC transporter transmembrane region	[Q] KOG0054 Multidrug resistance-associated protein/mitoxantrone resistance protein, ABC superfamily
gene_sp10055680.1	K15791//probable 2-oxoglutarate dehydrogenase E1 component DHKTD1 [EC:1.2.4.2]	GO:0004591//molecular_function oxoglutarate dehydrogenase (succinyl-transferring) activity;GO:0006099//biological_process tricarboxylic acid cycle;GO:0030976//molecular_function thiamine pyrophosphate binding;GO:0055114//biological_process oxidation-reduction process;GO:0008152//biological_process metabolic process;GO:0016624//molecular_function oxidoreductase activity, acting on the aldehyde or …	oxoglutarate dehydrogenase (succinyl-transferring), E1 component [Kwoniella bestiolae CBS 10118] >OCF29116.1 oxoglutarate dehydrogenase (succinyl-transferring), E1 component [Kwoniella bestiolae CBS 10118]	Oxoglutarate dehydrogenase (Succinyl-transferring), E1 component {ECO:0000313|EMBL:OCF29116.1} OS=Kwoniella bestiolae CBS 10118 ORFNames=I302_00611 {ECO:0000313|EMBL:OCF29116.1} PE=4	2-oxoglutarate dehydrogenase, mitochondrial EC=1.2.4.2 2-oxoglutarate dehydrogenase complex component E1 Short=OGDC-E1 Alpha-ketoglutarate dehydrogenase Precursor OS=Schizosaccharomyces pombe (strain 972 / ATCC 24843) (Fission yeast) Name=kgd1 ORFNames=SPBC3H7.03c PE=3	Dehydrogenase E1 component	[G] KOG0451 Predicted 2-oxoglutarate dehydrogenase, E1 subunit
gene_sp10009370.1	N/A	N/A	lipase/esterase [Kwoniella mangroviensis CBS 8507] >OCF61779.1 lipase/esterase [Kwoniella mangroviensis CBS 10435] >OCF67207.1 lipase/esterase [Kwoniella mangroviensis CBS 8507] >OCF77798.1 lipase/esterase [Kwoniella mangroviensis CBS 8886]	Lipase/esterase {ECO:0000313|EMBL:OCF61779.1} OS=Kwoniella mangroviensis CBS 10435 ORFNames=L486_01440 {ECO:0000313|EMBL:OCF61779.1} PE=4	N/A	N/A	N/A
gene_sp10054960.1	N/A	GO:0004190//molecular_function aspartic-type endopeptidase activity;GO:0006508//biological_process proteolysis	endopeptidase, partial [Naematelia encephala]	Endopeptidase {ECO:0000313|EMBL:ORY24226.1} Fragment OS=Naematelia encephala ORFNames=BCR39DRAFT_451961 {ECO:0000313|EMBL:ORY24226.1} PE=3	Probable vacuolar protease A EC=3.4.23.25 Aspartic endopeptidase PEP2 Aspartic protease PEP2 Precursor OS=Trichophyton verrucosum (strain HKI 0517) Name=PEP2 ORFNames=TRV_05606 PE=3	Eukaryotic aspartyl protease	[O] KOG1339 Aspartyl protease
gene_sp10064870.1	K06695//26S proteasome regulatory subunit, ATPase 3, interacting protein	GO:0007131//biological_process reciprocal meiotic recombination	hypothetical protein TREMEDRAFT_59452 [Tremella mesenterica DSM 1558] >EIW73288.1 hypothetical protein TREMEDRAFT_59452 [Tremella mesenterica DSM 1558]	Uncharacterized protein {ECO:0000313|EMBL:OCF38624.1} OS=Kwoniella heveanensis CBS 569 ORFNames=I317_07593 {ECO:0000313|EMBL:OCF38624.1} PE=4	N/A	Tat binding protein 1(TBP-1)-interacting protein (TBPIP)	N/A
gene_sp10006790.1	K07112//uncharacterized protein	N/A	hypothetical protein TREMEDRAFT_66929 [Tremella mesenterica DSM 1558] >EIW72521.1 hypothetical protein TREMEDRAFT_66929 [Tremella mesenterica DSM 1558]	Uncharacterized protein {ECO:0000313|EMBL:ORY26766.1} OS=Naematelia encephala ORFNames=BCR39DRAFT_540138 {ECO:0000313|EMBL:ORY26766.1} PE=4	N/A	Sulphur transport	N/A
gene_sp10025390.1	K08488//syntaxin 7	GO:0016020//cellular_component membrane	syntaxin 7 [Cryptococcus gattii VGIV IND107]	Unplaced genomic scaffold supercont2.15, whole genome shotgun sequence {ECO:0000313|EMBL:KIR84503.1} OS=Cryptococcus gattii VGIV IND107 ORFNames=I308_05090 {ECO:0000313|EMBL:KIR84503.1} PE=3	N/A	Syntaxin-like protein	N/A
gene_sp10064810.1	N/A	N/A	hypothetical protein I302_02440 [Kwoniella bestiolae CBS 10118] >OCF27597.1 hypothetical protein I302_02440 [Kwoniella bestiolae CBS 10118]	Uncharacterized protein {ECO:0000313|EMBL:OCF27597.1} OS=Kwoniella bestiolae CBS 10118 ORFNames=I302_02440 {ECO:0000313|EMBL:OCF27597.1} PE=4	N/A	N/A	N/A
gene_sp10060650.1	N/A	N/A	hypothetical protein L486_01201 [Kwoniella mangroviensis CBS 10435]	Uncharacterized protein {ECO:0000313|EMBL:OCF61549.1} OS=Kwoniella mangroviensis CBS 10435 ORFNames=L486_01201 {ECO:0000313|EMBL:OCF61549.1} PE=4	N/A	N/A	N/A
gene_sp10003390.1	K02739//20S proteasome subunit beta 2 [EC:3.4.25.1]	GO:0004298//molecular_function threonine-type endopeptidase activity;GO:0005839//cellular_component proteasome core complex;GO:0051603//biological_process proteolysis involved in cellular protein catabolic process	hypothetical protein TREMEDRAFT_72815 [Tremella mesenterica DSM 1558] >EIW72600.1 hypothetical protein TREMEDRAFT_72815 [Tremella mesenterica DSM 1558]	20S proteasome subunit beta 2 {ECO:0000313|EMBL:ODN93103.1} OS=Cryptococcus depauperatus CBS 7841 ORFNames=L203_00372 {ECO:0000313|EMBL:ODN93103.1} PE=4	Probable proteasome subunit beta type-2 EC=3.4.25.1 Precursor OS=Schizosaccharomyces pombe (strain 972 / ATCC 24843) (Fission yeast) Name=pup1 ORFNames=SPAC23D3.07 PE=2	Proteasome beta subunits C terminal	[O] KOG0173 20S proteasome, regulatory subunit beta type PSMB7/PSMB10/PUP1
gene_sp10048770.1	N/A	N/A	hypothetical protein TREMEDRAFT_59390 [Tremella mesenterica DSM 1558] >EIW73225.1 hypothetical protein TREMEDRAFT_59390 [Tremella mesenterica DSM 1558]	N/A	N/A	N/A	N/A
gene_sp10021680.1	N/A	GO:0006812//biological_process cation transport;GO:0008324//molecular_function cation transmembrane transporter activity;GO:0016021//cellular_component integral component of membrane;GO:0055085//biological_process transmembrane transport	hypothetical protein TREMEDRAFT_30115 [Tremella mesenterica DSM 1558] >EIW69831.1 hypothetical protein TREMEDRAFT_30115 [Tremella mesenterica DSM 1558]	Mitochondrial protein with role in iron accumulation {ECO:0000313|EMBL:OWZ59704.1} OS=Cryptococcus neoformans var. grubii c45 ORFNames=C356_00751 {ECO:0000313|EMBL:OWZ59704.1} PE=4	Mitochondrial metal transporter 2 Precursor OS=Saccharomyces cerevisiae (strain ATCC 204508 / S288c) (Baker's yeast) Name=MMT2 Synonyms=MFT2 OrderedLocusNames=YPL224C PE=3	Dimerisation domain of Zinc Transporter	[P] KOG1485 Mitochondrial Fe2+ transporter MMT1 and related transporters (cation diffusion facilitator superfamily)
gene_sp10038020.1	N/A	GO:0016579//biological_process protein deubiquitination;GO:0036459//molecular_function thiol-dependent ubiquitinyl hydrolase activity	hypothetical protein TREMEDRAFT_59567 [Tremella mesenterica DSM 1558] >EIW73403.1 hypothetical protein TREMEDRAFT_59567 [Tremella mesenterica DSM 1558]	Uncharacterized protein {ECO:0000313|EMBL:EIW66628.1} OS=Tremella mesenterica (strain ATCC 24925 / CBS 8224 / DSM 1558 / NBRC 9311 / NRRL Y-6157 / RJB 2259-6) (Jelly fungus) ORFNames=TREMEDRAFT_65496 {ECO:0000313|EMBL:EIW66628.1} PE=4	N/A	Ubiquitin carboxyl-terminal hydrolase	N/A
gene_sp10045510.1	N/A	GO:0008171//molecular_function O-methyltransferase activity	hypothetical protein A1O3_10314 [Capronia epimyces CBS 606.96] >EXJ77156.1 hypothetical protein A1O3_10314 [Capronia epimyces CBS 606.96]	Uncharacterized protein {ECO:0000313|EMBL:EXJ77156.1} OS=Capronia epimyces CBS 606.96 ORFNames=A1O3_10314 {ECO:0000313|EMBL:EXJ77156.1} PE=4	N/A	Methyltransferase domain	N/A
gene_sp10023580.1	N/A	N/A	cytidine deaminase-like protein [Cutaneotrichosporon oleaginosum] >KLT38766.1 cytidine deaminase-like protein [Cutaneotrichosporon oleaginosum]	Cytidine deaminase-like protein {ECO:0000313|EMBL:KLT38766.1} OS=Cutaneotrichosporon oleaginosum ORFNames=CC85DRAFT_289211 {ECO:0000313|EMBL:KLT38766.1} PE=4	N/A	Cytidine and deoxycytidylate deaminase zinc-binding region	N/A
gene_sp10016130.1	N/A	GO:0003677//molecular_function DNA binding;GO:0003713//molecular_function transcription coactivator activity;GO:0006355//biological_process regulation of transcription, DNA-templated	hypothetical protein L202_03631 [Cryptococcus amylolentus CBS 6039] >ODN79707.1 hypothetical protein L202_03631 [Cryptococcus amylolentus CBS 6039]	Uncharacterized protein {ECO:0000313|EMBL:ODN79707.1} OS=Cryptococcus amylolentus CBS 6039 ORFNames=L202_03631 {ECO:0000313|EMBL:ODN79707.1} PE=4	RNA polymerase II transcriptional coactivator SUB1 OS=Saccharomyces cerevisiae (strain ATCC 204508 / S288c) (Baker's yeast) ORFNames=YM9532.04C PE=1	Transcriptional Coactivator p15 (PC4)	[K] KOG2712 Transcriptional coactivator
gene_sp10027140.1	K14797//essential nuclear protein 1	N/A	hypothetical protein TREMEDRAFT_67400 [Tremella mesenterica DSM 1558] >EIW73516.1 hypothetical protein TREMEDRAFT_67400 [Tremella mesenterica DSM 1558]	Essential nuclear protein 1 {ECO:0000313|EMBL:ODO05205.1} OS=Tsuchiyaea wingfieldii CBS 7118 ORFNames=L198_01894 {ECO:0000313|EMBL:ODO05205.1} PE=4	Uncharacterized protein C13G1.09 OS=Schizosaccharomyces pombe (strain 972 / ATCC 24843) (Fission yeast) ORFNames=SPBC13G1.09 PE=1	Bystin	[W] KOG3871 Cell adhesion complex protein bystin
gene_sp10011610.1	K13100//pre-mRNA-splicing factor CWC22	GO:0003723//molecular_function RNA binding;GO:0005515//molecular_function protein binding	hypothetical protein TREMEDRAFT_38044 [Tremella mesenterica DSM 1558] >EIW71737.1 hypothetical protein TREMEDRAFT_38044 [Tremella mesenterica DSM 1558]	Pre-mRNA-splicing factor CWC22 {ECO:0000313|EMBL:OCF43475.1} OS=Kwoniella heveanensis CBS 569 ORFNames=I317_02624 {ECO:0000313|EMBL:OCF43475.1} PE=4	Pre-mRNA-splicing factor CWC22 OS=Cryptococcus neoformans var. neoformans serotype D (strain B-3501A) (Filobasidiella neoformans) Name=CWC22 OrderedLocusNames=CNBF4440 PE=3	MA3 domain	[R] KOG2140 Uncharacterized conserved protein
gene_sp10049810.1	N/A	N/A	hypothetical protein I308_06709 [Cryptococcus gattii VGIV IND107]	Unplaced genomic scaffold supercont2.28, whole genome shotgun sequence {ECO:0000313|EMBL:KIR82979.1} OS=Cryptococcus gattii VGIV IND107 ORFNames=I308_06709 {ECO:0000313|EMBL:KIR82979.1} PE=4	N/A	N/A	N/A
gene_sp10061210.1	N/A	GO:0003333//biological_process amino acid transmembrane transport;GO:0015171//molecular_function amino acid transmembrane transporter activity;GO:0016020//cellular_component membrane	amino acid/polyamine transporter I [Naematelia encephala]	Amino acid/polyamine transporter I {ECO:0000313|EMBL:ORY22191.1} OS=Naematelia encephala ORFNames=BCR39DRAFT_390837 {ECO:0000313|EMBL:ORY22191.1} PE=4	Uncharacterized amino-acid permease C15C4.04c OS=Schizosaccharomyces pombe (strain 972 / ATCC 24843) (Fission yeast) ORFNames=SPBC15C4.04c PE=3	Amino acid permease	[E] KOG1289 Amino acid transporters
gene_sp10048810.1	K02330//DNA polymerase beta [EC:2.7.7.7 4.2.99.-]	GO:0003677//molecular_function DNA binding;GO:0034061//molecular_function DNA polymerase activity;GO:0005634//cellular_component nucleus	hypothetical protein I302_02031 [Kwoniella bestiolae CBS 10118] >OCF27193.1 hypothetical protein I302_02031 [Kwoniella bestiolae CBS 10118]	Uncharacterized protein {ECO:0000313|EMBL:OCF27193.1} OS=Kwoniella bestiolae CBS 10118 ORFNames=I302_02031 {ECO:0000313|EMBL:OCF27193.1} PE=4	N/A	Fingers domain of DNA polymerase lambda	N/A
gene_sp10017680.1	N/A	N/A	hypothetical protein TREMEDRAFT_28865 [Tremella mesenterica DSM 1558] >EIW70730.1 hypothetical protein TREMEDRAFT_28865 [Tremella mesenterica DSM 1558]	Uncharacterized protein {ECO:0000313|EMBL:OCF60507.1} OS=Kwoniella mangroviensis CBS 10435 ORFNames=L486_00140 {ECO:0000313|EMBL:OCF60507.1} PE=4	N/A	Lipid-droplet associated hydrolase	N/A
gene_sp10016500.1	N/A	N/A	hypothetical protein TREMEDRAFT_28533 [Tremella mesenterica DSM 1558] >EIW70358.1 hypothetical protein TREMEDRAFT_28533 [Tremella mesenterica DSM 1558]	Uncharacterized protein {ECO:0000313|EMBL:OCF49910.1} OS=Kwoniella pini CBS 10737 ORFNames=I206_04441 {ECO:0000313|EMBL:OCF49910.1} PE=4	N/A	Uncharacterised protein family (UPF0183)	N/A
gene_sp10067810.1	K01426//amidase [EC:3.5.1.4]	GO:0004040//molecular_function amidase activity	hypothetical protein RTG_00780 [Rhodotorula toruloides ATCC 204091]	Uncharacterized protein {ECO:0000313|EMBL:EGU12766.1} OS=Rhodosporidium toruloides (strain ATCC 204091 / IIP 30 / MTCC 1151) (Yeast) (Rhodotorula glutinis (strain ATCC 204091)) ORFNames=RTG_00780 {ECO:0000313|EMBL:EGU12766.1} PE=4	Acetamidase EC=3.5.1.4 OS=Emericella nidulans (strain FGSC A4 / ATCC 38163 / CBS 112.46 / NRRL 194 / M139) (Aspergillus nidulans) Name=amdS ORFNames=AN8777 PE=2	Amidase	[JIT] KOG1212 Amidases
gene_sp10050750.1	N/A	N/A	hypothetical protein TREMEDRAFT_39631, partial [Tremella mesenterica DSM 1558] >EIW68721.1 hypothetical protein TREMEDRAFT_39631, partial [Tremella mesenterica DSM 1558]	Uncharacterized protein {ECO:0000313|EMBL:OCF26426.1} OS=Kwoniella bestiolae CBS 10118 ORFNames=I302_04111 {ECO:0000313|EMBL:OCF26426.1} PE=4	N/A	Munc13 (mammalian uncoordinated) homology domain	N/A
gene_sp10045730.1	N/A	N/A	hypothetical protein TREMEDRAFT_32925 [Tremella mesenterica DSM 1558] >EIW68078.1 hypothetical protein TREMEDRAFT_32925 [Tremella mesenterica DSM 1558]	p-loop containing nucleoside triphosphate hydrolase protein {ECO:0000313|EMBL:ORX36768.1} OS=Kockovaella imperatae ORFNames=BD324DRAFT_681534 {ECO:0000313|EMBL:ORX36768.1} PE=4	Putative uridine kinase C227.14 EC=2.7.1.48 OS=Schizosaccharomyces pombe (strain 972 / ATCC 24843) (Fission yeast) ORFNames=SPAC227.14 PE=3	N/A	[FH] KOG2702 Predicted panthothenate kinase/uridine kinase-related protein
gene_sp10063670.1	N/A	GO:0016020//cellular_component membrane;GO:0022857//molecular_function transmembrane transporter activity;GO:0055085//biological_process transmembrane transport;GO:0016021//cellular_component integral component of membrane	quinate permease [Kwoniella mangroviensis CBS 8886]	Quinate permease {ECO:0000313|EMBL:OCF61473.1} OS=Kwoniella mangroviensis CBS 10435 ORFNames=L486_01121 {ECO:0000313|EMBL:OCF61473.1} PE=3	Probable quinate permease Quinate transporter OS=Neosartorya fumigata (strain CEA10 / CBS 144.89 / FGSC A1163) (Aspergillus fumigatus) Name=qutD ORFNames=AFUB_011020 PE=3	Sugar (and other) transporter	[R] KOG0254 Predicted transporter (major facilitator superfamily)
gene_sp10066920.1	N/A	N/A	hypothetical protein TREMEDRAFT_67315 [Tremella mesenterica DSM 1558] >EIW73298.1 hypothetical protein TREMEDRAFT_67315 [Tremella mesenterica DSM 1558]	Histidine phosphatase superfamily {ECO:0000313|EMBL:ORY34332.1} OS=Naematelia encephala ORFNames=BCR39DRAFT_517775 {ECO:0000313|EMBL:ORY34332.1} PE=3	3-phytase A {ECO:0000250|UniProtKB:P34752} EC=3.1.3.8 {ECO:0000250|UniProtKB:P34752} Allergen Asp n 25 homolog {ECO:0000305} Precursor OS=Arthroderma benhamiae (strain ATCC MYA-4681 / CBS 112371) (Trichophyton mentagrophytes) ORFNames=ARB_05933 PE=1	Histidine phosphatase superfamily (branch 2)	N/A
gene_sp10055220.1	N/A	N/A	N/A	N/A	N/A	Zinc knuckle	N/A
gene_sp10016520.1	N/A	GO:0000981//molecular_function DNA-binding transcription factor activity, RNA polymerase II-specific;GO:0005634//cellular_component nucleus;GO:0006355//biological_process regulation of transcription, DNA-templated;GO:0008270//molecular_function zinc ion binding	fungal-specific transcription factor domain-domain-containing protein [Kockovaella imperatae] >ORX36937.1 fungal-specific transcription factor domain-domain-containing protein [Kockovaella imperatae]	Fungal-specific transcription factor domain-domain-containing protein {ECO:0000313|EMBL:ORX36937.1} OS=Kockovaella imperatae ORFNames=BD324DRAFT_675801 {ECO:0000313|EMBL:ORX36937.1} PE=4	Transcriptional regulatory protein pro1 Arrested development protein 1 OS=Neurospora crassa (strain ATCC 24698 / 74-OR23-1A / CBS 708.71 / DSM 1257 / FGSC 987) Name=adv-1 Synonyms=pro1 ORFNames=NCU07392 PE=2	Fungal Zn(2)-Cys(6) binuclear cluster domain	[X] TWOG0417 Unnamed protein
gene_sp10064500.1	N/A	N/A	hypothetical protein TREMEDRAFT_66633 [Tremella mesenterica DSM 1558] >EIW71942.1 hypothetical protein TREMEDRAFT_66633 [Tremella mesenterica DSM 1558]	Uncharacterized protein {ECO:0000313|EMBL:AFR97158.1} OS=Cryptococcus neoformans var. grubii serotype A (strain H99 / ATCC 208821 / CBS 10515 / FGSC 9487) (Filobasidiella neoformans var. grubii) ORFNames=CNAG_04438 {ECO:0000313|EMBL:AFR97158.1} PE=4	UPF0616 protein C1687.04 OS=Schizosaccharomyces pombe (strain 972 / ATCC 24843) (Fission yeast) ORFNames=SPAC1687.04 PE=1	Mini-chromosome maintenance replisome factor	[S] KOG2545 Conserved membrane protein
gene_sp10057020.1	K14396//polyadenylate-binding protein 2	GO:0003676//molecular_function nucleic acid binding	hypothetical protein TREMEDRAFT_43661 [Tremella mesenterica DSM 1558] >EIW70038.1 hypothetical protein TREMEDRAFT_43661 [Tremella mesenterica DSM 1558]	Polyadenylate-binding protein 2 {ECO:0000313|EMBL:OCF55859.1} OS=Kwoniella mangroviensis CBS 10435 ORFNames=L486_06614 {ECO:0000313|EMBL:OCF55859.1} PE=4	Polyadenylate-binding protein 2 Short=PABP-2 Short=Poly(A)-binding protein 2 Poly(A)-binding protein II Short=PABII OS=Schizosaccharomyces pombe (strain 972 / ATCC 24843) (Fission yeast) Name=pab2 ORFNames=SPBC16E9.12c PE=1	RNA recognition motif. (a.k.a. RRM, RBD, or RNP domain)	[A] KOG4209 Splicing factor RNPS1, SR protein superfamily
gene_sp10051490.1	K17794//mitochondrial import inner membrane translocase subunit TIM23	N/A	mitochondrial import inner membrane translocase subunit [Cryptococcus neoformans var. grubii Ze90-1]	Unplaced genomic scaffold supercont1.9, whole genome shotgun sequence {ECO:0000313|EMBL:KIR47178.1} OS=Cryptococcus gattii CA1280 ORFNames=I312_03504 {ECO:0000313|EMBL:KIR47178.1} PE=4	Mitochondrial import inner membrane translocase subunit tim23 OS=Schizosaccharomyces pombe (strain 972 / ATCC 24843) (Fission yeast) Name=tim23 ORFNames=SPCC16A11.09c PE=3	Tim17/Tim22/Tim23/Pmp24 family	[U] KOG3324 Mitochondrial import inner membrane translocase, subunit TIM23
gene_sp10059590.1	K01649//2-isopropylmalate synthase [EC:2.3.3.13]	GO:0003824//molecular_function catalytic activity;GO:0003852//molecular_function 2-isopropylmalate synthase activity;GO:0009098//biological_process leucine biosynthetic process	hypothetical protein TREMEDRAFT_44350 [Tremella mesenterica DSM 1558] >EIW69186.1 hypothetical protein TREMEDRAFT_44350 [Tremella mesenterica DSM 1558]	2-isopropylmalate synthase {ECO:0000313|EMBL:OCF28834.1} OS=Kwoniella bestiolae CBS 10118 ORFNames=I302_00323 {ECO:0000313|EMBL:OCF28834.1} PE=3	2-isopropylmalate synthase 2, mitochondrial EC=2.3.3.13 Alpha-IPM synthase 2 Alpha-isopropylmalate synthase 2 Alpha-isopropylmalate synthase II Precursor OS=Saccharomyces cerevisiae (strain ATCC 204508 / S288c) (Baker's yeast) Name=LEU9 OrderedLocusNames=YOR108W ORFNames=YOR3227w PE=1	HMGL-like	[E] KOG2367 Alpha-isopropylmalate synthase/homocitrate synthase
gene_sp10056140.1	N/A	N/A	hypothetical protein TREMEDRAFT_62737 [Tremella mesenterica DSM 1558] >EIW69019.1 hypothetical protein TREMEDRAFT_62737 [Tremella mesenterica DSM 1558]	Uncharacterized protein {ECO:0000313|EMBL:KIM22722.1} OS=Serendipita vermifera MAFF 305830 ORFNames=M408DRAFT_11899 {ECO:0000313|EMBL:KIM22722.1} PE=4	N/A	Bestrophin, RFP-TM, chloride channel	N/A
gene_sp10067770.1	N/A	GO:0016021//cellular_component integral component of membrane;GO:0022857//molecular_function transmembrane transporter activity;GO:0055085//biological_process transmembrane transport	hypothetical protein TREMEDRAFT_25510, partial [Tremella mesenterica DSM 1558] >EIW73027.1 hypothetical protein TREMEDRAFT_25510, partial [Tremella mesenterica DSM 1558]	Uncharacterized protein {ECO:0000313|EMBL:EIW66557.1} OS=Tremella mesenterica (strain ATCC 24925 / CBS 8224 / DSM 1558 / NBRC 9311 / NRRL Y-6157 / RJB 2259-6) (Jelly fungus) ORFNames=TREMEDRAFT_45686 {ECO:0000313|EMBL:EIW66557.1} PE=3	MFS glucose transporter mfs1 {ECO:0000305} Asparasone A synthesis protein mfs1 {ECO:0000305} OS=Aspergillus flavus (strain ATCC 200026 / FGSC A1120 / NRRL 3357 / JCM 12722 / SRRC 167) Name=mfs1 {ECO:0000303|PubMed:24412484} ORFNames=AFLA_082160 PE=2	Sugar (and other) transporter	[R] KOG0254 Predicted transporter (major facilitator superfamily)
gene_sp10042230.1	N/A	GO:0003676//molecular_function nucleic acid binding	hypothetical protein I302_02765 [Kwoniella bestiolae CBS 10118] >OCF27915.1 hypothetical protein I302_02765 [Kwoniella bestiolae CBS 10118]	Uncharacterized protein {ECO:0000313|EMBL:OCF53494.1} OS=Kwoniella pini CBS 10737 ORFNames=I206_00799 {ECO:0000313|EMBL:OCF53494.1} PE=4	N/A	Zinc finger, C2H2 type	N/A
gene_sp10038780.1	N/A	N/A	hypothetical protein TREMEDRAFT_32301 [Tremella mesenterica DSM 1558] >EIW68248.1 hypothetical protein TREMEDRAFT_32301 [Tremella mesenterica DSM 1558]	Uncharacterized protein {ECO:0000313|EMBL:OCF57506.1} OS=Kwoniella mangroviensis CBS 10435 ORFNames=L486_04964 {ECO:0000313|EMBL:OCF57506.1} PE=4	N/A	N/A	N/A
gene_sp10031570.1	K15361//WD repeat-containing protein 48	GO:0005515//molecular_function protein binding	hypothetical protein TREMEDRAFT_64196 [Tremella mesenterica DSM 1558] >EIW67604.1 hypothetical protein TREMEDRAFT_64196 [Tremella mesenterica DSM 1558]	Uncharacterized protein {ECO:0000313|EMBL:ORY31816.1} OS=Naematelia encephala ORFNames=BCR39DRAFT_587333 {ECO:0000313|EMBL:ORY31816.1} PE=4	UBP9-binding protein bun107 Binding ubp9 protein of 107 kDa OS=Schizosaccharomyces pombe (strain 972 / ATCC 24843) (Fission yeast) Name=bun107 Synonyms=wdr48 ORFNames=SPAC31A2.14 PE=1	Domain of unknown function (DUF3337)	[S] KOG0308 Conserved WD40 repeat-containing protein
gene_sp10033790.1	N/A	GO:0003677//molecular_function DNA binding;GO:0005634//cellular_component nucleus;GO:0006351//biological_process transcription, DNA-templated;GO:0008270//molecular_function zinc ion binding	hypothetical protein BCR39DRAFT_539125 [Naematelia encephala]	Uncharacterized protein {ECO:0000313|EMBL:ORY27078.1} OS=Naematelia encephala ORFNames=BCR39DRAFT_539125 {ECO:0000313|EMBL:ORY27078.1} PE=4	N/A	Fungal specific transcription factor domain	N/A
gene_sp10056200.1	K04441//p38 MAP kinase [EC:2.7.11.24]	GO:0004672//molecular_function protein kinase activity;GO:0005524//molecular_function ATP binding;GO:0006468//biological_process protein phosphorylation	hypothetical protein TREMEDRAFT_57059 [Tremella mesenterica DSM 1558] >EIW68994.1 hypothetical protein TREMEDRAFT_57059 [Tremella mesenterica DSM 1558]	Mitogen-activated protein kinase {ECO:0000256|RuleBase:RU361165, ECO:0000256|SAAS:SAAS00652812} EC=2.7.11.24 {ECO:0000256|RuleBase:RU361165, ECO:0000256|SAAS:SAAS00652812} OS=Cryptococcus gattii serotype B (strain WM276 / ATCC MYA-4071) (Filobasidiella gattii) (Cryptococcus bacillisporus) OrderedLocusNames=CGB_C0630C {ECO:0000313|EMBL:ADV20755.1} PE=3	Mitogen-activated protein kinase HOG1 Short=MAP kinase HOG1 EC=2.7.11.24 OS=Cryptococcus neoformans var. neoformans serotype D (strain B-3501A) (Filobasidiella neoformans) Name=HOG1 OrderedLocusNames=CNBC0610 PE=3	Protein kinase domain	[T] KOG0660 Mitogen-activated protein kinase
gene_sp10038760.1	K17878//nicotinamide N-methyltransferase [EC:2.1.1.1]	N/A	nicotinamide N-methyltransferase [Cryptococcus gattii CA1873]	Protein N-terminal and lysine N-methyltransferase EFM7 {ECO:0000256|HAMAP-Rule:MF_03223} EC=2.1.1.- {ECO:0000256|HAMAP-Rule:MF_03223} Elongation factor methyltransferase 7 {ECO:0000256|HAMAP-Rule:MF_03223} OS=Cryptococcus gattii serotype B (strain WM276 / ATCC MYA-4071) (Filobasidiella gattii) (Cryptococcus bacillisporus) OrderedLocusNames=CGB_G3130W {ECO:0000313|EMBL:ADV23433.1} PE=3	Protein N-terminal and lysine N-methyltransferase EFM7 {ECO:0000255|HAMAP-Rule:MF_03223} EC=2.1.1.- {ECO:0000255|HAMAP-Rule:MF_03223} Elongation factor methyltransferase 7 {ECO:0000255|HAMAP-Rule:MF_03223} OS=Cryptococcus neoformans var. neoformans serotype D (strain B-3501A) (Filobasidiella neoformans) OrderedLocusNames=CNBG2090 PE=3	Lysine methyltransferase	[R] KOG2920 Predicted methyltransferase
gene_sp10052520.1	N/A	N/A	hypothetical protein TREMEDRAFT_62995 [Tremella mesenterica DSM 1558] >EIW68530.1 hypothetical protein TREMEDRAFT_62995 [Tremella mesenterica DSM 1558]	N/A	N/A	N/A	N/A
gene_sp10006230.1	N/A	GO:0016021//cellular_component integral component of membrane;GO:0055085//biological_process transmembrane transport	hypothetical protein TREMEDRAFT_32780 [Tremella mesenterica DSM 1558] >EIW67967.1 hypothetical protein TREMEDRAFT_32780 [Tremella mesenterica DSM 1558]	Allantoate permease {ECO:0000313|EMBL:ELA25766.1} OS=Colletotrichum gloeosporioides (strain Nara gc5) (Anthracnose fungus) (Glomerella cingulata) ORFNames=CGGC5_230 {ECO:0000313|EMBL:ELA25766.1} PE=4	Uncharacterized transporter C1039.04 OS=Schizosaccharomyces pombe (strain 972 / ATCC 24843) (Fission yeast) ORFNames=SPAC1039.04 PE=3	Major Facilitator Superfamily	[G] KOG2533 Permease of the major facilitator superfamily
gene_sp10013510.1	N/A	N/A	hypothetical protein TREMEDRAFT_27538 [Tremella mesenterica DSM 1558] >EIW71251.1 hypothetical protein TREMEDRAFT_27538 [Tremella mesenterica DSM 1558]	Uncharacterized protein {ECO:0000313|EMBL:OCF45824.1} OS=Kwoniella heveanensis CBS 569 ORFNames=I317_00312 {ECO:0000313|EMBL:OCF45824.1} PE=4	N/A	N/A	N/A
gene_sp10035160.1	N/A	N/A	hypothetical protein TREMEDRAFT_35559, partial [Tremella mesenterica DSM 1558] >EIW66084.1 hypothetical protein TREMEDRAFT_35559, partial [Tremella mesenterica DSM 1558]	Uncharacterized protein {ECO:0000313|EMBL:EIW66084.1} Fragment OS=Tremella mesenterica (strain ATCC 24925 / CBS 8224 / DSM 1558 / NBRC 9311 / NRRL Y-6157 / RJB 2259-6) (Jelly fungus) ORFNames=TREMEDRAFT_35559 {ECO:0000313|EMBL:EIW66084.1} PE=4	N/A	N/A	N/A
gene_sp10041480.1	K17065//dynamin 1-like protein [EC:3.6.5.5]	GO:0003924//molecular_function GTPase activity;GO:0005525//molecular_function GTP binding	hypothetical protein TREMEDRAFT_73959 [Tremella mesenterica DSM 1558] >EIW68883.1 hypothetical protein TREMEDRAFT_73959 [Tremella mesenterica DSM 1558]	Unplaced genomic scaffold supercont1.3, whole genome shotgun sequence {ECO:0000313|EMBL:KIR42343.1} OS=Cryptococcus gattii VGII Ram5 ORFNames=I313_01567 {ECO:0000313|EMBL:KIR42343.1} PE=3	Vacuolar protein sorting-associated protein 1 OS=Schizosaccharomyces pombe (strain 972 / ATCC 24843) (Fission yeast) Name=vps1 ORFNames=SPAC767.01c, SPAC9G1.14c PE=3	Dynamin family	[UR] KOG0446 Vacuolar sorting protein VPS1, dynamin, and related proteins
gene_sp10027430.1	K00820//glucosamine--fructose-6-phosphate aminotransferase (isomerizing) [EC:2.6.1.16]	GO:0097367//molecular_function carbohydrate derivative binding;GO:1901135//biological_process carbohydrate derivative metabolic process	hypothetical protein TREMEDRAFT_70994 [Tremella mesenterica DSM 1558] >EIW73568.1 hypothetical protein TREMEDRAFT_70994 [Tremella mesenterica DSM 1558]	Glutamine-fructose-6-phosphate transaminase (Isomerizing), putative {ECO:0000313|EMBL:AAW42899.1} OS=Cryptococcus neoformans var. neoformans serotype D (strain JEC21 / ATCC MYA-565) (Filobasidiella neoformans) OrderedLocusNames=CND02900 {ECO:0000313|EMBL:AAW42899.1} PE=4	Glutamine--fructose-6-phosphate aminotransferase [isomerizing] Short=GFAT EC=2.6.1.16 D-fructose-6-phosphate amidotransferase Hexosephosphate aminotransferase OS=Saccharomyces cerevisiae (strain ATCC 204508 / S288c) (Baker's yeast) Name=GFA1 OrderedLocusNames=YKL104C ORFNames=YKL457 PE=1	Glutamine amidotransferase domain	[M] KOG1268 Glucosamine 6-phosphate synthetases, contain amidotransferase and phosphosugar isomerase domains
gene_sp10021920.1	N/A	N/A	hypothetical protein TREMEDRAFT_35234 [Tremella mesenterica DSM 1558] >EIW66292.1 hypothetical protein TREMEDRAFT_35234 [Tremella mesenterica DSM 1558]	Uncharacterized protein {ECO:0000313|EMBL:EIW66292.1} OS=Tremella mesenterica (strain ATCC 24925 / CBS 8224 / DSM 1558 / NBRC 9311 / NRRL Y-6157 / RJB 2259-6) (Jelly fungus) ORFNames=TREMEDRAFT_35234 {ECO:0000313|EMBL:EIW66292.1} PE=4	N/A	N/A	N/A
gene_sp10020350.1	K14416//elongation factor 1 alpha-like protein	GO:0003924//molecular_function GTPase activity;GO:0005525//molecular_function GTP binding	hypothetical protein TREMEDRAFT_71549 [Tremella mesenterica DSM 1558] >EIW70184.1 hypothetical protein TREMEDRAFT_71549 [Tremella mesenterica DSM 1558]	Uncharacterized protein {ECO:0000313|EMBL:ORX33788.1} OS=Kockovaella imperatae ORFNames=BD324DRAFT_643762 {ECO:0000313|EMBL:ORX33788.1} PE=4	Elongation factor 1 alpha-like protein OS=Schizosaccharomyces pombe (strain 972 / ATCC 24843) (Fission yeast) ORFNames=SPBC25B2.01, SPBC2G5.08 PE=1	Elongation factor Tu C-terminal domain	[J] KOG0458 Elongation factor 1 alpha
gene_sp10055200.1	K09117//uncharacterized protein	N/A	hypothetical protein TREMEDRAFT_68982 [Tremella mesenterica DSM 1558] >EIW69130.1 hypothetical protein TREMEDRAFT_68982 [Tremella mesenterica DSM 1558]	Unplaced genomic scaffold supercont1.29, whole genome shotgun sequence {ECO:0000313|EMBL:KIR44382.1} OS=Cryptococcus gattii CA1280 ORFNames=I312_06395 {ECO:0000313|EMBL:KIR44382.1} PE=4	N/A	Yqey-like protein	N/A
gene_sp10034590.1	K12817//pre-mRNA-splicing factor 18	GO:0005681//cellular_component spliceosomal complex;GO:0008380//biological_process RNA splicing	hypothetical protein TREMEDRAFT_35832 [Tremella mesenterica DSM 1558] >EIW65765.1 hypothetical protein TREMEDRAFT_35832 [Tremella mesenterica DSM 1558]	Uncharacterized protein {ECO:0000313|EMBL:EIW65765.1} OS=Tremella mesenterica (strain ATCC 24925 / CBS 8224 / DSM 1558 / NBRC 9311 / NRRL Y-6157 / RJB 2259-6) (Jelly fungus) ORFNames=TREMEDRAFT_35832 {ECO:0000313|EMBL:EIW65765.1} PE=4	Pre-mRNA-splicing factor 18 OS=Schizosaccharomyces pombe (strain 972 / ATCC 24843) (Fission yeast) Name=prp18 ORFNames=SPCC126.14 PE=3	Prp18 domain	[A] KOG2808 U5 snRNP-associated RNA splicing factor
gene_sp10002500.1	N/A	GO:0003676//molecular_function nucleic acid binding	hypothetical protein TREMEDRAFT_13947, partial [Tremella mesenterica DSM 1558] >EIW72718.1 hypothetical protein TREMEDRAFT_13947, partial [Tremella mesenterica DSM 1558]	Uncharacterized protein {ECO:0000313|EMBL:ORY21007.1} OS=Naematelia encephala ORFNames=BCR39DRAFT_554400 {ECO:0000313|EMBL:ORY21007.1} PE=4	N/A	RNA recognition motif. (a.k.a. RRM, RBD, or RNP domain)	N/A
gene_sp10001900.1	N/A	GO:0005975//biological_process carbohydrate metabolic process;GO:0016810//molecular_function hydrolase activity, acting on carbon-nitrogen (but not peptide) bonds	hypothetical protein BCR39DRAFT_525191 [Naematelia encephala]	Uncharacterized protein {ECO:0000313|EMBL:ORY32010.1} OS=Naematelia encephala ORFNames=BCR39DRAFT_525191 {ECO:0000313|EMBL:ORY32010.1} PE=4	Chitin deacetylase 1 EC=3.5.1.41 OS=Schizosaccharomyces pombe (strain 972 / ATCC 24843) (Fission yeast) Name=cda1 ORFNames=SPAC19G12.03 PE=1	Polysaccharide deacetylase	N/A
gene_sp10020370.1	K07390//monothiol glutaredoxin	GO:0009055//molecular_function electron transfer activity;GO:0015035//molecular_function protein disulfide oxidoreductase activity;GO:0045454//biological_process cell redox homeostasis	thioredoxin-like protein [Naematelia encephala]	Glutaredoxin {ECO:0000256|PIRNR:PIRNR005894} OS=Naematelia encephala ORFNames=BCR39DRAFT_530295 {ECO:0000313|EMBL:ORY29957.1} PE=3	Monothiol glutaredoxin-5, mitochondrial Precursor OS=Lachancea kluyveri (Yeast) (Saccharomyces kluyveri) Name=GRX5 Synonyms=GRX1, PYD1-B PE=3	Glutaredoxin	[O] KOG0911 Glutaredoxin-related protein
gene_sp10036340.1	K17804//mitochondrial import inner membrane translocase subunit TIM44	N/A	hypothetical protein TREMEDRAFT_34338 [Tremella mesenterica DSM 1558] >EIW66976.1 hypothetical protein TREMEDRAFT_34338 [Tremella mesenterica DSM 1558]	Mitochondrial import inner membrane translocase subunit TIM44 {ECO:0000256|PIRNR:PIRNR037871} OS=Cutaneotrichosporon oleaginosum ORFNames=CC85DRAFT_282118 {ECO:0000313|EMBL:KLT45978.1} PE=3	Mitochondrial import inner membrane translocase subunit tim44 Precursor OS=Schizosaccharomyces pombe (strain 972 / ATCC 24843) (Fission yeast) Name=tim44 ORFNames=SPBC14C8.02 PE=3	Tim44-like domain	[U] KOG2580 Mitochondrial import inner membrane translocase, subunit TIM44
gene_sp10051130.1	N/A	GO:0045454//biological_process cell redox homeostasis	thioredoxin [Kwoniella mangroviensis CBS 8507] >OCF69040.1 thioredoxin [Kwoniella mangroviensis CBS 8507]	Thioredoxin {ECO:0000313|EMBL:OCF59247.1} OS=Kwoniella mangroviensis CBS 10435 ORFNames=L486_03750 {ECO:0000313|EMBL:OCF59247.1} PE=4	Thioredoxin-like protein 1 Thioredoxin homolog 3 OS=Schizosaccharomyces pombe (strain 972 / ATCC 24843) (Fission yeast) Name=txl1 Synonyms=trx3 ORFNames=SPBC577.08c PE=4	Thioredoxin	[O] KOG0908 Thioredoxin-like protein
gene_sp10017500.1	N/A	N/A	hypothetical protein BCR39DRAFT_221653 [Naematelia encephala]	Uncharacterized protein {ECO:0000313|EMBL:ORY27805.1} OS=Naematelia encephala ORFNames=BCR39DRAFT_221653 {ECO:0000313|EMBL:ORY27805.1} PE=4	N/A	N/A	N/A
gene_sp10035180.1	K15196//transcription factor IIIB 90 kDa subunit	GO:0017025//molecular_function TBP-class protein binding;GO:0000126//cellular_component transcription factor TFIIIB complex;GO:0001026//molecular_function obsolete TFIIIB-type transcription factor activity;GO:0006383//biological_process transcription by RNA polymerase III;GO:0006355//biological_process regulation of transcription, DNA-templated;GO:0070897//biological_process transcription preinit…	hypothetical protein TREMEDRAFT_35498, partial [Tremella mesenterica DSM 1558] >EIW66086.1 hypothetical protein TREMEDRAFT_35498, partial [Tremella mesenterica DSM 1558]	Uncharacterized protein {ECO:0000313|EMBL:EIW66086.1} Fragment OS=Tremella mesenterica (strain ATCC 24925 / CBS 8224 / DSM 1558 / NBRC 9311 / NRRL Y-6157 / RJB 2259-6) (Jelly fungus) ORFNames=TREMEDRAFT_35498 {ECO:0000313|EMBL:EIW66086.1} PE=4	Transcription factor IIIB 60 kDa subunit Short=TFIIIB B-related factor 1 Short=BRF-1 TFIIB-related factor OS=Schizosaccharomyces pombe (strain 972 / ATCC 24843) (Fission yeast) Name=brf1 ORFNames=SPBC13E7.10c, SPBC30D10.20 PE=1	TFIIB zinc-binding	[K] KOG1598 Transcription initiation factor TFIIIB, Brf1 subunit
gene_sp10014610.1	K17714//sorting and assembly machinery component 37	GO:0005741//cellular_component mitochondrial outer membrane;GO:0006626//biological_process protein targeting to mitochondrion	hypothetical protein I317_03132 [Kwoniella heveanensis CBS 569]	Uncharacterized protein {ECO:0000313|EMBL:OCF43039.1} OS=Kwoniella heveanensis CBS 569 ORFNames=I317_03132 {ECO:0000313|EMBL:OCF43039.1} PE=4	N/A	Outer mitochondrial membrane transport complex protein	N/A
gene_sp10050730.1	K02924//large subunit ribosomal protein L39e	GO:0003735//molecular_function structural constituent of ribosome;GO:0005622//cellular_component intracellular;GO:0005840//cellular_component ribosome;GO:0006412//biological_process translation	ribosomal L39 protein-domain-containing protein [Kockovaella imperatae] >ORX34357.1 ribosomal L39 protein-domain-containing protein [Kockovaella imperatae]	Ribosomal L39 protein-domain-containing protein {ECO:0000313|EMBL:ORX34357.1} OS=Kockovaella imperatae ORFNames=BD324DRAFT_653135 {ECO:0000313|EMBL:ORX34357.1} PE=3	60S ribosomal protein L39 YL36 OS=Schizosaccharomyces pombe (strain 972 / ATCC 24843) (Fission yeast) Name=rpl39 ORFNames=SPCC663.04 PE=3	Ribosomal L39 protein	[J] KOG0002 60s ribosomal protein L39
gene_sp10051110.1	N/A	GO:0016787//molecular_function hydrolase activity	hypothetical protein I316_00901 [Kwoniella heveanensis BCC8398]	Uncharacterized protein {ECO:0000313|EMBL:OCF37774.1} OS=Kwoniella heveanensis BCC8398 ORFNames=I316_00901 {ECO:0000313|EMBL:OCF37774.1} PE=4	N/A	Amidohydrolase	N/A
gene_sp10054980.1	K01046//triacylglycerol lipase [EC:3.1.1.3]	N/A	hypothetical protein TREMEDRAFT_27711 [Tremella mesenterica DSM 1558] >EIW71613.1 hypothetical protein TREMEDRAFT_27711 [Tremella mesenterica DSM 1558]	Alpha/Beta hydrolase protein {ECO:0000313|EMBL:ORY34820.1} OS=Naematelia encephala ORFNames=BCR39DRAFT_592330 {ECO:0000313|EMBL:ORY34820.1} PE=4	N/A	Putative serine esterase (DUF676)	N/A
gene_sp10044020.1	N/A	N/A	hypothetical protein TREMEDRAFT_64542 [Tremella mesenterica DSM 1558] >EIW67295.1 hypothetical protein TREMEDRAFT_64542 [Tremella mesenterica DSM 1558]	Uncharacterized protein {ECO:0000313|EMBL:ORY35609.1} OS=Naematelia encephala ORFNames=BCR39DRAFT_511119 {ECO:0000313|EMBL:ORY35609.1} PE=4	Uncharacterized protein PB7E8.02 OS=Schizosaccharomyces pombe (strain 972 / ATCC 24843) (Fission yeast) ORFNames=SPBPB7E8.02 PE=4	PSP1 C-terminal conserved region	[R] KOG4679 Uncharacterized protein PSP1 (suppressor of DNA polymerase alpha mutations in yeast)
gene_sp10051890.1	K14411//RNA-binding protein Musashi	GO:0003676//molecular_function nucleic acid binding	hypothetical protein TREMEDRAFT_74094 [Tremella mesenterica DSM 1558] >EIW68566.1 hypothetical protein TREMEDRAFT_74094 [Tremella mesenterica DSM 1558]	Uncharacterized protein {ECO:0000313|EMBL:ORX36162.1} OS=Kockovaella imperatae ORFNames=BD324DRAFT_630427 {ECO:0000313|EMBL:ORX36162.1} PE=4	Uncharacterized RNA-binding protein C660.15 OS=Schizosaccharomyces pombe (strain 972 / ATCC 24843) (Fission yeast) ORFNames=SPBC660.15 PE=4	RNA recognition motif. (a.k.a. RRM, RBD, or RNP domain)	[A] KOG4205 RNA-binding protein musashi/mRNA cleavage and polyadenylation factor I complex, subunit HRP1
gene_sp10008170.1	K00380//sulfite reductase (NADPH) flavoprotein alpha-component [EC:1.8.1.2]	GO:0016491//molecular_function oxidoreductase activity;GO:0055114//biological_process oxidation-reduction process	hypothetical protein TREMEDRAFT_71142 [Tremella mesenterica DSM 1558] >EIW71367.1 hypothetical protein TREMEDRAFT_71142 [Tremella mesenterica DSM 1558]	Sulfite reductase (NADPH), putative {ECO:0000313|EMBL:AAW44819.1} OS=Cryptococcus neoformans var. neoformans serotype D (strain JEC21 / ATCC MYA-565) (Filobasidiella neoformans) OrderedLocusNames=CNG03990 {ECO:0000313|EMBL:AAW44819.1} PE=4	Sulfite reductase [NADPH] flavoprotein component EC=1.8.1.2 OS=Saccharomyces cerevisiae (strain ATCC 204508 / S288c) (Baker's yeast) Name=MET10 OrderedLocusNames=YFR030W PE=1	FAD binding domain	[C] KOG1158 NADP/FAD dependent oxidoreductase
gene_sp10061120.1	N/A	N/A	hypothetical protein TREMEDRAFT_69512 [Tremella mesenterica DSM 1558] >EIW67991.1 hypothetical protein TREMEDRAFT_69512 [Tremella mesenterica DSM 1558]	Uncharacterized protein {ECO:0000313|EMBL:ORY23620.1} OS=Naematelia encephala ORFNames=BCR39DRAFT_346299 {ECO:0000313|EMBL:ORY23620.1} PE=4	N/A	Glycosyl hydrolase catalytic core	N/A
gene_sp10025780.1	K02866//large subunit ribosomal protein L10e	GO:0003735//molecular_function structural constituent of ribosome;GO:0005622//cellular_component intracellular;GO:0005840//cellular_component ribosome;GO:0006412//biological_process translation	60S ribosomal protein L10-like protein [Kwoniella dejecticola CBS 10117] >OBR86024.1 60S ribosomal protein L10-like protein [Kwoniella dejecticola CBS 10117]	60S ribosomal protein L10-like protein {ECO:0000313|EMBL:OBR86024.1} OS=Kwoniella dejecticola CBS 10117 ORFNames=I303_03741 {ECO:0000313|EMBL:OBR86024.1} PE=4	60S ribosomal protein L10 {ECO:0000303|PubMed:9559554} L9 Large ribosomal subunit protein uL16 {ECO:0000303|PubMed:24524803} Ubiquinol-cytochrome C reductase complex subunit VI-requiring protein OS=Saccharomyces cerevisiae (strain ATCC 204508 / S288c) (Baker's yeast) OrderedLocusNames=YLR075W PE=1	Ribosomal protein L16p/L10e	[J] KOG0857 60s ribosomal protein L10
gene_sp10054990.1	K06685//MOB kinase activator 1	N/A	Mob1/phocein [Naematelia encephala]	Mob1/phocein {ECO:0000313|EMBL:ORY25268.1} OS=Naematelia encephala ORFNames=BCR39DRAFT_292429 {ECO:0000313|EMBL:ORY25268.1} PE=4	Maintenance of ploidy protein mob1 OS=Schizosaccharomyces pombe (strain 972 / ATCC 24843) (Fission yeast) Name=mob1 ORFNames=SPBC428.13c PE=1	Mob1/phocein family	[D] KOG0440 Cell cycle-associated protein Mob1-1
gene_sp10017110.1	N/A	GO:0005789//cellular_component endoplasmic reticulum membrane	hypothetical protein TREMEDRAFT_38320 [Tremella mesenterica DSM 1558] >EIW70644.1 hypothetical protein TREMEDRAFT_38320 [Tremella mesenterica DSM 1558]	Uncharacterized protein {ECO:0000313|EMBL:OCF25277.1} OS=Kwoniella bestiolae CBS 10118 ORFNames=I302_05091 {ECO:0000313|EMBL:OCF25277.1} PE=4	N/A	Translocon-associated protein (TRAP), alpha subunit	N/A
gene_sp10022100.1	N/A	GO:0003677//molecular_function DNA binding;GO:0005634//cellular_component nucleus;GO:0006351//biological_process transcription, DNA-templated;GO:0008270//molecular_function zinc ion binding;GO:0000981//molecular_function DNA-binding transcription factor activity, RNA polymerase II-specific;GO:0006355//biological_process regulation of transcription, DNA-templated	hypothetical protein TREMEDRAFT_29634 [Tremella mesenterica DSM 1558] >EIW70119.1 hypothetical protein TREMEDRAFT_29634 [Tremella mesenterica DSM 1558]	Pathway-specific nitrogen regulator {ECO:0000313|EMBL:OCF46684.1} OS=Kwoniella pini CBS 10737 ORFNames=I206_07539 {ECO:0000313|EMBL:OCF46684.1} PE=4	Activatory protein CHA4 OS=Saccharomyces cerevisiae (strain ATCC 204508 / S288c) (Baker's yeast) ORFNames=L8004.8 PE=1	Fungal Zn(2)-Cys(6) binuclear cluster domain	[X] TWOG0419 Unnamed protein
gene_sp10039220.1	N/A	N/A	related to neutral amino acid permease [Phialocephala subalpina]	Related to neutral amino acid permease {ECO:0000313|EMBL:CZR52414.1} OS=Phialocephala subalpina ORFNames=PAC_02291 {ECO:0000313|EMBL:CZR52414.1} PE=4	N/A	Transmembrane amino acid transporter protein	N/A
gene_sp10066520.1	K18586//ubiquinone biosynthesis protein COQ4	GO:0006744//biological_process ubiquinone biosynthetic process;GO:0005743//cellular_component mitochondrial inner membrane	hypothetical protein TREMEDRAFT_25370 [Tremella mesenterica DSM 1558] >EIW73183.1 hypothetical protein TREMEDRAFT_25370 [Tremella mesenterica DSM 1558]	Ubiquinone biosynthesis protein COQ4, mitochondrial {ECO:0000256|HAMAP-Rule:MF_03111} Coenzyme Q biosynthesis protein 4 {ECO:0000256|HAMAP-Rule:MF_03111} OS=Naematelia encephala ORFNames=BCR39DRAFT_524730 {ECO:0000313|EMBL:ORY31944.1} PE=3	Ubiquinone biosynthesis protein COQ4, mitochondrial {ECO:0000255|HAMAP-Rule:MF_03111} Coenzyme Q biosynthesis protein 4 {ECO:0000255|HAMAP-Rule:MF_03111} OS=Cryptococcus neoformans var. neoformans serotype D (strain JEC21 / ATCC MYA-565) (Filobasidiella neoformans) OrderedLocusNames=CNK03000 PE=3	Coenzyme Q (ubiquinone) biosynthesis protein Coq4	[H] KOG3244 Protein involved in ubiquinone biosynthesis
gene_sp10058650.1	N/A	GO:0016787//molecular_function hydrolase activity	hypothetical protein BCR39DRAFT_576720 [Naematelia encephala]	Uncharacterized protein {ECO:0000313|EMBL:ORY28179.1} OS=Naematelia encephala ORFNames=BCR39DRAFT_576720 {ECO:0000313|EMBL:ORY28179.1} PE=4	N/A	Amidohydrolase family	N/A
gene_sp10023020.1	K01485//cytosine deaminase [EC:3.5.4.1]	N/A	hypothetical protein CNBA5760 [Cryptococcus neoformans var. neoformans B-3501A] >EAL23232.1 hypothetical protein CNBA5760 [Cryptococcus neoformans var. neoformans B-3501A]	Uncharacterized protein {ECO:0000313|EMBL:EAL23232.1} OS=Cryptococcus neoformans var. neoformans serotype D (strain B-3501A) (Filobasidiella neoformans) OrderedLocusNames=CNBA5760 {ECO:0000313|EMBL:EAL23232.1} PE=4	Cytosine deaminase EC=3.5.4.1 Cytosine aminohydrolase OS=Candida albicans (Yeast) Name=FCA1 PE=3	Cytidine and deoxycytidylate deaminase zinc-binding region	[F] KOG1018 Cytosine deaminase FCY1 and related enzymes
gene_sp10038700.1	N/A	N/A	hypothetical protein TREMEDRAFT_63386 [Tremella mesenterica DSM 1558] >EIW68222.1 hypothetical protein TREMEDRAFT_63386 [Tremella mesenterica DSM 1558]	Uncharacterized protein {ECO:0000313|EMBL:OCF57594.1} OS=Kwoniella mangroviensis CBS 10435 ORFNames=L486_05053 {ECO:0000313|EMBL:OCF57594.1} PE=4	N/A	N/A	N/A
gene_sp10029600.1	N/A	N/A	hypothetical protein TREMEDRAFT_64365 [Tremella mesenterica DSM 1558] >EIW67772.1 hypothetical protein TREMEDRAFT_64365 [Tremella mesenterica DSM 1558]	Uncharacterized protein {ECO:0000313|EMBL:ORX34918.1} OS=Kockovaella imperatae ORFNames=BD324DRAFT_652640 {ECO:0000313|EMBL:ORX34918.1} PE=4	N/A	N/A	N/A
gene_sp10022060.1	K08738//cytochrome c	GO:0009055//molecular_function electron transfer activity;GO:0020037//molecular_function heme binding	hypothetical protein TREMEDRAFT_38791 [Tremella mesenterica DSM 1558] >EIW70132.1 hypothetical protein TREMEDRAFT_38791 [Tremella mesenterica DSM 1558]	Cytochrome c {ECO:0000313|EMBL:OCF43291.1} OS=Kwoniella heveanensis CBS 569 ORFNames=I317_02859 {ECO:0000313|EMBL:OCF43291.1} PE=3	Cytochrome c OS=Cochliobolus lunatus (Filamentous fungus) (Curvularia lunata) PE=3	Cytochrome c	[C] KOG3453 Cytochrome c
gene_sp10039230.1	N/A	N/A	CIP1 protein [Cryptococcus neoformans var. neoformans JEC21]	Uncharacterized protein {ECO:0000313|EMBL:EAL22714.1} OS=Cryptococcus neoformans var. neoformans serotype D (strain B-3501A) (Filobasidiella neoformans) OrderedLocusNames=CNBB1630 {ECO:0000313|EMBL:EAL22714.1} PE=4	N/A	NmrA-like family	N/A
gene_sp10059800.1	N/A	N/A	hypothetical protein L202_04309 [Cryptococcus amylolentus CBS 6039] >ODN78746.1 hypothetical protein L202_04309 [Cryptococcus amylolentus CBS 6039]	Uncharacterized protein {ECO:0000313|EMBL:ODN78746.1} OS=Cryptococcus amylolentus CBS 6039 ORFNames=L202_04309 {ECO:0000313|EMBL:ODN78746.1} PE=4	N/A	Glycosyltransferase sugar-binding region containing DXD motif	N/A
gene_sp10004320.1	N/A	N/A	hypothetical protein TREMEDRAFT_59074 [Tremella mesenterica DSM 1558] >EIW72913.1 hypothetical protein TREMEDRAFT_59074 [Tremella mesenterica DSM 1558]	N/A	N/A	N/A	N/A
gene_sp10058630.1	N/A	N/A	hypothetical protein TREMEDRAFT_65817 [Tremella mesenterica DSM 1558] >EIW66209.1 hypothetical protein TREMEDRAFT_65817 [Tremella mesenterica DSM 1558]	Uncharacterized protein {ECO:0000313|EMBL:EIW66209.1} OS=Tremella mesenterica (strain ATCC 24925 / CBS 8224 / DSM 1558 / NBRC 9311 / NRRL Y-6157 / RJB 2259-6) (Jelly fungus) ORFNames=TREMEDRAFT_65817 {ECO:0000313|EMBL:EIW66209.1} PE=4	N/A	alpha/beta hydrolase fold	N/A
gene_sp10023000.1	N/A	N/A	hypothetical protein TREMEDRAFT_18980, partial [Tremella mesenterica DSM 1558] >EIW69910.1 hypothetical protein TREMEDRAFT_18980, partial [Tremella mesenterica DSM 1558]	Uncharacterized protein {ECO:0000313|EMBL:EKD03408.1} OS=Trichosporon asahii var. asahii (strain CBS 8904) (Yeast) ORFNames=A1Q2_02295 {ECO:0000313|EMBL:EKD03408.1} PE=4	N/A	OHCU decarboxylase	N/A
gene_sp10010120.1	K02220//G2/mitotic-specific cyclin 1/2	GO:0005634//cellular_component nucleus	hypothetical protein TREMEDRAFT_37727 [Tremella mesenterica DSM 1558] >EIW71296.1 hypothetical protein TREMEDRAFT_37727 [Tremella mesenterica DSM 1558]	G2/mitotic-specific cyclin 1/2 {ECO:0000313|EMBL:OBR87817.1} OS=Kwoniella dejecticola CBS 10117 ORFNames=I303_02030 {ECO:0000313|EMBL:OBR87817.1} PE=3	G2/mitotic-specific cyclin cdc13 OS=Schizosaccharomyces pombe (strain 972 / ATCC 24843) (Fission yeast) Name=cdc13 ORFNames=SPBC582.03 PE=1	Cyclin, N-terminal domain	[D] KOG0653 Cyclin B and related kinase-activating proteins
gene_sp10023240.1	K09827//3-keto steroid reductase [EC:1.1.1.270]	N/A	hypothetical protein TREMEDRAFT_43600 [Tremella mesenterica DSM 1558] >EIW69967.1 hypothetical protein TREMEDRAFT_43600 [Tremella mesenterica DSM 1558]	3-keto sterol reductase {ECO:0000313|EMBL:OCF31811.1} OS=Kwoniella heveanensis BCC8398 ORFNames=I316_06618 {ECO:0000313|EMBL:OCF31811.1} PE=4	N/A	N/A	N/A
gene_sp10029210.1	N/A	N/A	hypothetical protein TREMEDRAFT_45560 [Tremella mesenterica DSM 1558] >EIW66703.1 hypothetical protein TREMEDRAFT_45560 [Tremella mesenterica DSM 1558]	Uncharacterized protein {ECO:0000313|EMBL:EIW66703.1} OS=Tremella mesenterica (strain ATCC 24925 / CBS 8224 / DSM 1558 / NBRC 9311 / NRRL Y-6157 / RJB 2259-6) (Jelly fungus) ORFNames=TREMEDRAFT_45560 {ECO:0000313|EMBL:EIW66703.1} PE=4	N/A	N/A	N/A
gene_sp10065360.1	K11855//ubiquitin carboxyl-terminal hydrolase 36/42 [EC:3.4.19.12]	N/A	hypothetical protein CNBA4180 [Cryptococcus neoformans var. neoformans B-3501A] >EAL23302.1 hypothetical protein CNBA4180 [Cryptococcus neoformans var. neoformans B-3501A]	Uncharacterized protein {ECO:0000313|EMBL:OCF42169.1} OS=Kwoniella heveanensis CBS 569 ORFNames=I317_04020 {ECO:0000313|EMBL:OCF42169.1} PE=3	N/A	Ubiquitin carboxyl-terminal hydrolase	[O] KOG1865 Ubiquitin carboxyl-terminal hydrolase
gene_sp10058840.1	N/A	GO:0016021//cellular_component integral component of membrane;GO:0022857//molecular_function transmembrane transporter activity;GO:0055085//biological_process transmembrane transport	hypothetical protein DHEL01_11434 [Diaporthe helianthi]	Uncharacterized protein {ECO:0000313|EMBL:OCW43547.1} OS=Diaporthe helianthi ORFNames=DHEL01_11434 {ECO:0000313|EMBL:OCW43547.1} PE=3	Sugar transporter STL1 OS=Saccharomyces cerevisiae (strain ATCC 204508 / S288c) (Baker's yeast) Name=STL1 OrderedLocusNames=YDR536W ORFNames=D9719.39 PE=1	Sugar (and other) transporter	[R] KOG0254 Predicted transporter (major facilitator superfamily)
gene_sp10046760.1	N/A	GO:0016021//cellular_component integral component of membrane;GO:0055085//biological_process transmembrane transport	major facilitator superfamily domain-containing protein [Naematelia encephala]	Major facilitator superfamily domain-containing protein {ECO:0000313|EMBL:ORY33522.1} OS=Naematelia encephala ORFNames=BCR39DRAFT_520675 {ECO:0000313|EMBL:ORY33522.1} PE=4	N/A	Major Facilitator Superfamily	[R] KOG2615 Permease of the major facilitator superfamily
gene_sp10001960.1	N/A	N/A	hypothetical protein BCR39DRAFT_524641 [Naematelia encephala]	Uncharacterized protein {ECO:0000313|EMBL:ORY31928.1} OS=Naematelia encephala ORFNames=BCR39DRAFT_524641 {ECO:0000313|EMBL:ORY31928.1} PE=4	N/A	N/A	N/A
gene_sp10008530.1	N/A	N/A	hypothetical protein BD324DRAFT_629890 [Kockovaella imperatae] >ORX36024.1 hypothetical protein BD324DRAFT_629890 [Kockovaella imperatae]	Uncharacterized protein {ECO:0000313|EMBL:ORX36024.1} OS=Kockovaella imperatae ORFNames=BD324DRAFT_629890 {ECO:0000313|EMBL:ORX36024.1} PE=4	N/A	NAD(P)-binding Rossmann-like domain	N/A
gene_sp10005980.1	K01640//hydroxymethylglutaryl-CoA lyase [EC:4.1.3.4]	GO:0003824//molecular_function catalytic activity;GO:0004419//molecular_function hydroxymethylglutaryl-CoA lyase activity;GO:0005829//cellular_component cytosol	hypothetical protein TREMEDRAFT_70846 [Tremella mesenterica DSM 1558] >EIW72891.1 hypothetical protein TREMEDRAFT_70846 [Tremella mesenterica DSM 1558]	Uncharacterized protein {ECO:0000313|EMBL:ORX35449.1} OS=Kockovaella imperatae ORFNames=BD324DRAFT_632887 {ECO:0000313|EMBL:ORX35449.1} PE=4	N/A	HMGL-like	[CE] KOG2368 Hydroxymethylglutaryl-CoA lyase
gene_sp10046700.1	K02876//large subunit ribosomal protein L15	GO:0003735//molecular_function structural constituent of ribosome;GO:0006412//biological_process translation;GO:0015934//cellular_component large ribosomal subunit	hypothetical protein TREMEDRAFT_72704 [Tremella mesenterica DSM 1558] >EIW72268.1 hypothetical protein TREMEDRAFT_72704 [Tremella mesenterica DSM 1558]	Uncharacterized protein {ECO:0000313|EMBL:EJT50777.1} OS=Trichosporon asahii var. asahii (strain ATCC 90039 / CBS 2479 / JCM 2466 / KCTC 7840 / NCYC 2677 / UAMH 7654) (Yeast) ORFNames=A1Q1_08103 {ECO:0000313|EMBL:EJT50777.1} PE=3	54S ribosomal protein L10, mitochondrial Mitochondrial large ribosomal subunit protein uL15m {ECO:0000303|PubMed:24675956} YmL10/YmL18 Precursor OS=Saccharomyces cerevisiae (strain ATCC 204508 / S288c) (Baker's yeast) ORFNames=N0580 PE=1	Ribosomal proteins 50S-L15, 50S-L18e, 60S-L27A	[J] KOG0846 Mitochondrial/chloroplast ribosomal protein L15/L10
gene_sp10061670.1	N/A	N/A	hypothetical protein TREMEDRAFT_59147 [Tremella mesenterica DSM 1558] >EIW72987.1 hypothetical protein TREMEDRAFT_59147 [Tremella mesenterica DSM 1558]	Uncharacterized protein {ECO:0000313|EMBL:KLT41699.1} OS=Cutaneotrichosporon oleaginosum ORFNames=CC85DRAFT_286234 {ECO:0000313|EMBL:KLT41699.1} PE=4	N/A	N/A	N/A
gene_sp10016860.1	N/A	N/A	hypothetical protein BD324DRAFT_651100 [Kockovaella imperatae] >ORX36611.1 hypothetical protein BD324DRAFT_651100 [Kockovaella imperatae]	Uncharacterized protein {ECO:0000313|EMBL:ORX36611.1} OS=Kockovaella imperatae ORFNames=BD324DRAFT_651100 {ECO:0000313|EMBL:ORX36611.1} PE=4	N/A	N/A	N/A
gene_sp10043520.1	K20222//importin-5	N/A	hypothetical protein TREMEDRAFT_32588 [Tremella mesenterica DSM 1558] >EIW68157.1 hypothetical protein TREMEDRAFT_32588 [Tremella mesenterica DSM 1558]	Karyopherin/importin that interacts with the nuclear pore complex {ECO:0000313|EMBL:OCF38285.1} OS=Kwoniella heveanensis CBS 569 ORFNames=I317_07954 {ECO:0000313|EMBL:OCF38285.1} PE=4	N/A	N/A	N/A
gene_sp10049190.1	K19703//4-hydroxysphinganine ceramide fatty acyl 2-hydroxylase [EC:1.14.18.6]	GO:0005506//molecular_function iron ion binding;GO:0008610//biological_process lipid biosynthetic process;GO:0016491//molecular_function oxidoreductase activity;GO:0055114//biological_process oxidation-reduction process	hypothetical protein TREMEDRAFT_74429 [Tremella mesenterica DSM 1558] >EIW68140.1 hypothetical protein TREMEDRAFT_74429 [Tremella mesenterica DSM 1558]	Ceramide very long chain fatty acid hydroxylase {ECO:0000256|PIRNR:PIRNR005149} EC=1.-.-.- {ECO:0000256|PIRNR:PIRNR005149} OS=Kockovaella imperatae ORFNames=BD324DRAFT_653047 {ECO:0000313|EMBL:ORX34789.1} PE=3	Ceramide very long chain fatty acid hydroxylase SCS7 Short=Ceramide VLCFA hydroxylase SCS7 EC=1.-.-.- Suppressor of calcium sensitivity 7 OS=Saccharomyces cerevisiae (strain ATCC 204508 / S288c) (Baker's yeast) ORFNames=YM8156.14C PE=1	Cytochrome b5-like Heme/Steroid binding domain	[I] KOG0539 Sphingolipid fatty acid hydroxylase
gene_sp10001050.1	N/A	N/A	hypothetical protein TREMEDRAFT_24768 [Tremella mesenterica DSM 1558] >EIW73391.1 hypothetical protein TREMEDRAFT_24768 [Tremella mesenterica DSM 1558]	Uncharacterized protein {ECO:0000313|EMBL:KLT43218.1} OS=Cutaneotrichosporon oleaginosum ORFNames=CC85DRAFT_273062 {ECO:0000313|EMBL:KLT43218.1} PE=4	N/A	N/A	N/A
gene_sp10050050.1	N/A	N/A	hypothetical protein TREMEDRAFT_40176 [Tremella mesenterica DSM 1558] >EIW68079.1 hypothetical protein TREMEDRAFT_40176 [Tremella mesenterica DSM 1558]	Uncharacterized protein {ECO:0000313|EMBL:ORY35382.1} OS=Naematelia encephala ORFNames=BCR39DRAFT_509174 {ECO:0000313|EMBL:ORY35382.1} PE=4	GCR1-dependent translation factor 1 OS=Saccharomyces cerevisiae (strain ATCC 204508 / S288c) (Baker's yeast) Name=GDT1 OrderedLocusNames=YBR187W ORFNames=YBR1310 PE=1	Uncharacterized protein family UPF0016	[S] KOG2881 Predicted membrane protein
gene_sp10041090.1	N/A	N/A	hypothetical protein I302_00656 [Kwoniella bestiolae CBS 10118] >OCF29160.1 hypothetical protein I302_00656 [Kwoniella bestiolae CBS 10118]	Uncharacterized protein {ECO:0000313|EMBL:OCF29160.1} OS=Kwoniella bestiolae CBS 10118 ORFNames=I302_00656 {ECO:0000313|EMBL:OCF29160.1} PE=4	N/A	N/A	N/A
gene_sp10047160.1	K02867//large subunit ribosomal protein L11	GO:0003735//molecular_function structural constituent of ribosome;GO:0005840//cellular_component ribosome;GO:0006412//biological_process translation	hypothetical protein TREMEDRAFT_56545, partial [Tremella mesenterica DSM 1558] >EIW71842.1 hypothetical protein TREMEDRAFT_56545, partial [Tremella mesenterica DSM 1558]	Ribosomal protein L11 {ECO:0000313|EMBL:OCF39084.1} OS=Kwoniella heveanensis CBS 569 ORFNames=I317_07108 {ECO:0000313|EMBL:OCF39084.1} PE=3	54S ribosomal protein L19, mitochondrial Precursor OS=Schizosaccharomyces pombe (strain 972 / ATCC 24843) (Fission yeast) Name=mrpl19 {ECO:0000312|EMBL:CAB62417.1} ORFNames=SPAC1486.07c PE=3	Ribosomal protein L11, N-terminal domain	[J] KOG3257 Mitochondrial/chloroplast ribosomal protein L11
gene_sp10053940.1	K01593//aromatic-L-amino-acid decarboxylase [EC:4.1.1.28]	GO:0016831//molecular_function carboxy-lyase activity;GO:0019752//biological_process carboxylic acid metabolic process;GO:0030170//molecular_function pyridoxal phosphate binding;GO:0006520//biological_process cellular amino acid metabolic process	aromatic-L-amino-acid decarboxylase [Kwoniella heveanensis BCC8398]	Aromatic-L-amino-acid decarboxylase {ECO:0000313|EMBL:OCF37486.1} OS=Kwoniella heveanensis BCC8398 ORFNames=I316_00610 {ECO:0000313|EMBL:OCF37486.1} PE=3	N/A	Pyridoxal-dependent decarboxylase conserved domain	[E] KOG0628 Aromatic-L-amino-acid/L-histidine decarboxylase
gene_sp10016320.1	N/A	N/A	hypothetical protein I206_02049 [Kwoniella pini CBS 10737] >OCF51335.1 hypothetical protein I206_02049 [Kwoniella pini CBS 10737]	Uncharacterized protein {ECO:0000313|EMBL:OCF51335.1} OS=Kwoniella pini CBS 10737 ORFNames=I206_02049 {ECO:0000313|EMBL:OCF51335.1} PE=4	Uncharacterized MFS-type transporter C1271.10c OS=Schizosaccharomyces pombe (strain 972 / ATCC 24843) (Fission yeast) ORFNames=SPBC1271.10c PE=1	N/A	[R] KOG0255 Synaptic vesicle transporter SVOP and related transporters (major facilitator superfamily)
[truncated: 6,067 more rows]
