# Supplementary material for: Comparative transcriptome analyses and CRISPR/Cas9-mediated functional study of Tfsdh1 reveal insights into the interaction between Tremella fuciformis and Annulohypoxylon stygium
Source: Front Microbiol. 2026 Jan 12;16:1723122. doi: 10.3389/fmicb.2025.1723122 (PMC12834513; doi:10.3389/fmicb.2025.1723122)
Supplement: Supplementary file 1 [file Data_Sheet_1.zip › Supplementary datasets/Tremella fuciformis/dataset7_KEGG_erichment_Tf.xlsx]

## Sheet: 终版1114银耳.KO (1)
KEGG_A_class	KEGG_B_class	Pathway	Pvalue	Qvalue	Pathway ID	Genes	K_IDs
Metabolism	Global and overview maps	Metabolic pathways	6.23297e-13	6.85627e-11	ko01100	gene_sp10000160.1;gene_sp10000190.1;gene_sp10000200.1;gene_sp10000220.1;gene_sp10000310.1;gene_sp10000970.1;gene_sp10001490.1;gene_sp10001570.1;gene_sp10001920.1;gene_sp10002100.1;gene_sp10003110.1;gene_sp10003660.1;gene_sp10003740.1;gene_sp10003780.1;gene_sp10004290.1;gene_sp10004490.1;gene_sp10005060.1;gene_sp10005150.1;gene_sp10006000.1;gene_sp10006060.1;gene_sp10006270.1;gene_sp10006630.1;gen…	K00253+K01183+K01183+K01001+K01188+K11427+K18097+K02263+K01426+K05351+K01489+K01070+K03434+K03939+K08744+K00626+K01187+K00432+K01937+K01897+K02510+K00826+K00033+K00383+K01549+K02145+K00235+K03847+K02564+K05528+K01749+K14455+K01568+K00799+K00012+K00228+K00003+K00480+K20246+K00480+K00616+K03845+K00838+K05607+K01426+K05351+K00323+K01182+K01176+K03841+K18592+K00101+K01027+K01053+K05546+K01808+K08738+…
Metabolism	Amino acid metabolism	Tyrosine metabolism	1.29681e-07	7.13244e-06	ko00350	gene_sp10006270.1;gene_sp10009030.1;gene_sp10015690.1;gene_sp10023810.1;gene_sp10029440.1;gene_sp10029490.1;gene_sp10031910.1;gene_sp10032910.1;gene_sp10033240.1;gene_sp10036260.1;gene_sp10039780.1;gene_sp10043010.1;gene_sp10045880.1;gene_sp10048110.1;gene_sp10050780.1;gene_sp10054560.1;gene_sp10054690.1;gene_sp10057850.1;gene_sp10058820.1;gene_sp10062400.1;gene_sp10062580.1;gene_sp10062900.1	K02510+K14455+K00838+K02510+K00121+K02510+K00838+K01557+K00129+K00276+K00276+K13953+K00276+K00121+K00135+K00135+K02510+K00276+K02510+K02510+K00274+K02510
Metabolism	Metabolism of other amino acids	Glutathione metabolism	1.51022e-05	0.000553748	ko00480	gene_sp10005150.1;gene_sp10006850.1;gene_sp10007060.1;gene_sp10010110.1;gene_sp10018730.1;gene_sp10022420.1;gene_sp10029460.1;gene_sp10029480.1;gene_sp10033190.1;gene_sp10047150.1;gene_sp10054120.1;gene_sp10054650.1;gene_sp10055610.1;gene_sp10057320.1;gene_sp10058370.1;gene_sp10059020.1;gene_sp10060740.1	K00432+K00033+K00383+K00799+K18592+K01469+K01469+K01469+K01469+K00799+K00799+K01469+K10808+K00031+K00681+K01469+K01469
Metabolism	Amino acid metabolism	Phenylalanine metabolism	0.000405518	0.0111517	ko00360	gene_sp10001920.1;gene_sp10009030.1;gene_sp10015690.1;gene_sp10016540.1;gene_sp10031910.1;gene_sp10033240.1;gene_sp10036260.1;gene_sp10039780.1;gene_sp10045880.1;gene_sp10057850.1;gene_sp10058900.1;gene_sp10062580.1;gene_sp10062680.1;gene_sp10063840.1;gene_sp10064800.1	K01426+K14455+K00838+K01426+K00838+K00129+K00276+K00276+K00276+K00276+K01426+K00274+K03782+K01426+K01426
Metabolism	Amino acid metabolism	Valine, leucine and isoleucine degradation	0.00450248	0.0990546	ko00280	gene_sp10000160.1;gene_sp10004490.1;gene_sp10006630.1;gene_sp10016260.1;gene_sp10019290.1;gene_sp10031500.1;gene_sp10033230.1;gene_sp10033420.1;gene_sp10044720.1;gene_sp10048410.1;gene_sp10048890.1;gene_sp10054750.1;gene_sp10065390.1	K00253+K00626+K00826+K05607+K01027+K00826+K00128+K00128+K01907+K00020+K00020+K01027+K00253
Metabolism	Amino acid metabolism	Valine, leucine and isoleucine biosynthesis	0.00952192	0.162805	ko00290	gene_sp10006630.1;gene_sp10031500.1;gene_sp10039760.1;gene_sp10041680.1;gene_sp10049930.1;gene_sp10052720.1;gene_sp10058810.1	K00826+K00826+K01687+K01687+K00052+K01687+K01687
Metabolism	Carbohydrate metabolism	Starch and sucrose metabolism	0.0133703	0.162805	ko00500	gene_sp10000310.1;gene_sp10005060.1;gene_sp10018430.1;gene_sp10018610.1;gene_sp10033550.1;gene_sp10034330.1;gene_sp10042040.1;gene_sp10042640.1;gene_sp10043720.1;gene_sp10052660.1;gene_sp10054770.1;gene_sp10058090.1;gene_sp10059010.1;gene_sp10064070.1;gene_sp10064780.1;gene_sp10067930.1	K01188+K01187+K01182+K01176+K05349+K00688+K01179+K01194+K01176+K01187+K01182+K05349+K01194+K01179+K00697+K00697
Metabolism	Metabolism of terpenoids and polyketides	Carotenoid biosynthesis	0.0158843	0.162805	ko00906	gene_sp10045690.1;gene_sp10067220.1;gene_sp10067230.1	K15745+K17841+K17841
Metabolism	Global and overview maps	2-Oxocarboxylic acid metabolism	0.0177388	0.162805	ko01210	gene_sp10006630.1;gene_sp10009030.1;gene_sp10015690.1;gene_sp10027070.1;gene_sp10031500.1;gene_sp10031910.1;gene_sp10038060.1;gene_sp10039760.1;gene_sp10041680.1;gene_sp10049930.1;gene_sp10052720.1;gene_sp10053630.1;gene_sp10057320.1;gene_sp10058230.1;gene_sp10058810.1	K00826+K14455+K00838+K05824+K00826+K00838+K00814+K01687+K01687+K00052+K01687+K01655+K00031+K01681+K01687
Metabolism	Global and overview maps	Carbon metabolism	0.0179412	0.162805	ko01200	gene_sp10003660.1;gene_sp10004490.1;gene_sp10006850.1;gene_sp10008140.1;gene_sp10009030.1;gene_sp10014220.1;gene_sp10018650.1;gene_sp10019880.1;gene_sp10021880.1;gene_sp10022110.1;gene_sp10022470.1;gene_sp10022680.1;gene_sp10028280.1;gene_sp10029440.1;gene_sp10033840.1;gene_sp10038060.1;gene_sp10041070.1;gene_sp10045960.1;gene_sp10047460.1;gene_sp10048110.1;gene_sp10050040.1;gene_sp10054640.1;gen…	K01070+K00626+K00033+K00235+K14455+K00616+K03841+K01053+K01808+K00863+K17066+K00873+K00058+K00121+K00134+K00814+K01738+K17100+K00134+K00121+K00616+K00616+K00031+K01681+K00027+K17100
Metabolism	Carbohydrate metabolism	Pentose and glucuronate interconversions	0.0182995	0.162805	ko00040	gene_sp10002100.1;gene_sp10010740.1;gene_sp10017130.1;gene_sp10023550.1;gene_sp10045620.1;gene_sp10045670.1;gene_sp10045680.1;gene_sp10048230.1;gene_sp10050370.1;gene_sp10060170.1	K05351+K00012+K05351+K05351+K00008+K18107+K00065+K18103+K18107+K18102
Metabolism	Global and overview maps	Biosynthesis of secondary metabolites	0.0189478	0.162805	ko01110	gene_sp10000310.1;gene_sp10004490.1;gene_sp10005060.1;gene_sp10006630.1;gene_sp10006850.1;gene_sp10007000.1;gene_sp10008140.1;gene_sp10008750.1;gene_sp10009030.1;gene_sp10009880.1;gene_sp10011450.1;gene_sp10011510.1;gene_sp10012720.1;gene_sp10014220.1;gene_sp10015690.1;gene_sp10018610.1;gene_sp10018650.1;gene_sp10019880.1;gene_sp10021880.1;gene_sp10022220.1;gene_sp10022680.1;gene_sp10022810.1;gen…	K01188+K00626+K01187+K00826+K00033+K00006+K00235+K01749+K14455+K01568+K05355+K00228+K00003+K00616+K00838+K01176+K03841+K01053+K01808+K01092+K00873+K01697+K05824+K00058+K00121+K11788+K00826+K00838+K01480+K00128+K00129+K00128+K05349+K00134+K00688+K00276+K13523+K01613+K01687+K00276+K17497+K01738+K01687+K01194+K13953+K01176+K00787+K15745+K00966+K00276+K00134+K00121+K00568+K00052+K00616+K01613+K01187+…
Metabolism	Energy metabolism	Carbon fixation by Calvin cycle	0.0192406	0.162805	ko00710	gene_sp10009030.1;gene_sp10014220.1;gene_sp10018650.1;gene_sp10021880.1;gene_sp10033840.1;gene_sp10038060.1;gene_sp10047460.1;gene_sp10050040.1;gene_sp10054640.1	K14455+K00616+K03841+K01808+K00134+K00814+K00134+K00616+K00616
Metabolism	Carbohydrate metabolism	Amino sugar and nucleotide sugar metabolism	0.0240239	0.170322	ko00520	gene_sp10000190.1;gene_sp10000200.1;gene_sp10008600.1;gene_sp10010740.1;gene_sp10015820.1;gene_sp10039280.1;gene_sp10039290.1;gene_sp10040730.1;gene_sp10045710.1;gene_sp10061940.1;gene_sp10062540.1;gene_sp10065320.1	K01183+K01183+K02564+K00012+K00326+K00698+K01183+K17497+K00966+K00698+K01809+K01183
Metabolism	Metabolism of other amino acids	beta-Alanine metabolism	0.0247741	0.170322	ko00410	gene_sp10023980.1;gene_sp10033230.1;gene_sp10033240.1;gene_sp10033420.1;gene_sp10036260.1;gene_sp10039780.1;gene_sp10045880.1;gene_sp10057850.1;gene_sp10061440.1	K01464+K00128+K00129+K00128+K00276+K00276+K00276+K00276+K01580
Metabolism	Metabolism of cofactors and vitamins	Pantothenate and CoA biosynthesis	0.0247741	0.170322	ko00770	gene_sp10006630.1;gene_sp10023980.1;gene_sp10031500.1;gene_sp10033230.1;gene_sp10033420.1;gene_sp10039760.1;gene_sp10041680.1;gene_sp10052720.1;gene_sp10058810.1	K00826+K01464+K00826+K00128+K00128+K01687+K01687+K01687+K01687
Metabolism	Amino acid metabolism	Tryptophan metabolism	0.0290651	0.172433	ko00380	gene_sp10001920.1;gene_sp10004490.1;gene_sp10015690.1;gene_sp10016540.1;gene_sp10031910.1;gene_sp10033230.1;gene_sp10033420.1;gene_sp10058900.1;gene_sp10062580.1;gene_sp10062680.1;gene_sp10063840.1;gene_sp10064800.1	K01426+K00626+K00838+K01426+K00838+K00128+K00128+K01426+K00274+K03782+K01426+K01426
Metabolism	Metabolism of other amino acids	Taurine and hypotaurine metabolism	0.0298848	0.172433	ko00430	gene_sp10018730.1;gene_sp10054440.1;gene_sp10058370.1;gene_sp10061440.1	K18592+K15371+K00681+K01580
Metabolism	Carbohydrate metabolism	Fructose and mannose metabolism	0.0313515	0.172433	ko00051	gene_sp10018650.1;gene_sp10021880.1;gene_sp10022110.1;gene_sp10040730.1;gene_sp10045620.1;gene_sp10045710.1;gene_sp10045890.1;gene_sp10062540.1;gene_sp10062670.1	K03841+K01808+K00863+K17497+K00008+K00966+K17742+K01809+K17742
Metabolism	Energy metabolism	Methane metabolism	0.0313515	0.172433	ko00680	gene_sp10003660.1;gene_sp10018650.1;gene_sp10022110.1;gene_sp10022470.1;gene_sp10028280.1;gene_sp10029440.1;gene_sp10045960.1;gene_sp10048110.1;gene_sp10063750.1	K01070+K03841+K00863+K17066+K00058+K00121+K17100+K00121+K17100
Metabolism	Amino acid metabolism	Cysteine and methionine metabolism	0.0348305	0.182446	ko00270	gene_sp10006630.1;gene_sp10009030.1;gene_sp10012720.1;gene_sp10015690.1;gene_sp10022810.1;gene_sp10028280.1;gene_sp10028740.1;gene_sp10031500.1;gene_sp10031910.1;gene_sp10041070.1;gene_sp10041080.1;gene_sp10066320.1	K00826+K14455+K00003+K00838+K01697+K00058+K01011+K00826+K00838+K01738+K08964+K01011
Metabolism	Carbohydrate metabolism	Glycolysis / Gluconeogenesis	0.0388305	0.185711	ko00010	gene_sp10009880.1;gene_sp10018650.1;gene_sp10022680.1;gene_sp10029440.1;gene_sp10033230.1;gene_sp10033240.1;gene_sp10033420.1;gene_sp10033840.1;gene_sp10043010.1;gene_sp10047460.1;gene_sp10048110.1	K01568+K03841+K00873+K00121+K00128+K00129+K00128+K00134+K13953+K00134+K00121
Metabolism	Carbohydrate metabolism	Pyruvate metabolism	0.0388305	0.185711	ko00620	gene_sp10004490.1;gene_sp10019010.1;gene_sp10022680.1;gene_sp10025080.1;gene_sp10029440.1;gene_sp10033230.1;gene_sp10033420.1;gene_sp10043010.1;gene_sp10048110.1;gene_sp10053630.1;gene_sp10060970.1	K00626+K00101+K00873+K01512+K00121+K00128+K00128+K13953+K00121+K01655+K00027
Metabolism	Carbohydrate metabolism	Butanoate metabolism	0.042603	0.187453	ko00650	gene_sp10004490.1;gene_sp10019290.1;gene_sp10044720.1;gene_sp10048420.1;gene_sp10050780.1;gene_sp10054560.1;gene_sp10054750.1;gene_sp10061440.1	K00626+K01027+K01907+K00139+K00135+K00135+K01027+K01580
Genetic Information Processing	Replication and repair	Homologous recombination	0.042603	0.187453	ko03440	gene_sp10002750.1;gene_sp10002940.1;gene_sp10002950.1;gene_sp10003020.1;gene_sp10007970.1;gene_sp10024540.1;gene_sp10026220.1;gene_sp10030950.1	K10901+K10877+K10877+K10901+K08775+K10873+K10740+K10866
Metabolism	Amino acid metabolism	Lysine biosynthesis	0.0496795	0.210182	ko00300	gene_sp10012720.1;gene_sp10015690.1;gene_sp10027070.1;gene_sp10031910.1;gene_sp10053630.1	K00003+K00838+K05824+K00838+K01655
Metabolism	Amino acid metabolism	Arginine and proline metabolism	0.0617398	0.251532	ko00330	gene_sp10001920.1;gene_sp10009030.1;gene_sp10016540.1;gene_sp10033090.1;gene_sp10033230.1;gene_sp10033420.1;gene_sp10058900.1;gene_sp10062580.1;gene_sp10063840.1;gene_sp10064800.1	K01426+K14455+K01426+K01480+K00128+K00128+K01426+K00274+K01426+K01426
Metabolism	Carbohydrate metabolism	Ascorbate and aldarate metabolism	0.0682275	0.268037	ko00053	gene_sp10010740.1;gene_sp10019880.1;gene_sp10033230.1;gene_sp10033420.1	K00012+K01053+K00128+K00128
Metabolism	Lipid metabolism	Fatty acid degradation	0.0722036	0.273876	ko00071	gene_sp10004490.1;gene_sp10006060.1;gene_sp10029440.1;gene_sp10033230.1;gene_sp10033420.1;gene_sp10043010.1;gene_sp10048110.1	K00626+K01897+K00121+K00128+K00128+K13953+K00121
Metabolism	Metabolism of other amino acids	Cyanoamino acid metabolism	0.0799245	0.288763	ko00460	gene_sp10000310.1;gene_sp10018730.1;gene_sp10033550.1;gene_sp10052630.1;gene_sp10058090.1;gene_sp10058370.1	K01188+K18592+K05349+K10675+K05349+K00681
Metabolism	Global and overview maps	Biosynthesis of amino acids	0.0813786	0.288763	ko01230	gene_sp10006630.1;gene_sp10009030.1;gene_sp10012720.1;gene_sp10014220.1;gene_sp10015690.1;gene_sp10021880.1;gene_sp10022680.1;gene_sp10022810.1;gene_sp10027070.1;gene_sp10028280.1;gene_sp10031500.1;gene_sp10031910.1;gene_sp10033840.1;gene_sp10038060.1;gene_sp10039760.1;gene_sp10041070.1;gene_sp10041680.1;gene_sp10047460.1;gene_sp10049930.1;gene_sp10050040.1;gene_sp10052720.1;gene_sp10053630.1;gen…	K00826+K14455+K00003+K00616+K00838+K01808+K00873+K01697+K05824+K00058+K00826+K00838+K00134+K00814+K01687+K01738+K01687+K00134+K00052+K00616+K01687+K01655+K00616+K00031+K01681+K01687
Organismal Systems	Aging	Longevity regulating pathway - multiple species	0.0932103	0.320411	ko04213	gene_sp10001100.1;gene_sp10001740.1;gene_sp10028560.1;gene_sp10031390.1;gene_sp10038910.1;gene_sp10053590.1;gene_sp10064420.1;gene_sp10065710.1	K06067+K07204+K07204+K19800+K03695+K04565+K04564+K03695
Metabolism	Amino acid metabolism	Histidine metabolism	0.0989546	0.329849	ko00340	gene_sp10012990.1;gene_sp10032560.1;gene_sp10033230.1;gene_sp10033240.1;gene_sp10033420.1;gene_sp10062580.1	K20246+K20247+K00128+K00129+K00128+K00274
Metabolism	Amino acid metabolism	Alanine, aspartate and glutamate metabolism	0.111685	0.361335	ko00250	gene_sp10009030.1;gene_sp10038060.1;gene_sp10048420.1;gene_sp10049980.1;gene_sp10050780.1;gene_sp10053840.1;gene_sp10054440.1;gene_sp10054560.1;gene_sp10061440.1	K14455+K00814+K00139+K00262+K00135+K01956+K15371+K00135+K01580
Metabolism	Glycan biosynthesis and metabolism	Other types of O-glycan biosynthesis	0.130697	0.410762	ko00514	gene_sp10029290.1;gene_sp10031740.1	K00728+K10967
Metabolism	Biosynthesis of other secondary metabolites	Caffeine metabolism	0.165896	0.496556	ko00232	gene_sp10063180.1	K00365
Metabolism	Carbohydrate metabolism	Pentose phosphate pathway	0.168997	0.496556	ko00030	gene_sp10006850.1;gene_sp10014220.1;gene_sp10018650.1;gene_sp10019880.1;gene_sp10021880.1;gene_sp10050040.1;gene_sp10054640.1	K00033+K00616+K03841+K01053+K01808+K00616+K00616
Metabolism	Metabolism of cofactors and vitamins	Ubiquinone and other terpenoid-quinone biosynthesis	0.176052	0.496556	ko00130	gene_sp10015690.1;gene_sp10031910.1;gene_sp10048170.1	K00838+K00838+K00568
Metabolism	Metabolism of cofactors and vitamins	Folate biosynthesis	0.176052	0.496556	ko00790	gene_sp10005090.1;gene_sp10032700.1;gene_sp10056460.1	K13950+K13939+K06897
Metabolism	Nucleotide metabolism	Pyrimidine metabolism	0.193111	0.531056	ko00240	gene_sp10003110.1;gene_sp10006000.1;gene_sp10023980.1;gene_sp10029260.1;gene_sp10037420.1;gene_sp10053840.1;gene_sp10055610.1	K01489+K01937+K01464+K00761+K01489+K01956+K10808
Cellular Processes	Transport and catabolism	Peroxisome	0.200548	0.538057	ko04146	gene_sp10003450.1;gene_sp10006060.1;gene_sp10010730.1;gene_sp10027970.1;gene_sp10035930.1;gene_sp10039420.1;gene_sp10051770.1;gene_sp10053590.1;gene_sp10057320.1;gene_sp10064420.1	K13344+K01897+K13348+K12663+K00306+K03426+K00624+K04565+K00031+K04564
Metabolism	Global and overview maps	Nucleotide metabolism	0.212739	0.543307	ko01232	gene_sp10003110.1;gene_sp10006000.1;gene_sp10029260.1;gene_sp10031510.1;gene_sp10037420.1;gene_sp10040420.1;gene_sp10052410.1;gene_sp10055610.1	K01489+K01937+K00761+K01487+K01489+K00942+K01487+K10808
Metabolism	Amino acid metabolism	Lysine degradation	0.218507	0.543307	ko00310	gene_sp10000970.1;gene_sp10004490.1;gene_sp10033230.1;gene_sp10033420.1;gene_sp10035930.1;gene_sp10050780.1;gene_sp10054560.1	K11427+K00626+K00128+K00128+K00306+K00135+K00135
Metabolism	Lipid metabolism	Arachidonic acid metabolism	0.222262	0.543307	ko00590	gene_sp10014320.1;gene_sp10018730.1;gene_sp10067460.1	K07119+K18592+K14621
Genetic Information Processing	Folding, sorting and degradation	Sulfur relay system	0.222262	0.543307	ko04122	gene_sp10004640.1;gene_sp10028740.1;gene_sp10066320.1	K14169+K01011+K01011
Metabolism	Amino acid metabolism	Glycine, serine and threonine metabolism	0.251824	0.602187	ko00260	gene_sp10012720.1;gene_sp10022810.1;gene_sp10028280.1;gene_sp10035930.1;gene_sp10036260.1;gene_sp10039780.1;gene_sp10045880.1;gene_sp10057850.1;gene_sp10062580.1	K00003+K01697+K00058+K00306+K00276+K00276+K00276+K00276+K00274
Metabolism	Carbohydrate metabolism	Galactose metabolism	0.267488	0.626035	ko00052	gene_sp10005060.1;gene_sp10018430.1;gene_sp10052660.1;gene_sp10054770.1	K01187+K01182+K01187+K01182
Environmental Information Processing	Membrane transport	ABC transporters	0.328033	0.740195	ko02010	gene_sp10033330.1;gene_sp10067830.1	K05658+K05658
Metabolism	Energy metabolism	Oxidative phosphorylation	0.338199	0.740195	ko00190	gene_sp10001570.1;gene_sp10003780.1;gene_sp10007540.1;gene_sp10008070.1;gene_sp10008140.1;gene_sp10022060.1;gene_sp10036200.1;gene_sp10037970.1;gene_sp10055040.1;gene_sp10057030.1;gene_sp10059810.1;gene_sp10067360.1;gene_sp10067690.1;gene_sp10068580.1	K02263+K03939+K01549+K02145+K00235+K08738+K02151+K01535+K02260+K02138+K03946+K02138+K03884+K02138
Metabolism	Metabolism of cofactors and vitamins	Nicotinate and nicotinamide metabolism	0.348542	0.740195	ko00760	gene_sp10017960.1;gene_sp10039420.1;gene_sp10050780.1;gene_sp10054560.1	K00323+K03426+K00135+K00135
Metabolism	Global and overview maps	Biosynthesis of nucleotide sugars	0.348542	0.740195	ko01250	gene_sp10010740.1;gene_sp10040730.1;gene_sp10045710.1;gene_sp10062540.1	K00012+K17497+K00966+K01809
Metabolism	Nucleotide metabolism	Purine metabolism	0.34991	0.740195	ko00230	gene_sp10031260.1;gene_sp10031510.1;gene_sp10033900.1;gene_sp10040420.1;gene_sp10052410.1;gene_sp10055610.1;gene_sp10060130.1;gene_sp10063180.1;gene_sp10063940.1	K11788+K01487+K07127+K00942+K01487+K10808+K01466+K00365+K01466
Cellular Processes	Transport and catabolism	Autophagy - other	0.389406	0.808202	ko04136	gene_sp10001740.1;gene_sp10028560.1;gene_sp10036670.1;gene_sp10049000.1	K07204+K07204+K08341+K08343
Metabolism	Amino acid metabolism	Arginine biosynthesis	0.402119	0.819132	ko00220	gene_sp10009030.1;gene_sp10038060.1;gene_sp10049980.1;gene_sp10053840.1;gene_sp10054440.1	K14455+K00814+K00262+K01956+K15371
Metabolism	Glycan biosynthesis and metabolism	Mannose type O-glycan biosynthesis	0.419868	0.839736	ko00515	gene_sp10029290.1	K00728
Metabolism	Lipid metabolism	Glycerophospholipid metabolism	0.449871	0.883675	ko00564	gene_sp10004290.1;gene_sp10007000.1;gene_sp10007600.1;gene_sp10037060.1;gene_sp10037400.1;gene_sp10051020.1;gene_sp10057710.1;gene_sp10067460.1	K08744+K00006+K13621+K13523+K01613+K01613+K13333+K14621
Metabolism	Metabolism of cofactors and vitamins	Porphyrin metabolism	0.46485	0.897079	ko00860	gene_sp10008750.1;gene_sp10011510.1;gene_sp10034720.1	K01749+K00228+K01764
Metabolism	Glycan biosynthesis and metabolism	N-Glycan biosynthesis	0.506817	0.901403	ko00510	gene_sp10000220.1;gene_sp10008550.1;gene_sp10015410.1;gene_sp10020500.1;gene_sp10047540.1	K01001+K03847+K03845+K05546+K07441
Metabolism	Metabolism of terpenoids and polyketides	Terpenoid backbone biosynthesis	0.510395	0.901403	ko00900	gene_sp10004490.1;gene_sp10011450.1;gene_sp10044570.1	K00626+K05355+K00787
Metabolism	Energy metabolism	Sulfur metabolism	0.510395	0.901403	ko00920	gene_sp10028740.1;gene_sp10041070.1;gene_sp10066320.1	K01011+K01738+K01011
Metabolism	Energy metabolism	Nitrogen metabolism	0.513236	0.901403	ko00910	gene_sp10049980.1;gene_sp10054440.1	K00262+K15371
Metabolism	Carbohydrate metabolism	C5-Branched dibasic acid metabolism	0.516258	0.901403	ko00660	gene_sp10049930.1	K00052
Environmental Information Processing	Signal transduction	Hippo signaling pathway - multiple species	0.516258	0.901403	ko04392	gene_sp10054990.1	K06685
Metabolism	Glycan biosynthesis and metabolism	Various types of N-glycan biosynthesis	0.540161	0.928402	ko00513	gene_sp10008550.1;gene_sp10008630.1;gene_sp10015410.1;gene_sp10047540.1;gene_sp10064090.1	K03847+K05528+K03845+K07441+K05528
Metabolism	Biosynthesis of other secondary metabolites	Biosynthesis of various plant secondary metabolites	0.553821	0.937235	ko00999	gene_sp10000310.1;gene_sp10033550.1;gene_sp10058090.1	K01188+K05349+K05349
Metabolism	Lipid metabolism	Glycerolipid metabolism	0.572427	0.954046	ko00561	gene_sp10001490.1;gene_sp10022110.1;gene_sp10033230.1;gene_sp10033420.1;gene_sp10037060.1	K18097+K00863+K00128+K00128+K13523
Genetic Information Processing	Transcription	RNA polymerase	0.6158	0.999893	ko03020	gene_sp10000600.1;gene_sp10019060.1;gene_sp10023520.1;gene_sp10027540.1	K03004+K03017+K03013+K03027
Genetic Information Processing	Replication and repair	Mismatch repair	0.648203	0.999893	ko03430	gene_sp10008880.1;gene_sp10026220.1;gene_sp10056680.1;gene_sp10057170.1	K10858+K10740+K08736+K10756
Metabolism	Metabolism of cofactors and vitamins	One carbon pool by folate	0.661725	0.999893	ko00670	gene_sp10022610.1;gene_sp10034360.1	K00295+K00295
Metabolism	Lipid metabolism	Linoleic acid metabolism	0.663757	0.999893	ko00591	gene_sp10067460.1	K14621
Metabolism	Global and overview maps	Biosynthesis of cofactors	0.670106	0.999893	ko01240	gene_sp10005090.1;gene_sp10006000.1;gene_sp10006630.1;gene_sp10008750.1;gene_sp10010740.1;gene_sp10011510.1;gene_sp10019880.1;gene_sp10031500.1;gene_sp10032700.1;gene_sp10033230.1;gene_sp10033420.1;gene_sp10040730.1;gene_sp10045710.1;gene_sp10048170.1;gene_sp10053840.1;gene_sp10056460.1;gene_sp10062540.1	K13950+K01937+K00826+K01749+K00012+K00228+K01053+K00826+K13939+K00128+K00128+K17497+K00966+K00568+K01956+K06897+K01809
Genetic Information Processing	Folding, sorting and degradation	RNA degradation	0.685086	0.999893	ko03018	gene_sp10002420.1;gene_sp10004950.1;gene_sp10010780.1;gene_sp10017610.1;gene_sp10028450.1;gene_sp10031020.1;gene_sp10031970.1	K12604+K12591+K12620+K12592+K03681+K12584+K12608
Metabolism	Lipid metabolism	Sphingolipid metabolism	0.702422	0.999893	ko00600	gene_sp10031600.1;gene_sp10031840.1	K01130+K04713
Genetic Information Processing	Folding, sorting and degradation	Protein export	0.702589	0.999893	ko03060	gene_sp10010140.1;gene_sp10025430.1;gene_sp10057280.1	K13280+K03108+K09648
Genetic Information Processing	Replication and repair	Non-homologous end-joining	0.719711	0.999893	ko03450	gene_sp10030950.1	K10866
Metabolism	Carbohydrate metabolism	Citrate cycle (TCA cycle)	0.733256	0.999893	ko00020	gene_sp10008140.1;gene_sp10057320.1;gene_sp10058230.1	K00235+K00031+K01681
Metabolism	Amino acid metabolism	Phenylalanine, tyrosine and tryptophan biosynthesis	0.733256	0.999893	ko00400	gene_sp10009030.1;gene_sp10015690.1;gene_sp10031910.1	K14455+K00838+K00838
Genetic Information Processing	Chromosome	Polycomb repressive complex	0.738972	0.999893	ko03083	gene_sp10001100.1;gene_sp10028530.1	K06067+K14827
Metabolism	Lipid metabolism	Fatty acid biosynthesis	0.766377	0.999893	ko00061	gene_sp10006060.1	K01897
Genetic Information Processing	Translation	Nucleocytoplasmic transport	0.771544	0.999893	ko03013	gene_sp10004140.1;gene_sp10006070.1;gene_sp10008250.1;gene_sp10015090.1;gene_sp10034880.1;gene_sp10053530.1;gene_sp10054470.1;gene_sp10059290.1	K03231+K14285+K12878+K12883+K20221+K14312+K12880+K13025
Cellular Processes	Cell growth and death	Meiosis - yeast	0.818847	0.999893	ko04113	gene_sp10009330.1;gene_sp10020090.1;gene_sp10027520.1;gene_sp10029920.1;gene_sp10043840.1;gene_sp10044520.1;gene_sp10051930.1;gene_sp10067320.1	K06628+K10878+K06669+K02309+K03348+K02220+K12761+K06662
Metabolism	Lipid metabolism	alpha-Linolenic acid metabolism	0.837745	0.999893	ko00592	gene_sp10067460.1	K14621
Genetic Information Processing	Replication and repair	Base excision repair	0.840847	0.999893	ko03410	gene_sp10016190.1;gene_sp10018110.1;gene_sp10048810.1;gene_sp10057170.1	K03575+K01247+K02330+K10756
Cellular Processes	Cell motility	Cytoskeleton in muscle cells	0.864802	0.999893	ko04820	gene_sp10046330.1	K01539
Environmental Information Processing	Signal transduction	Phosphatidylinositol signaling system	0.86907	0.999893	ko04070	gene_sp10022220.1;gene_sp10036250.1	K01092+K00915
Cellular Processes	Transport and catabolism	Autophagy - yeast	0.880512	0.999893	ko04138	gene_sp10001740.1;gene_sp10028560.1;gene_sp10031390.1;gene_sp10036250.1;gene_sp10036670.1;gene_sp10036720.1;gene_sp10049000.1;gene_sp10051930.1	K07204+K07204+K19800+K00915+K08341+K05757+K08343+K12761
Metabolism	Carbohydrate metabolism	Inositol phosphate metabolism	0.886594	0.999893	ko00562	gene_sp10022220.1;gene_sp10036250.1	K01092+K00915
Genetic Information Processing	Transcription	Spliceosome	0.888562	0.999893	ko03040	gene_sp10008250.1;gene_sp10009520.1;gene_sp10015090.1;gene_sp10021370.1;gene_sp10026230.1;gene_sp10027580.1;gene_sp10048210.1;gene_sp10054470.1;gene_sp10059290.1;gene_sp10062080.1;gene_sp10064360.1	K12878+K12867+K12883+K12871+K11096+K12819+K12844+K12880+K13025+K12873+K12836
Cellular Processes	Cell growth and death	Cell cycle - yeast	0.889204	0.999893	ko04111	gene_sp10009330.1;gene_sp10027520.1;gene_sp10029920.1;gene_sp10033880.1;gene_sp10043840.1;gene_sp10044520.1;gene_sp10054990.1;gene_sp10059160.1;gene_sp10067320.1	K06628+K06669+K02309+K04354+K03348+K02220+K06685+K02555+K06662
Metabolism	Lipid metabolism	Ether lipid metabolism	0.906161	0.999893	ko00565	gene_sp10067460.1	K14621
Genetic Information Processing	Replication and repair	Nucleotide excision repair	0.920601	0.999893	ko03420	gene_sp10019060.1;gene_sp10023520.1;gene_sp10026220.1;gene_sp10041160.1;gene_sp10057170.1	K03017+K03013+K10740+K10844+K10756
Metabolism	Carbohydrate metabolism	Glyoxylate and dicarboxylate metabolism	0.926972	0.999893	ko00630	gene_sp10004490.1;gene_sp10058230.1	K00626+K01681
Metabolism	Global and overview maps	Fatty acid metabolism	0.926972	0.999893	ko01212	gene_sp10004490.1;gene_sp10006060.1	K00626+K01897
Genetic Information Processing	Folding, sorting and degradation	SNARE interactions in vesicular transport	0.945779	0.999893	ko04130	gene_sp10016600.1	K08496
Cellular Processes	Transport and catabolism	Endocytosis	0.945799	0.999893	ko04144	gene_sp10013800.1;gene_sp10036090.1;gene_sp10036720.1;gene_sp10048470.1;gene_sp10048830.1;gene_sp10053240.1;gene_sp10067200.1	K15053+K12198+K05757+K12486+K12193+K18466+K12486
Metabolism	Glycan biosynthesis and metabolism	Glycosylphosphatidylinositol (GPI)-anchor biosynthesis	0.954849	0.999893	ko00563	gene_sp10003740.1	K03434
Genetic Information Processing	Translation	Ribosome biogenesis in eukaryotes	0.955893	0.999893	ko03008	gene_sp10000100.1;gene_sp10006070.1;gene_sp10011650.1;gene_sp10024210.1;gene_sp10030520.1;gene_sp10043910.1;gene_sp10066830.1	K11883+K14285+K14561+K14567+K03685+K14566+K03685
Cellular Processes	Transport and catabolism	Mitophagy - yeast	0.960107	0.999893	ko04139	gene_sp10036670.1;gene_sp10056200.1	K08341+K04441
Genetic Information Processing	Translation	Ribosome	0.964974	0.999893	ko03010	gene_sp10015370.1;gene_sp10021230.1;gene_sp10037750.1;gene_sp10043800.1;gene_sp10047160.1;gene_sp10053150.1;gene_sp10058550.1;gene_sp10060580.1;gene_sp10061530.1;gene_sp10065120.1;gene_sp10066500.1;gene_sp10068220.1	K02952+K02910+K02941+K02865+K02867+K02924+K02877+K02973+K02916+K02916+K02951+K02877
Cellular Processes	Transport and catabolism	Efferocytosis	0.978311	0.999893	ko04148	gene_sp10056200.1	K04441
Environmental Information Processing	Signal transduction	MAPK signaling pathway - yeast	0.982774	0.999893	ko04011	gene_sp10007000.1;gene_sp10020810.1;gene_sp10044520.1;gene_sp10056200.1;gene_sp10059160.1	K00006+K04627+K02220+K04441+K02555
Genetic Information Processing	Translation	mRNA surveillance pathway	0.984335	0.999893	ko03015	gene_sp10006070.1;gene_sp10015090.1;gene_sp10033880.1;gene_sp10059290.1	K14285+K12883+K04354+K13025
Genetic Information Processing	Chromosome	ATP-dependent chromatin remodeling	0.986665	0.999893	ko03082	gene_sp10001100.1;gene_sp10055140.1	K06067+K11654
Genetic Information Processing	Replication and repair	DNA replication	0.988634	0.999893	ko03030	gene_sp10026220.1;gene_sp10057170.1	K10740+K10756
Genetic Information Processing	Folding, sorting and degradation	Proteasome	0.988634	0.999893	ko03050	gene_sp10008010.1;gene_sp10037030.1	K06698+K02737
Genetic Information Processing	Transcription	Basal transcription factors	0.989599	0.999893	ko03022	gene_sp10041160.1	K10844
Cellular Processes	Transport and catabolism	Phagosome	0.994937	0.999893	ko04145	gene_sp10008070.1;gene_sp10036200.1	K02145+K02151
Genetic Information Processing	Folding, sorting and degradation	Ubiquitin mediated proteolysis	0.995959	0.999893	ko04120	gene_sp10017600.1;gene_sp10030930.1;gene_sp10043840.1	K03872+K03362+K03348
Cellular Processes	Cell motility	Motor proteins	0.999057	0.999893	ko04814	gene_sp10045150.1	K10402
Genetic Information Processing	Folding, sorting and degradation	Protein processing in endoplasmic reticulum	0.999893	0.999893	ko04141	gene_sp10005660.1;gene_sp10008360.1;gene_sp10020500.1	K09580+K04079+K05546
