# Supplementary material for: Comparative transcriptome analyses and CRISPR/Cas9-mediated functional study of Tfsdh1 reveal insights into the interaction between Tremella fuciformis and Annulohypoxylon stygium
Source: Front Microbiol. 2026 Jan 12;16:1723122. doi: 10.3389/fmicb.2025.1723122 (PMC12834513; doi:10.3389/fmicb.2025.1723122)
Supplement: Supplementary file 1 [file Data_Sheet_1.zip › Supplementary datasets/Tremella fuciformis/dataset2_cds_Tf.txt]

>gene_sp10054820.1	locus=tig00016136_pilon:1205:3837:+	len:2169
ATGCTTCTTGCAACTTATCACATACTCCTGCAAACATGGCAGGTGAACGGCGGGCAGACA
AAATACACCGGCCACACTTGCCTCTTTGCACACGACACTGGGCAGTTCATCACCAAACTT
CCTATGGCGCCTGCAGATCTTGACGTGCTGGTCATCCGCCCAGCCTCTGCCTCAGTCACT
ACAATCTCACGTCAACCTGAATTTCAAGTCCGGCGTGCGCGCATACTCGACAACCTTCGA
GCCCTCCAAAGATTCCATCCTGATTACGCGGCAATCGAGGTCAATGATGAGGTCCTGGCT
AGCTTGCCTGAGGATGGCTCAGTCTTTGAACAACTGCGGTCAACATCTGTGGAAGATGGG
CCTGATCATGCCGAGCTTGGGGTCAACACTATGGATGATTCAGCAGAAGAAGAACTCATC
ACCGAAGCAATGATTCCCAATGTTGGAGAACCAATCAGAGTGGTCGATGATGTACGCGCC
GCGCTGGCCCCACTCGTTCAACAAAACCTCATTTTGACAGCTCCCGTCATCCAAGCATCA
CTTGTCAACGAGCACGATCCTTCGAACCCCTTTCTAAGGAGAGCCTTCCCGTTCCTCTTC
CCCAGTGGTCAAGGCGATCTTCACTCTTTGCACCTCCATAAGGTAGCGGAGGCCGACTAC
TTTGCTCACCTCATACGTTACAAGGATGGAAGATTTGCACAGGACCCTCGCTTCCGATAC
TATGCTTTCAATTGCATCATGAGGTGGCGGGCAAAGCGAGCTGCAGGCTTCTATCACCGA
GGTTCAAGCCATGTCCACGGTCTCATATGGCTAAATGGGGCACCATCGCCTGACAATCTC
GATATCAGCAACAGCGAGACAGTCAATGCCTTCCTCGACTACTGGGGTGCGCGTGTGTGT
GCAGTCAACCCAAAGGCTCAGGAGCAGCCAGCCCCGGTACATCCATGTGCCATCTCCCCA
GCCGACCTGACCTTCACTCATCGAGACCTGGCCCAGATCCTTAATCGAGTCCAGCACCAC
ACCCGATGTACGACATACTGCCTCCGACGCAAGAAGGGTTCCCCGCCAAATGCACCTCTA
CAGTGCCGATTTGCTTTCCCCAAAGAAGACTGCGACACTCCACATCTCACCATTGGCAGC
ACGGGCAACAAGGTGCTTGTTGTCGAACGGAACAACCCCTTGCTCAATCACTACAACCCT
GTCTTGATCCTTGGCTGGCGCGCAAACCTTGACATCAGTCCATGTACTGAACCGCATGCT
GTGGCAACGTACATCGCCAAGTATGCGTCAAAGGCCGAGAAGCCTTCGTTGGCCTTTGGG
GAGGTTATGATGACAATTGCAAGGCGGGTTGAAGAGGACACCTCTGCCCGCATTGTTTTC
CAGAAGATGCTCAGTCGTATCCTGACGGAACGGGACTACAGTGCACAGGAGGTGTGTCAT
CAATTGCTTCTTTGCAAGATGGTCTCTGCCTCGCGGGAGTTTGTCTCACTCTGCTTGTTG
GAGAACCGGCAGCGGCGCATCAGAGGACAAGAGGACGGAGAACAAGATACAGAGGCATTG
GAGGAGAGTGATATGCGCGACGCCTACGAGCAGCGGCACGAGCAGTATATCAATCTCAGT
CTCTACGAGTGGTACAAAGACTATCGACGGGTTGGCAGAAGGATAAGCAAGCGAAAACAC
TCAGCAATTGTCACGCTTTGGCCCCCATACCACCCAGGACCGGAGGGATCGGATGCGGCA
GATAATTGGAGTCGAGCAAAGCTACTCCTTCATCATCCTCACCGAGCAACAGCAGATCTC
AAAAATCCTGCAGAGACATGGGAAGCGGCGTATCAACGATGTCTTCTGGACCACCCTGAG
GGGCACAAGGACACTCTTCCATTGCGGCCTGCTCGGGAACACGGCACTCGGCAGGACACT
CAAGATGAGGAATGGTCAGATCCGGAGGAGGAAGAGGAGGAGCAAGAGAGGGAGGATTGG
CAGGTGTATGCAGGGATAGCACCTGGGCTGGCGGGCCATGATATGGACGGTCCTGCATTT
GGCTTCCGACTGATTGATGCGGAGGAGGATTGGCATGCCCTCGGTGGTCGGATTGGTGGA
GAAGAATTGTCTGTTAGAGGAGCGTTCATTGACGCCGCAAAACGTTCAGTAGGTGCTTCT
GCAGATTGA
>gene_sp10054830.1	locus=tig00016136_pilon:5424:6290:-	len:867
ATGGATGGTATCCCACCGCTTGTCGAGCTGCACGATGGTTACAACATTTTGGTCAATGCA
AACACGCACGAGGTGTTTGGCATTGTCAACTACCGACTCCTTTCCGATCTGTCTGAAGCT
CAGCAGGCCGAGGTCCTCCATGTCATGAGCCTGGTTGACCTTGTCTCCCGGACAACCAAC
AACATCATCTCAACCAATGGAGCCTCTCACGCTCATGGTGCCAAGGCCGCCCCTCACGGT
GTGATGGCTGAGTATGGATGGAGGAATTCCTACCAAAAGGGGGGAGGCATCACTCGCTAC
AAAGCTCAGCGGGACGCGCAATGTGTCATGGAGGAGTTGGAGAGGGAGATGCCAACCGCG
GCAAAATACTTCAACACTCGCTTCAACACCATCTATCCAAGTGCCTACCGAGCAACAGAC
GGATATGCTGCTTCTCATCAAATCCCCCGCTTTGATACTCTCCAGCCCGGGGTTACAACT
GGCGCCAACAACTTCACTGTCACCCGTAGTGGCTTCTCCAACACACCCCACTGTGACAAA
GACCGATCCCCATTCAACATCGGTATGTTCTTTGCTGGTCCCGTATTACATGGGAGATTT
GGAGCACAACTACCTCGGGTCAGCAAGTCTATCCATGGTGGAGAGTTCTGGTGGCCTGAG
CTAGGCGTGGTGGTTGGACATGCGGCTGCCAATGGCTGGGTGGAAATCATATGGAGAGGA
CCGACAGACCTTCATGGCACTTTGGCTTGCTGGCTTGAGCCTGGAAAGACATTTCACGAC
GTGGACAGGTGGGGCTCTGCCTGTCAGATTACTGGTAAGTTTCAAAGTAGTTGGGACAAA
GTCAAGAACAGGCAGCATCAGAAATGA
>gene_sp10054840.1	locus=tig00016136_pilon:7211:8085:-	len:771
ATGCCCCTCCGAAGGCGTCGAATCATCGAGAGCGAGTCTGAGTCGAGCAACCCGTCCGAT
CTGTCTGATTTCGAGGCCGTTAGGTCATCCTCGAACCCTGCCGAGACCGCCGAGACCCGC
AGCGAGACCCACGAGACCCACGAGACCCACGAAACCGGTCAGGAGGCCACCGAGGCGGGT
GAAAAGGAGATTTTTGAGATTTTGGACTCGGATGAGGAAGGAAAAGATGCTTCGAAGCTG
GAGAATGATGATCGTGAGGAGACTCCGGTTGATGGCGAGTTCTGGACACACTTCATCCAC
TCCTACCACCCTGGTACGGCCAAATGGCTTGTCCATTACTGGGGCTATGGCTGTGAGGCG
GATGAAGCTGTGTCTCTGGACTTCTTTGTCAAGAACCCAGACAGCCCTCAGCCAGAGGAG
TGTCTGGACATCTACCACCACCACTCTGTCAGCAAAACTACACCTCTGCCCAAGCATGTC
CCCTCTCCTCCAGCCAACCTCGACTTCTCTATACTGGAGCACAAGGATCACCCTGGCTGG
GAGAGACCTTTGACTCAGAAGGAACAGGAGCAGTTCAAGAAGATCTATGCCGACTATGCC
AGACAGAGGAAGGAGGAGAGGGAGAAGGAGAAGGAGAGGGAGAAGGAGAAGGAGAGGGGA
GAAGAAAAGACAGAGGAAGGACTTGGAGGGCATGGACATTCAGAGCTCAGAGGCCAAGGG
GAAGAAGACAAAGAGGCAGTGGAAAGAGCTGTTGGCGGAGAAGGAGGGTGA
>gene_sp10054850.1	locus=tig00016136_pilon:8123:9085:+	len:720
ATGTTTTCAGTGATGAGTGCAGTTCTGAAACCCACCGACACGCGCCGCGCGCAGGCGCTC
GTGCAGTCCAGATACCCCAATACAACGACGGCCATCGAGTGGTATACGTCCGGGGCGTCC
TTTGTCCCCACCTCTGGCGCGCGGCATCCGCTCAACCCCATGCGGGGGTATATGGGCGAG
TCGAGCCGCCTCGAGCGTGCAGACGACGAGGACGGCGTTGAGAGCGAAGAGGCCGAGGGA
GAGGAACATGGAGAGGACAAGGCGGCAGGGCCGAGGACGTACGACCTGACATACATCCTC
GACGCGATCTACCACTTCCCGCCGTCGCTCCCGCACTTCCTGTCGACCCTCTTGCCGGCC
ATGACTCCCGGCGGCGTGCTGGTATATACGGACATCCTCCCCCCGCCTGGGCTCAACAAC
GTGCTCGGCCGCTTGGTCCTGCCGACCCTATTTGCCGTGCCCTCGCGCAACCTCATGCAT
CGGGACAACGACCTCGAGCGCTACGCGGCCCGCCTGGAGCGCGTCGGCTTCGGCGGCATT
GAGATACACGACTGGACCGAGCACGTCTTTGCGCCGCTGGCGGAGCACTTGCGGGCCAAA
GGCGCGGTATGGCGCGGGGTGGCGAGGCTCTTCCAGTGGGTCGAGAGGAGCGGGTGGAAG
TTTATCGCTGTACGCGCCGAGCGGCCAGTAGAAGACAGACATGATGTGCATGACGACTGA
>gene_sp10054860.1	locus=tig00016136_pilon:9163:10467:-	len:1146
ATGGACCTGAATCACCCCCTGCTGGCGCAGACAGCAGACGACTTGGCGCCTTTTCCTCCC
TCGTATCCTCAACTGCAGCGACTGGACCGGTCCGTCATTTGTCAAATATGCAAGGAGGTC
TTCCAGGGACCCGTCTCTGTCAGCTGCGGTCATTCTTTCTGCTCGCAGTGCATCCGAGGA
TCGCTCGTACATCTGAAAAAGTGCCCGAGCTGCGGTGAGGAGGTCAAAGAGGGTGCTATC
CGTCGCAACCGCGCCCTGGAAGAGATCGTCGACGCGTGGGATGAAGCTAGGGAGACGATC
CTTATCTTCACGAAGCAGCCATCCGGCAGTACTCGGAAGCGGCCCGCACCAAACGCCGCG
ATCAACTCCAAGCCGTCGTCCAGCAAATCCGTAGACGGAGTTAAGAGGCTCAAGCGGGAC
AGCGACGGCGGCAGCAGGAGCAGAAGCACTTCTATGCGGCCCGAGGACGATGCGAGAACA
GGCGAAGGAGAGGACTCGGACATGGGCTCGGACGGAATAGAGGAGCTGGGTGACGATGCC
AAAAATAACGTCAAAGACGAGGCCCCGTGTCCATTATGCGCGGCGCGCATGCCCATATCT
GCCATAGGGGCACACATCGATCGCGGCTGTCCCCCACCTAAAGCCAAGACACAACCCAAC
GGAACGGGAAATCAGAAGTCGGACTGGCGGAAAGTGTTTGCGGGGGCTGGGGCAGCAAAG
GGCAAAGATGTTCCGATGAAGAAGCTCACCTATCCGAATTATGCGCTATCAACACCAGGA
GACCTTCGCAAGGAGCTCGAGAAGCACGGACTAGCTACGGCCGGCGACAAACCCGCCCTC
ATCGCGCGATCGCAAGAATGGATACTGCTTTTCAACTCGAACCTCGATACGTCACACCCA
AAGTCCTTATCAGCCCTTCGTGCGGCCCTCGAACGAGCCGAAGCGTCGCGGAAGCGAGAT
CGGGAGAAGGGCAAAGATGCCGCCGTAGAAGAGCTGGGCACGGGGAAGGGCCTGCAGCAG
TATGCGAAGGAGAAGCGGGGCGAGTTTGAGCGACTCCGGCAGGAGATCATTGAGAGGGAT
AAGAGGAGGAATGCGCAAGGTCAGGAGCTAGGGGTAGGCAAGGACTCGGCCATCGAGGTC
GAGTAG
>gene_sp10054870.1	locus=tig00016136_pilon:12556:16958:+	len:4023
ATGTCGCGCAACGGCTTGCCAGCCACAGCGTCGCGCTACAAGATCTCCAACCCCCAGCCG
GCGATGGACAACTCGGCCGACGGTCGTTATCCCAGCGACCCCTCGTCTTCCTACCGCCAG
CCGCCTCTCTTGTCTGCTTCGTCCAACTACCCCTCTGAGCCGTACCGAACAGCGCCTTCT
TCCTTGCGGACCAATGGCACCGCTGCCGTTCCTGCTCCGGGCGGACCAGGCGGCAGTCCC
GCCCGCCCAGCACGGTCCAAGATGCGCGATGCCCCTCAGCCGCCCGGTCTCGGCAGCCCA
CCCTCTCGTGCCCCTGCGCCAAGGAGCAATCTCACCTCTATCCAGACTCAGAACATACGC
CGACCCTCGGCGGACTCATTCAGCCAGGCCTACGAGGGCGTCTCACCCGTCTCGCCCGTC
AATCCTGCCGACGGTCCGAGCTCGCAGGCTCAGCCCAACCAGCTCTTCTCGGATCCCTTT
GCGGCAGACAGATCGCAGAGAACAGAGTTGAGAGCGCAAGCTTCCGCAGTCGTGCAGCAG
GCATCGCGCCCGATGCAGTCCGGGCCGAGCGGGGACAAGCTGAGAAGTGCAGTGGGTGCT
TTTATGGCCGCGAGCAAGTCGAGAGACCGGGAAGACAGCACGGCGCGACGCCCGCAGAAG
AGCGAGGCACGGCAGAGAGCACGGCGTGAGGCCGTCCGAGAAGAAGTGTGGGACATGAGC
GGCGGAGAACATGGCACGTTTGCAGAGATCGATGGCGTCCTGCGCAAGATCAAGAAGGAC
TGGCCATTCGTGCTCGAGAGCGACTTTTCCTCCTCGACACTAGCTCTCTCCCTGCTTAAC
CAGGGGTCATCGTCCCTTCCGCAACATCCCTCGCTCAACTCGTTCCTGCGGCTGCACGAT
GCCCTCTCAGCAGCTCTGCAAGCAGCTGTACAAGCGCACTTTCAGTCTTTCGCGGCATCT
CTCCCCGCACACGCAAGCTTTCTGTCGACCTTGGGCAGGGCCCAACAGCAGGTCAAAGCT
TCCAAAGAGGCCCTAAAGGAAGCGAGAGAGGGATTCGCAGGCAAAGGCAAATCAGAATTG
GCTGGCGTCAGAGCTCGGGAGAGGCAGGTCAGAGAAATGCTCAAGATCCTTGACACGATC
GACAATCTGAAGCAAGTACCCGATCAGCTAGAGTCACTGATAGGGGAGAAGAAATTCCTC
CAGGCAGCCTTGATTCTGGTCAGGAGTCTCAAAACAGCAAATCGACCAGAGATTGCAGAG
ATCGGAGCCATGTCGGACTTGAAAGGCTACTTCGTTTCTCAAGAATCTATCCTCTCGGAT
ATCCTTGTCGAGGAACTACATAATCACGTCTACTTGAAGACATTCTACTCTGACTCGCGG
TGGAAGGCATACGTGCCGGGACAGCGCGCATTGCCTTCATCTGATATCATCGACAAGGAA
ACGCGGCGACCAGGATCATTCCGCCACTCCAATACCCCGCAATTCAACGGCGAGAATGGC
GTTGTTTCGGCGGACGCAACTTCACGATTCTCGCAATTCATCACCGGATTGGCGAACAAA
CCGCAAGCCGATCCGGCTCTTGAGCTCGATGCGAACCTTTCCGCTCCCAACGGGATCGTG
ACCAGACGCGCGAATGGGACGGAATCCATTCCTCAAGCATCGTCGCACATGTCCTTATCG
TCCCTCGTCGGCACAACGGAACATGTCAATCCCGAATCCGACTCCTTTGCCTACATGGAA
ACGCTACTCGAAGCCCTGGCAGCCCTCGGTCGTCTCGGCGCAGCCTTGGAGACAGTGGCT
CAGCGTGTAGCAGGAGAAGTGCACGCGTTGATAGATACCACCTTGGATGAGGTCGATGAT
CGATCGGAGCAACGCCGTGAAGAGTTGGAGGCCGCCGCACGGCCGCCGAGCATGCTGGTC
GACGGGACCGCTAACCCGGGTCCCTCCACAATCCGTCCGACATCTGTATATGCGCCCGCA
GAATCGCAACGGATTGCCATAGCCCTTGATGCGGTCGGTCCCGCCAGGCATTCAATCATC
CTCCAAGATTTGTTTTGGACCCTGTATTCGAAGCTTGCGGCTGTCCTCGAAGGTCATCGC
GTGCTGTACGAGGTAGCACGCTGGATTTCATCGCGACGCGACTTCAAGGATGCATCGACA
AAGGCCACTACCCAACTCAACATCCCGGTATTAGAGGTGTGGAAACCAGTCCAACAAGAG
GTTTCAAGTCTTCTGCGTGACTACTTGACCGACGATGCGCGGTCGAACTCCTTGGATCGT
CAGGCCGTCATGTCCGTGAACGAGGTGTTGCGAGATGGCAAGCTCGCACGAGACAAGCAG
CGCGCGATGTTCAAGTTCTCCGATACCGACACTCGAGCGACGACCAATGACTTGAAAGTC
ATCAACGACTCGGTGCAGCAGGCACTGAAAGCCTCGGTGCCTGGTCTCGTGAACCTACAA
ACGAATCCGGAAGCGCAGATCACCAGCAAGCAGGACAGCGTGCTGCAGGGAACCATGGCC
AATGCCGACGATCGCTATTCAACGTCAGGGCGCCACCGAAGCCTCATTCCTCCGAACGCT
TTCAACGTGTCAATCCTATTCCAGCCGACATTGGCGTTCATTCATCGTGCGACCGAGATC
ATACCTCCTGGCTTCGAGGAGGAGACCGGTGCGTTCGGAACAGTGCTTGAGGACTTCGTA
GTCAAAGTCTTCCTACCTCAACTGGACGAGAAGGTGACCGCTTCGTTCCAACAAGCGGTG
TCAGGTTACGATGCCTTTGAGATTGACCGATTCGTCGACGATGGCCTGGATAAACCCCCG
CTCAAGTCCAGTGTTCGGGTCATGGCGCTCATCCGCGGGCTCTGTGTCATGCTGCAAACA
ACACCATTTCATCGCGAGAATTACAGCCGGCTCATCATTGGGGTCATTGTGCAGTACTAT
CAGCAATGCAGTGCCAGGTTCAAGGATCTCGCGAGTTTGCCTCAGCAAGGTCCCGGAGAA
CCGCCATTGGCACTGCCGGGTCAGTGGGCGCAGAAGGAGGATATTATTGCTGTCCTCAGT
GATCTTCGCAATGTCGTGCCGTTGGATAGACTCGAAATGGCCAGTGTGGCACAGAAAGAG
GTCAAGATAGAGATGGATCTGCTGGGGGACAAACCTGTGGTCGAGTCTCAACTGATAAAC
TCGATTCGGAAATTGGAAGCTCTCAGTCGGCTCATGCAAAGTCTGAGGTGGTTCATCGAC
TCATTGCTTGATCTGCAAAGCGAAGCGGAAGAGCCGATCTCCATAGGCGAAGGGAACGCT
GCCCCAGATGTACCTCTACTTGTTCCTCCTCCCACAGCAGACCAGCTGGATCCGGGCGCA
GAGCCTCGATTGCCACTGACTCGCGCCATGGCGCAGCGCTACGAGGCCATCGTGCAGACA
TACGAGCAGCTGGCGGAGATGGTCCTCAACACGATCCGTCTAGAGGTCCGCTGTCGAGTC
TTGTGCAACCTCGGCGCGTCGATGAGGACGGGCGAATATCGTTTAGAGAGCGAGTCGCTC
GAACCTGACCCGGACGTGGTCGACCTCAACACGTCCTTGACCGAAGACGATGAAATCATC
ACGGGGACCCTTAACTCTACCGACCGCGAGTTCGTCTTCCGCTCGCTCGGGACACTCGTA
GACCACCTCTTCATCCACTCGGCCCGCTCCATCAAGATGGTCAATCCCGCCGGCGTCAAG
AAGATCAAGCGCAACATTCTGGCGCTGCAGCAATCGCTCCGCAGCATCAACCACGGTCCT
GACGAGGGCGTTCTGAGCCGCTGTGTCGCCTACTGGGACCTCTACGAGGCGGGGCCCAAG
GAGATGCTCGAAGCGCTGCGGACGTCCAAGCCCCTCTTCACGTTCGAGGACTACAACACG
ATGCTCAACTTGCAGTGCAAGACGGATATGGCCGAGGCGCCCTCGTCCGAGCTCAACACG
TACCTCATCGATCTGCATGCCCTGTCCATGTCGATCGAAGGGTGGGAGATTGGTATCGAG
TGA
>gene_sp10054880.1	locus=tig00016136_pilon:17261:19863:-	len:2460
ATGCCCGACCAGCCTATGTACATGACCAGCACCGTCCCAGCCGTCCCAGTCCCAAGAACA
AGGTATCCGGCAGCGCACGATCCGCCCAAAGCTCAGCACACTCGCACTTATTCCCAAGGC
GCCTCTCCAGAAGCTGTACGCCGGGCCCAATCGCCACTGTCGTCCACGTTCGGCAATCCT
GCAGGTCCTTCGGGTTTCCATCGACCATCATCACCCCTCACACAAGACTCGCACTTTGTT
GGCGGGACCATACAGCATGATCATTCCCCAAACCCTTCGACCTCTTCGTCTTTCCATCGA
AATAACCTTGAGGCCATTCGCCGCTACCCAGCGCTCGTTGCAAGTACTAGCTTCAAAGTA
GGCGAGCACCCAAGAAGCCGAGTCTCGTCCGCGACCAACGCGTACATCCGCTGTTCGCCC
AATTGTGAGGCATCGAATCCACCCTACCGCATGCTCGACTCGGCCATTGGCAGAGCAAGC
AACATGAATACACGCAATGCCCCCCGCGCGGGGTTTAGATCCAATTGGCCTTATCCGGCA
ACTATACCTGCTGATCGAGCTTCAGCTCATCCGGACCTGCAGTTCCGCAGGCGTCGCGCT
TCAGCTTCGCATCGTATGGATATTGACGGTGCCGAACCGCTCCACATCGACAGGAGGCAA
TTTGATATCCCGCCGGCCCCGGTCATCGATGCTGAAGCTCGACAGTTCATCGCTTCGGGC
GACTTCTTTAGTGCAGTCCCGGAAGGCGAGCGGTCGGGCAGCGCAACGTCACCTGCCATA
TTGACTGACATGCAAGTCGACTCGACCGACTCAGCTGAACTTGCACTTCCTCGATCTAAT
TCTGCGCCGGCGCTCAAGGATTTGCCCAGCCAAGCCAGGCGAGGGAGCATTGAGTCTGGG
ACAACGGAGACACCGCCAGTTCTATCTCGCCATCCGACTGCCTCGACTCCTACCACTCCC
GCTTCTCGCTACACCGACACCAGGCGCCGGCCCGACCTCACGGATAGGGGAGATCATTGG
GACTCCGTGCGCATGGACCTGGAGAAGGCGCAAGAGCTTTCTCCCTATATGGCCCCGCAC
ATGGTTGCCGACTTGAAATCTCGGCTGCTTGAGGGCCGCATGCAAAAGGCCGGCGCCTCG
GGCTCGGTAGTCAACGAGCTGCCCCTCGAGAAGCTCGAAAAGCTCTGGTCTTTCGACGCG
CCTCTCGCAGATGTGATGAAACTCGCCGTCGAAAGCATGTTACAACACATCCAGGTGTCG
GGGCAAATGGTGCAGCTCGCAGAGTACAATTGCCATCGTGAAGCACCATTCTCAACCCTC
GGCACCATCGTCGAAGCGGTCAAACGAGCAGCTGCTTCATCCGGTCATCAATCCAATATC
GTGGTGACTCACACGTGCCCCTTGACCTTTGACGCGCGCGCCTTGCAGCGACGCCTAGAG
ACCGAGCCGGACTCGTATCGCAAGGGCGCCGCTCCCCACGTCTTGACATCGTTCACATTC
TCGCCGTTTGGTCAAGTTGTGTTTGCTCCAGGGACGGTCGACATCGGTCTGTCGAGTGGG
GAATTAAGCAAGCTGCACAGCATGCCTATCGCTCGAGCATATCATCCTGCCGCTATCCGT
AAAGCCGAATATAGGGAAGCCTTCGCGCACGACGATCTGACCAAGTGGTTGCATGCTCGC
GCTCTCGAAATCAAGTCTGGAGGCTACCTCGCTTGTTACTTCTACGTCCGACGCACTTCG
ACTGCAGAGGATCAAGTGCTAAATCGAGCTAGCCGTACGATTAGTGCTCAGCAACGGCCA
TCGTTCCGCATGACCCCGAGCTCGCGACTGCCTCCTCCCGCTGAATCGCCAGATATCGCT
TCGGGCAGTCCAAGCGCCGACTCGCTTACTGGCCCAGCTCCGCCGACCACGCTGAGCATC
AATGATCAACCTAGTAAAATCCGGCAGGACCTCTGGCAAAGGATACACCAAGCGGTAGCC
ACTGCGCTGCAACCCGCTCTAGGCTACGCCGAGATCGGACCGCAAGTGGCCCCGCGTGTT
CTCGATATACCTCTGTGGCCTCGCACCCTCGCCGAATCATCCCGGACCCTCGGCATGCTC
ACCGAGTGGGACATCGTGCGCGACGACGTGGAAGACTTCAGAGACGGCATACCCCTGTCA
GAGCGAAGAGAGTGGATGCGTGCAGGCGTGCGGGTACACAAGCTGTACCATCCGGCATGG
ATTGCGCTGAGCAAGGGTGAGATCGATAAGTTGACTTATTCTCACCGCCTCACGGCTTTT
GTGCGCAATCTCTACGAAAATCACATGAAGCAAGTCCTGAAGGCGCACGGAGATTGCGAT
GTCAGGCAGGCGGAGATCTGCGTCGCCGAGACCTTCCGCAGACTTGTCGGCAAGTGCGAT
GCGGGCATGCTCGATGCTCCCGAGCTCGATGTCGGTGTCGTCTGCCTACGCAGAAAATAG
>gene_sp10054890.1	locus=tig00016136_pilon:21188:22605:+	len:1323
ATGGCCGCTGCCGGCGACGCGCAAGCCGATCCCGGCACCGTGCTCGTCGCTCTGCACAGC
TTCCTCTCCCTCACATCATACCTCCCGCATCTCCCGTCCATCCTGCAGCTCTTCGCACAC
TTGCAGGTCCTCCGAGGGGTACTGGCGAGCGAAGCAGAACGAGCTCTGACCGTCAACGCC
CAGCTACAGCAGGAGCTCGTCGATGATGGTGTCGAGGCTGCCGATCTCGTGGCTCACGGT
GCACTGACGGCGACTGACGGCAAGGCCTTGCGGAGAATCAAGGCCCTCGGGAAAGATGAT
AACATGGATTCGCTGAGCATACAATACCGGCGATGGCACCTCGCGACTATCTTCACGAGC
GCCATGCAGCCCTCGCCAAAGCTTTCACTCATGCTCGATATACATTTCCCCGACCCGGAC
ATCGACTTTGAGAGACCACCACTGTATATCAAGCGGCTCGTCACGGACCAGCAGAGGCAG
ACGTTGTCTCCATACCGCGAAGAGGCACTTGACTGGCAAAAAGAACACGAGGCTGCCCAC
AGGCAAGGCCGTGCTGTTCGATCGTTCCGGGATCTTACGGGACAAGATAGTCCGTCGGTG
GAAGAAGCATTGCGCAAGTCGGTCTTGAGGGAGGCCGAGCAGGTCGTCAAAGACTACCAC
ACGATGCTGCACATCTTCGCAGATGAAGCGGAAGAGCCGGAACCGAAGACTATCAAGGCT
CAGCCTGCATCGACCCCAATGGACAAGCCGAAGCCGAGTGATGAAGCGAGGAGACGAGTA
GAGCTGCCCCACTTGCACTCGCGCCCAGCTCACCATCAGCACACTATGGCCGCCCGACCT
GCGCCTTCGCCTCCAGCCGAACCCGTCGCCGGCCCATCCCGACACCGACGCTCGCTGCCC
GCCCCTATCACACGCTCGGAATCTCGGTCCCCATCGCCAGACCACATGGACCGCGTACCA
CTGGCGACATTCACCCAGTCCGGGGGACGGATCCGCATGAGCCTCACACCGGCATTCTCG
GCAACATCCGCGTCTCCGGCCACGCACTCGGCTCCGTCATTTACAGATCGACGACTCGGT
CGAACGGCAATGTTTGACGAGGATGCAGACTCGCCAAGCACAGGGTCCAAACGTCCTCGA
CCAAGGGCGTCCCTGCCCCCGCCCGCGGGTCCAGACTTTACGGCTCCGATCTCGCGAATG
GGAAGCCGCGTCTCTGCCGAGAAACTCAAGCCGTTCCCTAATTCCAAGCTGAGACGATCG
TCCGGTCTACACACGGACGGCAGTCCCGCGGCCAAACGAATGCGCCGCGAAAAGGACGAG
TGA
>gene_sp10054900.1	locus=tig00016136_pilon:22684:23659:-	len:840
ATGTCTGCAAGCAGGACCATGGTCTCACGACTGGCGCTGGCCAGCTCGTCGCGCCCCTCT
CTCCGACCCGTCTCTCACCTCCCTCCAATCTGCGCCCGCCTCGCGGCCAGACCAATAGCA
CACCGGTCTCCCATCCTGCAGACGCAGAGGAGCAGAGCCTACGCCTCCCGGCCCGCAAGC
GACGAAGAGCGCCGCGCCCGCGCGGCCGTCGGGCCCTTCACCTACCGCGCCGCACTGCTG
TTCGTCCTCACCGGCGCCGGGCTGTACTGGTACTTTGAGACGGAAAAGGCGAAACCGTCC
ATCGGGGGCCCGTTCAGCCTCACGACGCACGAGGGCGCCGAGTACACGGAGGGGGACCTG
CTGGGCCAGTGGACGCTGGTCTATTTTGGGTTCACAAACTGCCCTGATATATGCCCCGAG
GAGCTGGACAAGATGGGCGAGGCGGTGGAGATGGTCGAGAAGCGCCAGGAGGACAAGGTG
CAGCCGGTCTTTGTCAGTGTGGACCCGGCGCGGGATGGCGTGGACGCTGTTAAGCGATAT
GTCTCGGACTTTCACCCGCGCATGCTGGGCCTGACTGGGTCGTACGACGATGTCAAGTCT
GCCTGCAAGGCCTACCGAGTGTACTTTAGCACTCCGCCCAGCGCTCAGCCGGGAGACGAC
TACCTCGTCGACCACTCGATCTTCTTCTACCTCATGGATCCCCTCGGCCAGTTTGTCGAT
GCCTTTGGCAAGAATACGACCGCGAAAGAGGTTGCGGACAAGGTTACGGAGGCCATGGGC
AAGTGGCAACAGGCAGGAGGATACGCTGCCGCCGGTGTAGAGAAGAAGGTCGTCGCTTGA
>gene_sp10054910.1	locus=tig00016136_pilon:23868:26158:+	len:2073
ATGGGCGGGCCATGGTCCAAACTATCCCTCACACCGTGGATCCTCGATGTTATACTCCAG
ATGGGCTTTGAGAAGATGACGCCCGTACAGGCGTCCACTATACCGAGAGCCATCAAGAAC
CAGGACTGCGTAGTCGAAGCCGTGACTGGGTCAGGCAAGACGCTGGCCTTTGTCGTGCCT
ATCCTCGAGCGCCTCTGTCGGTCCGGACACAAGTACGCCAAAGGCGAAGTGGCTGCCATC
GTCGTCGCTCCCACCCGAGAGCTCGCGCAGCAGATCCACGAGGTCTTCCACCGCTTCCTC
TCGACCCTCCAGCCCCCGCCCGCAGAAGACGGCCCCGTCGCCTCGTCATCCCGCTCGCCG
TCGCCCGCTCCCGCTCCCGAACCCCTACTGCCCCTCCCGATGCTTCTCACATCCGGCACC
AAGACGCCATACGAGACGTTCGCCTCGCTCCACCCGTCCATCCTCGTCGGCACACCCGGC
CGCCTCGCCTCGTTCCTCCTGTCCCCGCGCGGCCAGTCGCTCGTGCGTGTGGGCGATCTG
GACGTGCTCGTCCTGGACGAAGCGGACCGCCTGCTCTCATCGCCCGACCACAGGCGGGAC
GTCGAGCGCATCATGCGCCACCTGCCCAAACAGCGCAGGACGCACCTGTTCTCAGCGACG
ATGACTGACGCCGTCGAGGAGATCATCGGGATCGGGCTGCGCAACCCCGTGCGGATAGTC
GTCAACCTCAAAGATAAGCGCGAGGGGGAGATCACGGAGCGCAGACTACCGACCGGGCTG
GATAATCGCTTCTTGGTCTGCCGGGCGGCCGAGAAGACGCTGCAGCTTGTGAGGCTGCTC
AGGGCAGAACAAGGAGAAGGCAGGGCAAAGTTCATTGTCTACTTTTCGACCTGTGCCGCT
GTCGACTACTTCTACCGAGTCTTGTCGCGCCTCCCGGTCCTCTCCGCCTTCGCCCTGACC
TCGCTGCATGGCGACCTGCCACCACGCGTCCGCGAACAGGCGCTCTCGCAGTTCACATCT
CACCCCTCTTCGAGCCTATCCCCCGCCGTGCTCCTTTGCACCGACGTCGCTGCGCGAGGC
GTCGACTTCTCCGACATAGACCTCGTGGTGCAGTACGACCCGCCAACCGACCCGAAAACC
TTCTCGCACCGCGCGGGCCGGACGGCGCGCGCCGGGCGCACGGGGAAAGCAGTGGTGCTC
CTCACCCAAGGGAGGGAAGAAGACTACGTCGCTTTCCTGGCGGTGCGCAAGATCCCACTC
GCCAAGCAAGAGTACATCGGCGACGCTGCGGACGGCAGCGCGAGAGAGCTGGACGCCGCT
GCGCTCCAATTGATGGACGAGATCAGAGATGTCGTCAAGACCGACCGGGACCTCGCCGAC
AAGGGCGCCAAGGCATACGTGAGCGCACTGCGTGCGTACACGAAACACGAGGCGAGCTTC
ATCTTCCGGCTGGCCGACGCCGACTTTAACGGCTTGGGCGTGGCATACGGTCTGCTGAGG
CTGCCGGCCATGCCTGAAATCACCGAGTGGCGAAAGAAGCGCGCCGACGCCGCGGCCAAG
GCGCAGTCGGCCGAAGGGGCAGGTGCAGAAGCGACACCGTGGTCAGACGCCGAGATCGAC
TGGGACGCGTTTGCATATACCAACAAGACGCGCGAGGCAGCACGGCTCGCCGCACTGGCG
AACAAGCGCGCCAAGGGCACTGATGTCGCTGCAGACGCGGAGCAGACGAAGAAGCGCGTG
CGGGCCGAGATGCGCGAAGCGTGGTCCGAGCAGAAAGACCGGAAAGCGCGGCGGGAAGAA
CGGCGCGTGAAAAAGGACACGAAGAAGCAGAAAGAGTGGGAGCGGGAGCAGGCGGCGGGC
CAGGGGGAGGTTGGGATGGTGGACGCGTTCATGCGTGCTCGTGCGGCCGCGGATGGCGCG
GGCGAGGTCAAGTCGAAAGTCAGGAGCGAGGTGGATCGGGAGATGGAGGCAGAGTACAAG
GCGATGAAGAAGGAGGTCAAGGAGGAGAGGGTGGCCAAGCGGGCCAAGAGGGAGGAGAAG
ACTGTCGGGGGCATGTTTGACGATCTGGAATGA
>gene_sp10054920.1	locus=tig00016136_pilon:26245:28785:-	len:2028
ATGTCCATCACGCTGCAGCTTAAGAACTACCGCAAGCCGCCCTTGCAACGGGCAGTGGTC
CGCATCATGCTCATGGTGCCCCTGTATGCGATCTCGTCCCTCATCGCCATATTCTCCCTT
GAGGCGGCCTTCTTCATCGACGCCGTGCGCGACCTGTATGAGGCATTCGTCATCTACACT
TTCCTCCAGCTGCTCATCACCTACCTTGGCGGCGAGCGGTCCCTCCTCATCATCCTACAT
GGCCGACCGCCCATCCCGCACCCCTTCCCTGTCAACCTCTTCTTGCGCCCGATGGACGTC
AGCGATCCTTGGACATTGCTCAATCTCAAGCGGGGCGTCTTGCAGTATGTGCAGATCAAA
CCCTTGCTTGTGGTTGCTACCGTCATACTCAAGGCCACGGGCACGTACAAGGAGGGCAGC
TTCGCTGCTGATTCCGGCTACACCTACGTCTCGGTCGTGTACAACATCAGTATCTGTTTG
AGTCTATACTGCCTGGCCATGTTCTGGGTGTGCGTGAACAAGGACTTGAAGCCGTTCCGG
CCTGTCCCCAAGTTCCTCTGTGTCAAAGGCATCCTGTTCTTCTCGTTCTGGCAGAGTGTC
GGCATCTCCATCCTTACATCGGCGGGAGCCATCAAGAAGATTGGACCGTATACCGATCCC
GAGCATATGTCATTGGCACTCGTCGACTCCCTTATCTGCTTTGAGATGCCCATCTTTGCA
CTCGCTCATGCGAGCGACTATATCGACACATCGCTCAAGCATGCTGCCCGCCTCCCGTTC
ATCTACGCTTTTCGCGACGCTTTTGGGCTGAAAGATGTCTGGGAGGATACCAAGCATACA
ATTCGAGGACGTGGCGTCTCTTACCAGGCTTACGAGCCGGCGGAGGGAGGCCTGCATTAT
GGCGCAGGTCGCCAAAAGCGCATTCGCGCAGGACTGCGATATGCCAAAGGCGGACAAGCC
AAGTACTGGGTGCCGATACCAGGCAACGAGTCAGCGATGCACGGCGATCCCGGTATCATT
AGTCGGGTCAAGAGACGAGTTGACGAGCGGTTGGCCGAGCGCGAGGGCTATGCTCCTCTC
TTGCCCAAGCAAGCCGATCGAATTGTCCATGACGATCCCTCGATACCGGATCCTCACTTG
ACTCGAGGCTCGGTGGGATTGTTCGACAGCGACTCGGAGAGCGATGCGCCCAGCATCACC
TTTGAGTCTGTAGAAGAGGCTGAAGATGAGATGTACGAGCGAGCAAGAAGGATCGGGTAT
GCTGGCTTTCCGAACGTCGATGTTAGTCGAGAGGAGAAGCGCAAGAAGCAGTGGGCGGAC
GAGGAGGGTATCCTGGCCGGCAGATGGACGCGAGGAGGGGATCGTGCAGGCAGCTCGACT
GCCGAGGTCAATGTGCCTAAAGGTGGGAAAGCAAAGATGGGTGTATATGGCGGTTACGCG
TGGCATGCCTCCAACGGGCATGCTGGAAATCATGACTCGCAAATGCGCTGGACGAAGAAG
ACGACCGTGCCACCTGCGGCGCCTGCCAAGAAGGGCTCGAGATCACGGAGGAGCACCAAA
AGCCGGCATACTCAGTCGCCCTTCTCGATCGGCGACACGTCATCCGAGTCAGACAACGGA
ACAGCGGCGCCTAAAGCAAAAGCGACGAAGAGCAAGGGCAAGGACAAATCGCCTCGGCTC
CCGGCTGATGCTGTTGATCTGGTGGTGGAAGATGACCGGGCAGTGGAAGAGGCTCGCGCT
TGGGAGAGACGCAAGGGCGAACCGCAAAGCAATGCTCCTGCTCACATCTACCGACACGAG
AGGGACGAAGAAGGGCGGAAGGATCCTGATCCGGAGATCGAGCAGGTGTACTCGCCGGAC
CTGGACGATGAGCGCAGGCCGTCTCAGACGATACAGGGCTTGTTGGATCCGATAGCAAAG
GTTGAGAGTATCGAGCAGAGGGTACTGGCACCGAGCCGACAACCGTCGACGGCGAGGTAC
GGCCAGGCGCATACGCCATTCGACGAGGATGACAATCCGTGGGCATGA
>gene_sp10054930.1	locus=tig00016136_pilon:29326:33321:-	len:3618
ATGCACCTCTTCAAAATCACCCTTTCGCCTCCGACAAACATCTCGTTGGCGACTGTCGGC
GCGTTCTCCGGCACAAAAGGGCAGGAGATCTTGGTCGTCAGAGGAGGAACGAGACTCGAG
CTGTTGAAGTTGAATGCGCAAACGGGGCAACTGGACACGATATGTGCGACCGAGGTCAGT
CCTGCGCAGTTGTATCGTGGATTCGAGCTGATTGACAGGCATTTGGCGTGTCTGCAGCCC
TCGAAGTTAACGAGGTCAGACTATATACTTATCTCGTCCGACTCTGGCCGAATGTCCATC
ATCGAGTTTGTCGTGTCGCCCACACCGCATTTTGAATCGCTGTATCAGGAGGTGTATGGC
AAGTCTGGGAGCAGAAGAGTGGTGCCGGGGCAATTCCTTGCTGTCGATCCGAAAGGCCGA
AGCTGCATGTTTGGCGCACTAGAGAAGGCCAAGCTCGTCTACGTGCTCAACCGGAACTCG
GAGGGGAAATTGTTCCCGTCATCACCGCTAGAGGCGCACAAGAACCATACCTTGGTCACG
CATTTGATCGGGGTGGACAACGGGTACGACAACCCGATGTACGCCGCTTTGGAGATGGAC
TACTCGGAGTCAGACGCGGATCCGACTGGCGAGGCATACGCAGCGACCGAGAAACATTTG
GTCTTCTACGAGCTGGACTTGGGATTGAACCATGTTGTTCGCAAATGGAGCGAGCCAACG
GACCGGAGAGCCAACATGCTCGTGCAGGTGCCAGGTGGACAGAATGCGTCGTCAGATCGG
TTCGATGGACCCTCGGGTGTGCTGGTCTGCACAGAAGACCATATCATCTGGAAACACATG
GACGCCGAAGCTCACCGGATACCGATACCTCGACGTCGGAATCCTTTGGCTCAACGGGGA
GAATCCAGTCGAGGCATCATCATCGTCTCTGCTGTCATGCACAAGATTAGGGGAGCATTC
TTCTTCCTCTTGCAGTCTGAAGATGGGGACCTGTTCAAGGTTTGGATCGAACACGAGGGC
GAGGAAGTCAAATCGCTCAAGATCAAATACTTTGACACTGTCCCCGTCACCGCGAGTCTG
TGCATCCTGAAGGCAGGCTACTTGTTCGCGGCCAGCGAGTTTGGTGATCAGTGGGTCGTA
TTTGATGTCTCGACTCAGGTGCTGACGCTCAGACATCTGTACCAGTTCCAGAGTCTCGCG
GAGGATGATGGCGAGCAGGAATGGTCTTCAACAGACTATCCTGACTACGGAAACTCCTCA
GGCCCCCTTCCCTACGCCTTCTTCAATCCTCATGCCCTGCAAAATCTCCTGCTCGTCGAC
ACCCTCACCTCCTTGGACCCCATAGTGGACGCCCAGGTAGTAAATCTGCTGGGCCAGAGC
TCAGACACGCCGCAAATATACGCCGCATGTGGACGAGGAGCTCGCAGCTCTTTCAGATCG
CTCAAGCATGGCCTGGAAATCCAGCAGATGGTCGCCTCACCGCTGCCCGGTGTACCAAAT
GCCGTGTGGACTCTAAAGCTCGCCGAAGATGACGAATTTGACTCCTATATCGTGTTATCC
TTCCCCAACGGTACACTTGTCCTTTCCATCGGTCAGACCATCGAGGAAGTCAATGACACT
GGCTTCCTCTCTTCCGGGCCCACCCTCGCCTGTCAGCAATTGGGCAATTCTGGCCTACTG
CAGACAGGTTGTCATCGCCTTGTCCAATGCCGAGCTGGTCTACTTCGAACACTGGATCCC
GAAGGATCTCTGAGCGAGTATCAAGACCGCAAGAGTCTTCCCGGGAACGCGACCTGCGTC
AGCATAGCGGAAGTACCCGAAGGACGCAGACGGACACCATTCCTCGCCGTCGGTTGCGAC
AACCAGACCGTGCATATCATCTCTCTTGAACCCGACAGTACCCTCACCACCCTCAGTCTC
CAGGCTTTGACTGCTCCTCCCACCTCGATCTGTCTAGCTGAGATCTTCGATACCAGCATC
GACAAGAACCGAAATACCATGTTCCTGAACATTGGTCTCATGAATGGTGTCCTTCTGCGG
ACCGTTGTGGACCCTGTAGAAGGATCCCTGTCCGACACACGATTGCGCTTCCTTGGCGCT
AAACCTCCAAAACTCGTTCGAGCAACTATTCACGGCTCTCCATCCGTCATGGCATTCTCC
AGCAGAGCCTGGTTGCTCTACACATACCAAGATATGCTGCAAACGCAACCTCTCATCTAT
GATATGCTGGAGCACGCATCGACGCTGACGGCAAGTATGTGCCCTGAAGGTCTGATTGGT
ATCTCCGGTAACACCTTGAGGATCTTCACTATCCCCAAGCTTGGCGAGAAGCTCAAGCAG
GACTCGATGCCTCTCACCTACACTCCCCGCCAATTCGTCAGCAATCCTTACAACACGGTA
TTCTACATGATCGAGGCCGATCACCGGACGTACGGGCCCAAAGCAGTGGAGCGGATCTTG
TCAGCCAGTGGTTCGCGGGTGGACCGAGGCGTCCTAGACCTGCCGCCAGCAGAGTTCGGT
CGACCGAGAGCTGCAGCCGGTCATTGGGCATCTTTGATACGCGTGCTCGACCCATTGACA
AATGAGAGCATATCAACGATCGACCTCGACGAAGATGAGGCCGCTTTCTCGCTCACCATT
GCTTACTTCGAGAACATGGGTGGTGAGCCAAGTTTGGTGGTCGGCACAGCGGTCGGCACG
ACCTTGACGCCGAGGAGCTGCAAAGAAGGCTGGTTGCGCGTTTACGCTATCAAGGACAAC
GGCCGGACGCTTGAGTTCATGCACAAGACCAAAACAGACGACATCCCCCTGTGTGTCGCT
GGATTCCAAGGCTACTTGCTCGTTGGTGTCGGCAAGTCGCTTCGCTTGTACGAGCAGGGG
AAGAAAGCGCTGCTGCGAAAGTGCGAGAACACCAGCTTCCCGACGCTCGTCGCTACAATC
AACGTCGTCGGGGCCCGCATCATCGTTGGGGATATGCAAGAATCGACCTTCTTCTGCGTC
TACCGCTCTATCCCCAACAGGCAACTCCTCATTTTTGCCGACGACTCGCAACCGAGATTC
CTCACTTGCGTAACGAATGTCGACTACGACACGGTTGCCTGTGCCGACAAATTCGGCAAT
GTCTTTGTGAACCGGTTAGACCAGGCCACCAGTGAGAAGGTGGACGAGGATCCCACCGGT
GCGGGTATCATGCACGAGAAGGGCTTCTTGATGGGTGCTGCACACAAGACCTCCCTGATC
GCTCACTACAACGTGGGAAGCGTTGTCACCTCCTTGACCAAGGTATCCCTTGTCCCGGGA
GGCCGCGACGTATTGGTCTACACAACTATTTCTGGGGCCGTAGGCGCTTTGGTGCCATTC
ATCTCGATGGACGACGTGGAGTTCATGACCACACTGGAGATGCACATGCGGACACAAAAC
ACGTCGTTGGTAGGCAGAGATCATCTGGCATACCGAGGGTACTATGCCCCTGTGATGGGC
GTCGTGGACGGCGACTTGTGCGAGACGTTCGGTCTGCTGCCATATCCCAAGCAGCAATCG
ATAGCGAATGATCTGGACAGGAGTGTCGGGGACGTGTTGAAGAAGCTGGAGCAGATGAGG
ACGAGCAGTGCATTTTAG
>gene_sp10054940.1	locus=tig00016136_pilon:33719:35229:+	len:1311
ATGTTCCCCTCCGCCCTTCATCGCTTTGCGGCCTCGACGTCGCGCCGCGCGGCCGCGGGC
GGCAAGCCCTTCAATGTGCTCATGATCGGTGCTGGGCCGGTCAACTTTGGCACGCCAGAA
GGACCCTGGGATCATGCGAAACGCCTAGAGAAACACCTGGGCGAGCGACTCAACGTGGTC
GGCATCGTCGAGCGCGACCCCGCTCGCGCCGAGCGTGTCCTCACGATCAAGCGGGCCAAC
GACAGCATAAAAAGCGGGTACGAGAAGACCAAGATCTTCTCGAGCATCCAGGAGGCCGGC
GGAGCACTGCAGGGCCCTGACGCACCACAGCGAGTCTCCCCCGCCGCTTTTGCGCGCGGC
ACCACCCTTCCCGGTCGGGATACCGAGCTGCAGCTGGTGCACGAGTTCCCCAAGATCGGC
CTGCTCGTCGAGAAGCCCATCTCAGCCGTGGACGCCGACAACTTTGGCGAGGTGGAGCGA
GTCGCCAAGGCACTCAAGGAGAAGGGGACCATCTCGTCGGTGGGCTACATGCTGCGGTAC
CTCAAGGCGTCGCGGGCCATGCGGAGCCTGATCCAGGAGAACAACCTGAACGTCATGGCG
ACGTTTGCGCGATTCCTCATGGCGTACAAGTTTGCCGGTGCTGCCGGTGATGATTTAGAC
GGACCGCGGCCGTACTGGGATATGAAGGGCGAGCTGGGCCCCATCGTCGGCCAGGGCACG
CACCTGGTAGATCTGGTCAGGTTTATGGCGCCGAACGTGGCGGCGGACTCGCTTCACGTC
AATACGATCGAGCCCACGGACGCCGCTGGGTTCCTGAGCGAGCTCAAGTTCAACGAGAAG
GGCCTTGTCAAGCCCGAGGAGCGCATCCCACGTATGACCAACGCGACTTGGCGGTACGAG
AACGGCGGCTTGGGATCTTTCCTCCACGGAGTGGTCTTGCACGGTCAGTGCTCATCCCTA
TCTACCGGTTTGAGCGCAGCTAATGAGGCAGAGGGCGACTACGATTGCGAGGTCATGGTC
CTCGCCGACGGCTGGCTGCTCCGTCTCACAGACCCATACGGCTCGAACCCTACTTTGCAC
GTGCGCAAGCCTGGAACCACCGCCGAAACCGCCACCGTGTTCAGCAACGACGATTGTTAC
CTGTCTGAAGCAGCTGCGGTCGTAGATGCCATCGAGGGCACTGGCCCACGAGACGCCATC
CTGTCAAGTTATGAAGACGCTCTCGAGTCGTACAAAATGACTTGGGCGATCCGATTGGCA
GGCGAGGCGGCTGCCAAAGCGCGGGGAGTCAACCCAGCCATCAACGGGTAA
>gene_sp10054950.1	locus=tig00016136_pilon:35468:37957:-	len:2121
ATGACGGCTGCGACGACGCTGGGGGCGCCGAAAGACGCGTGGCAGAGGACTGCCACTGCC
ACTCGCCAGGTCTTGCCGGCCATCTTCCAGCGCTTGCCGATGATCACCCACCTGTGCATG
GTCGTCTTTGCGCTCTACGGCCCGACGCACCTGCCTTACCTGTTCGGCGTGGTGCTCTTT
GGTGTGCACCTCATGCTGTGGAGCATCAACTTCCGGACTGTATATGGCGCATACAAGGCC
TGGCGTGGGGTCCGAGCGCACTCCCGCACCGACTTGTCCGCCCTCTACACTCGAAGCCTG
TCATCCCACGCAGACCCAAGCTCGGTCCTCCCGCTCGACGCTATCGAACACATGATCTTC
ATCCCAAACTATATGGAAGACATCTCCAACCTGCGCGAGACGCTGTACTTGCTGTCCACC
CACCCGCTGGCGCTCAAGGCATATCATCCGGTACTAGCCATGGAAGGGCGCGAAGTGGGC
TCGGTGGGAAAGGCCAAAGAGCTTATTGGGGAATTCCGCTCGTCTTTCCGTGAGATCGGG
TATACCGTCCATCCTGCCGGTATGGAGGGCGAGGCGGCGGGGAAGAGCAGTAATCTCGCC
TGGGCGATACGGGCCGCTTGGGAGGAGCTGCTGAGGGGTACGGATGGGGAGGAGCGGGTC
AAGCGCACCGTGGTCACTGTGTTGGATGCGGACAGTGCGTTTCTTTCGTTCCTGCAAAAC
ATGGTATTGATGATAGCTGCCCTGGCCGGTGACTACTTTACCGCGGTCAGCTGCAAGTAC
GCATTGCGCCCAGCCGATGAGAGGGAACGGATGTATTTCTGCCCGCCAATCGTTTTCGAC
AGAAATGCGCACGACGTGCCTATTTCCGTGCGCATCACCGATATCGGCTGGGTCTTAGGT
GGACTGAGCGCCATCTTCCCAGGAAGTAACGCCAAAATTCCCACTTCGGCGTATAGCTTG
TCTCTCTCGCTCGCTGTGCATGTCGGTTTCCACGACCCTGGTCCGCAGGCGATCGGCGAG
GACATGCACATGTTCGTCAAATGTCTCTTCTCGACCAAAGGCAACCTGATTTCCGAGACG
ATCTACTCGCCTGCCTCTCAGCTCGACGTGGTGTCGCGCGAGCGAGGAGGCTTGAAGGGG
TTGTGGAACGATCATGTCGCACGCTACAAACAGGCCATACGCCACATGTGGGGCAGTCTC
GATACTGGCTATGCTGTGACGCGAGTCGTTACTGGTGACTTTGACGCGTCTCCTGCAGCA
CCTCCGAAACCGTCGTCTGGCACATCCAATACGGTGTTCTCTTCGCAGGCCGAATCGATC
ATCGGATTGTCCACAATCCGCGAAGAATCGCTCCTTTTCTCTGCTCGATCATACAGATGG
TCTCTCCCACCGGCGGATGTCCCTCGGCATGCTCGGCAGCTGAGTGCCGCGATGCCTACT
CCCTCCTCGCTGTCCACATCCCCATCGTCGAGCTCGTTCCTCTCATCATCCAACAGCGAC
GACTCTGTCTCAATCACGAGCGTCAGCAGCGATGAGGAGGATGATCTCGACGAGAAAGCC
GCCCTTGTGCACCCCCATCGACACGAGAAACCACTCAGGCTCCGAATCGGGCCATTCATC
TCGCTCTTTGGAAGACTGTACGAAGCACACCTGCTCATGGGGCACATGGTCATCCTTCTC
GCGATCGGGCTGCTATCTACTCGGTCAATCACGCCGCCGCTCACGCTCGGCATCGTCCCC
CCTCAATCAGTGTGGGCGGACAAGACGCTCTTCATCATGTGGGCATACGGCGTCGCCGAC
AAGATGCGCCACGTCTCCCTAGCCTGCACCATCGTCATGTTCATCCTGTACGACAGGTAT
CACCAACAATGCGTGCTGCATCGGTGGAAGACTCCCAATGCCGCGGCGCGCCTGGGCACA
CAGTCGAGTGATCGGTCGTACCGCCCGTTCCCGCTCGCGATGATAGATTTCCTCTTCATG
CCCGCTGGAGTGGCGTTTGGCATCGTGCCTCTGCTCCACGCGCAGCTGATGCACCTCTTC
ACAGATCGCCTGGCGTATACTGTATCGTTCAAACCAGTCAGCAAGGAGCAGAGGAGGGAC
ATTGAGAAAGGTCTAGCATGA
>gene_sp10054960.1	locus=tig00016136_pilon:39652:41313:-	len:1569
ATGTCCCCCATATCCCACCTCGCTCTGCTCGCCTTGCTCTCCAGCACCGCGCTCGCTTCG
CCCACCCCGCTCACCCCTTCGCCAAGAGACGATGACGCCCCCACACCCCCCATGATCCGG
ATCGGCCTGCACCCGAATATCCGGCAGTACAGCGACGATCTCGCCGTGAGGCAGGAGTGG
CTGAAGAACCAAGGCCGGCAGGCGAGGAGAAAGTATGCGCAGCATCTTGGCGAGAGAGGC
CAGGCGCTGCACAGACGCGATGTCGCGGAACAGCAGATCGCCAGGCGGGAGGCCGAACGG
AAACGCTCCACAGGCTCTGTCTCGCTGACCGATGTTGGTGACGACGCCTCGTACTCTGGT
CAGGTGGCGGTCGGTACGCCCTCACAGGACTTCCTTGTCATCCTCGATACGGGCTCGGCA
GATCTTTGGATTGCCGATAGCCAGTGCGAGTCATCAGGCTGCACTGGCACCACTCTGTTC
ACCACGAGCTCCTCGTCGACGTTCAGCAGCACTGGCCAGTCATTCGACATTACCTACGGC
TCGGGCGAGGCGGCGGGCACCCTGGCCACGGATACAGTCACCATGGGCGGCTTCACCGTG
ACGGGCCAGACTTTCGCCGTTGTCAATGAGACCACCGCTTCGTTGATCAGCAACCCGCTC
TCCGGCCTTATGGGTTTGGCATGGAAATCGATCGCCCAGTCTGGCGCCACCCCGTTCTGG
CAGACTCTCGCTGCGAGCGGGTCATGGGACAGTGCCGAGATGGCTTTCTACCTCAAGCGA
TACCGCGGCGATGACTCGGCTAGCCAAGTCGAGTCTGACGGTGGCGAGTTCACCATGGGC
GGCTTGGACAGTAGCAAGTACACTGGTGACATGAACTACATCACCATCGACTCGGACGAC
CAGGACTACTGGCGTATCCCGCTCCAGGGCCTGACGGTGCAGGGGAGCAGTGTGACCACG
GACACGTCCAGCTCGACCGCAGGCTGTGCCATCGACACCGGCACTACCCTCATCGGTGTC
CCATCTTCGGCCGCGCAGTCCATCTACGCCCAGATCTCCGGCTCCGAGGCCATGTCCGAC
TCTTCAGGCTACGAGGGCTACTACCAGTACCCATGCAGCACCTCCGTCAACGTGACGTTC
CAGTTTGGCGGGAAGAACTACGCAATGTCCAACGCAGACATGAATCTGGGCTCGTTCACG
CGGGACACGTCCATGTGTACGGGCGCATTCTTCGACATGGACTTTGGCTCGACCTCGCCG
ATCCAGTGGATCGTCGGCGCCAGTTTCCTTAAGAACGTCTACTCGAGCTTCCGCTACAAC
CCCTCGGCCGTCGGATTCGCCGCTCTCAGCGGTAGCGCAGATTCAGTCACCAACTCGTCC
TCGTCGAGCTCTAGCTCGACCACTGGAGGCGGTACTGCCGGCACTGGCGGTCAGGGCAAC
AGCTCGAGTGGCAGCGGCAGCGGCAGCAGCAGCAGCGGAAGTTCCTCCGCGGCTGGCCAG
GTACCACATGTTGGTGTGTTGGCCGCCGTCTTGCTCGCTACTGGTGCTGTGGCTTCGGCA
CTACTATAG
>gene_sp10054970.1	locus=tig00016136_pilon:42850:44412:-	len:1437
ATGGCAGAAGCATCTTCCTCCGCCAACACCACCTCTGCTCCCGCTGCCAACAGGCAACTC
CCCATCAACCTCTTCACTCGGTCCGCCCAACATGCCATCCCCCCTTCGACATACTTCATC
CCGGCCGCTTGGCGCCGCTATCAGCTCTCAGAACTCATAAATAAGGTTCTGAAGCAGGAC
GCGGAACATGGAGGTCGAGCTGTGCCGTTCGACTTTGTCGTCGAGGGGGAGGTACTTCGA
GGCAGTTTGGACGCCTGGGTCAAGGCGAATCGAGGAGGGGATGAGGAGAGCGTCATCAAT
GTCGAGTATATGGAGAGTGTATTGCCGCCGAAAGAGGAGGCTCGCTTCGAGCAAGAGGAT
TGGGTCTCGGGTCTCAGTCTTGCTCGAGCGGGACACATTCTTGTCTCGAGCTACCTGTCA
CATGTGCGCATACTGCCCCTCAACGGGCAACCCCTCTACACGCTCCCACTTCCCACATCT
CTCGGTGCTACATGCTGCTCGTGGATTTCGCCCTCTTCGCAGACATCCGACATTCTCATC
GCTGCCGGCGGCGTGGACCGCTCTGTGCATGTGTTCACCCTCCCCACTCTCGACCCATCC
TCATCAACCCAGCCCCGAGAGCTCTACACGCTGATGGGCCACACAGGACCCATTTCGTCC
ATTGTCGCATCACCCTCCGGCTCAGAAGTAGTCTCAGGCTCCTGGGACGGCAATCTTCAC
CTGTACAACATCCCCTCGACCGAGGACACCGAGCATCAGCTACCGGAGGAGCCGAGGTCG
TACTTGCCTGGGCAGAAGAAGCGGAGAAAGGTCGGCGAGGTCCGAGGCCCGATCGAGGGC
CTGACGGACGGCGATGTGGGTGAAGGAGGTTGGCGCAGAGCGCCAGAAGGCATCATGCGC
GGGCACAAGGGTCGCGTCGGCGCGGTGGTATGGGACAAGGAACAGAGTGGGCGTGTGTGG
TCTGGCGGATGGGATGGCAGCGTGAGAGCGTGGGAGGTGGAAAGCGGGGTGTGCGAGGTG
GTCAGACAAGGGCCGACGGACAAGTCGATTCTGACCATGGATCAATTTTGGGGCACAGGG
ACGCTCATCACGGGCAGCATGGACCGGACGGTCTCGCTATGGGACACGAGGCAGGCGACC
TCGGTCATTGCACAGACGTTGCAGACGACTTCGCCTGTCGCTGCCCTGCGCGCCCATCCG
ACCTCGTCGTATACATTCGCGGGCGCTACCTATTCCGGCCAGATCCAGATCTGGGACGTG
CGGTCACCGAAGCACGCCCTGTTTGCCGTCTCAAAGGCGGCCAAGGGCGAAAGACAGCCT
AGCAAGAACGGCAAGGTGTTTGGGGAGAGACTGTTGGCACTGGACTGGGACGGCGAGGTC
CTGGTCGCAGGTGGGGAGGACGGGGAAGTGGGCGTGTGGCGTGCCAGGGGAGAGTAG
>gene_sp10054980.1	locus=tig00016136_pilon:44764:46692:+	len:1677
ATGGGCGTCACCCTCTCTCCCTTCCGATACATCCAGGTCGCTCGCTACCTTCTCCAACGA
TGGCTCGACCATACCCCTCCTTCGGCACTCCTCAAGGGCAAGCAGCGAGCAATGTCGGCC
AAGAAGTTGCGCTCGGCCAGCTCGCTACTTGCCATGGCACAATCGCACATGGCCAACGAC
GCATCGTCCATGTCGACAGACTCGGCAGCTCTGCCCCAGCAGGGCGTCGCAGGCCCGTCT
CGGCCGTCATCGCCGAAGACCCCGATCAGCGATGGAGGAGGGGGTTCGGTGGGACCAGAG
CCTGGCTGGCCACCTGAACCCAAGGAGATCTATAGGTTGATGAACGACCAGAGGCTGTTT
GTGCCCACGGGTGCAAAGCCGCCGAGAGAAATCGTGGTCTTGTGTCATGGACTGTACGGC
TTTTCCACGGCCACGCCGATACCCCTCTTTCCCTCGCTCAAGCTACACTACTGGGCGTCG
GTACTGGAGGTCTTGCGGGATCGCATGGGTGTCAAAGTACTGGTGGTTGGCGTCAAGGGC
ACTGGCTCGATCAAAGAGCGAGCCGAGCAGATGCACGCTTTCCTCAAGTCTCAACTACCC
AAAGGGACTGGCGTCAACTTTGTGGCCCACTCGATGGGAGGTCTCGATGTCCGACACCTC
ATCTCTACCATCAAACCCACAGAATACCGACCCGTATCTCTCACCACCATAGGCACACCA
CATCGCGGCTCGCCGTTCATGGACTGGTGCGCTGCCAACATCGGTGTCGGTTCAGCCACC
GCGGCTGCGGCGACAGCGGCTATCGAAGCCAGCACACTTGGCAGTAATCTGCCCTTCTCC
CTCAAGTCGCCTCTTCTCTCCCGTCCACCATTGCCGCCAGAGGGCAAATCCGGGAAGAAT
CGCGACGAGTCGTCCATCGCCGCGTGGACGAACGCTCTCACATCCTACTTGCTCAACATT
TTCGACTCCCCCGCTTACTCCAACCTCACCACCGGCTTCCTTCGAGATCACTTCAACCCC
CGCACGCCCGACTCGCCCGATGTCAAGTACATCTCTGTCGCCGGGCGTGCGTCCAAGATG
TCCGTCCTGCACCCTCTATGGTTCCCGAAGCTCGTGCTCGACTCGGCGGCTGAAAAGCGC
TACCTGAACGAGCCGGGCAAGTACGAGGGCAACGATGGACTCGTCAATGTGTCTTCTGCC
AAGTGGGGCGAATTCTTGGGCGTCGTCGACGACTGCCACCACTGGGATCTCCGCGGGGAA
GGTGGACTCTTCCCGCAAGGTGGCAGTATCGGCGAGCCCAGCAAGAAGGACGGCCCATCG
TCACCATTGCCATCTCAGCCACCGGGCAGTGAGAAAGACGCCGGCAAGGCTGGCACCTCT
CCATCCGCCTCCTCGGCGGCCGCCAACAAGTCGGATCCCTCCAGCTGGGATATCGCCCAG
GTCGGCGGAGACGTCTTTGACTGGGTCATGGATCTGCTCCCGGGCGGCAAAGGCAGCGAG
ACCGGCAAGAAGCAGCTGGAAGATGCCAAGCGGGAGAAAGAGCAGGCTGTCGCGCGCAGT
CAGGGCAAAAGCCCGTCGGACGACAAGCGCGACGAGGAGAAGAGGCGGAAAGACAAGTTT
GACCTGGCTAGGTTCTACGGAGGCCTCATGTTGAAACTGAGAGAGGACGGCTTTTAG
>gene_sp10054990.1	locus=tig00016136_pilon:51004:52108:+	len:657
ATGTCTACGCTCTTCAACTTGAAGAACAATCAATCACGAACCTTCAAGCCGAAGAAAGTC
GCAGAGGGAACCAAGCAATGGCAGCTGAAGCAGTATGCGCAGCAAACTCTGGGGAGTGGC
AACCTCCGGACTGCAGTGCAGCTGCCAGAGGGCGAGGATGCGCAAGAGTGGATTGCTGTG
CATGTGGTCGACTTTTTCAACCATGTAAACATGTTGTATGGGACCATATCCGAGTTCTGC
ACACCAACCGAGTGCCCAATCATGAACGCCGGTCCAAAATACGAGTACTATTGGGAAGAT
GGCGAGAACTATAAGAAGCCGACCCACCTTTCTGCCCCAGCATACGTCGAGGCGCTCATG
ACGTGGACACAGTCTATCCTGGACGACGAGCGTCACTTCCCTCAGAAAATTGGCGTCAAG
TTCCCCCCGACCTTCATGAACACCGCCAAGACGATTCTGCGCCGCTTATTCCGTGTTTAC
GCACACCTGTACCACTCGCATTTTGACCAGATCTGCGCGCTCGGCATCGAAGCGCATCTC
AACACCAACTACCGCCATTTCCTTCTTTTCATCGATGAGTTTCAGCTCTTGTCCGAGAAG
GATCTCGTCCCGCTAGAAGATTTCAACAAGACCATTCTGGAAGAGACGAGCCGATAA
>gene_sp10055000.1	locus=tig00016136_pilon:52233:54368:-	len:1860
ATGTCTAGCCATCGCCCAAGACGATCACTGGGGATGATCAACATCATCGAACACCCGGAG
AAGAAGAACGCGCCGTTATCGCAACAACAACAATTCGATGATTTCCGACGTCGACATAGC
AAGCAAAACAAAGAGATCATCACGGACAACATCAACCGGAAAGCCCAAATGACTGGGATG
CAAGCTGAGATTGATGCGTTGCAATTGGAGCTGCTGGAGGTGCGCCAGGCCAACATGGCG
ATCCAGGCGCATCTGAGGAAGATGCAACGGCAAGATGCCAATGCGCGCAGCCAAGCTGTG
AAAGATGCGATCAATCAAGTACTGGCGATCGTACCTGCGCTGCAACAACTTCAGCAGAGC
CTGCCACAAGGTGGCTCTACGGCCGCGGTGCCCGGTCTACCCAGGGTTGACCAGCCGAAC
TTTCTCAGAAACATGGGCATGACAATCGCCACTCGGCCAGCGGCTCAGTTCTCCCAGACA
GTCGGCCTCGCGCCCCTCAACGAGATTGGCGAGCTGGAAATCGAGGATAGGTTGCGCTTT
GACGTCATCACACAGAGGAGAAAATCGAAAGGACGGAGAAGCGGGACCGGTTCACGACCA
GGATCTCGCTCGCCTGTCCCGAAGGGCTTGCGCGATGTGCTCGATCCTCCTCTGGACGAC
GTCTCTTCACCCTCCTCATCTTCCTCCAGTCCTGTAGCTCCGCTATCTCCAGCTCCGGTG
AAGCACGACAAGAAGGCCAAACGTCGGCGGGAAAGCGGTCTGCTGCGACCGGTCAACGAG
GCGAAGACCCCGGAGCGAACGACAGAAGCCGCCGCAGATACGTCGCAATGGGATGAGGGA
GAAGTAGTGCAGTTGACGCCGGAAGATGCTGCAGTCATGCTAGGCTCGGAAGACGCAGCA
TCTTCTGGCGTCGGCTTGGCCACCCGTAATGCTGTCGAGCACGCGGATGCTCCACAAACA
GCTGCACAAATGACGGTCGATGCTGATCTTGCACAACGAGAGTTTGCAGACGGTGCGGAG
GATGAAGGAAGGGTAAGACGCGCCAGACGAAGCGTCAACTACAAAGAGCCAAACCTTCAC
AAAAAGATGCGCAAGCCTGATGGCGTCAGTGTCGAGGAGACGCTGCGCGGCAGCTCCCGT
GCCTCAATGTCTGCCCATACAGTCTCTGGTCTGTTGTCTCCGCCTCTCTCATCTCGGTCC
GAATCGCCAGAACCGAATACCGACATGCCGCTCAGCTTGTCGCAGGCGCTGCAGGGTAGC
ATACCACAACGTTCGGCAAAGTACGCCCCAAGGATGGACGCGATGAGGCGCAAGAGCGTG
TTGCCGAAATTCGTTGCGCCTGTGACCGAGGAGGATGACGACGACGATACCGTTGACGAT
GTGCTCGGTGTCGTCATTGAGGACGATGACGAGCCAGAACCATTCACTCTGTCGAACGCT
GGCCCGTCTACGACTGCGCAGTCTACGGAACAAGTGCCGGTTTCCAGACCCGAACCTCTG
CCCACAAACCCGGCGTCTGCTTCCGGAGAAAACAAGAGAGCGACCACACAGCTGGCGACT
TCCGCGACCAGGAGTAGTCCGAAGAAAGCATTCACAGCCCAGCCCACTCGCAAGTCACCT
AGAAAAGGTCCAAAACCGCTCCCACTGGGTCTCGGTGCGCCGCCGATTCCGAGATCATCC
CAGCTTGGTGTGGGAACTCTGCCAAAGCGGGCGTCTTCCATCGCGGCTGCCGCATCCATC
AGAGATGCTCTGGCAGACTTGACGGACAACACAGATCGACTATCGCTCAAGCCCGCAGGT
ACAGGCGGTGTCAAGGGGAGAAGCGTATCCGCGGGCAGGATGAGCACTTCTCGGCTATGA
>gene_sp10055010.1	locus=tig00016136_pilon:54807:55801:-	len:759
ATGGACACGCCACTCTCTGGAGAAAAGCTCGACCAGGAGCGTGCATTCATCAAGCGTTAC
ACTGAAGGATTGTCGGAGCACAAAGTAGAATACCATGCGGACTATTCCACCCCACTGGAG
GAACGTCCGAGGAAGGTGCCGGCGGTCAATGTAGACGCCTCGGTCACCCTCACGGTCAAA
TCCCTCAAACCCTCATTGACCCTCTCCGTCACTGCCCAGCTCACGGACACCGTCCTCGAC
CTCAAACACCTCGTCGCCAAGTCCGCGCCCGCGGCACCTCCGGCCGATCAGCAGAGACTC
CTGATCAGAGGCAAAGCGTTGACAGATACAAAGCTGCTGAAAGAGTACGACGTCGAGTCT
GGCTCGACCATCCACCTCATCGTCAAACCCGCATCTTCCTCGCCCGCACCTCAAGCCTCA
TCTTCTTCCTCCACCCCTGCTCCAACGGCAGCCAGCCCGCCGGCGCTGACCATCACGACG
TCAGTGGATGAGGACAGCAAAGCTGGCACATCCATGCCCCTTGAGGTGACCGATGCCCCT
CCCCTGGGCCCGCAGCCTACAGTCAGCAGTGCCGCCTTTCACGACTCTATATCGGATCCG
AGCTTTTGGCAGAAGATACATGCTCTCTGCGTTGGAGAGTTTGCCAATGAGAGCGATGCG
GACGCGTGCTGGGAGACATTCCTGCTCAGCATGAAGACCAAGCTCAGCGCGGGGGAGATC
GCTAAGATCCGGGATGTGGTAGGAGTCACTGGTGAGTAG
>gene_sp10055020.1	locus=tig00016136_pilon:56294:63478:-	len:3843
ATGGCAGAGGGCGAGTCTGCAAACGCGCAGAGCGGGCCATCAGACTGGCGCAAGGTCACT
CAGCGTCCTGCGTCGTGGCACGAGCAGGACCTTGCACGCAGAGGCTCAGTGGTCTCCCTC
AACTCGCCCGAATATGACGATCCCGAGGAGGCTGAGGGTGTAGAGCGCAACCTCTCTCTC
GGCCCTTCGTCCGCGCCGTCCCGTCCGGCGTATACCTCGCAGGGATCTCGCCTGAAGCTG
GCGACTCTCAATGGTCTACACACCTCCGCCTCGGACTTCTTTAGCGTTGATGGACCGCCA
CCTCTTTTACGTTCAACGACCTACTCATCTCTGCCTCCTTCGCCTAGACATGAAGATCTC
GAATTCTCATTCAAATCTGACATCCGAGCTAAGGAGCTGGAAGACGTACTCCATAGGCTG
AGGGAGAAGGAGCCTCTCTCGGTTGGCAACCAACCTGAAGACGACGTGGAGGAGTTCTGG
CCTGCCGAGTCAAGAAGAGATACGATCGATGGAGAGGGGCGCAAAGACGAGTCTGTCGAA
GTACCCCTCAGTCCTGTGTCTCCAAACGACCACATACCCAGGCCAACCACACCCAGGCTG
GAAGGGCTCAGCTTGTGGGATCTGCTCCGAGATGAGGTCGGGGCAGAAGAGTGGGAAGGA
TGGGTCGTGGACGGGAAATGGGAACGAATCACCAACTTCCTCGCGGTGCCGTGGGCGGTC
GAGAAGGTCACCCTCTTCGGCGCGCTTCTCTGCCTCGACGGCTTCCTGTACAACTTCACC
ATCCTCCCCTTCCGGGCAGCCTTTGCCGGGGCGCGAATCGTTCGCCATGCCATCGCCAAG
CAACCTCTCTGGCCGATCCCGCCAACTCACCTCCACTCTCTGCTTCGCATGCTCCTCCTC
TTTATCCCCACCACCATACTGCTCTTCGCGACGGATGCGAGCAAGATGTATCACACCGTT
CGAGGTCAAGATACGATCAAGCTCTACGTCATATTCAACGCCCTCGAAGTAGGCCAGCCA
TGCGACGTGCTGGATACTCTCTTTGCCAAGGAGACTTTTGCACCGGCGACCAAGAAGCGG
GGCAGAGGGAGAAGGCGACAACAAGCTCGCCCGCTCTTCTTCCTCACGCTAGCATTGGGA
TATGTCCTTGTCCATACTCTCATCTACTTCTACATGCTTGTTTCACTCAATGTTGCCATC
AACTCGTACGACTATACTCTGTTGTCTCTTTTGATCAGCAATCAGTTTGTCGAGATCAAA
GGGTCAGTGTTCAAGAAGTTCGAGAAGGAGAACCTGTTCCAGATCATGTGTGCAGATATT
GTGGAGCGCTTCCAGCTCAGCCTCATGCTTAGCGTCATTGCGCTGCGCAACATGATCGAG
ATGGCCGGATCCGACATCGCCTTCCTCCCTCAGAGCTTTGTACGGGGCAAGAGCCTCGTG
GACGCCATCATGTCGCCCGTGCTGTTCGTGATTGTATCGGAGATGCTGGTGGACTGGCTC
AAGCATGCTTTCATCACCAAGTTTAACCACGTCCGAGCCTCGGTCTATGAGCGCTTCACG
GACGTCCTCGCCAAAGATGTCCTGCATGTTGGGTCTTTCGCCTCGCGCCCAAGCGCGAAG
GACAAGAAGCGTTCAAGCCATCGGTATGCTGAGCAGCTCGTCACACCACTCGGACGCCGA
GATGAGCAGCATGGGCTTTGGCGCTTGGGCATGGACAGTCCTCAAATGGGCGGGCGGAAT
CGGAGTGGGCTTGAGCGCATGGGGATGCGCGAAGCGGCAGACTCCGTCAACGAGTTCGGT
CGGGCGCCCGAGTACAACAAGGCAACTTCACGTTACTTGTCGCAAGACGTGGACGATTTG
CCGGATGTACACCTGCATATCCTCTCATCTGCCTATTCGCTCTCCTCCGCTACTGCTGCA
GCTGGTGCGCGAGCCGGGCCGTATCCCGCTCTCCCCCTCCTCCCCCTAGACGACGTGATC
ACTACCTACGCCGCTCGCCTTCTCCCCCCAGAAGATACGATCATGGGCCCTCCCGGCCTT
ACGATGACAGGCGATATTCGTGCGGCTCCGTCAGCGCCTTCTCGAGATGTTATCATGCTT
GGTCTGGACCCCAAACTCACGGAGGAGGATGCGTATCTTGAGAACGAGCATGATGCTGTC
ATCGAGTCCACCACTATCCCCCGCAAAGATGGCATATGGGACGTGGGAGCTGCGGGTGGC
GGTAATCGCGTGCTTCTGCTGCGACAACTGGATCCTGAAACGTATGCCAACGAGATTATC
CGCCGTCTGAGCCAGGAGATAGCAAGGATGGTTGGGAAACCTGGGCAAGATGCGGAGGCT
GAGAAATGCATCACTCGGGTGGTCATGATCGTCGACAAACAAGGCAGGCAGCCATGGGGC
CTGGCCTTTGTTGAATTGGTGACCCCCGAGGTGGCACTCTCGCTCCTGTCCTTTCTCATA
TCACCCGTGCATCAACCGACCGGTTTCTCCATCTCTGGCGCTTACGTAGCGGCCTCCTTC
GCCAAATTCGAGTCCTTTGTGCCACAAGCAGTTGGGCTGCTAGGAGGGCACCTCATCATC
CGCGCGACTCGATCTGGCGGCTTTGGTTCCGCCACAATTGACGAGCCGAACGGAGCATGG
TGCGGGTACTGGGACCAGCAGGCGGGCGCCGAGGAGACGATACCCAAATCCGGCTCGTCT
ATCCCTGAAGATGGCTCTGCACCGAATGTGCCCGACACATTGCGATATTTCTTGGGGCCA
CTGGCTGGACCTCCAAAAGCGCCAACAGTCGGCCAATCGTCGTCGGCGGCAGGTGCGGGG
CAAGTGGGACTCCTGCAGACTGGCATGCAGCCCATCAAGATCGGTAATATAGGAGGAAAT
GGCACGGCCAAAGCGGCGAAAAAGGTGGAGAGCGAAGGCTTTGTTGGGCCTGTTGGGAAG
AATATACTGGGCGATGATGATGAAGGGGAGGATGTGATCGGCAAGGACACGGTGCTCCTG
TCCAGAACCAAAGGTGCTCACATTGTCCCGCAGTTGTCGGGCAGTCGGAAGACCGCCAAA
AACATCTCTAAATGGAATACAAAACAGAGCGAGCTGGCTGCTCCGGCCCCGGCGAAGCCG
CCGAACGCTCCTCCGGCCGGCATATCCCTCGCCAATTCCGTCATTGGCGTGCGCAAACCT
CCCATCAAATCACCGGCGACTGCCGCGTCCGACACACACGACTCTGATCCTAAGCCCACT
TCGCCCGCACCCGGTACCTCCTCAACTTCATCAAGCGATCTCGACTTCACCGGCTCAACC
GGCGGCAAGCCGACCTGCTTGCTGTGTCAGAGACAATTCAAGTCGGAAGATCAGCTGAGG
AAGCATACTAACATCCGGGATCCGGCTCTATGTGAAGCCGCCAAGCGACGAAAAGCTTCA
GCTGGCACATCCCCGGCCCCGGCAGATGGGCCAAAGTACCGTGATCGTGCCGCAGAGCGG
CGAGAGGCTTTCAATCAGCCCGCCATACCTCTTCCCGAGGACGTCTCTCAGATCGGCCAG
AAGCGGAAATTCGTCGAGCCCCCATCACTCGTTACAGCTCCCCCTCTGCCGCCGCCACCG
CCCGCTCTGGAGCCTGGGAAGGATGAGACGAACCGCGGCAATCAGCTTCTGGCGAAGATG
GGTTGGACTAGTGGCACTGGTTTGGGGGCCGGTGGGGAAGGCCGTGTCAATCCGGTCATG
GTTCAACAATTTGAGACTCGCGCTGGGCTTGGCGCCAGCAAAGGGCAGGATCCCACGCAA
CGGCAATCGCAGAATCCTGGTCAACGCGCTCTGGACTTGGCTCGCCAAAGAGAGGGCCGA
TAG
>gene_sp10055030.1	locus=tig00016136_pilon:63650:64342:+	len:651
ATGGGCGGAGGCGCCGACGAGTCCGATGCTGTTGACAGGCCGCGCGCTCGCGAGACGCAG
TGGGAGAAGGTCTTATGGCGCCGTCAGCCCTTCCCCGACAACTACGTCCCGCCCTCGTTC
CTCGCCGAGCTCAAAGCGATCCCACCCCGGCCTCCCCCTAGGTTGCTCCCTCTGATATTC
GCCGCGCTGCCCATAACCCAGCACCTCGCCGTCATCGCGTTCTTCTTGGCAGTGTTTCAC
GCTCTCCTGACCGATGTCCTGAGCGCATCTGCAGTCGGCTGGGGATGTGCGTCAGCAACT
CTGGCAGTCTACACCATGCATCGATGGGGCTGGGGCTATGCTGTCCTGACCTCTGGCCAG
CAATCCGACTCCCACATCCTGCCGCCAGCAACGAAATTCCGACCACTGATTCTGCCCCCA
TTACTTCTGGCTCTGCTCTCGCCCGTCCTGGGAACATTGACGAGCGCCACGACCAGCGAC
TCGATCTGGCCACTCGCAGGGGGACTGTTCTTCGTCCATCTTCTCCTGGCGGACTTTACG
ACCGGGAAAGATGCTCGCCTGCGCCGAAGATGGGCTCAAGAAAGGGCTAGGAAGCGAAGT
GCCAGCATTGGCTCCGTGGTGCACCAGCCCTATGTGGAGGAGAAGACGTGA
>gene_sp10055040.1	locus=tig00016136_pilon:64981:65384:-	len:309
ATGGTCTGGTTCCTCGGTGGCTCCGGCTCTGGCTCTTCATCGAGCACACCTTCGTCGGTC
AAGTCGGCCTCCCCTGCGCCGTCCGATTCCTGCGAGCTCGTACCGAAGCCCGCTGATCCC
ATCGCGGCGAAGAAAGAGGTCAACCCGCTCAACCCTACAGGGATCAAGCCATGCTGCGCC
TGCCCCGAGACAAAGTCGGCGCGTGACGATTGCTTCCTCAAGTCGTCGCCGGAAGAAGCG
GGCGAGAACTGCAAAGCTCTCGTCGAGGCGCACAAGGCCTGCATGCGGTCTTATGGCTTC
AAAGTCTGA
>gene_sp10055050.1	locus=tig00016136_pilon:65689:66347:+	len:411
ATGCTGCGCCCCCTCCTGAGGGCCGAGAGGGGTCATCGCCGGGCCTTGTCTCTTCCCACG
CCGAACGTGCTCGCCGTGTCTGCGAAGGCGCCCTCATCGCTTCGACTCGCATCGACCGTC
CCGCCCGCCGCAGAGTCGTTTCAGACACCGACGACAAGTAAAGCCGGTCCGCCGGTCGAG
CTGAGCGCTACAGAGTTGAGGCTCAAAGCGATCAAGCTCTACAAAGAGTACGAATTCAAT
CGTCGCCTGCGTCGCGCATTTGAGAAAAACTCCACGGAGAAAGACCCCGTAAAGCTGCAA
AAGCAGCTGGAGCTCGCCGAGCACATCAAGAAGGAGGTGCTCGCTCTCATCTCGCTCAAA
AAGTTCCGACATCTGAGGCGGTCATATCACCCCAACGAGGGACCGCGCTAA
>gene_sp10055060.1	locus=tig00016136_pilon:66654:73701:-	len:6705
ATGCAGCTCCTTCTGGACATGGCGAAGAGTCGGATTGGTTCGGCAGAGGATGACGATTTG
GCTATTGTGACTGCGGTCGTCGGGTGTTTGCAAGCTGGACAGCTTCAGCACTGGCTCAGC
CCCGGTGTGCAACTCATCGACAAGCTTTGGTCGGGTCTCCGCCGTTTCGCTTTCGCTTCG
ATGCTTGTGAAGCAGAAGTGGGCCGGCGTGGAGCAATTCCTCCTCCCCCATCTTGTCAAC
TTGGCGCATGCTGGCTATTTCTCGGGAGGGCTTATGAACGTCCAAGGGGGACGCTGGCGG
GAGGGGCTCATAGCCGCTCTGTTGGATCTCATGGGTCGCCTGGATATGGCGTCTGCAGAG
GCTGAGCCAAGAAGAGAGCTCTCGTTGATACTGGAACTGCTCCCCTTGTTCGACATCAAG
GACGCCCGACTTGGCCATCAGCTCGATACGATCTTCTCATCGGTGCTGAAAAAATGCGAA
GGCAAAGGACCAACGGTTCTTAGAGACGAATGGGCTCGCCATGGGCCATGGAACGACGGC
CATGTTCTCAGTCAGATTCTACGTTGCATACATCGCCTCCACGGTCGGACCTCGTCAGAG
GCTCTGGCTCCGATACAGAAGAGACTCCTTCAGCCAGTTGGTATAGAATTCCTCTTACGA
AACTGGCACTGGAATCGGGAAGTCTTGGCCGCAACAGCAGGACTGGTGCAGATCTGGTCC
GAAAACATCTCGATCGACGCAACAGCTCTGACATCGCTGCGACCAAATATCCTTTCCGCC
GACAACGCCCTTCGATCATCGACGTTACGCATCTTGTCTGCGTTGGCACCTGAAGAGGAG
TCTCGAGAAGTCTGGCGTATCGCAAGTCAAGTCGAGGCCTCCGAGGTCACACTCCGCAAC
GCCCGTGAACGTGCGAATAATGTCGGCAAACTAGGCAGGCATCTCCTCCAACTGACGCGG
TCCGATCTCTCGCGCGATGCGATCAGCTACCTCCTGTCACAGTTCAAGGTCAACTTCCGG
CCAATCTATCCCGAGGTCGTTTCGGCGCTGTCAGGTTTGGCCGTAAGTAGCGGAGAAGAC
ATCTGGGAGGCTGTCTGGGCGCAAGTCTGCCAAATACAAGAAGCGGAGAGCAGTCGCGCA
ATTGATCTCGCGTGGGCGCCTCCTACGTGGGCAGCAGTGGAGCGCATACCGACTGGACGA
GTAGACGAGGAAGACGACGACCCTGATTTTGCGTGTCCCAGTCTTACCAAGGCCATCACA
TCGGCGTCAGTGGCATGGGCAGCAGACGATCGCGATGGCGACCTTGATGCCACGGCGATA
CGATCTCAGTTGCCCGATGATCAACTCGACATCCTCAATTACGAGTCTCAGCTTGTGACC
ACGCTGGGCGCGATACCTTCTCAAGCGGAGAAGCACTCTCGGCAACTGGGTCCATTTCTT
TTCTCCCTCGCTTCCCCGCCTTTCACAAGTATCCTGCAAAGCAAGATTTCTGCTCGTCTT
CGCCAACAACGCGTCGCTGCTTATCTTGAACTGTTCAGCAAATTCGTCAATCCCAAGGCT
ATGTACCAATCAGACAAGTTACACTCGCTTTATCTTGACATTATTGCACAAGGAGAGGTC
AAGCTTCAAAGCCTCGCCCTCAAATGTCTCATGACATACAAATCACCGAGCTTGACGCCC
TATGACGAGCCCTTGCAGGGATTACTCGAGGACACAAAGTTCCGGGATCAACTATCCCGG
CTTCAATTGGGCGTGCATAGCGAGACAATCGACCCCCGCCATCGCGCAGAATTGCTACCA
GTCGTCATCAGGCTTCTATATGGCTTTATCACCAGCAAGAGGGGTCGGAACAGTTCTGCG
CAAGGACTGCATGCACGCAAACAGGCCGTCCTGACTGCTCTCAGCGGATGCACTTCGGAT
GAACTGTCGACACTGGTTGACCTTATGCTGGAACCGTTCGACAGCGCCAAGCCCATCCCC
GCCCCGCCTCGACAGCAATTGGGGTTCTTGACGCTTCTCCAGGATCTCTTGAGGTATCTG
GCACCTCAGACATTGCCACACTGGCCTCGGCTTCTCCAGGTGACAACAAGTCTTGTGAAC
TCGGCACAGGCGACCATCGACAAAGAGCTTCAGGAGGGAGCCGAATCGGTGAATTCTTCA
ACAGGTGATGCAGGAGACGATGTCCCAGAAGACGGGCCGGCGACAGGACAGCTGCGCAAT
GTGCGATCGACCGGCATCCGACGTTTGGTTCAATTCCTTCGCAGCCCAGTGGACTTTGAC
TTTGCCGGTTTTTTACCTGGCATTTTTGCTGCTGCGATATCGCCTCGCCTTGACAAGTTG
GAAATAGAAAATACACAGGCCCCGTCCGGAACCCTTGACCTCATCGCGGTGTTGGTCTCC
GCGCCCGATACTCTGGTTATGCTTGACGGAATCGAGCCACGGACTTTGCCGAAAGCGTTC
GCTTGCATGACTGCTGTCAAAGTCAAGCCGGCGGTGATCGGGCGCGTCCTGGACATCATC
GAGTCTCTTCTAGCTTCCGCCGAAGCACCTGCCCCTCTGCAGGTTTTGCAAACCCATTGT
CAAGTTCTGCTTGACCGCGTCATCCGGCTCATCCCGACTTTGTCTGGTACCTCAGGAGAC
GATCTCCTACGACGGGTTTTGAGCATTCTTTCCGCTCTCTCATCCATCGTCACCGACGGC
AAGCAAGCGCAGCAACTGGCCTCCCTGCTCGGTCCAATGCTCCGCCGCCCGGGCAAGCAG
ATCTCCGAGAAAAGTAAAGCGGACATTTTGACGACGCTACAGCGACTCTACTCCCTCTCA
CCCGACTTCTCCGACGCGCAATCTCAATTCTTCCAGTCTCATTTCCAGCTCATCAGCAAT
CAGCTACAGACTCTCCATCTGTCTGTCTCGAGGAAAGCTTTGTTGCCTGTTTTACGGGCT
TTCAGTGAGACCGACTCTAGTCTCAACAACAGTGTCCGTCTGGCATGCGATCTGAACGCG
TACTCGAAGAAGCGACTCGATGAGCCCGATTTCGACAAACGTTTGGAGGCCTTTGCAGCG
CTGACCGACGTCGATGCCTCATCTCTTCCAAACAGCGCCACGAATTGGTTGCCAATACTA
CGAACCACACTCTTCTTCATTCACGAGCCGGAAGAGCTATCGATACGTACCAACTCCTCA
GCAGTACTTCGCCGTTTCATCGATACGGTCGGGTCCGCTTCCGATGGGCCTTATGTCGAT
CTCTTGCAGCATGTTCTCTTGCCTGGTCTGCGTGGGACCATACGCTCGAAACTCGAGCTG
GTTCGGAACGAAGCCCTTCTAGTAATTGCCCACGGGGTCCGAGTCTGCTTTGGACTTCCT
ACTTTGGCGGAGATGCGTCCGTTGCTTGCGGATGGCGATGACGAAGCAAATGTTTTCGTG
AACATTGGCCACATCCAGGTGCACCGCAGAGTGCGAGCGGTCCGGCGTCTTCGCGACTTC
TTCTCTGAGGGTATTATCTCTGAGAACAACTTGTCCAACATCTTCTTGCCTCTGCTGGAG
CACGTCATCAACGGTGCATCGGACGTCAGCGATCACCATCTTGTCAACGAGTCGGTTCTA
TCGATAGGAGCCCTAGCGGGCCGATTGCGATGGTCAAGATACTCTAGTCTAATCATGCGG
TACCTTCGACTTGGGTCAGCAAAGACGACACAGCAAAAGTACTACATTAGAACGATCTCT
GCGATCATCGACAACTTTGGCTTTGACCTCGATGCTGCGATTGGCCAGCCTGAGGAGGTA
TTGCCGCCCGATGAAGGGGACGAGGATCAAGACGACAAAGTCGAGCGCGATGAGGTCGCT
GCGATCAATACCAAGATCGCCCAGACAGTCACCGAACGACTCCTACCAGCACTGTCAAAA
TTCCTGTCTTCTCGAGACGAGACGGATCCCAGTATTCGCATCCCGGTCGCACTCGCCGTG
GTCAAGCTCGCAATGAAAATCCCAGGGGATGCGGGAGCGAACGAGGTGATCCGCGTGATC
ACAACGGTGGCACAAATTTTGCGTAGCAAAGAGCAAGACACCCGAGACATCGCACGGGAC
ACCATCGCAAAGATAGCCGTGTTTCTCGGACCCGCCTGGCTCGCTCGGACTCTGGGAGAG
CTTCGCACTGCACTCCAACGTGGCCCTCAGAAGCATGTCATGGCTGTGACGACGCACTCT
ATCCTCGTCCTTGCCACGACAGAGACGAGCGGCAGGTTCACCGATCTCGATGAGGCTGTT
GCGGACTCGGTTGGTATCTCTGCTGAGGTCATTTGGGGCGAGTCCGGCCAAGATGTCGCT
GCTGAAGGCTTCAAGACGAAGATGCGCGAGGTCCGCGGCGCCAGTTCGAGAGGAATGGAC
ACTTTCCAGCTGGTCTCTCGACTCGCGTCCGCCTCGAAGCTTGGCGCGATCCTCAACCCT
GTGCGCGAGATCATGAGCGCATCGCAGGCAGTCAAGACCATGCAGCTCGTCGACGAGGTG
CTTCGCCGAATTTCCCTCGGCTTGAATGCCAACTCGATGCTCTCGCCAGAGGACATCCTA
TCGATGTGCCACTCCCTCATCTCGGGCAACTCAGGGTACTCCAAGCCAAAGCGCAAGGCT
ACGAAGGAGAAGGAGGCAAGCGAGACACACCGAGTGCAGATGAAGCGTGATGTGAAAGAA
GCCGAAGATTTCTTCCCGCTCAACGCCCACAAATTCGTCACTTTCGGCCTCGACCTGTTC
GTCACGGCTTTCCGTAGGGGCAAATTCGATTTCGCGGACGTCAACATCCTCTCACGGTTG
GCACCTCTGGTCAACGCAATCGGCAACACCTTGTACTCCAAGACGTCTTCAGTACTTGTG
CTCGGTCTGAAGGCCGCTGCTGCGATCACTCGCTGTCCCATCCCTCAGGTTGACGAGGCA
ATGCCAGTATTCATCGTCAATATCTTCAAGATTATCAAGGCGTCTGGCGGTACTGCAGAA
TCTGAGACGGCGCAAACGGCGCTGAAGACCTTGGCTGTCATCTTGCGAGATTGCAAAGCT
GCAAAAGTATCCGATACTCAGCTCAAATATCTCCTCGAAGTTATCGAGCCGGATCTAGAA
GAGGCTTCAAGACAAAGCGCCATCTTCACCCTCCTACGCTCCGTTGTTGGTCGCCAATTC
GTCGTGCCCGAAATTTACGATCTCATGGAGCGCGTCTCGTCGATCATGATCACCAGTCAA
TCAACACAAGTGCAGGAGCTGTGCCGCGGACTGCTTATGCAGTTCCTTCTCGAATACCCT
CAAGGCACCGGCCGCCTCAAATCGCAAATGACTTTCCTAGCTCGCAATTTGGACTATGTG
TTCGAGAGCGGTCGGCTTTCCGTCATGGAAGTCCTCGCCGCCGTCTTTGACAAGTTCTCC
GACGATCTTATCGAGGAGTACGGCGACATGTTCTTTGTTGCGCTTGTCGCGGTCTTAGCG
AACGACGATTCTGAGAAATGTCGAAGTACAGCCGGACTGCTCTTGCAAAAGCTCTTCACT
CGCTTCGGACGCAGACATCAGCAGAAGACCTTGGAGGTGCTGAAGGGCTGGGTGAGCGGA
CATGGGCAAGAGCAGAGTCACGCTCTGGTCAGCGCCTCTCTTGCAGTCTACGCGCTCGTA
GCGGAAAGCGATCACGTCACTTCGGCATTCGTGCACGAGGTAGTCGACGTCGTGCCTCCC
ATCATCGTCTCATCCGCGAATGCCCTTCGTGCTGCGGAACAAGCCGATGGGAACGTGCTC
TTGGACCACGACGTTCCCCGACAAGCCCTTTCAGTGGTGGCAAAGATTGTCAAACTGCCC
AGTCTTTCCGCCAGCGACCTCCCCTGGTCGGATATTAGCGCCCATCTTCTCTTTCCCCAC
ACTTGGGTACGGCACGCGGCTGCCAAATCACTCGTTGTGCTGCTCACGTCTGGCGGGTCG
GCGCTTGAACTCCTCGGTGTTGCCGAGCAACTGGAGGTGGCGCAGAAGTGCTGTATGCTG
TTCAAAAGCAGTCATGGAACGGAAGGCGAATATATAGTTGTGGACCCGAAACTGGCGGAC
GAGCTCGTCAAGATTCTGTGGAATCTGGCGAAGCATTGGGCGTCCACGCAAAATGAGCAA
ACGACTGAGCCTGCAGGGACTGAGCTCGAGTCCGAGGACCCCAAGGATGTGGGGGAAGAG
TCCGCAGAGAGCACCAAGAGCCCGCTGTCGTGGCTCATGTCCCGCATGTCTTTCGTGCTT
CGGCAACTCATCATTGACCGTCCGCCCTCCTCTCAGGCTACACACGGCGGGGAACCTTGG
ATACCTCCCGTCATGGCCATACTGCGATTCTTTGCCGGGACATACGAAAATCTGTCCAAA
TCTCAAGCCGTCCAATATCTGCCCCATGTACTCAGCCCAATACACCGGATCTTGGACGAC
TCGGAGCTGACATCGGACTCCGCCCAGCTCGAGGTCCGAGACTTTGTACAAAGCAAAGTA
CGCTCAAGCGAGTTCACGCGCGTATGGGAGCAGCTCCGTCAACGCATGACCGAGAAGAGA
GAAGAGCGCCGCCAGGCGCGCGTCAAGATGAGTGTGTCGGATCCGCAGAGATGGGCCGAG
CGGCGGGACAAGCGCGGGTCGATGAAGAAAGAGGCGAAGAAGCGCAAGACCAAGGCATTC
GCGGAGGGCAAGATGCGAGGCAGGCCGATGAAGCGGCGAGCATGA
>gene_sp10055070.1	locus=tig00016136_pilon:75553:79000:+	len:789
ATGCCAGATAGGCCATCAGCAGTCCTGCCTACGGCTCTCAATCTGCCAATCTTCAAGAAG
CTCGCCAGCAAGCGAGTTGTACTGGCTTCAGCCAGTCCGCGCCGGAAAGACGCATTGGAG
ACATCGGGCTTGCGGCCCGAGATCATACCGTCCACATTTGCCGAGGATCTACCAAAAGAT
CGATTCGAATCGCTGGCAGATTATCCCGTGGCCACAGCTGGAGAAAAGGCTACTGAAGTG
TATGAGCGTCTTTTGAGGGAGGATGACCGAGATCCAGCAGATCTTGTAATAAGTGCCGAC
ACGGTCGTCATCTTTCCGCCATTGAAGGAGACTAGGGCTGGTGGAGCTTCACACGGGGAG
ACGTCTGAGGTTCTTGAGAAGCCTATAAACAAGGAGGACCAGATGAGGAATCTGACACTA
ATGGCGGGACGAGCCTGTGAGATCATTACTGGCGTGACCATCGCGTATCCCTGCGTGCAG
GCCCCGGGTTTCAAGCTCGAGTCCATATCATGTTCAACTATATGTCACTTCTACGACACG
GTGTACGATTTTCTCAAAATCTGGCTCGCCTCATCAAGGTCCATCTCGCTAGGGGGAGTG
AGCGCCTTGGTCAACAGGGAGTGGCCCAATCTGTTGATCGCATCTGGATACGGTAGGAGA
CGCATCAAGAGCGTTGAGCGCGTCGGCGACAACCACGTGGGAGTCCCGCTTGGGGCACGA
CTTCTCGCTCTGTCGGTAGCCGCCAATGAGGATGGAATGCCTCCATCTCGAGGTAGGCGC
CCTGAATGA
>gene_sp10055080.1	locus=tig00016136_pilon:87535:88381:+	len:702
ATGGCTTCTTTCCTGCAGCAAGACCTGGGCGCCGACTCGGAATCGGACGCGGACGATGGC
GACTTCGTGCCAGCGCCTTCGCCACCACCCAAAGCCAGAGCTGGGTCTCCCGATGCCGAT
GCCGAGGCGACTAAGAAAGCGGACGAAGAGCAGGAAGCACTGGACCGAAAACGCAGAGCT
GCAGAAGCGTTCGCCGCCATGCAAGCGGAACCTGAGGCTCCCTCAAGCTCCAAGCGGCCT
TTGGACAACGTCTCGGATCACGCCGATGGCATGGTCGAGGCCGACGACCCAGAGGCAGTA
GCATTCCTGGCCAAGAAGGGCCAAGTTTCCGATTCCCCACCGGAGCTACGTCAATCCCTA
AGTCTAGACCCCAGTGGGAGGGGGGCAGAGGCAAAGGCGTCGTTACCCACTCCTCCGCCG
GAACCATTGCAAGCGCCGCCGAAACCGAAGCCTCCCATACGCCGTAAGCCTCGGCAGTCC
CTAGAAGCGATGTCCGCTGCACTGGACAAGGGAAAGAAGATGACCACTTTGGAGAAGTCA
CAAATGGACTGGAAATCCCACATGTCGTCTGACAGCAAGATCCAGGACGAACTGGATGCT
AACCGACGCTCTGGAGGGTACCTGCAGAAGCGTGACTTCCTGGACAGAGTGGACGAGCGA
CGGTCAGGGACGTTTGAGGAACACCTGAACAAGCGGCGCTGA
>gene_sp10055090.1	locus=tig00016136_pilon:88493:89966:-	len:1065
ATGTCTCAAATACCCTTTGCCGACGATCCTCTAGCTCAGCGCATCCTGGGTGATGGGCAA
ACAGGTCCTGCAGATGGTGTTGACATCGATAGGACGAGCCCACTCGACCTTGATCTGGTC
GTCAAGGTCTTGGCCGGGACAATCTTCTCTCCGGTCTTCTGCGTATTCGTCCCCCTCCTC
GTGCTATCGCAGACCCGGGACAAACAGGACGCATTTTTCCTTGGGTCATGTCTCTGGACC
GCTGCTGTCTGCCTTCTGGCGCTCTGGAAACATGCGGATCGCATCTACGCATGTCAGGGG
TCATGGCTATTCGCACCGCCCAAGCTGGATTGGGAGGCGCAAATCGTGCTCATCACGGGT
GACGCCAAGCAGGTAGAGGCTACCGCAGAGAAGGTGCGAGAGGAGGTCGGCGATCCGACA
GTCATTGTCAACAATGCCGGCGTGGTCAAAGGCAAATTGCTGCTCGACCTGACGGAAGAA
GATGTACATGAGTACGCGCAAGTCACTTTCGACTCGAACACTCTATCACACTTCTGGGTG
CTGAAGGCATTCCTGCCAGCGATGATCCGCAAAGGTCGGGGTCATATCGTGACCATGTCA
AGCATCATGGGCTTGGTAGGCTCTGCTCAGATGACCGACTACTGTGCCAGCAAAGCCGCT
CTCGTCAGCCTGCACTCTTGCATCCGTTTCGAGCTCGACAATCGACATCGTACACCAGGG
ATCAGGACGACTCTAGTTCTACCCTCTTTCGTGCAGACCGGCTTGTTCAGCAGGAGCCAA
CTGCCAAAGTCACGGATGTGGAACTTTCTTGCGCCCCAGGTGCAACCCCATGAGGTGGTC
AAACGGATCATCGCGGCTATAGACTTTGACGAATCGGAAATCATTCGCCTGCCTTTCTAC
ACCAACTTGGCGAGAATCATGGGTCCAGGCATTGGACTGATGCCGAAATGGGTTACAGAC
TTGCTTCAATGGATTGCTGGTGCCGACCACGCGATGCAGGAATACGGTCCACACCCGGAT
GCCGCCGAGCGTCTGTCACCGCCTGCAGCGACAGGAAAAGCTTGA
>gene_sp10055100.1	locus=tig00016136_pilon:92451:93888:-	len:1212
ATGGTTGCAATCGACTATCCGACCTTCTCCGACAGCCCCTTCTTCTTTGACAATCGCTTT
CTCTCCATTCCGCAGGATGAGGCAGAGATCGTCCGGGACCGCCACCCGATGAGGCCGTTT
CGTCTCGAGCTGACGACCCAACTCGTCCTTGGCTATGGCCTACACGATCGAATGTCTATC
CACTCGCCGCGTCCAGCGACATCGGATGAGATGCTCGAATACCATTCGGAGGACTACATC
GACTTCCTGAATCGGGTTCTGCCTGCCTCGAAGTCCGCCATCAAGATGAAGAATCTAATC
GAGTTTGGCGAGAGTCGTTACAATGTGGGAAATGACTGCCCCGTCTTCAGCGACGTCTTC
GAGTTTTGCCAAAAGTATACTGGGGGCACTCTGGCGGCTGGGAGGAAGCTCGCAGGCGGA
GAGACAGATATCGCCATCAACTGGAGCGGTGGGCTGCATCACGCGAAGAAAGGCGAGGCG
AGCGGATTTTGCTTTATAAACGATATCGTGCTTGCCATCTTGGAACTGCTCAGAATACAC
CCTCGCGTGCTCTACATCGATATTGACATTCACCATGGCGATGGAGTTCAAGATGCGTTT
TACTTGAATGACCGAGTCATGACGGTTTCCTTCCACAAGTACGGTGGATTGTTCTTCCCC
GGCACCGGTGGTCTGGCAGAGACCGGCGCCAAAGCCGGCAAGAACTTCTCCATCAATGTC
CCATTGAAAGACGGAATCGACGACGAGTCGTACATCTCCCTGTTCAAATCAGTCATCGAG
CCGACCATTTCGCGATTCCGCCCGTCGGCAGTCGTGCTACAATGCACTTTCAACCTCTCG
ATTGCCGCGCATGGGGAATGCGTGCGATTCGTCAAGTCTTTCGGCTTGCCGCTGCTGGTG
CTCGGCGGTGGCGGGTATCGGATCAGCTCGGTTGCCCGATGTTGGGCGTACGAGACCGGT
ATCTTGACAGGAGCTGCCATGCCCGAACAACTCCCTCGGACGAAGTATCACGAGTACTAC
GCTCCCGACTACAGCCTGCACCCACCATTGACGCAGCCAAAGGAGAACAGGAACAGTCCG
GTGGATCTCGAACGAATGCGCATACATATCCTTGAGAAGCTGCGATACGTCACGCCGGCG
CCGAGCGTGCAGATGCAGGAGATACCTCCAGGCATAGAACAATTAATGAAAGACCGGATG
GAGGAGGACTAG
>gene_sp10055110.1	locus=tig00016136_pilon:94106:95335:+	len:984
ATGGACCCCTCGTCGTCGAGCGCATCAGCGCAAGTCACTCTTCCTCCACCACTTCCCGGA
ACAGATGCTCCTCAGGATGCATACGAAGCTGCCACCAGAAGCCTCTCCTTTCCACTCGCA
TCTCAAGCGCAGATCAGTGAGTCATCTACGAGTGAAAGGCAAGAAGCTGAATCTGTGACA
GTCGTCGACCTCCTCGTCCGGACAGTCTATCTGGTCTTGACTCTCGGGAGAGGTGGCCAG
ACGCTTGGCGAGGAGTACACGGACATCTTGCCCGCTGGCCTTGGGCTAAGAGTGCAGCGA
CGCCTTCTCACCATCTTGCTGCTCCTCTTGCCAGCCGTCCTCACCAATCCGATCTTCATC
CAACGTCTGCGCTCACCCGATGGCACCTCGGGCAGATGGCAGGGCGCGAGGTCCCGCCTG
GCCGCTTTCCTCGAGTCACCCTTAGCACGCATACTGCCCGAGCTGCACCTCGTGGCCTTC
ATGTTTCGGGGCAGATTCTTCGAAATTGCTCGTCGTATCACGGGCCTGTCATATCTTTCG
ACACTTCCGCCTCGACCGCCGGAACAACAGCATCCGTCGTATGAACCCCTGGGCCTGCTG
ATGCTGATCCCGCTCGCGACTAGGCTCCTCTCATATCGTGACAGGGGCTCTCTCGGCTCG
GCATCAGCCTCACGTGAAGGTCAAGCAGTTGCATTTGACGGACCCCTACTTCCCATCTCG
CCCCCAATGACACCTCCGGCTTCCAACGAGCAGACCATGCTCCTAACCAGGCCCCAGTCC
TATGATACTCCAAATACCTACCTCACTCCGGACGCTCAAGCGATATCCGAAAGACAGTGC
ACGCTCTGTCTCGAGCCACGAGGGACGGGCGAGGGCAGCGGAGGGACGGTAGCCGTGACA
GAGTGCGGTCATGTCTTCTGCTGGGGCTGTCTTGGCGGACTGGACAAGGTGGGTCTGCCT
CGAGAGACCCCGACGAGCGACTGA
>gene_sp10055120.1	locus=tig00016136_pilon:99228:102504:-	len:2970
ATGGCGGGCATTGGGTCGTTGCAAGAGCTGCAGGAGGCGCTGGCGGGCGTTGGGAGCTCT
TCTGCGCCGCAACTCTGTGTCGACGCGATCCTCTCGGTCAACTTTCCCGAGATCGAGGCT
CGTCCGGCTGTCCTTTTTGGTCTGTCTCGTGTCGAACCTGAACTCGACCACGCTGAGAAG
GAGCTACGGCAAGCGTTATCACTTCAAGGGAATGACTGGAAGAGCATATTCATCGACGAT
GTAACCAGAGGCGTCGACCAGCTCAGCGGGCAAGACGAGGCATTGGGATTGCTTCTCCGA
GGATCAGGTCGACTGGCAGAGATGAAGCGGAGACTGGACATCTACGACGGAATTGCGCCC
GTTTCACGTGCGGATGTGCCGGTTGCGAAACCTCGTCTGGATCCTGCGACTGCCAACTCG
ACCAAGGAGGACGACGGGATGGATCTCGATGATCCATGGGCGGACGGGGCTGAGGAAGAG
GCCGACTCGCCGGCGGTTGATGATCCTTGGGAATCCACCTCTGACTCCGAAGCCGTCCCT
GACGCAAAAGCTGCAATCAGGCAAGAGTCGCCTCAAACGGACGATGTCGAGGACGTACCC
TTCGAACTGCGTGCATTCATCGAGCAGCCCATCTACACGTCGGTGACTACCTTGGCCAGC
GCCGCTTCCTTGCACGCCTTGAGACTGGTCTGCGAGCGGTACGAGGAGAACCTCTGGCCA
TCGCGGCTCGAGATCCTTGGTCAGATCCCAGCATGGGTTTCCCCGGTCGACATCGAAGCA
GCTGGGCTTCTTCCCGGTGCTAAGGAGACGGGCGAAGAACGGCGATGGTCATATACCAAG
CAGCTGGACAGAACGTTTCTAGACCGGTTGGCGGATGTCCACGTATCATTGGAAAGCCCA
GCTGCGCAAAATCGACGACCATCTCCTTTGTCCGCATCTGAGTTGACTCAGTGGTACACT
GATAAAATCGAGGCTCTCGACAAATACGGTCTACTCGACGTGCAGCTGGCTTGGGTGCAA
CATGGCGCAGCTCAATCGGTCTCAGGCCTGGATGCGCTTGGAGAAGACCTGTCACTTCTT
TCTCGACTCGTGTACGACGCTCATCTCTCGCCCACGCAACACGCACAGTGGTCCCTAGCG
TCATGGCGGAGCGCTTCGCAGAGCGAACTCGTATCTGCCTACTTGTCCGGCTCCACAGCC
CTCACTATCGTCGACGACATACGACGACTTGTCCTGCCGTACTTATACGTGCTGGAATCC
AGGGCCGAGCGAGCGGGTCAGGCAGATCCGCAATTGGTCAACCGACTTTTGCACGACGCC
ATCCTAGAGCTGCCACTGCACCTGGCCTTGCCTGTCTTCGAAGCAAGCAAAGCCACATTA
CCCAAGCACGAGCGGCTAGTCAAGGACGATATGACAGTTTCCCGCCTTGCCCTTGCGTGT
CTTTACGGCAGTCAGAAGAAGGATATCTGGGCCACCATGTCTGCGATTTTCGAATGCTTA
CCCGTGTGGGATGTGTCTGGTGGAGATCTTGACTCAGACCGTGAAGCCACGTCGACCACC
CTGGAAAGCATCGCCACCTTTGTGCGACCGACCAAAGCGGGCGACTCGCCGCCGACACCC
AAGGACCTGTTCTTCTTCTTCTCTCCGTTGCCATTTGCCAGTCTCTCACGTGCACTCGAC
GTCCTGGATGTCCAGCTCGAAAGCGGAGAGGTTCTCGCCCGGTGGGACACGCCCGTGCAG
TTGCAATTCCTCCTGCAGTCGGCCAGTAACAAGGAGGAGCAGAGAGACCTAGCAGAACGA
ATGGTGCGACGGCAGACTTCGAAGTTGCACGGCGAACGAGAGTGGTGGAACTTGTGGACG
GACATGAAGAAGCTGAACGGTGGTAATGACGCACTCCTCAGAGGCGCTTTCGGCGCATTA
AACACTCAGGAGATGATGGCGATCCTGCTGGGCGGGGTGATGAGCTCGGGCACCACTTCC
CGACTGACATCATTCCACCCATTCCCGCCACTCACCATCCGCCACACTCAGAACAAACTG
GACCTTATACGGACCATCATCGACTCCGGCAGTGGCGCGACGAGGCATCCTGAAATCGTG
CTAGACCTCGTGGACAAGCTTGGTTACAAAGGCGATTCTGCCGCGCGCGCCGAGGTGCTC
GGCATGCTCGGCGAGGCTGCGGTCGAGCAACACGAGCTCGACAGCGCCTGGGAGCACTGC
GAGGCCCTCATCAGTCTCGTCGACCAGACCAAGCGCTCCTCTCGGCGCACTTCTGGACCG
CAAGCCGCTGGACATGGGCAGATTCGACAAGTGTGCTGGAAGGCTTGCCTCAAGCTTGGG
AAGCGGCCCGACGTGGACGTCCACCGGCGGATGACACTGCTGGGCAAGTCGATCGAGCTC
TGCCCGGCCGACCAAGTGTCTGGCATTCTCTCCGTGTGGCGCGAAGCGGAAGAAGCCTAC
TTGGCCGCTGGGCAAGAAGCCCGACGACGCCGACTGGCGGGTAAAGAGGCTGCCACCCGT
CCGACTCATTCCTCCCTCCCTGCCCTCTCCGTTGCAGAGGGAGAAGGAGAGGAAGAACGC
GTGCTGGGTTCACGCACGGCCGCCCGGGCTGCGCGCCTTGCCAAGGTCGCCCTCAACCCG
CTGAGCGCCAAGATTCCCCATCTGCCAGGTTCGGCCAGTCCCAGGCTCGCCTCGGAGGGC
TTCGCCACGGTTCTGAGCAGCGGCCTCTTCCGGTCCGCCTCGCGGGACAGCGATCGGCAT
CGCGATCGCGATCGCTCGGCTGTATCTTCGCCCCTGCTGCCTCATACGGGGGACGACGCG
CACTTGTCGCCTGCGCCAGGCGCAGGTGATAGGCTGGGCGCCGCGGCGTTCGGGGAAGAG
ACGGACGCGGAACGAGTGAGCAGGCATGCCAAGCGCGCCTTTACGCGCGGCGTGGGCTGG
CTGTTGGGTGCAGAGGAGGGCGAGGTGTAG
>gene_sp10055130.1	locus=tig00016136_pilon:104769:108822:+	len:3834
ATGCCTCCTCCGTCGGCGCCCGTCGCGTACACCACCCCACTCCATGCCTCATCAGTATCG
CATGCAGCTCAGTCACAGACGCAGATGCCCATCGCTAGTGCCGCAGCGCGTAAGCGCCAA
TCCCACAACCCCACATCGACCCTGCAGAGCGCATCACCTCCAAAGCCCGAATATCTCACG
GACGAATACGTTCTCCACCCGTCGGTATGGGCGTACAAGCAGGCGCACCCGCGCCGACCC
ATGGTCGGTTTCGGTCCGTACGTCTTGTTGCAGACGCTTGGGGAGGGCGAGTTTGGAAAG
GTCAAGCTGGGTGTGCACACCGAGTTTGGTGTCGAGGTCGCGATCAAGTTGATCAGGCGG
GGCAGTCTGGACGATGAGGTCCGCGCGAGTAAGGTTGAAAGGGAGATTGATGTCCTCAAG
ACGCTGCGTCATCCCAACATAGTCCGAATGTTCGATGTCATCGACACGGAGAAGTACATT
GGCATTGTGTTGGAGTTTGCTGGCGGTGGCGAGCTGTTCGACCACATTCTCGCCAACCGG
TATCTCAAAGAGAAAGACGCGCAGAAGCTCTTCGCACAGCTCATTTCGGGCGTGGACTAC
CTGCACAAAAAGCACATTGTCCATCGCGACCTCAAGCTCGAGAACTTGTTGCTTGACAAA
CATCGCAACATCATCATCACCGACTTTGGCTTCGCCAACCGGTTCAATCACGCGACAGAC
GATCTCATGGCAACCTCCTGCGGTAGTCCTTGCTATGCTGCGCCAGAGTTGGTCGTCTCC
GAAGGCCTATACGTCGGCTCGGCGGTAGACATCTGGTCGTGTGGCGTGATACTCTACGCC
ATGTTGTCTGGGTATCTCCCATACGATGACGATCCCGCCAACCCGGACGGCGACAACATA
AATCTGCTCTACAAGTATATCATGAGCACCAAGCTGAACTTTCCCGATCACATCACCGCT
CTCGCAAGGCATTTGCTTCAGATCATGCTCGTCCCCAATCCCGAGCATCGATGCACCATT
GACGACATCATGGCGCACCCCTGGCTGTCCCAATATCGGGAGGACTTTGGTCGATCAGTC
GAAGAACAGGAGGCCTTGTTCCAGGAGAACATGCACAGGAAGAGCCAGATGGCGAAGCGC
GAGCTCAACGCCAGAAAGCAATTGCAGCAAGAGGCGAAACAGGCGCGGGTCGCCATGATG
CGGAGTCAAAGCAGCGCGCCGGGAACTGGCGTCACCGCTTCCATGTTGGACGAGAGAAGG
AGGCGGCCCTTCACAGCCATCGCGGGGTCGAGCACTATACCGATCAACCTTGAGGGTGCC
GGACGACGCACACCTCCACTAGACGCTATCGCTCCTCAGCAAATATCGTCCATTGCCATT
CCCCCTCTACCGCAGTCCGCGTCTAGCTCGATCTCAATGCCGGAGGGACCCAGCGTACCG
CTACCCTTGCCCGCCGCGACGAATATGGAAATTGAGGCCCGGGTCAGGGCGCAATCAATG
GCTCCTGCTCTAACACAGACCCAGTCTGACAAGACTACGGCGACCACCTCTGAGGCTGTT
GAGAACGAATCGATGGACATAGACGCGAAGGGCAAAACACCAATGTCGGCCAACATCAAT
CGACATACCATCCAAGTCGAATACGATGTGGACGCGTCGTACGAGCGGGTGCAAGCCGAA
CTCGAGTCTTATCGCACAGCCAAGCCTGTCATTTCTACTCAGCCGCCGCTCGAGAATGCC
ACCAGCGATATCGAGATGGACTCGAACTCGGAACACCTTTTGGTCCAAGGACAAGAAGCG
ATTGCGGACACGGTTGATTCGGCCTCTTCAGGTCGTCCCACACCTGAGCTGTCTCAAGTG
GTCACCCCTATGGGCGTCATCATCCCGCCAGTGGTTGAAGAGGTCAAAGAGGAATTGCCT
GGAACTCCCACACGAGAAGCTCGATCGAATAGCGAGCCCGAACAAGCGGCGTCCCCCTCT
ACTCCTCGCGCATCAACAGCGACGGCCGCCGCTCAGCGTTTCGAGGTCGAACGGACCCCC
AAGGCCCAGAAGACCCTGCCTCCGTCTGCTCAACCGACCCCGCGGCAACAAGGCACCACT
ACTGCCGGGAGGAGTTCGCTCAATGCCGCAGGATTGCCGAAACCTCCGCCTCCCTCAAAG
GCCAACAGACGGAGCAAAGGGATGTCGCTTGACAAATTTGGCCTGGCTCGGCTGTTGGGC
CAGATCGCCGATGAGCCAAGAAGTGCTCCTCCTAGCTCGGGAGCAGCAGCTGCTGCCATC
CAACGCAGCCAGACAGCCGCCAGTGTGTCCGCTGGCAAGGGTCCGACGGGTCGACCGAGA
ACGGGAGACGCTACTGCTGATAAAGAGAAGGACAAGAAGTCTCGTCGCCGAACGTTGCAG
CTCATGGGCAACAGATCCTCCTCCCCTCGAGACGGCAAGACAACTGTTGCTACTCCAACG
ACAGCTACACCTCTCAGTCCCCGTGACACCAATGCGCCTCAACCGCAATCTCCTCCTGTC
GTCATCAGCAACGAAGGCATCCACCCACAAGCTCATGAACGAGAACGATCTTCTGCGTCC
GTCGTCACTATTGATGCTGTGGCTCCTCAACCAGGGAATCAGAAGGGCGCCTCAAGCAAC
GCCGCGAAGAAGGTAATGGACTGGTTCAGACGAAAGAGCCTGGCGAAGGATACACTCTCG
CACCTCAACAAGAATGCCACCTCTCATGACGACGGCGACAACGATTCCACTACCGGCTCA
TTCGTTCGCATCTCAGAGAGTGCCTCTCGTGGTCCAAGGATTGACACCATCGCCGCTGCG
ATGTCGTCGACAAGCTCGATCGCCCCGACTGCCGAGGGGAACCCTGCATTGTCAATGACT
GAGGTTTCTCCAGAACCTGGTCATTCCCCTCGCGACCGCTCAACGCCTTCGCCAGAAGCT
CGATTACCATTGGCATCAGCGGACAACAAGGCAAACATCTCAGCTGCACAAGGACCGACA
TCAACTATATCCCTCCTTCCTCCTGCGCGGCTCGAGGCGCCCACATCCTCTTCGCCATCG
AAGTCAGCCGCCAATACTCCCACGTCAACTGTGGCCAACCTGCCATCATCGACAAAGATG
CCCCAGTCGTCTGCAGCTCTGGCCTCCCGAACATACGACGAGTCCAAGATGTCGGTGCAT
CATGGGGTCGTCGACCAGTCCACCTTGTCGTCCAAACCGCCGAGAGAGGTCATGCAAGAG
GTCATCAACGTGTTGTTGGATATGGGCATCGACGTCAAGCGGGAAAACGAATTCAAGCTG
CGATGCGTACGTGTTCGACGCAGAAAAGCCGGTGCAACAACTGGTCTTGGTCTTGGCAGC
GTGATGAGTGTCGGCAGCGGCATGAACCCCTTCAGCCTGATGGGCAACGCCAGCACGAGC
CGAGTGAGCTGGATCCTAACTCGGGATGCCACAGACACTAATGAGCAGGTCGACTCGCGT
GGACTGCCAATGCCAAACAGCTCCTCAGTCTCGTCAGGCCTCAAGGGCATGCTCCTACGC
CGAGGAAGCAGCTACTCGTCGCATGCGGTCAACCTCAGTCGAGCGGAGAGCAACATTGTG
CTTTCCTCGCCGTCATTGACCTCTCTCGCGGCTGCCTCTGCACCTGTCAAAGAGCCGCTC
TACGGTGAACACTCTGTCGATTCGGGCGATGAGGTCAAGTTCCATGTCGAGTTGTGCCGG
ATCAAGAACCTGCCCGGCTTGTATTCACTCACGATCAAACGCATCAAAGGATCCGTCTGG
TCCTTCAAGTTTATCTACCAGACCGTCGTCGAACCAGACGGTGCACAACCCTGA
>gene_sp10055140.1	locus=tig00016136_pilon:109238:113539:-	len:3060
ATGAATCCGTTGCTTGCAGCCAGCAACGCGCTGAGTGCGCCGGCAGTCGACGATGACAAG
CTGTCCGACTACGTCCCAAACTCTCGGGATATCCGTATATCACGAGCGCCTTCGGCTGTC
GCCTCGGACGAGCATCATATCAACACCGCCCCGGTCACTCCCGAGCAGGAGAGCGACGGA
GAAGTCGAGATCGGCGAGGATGACGAGCTAGAGGAGGACGAGATCACGGCCACACCGGTG
CGCACACTGCGAAGGAGTGTGAAGATATCCCTGATGATCCAGTCCAAACCGAAGATCACC
GCCTCTGCCAACCGCAGAGCTCAAGAGGCCTCGGCCAAGAAAGCTGCTACTGCTGAACGG
AAAGCTCAAGTCGCTGAGATCGGCAAGAAATGTGGTGCAATTGAGCAAGCCAGGTTTGCG
GACTCAATGAAGCGTTTCACATACCTTCTTGGTCAAACCGAGCTGTTTCAGCATTTCATC
GATCTCAAGAAAAAAAGAGAACCGGAGTTTGCTGCCATGCTTGATGAACAGCTGAATAAA
ACGTTGGCCGGCAAGGGCAAGAAGAAGGCGGAGGACAATCGACATCGCAAGTCTGAGAAA
GAGGAAGATGAGGAGCTCCTGAAAGAGGAAGACGAAACGGAAGATTCATTCGTATTCGAA
GAAAGCCCGCCTTATGTCAAAGGCGGCAAGATGCGAGACTACCAGGTGCAAGGCTTGAAC
TGGATGATTTCACTGCACTTGAACGGCATCAACGGAATTCTGGCAGACGAGATGGGTCTA
GGGAAAACGCTGCAGACAATCTCATTCCTCGGATATCTCAAATTCCACCGCAATACGGCG
GGACCTCACCTGATCGTCGTGCCGAAATCGACTCTTGACAACTGGAACCGCGAAGTAAAT
AAATGGGTACCCGGCTTCCGCACGGTGGTCCTGCAGGGCGCGAAAGAAGACCGGGTCAGC
ACCATGTCGGTGCACTTCGAGGACTTCGATGCGTGGTTCAAGACCAAAGATGACAGCGAT
CCCGACGCGGTCGTCAAGCAGCTGCACAAAGTGCTGCGGCCTTTCTTACTGCGACGTGTG
AAAGCGGACGTAGAACACTCTCTTCTGCCGAAGAAGGAAATCAATCTCTATGTCGGTATG
ACCGACATGCAGCGGAAGTGGTACAGGATGTTGTTGGAGAAAGACATTGATGCGGTGAAT
GGCGCCACAGGCAAGAAGGAGGGGAAAACTCGCTTGCTCAACATTGTCATGCAGTTGCGA
AAGTGCTGCAACCACCCTTACCTCTTTGACGGAGCCGAACCGGGTCCTCCCTTCACCACC
GACGAACATCTCGTCGACAACGCCGGAAAAATGGTTATTCTCGACAAGCTTCTCAAGTCA
ATGAAGGCCAAAGGCTCTCGCGTCTTGATCTTCTCGCAAATGAGTCGTGTACTCGACATC
CTCGAAGACTACTGCCAATTCCGCGAGTACAAATACTGCCGTATCGATGGCGGTACAGCC
CACGAAGATCGTATCAATTCGATTGACGAGTACAATGCGCCGAACAGCGAGAAGTTTATC
TTCCTATTGACGACTCGAGCAGGAGGTTTGGGCATCAACCTCGTCACGGCCGATATCGTG
GTCTTATTCGATAGCGATTGGAATCCTCAAGCCGATTTGCAAGCCATGGATCGAGCTCAT
CGTATTGGACAAACGAAACAAGTATATGTGTTCCGTTTCATCACCCAGGATGCTGTGGAA
GAGCGGATATTGGAACGAGCTACTCAGAAGTTGAAGCTCGACCAACTGGTCATCCAGGAG
GGCCGAGCGCAGCAAGCGGCAAAGCTGGCATCGAACAAAGACGAGCTGCTGGACATGATT
CAACACGGCGCCGAGAAGATCATCAACACCGCACAGAGCATGTTGATCGACGATGACATT
GATCAAATCATCAAGCGAGGCGAAGAGAAGACTGCCGAACTGAACAGCAAATATGCTGGT
CTAGACCTTGATGCGCTCAACAACTTCAAATCGGAGAGCTTGGTCAACACTTGGGAAGGC
GAAGACTTTGCTGGCAAGCCAAGCGAGAACGGAAAGGGCAATTACTCCATAGACCAGTAC
TACCGAGACAACATGAAAGTCGGCGGCAGCAGCAAGCCCGACAAGCCGAAGGTTGTGCGG
CCTCCGAAACAGGTACATATCAACGACTTCCAATTCTTCCCACCAAGATTGGTAGAATTG
CAAAATCGCGAGTTCGATGCACATCGCAAGGCGCAAAACTACGTTGTACCAGCACGCGAG
CCCGAGGAGGGGGAGACAGCGGAAGAGGTCGAGGCTGAGCGGGTCGAGGAGCAAGAGCGA
ATCAACAATGCTGAACCCTTGACGGAGGAGGAGGTCGCTGAGAAGGATGAGCTGGCAGGC
GAGGGGTTCCTCGACTGGAAGCGAAACCATTTCCTTGCATTCATCAAATCTCTGGAGAGA
CACGGACGAGACAACTTGGACAAGGTTGCATTAGAGATCCCAGACAAGGCCGAAGAGGAG
GTCCGCGAATATGCCGCCGTCTTCTTCGAGAGGTACCACGAGCTCAAAGATGCCGACAAG
TACATGGATCGCATTCAGGCCGGCGAAGCAAAGCTCCGCGAGCAGCAAGAACGCATCGAC
GCTCTCCACAAGAAAGTCCGATCGTACGCGTACCCTATGCAGGAGCTCAAACTGCAATAC
GGGCAGAATAAAGGCAAATCCTACTCGGACGAAGAGGACCGCTTCCTGCTGGTCCGCATG
CACCATCACGGTATCGACCGGGAAGACTGCTACGAACTGATCAAGCGGGACGTGGGCGAA
TGGCCATTATTCCGCTTCGACTGGTTCTTCAAGTCGCGCACGCCCGACGAGCTACGAAGA
AGAGGCGCCACGCTCATGCTCTGCATCATGAAGGACTCCAAAGATGCCGATGACGAGAAG
AAGCCGAAGGCCGGAGCTCGAAAACGGCCGGTCGACGAGCTCAAGGCGGGTGCAGGGTCG
AGGGATGGGACTCCTGCGTCGACAGGGGAGAAGCGGAGCCACAAAAAGAAGAAAGTCTAG
>gene_sp10055150.1	locus=tig00016136_pilon:113785:115207:+	len:1308
ATGAGCGGTCCACCAGTCGCTCAGGCAGGTCTCGCCCACTCGCAGACGACTCAGGCCCCG
GGACCCATCCCAAATGACCTGCCCGTCGCCGGCGACTCATCTTTGGGGCGCAAACGCTCT
TTGTCCCCGCAGAAAGATGAACGCGCCAGTAAAGTCTTCCGCAAAGACCCCAAGGAGCTC
GACTTGAGGGCCGAGGAGGAAGCAGCCAGGCGACTCAATGCTGGCAAGGCAGCCGGGAAC
TGGACCTTCTCCGGCGCTCGAAACCGCGGCAAGAGGTCTGAACTATTCGGGCCTCACACT
CTGCGCAATCGACTCATGTCTATAGGAAAGGATCACGGCATCACGTTTGACGAAGACGCG
ATGAACTACATCGCCGTCGCGGCCGAGACTCGCATCCGCGCGCTGCTCGCGTCTTCTTTG
CATGCGCAGAGACACCGGACCACTTCAAACCATCTCCATGCCCCACCGCTCGCCGAAGGA
TCCAAGAGAGCGCTGTGGAGTCAAACCGTCCAGTCCAGTCCGAACGCCGTTATGGACATC
TTGGCGCGCCAGAACAGGGAAGCGGAGCAAACATTCCGCGCATCACGAATGGACCGCTTG
GCTCGCGAGACGGAACAAGCGAGGGTACGAGAGCGAATGGAACAGGCGCAGAGCCAGCCA
TCAGGTGGAGGCGGAGCAGAAGACGCCCCTACTAGCGCTGGTCCTTCGACACCGCGAGAA
AAGCCATCGGGTACACCGGTGTTCGGGGCAGTTGCCTTGCCCAGCGATAAGAAGAAGTCG
GCATCGACAAAGAAGGCTGGCAGTGGCAAGGACGTCAGCGCTGCCGTTCAGCATAGAATG
AGCAATTCGACTGCTATTAGCCAGACGGGCATGGCGAAGAAGTACGCATGGATGACGAAC
GCGCCTGCAATCTCGAGCAAACTCAAGCCAAAGAAGTCCAAAGCATCAGCTTCAACTCCG
AACGGTGACGAAGGTGGACCGAGTCAGGCAGCCACTCCGAACGGTGACGCCGATGACTCG
GACGCCGCCCGCACGCCGACAAAAGCCAAGCGGAAGAAGAACAAGGCGGTCGCTGTGTTG
CCCACTCTACAACGAAGAAGCATTGTTGTCGGGAGAGATGCGAACGGGGAGAGAAGAGTT
CTCGACGATGGAGCTCTGACCATGGTGGACTTGGTGTGGGCAATGGAGCGAGACACAACC
GGCAAAGGCATGGGAAGCCTGGACGAGCTCGTGCACAAAGTCTACGCCAGGCGGGGAGGT
CCCTGGGGCTCAGACGAGGCTCCGCCAGATGTGCAAAAGAAGCTGTAG
>gene_sp10055160.1	locus=tig00016136_pilon:115411:116148:-	len:294
ATGCCTCAAGAAATCAAAGACATCAAGCAGTTCCTCGAGATCGCCCGGAGAAAGGATGCG
ACTCTCGCCCGGATCAAGAAGACCGCGGTGAAGTCGCACACCACCTCCGCCTCGGCAAAG
GCCAAGGCTGCCGCCAAACCCCAGACCGTCACCAAGTTCAAGATCCGATGCTCCCGATAC
CTTTACACCCTCGTCCTCCACGACAGCGACAAGGCTGACAAGCTCAAGCAGTCGTTGCCC
CCAGGACTTAAGATCGAGGAGATTGGCTCGAAGGCGGCACCCAAGAAGAAGTAA
>gene_sp10055170.1	locus=tig00016136_pilon:116455:117815:+	len:810
ATGCCCAAAGCCACCAAAGGTCGCTCCAAGCCCGCTTCGGCTCCTTACGGCACCAAGAAG
ACTGCCAAGCCCACCCAGAACCCGCTTTTCGAGAAGCGCACAAAGACCTTCGGTATCGGT
GGCGACATCCCTCCCAAGCGTGACTTGACCCGCTTCGTCAAGTGGCCCGAATACGTCCGT
CTCCAGCGCCAAAAGGTCATCCTCAACCAGCGCCTGAAGGTTCCCCCTGCCATCGCCCAG
TTCTCGCACACTCTTGACAAGAACACCGCCACCCAGCTTTTCCAGCTTCTCAACAAGTAC
AAGCCCGAGAGCAAGCAGGAGAAGAAGGCTCGTCTCCTGTCCGAGGCCGAGTCTCGTGCC
AAGGAGGGTGACAAGGCCACCACCAAGGACTCGAAGAAGCCCGTCTTTGCCAAATACGGT
CTCAACCACGTTGTCGCCCTCGTCGAGGCCAAGAAGGCCAAGCTCGTTGTCATTGCCGAC
GATGTTGACCCGATTGAGCTCGTCGTCTTCCTGCCCGCTCTCTGCAGGAAGATGGGTGTC
CCGTACGTCATCGTCAAGGGCAAGGCCCGTCTCGGTTTGATCACTGGCAAGAAGACCTCT
GCCGTTGTTGCCGTTGACGACGTCCGCTCCGAGGACCAGCAGGCTCTTGCCAACCTCGTC
TCGGCCGCCAAGGCCAACTACCTCGACAAATCCGAGGAGATCCGCCGACACTGGGGCGGT
GGTATCCGTGGCAACAAGTCCGTCGCGAAACTTCGCAAGCGGGCCAAGGCTGCTGGTCAG
GACGCCAAGAAGATCGACATCAGCCTGTAA
>gene_sp10055180.1	locus=tig00016136_pilon:118052:120836:-	len:870
ATGTCGACGGTGGGACTAGCGATGAGCTCTGCCTCGACATTGACCTTTACCCAAGGTCTC
ATCGTCGGCCAGGCGTCATTCCTTATCCTCTGCCTGCTCTTCATTCGCTATGTAGTCTTC
TCGCCGTCTGAAGAGCTCGACGGGGACTCGTGGAAGCGAAAGAGAGATGAGAGGCTCAAG
AAGAAAGTACTTTCGAATAATGCAGTGCCAGCGCCCCCTGCTTCGCATCTTCTTCTCAAG
ACAGGATACGAGATGGCCACCCATCCCGCAGAATCGACTGGGTGGATGAATGTCATACTG
GCTCAGGTCCTGCAGGGTTATAGAAATGACCTGTTGTCGGCTGGCGGCGAAGAAGGCGCA
AGGCAGAGGATCGAGAAGTGGCTCAACCCGGACAATGGCGCAATGAGCTGGCTCGATCCG
ATCGAAGTGAATGCCTTGTCACTCGGTACCTCATTCCCCCTGCTGTCCAATGCGCGAATC
AGACCTGCAGACGGCCAAGGTCATATTCGCGCCGAAATCGACGTCGACTACTCCGACTCA
TTGTCTCTATCGCTCTCTACATCTGTCCTTATCAACTTTCCTCGACCGCGTTTTGCTGTG
TTGCCCGTTTCTCTCGGTGTGGAGTTGGCATCTATTGGTGGCACTCTCAGCCTGCAAATC
CATGATCCGGGTAAGGACGAGCAGCAGCATCTGCACGCTTGCCTGCTGCCAGACTTCCAT
CTCCATCTGAAGACCACTACTCTTCTAGGCTCGAGAGCCCAAGCTACAGGGATCCTGGCG
ATAGCTCACCTCGTCGCCGGCGTCTTGGTCTATGTGATCTTTTGTGAGCGCGTGGCAGAA
AACCAAGAAGCAATGCCGTCAACTTGCTGA
>gene_sp10055190.1	locus=tig00016136_pilon:121197:123617:+	len:2304
ATGGCCTACATCGCGAACGTCGGCCATACGAAGAGGCAACGAGGCGCGGTGACGGATGGC
CTCGGTCAGGCTACACCTACAGCTCAGAGCCGACTCGCTTCGTGGGGAACAACCGAGAAG
AATGGCGATCCGATGCGAGAACCAGCTATTCGGAGCCGTCGTATCGTCTCTCACCCAGCT
TTCTCGAGCTGGAATGGCGGCGCAGATGGCCATAGCAGTAGGACTCCACCGTATACGCCT
TCTCAGCCTGCGCCTGGCCGATATATACCCCCTCAACAGCGAGATTTTTTGCCCTCATCC
AGCCAATCGTCCAGCTCTCGTCAGCCGCCACCGCCCCTCATACGACCTCCACCACTGCCC
GGCGCACCGTCGCTATATGATCGTAGGCCCCACCTACAGTCTTCTGGAGTCGATTCGCCA
GACTACCGTCCGTACACCTGGTCGACCCGTCAGCGTTCGCCATCTCCGCCTCCTTTCGTC
CCGAACTTACCCGACCAATCGTATCTTGACCTCTCCGCTCAGACTCCAGTCTTTTCGAAT
CACGTAATGCCTAAAGTGTTAGTCCTCGACTTGAATGGGGCGCTCGTATACAGAGCCTCC
AGCAACCGAAGAAAGGCTCATCCACGACCGTATCTTGCCAATTTCTTGTCGTATCTGTTC
ACTTCCGAGCCCGACCGGTCCAGCGCGATCTCTCAGCAAGGAGGCGATCCCGTGCGGCCG
TGGGAGGTATTTGTATGGTCTTCCGCTCAGCCGCATAATGTGCGTGCCATGGTCGAGGAA
ACATTTGGAAGCACGTGGACCGAGGGTATCTGGCAAAACGAAGATGCAGATGCTGCCAGA
GGACGCCGACGCCGGGGCGAGGGACGGCTGATGGGAGTTTGGGCTCGAGACAAGATGGGC
TTGTCATCTGCCGATTACATCCAAACATTCAAGGACTTGCGGAAAGTCATCGACCATCTG
GCTCCGAACGGCCAGCTTGCCCCCGATCTTGTCGGAAGGCCGTTCCCTCTTGACGAGCGC
AATATCGTGCTACTCGATGACTCGCCCTTGAAGGCTGTTTTTCAGCCTTGGAATCAGATT
GTCATCCCGGAATACGACAAATCCGAGTACGCTTCATCCAGGGTTGCAGCACAGAATCTA
TCCGTTGGTGGCGATGACGAAGGCATGGATGAAACTCTCCTTGGCGTCATAGGAATTCTC
GAAGAACTCCGGAAGGTCGACAACGTGCCAGCCTTCGTTCGTCGAAACAAGCTCCAGCTT
CAGACTGCAGAAGCCGAGGTGCTTGAAGCGGTTGTCGAAGATCTCCCGTCGCATCCATCT
TTCACACATTGGTACGAGGAACCCGATGTACTACAAAAGTGGACACAGAAGGGCCGAGAG
GCTCTGGCTCGGAAAGGGATCAGCGTGGAACATGGAATTGTACCCGACGGGGCGTCACGA
ACAGGCAGCGCAACACCTGGCCCGGACTGGACCTCTTCGCGGGGCCCGAGAGTGAACTCG
CCACCGGGTCACGCAGGGCGCGGCCTGAGTGAGGTCGTCGCGCGAGACAATGGCGGACGT
GGCGATGCTTCTTTTGGATCCAGACGTTCTTTCACTACCACTACGCAGGGTGCGGCCCAA
ACCATGGTTGAAGGCTCTGTCGAGACATGGCGTACGTTCAGCCCTGCCCAAGTGGCCATG
TATCTTCGAGATCTCGCTGATCATCGTCTTCTTCAGCCGATCGCGAGAACTCGACTGCTT
GATGCGAGCGACACCTTATTGGAACTCCGCTTCTCTAACGACACTTCCATCGCACCCGAC
AGCAACGGAGCGAGGCTTGTGCACACATTCGATATGTCTAATCAACGCGATGACGATGAA
GTTAGCGAAACAGAATACCACGAAGCGACGGAGTCAGCATCCGCAGAGATGTACAGACGA
CATCGCAAAGAGCTTGGAAAGCTCATCAAGGAGTGCACGCGACTAGAGCTCGAGTGCGAG
CGCGACGCCAAGCAGGTCCCGACAAAAAAGAAGAAGCGAGCGGCTGCGAACACAAGATCG
CACCGCTTGGCGCGATTGAGAAAATACTTCACTGGCGAAGGAGCTGAATACTTGCGATCG
ATTGGAAATTGGGGTAACCGACCTCTTCCGCCGATTCGGATACCCTCTCTGTCCCGGGCA
GAGCTCGATGATCTGCCCTTCTCGCACGCGAAGGAGGATCCAATAGTAACGGTGGTCAGG
ACGAGGGCTCAAGAGAAGATAGCGGCGGAGCGTCGTCAACGCTTGAAAGCGAAGCATAAA
CCTGGGAAGAAGCAGAAGAAGTGA
>gene_sp10055200.1	locus=tig00016136_pilon:123747:124434:-	len:606
ATGCTCGCCAGCACCTCTCAGGCCTCCAGAAGCCTGTTTTCAACGCGCGTCGCTGCCAGG
CGATGTATACACGCCACCGTGAGAGTGCTCGAAGCTGGCCCGTCGAGTGGCACGAGCGAA
TTGGAGACGGCTTTGCGCGCCGGTCTGAAGGAGGCCATGAAGACGCGGAATCGAGCAGCA
TCGACCACGCTCAAGATCGACCAGACGATTCTCGCGGATATCACCTACCTGGCCAAGTCC
TCGCCTAACCCTTCTCAGCCCCTTGCTCAGGAGAACGTCTTGTCTGCTATCCGGAAAGGC
ATCTCGCAGCGGACACAAGCGGCAGAGTCGTATGCGCCGGGCACTCCGTCCGCTCACGAG
GAGAACTTTGCCAATTTACAACAAGAGGTCGAACTGCTGCAGTCGTACCTGCCACCGAGT
CCGACGGCAGAGACCGTCAGGGGTTACATTGACGAGATCATCGCTGGGTTGAGCGAAGAA
GTGCGGAGAGGCAAAGGTGCGACAGGGAATGTCATGAAGGCTCTGTGGGACAAGCTGGGC
GAGGCTAAGGGTCTTGTGGACAAGAAGGAAGTGGGCAAATGGGTCAACGAGGCATTGAAA
AGATGA
>gene_sp10055210.1	locus=tig00016136_pilon:124628:128494:+	len:3045
ATGTCCACGCCCGGCCCGTCAGGAGCGATCTTGCGCAGGCATATACCCTACCTGTCTTTC
CACAAGGCGATCATACGGGAGATCTGTCGGCCGCAGAAGGACGACCTGCTCATCATAGCC
AAAGGTCTTGGCCTACGAAGGGTCAATGCGACCCCGGCAGATGAAGCGGGTATCGGGGAT
GAGTTGGGGATCATGGGCGTGCGCGATCCCGGTTTCCGGATACTGACATATGAGATGTCG
GTGAGGGAAAGGGAAGAGATGTACCGCCATGGCGGTCTTTTTAGCGTGACGAGCAAGATC
CTGGTCAACGATTTCCTGAAGGGCACGGTTCCTGCCAAGCTCGTTACGGGCCTTGTCATC
CTCCACGCGGAAAAGGTCTCGCATGGTAGCCAAGAAGAGTTTGCGGTACGGCTATTTCGT
CGCGAGAATCAGAGTGGATTCTGCAAAGCCTTTTCGGACGAGCCAGAGCTTTTCGCGCAC
GGCATGTCGCCCCTACGGGACATGCTGGTCAACCTCAACATGAACAGCTGTATGATCTGG
CCTAGATTCAATGAGGCAGTCAAGGTCGCTCTTGCCACTCGCCAGGCAGAGGTAGTGGAA
ATGTACCAGCCGATGACGGATCTGATGCGACAATGCCAGGACGCCATCACCGAGTGCATG
GAGGCAATGCTCGTCGAGCTGAAGAGAGATCACTCCTTGTACGACTCGGCTACGTTCGCG
TCCTACATCAACACCCTGCAGCGACAGCATTTCCGGGCAGAGAAATTGTCCACCGGGGCA
GGTAGACATGTTCACGACTGGTTCAATGCCAAGGCTGCCGCGCTTCTGGTCGAGGCATCC
CAAGGCCGGGTCTCTAGGAAGGCTCTGACGATGGACAACGAACCAGCTCCTTCCACGGAT
GACCACTCGAACGGGCATGACGAGTACGACGACGAGCTCGAAGCGCTCCGACAATCCGAA
GCGGGAGCGACAGACAACCAGGAGATGGAAGACGAGGATCTTATGGAGACCTTTGCGACA
CAGACTCAAACGATACAAGCACCGCTGGATCTAGACGACGATGACGAGCTTGTTGAAGTC
GACCCGTCGGACGAGACATCGAGGCCGACGATGGAAAGCGCCCCACCGGTATTCCGGCCG
ATTACGGTGGGTCTTGAGGACAATCTCGCTGCTGCTGTCAAGAGGCGATTGCGAAAAGGA
CATGAGGCCATTCTGGAAGAACAACCGAAATGGTCACTCCTCGCCAAGGTGCTCAAGGAG
ATAGAGGATACCATTGCCCGAGTGGCCGAAACTCATGCGGATGCGCCTGGGACCAACATC
GTGCTCATCATGACTTCGTCAGATCGAACATGTCTGCAGCTTCGGCAATATCTTACCACG
ATGGAGCAGACAGATCCACCCTTCGGGCCACAGGCAGGGAGAAAGATGATGGAGACCCTC
TTCCTGAGCAATTGGCAGCATGAGAAGATCGGGGAGCGGCTCACCAATCCCGCCCGGATG
GACGGCCTCAATGGGGCAGATGAGGTCAAAGGAAACAAGGGCGAGATGGAGCAGAAACGA
GACAAGTTCGGGCGGCGTGGTGTACCAGCTTACAAGCGCCGTAGACTACGTGGTGGCGCT
ACTGCTCCTTCTGGCAGAGATTCGCCGGGGGAGAAAGATCTATCACACAAAGAAGCAATG
ATGCGTGCCCAGTCCGCGTTCACAGGGGGTTCTGGAGGTCACATATCCCCCATCGTCATT
GAGGACGATCAAACGCCTGGTGCTGGCCCATCAAGGCCCCGACAAGCAGAATTGCCGATC
TCCGAGGCAAGCTCAACCCTTCGCGCGCATGTCGGAGTAGTAGAGGAAGAAGAGCTCGAC
GTTGCGAGCACGAAATGGCTTCGCGACCGCGGCCTGCTGCCGGAAGACTTTGAGACGGAC
TATGGACTTCTAGCACCCCAAGATACGGTGATCGTTCGCCCGTACGGCGGTGAAGACGAC
GACATACTCCTGCAAGAGCTTCGTCCGCGGTTTGTCGTAATGTACGAGCCGAATTTACCT
TTTATTCGTCGATTGGAGGTTTACAAGAACTGCAATCCCGGTTTGGCTTTACGAGTGTAT
CAGATGACGTATACGAATTCTTTTGAGGAGGACCGATTCCTGTCGACGATGTCGCGGGAG
GACGAGGCTTTCCGGAAACTCATTGAGGACAGGCAAAACATGGTTATCCCTATATACAAC
AATAACCCGCGAGCGCCGATGAGAGACAACATCACTCGCAGCAAAACGACATATTCAACG
CGACGGGCAGGTGGCGGCGATACAGGCGAGGATGCAAGGATCATCGTCGACATCCGTGAG
ATGGGCGCTATTCTCCCGTCACTGATCGATGCTGCGGGTATGAAGGTCGTCCCTGCCACA
TTGACGGTTGGCGACTACATCCTCAGCCCGAAGATGTGCGTCGAAAGAAAGGCCTTGCCA
GATCTCGAAGCTAGCTTTGCCAACGGGCGATTGCACACCCAATGCGAAAGCATGACATCC
CACTACGAGATTTGTATCCTTCTGATCGAGTTTGAGGAGGACAAATTTGGCATGAGAACT
CGCGAAGATGCTCGGCGGGAGGCGGCTGGACGCAAGGCCGAAGTCGACGATTGGCGCGAC
GCCTTCTACCTGCAGGGCAAACTTGTGCTCCTCGCGCTGCACTTTCCTCGGTTACGCATC
GTATGGTCTTCCTCGCCACACGAGAGTGTCAAAATACTGTCAGACCTCAAACTGAACCAC
GACGAGCCGGACGAGGTCTCGGCCATCACGAAGGGATCTTCATCAGGTGCAGATGGAGAA
GAGAATTTGTTCGGCGGGACTATGGAGAACGCAGGGGCGGTCGAGATGCTGCGTGCGATC
CCCGGCGTTAGCGGTCACGCTCTCAAGTACGTGATAAGCAAAGTGGAGGGGATACAGGAG
CTGGTTGGTATGAGTGAGAATGCCCTGTGTGAGGTGCTGGGCGACGAGGCGGGCCACAAG
GCCTATTCGTTCATACATGCCGATTCGCGTCGAATGGTTAGATGA
>gene_sp10055220.1	locus=tig00016136_pilon:131277:132075:+	len:750
ATGGAGGCATTCCATCCTCATTGGCGGCTACCGACAGAGCGAGAACTGCGAGATTGGATG
GAGGATGCAGAGAACAGCCTCTCCGGCACCCTGCAGCCACCAGACACCACCGAGACCATC
CTACCACCGTCTTTCACCTTCCCAAACGACAATGACGATCAAGACATCATTCTCGATCCT
CCCCATCGTCCCCGAAAGCGTGGCCGCCGTCGCAGAGCCAATACGAGGCGATCCGGACGG
ACAGAGACTCAGACCGGTGGCGAGGACGCTGGTGGCGGTGGCGAGCAGGCTGCTGGCGGT
AGCGAGCCAGAGGATGAGGAGCCCGAGCAACACCCAAGCGGTCGATGGGTAGGGCGTCAT
GAGCGACAAGCGAGGCCCCTTCAACAGCGACGGTTCAAATGTTCGGCCTGTGGCGAGCAG
GGTCACAACATGAGGAGCAAGGACTGTCCCGTGCGCAGGCAGAATCGCAGGCAAGAGGTC
GAGGACGCACGGAACGACATCGCACGGAACCGGAGACCGCTGCAGGAATCACAGGCGGCA
AACCGCTCAAGTCTGCCAGGAACAGTCGACCAAAGCAGCTCGAATGTCGACATCGGAAGC
ATTTTAGGCGGGTCCGGACATGGTCTGTTTGATGGGCTGGACCAGGGGACAGCCGGTCAG
GAAGGAAATCTTCTTTCCGAGCCAGCACTCACTGAAGATCTGATTCAGCTCTGGCAGGAC
ATAGATAGAGTAGGGAACGACCTGTTGTAG
>gene_sp10055230.1	locus=tig00016136_pilon:137150:141408:+	len:1314
ATGAAGGTCTTCTCGAATGAGACGATGAATAATTCCCTCAAACCGGCAACTCTAATCGGT
CGCAACTACCGATGCGCCAGCTCCATACCATCCGAATCGAGTACACTAGGTTGCCACAGT
CTGATTTGTTCACCTGGCCAGCACATGCCAGCCGCGGATGTAAGACGGTATGTGCGGCAG
CCCGAGCCGTGTAGGCACGGTTGTACGGTAATCGCTCCGAGTTTTGACACTGTACACCTG
CAATCCGGGACCGAGCACGGCGTGACGCTCGGCACGCCGATCGGCCTGCTCGTGCACAAC
AAGGACCAGCGGCCACACGACTACGCCGAGACCGACCTCTTCCCCCGCCCGTCGCACGCC
GACTACACATACCTCGCCAAGTACGGCGTCAAGGCATCCTCTGGCGGCGGACGGGCGTCC
GCGCGCGAGACCATCGGGCGCGTGGCCGCTGGGGCCATCGCGGAGAAGTACCTGAAGGAG
TGCTTTGGCATCGAGATTGTCGCCTTTGTGCAGTCGGTCGGGCGCGTGGGGATGCCCTTC
CCGCAGGAAGGGGACGAGGAGGTGCTGGGCAGCGAGTACCTCGAGGTCGTCAGGACCGTC
TCGCGCGCGCAGGTCGACGCCGAGATCACGCGCTGCCCGCACGCCGAGACGAGCCGCAAG
ATGGAGGAGGCGATACGCGCCGCCAAGGCCCGCAGCGACTCGATGGGCGGCGTCGTCACT
TGCGTCATACGCAATTGCCCCGTCGGCCTCGGCGAGCCCGCCTTTGACAAGCTCGAGGCG
GTGCTGGCGCACGCCATGCTCAGTATACCCAGCACGAAGAGCTTCGAAATTGGCAGTGGT
ATCCGCGGGACGCAGTTCCCCGGCAGTCAGCACAATGATCCGTTTGTAGACGGCGTGGAT
GCGCAGGGCAACAAGACGCTGCGGACGGCCACCAACTGGAGCGGCGGCGTGCAGGGCGGG
ATCAGCAACGGCGAGGACATCTACTTCCGTGTCGGCTTCAAGCCCCCAGCGACCATCTCG
CAAGAGCAGCCGACCGCTCGTTACGACGGCTCGTCGGGCGTGCTCGCCGCCAAGGGCCGC
CACGACCCGTGTGTCGTGCCTCGGGCCGTGCCCATCGTCGAGACCATGGCCGCCCTGGTC
ATCATGGACATGCTGCTGCAGCAGAACGCCCGCACAGCTGCCGCCGCCCTCTTGCCTCCC
CTGACCCACCTCCCGCCCACCATGGTCCTCCCAGGGAAGAACGTGGTAGATAGCGTAGTC
GACGGCAATGGTGTGGGAGAGCAGGTACAGAATAACAAGTCCGGCGACGAGTAG
>gene_sp10055240.1	locus=tig00016136_pilon:141757:142347:+	len:408
ATGCCCAGCACACCCAAGTCCAGTTCGACCTCGCCCAACATCACGCCACTGCATGACCCG
TCGAGGGAGGCAAAGGTCATCAAGCAGCACAAGCCGCTCGGCGCGGTGAACCCCAACCCC
GTCGTACCGGGCCAAACGGTCGACCCGACAATGGCAGCGGGCCTGGGGCAAAAAGCATTA
CTCGCCAAGCGGTTCGCGAAAGCCAAGTGCGTCTCCACGCCGCGCAGCTTCCGCCAGGCG
AAACGGCTGACAAATAGCAAACCCACCGTCTCCCCCACCGACGCACTGCAATCGCCATGT
ACCGCCAAGCTTGCCGGGGCCAAACAACGGCACTTTGCAAAGGGGAAACCTGCCGGCCTG
ACCTCGAAATTGACAGCGATGCGGGACAGCACCGCAGCACCAAAGTAA
>gene_sp10055250.1	locus=tig00016136_pilon:142641:143644:-	len:756
ATGTCGTCGGAGGAAGCATGCTGCTCCGGTCCACCTGTCCAAACCCAGTACACCCCTCAC
GGGACATACACCACCCTCGCCGGTCTCAAATGCTACACCGCAAACCCATCAGGGGGCGTG
CAAGCCAAAGCGGCGATCCTGTACATCTACGACATCCACGGGTTCTTCCCGCAGACACTG
TGCGGGGCGGACCAGCTGGCCAGTGCCGGCTTTGCCGTGTTCATGCCTGATCTCTTGCTT
GGCAACGGGGCGGATTTCGCCATGTTTGACGGCTCGCCAGAGTCGGAGAAGCGCAAGGCG
GCATTCTGGGCCGGCTTCCCTGCGCGGGTCGAGACCCAATCTGAGCCCGTCCGGCGATGC
GCAGAAGAACTCAGAGCGAAGGGCTACCACAAAATCATGGCCCTCGGCGCATGCTGGGGA
TTCAAGGTCATCGTGGATAGCACGGGCCTACCCCTCTTCAGTGCGATAGCGAGCAATCAC
CCTTCCTTCGGCTCGAGGGTCGAGGATGGAGACAAGATCAACGTGCCGCTCTTGTTGCAT
CCGAGCATGGACGAAGATATGGACGTCATGCAGGGTATAGTGGACCGCGTCAATGCTCGA
CATCCTGGAACGGCCAGACTGAGGCGGTTCGGCGAGAGCATACATGGCTGGACGAGCGCG
CGGGCGGACCTTGAGTCGGAGAAGGGAAAGAGAGACTTTGACGAGGCGTATCGGGGTATC
ATCGAGTTCTTCACTGCTTGTCTGCAAGACGGTTGA
>gene_sp10055260.1	locus=tig00016136_pilon:143890:145098:-	len:792
ATGCCAAGCCCCAAGCCGCGACGCCTAAAAGTACTCTACTGGATTCCGGTTTCCCCGGCA
AATGAACTAACCTGCTGCTCCATCCCGCCCGTCGAGGCCGACTACACCCCCAAGGGCTCA
TACACCACTTTGAACGGCCTCAAGACGTACGAGATCGCCCCCGAGGGCGAGGCAAAGGCT
GCTGTTCTCTTTGTCTACGATATCTTTGGATTTGCGCCCCAGACGGTCCAAGCGGCGGAC
TTGATTGCCTCGGCTGGGTTCAAGGTGTTCATGCCCGATTTCCTCGATGGCAACCCTGCG
ACGCCTGACATGTTCTCGGGGACCGAGGAAGCAAACAAGAGGAAGGCAGCATATTGGTCT
GGCTTCCCGGCAAAGGTCGAGACGCAGTCGAAGCCTGTTGCAGACGCCATCGCGGCGATC
AAGTCCCAGGGGTTCACAACCGTCGGCGCGATCGGTCTGTGCTGGGGCTGGAAGGTGATC
GTCAAGAGCGAGGGCGTCTCGGGTCTCGCCGCCGTGGCCAGCAACCACCCATCTTTTGCT
GCCCCGGACGATGCCGATGTCCTCGACGTCCCTGTTTTGCTCCACCCGAGCAAAGACGAG
GATCTGGACGTCATGCAGAAGATCATCGACGCTGTCAACGCCAAGAAAGCCGGATCGGCA
TCGTCCAAGAACTTCCCGGACCAGCCGCACGGCTGGTCTGGCGCTCGTGCGGACCTTAAG
GATGCTAGGGGCAAGGAGGCCTACACCGAGGCATGGAGTGGCGTCGTCGACTTCTTCCGC
GCCAACCTTTAA
>gene_sp10055270.1	locus=tig00016136_pilon:145242:146767:+	len:1239
ATGTCCCCACTTAACTACGCTATCGCTCCAGAGGTGGAGGCGACCGCTCCGCCCCCGATC
CCGAAAGCAGCAGCATGGGGCCAGACCTACCTCACTTCATACCCCGCCAGCTCGGCTTCG
TCTACTTCATGCACCCCTGAGCACCCCGGACCGCTGCTCAATCTCTCGCAGGGTGTCCCT
GGCGACCCGCCACACTCGTCCGTCCTGCACGCACTGGCGGAGGCTGCCCAGGACCCTCAA
AGCGCACGGTACGGGCCTATCATGGGCGAGCCGTCTCTTCGGGCGGCGATGGCGGTCGAG
ATCAATCACAAATACGCCTTGTACTCTTCGGCGTCATCTGACGAGGACGCCGAGACGGGA
GGAGTGGTCCGCGCAGCCGATGTGGGCATCACGACGGGGTGCAACATGGCTTTTCTTGCC
CTGCTACATACACTGTGCACACCGCATCAGTCGTCCCTTTTGATACCCATCCCATCCTAT
TTCAACAACACGATGTCCATGTCACTCCACTCTGTGCTGCCCGTGGGCATCCCCTGCCTG
CCAGAAGAAGGCTTCAAGCCGTCCCTCTCCGCCGCGCGGAAAGCCTTGACCAACCCCCCT
AAGGGCAAGCCGATACGTGGTATCATTCTCGTCAGCCCGAACAATCCGACAGGGGCGACA
TATACGCCGGACGAGCTCAAGCTGTGGTACAACCTCGCCAAGGAGTTTGAAGTGGCTCTC
ATGCTCGACGAGACGTATCGGGATTTCGTCGAGGGTGTGCCGCATCGCCTGTTCGAGGAG
AAGGATTGGAGGTCCACGCTGATCTGCGCTCCGAGGCCGCCGCAGATTGCTCTGTCATCA
TTATTGCCATCTCTGAGGGGTGACATCGCCTCCTCATCTGCCGCTCTGAAACACCGCAGG
CAGCTGTTTGTGGATGTCGTGCACAAAGTGTCGGGCTGGAAAGTCATCAGCATCGGCGGG
TTCTTTGCCTATGTCGAGTTCCCGCTTTACGTCAAGGACGGTAAGATGGGCAGCGAGGCA
GTGGCGCGGTACCTGGCCGAGCGATGCGGCGTGATCAGCCTGCCGGGGAGCTTCTTCATG
CCGAGCAAAGAGCAGATGGCCGAAAGCGATGGCATCGAGGTGCTGCGCGAGGACAAGTGG
TTGCGATTCGCCGTGGCGAACGTTCCGGACGAGGTGATCGTGCAGCTCGGACCGCGTCTG
GTGCTGCTGAATGATCTGCTGGGGCACGAGGCATCATGA
>gene_sp10055280.1	locus=tig00016136_pilon:146834:147681:-	len:594
ATGGAAGACCTCCTCCCGACCATCTTTGTCTTGTTGATCATCGGCGTCGTCGTGCGCTGG
TTGACAAAGACCAAGCCGAGCATCGAGGGACTGCCAGGCGTGACGCCGAGCATGGTCCAA
ACCGTCCACGCAGCATTCCCGCACATCCCCCCTCGGGACATCCTGTGGTCCCTCTCCAAG
ACCCGATCGGCACAAGCGACCAGTGAGGAGATACTCGAGCGGGGCTTCCTGCCACCGGCC
CCCGCATCGTTCGTCCCGCCCCCGGCGCTGCTCCCGCCCGACGTGGATCCGCCTGCCAGT
ACGCCCGCCTCGCCCGCGAAGAAGGCTGTGAAACCCCAGCAATCCCTCATTGACAAGTAC
GGCCTCTCTGCCCGGCTGCCGTCGACCAAGGGCAAAGAGCGCGCGGTGGGCGAGGTCCCT
TCGACCATCGATCAGGTGGTGGCGGCGGGTAAGGTGGATGGGAAGTGGGAGGATACGCGG
GAGAAGCGCGAGCGCGAGCTGAGGGAACGGAAGGAGCGCATGATCCTCGAGGCGAGACGG
CGACTGCTAGAGAAGCAGGCTCAGGCTCCTCCTGCTCCAGAAGTGGCTTCGTGA
>gene_sp10055290.1	locus=tig00016136_pilon:148103:151784:-	len:3546
ATGTCGCTCGTCCTGCCCCTTCCCCTTCCCCTGCCTCCCGCGCCATCTCCCCCGATCGAG
CCGCACTTCCCCCTCTCGCCTCCGTCCTCGTCGTCCTCGACGCCCACAGCGTCAGCCTCG
ACCTCCCCCGCACACGGTATGCGGCCCTCGACACCACCGCCGTCCCTCGCGGCGGGCATA
GCGGGCCATCTGGCCAACATGGCACCCTTGTCGGCGCCGCCGACGCCCGTCACGCCGACG
CACTACATCCACCCGCTCGCCAAGGGCGAGCAGATGGAGCGGTGCCACTCATCCGAAGCA
CGCCTCACTGCCGATACGCATACACCCTCGCCAGCGCTATCAGGTAGACCCGCAACGCCA
GACTCGGGCAATCCTCATCCTCCCACCGCCTCGGCTTCTGCGTCTGCCGCCGCCACTCCG
TCTAGCGACGCACAGCGGGCACGCGGTCGATCTGGACGCGCCAAGGAGGTCAAAGCTACC
AGCTTGCTCTTCAAGTCGGTCCCGAGCAAGGAGCAGATTGCCGCGACTGAAATTGCCGAA
GACGGACAGGCGGTCTATGCCTCTCCGGACCCGCAGCAGATGCAGGAAAAGGAGGATGAG
CGTATGGATGTGGACGAGCCGCCCAGGCCGGAAATCTGGGGGATGCCCAAGTGGGGATGG
GAGGAAGAGCGCAAAGAGGTACGGCCGGGTGTGCGTCTCGTCGCTGTTGAAGAGGTTTGT
TCTCGGTTCATCTCCTCTCATTCTCACGCTCATTCACAGCTCCCCGTTCTTATCGACCAG
CACGCCATGCTCGATACGCCTTCGCATGTGCTGTTTCCCTGGCTTCATGGCATCTCGGAC
GACGGCGCCAAAGGACGCGATATGGCCGCCTTCTTCGGCCACTCACCTCCCTTCGCTCCT
CCCGCATACCGCGGTCTCACCGTCCTTCTCGCCCCTCCACACCCTCTCGACAAGGCGCCG
GTCGTTAAGCCGTCTCGCTCATTGCGCTCGCAGCGCACCAGGCTGGACGTCGATTCGCGC
GGATCGACACCTGTTGCCCGAGTCTCAACCCTTCCTGTTCAGCCCACGCCTGCGCCTACT
TCCAAACTTGCCGAACCTCTCGACCTCATTCCGACTCCCCGCGACCGCTCAGAGACCATG
TCCACATCGTCCGAGTCGTGGACATCGTCCACAGGTACAACAGAGGGAACATCGCCATCC
GTGGCAGACTGGCAGCCCCCTTCTCCTCCGTCCTCGACCAAGCCATGCTGCCCTCCCAGT
CCGGAGAGCGTTGGAGCCGATGACGCCGAAGGCATGGACGTCGCTATGCACCCGTGCGAG
TCGAAGCGGGTATCCCCCAAAGCACATGCCGAAGGTTTAGACGAGATTCACCATCCGCTG
CCGTGCTCTTCTCCCGAGGAGTCCGAGACCGACTCTTCATCTGGTGGCGAAGACGATGAC
GAAGATCTACGTCCCTCTTGTATCCTGCTCAATGCCCTCCACGTCCAGGATGTCTTTGAT
CTGCCAAAATACAATCCGCGTGCGCACCCCTCCATCTTGCCAAAACCACGGTTCAGGCCC
GCCCGACTCCCGCATCAGATCAACTTGCGCAACCTCAACATTCAGCAGATCAAATATGCC
ACCATCTCCGACATTGTCTTGTATGCCAAGAATGGGGTCGGACATGGCGTCCTACATACT
GCTGAACTCATTGCCAAAGCCCAGCAAGACTTGTATGATCTCCGTATGGAAGAGTACTAC
CGGTCGCATGGGACTGGCGTTGGTGAGGGATTTGCAGAGCCGGTGCGGTATGGCGTCTGG
GTAGTTGTCGAACCGTTCGCCAAACTTGAGCAGGCTTGCCCTCATTTGGTCAACGTCGAC
TCCATCGGCAATCCGACCGTACATTCGTCACTCACCGATCTGTTCGAAAGGGAGGCGAAA
GAATCTCGGCTCATGACCCGTGGGTCAGAGGTCGTGGAAGGGTTCTGGGTCGGTAATGAT
TGTGACGTCCCGGGAGGGGCAGACGATGGAGCTGGCGCCAGCATACCGTTCGATCTTTGC
GTTAAGACATCCGAGTGCTCCGAGATGCCCACGTCGACTCAGCTCTCGGCGGCCTATCGC
AAGCTTCTTGATCTTGATCGAAGACGAAGTGCGGCAGAAGAATCTTCTGTGTCGTCATGG
GCGTCTTCGCCGGCCACCATAGCTCTGCGAAACTTACTCACGCCAAATGCCTCACCCTCA
CCTTCGCAATCGACCACGGACATTGGTTCAAAGCGAAACCATTCTCCTGTTGACGAGACA
CCCGCCAGACGACGGCGCTCACGCACTGGTCCACCGATGGACGAGTACGTCTCGCTCGAA
TGCTCGGGTTCATGCCGCGCTGCGAACGGCCTCATGCGAAATACGGCGGTCATGGTGGAC
AAGGTAGTTGAGCTGGTCTATTTCCTCCGCAAGATCGTCGAGGGACGCGACAAGGCGGGA
ATCAAGCGCAAAGTCTTAGTCCACTGCCAAGATGGGTACACCGAGTCGAGCATCCTTGTC
TTGAGCTACATCATGGGCGCTTTGTCGGTCTCGCTCCCAGAAGCGTACCTTCACTTGCAG
AACCAGGCTGAACGATCTTTCTTCCTCTATCCAAGTGACAAGCCGTTGTTGCGCAAGATC
GATGCGCGCTTGGCGGCTGATCGTCGAGCTAAAGCGGCCAAATCACCCCTCTCGCCCCTC
TCGCCTGGTGCAGGCAACACTCCTACCAACTCGCCTTCATCTCTTGCAAAGTGGAAGAGC
TGGTCTTTGGGAATGGCCAAAGACACCTCTTCACCCAGCCCTTCGCCTAGCAAAGCAGCG
CACGATTCGTCTGGTGACTCCGATCACCGTGTGACCGCAGAAGAAGAAGCGCTCAGCTCG
ATTGCTGCACAGGCAAAGATCTGGTTTGACGACCGGCGCTTCGACGGATTCCCTTCGCGC
ATCCTCCCGTTCCTCTACCTCGGCAATCTCGAGCACGCAGGGAATGCTGCGATGCTCCAT
GCGCTCGGTATCAGTCATGTGGTCAGCGTCGGCGAGAGCCTGATTGGCTGTGCGGCGGAC
TGCGACCCGATGTACGGTCAGATGGGCTCGAACACGTTGTGCAACGAGGCTCGCGCTGGC
AGGATCCAGGTGCTGGATCTGACGGATATCAGGGATGATGGCAATGACCCTCTTCGACCC
TTGATCGCACGGGCCTGCGAGTGGATCGAGGCTGCGAGATTGGATGGCGGCAAGGTCTTG
GTGCATTGTCGCGTCGGTGTCTCACGCTCAGCATCGATCGTCATGGCGTACATGATGCAG
CACCTTCGTCTGGGCCTGATGGACGCCTATCTCCTCACGCGAGCTCGACGGCTCAACGTG
CTTATCCAGCCCAACCTTCGTTTCTTCCACGAGCTGTTTGGGTGGGAAGTCGAGCTTGCC
CGCCGAGAAGAAGAGGCCATCAGCCGCGGGGACATGGAAGTCGAAGAGCGGAGACGGATA
TATTATTCTTGGCCAAGCTTCTGCCGTGACTTGCACTGCTTGAACCGACGATTCTTGTGC
AACTAG
>gene_sp10055300.1	locus=tig00016136_pilon:153046:155135:-	len:1473
ATGACCAGTCAGGACAGAGAGCATGAGATGACCGATCTGGGCCAGCAGGGGTCTTCGCAC
CCCCAGCATGGCCCCTCTCCTTCTCCATCGATCCAGAACGACGCCACCGAGGGCAACAAT
GGCGACGATGAGGCGCAGACCGTGGCTGAGCTCGAGCCCCTCGCTGCGCATACCTCAGCC
CACGATCAGCAGCGGGCAGCCGAGTCGGGCGATGCGGCTCCTGATCAGCCTCCCAAAACA
CCGTTCCCCCCTGTCGTCCGAGCGACCACGTCCGCCTCGACGCGCCCCTACTCGGCCTTC
TCCTCTTCTACCAAGTGGCTCATCGTCGTCATTGCCGGTATATCCGCCGTCTTCTCGCCC
ATATCGTCAAACATCTATGTCCCCGCCATTCCCACTCTCGCCGCTGCCTTCAACAGGAGC
GAGCAGGACCTCTCGCTTGGCGTCACCGTCTACCTGGTCTTTCAGGCCGTCACCCCCTCC
TTCTTCGGCTCGATGAGCGACTCGTTTGGTCGCAGACCAGTTTACATCGGCACGCTGCTT
GTCTATTTCGGCGCCAACATCGGCCTGGCTCTTGTGCCTGTCAGCAGCTACGCTGGACTG
CTGGTTTTGCGGATGTTGCAGGCGACCGGGGGCTCGGCTGTTATCTCCATAGGCGCTGGG
TGTATTAGTGATTTCGCCGAGCCCAGAGAGCGAGGCAAGTACTACGGTATATTCCAGGCT
GGCGCAGTCATCGGCCCGGCTTTCGGTCCTCTGCTGGGTGGTGTCTTCGCCCAGACACTG
GGCTGGAGGAGTATATTTTGGTTTCTCACAATCGCGTGTGGTGTCGTTCTCGTACCCCTC
ATCTTTTGCGTGGGCGGCACTGAGTCTAGTCCGTCTGGTATCGGATCGGTCGTATCTTCC
CTGCTCAACGGTCGGCAGATCGATTACTACTATCGGCGCGAGGAGCGCAGGGTGGGAGGC
GACTACCGCAAGAAAGGAGAGGAGTTCCGTCTCGAGTCGACTCGGTTGCGTTGTATCGCA
CCGTTCATGGCGCTCTTCCTCGTCGCTGCCACATCACTTGGGTGGTGTCTGCAAGCTAAG
GCTCCTTTGGCTGCCACACTCGTTGTCAACTTCTTCGTCGGCCTCGGGACCGGAACCATC
AACACCGCTACCGTTTACGGGCAGGACCTCAAGCCCGGTCAGGGTGGCGCTGTGTCTGCG
TCACTCAATCTGGTGCGATGCATCTTCGGCGCCGTGGGGACCGCTGTCATCCAGCTCATC
TACAAAGCCATCGGGGCGGGGTGGACAATGGTGCTGCTGTCTGGTCTATGTGTCGCCGGC
CTCCCACTTGCCTTGCTACCTGCATTCAAGGCCTCGGAATGGCGACTGGCACGACAAGAA
AAGGCGCAGCGCAAGGCAGCCGAGGAGAAGGCAGAAGGAACGATCGCAGTAGCAGCACAC
CCATCGGCTGCGAAGCCTGCGCGTGCCACATAG
>gene_sp10055310.1	locus=tig00016136_pilon:155331:156466:+	len:942
ATGTCATCGGGCGCCGGTTCCAGAAAGGCAGAGGGTTCGAGAGCCAAGCGTCACGTGAAC
AACCAAGCCGATGACGCTCCGAACCTTGTCTCAAGCAAGTCCGAAAGTCCGATTGAGACC
TCGTCGTCTGTACCTCTACTGTCACGAGCAGGTCTACATGACGGGCGCGCGGTTCACAAC
GTCCATGTTGGACAAGTATGCGAGTCGTTCTCCATTGAAATTGGGTCGCGGCTCATTCAC
CAGGCGGGAGAGTGGAAGCTGGCGACGCGGCACCCTTTCCTGACTCAGGCTGGGCTTGGC
ACTATTCAAAAGGAAACGCTCGAGGCGTGGTGCAGGCAAGACTACCTGTACGCCTTCACC
GGGTACCTACCGTTCGCCTCGGCTCTTCTCTCCCGCCTTCCATACCCCGCCAATCCCCCC
ACAACCACGTCCTCACGCCACGACCAGACACTAGCTCGTGCCATTCCCCTCCTCATTCAA
GCGCTGCAAGGCGTGCAGGCCGAAACAGAGTTCTTCAAGACCAACCTCGCGGAAAATGGC
ATGGCTCTTCATCCCGACGGGTCGATGCCCGACTTGGCAGGCAAGGAGGGTATATTCGAG
GACGTCACGCGACAATACGTGGACTTGATGCATAGCACCGCTCGGCACCTCTCTGTGGAA
GAAGGGCTGGTGCTGCTGTGGACGATGGAGGAGGCCTACTTCCAGGCATGGGGATACGCA
AAGTCTCACATGCCCGCCCAAAGGGAGGACGAGAGCGAAGTCGAGAGAGCACGACGCAAG
TTCATCGACAATTGGACCAATGATGAGTTTGCGGCGTTCGTCAAGGAGTGCGGTGAGGTG
GTGGATGGGTTGGAGCTGAGTGGAGAAGCAGAAGCGCTATGTGAGCAGATGTTCAAGACG
GTCCTGCATCTTGAGCAGCGCTTCTGGGGAGATGTCGAGTAG
>gene_sp10055320.1	locus=tig00016136_pilon:156735:157232:-	len:312
ATGTCAGCACCACTTCAACCCCAGAACGACAACGCTCTCGCAGCCCCTCAGCAGCCCCAC
GCATCGATGGGCGGCTCAGCTTTCCTCGCAAAGAAAGGCCTGCTCGCTCGAGGAGGCGCG
GCGTCTATCGTCAGCCCAACGGACAACGTATTGAGCCCGTGCTCGGCAAAGCTGAGCGGT
GCAAAGCAACGACACTTCCAAAACAGGGCTAAGCCCATGGGCATCACCAGCCAACTCTCG
CAGCTTGCAGCGTCGGGATCGAGTGGATCGGTCGCCTCGTCCACGGCCGAAAAGCCCAAA
CCCGACTTCTAG
>gene_sp10055330.1	locus=tig00016136_pilon:157654:159635:+	len:1842
ATGCCTCGACTGCCCTCGTTGGCTCGAGTGGGTCAGCTGGCGCTTCGCCATGCCTCGTTC
GTCGGTCCGGGATTGGTCTCATCGGTCGCCTACATCGATCCAGGCAACTGGGCGACGGAT
CTGTCAGCCGGGGCGAGCTATGGCTATAAACTCCTCTTCATCGTCCTCGTAGCAGGTCTT
GCCGCTGTCGTCCTTCAATTGTTGTCGGTACGGCTCGGCGCCGTCAGCTCACGAAATCTC
GCGGCAAACACCCGATTGCTCTTCTTGCGCCTGATCGAGCGACATCCCAAATGGCGGATC
CCGCTCAAAGCCTCGCTCTATAGCCTCTATGCCCTCGCGGAGATCGCCATCATTGGAACT
GATCTTGCCGAGCTTATAGGCACTGCCATCGCTCTCAATCTTCTCTTCCCCCGTCTACCG
CTTTGGGCCGGAGTCCTCATCACCGCTTCAGATGTCCTCATCATCCTCATCTTCTTCCGC
ACCTCCAACGGTCGAAAAGGCATGCTCTTCTTTGAGATCGTCATTGTCTCCCTCGTCCTG
GCCGTATTCATTTCCTTCACCGTCCTACTTCACCTCATCAAGCCGGATTGGCGAGAAGTC
TTCCTCGGTCTTGTGCCCTCACACACGCTGGTCGAATCAGGCGCGCTGTACGTCGGCGTC
GGTATCGTCGGTGCTACCGTCATGCCCCACGCCCTGTTCTTGGGAAGCGAGCTTGCTAGC
GTGGATCGTCTGAATATGGCTCCGAGGCTACCAGTGCCACAATCAAGTCTCAAGAGTTTC
AAGATGCCCAGTGTGGCGTTTGCCGGACTGCGCAGGAGACACAGGACAGGCAAGGATCAT
TCGCCAGAGGCTGGTCCTGCAACGGAGATGGACGTGTTTGACTCAGCGCCGGGCCATTTG
GAACTTCCTGGACCTTCCTCAAGGCCTCCGACATCCGCGGCGATGAGCAGAGTGTCGAGC
TTGGACGAGTATTCAGAGGAAGAGAAGGAGTATCAGCAGAAAGTGAAAAGGTTTGACAGG
ATTCGATGGGTGGACGTGCATCTGCTTCATGCTGCGATCGACACCACCATGTCGTTGTTG
GGCTTCGCGTTGACAATCAACGCTGCTATCCTCACCCTTGCAGGAGCAGCATTCTTCTAT
GGCACAACTGGAGCAACGGCAGACGATGCCGATCTACAAGGCGCCTATCACCTGATCCAT
GATCTTGTCGGACGTGGACCAGCCATTCTCTTCGCTCTCGCCCTGTTATGCGCTGGACAG
AGCGCCAGTATCACTGCAACGCTTGCTGGGCAAGTAGTGTCCGAAGGATTCCTTGAATGG
AAGACCTCCCCCCTGCTCAGGCGCTTGATCACTCGCTGTATCGGTGTCGTTCCCGCAGCC
GCTGTTTCAGCTGCAGTGGGAGCAAAGGGTCTCAATACGATGCTGGTAGCCTCTCAGGTT
CTTCTGTCGATCGTGCTACCCACTGTCATCTTCCCACTGGTCTATTTGTGTTCCAAGGAG
GATGTCATGACAGTTTTCGGTCCGGAAATCGAAGCCGAAAGCCGCCCTGGACCGCCTGAT
TCCCCGTCGCGTTCGACATCGGTCAGACGGGAACAGGCTATCGCCGAGGAGAAAGCTCGC
CCTGTAGCGTCTGATCTCTCTCAAGATGGTGCTGCTAGCTCTGTGGTCGCTGGGGATACT
CAAGCGTCCGGGGACGAATCGTCCGAGCTGTCGGCCGTCCCGCCGAGAAGGAAGAAGTCA
TATCGTTCACCCATGTGGCTTACGGTCCTCGGTTACCTCCTATTTGCCCTCATCATTGTT
GCCAACGTGTACGTGATTGTCGAGCTTATACTGGGAGCATAG
>gene_sp10055340.1	locus=tig00016136_pilon:161856:167451:-	len:4287
ATGGTCGCCAAAGCCATCCTGTTTGCCGTGCTAGCGGTTCTAGCTGGTGCCATTCCGATT
ACCGTCTCCAACGACCCCCGATTTCTGCTCGACGGTCACCACAAACCCCACCACGGCACC
GAATGTGTGAAGAATGGCCACAAGGGGCTGATAGATGGTACTCTTTGCGTCTTGGCGGAC
GTCAATCTTGACGTGCGATCCTTGGTTGACGATACCGTAGTCAGCCTGGACGGCCAGCTC
AACGACGGAGTTGACCTCTTGACCACCGCTACAGCGGCTGTCGATGTCTCTGGCAAGCAT
GGGCATGTGTTGCTCGGACGAGAGCCGCTTCTTGGGCTGGGCCAAATTGGCGGCAAAGGA
AATGTCGTTGCGGACGTTCTGGCCAATGTAACACTCGCCGATAATGAGCATGGAATTGGA
GGTCTCGTTGCTGGGGTCAAGGCTAAAGTCGGCTCTTCTCTCCTATCCGAGGATGGGAAC
CTCCTTGCTGGATTGCACCTCCGCGACATAGCTGCTTTCAATTCCATAAACGCGGGTCTT
GACGCAAAAATCAAGCACGGTCTTAACGCTCAGGCCGACGTCGGCGCCGATGCTGTGGTG
GACCTCGATGCCCTCGTGGCTGACTTGCTTCATGTCAAAGGTTCTGTAGAAGCCAATGCT
CATGCCCGACGAGGTGTTGTTGCAACTGCACTAGCGGATGTCGACACCAACTTGGGTCTC
GACCACATAGCGATCAAAGGCGCGGCCGATGCTCGAGTTAAAACAGGCAGCGGTTTGCTG
CATGCCGATCTCGCCGACGAGCTCGACGCAGATCTTGGGCACCTGCTCGGCGTTCACACG
CAAGACAAGACTAATGTCCATCTTCGCCGATACATCAAAGCGGATGCCGCAGGCAAGGTC
GGCCTCTCGTTGGGCGAAGACGTCGCGCTCAAGGGCGCAACAGCTGTGCAGGCCAAGGTC
GGCCCAAATCTCTTAGCGCATGTCGCTGGGGATCTCTCAGCAAAAGTTGGAGACGGCTTG
GTCGTTGATGGTCAAGGCGAGGTGCAGGGCGTCCTGGACGATCTTCATGTCAAGAATGAA
GACGCTCTCCACGCTACTGTTCACGGCCGAGCCATCTTCGCGCACACCGCTGGCGATCTG
GACGCGAAACTTGGTGACGCACTCGCGGTGGATACCAAGGGAGCCTTGAACGCTACTGTT
GAGGGGCTTCATCTTAACGGAAACGGCCATGTCGATGCCAAGGTCCATGCGAGAGGCTTG
CTTGCCCATGTCACCGGTGGCCTCGAGGCCAAGCTCGACAATGGTCTCCTGGTCAGCGAA
GGTGGGAACCTGAACGCTGCCGTGAAGGGACTACACCTCGGTGTCGCCGACGATCTCCGA
GCGGATGTGCACGCCCGAGATGTCAATGCCCAAGTCGATGCTGGCATAGGTGCCCAGCTT
GGTAGCACCCTGAAAACCGCTGTGCAGGCCGATGCTGGCGTCCATCTCGGTGAAGGGGCA
CTTGCACTCACCGGAAATGCGCAACTGAAGGCTGAGATCGCTCAGCTGAAGGCACAGATC
GCGGTCAAAGAGTCTCTGTTGCATGCTCAGCAGCTCATCGCCTCTATCAGTCCTGCTCTT
GGGCGTGATCGCTCGGCTCGCGACCGCGTCCTTCGACAGCTTCGCGCCGAGACAGGCGCC
GGTGGACGCGCAGAATGGCCAGACATCGTCAAGTGCATGCACAAGGTTCAGAGCGACTTG
GTGGATGGTCTGCGAAAGTCCGTCGCTACTCTCGAGGAGCATCGGCGAAAGGGACGCAGA
GGATGGGAGGGTGACCAGCCTTTGCAGCTGGCGAACCTCCCTCAACACGTTCGATTGCTT
CTCTCACTCGCTGAGAAGCCCTCCGAAGATACCCACAACTTCGCACACAGATACTTGCGC
CAACGACCTCATACAGGTCCAACCGCAGATGAGCTACTGTATCGGGAGATCATGTCAGAC
CCCTTCGAGGGCGATCACTGGGGCAAGGGTTGGGATGAAGAAGTCAAAGAAGGCTGGACG
GATAGCGAGAGCGAGGAGACATCAGATGAGGAAGATATCGTGACGCCCTCAAGTCGAACG
ATCGCGGATCCCATGGCGAGGCTCAGATCACGGCTGGACCAGCGAAAGGCCGACAGTGAT
GACAGGCTACAAGCGGCTCAAACGACCTTGCAGGGTCTCAAGGAGAACGCGTACTGGCGC
ACCGGGGGCAAGGAAATCCGTCCGCTAGAGGAGCAACCGCAAGGATGGCGAGCAATATCG
ACCGGCGCCTGTATTCCTGCCTTGTGTGCAGAGCTCGAGTCAAGACAGCCCGAAACAAGC
CGCGCGACCTTGATCAAGGTTGCGCAGCTTCAACGCGAACTTCTGTTCGCCCTGTCCGGA
AAGCCGGGAGTCCTGTTCTGCATTAACCCAGACGGAAACTGCCAGTTTTCATCCGAAAGC
CTCAGCAGCATCGCATCGGAATGCCAGTCTCGGGCTTCCCAGTTGGGTCGATTGCGAGTG
TTCATAAACGAGACTTTGATGCCCAAATCGGGGCCTTCTCGCCCCCCTCAGCAACCACGA
ATGAGTGCCATGGACTCGCCGAGCAGGACGAAGCAAGCTTTTGCAGAGTGCTCTCGCCGT
CTCATCGAAGACATCGAGAATTGGGTGGCTGAGCAGGAATGCCTTCTGGTCCGTGGGCGG
CCGAGTGGCGCTGCAAATCCACTGCCAGTCACCTCGCCTCTCCAACTGTTGCGCACTTTC
GGGCGACGCTTTGGACTTGTGCTCGATCACCTCACAGGCTTTTTGAGTCATGCCTCTAAA
CCGATACCTCTTCTCGATGCCATCTACGCGGCTATCGAGAACACCAAGGCCACTCGGCAT
GCCAGAGGTTCAGTGGAACTTGTGTCTCTTTTCATACAGACCGCTGCGCCTATGTGGGAT
CTGCTCGGGGAATGGCTGACTCGAGGCATGCCCATCTGGAATGCAGTCAACACGGCCGAC
TCTGACTTCATCGGAGGGAACGCGAGGGAGCCTGATTTTGATGCAGAATTCTTCATTCAT
CGCGATCTCGACGTAGCGTGGTCGGACGAAGACTTCTGGGAATCCGCTTGGGTCGACTGT
CCCGATGGATGGCCGTCCTGGCTCGCCTCCGATGACCTTCGTCTCTCCATATACGAAGCT
GGCAAAGCTCGTGGACTCCTGCGAAGCTTGGGAGGCGGAGCCACTGAATGGGAACGATGG
CCAGCACTTCCCGATGTGCTTCTTCTCCCGCGCGAATCCGAATCGGCTAGCATAGCCGAC
ACACTCTCTAGCTTTCTTGGAGCAAGATGCCAGATTGCGACACTGGCTTTACGTAGGATA
TTGGACGAGGAGTGCGGTTTGTTCCAGCATCTCGATGCCATCGAAGGCATCTTGTACGGT
ACAGCGCCAGAAGTTGCCCAAGAGTGGTCAAGCTGGCTTTGCAAGCAGGTGCACCTGCGA
AAGAGATGGGCCGACTTCCAGGTCCTCACTGGCACGCTCCGAGACGCTATTGAATCGGCT
GAAACAGGCGGAGGGTGGCTCAATCCGTCTGCCATTCGCGTCCACCCCATACGCCGGTCC
GACCAATCTACTGCACCTGAGGTGATGGCTTCCATCCGAGCAACATACTCAGTAATCCGT
CCTCAGTGCACCAAGACTGGGACTGAAACACAGGTCCCTTTCCCGCTTTCGCAAATGTTC
ACTTCCACGTCCGTGGACCTGAGAGCCGATTGTTTCGCATTTTTGTTGCAGATCCGGCGT
GCTCGTGATCTGTTGCAGAGGTCCCGTGGAGTTGTCAACAACTTCGCAGGCAGTGCAACA
GATGAGGCGCGGACAGCTCGCGGCCTGCTGCATCGGCTGGCATGGGTGATGGACGCACTA
GACGATCAGAAACGCCAGGAACAAGTTCGCGCACCGACGCCGGTCGGGGCATATGTCCAG
GGCCGATCTCGACGACGCATCAATCGCCGACGAGTCACATCTCTCGACACCGACTCCTCG
GACTCGGATGGCGACGAGGAAACACGGAGTCCAGGGGGACGCGAGCGAGATGCTATGAAT
ACGACTACTGGGGAAGAGGTATCGTTTGCTCTGCTCAGCTTTGAGCAGCAGATGGCCCAG
CTCAATGACGATCTCAGCGACCACGTTGCGGTCATCAAGAACGGGGCAGAAGGTCTCGCG
AGCCCAGTCTCCCTCGGCACAGGATCCGAGGGCCGAGTGGCAGAAATCTGGGGTATGTTG
GGCACCATGCTGGACGACTGGAAATGA
>gene_sp10055350.1	locus=tig00016136_pilon:168693:174874:+	len:5889
ATGTCAGACCGCATCAACATCTTCGAGCTCAGGACATCCGTGGTGCAACTCCTCTCCAAC
GAGCCTCAACTCCTTAAAATCCCCGATATCGAGCGGATCACGGATTGTTCGATGCGGATG
TCAACACGCCCTGTTTACCAGGCGACGTCTCTTGGCCTGACTGCAGTCATTGCCCACCTT
CTTTCCTCGGAAGAGGCATTCCGGAGAGACTGGGCTTTGGCACAACTCGTCAGCTGTGCA
CAGCGACCCATTGTTCTAGATGACTGGTATGGGAGCGGAATAGGGGCAGAGATTCATCGC
CTCTGGTCACAAGATCTCGAGCATGCTGCCGAATGGAGGTGGTCAGCGTTGGACCGTCTT
CTGCACAGCCGATGTCTCAGCTTGGAAGTAGTGCAGATCGGCCTGCTGGAGGGCAAAAGT
GCATCAGCAATGGACAGAAAAACAGTTGCCCGAAGCATGATGGCCGCTGTCAATCAAGTG
CTAGGGAGTGATACACCATATTTCTCCGTCGTTCTCTCCATTTTTGCCGAACTACTCGCA
ATCTCACCCACCCGACACATCTGGCTTCATGACATGTCTCCCGATCTACCTCCCACATTG
TTCTCTGAGATCAAGACCAATCCCTCTTTTATGCGACTTCTGGAAGCCGGGTATCCACCA
CTCGATACACCAGAGATCAGCGGTACTGGCAAAGGCAAGGAGAAGACCGCCGGTGGCGAG
CCCCTCGCATGGTTGGAAAAGATGCTGGTCTCACTTACGGACGTGACGACCGCGAGGTCG
CCGTCGGCCGATCTAGTGGGAGTCAAGTCAGGCTTTGGTGAAACAATGGCAAGGATCATG
GTATTCCTGTTCTCAGAATTGCAACATGGGTCCCATTCGCCCCAATTGAGCGCGATAGCC
GCGCAGACTGGCTGTGATATACTTCGCGCAATGAGGCTGTGTACGAGCGGTCATCGTGCC
GGGGAATCCGCCTCCGTTCATTCAGCCCTCGAAATCCACGCCGCCTTCATCGCCGCGCTT
GCTCTGCGCCCGGAGAAGCGGCAATCGCCAGCATGGAATGATCCTCGAAGCGCCGCTCGT
GGAGTACTAAGCGACTACTTCGAATCGGATCAGCAGGACCTGCACGAGTGCATGCTCTTT
CTGGCTAACATCACTTTCAACGAACGCAAACGACAATACAGAAGGAAGAAGCTCAAGCAA
GAAGTCAAAGCTGCTGTCCCTGTGATGCACTTGCACCTCGCCTCCGTTCGCAAAGAGCTT
TGGTCGCATGCCTACAACGCCCTGCTACCAAGCGATCCGGAGGGCATGGCTCTGATCGCT
AAGGCCATGTCGTACACAGCGCACATGGACACGCTTGATCGGCATGGCGCATGGGAATAC
CGCGACTTATCCGAGGTGATCGAAGAGAATGACTGGATTTGCGGCATCCGAGCTGTCAAC
AACGGCCTTCATGCTACTCGAGACCCGTTTCGCCACGCAGTTGAGTCGCTGGCAATGCAG
GCTGATCCTGGCCTTGCGCAAAACTTTTGGCGAGTCCCTGGCATGGTCAAAGCTGGTATC
GTTCTCCTCCTTTCCCCGACGGACTCGATACATGATCCCGTCATCACGTTATTGCAACAA
GCATACGGTGATGTCGATGACCGCGCGGATTGCTTCCGAATCTTGCTTCGGGATCATGCA
GCCTTCGCGATCGACGGCTTATGCTCCTTCCTTTCCACATTCATCGCAACTGCAAACAAA
GCTCCTGAGTCCTGCTCGTTGGCTAAATGGCTCGTGCGGTGCTTTACCGAGATCCTTGAG
GTTCTTTGCCATACTTCTGACGAAGCCGAAGCCTTGCTACAAACACCTCGTTTCATCGAT
GACTACACCGACAATCGACCTATGAGCAAGAGGATGAGGGACCTCTGGTTTCTGATGACC
GAGTCGTTGTCAGTGATATTCAACCGGACGCAAGCCTGGGCGCCGTACTACGAGAATGCG
GTCATGATCGACTGGATGCGTGACGCGTTGATATTCGGCAGACATATGACGGAAAATGTT
CGAGCGTTCGAAGCGGCCGCTCTCGGACGAACCGACTCTGACCCTGCGGGTGAAGATCGA
GGCAAATCTCCTGCCAAGCTGTCCTCTGTGGGACGAAAGATGACATTCGAGCTCATCAAG
ACTATCTTGGAACGGTTATCCCATTATGCTGCCAATGCCGCCGAAGATCCAGACCTCGAA
AAAACACTTCAGGATCTCGATAAATTCTGTCGCCGAGCCTCGACATCATACCGGTCTAAA
CTGTCGGACGATCTGCTCTCTGAGCTGTCAGACATGCTGTCGGCCTTCAACATTGGGCCT
TCCACCGATGAAGTTCAATTCATCAAGCAGGTCGGCGGCAATGAACGCCCAATTTCAATC
AACTCTGGGGCAGGACATTCTGCGATTGTCGAATCCAGGCCCGCGTTGAGCGCGTCGTCT
AGTCGAAATGCATTTGAGGAAATGATGAGAAAGGCTGGCGCATCAAAGGGCAAATCCGGT
CAAAGTTCGCAGGTGACATCTGCATCGGCTACCGCCAACAAGCAACCCAAGTCATATGAC
ATGGAAGCGGACGATGACGACGACTTTCTCAGTAGCATTTCGCCCGCAGATCTGGAGATT
ATCGAGAGACGGGCCAAAGCTTCCGCCGGCAAACCAAACATCCCTGCACCTCGTCCATCT
GTTCCTCTACAGAAGCACACCCCCGCTGTGCAAAAACTCAACATCGATGTGCGACCTCGT
GGCTCCCAGCCCAGAGCACCTGCCGCCAACAAATTCAAGTCATCTTTGATGCGGGGGCTT
CACGCCGAACATCGAATGGACGTGGTCCGAAATCAGCGCAGAGATGAGAATATTCGCGCA
CATGTAGGTGGCCTCGCAACCAAGGCATCGGCCATAGGCACTGGGCTCGGCGCGTACACC
GGACAACGCAAACCTGTAACACCAACGATGGTCGACTCGGGTTCCAGTGCTTCCGAGTCG
TCCGACGGGGACGAACACGGTGTCAATGCTCTCCTTCGGAAGCAGAAGAAATCGCCTCTC
AAGATCCAGCCCGTCGAACGCCGTCCCATTCAGGTACTCGGTACGCCCCTGGCAGATATC
ACGCGCGCGAATGAAGAGAAGCGAGCCCGGCTGCACGCTCAAAAGATGCGTCTGAGACCG
GACCTGAGTCCCCTGTACCGATACGTGCTATCCTGGGATCCGGACTTTGCTGGGCCTTCG
GCCCCTCATCCGTCTTCAGTTAAAGCACAACTTGGTGCGACAATCCGGCTTCCCACGACA
TTCAGCGATGCCGACAAATACGGACGGTTCATGCTCCCATTGTTTCTTGAAGAACTCTGG
GAACAGTTACAAAAGGAGCAGAGCGCCGCACCTGTCATCTGGGTCGAGATCAACAATCGA
CATTACGAGGACGACTTCATTGAGATGGAGCTCCTCGTCGTTGATGAGCTCCGGCGGGAG
AATTGGCTGTATGACACCGACATTGTGACCCTGCGTCAGCCGGGCGTAGCTGGGGGACTT
TTCGCCAAAGTGCAAGGATTTCGCAAGCGTCCCAAAGGGTTTGATCTGAAACTTCGGATC
GTGCAGAGCATGGACCGACCCACCTTGAGTAACAAGTCGAAATGGCAATTGCGCAAGCAC
GCAGCACTCGGCACGGCTCAACGAGAATTTGGCGCTTTAGCAGGCTTTCCGTATTATGAG
AGACAGCTTCTTCAAGATGTCTTGTCTGCCCGAGCGGCAACCATGCCCAAGCACTCAACA
AGCCAGATCGAGCACGCGATGAAATCCTACGATGTCAATGAGCCACAAGCGAAGGCTATT
TTGGGCGCTTTGGAAGTAAAAGGCTTCGCTCTTATTCAAGGGCCTCCGGGTACCGGTAAG
ACAAAGACTATCAGTGGTCTAGTTGGCAAGTTCCTCTCGGAACGCGCCATCCCGATAGCC
ATCAATGGGGAGGTACCAAACAAGCCGAAATTGTTGCTGTGCGCGCCAAGTAATGCGGCC
ATCGACGAGGTCTGCAAGCGATTGATGAATGGAGTACCTTCTTCCGATGGCCGTACGCTC
ATGCCAAAAATTGTTCGAATAGGTGTGGAGTCATCCGTCAACCAAGCAGTGAGGGATGTT
TCGCTCGACAACTTGATTGAAGCTCGGGTCAGTGCCGATCCCGCTGCCAAAGATGGAGGA
GGCGAGTTTGGCCGAATACGGGCGGAATTGGAAAGCGTCAAAGCTCAATTGGTCGAGAAA
CAACAAGAGATCCGGGGCTCACAGGGGAATGAGGAGAAGAGGCGCGAACTCGAAGCCGAG
CACCAGCGACTCATGACCCGACGAACCGAGCTCGGTCGGCAGTCCACAAGAGCCAAAGAT
GCCGCCCAAGCGGCGACTAGAAATCTGGACGGTACCCGACGACAAGCGAAAGAGACCATT
CTTCGTGAAGCAGACATAATATGCGCAACTCTATCCGGTTCTGGGCAGGATGTCTTGGCA
CCATATACTTTCGAGACTGTCATCATCGATGAGGCCGCGCAGTCCATCGAGCTTTCCTCC
CTCATTCCACTCAGATATGGCTGCACGCGGTGCATTTTGGTCGGCGATCCGAATCAGCTC
CCGCCCACGACATTCTCTTCGGATGCTGAGAGATGCGGATATAACGAGAGTCTTTTCGTT
CGGATGACCCGGCAGAACAAGGCAAATGTCCAGCTGCTCAGCATCCAATACCGGATGCAC
CCCTTCATCTCTGAACTTCCCTCGAAGGTCTTTTATGACGGGCAGTTGAAAGATGGCCCT
GGTATGGCGATAAAAACCAGAGCGATATGGCACGAAAGGCAGATCTACGGACCGTACCGG
TTCTTCAACGTCAACGGTACCGAGATCAAAGCTGGGACGTCGACCAAGAATCCGGACGAG
GCGGTCGCTGCAGTCCAACTGTATCGCAACTTGCGCGACACCTTCAGTGGTCGAGTCAAC
TTCGACATGCGCATCGGAATCATCACCATGTACCGGGAACAGCTGTATGAGTTGCGTCGC
AAATTCCAAGAGGCCTTCGGCCCATCCGTCTTTGACACCATCGAGTTCAACACCGTCGAC
GGCTTTCAAGGTCAGGAAAAGGACATAATCATCCTGTCATGTGTCCGAAGCGGATTGAAT
CTAACCTCAATCGGCTTCCTCAAAGATCCTCGACGAATGAATGTCGCGTTGACCCGTGCC
AAATCCAGCTTGTTCGTCATCGGAAACGGTCCCACCCTGGAGCGAAGCGACGAGGGGTGG
AAGACAATTGTAGCCGATGCCAAGGAGAGGGGTTTCTATATCGATGTGGGTGACATGCGA
GGCAAACATAAGCTAACGGCACAGTACTCGCCAGCCATCTTCACCGCAAAGGAGACAGTG
GCGAAAAAGGACAAGGCTCGTCCCCAGCCGCCTTCCCCACGTCGCAAGTCATCCTCTACC
TCTGCCAGTCCTGTCCAAGCCGATTTCGCAATAGTTCCCAAGGCCTATGCGTCGAACAAG
GCTCCAAAACGCAGACCCAGCGGAGAATTGGGCTCTCCAGTTGACAAAAAGCCCAAAAGC
GAATCTGCATCAAGCAATCCGACCAGTATCAACGGGTCTGTGAGACCATCGACCAATGCA
GACATGGCGAGGCCGATCAAGCCTCCGCGAGCTCCACAGAACGATGTGTCAACGCTACCG
CCACCGTTATCGACTGTCAACCGGGGACCCTCCCTGCATGCCGGTGACTTACCAGCACGA
ACACGCCCTGTGGCCCCTGCCCTCCCCCCGAAGAAGGATGAGGATATCCTGTTCGTGAAG
AAAAAGAAGGTGCGTATGCGTACTCTCTTGAGGGAAGAGGCTGAGCCCCATAGAAACGAT
AAGTCATGA
>gene_sp10055360.1	locus=tig00016136_pilon:175879:177348:-	len:1326
ATGATTCGGACCTTCCAAGCGAATGACCACCTCTTGAAGACAGAAGATGAAGAGTGCATA
CGTGGGGCGTTCAATGCGTTACGGCCAGGCCAAGACTTCACTTTATGTCCTCTGGAGAAA
GATGCCAGAGGGCTCTCCCTAGGAGGCATATCGAATACCCATATCGAGATCGCATTTTCC
GATGGGAGCCTCTGGTTGGCCAGAGTGCGAAGGGACAAATGGTACGCTCCGCCAGGCCCG
GCCATGTGGATCAACGTGGACAGCGAGGCGGCTACGTTGGAAGCCCTCGTAGCTGGTGGA
GTGTGCGTACCGCAGGCGAGACCAGCTGCAGTAACTCAATGCCCAGGCGCAAGACCCTTC
CTTGTGCAAGAGAAGCTGCCCGGGGCCCCTGATCATTCGCTGAGTTATCTCTGCACGGGA
GACGAGCCAGGCGACGATCAAAACGACGCTCCAGCTCGCCGCCTCATCAATGAATCCCTG
GCTGCCTGGTATCTCGAACTCGAGAAAGTACAGTTCGACAAAGTAGGAAGCTTGCACAAG
ACCGCGAATGGCTCGATCGCAGTGGGGCCAGAGGTCACCAGACAGCCCCCGCTCGAGTCC
CCTCCTTACTTCATTGGGCCGTTCAACAATTCTCAAGAGCGATATCTGGCGATGATCGAC
GCCACCATCGATTTGATAGCCCGAGGGATGTGCTATCCCCCAGATCGCGCCGTACAGGCA
TTTCTGGTCTATAGTCAGGCTCGGACGCTTGTCGCAAAGTGCGACGAGATGAAAAACGGC
CCTTTCATGGTGAAGCACGGGGAGCAAAAGGGCGACGAGTTGCTGTGGTCGGACGGGTAC
AAGCTGACTGGCGTCATCGACTGGGAGTGGGCTCGCATTTCCGCCCGAAGCGAGGTCTTT
CAGCCCCCGGCCTTCTGGCACTCACCGCGGTACTTCTGGGCGGGTGACAACGATCTGTCC
TTCTGGGAAGAGGAGTACGCGGCTGTCTATGACGACTTGGGCCGCCCCGACCTTTCCCAC
CATGTCAGACACGACAGCAGAAAGTATCAGCGCCTTTCAGATCTGCTCGAGCACGACTGC
CAGGATATCGTCTCGATCAACGCCATGAGTCGAGCATTTGCTGGACAGCCCGACAGTATG
GGGTCACAGCAACCAGAGACCATGGAGGACTGGCTCCGTCTGGCTATCCAGGAGTATCAG
GGTGACACGACACTCGACCGGCTCCAACGCGAGGAAGCACTTTGGGCTGCGGGGAAGCCG
TGGAGGGACGAGGCACTGAGTAGTCTTGGAGAACCAGAAAGCACAGCGCAAGGGCGCATG
TTGTAG
>gene_sp10055370.1	locus=tig00016136_pilon:178298:181667:-	len:3240
ATGAACCTCTCAGCACTAATGCCACCGCTTCCAAAGCTACCTGGGGTATCACTGGGGAGA
TACGTTCCCTTCGTGGATCAAGCGCGCGTCATCAAGCAGCAATATCACCGTGGCGCCGAG
TCTGTCGTGGCATGGGCGATGGGCGGGCAAGATCAGATATTTGGCCCTCTCGAGCAAGCC
GTTGCAGCTGCGGTCATCATCGGACTTGCATTGCAGTATTCGCCTTCCTCCCCTAATGTC
GCGCCAATCCCACCGTCAATCCAGATACGCCCATCCCCTGCAGCAACGAATGAGCAAGGC
AACTCGACCTCCCCGAATGATTTCTCGGGCGCTGCCGGTCCAGAGCCGTCGTCAAGTCAG
ACTAATCCCATGATGGTAGAAGGTGGTGGTCAAGCCTTTGTCAATCTCGCCCTCGCCTTT
GCCGCTAGAGACTGGCGTGCTGTGCTTGGTGCGCTGCAGGATATGTCTAGCTTCAACACT
GGGTCGGTCGACATCATGTCACTTGCTATGATAGGAATGATGGGTGCGATCGCATGGATG
CTGATACCTCTGACATTCAAAGCGAGGTGTCGTCGCGCTTACCAGACATTCATGCAAGAC
CCCAGCGCGATGTCCACGTCTACCACGGCTACGGAAGCTTCTGGCTCGCGCAATCTCCCT
CTAGAGCAAGTGTTGCGAGCCTCTTCAGACCCAAGGGCGACCCCTGATGCCCCTTCTGGC
CGCCAGAATCATAGCATGGACCGTCCAGGTCGATCTCAAGGTGACGTATTTGCCAAATCG
AGCGAGTCGAGGGATGTCGAAAATCCTCGACATTCCGATAAGGATCCCCGGCGAGAGCAA
ACCAGAAGTAACCCCAAAGCCTCTGATGCCAGGCCCACTCGAGAACAATATAACACCTCA
AGTGAACAGGCTCCGGACAACAAGCGAGAGAGACCCGTCGACGCTAGACCAGGAGGGGAA
GGTAGGTCGAGGCGGGAGAAGGACGTAGGACGCGACGAATCCAGAGCAAAGCAGCCCGAC
CCTCGGGAGATGACCGAGGAACAGATCGTCAAGGAGAGAGCCAGGCGAAAAGCTGCAGAA
ATGGCTGCGAAGGAGGCAAAGTCATCGAGCTCCAGCAAGCCACCGAGCAGCGAGGATGGG
AAGGAGGAAAGCAGGGACAAGTCCAGGGAGAAGGCAAGAGAAGTGCCAGAAGGTGCAAAG
AGCAGCAGAAACCGCTCGGGGCAACCAGAGAGCAGTCGCCAGTCGGGCGACGCGGAAGGC
AAGACTCAATCTGAGCGCGCAAGGGAAGCTCGTGTTCGTGAACAATCCTGGGGCGCTCGA
AGTGAATTGCAAGCGGGCGAACGAGACTCTGGCGACAAAGGAAAAGGTCGGGCGGCGGGC
GAACGCCCGTCTTCGTCTTCAGGAGCCTCCAGCCCCGCCGGCTCGAAGTCATCCAAAGAT
GACAGCGGGGAGAGCCATTCCTCGCGTCCTTCCCTCTCTCGCACTTCATCAGACGACTCT
GCCGATTCCGCGGATCCTGGGGGAGCAGTGGGCGCCGAGGACGACCCGCTCATGGCGGGC
GACTATCGTCCTCTCAAGTCGATCCTGAAGAAGCCTGGACAAAGCAAGAAAGGCAAGAAG
AAGCGAAACAAGCCCACCGAGCACCACAACCACTTCCTCACTATGCGCGGTTGGAGACCC
GCATTGGTGCCATTTCCTCATGGTCTACATCCGCCACCCGGCGAGCCGCGGGGCACGATG
TGGTGGAACAACATCCCTCGTGATGCGAGGCACTTGATGGTGCAGAAACCAGCGAAGGAG
CCCGAGAAGGATGACGAAGCCTCCGATGCGAGTACCGACAAGGAGGAAAAGAAGGACGAG
AAGCCAAAGGAGACGAGGAAACCGGATCCAGAAAAGGGTTCCAGAAATGCCAAAGACCTC
AAGTCGAAGGACGCAACAGTCGGATCTGACGACAAGAAAAAGTCGGAGAGTGAGCGTGCT
CGAGAGCGGAAAGAACGAGGCGATAAGCCACCGTCAGGGTCGTCTTCTGGCGACAAGGGC
AAGGGGAAGGACCAAGAAAGGGACAAGCAGAAAGAAATGGAAAAGCTCATGAAAGCCAAG
CAAGAGGCCAAGGCTAAAGAGGAGGCAGTCGCAAAAGAAAAGGCCAGAGCTCGAGCGCAA
GCTGAAGCTGCCGACCGTCCCGCTTCCTCTTCCAGCGCCTCGACGCCGAAGTCCATATCA
CCGGTCGTGGACCCGCAACTGCAAAAAGCTACCTTCGTAGCTCAAGGTGTCTTGTGCATG
CTCCTCTACCATTTGGCTCCTGATATGGGATTATTATTGCTGGGCTTTTTTGCTTGGCAG
TTCATTAAGGATAAGCAGCGTCAGGATGAGGCGCTTGCGCCGAGTGCACGAACAGCTGCA
AGCCAAACACAAGCTTCCAAACCCCGAGACCGTGAACGGGCCACCAGAGAAGCCGGTCGG
TCCGCTACGGTGCCCGAGAAGGATGAAGGGACCGAGAAAGCGAAAGAACGCTCCAAGTCC
GAAATGACGCCTGAGATGATTGAGCGCATGAAGAAGGCTAGGGCGGAGAAGGAAGCCGCC
CGAGGCGGTAGTCGAGCTGAAGATGCGAAGGTTGCCACCGTTGAGCGAGGTGCAAAATCG
TCGGACGGGAATTCAGCGCGTCCAGAGTACAAGGACATCCCACCAGACGTTCTGGAGAAG
ATGAAGCGGGCCCAAGCCGCCAAGGTAGCTCAAAAAGGCGGATCCGAAACCGGACACAGT
CGAGAGTTGTCCAAATCCGACATGACACCCGAGATGATCGAGCGAATAAAACGCGCCCGG
GCTGCCAGAGACGCTCAGACTGAATCAGAGTCTGGTCAAAGTCGTGAGCTGTCGAAGGCC
GACATGACACCCGAGATGCTGGAGCAATTACGGAAGGCAAGAGGTCCACGAAGCGGAGCC
GAGTCTCCAAGACGACCAGAAAGATCAGGTCCTGAGGATCCCCAGGCTAATCGTCCTTCC
AGTCGTGCGGCCAGGGATGATAACCGGTCTCGAAGAGACGACGGAAGCGAGAAGCCACCC
AGGCTCCGTCCTCAGGATATGACGCCTGAACAACGCGAAAAATATATGGAGGAGTACAAG
AGAATGAAGGAGCAGAAGAAAAGGGAGGCGGAGAGAGCCGCCAAAGAGCGCCGAGGCGAA
GGGAGTAGCGGATTGTCATTTGAGGAGAAAGAGAGCTTGAGCACGGGATCCCCGTCATGA
>gene_sp10055380.1	locus=tig00016136_pilon:182129:182922:+	len:576
ATGCCTCCTAGAAGATCGGGCAAGTCCAAGCGGGCCGCGGGGATGTCGCAGCCTACACTC
AGCTTCCAATCTCAGCATCCTAATTTCAAACCGAAGAAGCCTTCGCTCCTACGGCACTCG
GTGTCGGCCACGTCGATCAGCGCCTCCGAGCCCGATGCGGCGGCCAGCGAAAACGATGCG
AGTGGAGAAGTGGAAGTGGCCATTGTGGAGGCGGCCCCTGCGCTAGTCGTACCCGAAGAC
AAGGCGAAGGTCTCTGCTGTGTCGGCTCTCAAAGGAGAGGTCAAGGGCCAAGTGGGGAAG
AAGGAGCGCCGCAAGCTGGATGTGAAGAGCAAAGAATGGGACGGACTGATGAAGGCTGCC
AAGGCCGAGATGGGGGGGATGAAGCCGAATATCCTTCGTGTGTTTGACATGACTTCCAAA
TACGGTCCGAGCGTTGGCATGACCCGATTACAACGGTGGGAGCGGGCGCAGAAGTGGGGT
CTGAATCCGCCAGAAGAGATCCGCCTGATCCTCACTACCGCCGAAGGGGAAGACGACCCA
TCTTATCGGGAAAACGTCCTCCATACATGGCTATAG
>gene_sp10055390.1	locus=tig00016136_pilon:185655:189119:+	len:3225
ATGGAAGAGGACGTCAAACCGGTCATCGCTCCTCCGTCCGCCGGTGCTACCTCCGCATCG
GTATCGGCGCCGAATCCCGGTCCTGCTGTCACCTCAGCAACCAATGCTACAACAACCAAT
GGCTCTGATGCCCAGGGACAGGCAAGGCAGACGAGCGATTCTCCGCAATCGGACGATGAG
GGGGACATCCTTGATATCCATGACGGGGCGAATGGCGATGCCAAACGACCTCGACTGCGA
TTAGCGCACGCGTGTGACCGATGCCGGAAGCGCAAAATCCGATGCGACACTCAGCAGCCC
TGTGGCCCTTGTCAAGCGACCAAGAATGAGTGCACCTTTCACACGCCATCGAGGCGGGTG
GTCAAGCCGAAACAATCCGTCGATGGGGCAAGACCGTCTTCCACATCGGGTTTCAAGCGG
CCGCATTCTCCGACTGGAGGCAATCTGGGTCTGGGAAGCGTGAACGTGGAAGCTCGTCTC
GCTGCCCTCGAAGCAATGCTCCGCGATGTGCCTCCGAATGTCCACAACGCGTTTCTGTCT
TCACTCGATGCTCGATTGGGCAGTGGTACCGGTGTCGGTCTGAAAGAGGGCAAGGGAGAA
GGAGTCGGGGTGGCACTCGAAGCACTGATGGGCGGGAGCAGTGCTCTTGGTCTGCGCGAT
TTTGGATCGTTCGGTGGTGCCAGCAGTACTCTTGCACCGGATTGGAGCGGGCTGGGAAGC
TTAGGCAGCTGGAAAGGTTTGGACAGGAGGGATGACGTCGGCGATATTACCCGGCGCATG
GAAGGGACCAGCTTCTTCTACGAGGATGAGATTGGGCAGGCCAAATGGCAAGGCGCCACC
TCAGGTTTCCCCTTGTTGGATCTGTTGACCGCAGTCAATGCCACGAATGATACCGAGGCA
GAAGCGGAGGCCAAGACGACTTCTCCTTACTTCTCGGATCTCAATCCAGCCGAATCCCCG
CTCGAGTCCCCAGTGATCTCCACGAATCGTAGAGCATCATCACAGACGAGGGCTGGGCTG
GGAGATCGCAAAGCGTCGACCCAATCGAACCGCAGGGCCAGCATGACGGTACCCAACTCC
CCCACTCGGGCCAAGCAACGGTTTTTCCCCGATCGAACCCCGCGCCCACACCAGACCCTC
AATCCTGAAGCGTCTTGGAAGGTCATCACGGGCGTAATCCCACCGGACGTCATGGACACG
CTGGTCAGATGCTACCTCTCAACGTCACATCTATTGTGGCCTTTCTTGCACGTACCGACT
TTCTTGCGAGACTACGCCAACCCCCAGCAATGGGGAGAGCCCGGCTTCGCTTGCTTCATC
GTTGCTGTTTGCACCTTGTCCAGTCGACATGTCGATGACCCAAGGGTGCGGGCGGTACCC
TCAGATCCGAGTACCGCTGGAAAAGCGTACTTCGAGCTGTTCAAGCGATTGCGAGATTTG
CCAAGTGCGGACAGACCGACACTTTACTCTATCCAAGCTGCCTTTTTGGCCGCCATCTAT
GCCTTTGGTTTGGGCAACCTGAGCAAGGCATTCGCGCTGCAAGCGGAGAGCGTTACTTTA
TGTCTGGATGGCGGCTTACATCGGAGTGTTGATGGTTACGATCATTTCGATGCGGTGGAG
AGGGAAACCCGCAAGCGCACTTTCTGGGCCATTTACTCGTGGGACAAGCAGTCAGCGGCT
TTGTTTGGACGTCCACCGATCATTCACCTCCGCGATTGCGATGTCACAGAGCCTCTCATC
GTTGACGACGAAAACCTCACGCCGGAAGGCATCAAAGACGAGGCACAAGCGAACGAGACC
ACATCGCGCATTTGTGCTTTCGTTGCCGCTATACGTCTGCACGTCATCCTGGAGGGAGTT
CTGGACGCGGCTACGCAACCGTCCACATTTCCCACATCGCCATTCCTGGCTCAGGCCGCA
TCAATCATTGCACGTCGCTCCGCGCCCCAGGATCTGCGGGAGGAAGAGGCTCTCTTGGGC
GAATGGCAGCGAATTCTTCCCAGGTATTGGCAGTACGATACCGAAACAGCTGCTTCTAGG
GATCCTATCCGAATCACGCAAGCCGAACGGTTGCACTGTTTGGAACATCTGGTCAAAATG
ATCATTTACCGACATCGATTCTCTGGGTTCGTGGCGTCCCCGGCATCCACTGCAGAGGAT
CGGTCGCGACACATGGACTTTTGTCGGAAGGCAATGCAATGCGCACTAACGATTATTGCG
GATCACGTGCACATTAGCCAGCGCGACGGCGTTCACGTCATTCATCAGCTCGCCCAAGCT
GGCAGAACGTTGGTAGCCGTTGTGCTGAATTGCCGCAATGCCGACTTTCGTCCGCTGATC
GCGCCGTCAATCGATGGTCTGCGCTCCTGCGTTGGCTTGCTCAGGCGTTTCAGTGGCAGA
TACCTGTGTGGGCTCCGGTCAGCAGACATCATCGACGAGTTCTGCAGAATCTGCAATATC
CCTGTTGATTCGCCACGAGTACCAGACGGTACCGGTCGACCATCGCCTGCTTGGCTCCGA
CCGGTCCGTCGTCGACCGTCGCCTTCACCCACGGCTCGGACAGTATCTCCCTCGGATCCG
ATGTTTGGATCGGGTGCGGGCGTTTCTACCGGACAGGATATCATGTCCGCCCAACCCGAG
CTGCTCCAGCAGACGACTGTTCCAACGGACCTGGAAGCAATGTTCAACACATCCGACTAC
TTCGACCTCTCTACACTCGACACGCCGGTCGCATCCTCCTCGACTCAGCTCCCAATGACA
ACCACACCTGGTCGTTCGGGCACGTCAGGATTGTCAGGGTTCAACTCAGGCATGACGCCG
ATGAGTGGGAATACGCATGGCATCAATGGTCTCACAAACGGTATGAACGGTACCCTGGGA
CTGAACGGATTCGGCGGCTTGACAGGCCTGGACGGGTTGGGCGGGCTGGGCGAGGCCAGT
GCACCGTTCGACCGACTTGAGACTTTGACACCCGATCAACCGCTCGGCATGGACTACATC
CAAGGGGACGGCAGCTTCGACATGGGATTGGACATGGCAAACGGCCAGTCTGGTAATGGT
GCTTTGGGTGACCCTCCCCACAGCAATGGTTTCTCCACCCAGAATGGGGCGGCGCAACCA
CAAGGCTTGTCAGCGGCAACGATCCTCAGCCTGTTGGAAGAGGGCAGTTTCGACTATGCG
AGCATGTTCACGGATCAAGCGCCACTACCGATGGAGGAAGTGTAA
>gene_sp10055400.1	locus=tig00016136_pilon:190951:196035:+	len:2967
ATGGACGAGCTTGTTGTACCCCCAGAAACGCGCAGTGTCGCAGGAGGATCCTCGTCTGGC
TCGCCATCGTCAGCAAGCGGGCCTCGTACTCCTCCGACCCCTCAGCCGCATCCTGCTTCC
CCGACAACTCGTTTGAAGCGGAAAGCAGAGGACGTTGTCCCACTCGTCGACTCTGACGAG
CATGAGACCGCTTCTCCTGCCCAGGAGGCGACTGTCGTCCCGCCGCCCAAGCCGAGATAC
CTTCAGCCTGCAGAATTGTCAGCTCTTGCCACACTCGATTGGAGATGCAAGCTGACCATC
AGCTATCCCTTGAACAACGGGTCAACGATCACCAGTCGTGCGGCCGGCCCATGGGCCCGA
CCCGCGGAGGAGGAGCTGTCCCCGGAGGACGACCCAGATGCACACCGCGGGATACCGATC
TTTCGGCCTAGCATGGAGGAGTTCAAGGGCTATGTCGAGCGAACGACTCCGTGGGGCGCT
CGATCCGGCATCATCAAGATCATCCCTCCTCCTGAGTGGACCGCCTCTCTTCCCCGCATC
CCAAACCAGGCGCTTAATAACATATCTATATCTTCCCCAATACAGCAAACGATCCAAGGC
TCTGGCGGCCTGTTTCGTGTCGTCAACGTCGAACGAAACAAGAACCGCCCGTTGACCGTC
AAGGAGTGGTATGAGAAGTGCCAGTCGGAGAAGTTCGCTGGACCGGGACCGAAAGATACG
GACAGGAGCAGGGACAGGGATTTGGAAGCTTCCAAGAAGGCGAGAGCTGCGCAGCTTGAG
GAGAGAAGGCGGAAACGAGAAGAACGGAGAAATGAAGCCGCCCGGAGGAGAGCTAAGAAA
GAGGCAAAAGATGTTAAGATTGAAGAGGAGGGAACCTTTCCAGAGGCAGGCCCCTCGTCC
TTCAGGACTTCACCTGAGCCCCAGGGCGTCGCAGACGAACACTTCGCGGACGGCGAGGAC
GACCTGCAGGTTCTGAAAGAGGAGAACATCCTCCCGGCATCGCAGCAGACGGAGGGGGAA
TCCGGACCGTCTCACTCGAGGAGACCGCCGACGGCGGCCATGATGGAGCAACGACGGCAA
ACGGAGGCGCCATGGTACGAGACCTTTGATCCGTGGTCAGGATGGTTGCCAAGGGATACC
TCGCCGTCCGACTACACCCCGGAAGCTTGTCATGAGATGGACAAGAAGTTCTGGAGGAAG
ATTGCAAGTGAAGGAGAATCTAGCTGGTACGGCGCAGACTTGCAAGGATCTCTCTTTCAA
AACCAAGATACGCCTTGGAATGTCTCGAACCTGCCAAACCTCCTCAACCGATGTCGCTTG
ACCAAAAAGCTGCCTGGTGTCAATACGCCTTACTTGTATTTCGGGATGTGGGGTGCGACA
TTCGCCTACCATGTTGAGGATATGGACTTGTTCTCCATCAACTACATTCACTTTGGAGCG
CCAAAGTTTTGGTATGCGATTCCCCAGGCGCAAGCGGAGAAGTTTGAAAGGACTATCGCA
CAATACTTCCCCTTGGAAGCCAAATACGCGTCAACATGCTTGTCCAGCATCAGAACGATT
GGATTGAGCTCGGCAGAAGGGCAAAGGTTTGCGATTGTGTGTCTCACAGGTCCCTGTGGT
TTCTTTTCGACAAGCACCCGCGTTCCATGTCTCGTGCGCGCGCAACAGCGACGAGGTCAA
ACTGGAGAGGGAACTCAGCCAGAGACCATTGAGCCTTGGTCGCGGATCGAGTTCAGAGAT
CGAGAACCTGTCAAATTGTTGGAGAACGAGTACGCGAGGGGCCAAGTCGCTATGCAAACC
AGGCAATGTCGGCTCATCCTCGCGGAGCCCACTCCATTCGAGCTCGCAACCGCGACGGCT
CTACACCTGCTCAACACGGTCAGCCCGTCCCTCCAGGTGTTGATCGTTGAGTGTGGTATG
GGCGGCGCACAAGATGCGACAAACATCATTCCGTCGCACCTGAAGATTGCCTGCGGCTTA
ACGTCGGTCGGGATGGACCACATGTCCTTCCTGGGTTCGACCATTGAAGCCATTGCGACC
GAAAAGTCGCAGATCAGTGTCGAGGGCTGCCTCTTCTTCATAGCGCCGCAATCTCACGAG
AATGCCGCCACTACCGCGCAGCGCGTCGCTCTCTCTCGGAAGGCGAGAGTTTTGCGTACC
AACCCAGCCATCGTAACGGCTTTCACGGCGAATGGGAACCGATTGGCACTCACGAAATGC
CCCGGGCTGCCTTCTTCCTCTTCGAAGTCTGATGTCCTGGCCCATGAGATTACAACGGAA
CTTCCGCTTCCTGGCGACCATCAACTTGGCAATCTGGCTTTGGCTGTGTCAATCCTGCAC
GCGATACGATCAGACGTGCGTGCGACGTTCATTCAGCCGGATCTTGCCAATATCACCACC
AACTCGATATGTGCTGGCGTGGCGTCGACCGTCTGGGAAGGGAGGTGTTCTTGCTTACGC
ATCCCCACGGCAAGCGCAGGTGGGCAAGGAATGTCAATACTGGTTGATGGAGCGCATAAT
GCCGACTCGGCCAAAGCCCTGCGGCAGTACATCGATTCGCTTCCGGCTCGACAGCAAGGG
GACGTGTCGCCTGTCACCTTCATCCTAGGACTGTCGGCCTCGAAAGACAAGACGCCCGAG
AGCGTTCTGCAACCCCTGCTGCGAGCTGGGGACCATGTCATTGCAACAACCTTCTCCCCG
GTCGAAGGCATGCTTTGGGTCTCGCCCATTGACCCGGATACCGTCGTACAATCGGCTCAG
GCCATCGTAGGGGTCAAGGGAAATGTGCTTGCGGCGACAGATGTGGCGGATGCTTTGCGA
CGAGCAAATGCCGGCAGTCGATTGACAGTGGTCTGCGGCAGCCTTTATCTTGTGGCTGAT
CTCTACCGCCTGTTCCCTCCAGACAGTCTGAGGCCAAACGAGTTTATACCGAGGAGAGAC
GCAACGGCACAGTTATGCCCGAGGTAG
>gene_sp10055410.1	locus=tig00016136_pilon:196338:200096:+	len:3021
ATGCCCTCGTGCAGAGTGACTAACCTCACCCCGCACCCACTCAACATCTGCCTGAAGCAG
GTCACAGCGCTGCACTTTGAGAATGCGGTGCAAGGTGGCCAGACTATCAAGCTCCGGCCG
GGCAAGGTATGGTTCACTCTCGAGGCGCTCGTGGACGACGGGACCAAAAAGACACGGTAC
TCTGTCCTCAAGTCGGCGGCGACCATAGCCCTTTTGAGCATAGCAGTGGGCGCGGCGGCA
GCTACGGCCGGAGCGGCGCTGCTACCTGAAGCTGTGGCATTGGAGACGGTGGCGGCGGCA
TCGGTGGCGGGCGGATACCTGGCCAAAGGACTGACAGCGACGAAGGGCGCGCTGATCTCA
CACTCCGGGACCATCGCCAAGCTGTCGTCGGTCGCGCTGCCCAAAGCCATCGACCGCCTC
TCGGCGGAGATAGGAGGCCTCACCGCCCTGCAGCGCGAGGTGCTCAGCATCGTCGCGTCC
CCAACGCTGTCTTCGGACGTGCGGCACAGGGCCTCTGGCCTCTTGCGCCAGCTGCACCAG
GCCTACTCGTCCGACAAAGCCAAGCATGGCGCCGATCCCAGCGCGCAGCTCGTGCCGCTC
GACGAGGGGCAGGCGGCCAAGCTGGAGAAGGAGGTGGAGATGGGCGAGGTGGACGACCGG
GTGGAGAGCCGCGCGATACGCACGGGAGAGGTCTTGCGCGTGCATGGGATCTACATGAAG
AAGCGGCGCGAGTTTGAGGTGCGCGTCGGAGAGGGCGGGCGGCTGGAGCTGTGGGACAAG
CTTGACAAGAGGCAGGGCGGCCGCCTGGTGCTCTCGGACGAAGTCGAGCATGCGCTCGCA
CACCGGCTCCCCATCATCGCGCTGGAGAGCACGATCATCTCGCACGGCATGCCACAGCCG
ACCAACCTCGACACGGCCCTCTCCGTGGAGAACATCATCCGCTCGGCTGGCGTGACCCCC
GCGACGATAGCGCTGCTCGACGGCCACGTGCACGTCGGCCTCTCTCGAGCGCAGCTAGAG
CGTCTGGCTGACCTCACTGTGCAGGGGACCGTCAAGGTGTCCCGCCGGGACTTGGCGCCC
GTCCTCGCGCAACGCCTGACGGGCGGCACGACCGTCGCGGGCACCATGGTCGTCGCGCAC
AGCGTGGGCATCGGCATGTTCGTCACGGGCGGGATTGGCGGCGTGCACCGCGGCGCGGAG
CAGAGCCTCGATGTGTCAGCGGACCTGACCGAGCTGGGACGCACGCCTGTCGCCGTCGTG
TGCGCGGGCGCGAAGAGCATACTCGACATTCCCAAGACGCTCGAGTACCTCGAGACGCAA
GGCGTGTGCGTGGCGACGTATGCGCCTACGCCTGACTTTCCGGCGTTCTACTCGCCCAAA
TCGGGCTTGAAGAGCCCGTGGCATGTACAGGATGCGCCGACGGCCGCGGCACTCATACAT
ACATCTCAGACACTGCCAACGCCCTTGAGTACGCTGCTGGCTGTGCCTATACCTGAGCAG
CATGCCGAGGCTGGCTTGAAAGTTCAAGAGGCAGTGGAGCAGGCTGTGAGGGAATCGATC
GAGACGGGCATCGATAAGAGAGGCAAGGAGGTCACGCCTTGGCTTCTCGCACGCGTTGGA
CAGTTGACCAGGGGCACCGCTCTCGACCTCAATGTCAAGCTCATCGAGAACAACGCGAGA
GTCGGGGCAGCTATCGCGCTCGAACTACAGCAGCTCCGCGAGCAGAGCACAGAAAATGCA
TCGAGTGCTCTTTATCGTTCGGCGAAGCCGGAAGACCTGACACCTATTTCGTCCACTAAA
CCTGACGATCCGACAACTTCCCCTGGATCCCCGGAGTCTGACTCTGCAAGATCTTTGCCA
GCGCCCTCGGTCCTCGTATTCGGTTCGGCCGCCATCGACATCACTTCGACCTCCCCGACG
CCACTTGACCCGCGCACAACTACCCCTGGAGAGATCTTCATATCTCCCGGCGGAGTAGGT
CGCAACATCGCCGAGGCCGCACAGAGGTTGCTCCCGCCAGATGCGGTCCGGCTGGTCAGT
GCATTTGGCACAACGCAGGAAAGGAACGGGGTCGAGGACCCCGAGGTGCCGGACCCACTT
GGTATTCTTTTACAGGCTGAGATGGCCATCTCGGGTTTGCGACTCGATGGGCTGTTCGGT
CATCCTGGCGGACGCACGGCGGCCTGCTCGTTGACACTGGACAAGTCGGACTTGGTTGCG
GGCGTGGCAGATATGGGCATCGTCGATGCCCTTACGCCGGACAAGCCGCCGCCCAAGATG
GTGGCTTTCGACTTGAATCTGGCAGCATCGTCTGTCCAAGCGGTCCTTGCCACCTGCCAA
TCTCGAGGTATTGCCACATTCTGCGACCCTACCTCGACGCCCAAGATCCCGCGGCTCAGT
ACCGCTCTCAAATCCCTCTTGCCTGCCCAGCCTACCGACCCCCGCCCACTCACCCACCTC
TCGCCCAACATACTAGAGCTCGGGACACTGCAAGAGGCGCTCGTCGAATCGGCCGGCGAC
GTCGCATGGGAATACATCAACTCCCTCAACCTGGGGAACGAGTTCCGCCAGGCCGTTGCG
CGACTCGCGTCAACCTCCATGGAGCCCGTTGGCCACGCGACCTATTCTCAGTGGACAACG
CTGGGGTGGTTGACGCAGCTTGGCGTGGTACAGCAGGCAGTGTCGCTCTTGCCGTTCGTC
GACAACTTGTGGATAAAAGCGGGCCCACTAGGCCTCGTACATGTCGGCATCGTGCCTCTG
TTAAATGGCGCTGCGAGGGCAAGTGGACTGGCATATGCTCTCAGTGGCGCGCATGAGGGG
AGGCAGCTGGTCGTCAGGCGCTATGCTCCTCCGGTGATCACCGAGGACGAGATTGTCACT
ACGACCGGGGCGGGCGATACGCTTGTGGGCGGACTCATCGCTGGTTTGGTGGGAGATGAG
GGTGTAAGCCCCGAGGTATGGGTCAAGGCTGCGATGGATGGAGTGGGCAGGACGATGCGG
TCCAGGCGCGCGGTGGCATGA
>gene_sp10055420.1	locus=tig00016136_pilon:200288:201693:-	len:1026
ATGCCTCAACCTCCCATCGAGATCAAAAAGTACCTCGAGACCCCGTTGCCGAGTCTGCGA
GAACAGTATCCACCCGGCACGGGCGGTACTGGTCCCCGTGCTCAGTGGCCCGAGGGAACG
CTCAAGACTGTGCAGGTCATGGATGACTTTGACACGGCAGCGAAGAAGTACATCGAGTCT
CTGCCTAAAGAGCCAGTGGCGCCCCACCCGGCGCACAAATATCCCAAGTTTCTGCAGGCC
ATCTCTACCGTCCCACAGACCATTCGATCCCCTGCCGACTTGCAGAAATGCCTGTCGACA
CTCCCTTTGGCCGCAGTTGCGTCGATGCTCACCGCCCTCGAAGTTGACCCGGAGACTCAG
AGCCAGCTCACGGCTCAGGCGCTCGACAAGGCCGGCTACGAGAGTGATGGCGGAGAGGAG
CCCGAGACTAGGTCGACCGCACCCAAGGACAACACCAAAGCATGGCAGTGGAAGTTTAGC
AAGTCGCCTATGGGCTCTGGCGAGTTCCTCTTGACTCAAGACGGCTCGGACGAGGTCAAA
GTCATCGTCCGGACGATCAACTCGAGCGCCTTCACCTCGGCGGACTGGTCTGAATACGTC
GTCTCGGGCTCGTACCACTACGAGACCCGCTCCAAAGCTTCGTGGTACTGGTCCCGCACG
TGGGGTGCAGCCAAGCGCCTCAAGTGCCGTTACTGGGTCTTGACCGACTGGCAGCGCTGG
GTTTTTGGGACCTTTGACGAGGGCCTCGAGCACGGCTGGGTCAGCCCGATCGAGCCGTTT
GGCACGACTGACCCGAGCATCCTGCAGTACCTCTTCTTCTGGGCTAACACTGCCCTCGGT
AAGACAGGCTTCCAGCCTGCCAAGAAGGAGTTGAGCGTCGGACAGACGCTCTTCCCGCCC
AACCCGGCTCGCAGAGTCAGTGTGTCCGGCCGCTCGCCGGACCTGGGCAACGCTGGCGGC
TTTGGCGCCAGCAGGGTCAAGAAGGCCAACGAGAGCGACATCGAGGAGAGTGATGCGGAG
GAGTGA
>gene_sp10055430.1	locus=tig00016136_pilon:202063:203485:-	len:1245
ATGCTCGCTGCCATCGCATTTTCCCTTCTTTCCGCTCTTGCCGCTCGGGCCGTCCCTTGC
GTGCAGTTTGACACTTCTGGCAACCTTTACGCCTTTGGTGGCAGCGAAGATGTCAACCTC
GGCGCAAACACTACATGGTCGCAGCCTTCTGCCAAAACGTTGAGCACCTCGGGCCGCCCA
CCATGGACCGGCAACAGCACCCAATGTTTGCTCAACCAGTATAGCAACATTATGTACGTG
ATTGGCTCTGACGCGTCGGATCTCTCTGCCGTCTACGTTTACAACTTTGCCGGGGACTCG
TGGTCCAAGCAAGCAACCTCTGGGCAGCCTTCTAACCTTGGAGGCCGATCCGGAAGTGTG
CTTGACCACGACACAGTCGTTATCTTCACCTTGCCATCGGGCTCAGGCGCGAGCTTGTAC
CAGCTGGATCTCAGCTCTGTGACCAGCGCCGCCTCGAGTGATTCGTTGGCCTGGTCCGTG
GCGGCTACACCCAGCTTTTCGACAGACGGATACACACCGACCTTGTCCGAGGCCAGCAAC
CACATCGCGTTCTTCGGCGTTCCATCTACCGCTGCTGGCTCGGCCGACCTCTTTGTCATT
CACTATAACTACTTCCAGCCCGACGTGCAGACATTCAGCGGTACCTCATTCCCTGACACC
GCCGGCCAGGCCATCAACGTGCCAAACGGGGACAACACCCAGTATCAGATGGTATTCTTC
CCGAACGACTTCTCGAACACCTACGTTGTTACACACTGGACCAATGCTGGAGACTACTCA
TCGACCGCCGATGTGCCCTTCTCCACGACTCTCATCAACTCGACACAGACACTTCCTGCC
CCGACTTCGCAAGACCAGCAAGCCGCATATGCAGCATCCAGCTCTGCTCTCGTGCAGATT
GACTCTGCGGGTGACATCTACTACATGACCGACTTCATTGGGTCCGACTACACAGTGCAA
TCCAGCGCGACCTGGACGAAGATGAGCTACTCGCTGTCCGGCCTGAGCGGGTCGTCGTCC
AACTCCACGACTTCTGCGTCGGGCTCAAGCACGGCTTCCGGCTCGAGCGCCACCGCATCG
GCTTCCGGCAGCGGCAAGGCCAGCGGTAGCGCATCGGCATCCGCATCGGCCTCCAGCAGT
GCAAGCTCCAAATCGGGTGCAGCCGCACCTGGTGCTGTCGTCGGCAAGGCGGAGTACGGG
TTACTCGTGGCCGGACTGGCCGCCATTGGTGCTGCTCTTCTTTGA
>gene_sp10055440.1	locus=tig00016136_pilon:204235:205574:-	len:840
ATGACGACCCACCACCCACGCCAACACCCCATCATTCTCATAACAGGCACACCAGGGACG
GGCAAAACCCTTCACGCAACCCTCTTGGCGCTCAACTCGCAAGACTCGGCGTCGCCTTTG
GTCCATTTGAACGTTGGCGATATCGTCAAAGAGCACGGGTTCCACGAGGGATGGAACGAC
GAGTGGAAGAGCTGGATCGTAGACGAGGACAGGCTCTTAGATTGGCTGGAGGAGAAGGTC
AATCCGGAAAGCGGGCCAGCTGAGACGGGCTTCATAATAGACCACCATGACCCAAGTCTG
TTTCCCGAGCGATGGATAGACCTTGCAGTCGTCCTTACGTGCGACAACGGCGTCCTGCAC
CAACGTCTGACAGAGAGGAATTACCCCGAAAACAAGATCACAGAAAACATCACCGCTGAG
ATCATGGAGACTTGTCTCTCTGAGACACGTGAAAGCTATGCTGAGGAGATCATCGTCCAG
CTGCAGAGCGACGGGAAGACGGAGGGTGAGGTAGAAGAGAGAACTCGGAACACATCGTTC
TGGACAAAAATATTGAAGGACATTGTCGCCGTCAATGACGAGCTTGCCGGTCACAAGAAC
GAGCAAGCTGGCGGTGGTGGAGGAAGCGGGTTGGGCGTCAAGCGTTGTGATCTGATGTTG
AACTGTGGAGAATGGCAAGCCCTATTGATCAGTCGCAATCTTGCTGCTTTCCACCTCGGC
TGCCTGAGAGTCCCGCGCCTGAATGGATTGCAGGGTGAACTGGTCCGGCGGCTGGTAACG
GAAATGCTGCAGAAACCTACGGAGAGCTTCTCCATGATCGCGCTGACGCCGAGAATCTGA
>gene_sp10055450.1	locus=tig00016136_pilon:206125:208129:+	len:1851
ATGTTCATGAACCTGATCCCTCTCGTTCCGCCTCCCGAATCCGAGTCCGAGCCATGGAAG
GAGGCAGACGAGAAAGGGCGTGTTTTGATCGTGGTTAGCAGTGTCGAGCTGGCCAGTCAG
GCTGAGAATGCCGCCAAGCGCATTCTGGGGACCGGGTGGATCGTCGAGGTGGAGCAGTCG
AAGCGGTATGCTTCGGGTAAAGCGAATGTGACCGTCGCGACATATCAGACGCTCTTGAAC
ATCGAGCGGCTCAAGAAGTTCGACCCTACTCGATACAAGATGATCATCGTGGACGAGGCG
CATCATGCTGCTGCACATTCATACTTACGCCTCTTGCACTACTTCAACGACGGAGTCAAG
CTCCCTTCTACCGTCGCGCCGATCAGCAAGGCTCGACATGGTGTGCGCGTCCCCATCATC
GGCTTCTCCGCCACCTTCTCGCGCCCCGATCAGCTTGCCCTATCTGCCGTGTTCGAGAAG
ATCGTCTTTCACCAGGACATCTCCTCTATGCTCCAGGAGGGCTGGCTTTCCCCGGCCAAG
TCCACCTCAGTACATGCGGACCTGCACCTCGACCAAGTGGAGCTCAACTCGTTCGGGGAT
TACAAGACTGCTTCTCTTGCTTCCAGCGTCAACACACCCGAGGTTAACAAGCTCGTAGTT
GGTACATACCTCCACCGATGTGCGGAAAGACGATCCACTCTGGTCTTTTGCGTCGACCTT
GATCATGTCGCCAGTCTCGTTCAGGCATTCAGAAACGCAGGGGTCGATGCACGAAGCGTC
AGTAGTCTATCGCATGCGAAGACCCGGAAAGATACTGTCGACGGCTTTGGTCGTGGAGAT
TTCCCTGTCCTGGTGAATTGCGAGGTCCTGACAGAGGGCACCGACATTCCTGAGATTGAC
TGCATTCTACTCGCCCGCCCGACCAAGAGCCGGAATCTTATCGCTCAAATGGTCGGCCGG
GGCCTTCGACTCTCCCCTGCTACGGGCAAGACCGACTGCCACATCGTCGATGTAGTCGAC
AACATGTCGTCCGGAATGTTGGTCTCGCCAACGTTATGGGGTTTATCGCATGATGACATG
CAATCGCATAAAAGGTCTGAGACTCAAGAATCGGCGGTCGGTACCGATCAACCTTCCACT
GCCGCCGCTTCTCAGGGCAAGATGGACAAAGTGACGTTCATTGACCAGGATGATCCATTC
CGCATCGCTTCACCTTCCCGGCCAGTACTGGCCAAGATGTCGAAGAATGCGTGGGTGGCG
TGCGGGAAAGACCGATACGTGCTGGAGATGCTCGGTATGCCTGAGTATCCTTCGGATCCA
TGTACTTCACTGATTCGGCCAGGCAATGGCTTCATAACGGTCGACTGGCACAGATCTGAG
GATCCACCATGGTCCGTTACATTCCGTCAGCGCCTGCCGAAGATTCTGGGCGCGAAGGCC
CCCTTCGCCCGACCTCGAACCATTGCACATGCCGAGGAGCTGGAAAGAGCGCTACTCACC
GCCGACGCGTTCGCCGAAAGACGGCTCGGACGTGAGCTCGCTTCCAAGATCTCGAGATAT
GCCTCATGGCGCACGCGACCTGCTAGTCGGAAGCAGCTTGACATGCTGCTCAAGATGAAA
GGTATCTCTGCAGAAGAGGGCTCGGAGATCCGGGTGTTAGGGCGGACGATGAAAGCGTCT
GAACTCAATGCTGGTCAAGTGGCTGCCTTGTTGTGCGCTGCCCAGCACGGTGGCGTGGCC
AGCAAGAAGAAGGCCGATCAGACCGCAGCGAGTGCCCAGAAGAAGCACCAGACGAAGATG
CGGAAAGCTCGGGAACTAGCGGAGAGGAACTTGCCTCTTCCGACTGAGTAA
>gene_sp10055460.1	locus=tig00016136_pilon:210098:211828:+	len:1677
ATGTCCGAACAAGTGGCTCAGACCTGTGCCCACGAGCCTTGCTTGCGACCAGCTCGTATT
ACCCCTTTGCACTTCATGTTCGGCGTTGTGTGCTCCACTTGCAAGAAGACGTTCTGCGAC
GAGCACCATCACGATCCTATCGTCCATTGGTGCCCGTTCTCCGACGAGGGATACTGGCAC
TCACGGGACATGGAGAATTACTACGCCGAGGTGAGCATGATTCCCTTCCAGCAGATGAAT
CCAATTGTGTCGCAGCAAGAGGTCATGCGCTCTCAGCTCGATATACCGACCCTGATCGGT
CAAGCCCAGACCCTGCGGCCCGGACGTATCTGCACCGGACCAGCGGACGAAAAGGAGCGA
AAAAGCGCATTTACATCGACAGGCGGATCGAACGCTCACGTTCTGTTGACCTTTGACGAT
GGTGTCAAATGGGTCGCAAGAATGCGCGTACAGCGCCGATACACTGCTCCTCCGCTCCCA
CGAGCTATCAACTTGCGGAGTGAGGTAGCCACCCTGCAAGCCCTGTCAGCAGGTGGCGTC
CCCGTACCCAATGCCTGGGAGGCCCCGGCTCCATTGAAGGGTTTGTCACCACAGAAATGG
ATATCATCGCTGACCCTTGAAGATCTCCCTCATGTCTCGCATTGCTTCGAAGAGTATATC
CCAGGGGAGGATCGTCGAGGCAATATGAAATACGAGATGGTTGACCCCTTTCGTCGAGAC
CATCTGATGAGGCGCCATGGGGAACTGTCGATCAATCAATTCACGCAGAGCCTTCTGAGA
TTGGCTTTACAGCTTGAGAAAGTCTCATTCCCCACTGCTGGAAGCCTCCACTTCGATGAC
GAGGCTAAGGTATGCGTCGGTCCCCTGATCACCTGTCAAAGCACTGGCGATCGCCGTCAA
CCGTATCTCGGCCCCTTCTCCAACGCGCAAGAAATGTATCTGTCAACCTTGGACTACGCA
ATCTCGTCCATTGTGGAAGGACGTAGCGCTTGGTCACCCGACACGGCGTTTCTTGCCTAC
TTGGCGTATCGCATGGCCCGCAAATTGGTCGAAGAATGCGAGGAAATGACGCGGGGACCG
TTCTATGTTTGTCACGGAGAGCCAAAAGGGGACCATTTGATGTTTGATGGAGAATTTCGG
CTCACTGGGGTCGTCGATTGGGAATGCACCAAGGCGGAGGCTTTTCAGCCGCCAATCTTT
ATACGCGATAAACAGTTCCGGCTGTTGGGAACAAATGCGGCATCCACATGGGAACGGCAC
TTGGCAGCGACATACACGCTGGCGAACAGGAAGGATCTTTCGGACATAGTACTATGGCAC
TGCCGCAAGTATCAGCGCCTTGGCGACCTTCTGACCCTTGACATTCTCGAACTGCAATGC
CTCAACGCCACCACCAGGGCTTTCCGAGGTATGACCGATGATATGGCGACCCAGCAGCCC
CGTACGATCGGGGCCTGGATGTTGGAGACAGCACGCATGCTTGGACAAGATCGCCCCTTA
AGACAGCTCTGGGAACGTAGAGAGCAATGGATGGTAGGGCAGCCGGATCGCGACAAGTAT
ATCGCAGCTAGGCGTCAAGCGATCGACGAAGCTGATGGCCGGAAGCGCCTCAGGCTGTAT
GGTAATGACAGGACAGGTCGCGCATTGAGGAATAGGCTGATGATGCGGATATGGTGA
>gene_sp10055470.1	locus=tig00016136_pilon:213064:215460:-	len:1992
ATGAGCGCCCGTCTGCTTAGAGCAGCGCTGCGATCTCGGCATCTGGAGTGGCACCATGTC
GCACCAGCACCTTTGCGTGGACGGACTATCCCACCCACTACAGGCATCACCGGACTCCCT
GGCAGCCACGGCTCAAAACTTCTCGATAAGCAGCTCACAAACGGCGACGTCAAAAGATCT
TTGCACTCTACATCAATCGGCTTCCCTGTCTCACCTCTGCCCACGACCCAGTCCACTCTG
GCAGGCACAAGCGAACCGCTGGTGCTACGACCTTTCCAACAAGACGCTATCGACGCGTGT
CTCGCCGGCTTGAGCTCTGGTCTGACGAGGATGGGTGTCTCAGCTCCAACGGGTAGTGGC
AAGACCACGATATTTATGAGCCTCACCCCACGAATTCTGCCAACATCGTTCGAGCCCGAG
CTTGGCCGCGAGTCCGAAGACAAGGGACGCACTCTTATCCTCGTCGGCAGGGAGGAGCTC
GTTACTCAAGCTGAAGTGGCCGCAAGAAACATTTTAGGAGAAGGATGGTCAATCGAGGTG
GAACAGGGGCGACGAGTGGCGTCCGGCAAGGCAAATATTACCATCGCAATGTGGCAGAGT
ATCATTAAACCCGAGCGTCTGGCTAAGTTCGATCCAGCGAAGTTCAAGCTCGTCATTGTG
GACGAGGCCCATCACGCCGGCTCCGTCTCATACCTACGGCTCCTCAATTACTTCAATTCT
CAAGTTGTTTTGCCGTCAGAAGTGCTGCCTATCAACTCACACCAGGACTGGGGGCGCAAA
GTACCGATTACTGGCTTCTCGGCCACATTCTCCAGACCAGACGGAGAACTTGCTCGGGTT
TTCGAGGAGATCGTCTTTCACGTCCCCATGCCGACAATGATCCGTGAAGGATGGCTGGCT
CCGGCGCAGTCTACCTCAGTCTACGCAGACCTGATACTTGACGCCGTGCCGACTCAGACT
GCCATCGGCGACTTTCGGACGTCCTGGCTGGCAGACAAAGTGAACACCCCCGAAGTGAAT
CAGCTTGTCGTGAAGACTTATTTGGACAAATGCCAAAATCGACGGAGCACCCTAGTCTTC
TGCGTCAACCGTCAACATATGGAGGAGCTCGCTCGCACTTTCCAACGAGCCGAGCTCGAT
GCGCGCTGGGTCGATGGGACTACGTCCCCAAAGGTCCGAGCAGAGACTCTTCATGCCTTC
AAAAAGGGCGAATTCCCGGTGCTGGTCAACTGCGAGCTCTTCGTCGAAGGGACGGACATT
CCGGAGTTCGGGATCCGATCAAAGATCGTTGCGGCTCTCCCTACACTGTCCAAGAATGCC
TGGGTCGCTTGCAAGGAGGACTATTATGCCTTCGAACTCTTCCGTGAGTCAAACTCTGCC
GCCGTGGCTCCGAGCTCACTCTCAGGCCAAGGGTGTATAGTCGTCGAACGCCTTCAGGAA
GATAAACAGCGATGGACCGCTACGTATCATCCTCACACCTTCTGGACAACTGACAGCGCA
TTCCACCAAAGCCATCCTAATCGATCATCGTCTCGGCTGATGGGCGTCGGAGACGGTCTT
GATGACACAATCGGCTTAGCGGACAAATTTATGGCGGATCATGCGTGTCCCCAGTTGAAT
CCACAGCGTTCGCGATATGCTCAACGGCGATCAAAGCCGGCGAGCGAGAAGCAAGTACAA
TTTCTCCGAAGTCTTGGGGGACAGCGTCTGCTCCAAAACGACGAGCAACAAGCAGACATC
CTCGAAGTAGGAGATCGGGCAGTGGAGCTCGCGGACCTCACAGCAGGAGAGGTCCATAGC
CTGTTGTGTGCCTTCAAGCATGGTCAGCGGGATATCAAATTCCGCCACGCGCCGAAAGAA
GCCAGCAACAACGCGGAAGCCGACCAAACGCCTGATGCCGAGCGAGACCTTGAGCCAATG
GCATCCGTTGCTTCAACCGAGAAGCCGTTCTACAAGAAAATTCGTGACTTCTTGCCTGCT
TTCCTTGTATAA
>gene_sp10055480.1	locus=tig00016136_pilon:215828:217787:+	len:1440
ATGGGTGGACTACATCCATATCAACGCTTGGAGGACGATGAAGTGCGTATCCCTGGAGGA
CACCGCCATTACTGCTCGGCGAACACTCTCAAGAGGGATGATATCGGTGAGCCAGCGCTA
ATCGATCTCCACATCCCTTCTTCTGCAATCACAAATCGTGGCCGATTGCAGCTGCTTGGT
GCGCCGAACGAGTCCAATGTGGTCGACTGGGAACACCTGCACGCACTGTGGCCGAAGCTT
CTGCAGCATGCACCACGAGGACCCACGAACGCACTGGTGCCGCTTCATGGATGCCATCGA
GTCGATGCACAAGCACATGTCTTTCAAGCAGCAGGAGGTAGGAGTCCATTTGCGCACGGG
GTTGTGCAAGTATCGTTGACAATAGAACGACGTGCCAAGGAACAGGTTGATCCTGACGAG
TATCGCCGCATCGCATGTCTCCTCCGACCTGGACATCTCTGTGACCTTGACGAGGGACAC
AATGCGTGGACCGCGAGGATGGGAGGGTCAAACGTTCACATTCCTCTCGTCTTCGATGAT
GGGGTCAAGTCGCTTGCTCGGATCAGGAAGGTCCACTGCTACACTCCGCCAGCGGCGTTT
TCGTGGATCAACGCCGATAGCGAAGCCACGACTCTGCACGCGCTGAGCACTGCTGGCTTG
AGAGTACCTGATGCATGGCGGTATCCGGGAGATACAACCTGTGAGTGTGCGCGAAATGAC
CTTGCTCATGTACAGGCCGCTCTCAACTCCCTTGCCTCTTTGAGACTCGTCTTGAAGGGA
AAGCCACATATCATACAGTGGGAGCATTGCAGATCTGACAATTCCGACCAGTTCGCCGAT
ATTCGTAAGAAGGTCATGGACTCGCTGGTCGACTGGCATATCGACCTCGAGGAACTATCA
TTTGACCGAGTTGGCAGTCTGACTAGCGACGGCGATGCGTCTAGCATAGGACCAGAAATG
ACTCGACAACCGCTAGGAGAGACTGGACCCTTCTTTCCTACCTCGTTCCTCAACATGAAG
GGACGCAACTTGGCGATCATCGATCATTTCCTCCAGTTGGCAGCCGAGGGCGAGACCTAC
AACCCGAGAGAGGCTGTGCATGCGTACCTCGTCTTCAAAGACCGACTGGACCAGCTTTTC
CGATGCGGCCCCGGCAACCTCCCTATTCACAACTTGAATGCTCTGCAGCGGTCTTTCGCC
AATCTCCCGGATTCTTTTGCCGAGCAGCAGCCGCGAAGCGTGCAGGAGTGGGTCGGAGCA
GCGCTCACGAAGCTGAGAGGTGATCCTGTCCTAGATGAGCTGTTGAGGGCAGCAGCAGCG
TGGGATTTTGGGGAGACTACGAGGAAAGAGTATGCCCTGAACAAGCAGCGGACCGAAGCT
CCCGCCCGCATAGGACAAATGAAGGAAAGATCAGCCGCAATCAAGGAGGTGATATTTTGA
>gene_sp10055490.1	locus=tig00016136_pilon:217977:218708:-	len:516
ATGAATGCTATCGCCAGTTCATCAAGGGCCCACTTGAGGCTGTCAGCTCCCGCTTTTGCC
TATTCGAGATGCCTGGCAACGAGCACGCCTGTCTTTGCGCGCCAAAGGAAGCAAGACGAT
ACTCCTCGGACCGGTGTAGACCTCGTCGCTCCACCTGATCGTATCTCGAACATCCGCCCA
ATCATATACGCCTCTCGACCGTCATGGAGAAGCTCCACAAACTCCCCTTACTCGGCCGAG
GAGTTCCCTTCGGACGCGGACGCCAAATTGGAGTCGCGAGAGCTGGAGTGGAGACTAAGG
AGGGAGAGGGTGGACATGATGAATCACACGTTCTGGACTGGCAGATCACCAATCAAGATA
GACAGACAAGATGGGTTCTGGCATGGTGGCGAGAGATTTGGGTGGGGTTGCGGACGCAAG
CCTCGCTGTACTTACGCCGAGCTCTCAGTGTCAAATGAGATGGGCATGCAGCCTTTCGGG
TGGTCACAGCCGGTCATGGGCCCGCCTACGATCTAG
>gene_sp10055500.1	locus=tig00016136_pilon:218856:220720:+	len:1653
ATGAGCAGCAACATGGACGTGCATAATCTCGAGGTGGGTACTGCACAGGTCGGGAAGAAG
AGGAAGAGGACTGGGAAGGAGAGGGCGGAACGCAAAGCCGCAGCTATCCTGGCAGAAGCG
GCTTTGGAGAGCGGGGAAGTAGTCGAGGAGGCGGGGAAGACTGTCACTGGCACGAGCGAC
AACGTTCTCCAAGAAAGGCCTGTGGTCGAGTTGGAACTGCTTGCGAAGCGAGTTCCGACC
GCTCTGAAGCACTTGCACCCCACATTCAAGCAGGCCCGGAGTTTCGAAGTTCGACGACTG
GTCAAGAAGGTCAAGTTCCTGCGAGGAGGTCAAAGACCTGGAAGCCCAGCTGGCCTTGCT
CACGGTAAGCCTTCCAAGCATATTAGCGGTCTGTCTAACCAGCAGCACTTTGCTCTTGAC
CCGGTCATCAAGTCTCACCTGCTGCTCAAGCTCCGCAAACATCCTCGAACGAAGCAAGTC
GAGCTGCCTTCACATGTGCTCCAAGCTCTGACCGTCGCCCCGTCAGCCTCATCGTCCACA
TCTGCAGCTTTGCTCGTCAAAGTCGAGAATCGTCTCTGTAGCTCCAAGATCGTGGCAGAC
GCCGTCAAGGCGACCGTAGCTTGGGTCACGGGTGAAGAGGGCGCGCGTCTACCTTCAAAG
ACGGGCCCGGCGCCACGAGTAGGTGAAGTCTCTAAGCAGCGACAGGAGACTTCTGGGCCA
TCGAAGTCTGGCAAGACGGGTGTCGACCACGTGCGAGACGAGGATGAGGATGAAGATGAC
GATGGAGCGGACAGCGAGTCTGCGGTTGAGGGCGACGGACTCAACGGGTCGAGGATGCAG
GTCTTAGACAGCGACGAGGAGCTCGAGGGGCAGGACGACGAGGACGACGAGGCAGCCGAT
GCGGCGGGCTGGGAGTCTGGCTCCGTGGCAGATGAGCTAGGGGAGGAGGGACTCGCATCA
GGAAGCGACGAAGAGAGCGACGATGGCGATTTCGACACCATCTCCCTTCCACCAGCACGC
AAAGCCCAACGTCAAAAGGAGTCTTCTCCTGCACCAAAGAAGAAACCAAAATCGGCTGCT
ACTACCGCCGTCACCTCGTCCATGTTCCTCCCGTCACTCTCGACCGGCTTCACGCTAGGT
GACAGCGACTCCGATCCAGATCTGGATGACGACATAGACGGGGCAGGCGTGATTGGGAAC
AAGAAGGCCGTGAGGAAGAACAGGCGCGGTCAGCGGGCGAGACAGGCCATCTGGGAGAAG
AAGTACGGGAGGGGCGCCAAGCACGTCGTCAAGGCTCGAGAAGAGGAGCGGAAAGTACTG
CAGGCCAAAGCGGAGAGACAGGCAAAGAGGGCCGAACGTCTGGGAGTGGATCCAGCTGCG
CTGCGTGGCCGAGGAAGAGGACGAGGGCGTGGAGGACTCTCGTTCGGGACCCGAGGTGGC
TCGCAGCATTTCGGGCCGCAGGCTCAGGCGGACGGAGGGGTCAATGCCAACTCCATCCCA
GTCACCGAGCGCCGACCAATGGCTGCTGCACCTGTCCCGACAGCCGCCCAGACCGGCCAG
AAGGCGCTTCACCCCTCATGGGAGGCTGCCAAGCTGCGGAAGCAAAAGGAGATCAGCTCT
GCACCGAAGGCCACCAAGATCGTGTTCGACTAG
>gene_sp10055510.1	locus=tig00016136_pilon:220791:222653:-	len:1638
ATGGCGACTCTTGCCCACTACAAAGTCCCGGCCATCGACAATGAGCCCATGCGGAGCTAC
GCGCCCGGCTCGGCAGACAGGAAGGGCGTCGAGGCTGCTCTCGCAAAGATGCAGAGCGAG
CTGCCGTTCGAGATCCCATGCGTGATCGACGGCAAGCCCGTCAAATCAGGCGACATACAG
TCGCAGCCCATGCCCCACGACCACGCCACCAACCTCTGCACCTACCATGCCGCCACTCCC
GAGACAGTCGCCAAGGCTATCGAGAGCTCGCTGGCCGCCAAACAGGCGTGGGAAGACCTG
CCGTGGCCGGACAGGGCGGCTATTTTCCTCAAAGCCGCCGACCTCCTCGCTGGCAAGTAC
CGCTACGAAGTCATGGCCGCAACTATGCTCGGCCAGGGCAAGAACTGCTGGCAGGCGGAG
ATCGACGCCGCAGCTGAGGCGTGCGACTTTTTGCGGTTCGGTGTCAAGTATGTCGAGGAG
CTGTATGCCCAGCAGCCGCCGAAGAACTCGGCGGGCGTGTGGAACCGCACGGAGTGGAGA
CCGCTGGAGGGCTTTGTGCTCGCTGTGACCCCTTTCAACTTTACCGCCATTGGCGCCAAC
CTTGTCGCGGCACCCGCACTGGTCGGCAACGTCTGCATCTGGAAGCCTTCACCCATGGCG
ACCTACTCCAACTACCTCATCCACAAAATCCTTCTCGAGGCCGGTCTCCCGCCCAGTGTC
ATCCAGTTCGTCCCAGGTTCGCCACCCGAGATCGTGCAGCAGTGCTTGGACCACCATCAG
TTTGGGGGGCTACACTTCACGGGTAGCACGATCGTGTTCAAGGACCTGTGGAAGAAGGTT
GGGTCCAACTTAGACAAGTACCGCGGATACCCTCGACTGGTCGGAGAAACTGGCGGGAAG
AACTTCCACCTCTACCACCCCAGTGCCGACATCCAGTCCGGTGTCGTACAGGCCATCCGT
GCTGCCTTCGAGTATTCTGGGCAGAAGTGCTCTGCTCTCGCCCGATGCTACGTACCTGAA
TCTCTGTGGGAGGGCGGATTCCGGGAGACCTTGGTGGCGGAGACGAACAAGATCACTATC
GGCCCTTGTACCTCGTTCGAGCACTTCACAGGACCCGTCATCAACAAGGCATCATACGAG
CGTATCACTGGCATCATCAAGGAGGCCGTGGCACAGGGGGGCGAGGTGGTCGCTGGGGGC
GAGGGGGATGACTCGAAGGGATACTTCATCAAGCCAACAGTCATCGTCACCAAGGACCCC
AGATCGCTCACCATGACAAAGGAGATCTTCGGACCCGTCATGACCGTCTACGTCTACGAG
GATGCCGACTTTGAGAAGACATGCGAGCTCATCGACGAGACCACCGACTACGCCCTTACC
GGCTCGATCTTCTCCAACGACCGCCACTCGCTTCAGGTCGCATCTAGCAAGTTGCGCAAC
GCCGCTGGCAACTTCTACATCAACGACAAGTGCACAGGTGCCGTCGTCGGTCAACAGCCC
TTCGGCGGTGCTCGTGGAAGCGGGACCAACGACAAGTCGGGTTCGGCCAACATCTTCTAC
CGCTTCACATCGCCCAGGTCGATCAAGGAGAACTTTATCAACCCGACAGAGTACCACTAC
CCCTCAAATTTGCTGTAA
>gene_sp10055520.1	locus=tig00016136_pilon:234017:250548:+	len:3312
ATGGGAACAAAGAAACGCGCGTTCTCTCGCTCAAACTCCATCCCCGTGACTCTTCCCTGC
CGCTGGCCATTCGTTGCGGTGGCTGAAGAGCTGAAACTGTGCGCGGTAGCCACAGACTCG
CCGAGCTCGCTGAGGTTCGACCAGTTGGATGAGCTCAGCTCATGGCCCTCTTTCGAACCG
CCCGCCGAACTCTCTGAGGCCGAGATTCAGCTGATTGCCGCCAGCGTTCCTGACCAGTAC
CTGGAGTTCCTCGACGTCTTCCACCCCAGGAAGGGCGTCGAGACTCTTGCACCGCACCGA
GCTTATGACATGAAGATCGAGCTGAAGGAGGGCAGCTCGCTCAAGCTTGCCCCGCTCTAT
GAGGTCGCCCAAGATCAGAAGGAGGCTATGAGGCAAATCCTCGAGCGAGAAGAAGCCGCG
GGCCGGATCCGGCCTAGCAACTCGCCGTACGGCTCGCCGACTTTCTGCGTGCGTAAGACT
GACGGCGTGAACTGGCGAATGGTGGTGGATTACCGACATCTGAACAGCGCCACCGTTCCT
GATGCTTACCCCGTTCCGCTGATTTCTCAAGTCATCTCTGACCTTGGTGGCTCCGAGTGG
TTCTCCTGCTTTGACCTGGTCTCGGCGTACCAGTTGCTCAGGCTCGCCGAAGGATTTGAG
AGCCTCACCGCCTTCCGCACGCCGTTTGGCATGTACAAGTCGCTGGTCGTGCGTGATGGG
CTGCGAAACGCACCGGCCGTCTTTCAGCACTTCCTGAATGAGCTGTTCAGTGATCTCAGG
CAGTGGGTCACGGTATACATCGACGACATCATCGTCCACGCCAAGACACTCGAGGAGCTT
CGCCGAGTCACTCGGCTAGTTCTGGAGCGAGTGCGAGGAACCTCTTTGTTCCTGAAGGCG
AGTAAGTGCCGGTTTGAGCAGAGATCCGTGAAGTTCCTGGGGTTCTTGATCTCCAAAGAC
GGCGTGGCGGCTGATCCGGGCTACGTCCAAGGGGTCCAAGAGGCTTCGAGGCCCAAGGAT
CTCCATGAGGTGCGGCGCTTCCTGGGAATGGCGAGCTATTATCGGCGATTCGTTCCCCAC
TTCGCTAAAGTCGCCGGGCCGCTACACCATCTGACGAAAGCGTCGGTCGGTTTCCATTGG
GATGAGGAGCAGGAACAGGCGTTCCAGGCGCTGAAGGAGAAACTGAGCCAGGCTCCGGTG
CTCGCTTTCTTCAACCCGGAGTTGCCGACGATTGTGCAGACTGACGCATCGGCCTATGGC
TGGGGCTTCGTCATCTCGCAAGTCAACTCGGCGAACGAGGAGCACCCCGTGGCCATTGAG
TCGGGCTCGTTCAAAGGCGCCGAGTTGAACTACACGGTGACTGAGAAGGAGTTCCTGGCT
ATCGTTCACGCCTTCCGACGTAAACGGCATCTGTTGTCCCAGGTTCATTCTACGGTCATC
ACTGACCACTTGAATCTTACTTACTGGATGGAACCGCGGCAGCTGAACCCTCGCCAGGCT
AGATGGGTTGAGATCTTAGCTGGGTTCGATTACAAGATCGTGTATCGCCCTGGTAAGGAG
GGCGAACTTCCCGATGCGCTCTCCCGGGACTCGGCGTATCTCCCAGGGCCATTGATGCAG
CAGCCGCAGAACTTCATCCAGGCACTCCCCACCGCCGACTCTTCCTCCACGGTCTCGTCC
TCCCTCGGCCATCTCCTCCGTGCAGCAACACTCGGCGAGATCGGTGTCGAGGAGGAGGAG
GAGGAAGAGGTCGGCGAGGAACGTGTTGAGGTCGCCGAGTTGTCCCCGGTCCTGGCTGAG
TTAACCTCTGACGCGCCTACTCTCGCCTCGACTCACCCCGTCCTGTTGGGATTTTGCCGA
AGGCTCGGCTTCTCTGGGGAAGCGCTCTTGCAGCGTGACCCCGAGGGAAGGCTGCGAGTC
GACGGACGACTGTACGTGGAACCGGGGCCGGAACGGGTGCAGATTCTAAAGAGGCGGCAC
GAAGCTATCCTCGCAGGACACCCGGGCGTTACGAAGACTCTCGAGTTGGTGAAGCGCGAC
TACGCGTGGCTTGGCCTCCGGCGCGACGTGGAGGCCTTCGTCCGCGCATGCGCAGTATGT
CAGCGGACCAAGACCGACCGTCACCGGGCTCACGGCTTCCTCCAGCCGCTGGAGATAGCT
GAGAGGCCCTGGGCATCCATCTCCATGGACTTTATCGAGCCCCTGCCGGTCTCTAACGGT
TTTGACTCGATTCTGGTGGTTGTTGACAGACTAACGAAGTGGGCGATTTTCATTCCGACG
ACCACTCGGCTCAACTCGGCGGGACTCGCCGAGTTGATCATTGATCACGTGGTCTGTCAA
CACGGGCTCCCGCAATCCATCGTCTCTGACCGAGGTTCCAAGTTCACCAGTAAGCTGTGG
GCCGACCTGTGCAAGGCCTTGGGTATTAAGCTGTCCTTGTCCACGGCCTTCCATCCGCAG
ACTGATGGGCAAACTGAGCGGGTAAATCAAGTTCTCGAGCAGTACCTCCGGGTCTTCTCG
ACCTATCAGCAAGACAATTGGGCTAAGCTTTTGCCGTGCGCATCGTTCTCGTACAACAAC
TGGAAGCACTCGGCCATCGAGATGTCACCGTTTGTAGCAAACTTTGGGTACTCGCCGAGG
TGGACGGAGGACTTGGTGAACTCGGAGAACTCGGAGAAGGAGGGTGCGGATGCCGGTGAA
CGACTGGGACTGCGGAAGGCAACGGAGCTGAGTGATCTGCATGAGCTCTGCCGGACTAAC
ATCGAGGCGGCGAACCGCGACTATGCGAGGCACTACGATGCTAAGCACTCGTCGCCGCCC
AGCTTCAAGATCGGTGACTCGGTGCTCCTCTCGCTGAAGAACATCGAGACTCGGCGACCG
ATGAAGAAGCTGGACCTCAAGTTCGGTGGACCGTTCGAGATCATCGAGCAGGTCAACCCG
GTAACGTATCGCCTCGCTCTCCCTCCCTCCATGAAGTGCCACGACGTCTTCCACGTCAAC
CTCCTGAAACCCTTCCAACAGCCCACCTTGCCCGGTCAGTTGTACGAGCCTCCCGACCCG
GTGGAAGTGGACAGCGAGCTGGGAGAGAGCTGGGAGGTTGCGGCGATCCTGGATTCTCGA
ATACGCCGTGGACGCCTTGAGTACCTCGTTGAATGGTTGGGCTTTGAGCTCACGGATGAG
CACGCGACTTGGGAGCCGTTAGCTCATGTGAGCGAGTCGGCCGCCGAACTCGTCGCGGAC
TTCCACGCCGCTCACCCAGAGAAGCCATCAAGTGCGCCGAAGCCTCGGCGAGGCGCTCGC
CGAGCGGTATGA
>gene_sp10055530.1	locus=tig00016136_pilon:251250:252674:+	len:1308
ATGGCCTTGCGACCACCATATAGTTGTACCGGGCCGCGCGAGTTAGTCAGGAAGCTCGAG
CATTGCATGCGGCCGGACAAGCCGGTCACAATCTTTGAAGGAGCATATCATTGGAATATC
TTCATCACCTTCGACGATGGGGTCAAGTGGGTGGTGCGCATCGCCCAGATCGATCACACA
AACCCGCCGCGACCTGCCTTGCGTATGACGACGGCGAGCGAGTACGTGACGTTGTGTGCT
ATGAACACCGCCGGCATCAAAGTTCCGCGAGCTTGGCCTTCGAGGGGTCTCATGAGTGAA
TTCATCGACGGCAGCTTCTATGGGCCCTTTGTTGGACGAGAACAGCGAGCGAGACCTCCG
TCCGAGGTCGATGAGCAGCACATCCGCTGCTTAGCGGAATTCTTCATAACGGTCTCAGGC
CTCTCCTTCGAGTCCGTGGGGAGCCTGCATCGCGATGAAGATGGCTCGCTTCGTGTTGGA
CCCGCTGTCGCCGCGACGGCCATCCTCCCCGAGCATCCGTGGTTCCTCGGGCCATTTCGC
AGCGCCCGGGAGTACTACCTGGCGCAGATCGATACCGCGATCGAGCAGACTTTGGCCGGG
CTCCGACACCTTGCATACCGAGCAGTTGACGGCTTTATCATCTACAAAGTGTTGAGAAAG
CTCGTCGAGACCTGTCCCGAGATGGAGTCGGGGCCGTGGTACATCAGAGCAGTGGACGAT
AAGGGTGATCGATACTTCTTCAAGGACGGTGAGATGACTGGAGTCATCGATTGGGAGTGG
GCGTTCTTGACTTGCAAAGGCGAGGCATTTGCTGGACCCCGGTGTCTTCTGAATCCCGAT
TATTACCTCGGGAGTAACGAGTTGACGGCATGGGAGCTCAGCCTCGCGAACGCATACGAG
GATCTCGGCCGAGGTGATTTGGCGGAATGTGTTCGCCGAGGCAAGAAGTTCCAGCGTCTT
CGGGACCTCCTTGAATTCGACATACAGGAGGTGGAGCATTTGCACGCGTTATACCGCGCT
TTTGTCGAATCCGACCTGACATCGGCGGACACTGAACCCCAGACGGTCGCAGAGTGGGCC
GGGATTGCCGCGAGACGTTTTCCCGATATCTCCATCTCCGACAAGGACTTGGCGATGCTA
CGACAGCGTGCGGCTGTTGCGACCCTGCTACCTGATACGGAGCTTCCGGACGACTCTGAC
AGCGAGCGCGAAGATGAAGAGTCGCAAATAGGGAGTCTCCAGGGTTCTCAGAAGGACGAG
AGCGAGGACCCTCAATCAGAAAGCGAGAACCCTCTCTCAGACAGATAG
>gene_sp10055540.1	locus=tig00016136_pilon:256952:258513:+	len:1320
ATGGAGCTGGAGATTGTGCAAGAAGTTATCCTGGGGAACACCGTCCAGAATCAGCTCGAC
CTTCCGACCTATCTCGCAGAAGCAATGGCTTTACGGCCTGGCCATAGCTGCAAAGGACCC
TCTGAGCTGGTCAGAGAGGTCATGCATTGCGTATGTCGGGAGAAAGAGTTGACGATCTTC
GAAGGGCAGTATCACTGGAACTTCTTCATCACCTTCGACGATGAGGTCAAATGGGTCGTC
CGCATGTCGCAGAAGGCCCACACGAATCCGCCGTTACCTGCTCTGTATGTGACGGCCGCC
AGCGAGTGCACAACCTTGCAAGTGCTGAGCACTGCGGGCATCAAAGTGCCCCATGCATGG
CCATCGACGAGTTTCAAGACTCCACATACAGGACAACCTTACTTCTTCACAGAGTTCGTG
CAGGGCACATTCTACGAACACTTTCTAGGACGAGCGCATAGGGAGACGGCGCCGTCTGAG
GTCGATATGCAGCACATCCGATGCCTAGCCGAATATTTCATCGAGGTGTCTGACCTGTCC
TTCGACTCTGTTGGCAGCCTCCACGCAGATGGCGATGGGCAACCGCAAGTCGGGCCAATA
GTAACACCGTTTGTCATGCTGTCAAGCCCGCCGTGGTTTCTTGGGCCATTTCCCACAGCT
CGGGCATTCTACCTGGCGTACATCGACAAGGCACTCGAGCAGACACTTGCCGGCCTCTAT
TACTGCGCAAGGTGGGCCATCGATGGCTACATCATCCTCACAGTCCTACGGAAGCTGCTC
GAGGAATGCCCGGAATTGGAGCACGGTCCATGGCATGTCAAGGCAGTGGATGACAAGGGC
GATCGTCCCGACTACTACCTCGGAAGCAACAAGCTCAGTGAGTGGGAGATCAGTCTCGCA
AGGTCGTACGACGACCTCGGTCGGAGTGATCTGGCGGAATGTGTTCGCAAGGGCAAGAAG
TTTCAGCGAATTCGGGATCTCTTGGAGAAGAACGATCAAGACATCAGTCGCCTACTCGCA
TTGTATCGAGCTTTCATCGAGCCAGAGATCGATCCGGATGAAACCGAGCCAGAGACTGTC
TCCGAATGGGCGAACCATATTAAAAGGCGATTCCCAGATCTCGTCATCTCAGAGGACCAT
CTCGCAATCCTTCGGCTCCGTGCGGCTCGCGCGACTCTTTTGCCTGGAACCGTGGTACCC
GCCGACTCGGACGTAGAGGACGAGGAAGAAGAAACTGGGGTCAGTGGGGATCGGGACAGC
CTCAGCGGCGATATGAGTGATGCCTGCATCGGTCCTGCCGATGATGAGCCCGCGATCTGA
>gene_sp10055550.1	locus=tig00016136_pilon:259664:262506:-	len:2397
ATGCACCTCCTTCCGCGGGAACAGGACAAGCTGGTACTGGTCACACTCGGCCAGCTAGCG
CAGAAACGTCTGGCCCGCGGACTCAAGCTCAACCGCCCGGAAACAGTCGCACTCATCGCC
AGCCAGCTGCACGAGTACATCCGTGATGGCCGGCATTCCGTTGCTGAGCTCATGGATCTC
GGCAAGAAGATGCTGGGCAGGCGGCATGTGATGGTGGAGGCTGCACTGTATGGCTCGTTC
TACCCTGTCCCTTCGCAAGATCTCTTTCCCCTTGCCGAAGTCACCACCGCCCCTCTTCCT
GGCGCCGTCATTTGCATCAAGGAGAAGATCAAGCTCAACGTCGGACGCAAGCGCTGGCTG
GTCGAGGTGGTCAATGCAGGCGATCGGCCCATCCAAGTCGGCTCGCACTACCCTTTTCTC
GAGACCAACCCTCATCTCATCTTCGACCGCCTGTTGTCGTACGGCACCCACCTCGACATC
GCCGCGGGTACCGCGGTGCGCTTCGAGCCCGGCGAGCGGAAGACGGTATCGCTCGTCGAG
GTGGGCGGCACCAAGAGGCTCATGGGAGGCTCTGGGCTCGGTGCGGGCGAGTTTGCCGAA
GAGTCTCGCGAAACCTTGGTCAAGGAGATGGTAGAGAAGGGCAAGTTTGGGCACAAGACC
CAGGAGGTGGTACAGGAGGGACCTGTGCCAGACATGGACCGCGAAGTCTACGCGTCTATG
TTTGGGCCAACAACTGGAGATCGCGTGCGTTTGGGAGATACGAGTCTCTGGGTCGAAGTC
GAGAAGGACTTCACTATCTATGGCGACGAGTGCAAGTTTGGCGGGGGCAAGGTCTTGCGT
GATGGTCAAGGACAGGCATCCGATCGTCACGATCACGAGGTGCTCGATTTGCTCATCACG
AACGCCCTTGTCATCGACTGGTCGGGCATCTACAAGGCCGATATCGGCGTCAAAAACGGT
ATCATCACCGGTATAGGCAAGGCCGGCAATCCGGACATGATGGACGGCATCACACCCGGC
ATGGTCTTCGGCTCGAGCACCGAAGTCATCGCTGGCGAGAAGCTCATCGTCACTGCCGGC
GCACTGGATGTGCACGTGCACTACATCTGCACTCAGCTATGGCAAGAGGCTCTCGCTTCG
GGTATCACCACAGTCATTGGCGGAGGAACGGGTCCGGCGGACGGCACAAACGCCACGACT
TGCACGCCGTCGAAGTTCTACATGCAGGCGATGCTTGCTGCTACCGACAACATCCCCCTC
AACTTTGGCTTCACCGGCCGAGGGAACGATTCGGGAGAGAAGGCTCTGAAGGATATCGTC
GAGGCTGGAGCGTGTGGGCTCAAGCTGCATGAGGACTGGGGCTCGACACCGGAGGCTATC
GACAGAGCTCTGCGTGTCGGTGACGAGTACGATGTTCAGGTCAATATTCATACGGATACT
TTGAACGAGAGTGGCTATGTTGAGAGCACCTTGGCAGCGATCAATGGGAGGACCATCCAT
ACCTACCATACTGAAGGTGCTGGTGGCGGGCATGCGCCGGATATCATTGTCGTGGTGGAG
CATCCAAATGTTTTGCCCAGTTCGACGAACCCGACAAGACCATACGCCGTCAATACCCTG
GACGAGCATCTCGATATGCTGATGGTCTGCCACCACCTCGACAAATCTATCCCTGAAGAC
ATTGCCTTTGCCGACTCGCGTATACGCGCCGAGACTGTAGCGGCCGAAGATGTTCTGCAA
GACACCGGGGCGATCTCGATGATCTCCTCCGACTCGCAAGCTATGGGTCGTATCGGCGAG
GTTGTGGCGCGAACGTGGAGGACCGCTACGAAGATGCGCGACGTACGAGGCCCTCTCGAA
GGTGACCAAGAGGGCAATGACAACAATCGGGTGAAGCGATACATTGCGAAATACACTGTG
AACCCCGCCATCACACATGGCATCTCGCACCTCGTTGGATCGGTAGAGACCGGTCGTCTA
GCCGATCTCGTTCTGTGGAAGCCGGAGAACTTTGGTGCCAAGCCCGAGATGGTCCTCAAA
GGCGGTATCATCGCCTGGGCACAGATGGGTGATGCGAATGCGTCAATTCCCACGGTCCAG
CCGGTATTCGGCCGCCCCATGTGGGGCTGTCAGTCAGGCGCGGTGGCGATGAACTCGGTC
GTCTGGGTCAGCCAGGCTTCGATCGACAAGGGTATCGTGCAAAGCTATGGCCTGAAGAAG
AGGCCCGAGGGAGTGAAGCATTGCCGCGACATAGGGAAGAAGGACATGAAGCTGAACGAT
GCCATGCCCAAGATGAGCGTGGATCCGGAGACATACGAGGTATTGGCCGACGGTGTGCTC
TGTGATGCTCCGCCTGCAACCTCGTTGCCATTGACCAAGCGACACTTTGTATTCTAG
>gene_sp10055560.1	locus=tig00016136_pilon:262852:264073:-	len:870
ATGACGGGCGGCAGCCACGAGAGTTATGTCAAAGAAGTCTTGGCTGATGTGACGCGGCGC
AAGGCGGACGGCGGGCTCGGCGCACGGGGCGTCGTGGTGAATGTGAGCGCCGGGACGCCC
GTCACCTCCCCACAGCTCTACTCACTCGGCACCACCCTCGACCTCTCCCTCGCGCTCCAC
TACCTGCGAGCGCACTACCCGCGTGCCCAAATCCACGGTGTGGGCTTCTCTCTCGGCGCG
GCAGTCCTCACGCACTACCTCGCCGAGACAGGCGAGTCGTCGCTCTTGTCGTCCGGTATG
GCCCTCGGGTGCCCGTGGAACATCCGCAGCATGGTCGATGGACCGCGCTCAAACCCGCCT
TCACGACTCCTGTACACGCGCATCATCGCCCAGCTCATGCTGGGCATATTCTGCGCTCTG
TATGCGCTCAATCCCAGCATGTGGGACACGAGCGGGCTGGACGTGAAGCGGCTGAAGCGG
ATGAGGAGGTGGTGGCTCACGGGAGGCGCCACAATGAAGGAGGTGGAAAATGTTCTGGCG
GCCAAGGTGGACGCTTTCCCCCGCCAAGCCTTCAGTCAATCCTCCCATGCCTTCGGAGCC
ATCACCCCCGAAGGCGGCCATCTGGGTTGGACGACCTCTCTACGGGGCACATACGCCAAT
GGCCAGCCTGTCTCTCGCCGCTGGATCACGCGGCCTATCGGCGAGTATCTGAAGGCTGCC
GTGAGAGATCTTACACCCTGCGGAACGGTCACGCTGGAATCGATGAACAAGAACGGGCAG
CAGTGGGAGCTGGTCAGCAAGGGCGGGCATGCGGTTCAGGGAGGCGGCGAGGTGGGATGG
GCCATTGTGGATATGACTCGTACGCGGTGA
>gene_sp10055570.1	locus=tig00016136_pilon:264984:266181:-	len:1062
ATGCTGCGCAAGAAGGACAAGCAGGGCAAGTGGAAGAATGTCCTGGTCGATGTAGGGAAG
ACCTTCCGGGAGCAGGCGGCAAAGCTGTTCCCGGCATGGGGTGTCCAGACTGTAGATGCG
GTCGTACTGACACATGGGCACGCCGATGCGTATTTTGGACTGGACGACCTACGCGAGTGG
TGCATGCGACTCGGGACTGCCATACCGGTCTACCTCAATAAACCGACATATGAAGCTGTA
GCAGCGAGTTTCCCATATCTGGTCGACAAGAGTTTCGCCTCGGGAGGTGGAGATGTACCC
ACACTCCGCTTTCACGTGGTAGATGACTACGCCCGAGAGGAAATATGCGGGATCGATGTC
AAGTTCTTCCCAGTCTACCACGGCATCTACTTCCGCCATCCAGAAGGCACACCTGCAGAT
CAGCTCGAGCCAGCGCCGCTCATCTGCCTCAGCTTTGTGTTCGATGATTCGGTAGCATAT
GTCGGAGATGTGTCAGAGATTCCCGACGAGAGCTGGAAGTTACTTGAGAGTTCGGGCAAG
CCTGTATCCACCCCTACAGTAGAGCGTCTCTCGCTTGTCGACGAGGATCAAGCAGATGCG
GTAGCTCCCACCAACAATCACTCACATCGTCAATCTCAACAATTGCAATTACCCATCTTG
GTCATCGATGCTCTTTGGCCGATACGGAGTCACATATCCCATTTCGGCCTCAAGCAGGCA
TTTGAGTCGGCACATCGACTGCGACCCGCCAACACCTACTTCCTTGGTTTTACCCACCCA
ACGACACACTACATGTGGGAGGAGCTGTGCCTATCCCTATCGGGAGAAGATGGGCAGCGC
GAACACCCAGAGAAAGAGCTTGCACAGGGACTCGTCAAGAAGTTCTGGGCGACACAGGCC
GGCAAATTCGAGCAGAAACAGCTCAAAGAGTGGGGCAAGGCGGGCGGGCACTGCGAGCCG
AGTTATGACGGATTGATGTTGGACATTCATCCCCGGCACGAGCGCGGCATCAAGGTCATC
CCTCCGCCCGAGAATATGCGGACTTTTTTGGGTATGTGGTAG
>gene_sp10055580.1	locus=tig00016136_pilon:267384:268223:+	len:747
ATGTCCACCACTGCCACACCCGTCACCACCTCCTCCACCTCCACTTCGCCCGCCGCGACC
AGTTCTGACTCATCGGACTCGAGCAGCGGCGGCAGCAACAATGGCGCCTCTTTCTACCGC
AACCTCTTCTATATCCTCATCGGCCTGCTCATAGCGTTCGGCTTCGTCTCCCTCGTGAGC
ATATGGCGCGCCCGACGGAGAAGAGCGGCCATTGTGCGTGAGGCACAGCGGCTCGGCGTG
CTCGTGCCCGGTGTACCGGGCTATGTGCCCATCCGCGACCGTCGCAATTTCATGTGGACA
AAGAGCGACGGATCGACCTTGCCAGACTGGTGGGAGGTTGCTGGCGAGGGCGAGAAGGGT
GCTCTGGCTCCTTCGCGAGAAGGAGAGTACGAGGGGGATAGAGACGCTCAATTGCGCGAA
CTCATACCCATTGCACTGATACCGCCGCAAGAACACGACAGTGCTACACCGGTACCTCAC
TCGGACTTGCGATACTTCCCCAACCATCTCGCTTACCGCCCTTCACAATTGACACCACAA
GCGAATCGCTATAACAAGGACGAGGCGGCTCTTGGAGACCTGCGCGGGGAGGATGTCGAT
GTGGTCGTCATGCTGCGCATGCCCGTTGAACCGGTCCCAGAATCGCAGAATCGGCAGCCG
AGACCCGATGGTGCGGAAGACGAAGAGGGCGTCATGCGGGAGTACGAGGGCATCCATCTG
GGCATTGCAAGACTTGGTGTGGAGTGA
>gene_sp10055590.1	locus=tig00016136_pilon:268342:270633:-	len:1275
ATGCCGCCCTGGCGCCCTGCTGCCCGTGTGCACCCGCGAAATCTGCTCGCCCAACGACGA
ACGCTCATTCCCCAACCACCGGCGCCCCTCGTCCATCCACGCCCACTACAATCGCTCTTC
AGACATACAGCACCAGAAGCGAAGGTCAACCATGAGGCGATGCGACAAGCAATAGACCAA
GTAGATACATTGCGTGCACAGGCGAGCGAAGGTGGTGGCAAGAGCGTCCTGGAGAAGTGG
AGAGCAAGAGGCAAAGGCAAGCTCAGTGCAAGGGAGCGCCCGTTCCTCGAGCTCAGCCCG
CTTGCCGCTCATGAGGTGTACCCGGATCCCCTGCCCTCAGCTGGCTTGATCACAGGTATC
GTCGAGTCTGGAGGCGCGGCTCTGCCATTCCAAGCTGACGTCTTTCCCGACCATGATCAC
TTCGGGCGCATCTTTTACAACATGGCGAGGATGAGTGGCATGGGCATCCCGCAAATCTCG
GTGGTACACGGCATCTCGGTGGCTGGTGGAGCTCCAGGCAGGCAAGCCCGACCACCACTG
TTTCCTACGAGCGAGCTCGAGGCCATTGTCCCCTCCGACCCGAGACAAACGTATGACATG
CGAGAAGTCATAGCACGGATCGTGGATGGCAGCGATTTCAGAGAATTCAAGCAGGAGTAT
GGTAAGACGGTCATCACGGGTTTCGCCGAGATACATGGGCACACAGTCGGGATCATCGCC
AACGCCGGAGTGCTCCTCTCGCCATCTGCTCTGAAGGCGACACACTTCATCCAGCTGTGC
TCTCAGCGCGGTATTCCACTAGTTTTCTTGGTCAACGTCTCGGGCTACATGGTCGGTGAG
AAGGCAGAAAGAGGCGGGATTGCCAAAGACGGTGCCAAGATGGTCAGAGCGGTAGCAAGG
GCCAAAGTGCCCAAATTTACGGTGGTCGTCGGAGGCAGCTACGGCGCTGGCAATTATGGG
ATGTGCGGACGAGCGCTCTCGTCGGTCATGCAGACCGTCTCGGGCAAACGGGCCAGCGCG
GAATCAGCAGAAGATAGATTCAAGCAGCTGAGGCAGACGATTGAGGGGCAAAGTTCCGCC
CTGTACTCGACAGCCCGAATATGGGATGACGGGATCATCAAGCCGTCAGATACGCGGGAC
GTGCTTGGACTAGGGCTCGAATTGGCTGCCGAAGAACGGGCCACACGTACAACTTCGTCG
AGATCGCACATTGGCTCAAGAGGCGAGATCGGCGCTGATGGCGATGCGGGCGACTGGGGT
GTATTCCGAATGTAG
>gene_sp10055600.1	locus=tig00016136_pilon:270896:273621:-	len:2451
ATGCCTTCCAAACGCTCTTCTCCCAGCGGAGCATCCCGTCAACAAGCAAGCGGCTCTTCT
GACGGCCAATGGCCGAGAAAACCTCGTCAAAGCCGAGGCAAAATTCCGGGAGGGTTGGAC
TTTCTTAACGGCTCCAAGCCGCCCGTTGGGAGATTTCGCGAGGGTTTGCATCCCACCAAA
GGCTCCAGAGACGATGCTGGGCTGAATAAGTGGTCACGAACTCCAAAAAGTGTGACCCTG
ATCGTGCTGCACCACCGAGCTTTGGCATCCGACAACCGACTGGCTCCTCCACCAACAGAG
GAGGCAAACGATTTCCACCCGCTAATTCGCTCCCAGCGGAACCCGCCGAGGCGATGGAGG
ACATGGTTGTGGATGAGGAGGATGCCGATGATCGGAGATCTCGAAATGCACATCGTGGAG
TTCGCTCTACCGAGCAGGCCGCATAGATCGAGCAAAGGAAAGGGCAGAGATTTTGAGCGG
GACAAATTCGATGTCAACAGACCGACAAAGCCAAAGAAGAATCCGGACGAAAGAAGAGGC
CAGGCGATCACGAAACAGGAGAAGGAGGTCTACATACCTTCGACCGTGACCGTTGGGCGA
CTTGCCGACATCTTCGGGAAGAAGTTGTTCGGTCTGCAAAGGAAAATGCAGCAGCTCGGC
ATGTCTGACGACCAAATACGACCAGACTACTTGATGGCGTCTGAGGATGCCTGTAACATC
GCCTTGGAGTACGGCTACAACCCGATCGTTGATGATGAAAGGTCTTTCGACATACTGCCC
GACCCGCCCGCGAAAGTGGGAGACGACATGCCTCTCCGTCCACCGGTAGTCACTATCATG
GGTCACGTGGATCATGGCAAGACCACTTTGCTTGACTCTTTACGACACACGGCGGTAGCC
GCAGGAGAAGCTGGTGGCATCACGCAGCACATCGGCGCGTTCTCAGTCCCTCTTGCTTCC
ATGTCGCCATCTGCGAAGAGCGATGCCACAATCACATTCCTGGACACGCCCGGCCACGCG
GCCTTCACTGCCATGAGAGCAAGGGGAGCAAGTGTAACCGACATTGTGGTCCTCGTGGTG
GCGGCGGATGACGGAGTCATGCCTCAGACCAAGGAAGTGCTTGATTTGGTGAAGAGCACA
GGTGTTGGTCTGGTTGTGGCCATCAACAAGATCGACAAACCTGGTGTCGACCTGCAGTCG
AAAGTGAAAGCAGCTCTGGGCGCCGAGGGGATCCTGCTCGAGGAAGACGGGGGAGATGTC
CAGAGTGTCAAGGTTTCGGGTCTGGCCAAGATAGGTCTGGACGACTTAGTCGAGACCATT
TCGACTCTTGCAGAATTACGCGATCTTCGCGCCAGGACAGATGGCAAGGCAGAGGGCTTC
GTTCTTGAGTCTCGAGTGGACAAAGGTCGAGGAAATGTCGCCACAGTGCTTGTCTCTCGA
GGTACTCTGCACAATGGCGCCTCTATTGTGGCGGGAACGACCTGGTGCAAGGTCAGGCAG
ATGCAAGACTCTCTGGGGAAGCCCATCAAAAGCGCCCCTCCAGGGACGCCGGTTTCCATT
ACTGGCTGGAAGGATCTTCCTGCAGCTGGAGACCAGCTACTTGAGGCGACAAGCGGCGAG
GAGGAAGCCAAGAAAGCGATCGCGAATAGGTTGAGGGAGGTTGAGAGGAAGAAGATGATG
GAAGACGTCGAAGTCATCAACGAGAAGCGTCGCGAGGAGCGTCTCAGGGCCGAGGCAGAA
AAGGCTGAACTTGAGGAGGCCGTAGCAGCTGGGAGGGACGTAAAGAGCGTTGTCGGACGA
CAACACGATATCGAGACCGGGAAAAAGGAGCTCAGGCTGCTTATCAAGGGTGATGTAAGC
GGGACGGTCGAAGCTGTGGTCGGATCCTTGGAGGGGATTGGGAACAAGGAAGCGGGCGTC
AAGATCGTGCACACTGGCGTCGGAGAGGTCACCGAGTCGGACGTTGACTATGCCTCCGCA
TCTGATGCAACGATTATTGGCTTTTCGGTCGCGTGCCCTCGCTCCATTCAGTCTCGCGCT
GCCGAGGCATCGGTCCCGCTGCAGCTCGAGTCCGTCATATATCGCTTGATTGAGACGGTC
CGCTCGCGCGTCGCTGCCCTCTTGCCGCCCATCATCGAAAAGCGTGTTACGGGCGAAGCG
ACCGTACTCCAGCTCTTCCCCATCAAGCTCAAGAAGGACATCAAGATGATCGCGGGGTGC
AGGGTGGCCAACGGTGTCATCTCGAAGCATCAGAAAGTTCGGGTCTTACGCGGCCCAGAG
AGGAAAGAGGTGTTTGAGGGCGTCATCGATACCCTCAAGCACGTCAAGAAGGATGTGGAG
GAGGTGCGCAAGGGGACCGAATGTGGGATTGGCCTGGAAGGGTGGAACGACGTGAGAGAA
GGGGACGAGGTGGTGACGTTCACGACTGTCGAAGTGCCACGAGAGCTCTAG
>gene_sp10055610.1	locus=tig00016136_pilon:274945:276375:+	len:1347
ATGACCGCTGTACATCAAATCCGACATCACAGCCTTCACATGCCAATCAATCCTTTGATC
GCCCGATCTCGGGTGTCTACCCGTTCCCCTTCTCCATCCTCATCCATCTGTTCGAGAGCG
ACAAGTGTGGACGATCTGGGCGACATGCCTCGCATCGATCTCATTCGCCCCATGTACCAT
AGTCATTCGAGCATTGACGATTCGCCGATGGAATGGCTTCGTGACGAGCCGGTGGCGTCC
TCGTCAAAATCGGTGATGTCTCCTCGCTCACCATCGGACGAAGAGGCGAAGGAGACAGTA
ACGGGAAAGGAAAAACGACGCTTCCCCGAGGAGGAGGATGAAGACATTCTCAAAGAGTCG
AACTCTCGCTTCGTCCTCTTTCCCATCAAATACCGACAAATATGGCAAGCATACAAGGCC
AGTCAAGCGAGCTTCTGGACTGCCGAAGAGCTTGATCTTGGACACGACATGAAGGACTGG
ACTGAGCGGCTGACGGAGAATGAGCGCTTCTTCATTCTCCGCATCCTGGCCTTCTTTGCA
GCATCAGACGGTATCGTCGGCGAGAATATCGTCGAGCAGTTCTCTCTCGAGGTCCAGATC
GCCGAAGCTCGTGCATTCTACGCCTTCCAGTCGATGATGGAGCAAGTGCATTCCGAAACA
TATAGTCTCCTCATCGAAACGTACGTCCGGGACTCGCAGGAGAAGGACTTCCTCTTCCGA
GGCATGGAGAATATACCGGCGATCAAGAAGAAGGCCGAGTGGGCACTGAAGTATATAACG
TCCGACCTTCCTTTCCGTACTCGCCTCGTTGCGTTTGCCTGTGTTGAGGGCATCTTCTTT
TCCGGGTCATTCGCCGCCATCTTCTGGCTCAAGAAGAGGGGTCTTATGCCAGGCCTCACC
TTCTCGAATGAGCTCATCAGCCGCGATGAGGGCACACACACAGACTTCGCATGCTTGCTC
TACGATCACCTCAAGCATCGCTGTTCAGTCGATGACGTACACCACATCGTTTCCGAGGCG
GTCGCAATCGAGAAGGAGTTCCTGATCGACGCTTTGCCTTGCCAGCTCATTGGCATAAAC
GCTCATCTCATGTCGCAATACATCGAGTTTGTTGCGGATCGCTTGGTCGAGTCGCTGGGA
TGCCCCAAAATATACAACACGACAAATCCTTTCGATTGGATGGAGCTCATATCCCTCCAA
GGCAAGGCAAACTTCTTCGAGTCGCGCGTCTCCTCGTACCAGAAAGCAGGTGTGGCTCGA
TCGGGAACACCAATTGGCCTAAATGTCCTCCACGGCAGTGCTGGTTCATCAACCGATCAT
CTACCTCAAAGGGTGTCCGCGCACTGA
>gene_sp10055620.1	locus=tig00016136_pilon:284499:286083:+	len:1320
ATGAAGAGCGGCGCTCTCGTCCTCACAGCCCTCGCGGCGGCCCTGTCGGTCGATGCAGGG
GTGCACAAGATGAAGCTCAAGAAGCTGCCCACTACCGCCGCTTCCCTCCTTCCGGATGGG
TCGGACTTCCAGCCGTCTCCTGAGCAGGAGGCGGAATGGTTGCGCCACAAGCACTTTGGT
GCCGTGCACCAAGAGACTCTTGGCCAGAAGGCTCTCATGGGCATGGGCGGCAAGGGTCGC
AAGCTCAAGGACCGGCTGCCCGAAGGTGTCCAGAAGGATCTCGAGGACTTCTGGGCCCAA
ATGATCCCAAATGGCGACAATGAGAAGCGCATGCTCAAGGGTGGTCACGGCGTTCCCCTC
TCTGACTACATGAACGCTCAGTACTACGCCCCAATCACTATTGGTACCCCTCCTCAGGAG
TTCAAGGTCGTCTTGGACACTGGGTCTTCCAATCTCTGGGTGCCTGGAGTCGGCTGTTCG
TCGATTGCTTGCTTCTTGCACTCCAAGTATGACTCGTCCCAATCGTCGACGTACAAGGCC
AACGGTTCCGACTTTGCTATCCGCTATGGCTCGGGATCGCTCGAGGGCTTCGTGTCCCAG
GATACTGTCACCATCAGTGACCTGAGCATCAAGCACCAGGACTTTGCAGAGGCGACCAAA
GAGCCCGGTCTTGCCTTTGCCTTCGGCAAGTTTGACGGTATCCTAGGTCTTGCCTATGAC
ACCATTTCCGTCAACCACATTGTCCCTCCCTTCTACAACATGCTCGCCCAAGGTCTGCTT
GACGAGCCTGTCTTCTCCTTCCGTCTCGGATCTAGCGAGGACGACGGAGGCGAGGCCATC
TTCGGTGGCGTCGACTCGAGCGCATACAGCGGAAAGCTTCAATATGTCCCAATCCGCCGC
AAGGGATACTGGGAGGTCGAGCTCGAAAAGATCGGCTTTGGCGAAGAGGAGCTCGAGCTT
GAGAACACCGGTGCCGCCATTGACACTGGTACTTCCCTGATTGTGATGCCTTCCGATGTT
GCCGAGATGCTGAACAAGGAAATCGGCGCTACCAAATCGTGGAACGGCCAGTACACCGTG
GATTGCAACACTGTCCCATCGTTGCCTGACATGTCGTTCACCTTCGATGGCAAGGACTAC
ACTTTGAAGGGCGAGGACTACATCCTCAACGCTGGCGGCACCTGCATCTCCTCGTTCACT
GGGATGGACATTCCCGCACCCATCGGCCCCCTTTGGATTGTCGGTGACACCTTCCTCCGC
AAGTACTACACCGTCTACGACTTGGGTCGCAATGCCGTCGGTTTTGCTTCTGCTAACTAG
>gene_sp10055630.1	locus=tig00016136_pilon:288808:291467:+	len:2508
ATGTTCTCACCGCCCGCGACCACCTCTTCTGATCGTCTTCCCATGCCTCAACTGCCTCCC
ATTCGTCTTCTAGAGCGAGACCGCTCCTACTCGCCTCAGCCACAGTCAGGCCCGCCGCCG
CCGATGTCTGCTCGTCCGCTCTATCCGCCCCCTCCCCGGTTGCCTCCTTTCACCTCTGCC
CCATCGTCCAGGCGCGCCTCCCCTCCCGACTTCCCCAGGCTGAGCCACCTCCCGCAGGAC
AATGGCATGAGGTCGATGTGGGTACCCAAGTCGTATCCGTCGCCCGTCGACGCAGCCCAT
CCAAGGCATTCCATGCCATCGCCGCAGTACCCGCCCAAATCCTCGGCGATGACTCAGCAC
CCTCATCATGGTCATATGCGCGGCGAGACGTCGCCAAGGAAGTGTCCAAGCAAGAGTGCC
GGTGCCAAGAGCAGGAAGAGCAGCTGCGAGCTGTGTCACAGGCGAAAGATCAAGTGTGAC
CAGCTCCGACCGTCGTGCTCATCGTGCACCCGCAAGGGGCACGTGTGCATCTACTCCGAG
GAGGCAGACAACAACAACCCCTACAAAGACAGGGAGATGAACGGCAGGCTGCATCCCGTC
GACGGAGGCCGATCACCAGACGGCAGGAACGGCCTCTACCCCTCCACCGCCGTCCCCGGC
ACTGCCGCCGACGACCGGAGATGGTGGTCTTCCAATCACTCTGCCCTTCCTGGCCATCCA
TCACGCATGGTTCATGGCGCCGCTGCGGCCATGGATAGGATGCCCTCTCACGCCAGCTCG
TCTCACAGCATGGCCCAGGGTTTGAGAAGAGGCGATGACCGTCGGTCTTACGAAACCGAG
TCTGATGACGAATCCCCGAGAACCGCAGACGCATCTGGCACCGCACCGACTTGGAACGTC
CGCGACTCGGCGCCCATCCCATCCAAGCTGTCTCGCGGCTCGTCACCTCCCCAGCCCCGA
TCGACAATCGCCGACCTCCTCGAGATCACCCTCCCCCGTCCGGCACCGGGAGACCTATCG
TACACCGCCAGCAGGCGCGAGGATGAGGTCGATGAGCTGGAGAGCCATGACAGCCCACGA
TCGGGCGACAAGCGCCTTCTGGGCCCGGAAACGAATGGACACGTCATGAAGAAGGCCAGG
TCTTTCTCACCTCCTCGCTACGCTGCTCCTATCCCCAAGCCACAGCATTCCTCCCACTCT
CCTCCAGCAGCCGCGTACGAGCCACCTTCACGCCCGTACTCCACCCGCCCAGTTGATCCT
TATGCCAGCGCGCTCTATGCGCTGCAGGAACCGCTTCCCCCGCCTGGTACCCAGGACGCA
TGGGCCAACGCAGTGTTGGATGACCCGTTCCTTCTTCAAGGTCTCGGCATGCACACTCAG
CGCTGGCGAGCAGACTTTGCCAACTTTGCCTCACGCCGCTCTGTGCGAGCCGGAGACGCT
ACCACGCTCGCCATCACATTTGGCTTCTTCGCGCACGCCGCTCGACTCTCGACGCCCGAC
AAGGCAGGTCATGTTGAGGCTCAGAGATACGTCGAGGCCGCTATATCGTCTCAGCAGCTG
GCAGAGGAGTACGACGAGTCGAACGACATGACCATCCTGCTCAAGCTACTCCTTTTCAGA
GTTGACACCCATACCACCCGCCGCGGCGGCTGGCTTGCGCATGGTATCCGCCTAGCCCAA
AAGAATGGCTACCACAGGCTCACGTCGGCGCCTGAGGCAGAGGGCGAGCGCCGACTGATT
ACCGAGCACGATATACCCTGCATCATTCCGGAACACACATTCACGATTCCCCTACCCTGG
TCCCCGGCCCCCGTCACTGAGGACATCCTCGCGGGTCCGCAGGGAGCCGACTTCATTTTC
CATCATCTTTGCGGTCTGGTGCGCAGCGCAGCGCCTCTCATTGACATGGCTCTCGCCGGT
TCGGTCGACGATACTGCTCTGGCCACCCTCGAGAAAGAGCTCTTGCGCATGCAGGACACG
GTCGCCCAGCTACCTCCATCCGCTCGCGTGCCAATCAGCGCCAGCGAGCTGAAGTCTGCG
GAGCGCATTCGTGTCTACGCTACCGTTCTCAACTACCTATTGGCCCCCGTCCGCCTTTAC
CTTCCCGCCATACTCGCCTCATCAACGACTGCCCTCAAGGCCACGATCGCCGAGCTCAGC
GACGCTCAGCTGGGTGCACAGCGCCTCGCGAGGATGCTGGGCCCCGGCATTGTCGAGAGA
ACCTTTGAGCCAATGGCGGTGTTTGAATCTGCCGTCCTGCTCAACCTTGTGGGTCCGACC
GACAAGTTGCGCGTCGTTGTCGGGGAGACAATCAATCTACTCGAAAGCGTCCGGGCCGAT
AGGCCATCGATGATCATCCACGACTTTGGCCAGCGAATTGAAACCCTACGAGAAGATGAG
ACGAAGTATCAGCACTGGTTGGAAGGCAGCGAGCACCGTGTACCTTGGCGAGACGTCCTA
CGCGACCCCGAGAACCCCGCCTGGGACAATATTTTGCGAAGCTTTTGA
>gene_sp10055640.1	locus=tig00016136_pilon:292839:293342:-	len:456
ATGGCGGACCAATGGTATGCTTTTGGCGCCGGGTTCCTGCTCGTCTACTCCATCACCGAT
CGACCCACATTCGAAGCGATACCGAGTTTTCACCAGGACATTCTGAGGGTCAAAGACCGC
CCATACGTCCCTTGCGTTGTTGTCTCGAACAAGTGCGATCTGGCGCGGCTTCGAGCGGTG
GGGCAGCTGGAAGGACGGGATATGGCCCGGTCAATCCAAGCGCCATTCATCGAGTGCTCG
GCAGTGGACGGAGTCAATGTGGATGTGGCATTTCGGGAGCTCGTCAAACTGGTCCGCAAA
GAGGAGAAGGTGAGCCAAGTCGAGAGGCATAATGTTGACGGCCAGAAAGCAGCATTGGCT
GCCCAGAGGATGCTCCAACCAGCGATCACAGAGCTCGAGCTCCCGCCACAGAAGCCGAAG
CCAAAGCCCTCGCGAAGTTGTTGTGTGGTGATGTAG
>gene_sp10055650.1	locus=tig00016136_pilon:294880:298720:+	len:1872
ATGACCAGCGTACTCAGAGAAGTCGGCGATGCCGTCGTCAACAACACCATCGGGGATGCC
AAGACACGCCAGATGGACAGCTTTACTCTCAAGCAGGGCAAGAACACTCCTCTCACCACA
TACTTTGGGGTGAAGATGGGAGAGACCGACATCGCCCTTCACGCAGGCAACCGCGGACCC
ACCGTCCTCGAGGACTTTCACAATCGCGAGAAGATTTCTCACTTTGACCACGAGCGTATT
CCGGAGCGGGCTGTGCATGCCAGAGGTGCAGGTGCATTCGGCGAGTTCAAGCTGCACACC
CCTCTCACGGCTCATGAGCAGATTTTGACCGACACGAGCAAGACCACACCCGCATATGTG
CGGTTCTCGACGGTAGGCGGATCGCGCGGTAGTGCAGACACTGTGCGAGACCCGCGAGGT
TTCGCGGCTCGGTTATATACCGATGAAGGAAATTGGGACATCGTCTTCTTCGTGCAGGAC
GCAATCAAGTTCGTCGACCTCGTCCACGCTGTCAAGCCCGAGCCTCATAATGAGATTCCG
CAAGCACAAACCGCTCACGACAACGCCTGGGATTTCATGTCCCTTCATGAGCAATCGACG
CACATGCAGCAATGGATCTTGGATCTGTGGGATGCCATCGAGGCCGGTGCATACCCCAAG
TGGGAGCTAGGCGTACAGCTCATTCCCGAGGAGGATGAACACAAATTCGACTTTGACCTG
CTCGACTCGACCAAGCTTGTTCCGGAAGACCTGGTCCCTGTCAAGAATATCGGGACTCTG
ACACTGAACCGGAACCCCGTCGACTACTTCACCGAGGTTGAGCAGGTTGCGTTCTGCACT
CAGCACATCGTGCCGGGTATGGACTTCTCGAGTGACCCTCTTCTTGCCGGTAGGAACTTT
TCGTACCAGGACACCCAGATCTCCCGGATTGGTGTCAACTTTGGCGATATCCCCGTCAAC
AAGCCCGTCTGCCCATTCGCGACCAATCAGCGTGATGGCAAAATGAACATGATGAGCAAG
AATAACCGCACACCTTACCACCCGAACCGCTTTGACGCTGTGCCCGTCAGCACCAAAGAG
CAGGGTGCCTTCCACTCGTACCCCGAGCGTGTATCGGGCATCAAGGAAAGGGCACACGGG
CCCAAGTTCCAGGAATACGTCAACCAGGCGACTCTGTTCTACAACTCGATGAGCCCGCCG
GAGAAGAAGCACATCATTGAGGCCGCCCAGTTCGAGCTGTCGAAGTGTTTCGAGACTCAG
GTCCAGCAGGCTGCTGTCGAGCGCTTCAACTTGATCGACCATGACTTTGCGGTCGCCGTG
GCCGAGGCCCTTGTGGACGTCAAGGTCCCCGACGCGGTCAACCCCAACCACGGCAAGAAG
TCCGCCTTCCTCAGTCAGATCACCGGGAAGAACCAGACCTTCACTGCCGAAGGACGAAAG
GTCGCCTTGTACGTCCTGCCCGGCTTCGAGTTCAAGCAGGCCGAGCCCATCAAGGTCGCT
CTCGAAGCTGCTGGTTGCATGGTCAAGGTCAACTCACGGTCAACATACTTTGATGCCCTC
ATCTTCATCGGCGGCTCGGACGAGTCGTACGCTAAGCAGCTCAAGCTTGGTCGGCTTATC
CACGCGGTCCGCGAGGCATACATGCATCTCAAGACGATCGGCGCCACCGGAAACGCTGTG
CCATTCGTCGCTGACCTCTGCTTGCCGGGCGAGTTCACCGCCAATGTCAAGAGCTCGAGC
CAGGTCGCGCAGGAGAACGGTGTTGTCTTTGCGTCGTCCTTGGGTACCGGTGCCGAGTTT
ACGAAGGCGTTCATCGACGGCGTGTCGCAACACAAGTGCTGGGACCGAGAGGTGGACCAT
ATCGCTGCGTAG
>gene_sp10055660.1	locus=tig00016136_pilon:299299:302428:+	len:2757
ATGTCCTCGGTCGGCTCGGACCGCAACTCGACGCCAGTCCAGCCTGGCACGCCTCCTGCC
TCGCCTACAATCAATGTCGTCCAGCCCACACCGTCCCCCAACGGCCGCTTTCGAACCAGC
ACACCTCCCAGCAGCAACGACCATGCTGCTTCGATGAATGACGACGACCAAACGAACGAC
ACGAAGAAAGGCCATACGAGGAGCGTCAGCTTTGGGGCTGAGGTTGACCTCAGCGACGCT
CCGCTCTTCAAGATGGAACGCTCGTCGTCGGCCCAAGAGAGCAAGAACACGGATATCGGC
GGCCCTGGGAAGTACCAAGTGCCCCAGAGGAGGTTCTCGAATGCTCTAGAGGACCATCCT
ACCCTTATATCTGCCGCCCATCCACCCACCTTCTCCGGCAGGCGCAAAGCCGCCCCACGG
CCCCTGTCGTTCCAGGCGCCGACACGCACCTCTCTCGACAGCCTCATATCGCCCTTCTCC
GGCTCGGCCGCCTTGCATTCGAGCACCGGCCTCAGCGCCAGGCTGGGTGAAGGGCATCTA
GCCCTAGGCGGCGCTGGCCTTCATCGACACAACAACCGACACTCAACCATTGGTCTGCCC
GGTGCGCAATCGATATGGTCGGCGGGCGGCAACACCTCGATTGGCGCCGGGTGGATATCA
CCTGCTTTGGGCAGCGCGAGGAGCACCGGTACGGCAGCTAGGCAGAGGGGATTGAGCGTG
GCCGTCTTGACGGATGAAGGGGAGATGCTGGCCGAGGCGCCTGTCTCTGCCCATACTCAC
GCCGCCAAGTCGCCCGCCACAGCACCAGCCCCGCCCAGTGCCAAGCTCGACAGTTCCAAG
CCAGACGGCAAGAACAAAGAGAGTGAGCCTGCCTTGCTTCATGCACCAAGGAAAAGCCTG
ACCCCAGTCATCCTGTGCCGATACTACCACACGCCCGGCCTGACGTGCACTTCCCGCCCG
TGCCGCTTCGTTCACTCTCTCGACGGCATCGTGCCACTGAGCGCGACTCTCCCGAAGGAT
GGTAAGTATAGGATGTTGTCGCCAACTACAGCTTCAGACCCCACTGGCGGTATCTTTGCG
CAGGCCCAAATGCGCCCTCGCGCGTCCGAGGATGAGCTCGAGATGCTTAGCGATGCGGCG
CCGGGCGAAGTGGTTGCTTTGCCCAGCGCGAAGGGCGAGCTGGTCGGCCAAGTCTTCCTG
ATGAGCGGGGGAGGGAAAGGTCCAGCGGGAAAGAGCAGAGCAAAGTACAAGACGGTCAAG
TGTAAAGACTACGCCGCTGGATACTGTCAGTACGGGGAATACTGCTCGTTCATACACGGC
GAGGAGGCGCCCGCGATGGAGCGATCGACGTCCGAACAGACGATACCGACAGACTTCGCA
GAACGACGCTTGTCTTTGCCTGCACAAACCGCGGCTCAGTTGCTACCTCCAACGTCTGCT
CTGACACGTCACCTCTCTCTGATCGGTGATGGACTCCCTTCACCCTCTTCCATCCCCTCG
AGGATCACGACACCCGCGGCGAAGTCCAGACAGCCATCTCCGAAAGCAGTCTTGCTGGAT
CCAGCGGCATTGGATCCGAACTACAGACCTGCTCCTCTTCGCAACTCGGATGAGCCACTG
GTGCGAAGTCGTACGACAGAGCTCTCGGCAGCGGCCCCTCCGTTTGTGAAAGGTCCTGCC
GGAAAAGGTTCATCGGAGCACTCCAGCACGGACCCAGCGATACTGGCACTTCGCAGTCCA
AATACACCCGACGGTTCCTCACCTCGCGCCGCCGTTCCGACTGCCTCTGCATGGTCAAAA
GGGCCCCCAAAGTCGCTCAAGAAAGTCGTGATCCACGCAGAGGTGCCCGAGACGCCTTCG
GGTCTTCGTCCCCCACCTACGGCCTTCTCCCTGTTCGGAACCGATTCCGATCCTGCCACG
CCCTGGGATCCAGCGTACTCGTCGTCCGTCTTCGAAGCGCCTCCTGCCTTTCCCTCACCA
GCCGAGTGGGGCCTTGTGGCACCCACATACCCTTGGGGTATGCCCATGTCACCTGTTATG
GCACCCGGCTCTCATGCAGAGGTGCCAAAGATTCCCGGAGGACTGGGTGTGATGTGGACC
CCGGCAGGATGGGCAGTGCAGGATGCGGCGATGAAGCAATCACTCAAGGTCGCCGAGCAC
AAAACTCTGCATCCGAAGGCCAAAGTCAAGGAGAAGAAGAACTTTTTCCGCAATTCTTTG
CGGACGGCTACTGTCCCCACGGCGACCAGTGCACATAGTGAGTATGTGTTAGCAGAAGCT
GTCGAGGCTGACGTGTCGAGTAACGGTTCAGAGGCCAAAGAGACACACATCACCCGAAAT
ATCGCACCATACCGTGCAAGTTCTTCAACTCGACCGAGGGCTGTTCCCATGGCGACTCGT
GCGACTTTCTGCATACCTTCGTCCTGCCCACCGATGCGCACATTGTGGACAAGCCCCGCC
CGTGGCGAACGCGACCTTGTAGGCACTACCAAATGGGCACCTGTCGACTCGGCGAGGCGT
GCCACTTTGCCCACGTCATCGACCCCACCTTCAAGTACGATAGGCCGTGTCGTCAGTGGG
CGCAGACCGGGCGGTGCGACGCCGGAAACATATGAAGAGGTCAGGCGGGCAAGGTTGCAC
GGTGAGAGTCAGGATAGGGACGATTCAGACGATGAGGACGATGTGGAAATTGTCACGGAA
GACACTTCTAATTGGTCGAACTCTCGGGCCTCGTCGATGCCACCGGGCATGCTGTGA
>gene_sp10055670.1	locus=tig00016136_pilon:304530:305105:+	len:465
ATGCTCGCCGCTCTCGCACTGTTCGCCCTGCCCCTCCTGCACACCGCGCTCGCCGTCGAC
AACTGCACGCGCAACGCCACCGTTGTCGCTGGCGACACGTGCGACTCGATCTCGCGGCAG
TACGGCGTGTCGACGTTCCAGCTGGCGCTCGTGAACGAAGCCAACATCGACGAGAACTGC
GACAACCTCAATCCGGGCGACACCATCTGCCTCGGGCTCGAGGGCACAGACTGCACAAAG
GTGTACACGGTCGTCCCGGACGACACATGCGAGGACATCCTCGCCACCTACGGCATTGCC
AACTCGACCCTGTACGCCAACAACCCGCAGATTGACGCGGCGTGCGACAATGTCTACGTC
GGCGAGGTCCTTCCCTCGCGTGGACCTACCTCCCTTACTGCTCCTAGAGTCCCAGCCCTC
GGCCTGTCGAGAGACGAGAGACGACCCACGCCTACGATCCTATGA
>gene_sp10055680.1	locus=tig00016136_pilon:305364:308387:-	len:2541
ATGGGCACCGTGCGGCTCAGCTCTGTGGCAGCTCTCGATCCGCAACGCTATGGGCTCAAA
GAAGGCTCGACATACCCCCTGAACGGTATCTTACACCTGCCATCTGCCGCCACAAGCTTG
GCTGCGCCTCCCCTAGCCCAGGCTCAAACCGAACGGGCAGAGACAGGAGAGGGCACGTCG
GCCTCAGCTTCGCTCGAGACCATCTCGAAGCACCTCATGGGCGTATATGTCGATAAGATC
GGCTACGAATACATGCACTGCCCCGAGAAAGACGAGCGTCTGTGCGTCATCGTGTCTGAA
CCGGGACTCGGGCTGACCGTACTGTACAGCTGGTTCTCACATCAGGTTGAGACAGACGCC
ATGTCAATCTCCCGGCCGTTTACCCCAGCGCGAAAGGAGAGGATCTGGAGCCTACTGTCG
AGGAGCGAGGAGCTCGATCGTTTCTTGGGCAAGAAGTTCCCCAACCTCAAGCGCTACGCG
GATATCCGTTCAGTTGTCCTATCTTTGCCTCACCGCGGCCGGCTGTCTCTGCTGTGCGAT
CCCGATCTGCTCAACTACTCGCCAACACAGCTGTTCGCCAAGATCAAGGGTCAGCCCGAG
TTCGACCCCTCCACGGCTCCCGGCGCAACGGGCGATGTCATCTCGCACCTTGCTGCTATA
CGTCGTGTGCCCTACGGCAACAAGTCGGTCAAGGTGGAGATGCTGCAGAATCCAAGTCAC
CTGGAGGCGGTCAATCCCGTTGCCCTTGGTGTGACACGCGCCAAGCAGATGTCCCTACTC
AAGTCGTCGCCGAGGGAGTGCCAACTCGGCGACCGGGTGCTTTGCGTCCAGCTGCATGGT
GATGCTGCGTTCGCCGGCCAAGGCGTAGTCGCAGAGTCTCTTGGGCTGAGCGGTTTGCCT
CATTACGGTAGCGGCGGTACTGTTCACCTTATTGTGAACAATAACATCGGATATACTACG
CCGGCCTCATCAGCTCGCTCGAGCATCTATTCCTCTGACATCGGAAAGATGATCGGCTGC
CCCATCTTACATGTAAATGGGGACTACCCAGAGGCCGTGGTCCGTGCCATGGGTGTGGCC
TTCCGCTACCGCCAGATGTTCCGTAAAGACGTCATCGTCGACCTCATCTGTTACCGACCT
CGACGAGCCGGCCTATACGCGCAGCCGAAGATGTACGAGAAGATCCGTGCTCGAAAGAGC
GTGCCTCAGCTATATGAGGATAAGCTTCTGGAAGCAGGGTCTCTGAAAGTCGAAATGGCA
AGTCAGGTCCGCAAGCAGTATACGGCAGACCTCGAGGAGAAACTGGCCGCGGTGGGCGAC
TACAAGGCAAAATCGGAGATGCTCGAAGGCAAATGGGCAACATGCGTGTGGCCGGCGGAA
CCGAGCGCGGACCACGCCCCTCTGACGGGCATCTCGAGAGATGTTATGGTAGACATCGCT
ACGAAAAGCGTGACGCTACCGGACTCTTTTTCCCTCGACAGCAAGGTGGATTTCGCCACT
GCGGAAGCCATGGCTTTCGGCTCGCTCATGCAGGAAGGGTACGACGTGCGCATCTCCGGA
CAAGATGTTGGCAGAGGCACGTTCTCACAACGACACGCAATGTTCGTCGACCAGGAGACA
GAGAGCTGCCTCATTCCGCTCAATGAGAACATTGAGCCGACTCTCGGCCGACTCGAGCTC
GCCAATAGCTCTCTGAGCGAGATGGCCGTGCTCGGGTTTGAGGTCGGGCTGAGTTGGGCC
AGTCCACGCCTGTTGCCTATCTGGGAAGCGCAGTTCGGCGACTTCTTCAACGGCGCGCAG
AGCATGATCGACACTTTTGTCGTAGGCGCCCTGACCAAGTGGCTCAAACAATCAGGACTG
GTCATGATGCTGCCTCACGGGTATGACGGAGCTGGACCCGAACACTCCTCGTGCAAAGTC
GAGCGCTTCTTGCAAATGACCGACGACTCGCCTCAAGTGGGACAAGCGGACAATTTGGGC
GTCGTCAACCCCTCTACTCCCGCTCAGCTCTTCCACTTGCTCCGACGACAGATGCTCCGC
AACTACCGCCGGCCATTGATCATCGCGTCTCCTAAGCTCTTGCTGCGTTCGCCGGCAGCT
GCATCTTCTCTGGACGACATGGCCGAAGGGACCAAGTTTCTCCCTGTTCTCGAGGCACCG
AGCAATCCTTCGTCGGCGAAGCGCCTCATTCTTTGCTCGGGAAAGCATTACTATACACTC
CTCGATGGTCTTGCTGCTTCCGGGCGGAACAATGTCGCGCTTGTGAGGATAGAAGAGCTC
TCACCTTTCCCGCGCGAGGAGGTCAAGAAGGTGCTGGAGAAACACCAGGGGGCAGAAGTG
ATGTGGGCGCAGGAAGAGCCCGAGAATCAAGGTCCTTGGACGTACGTGCGGCCTCGTATA
GAGGCCGAACTCGAGACTGTTCGCGGGCGGCATGTCAAAGTCAAGTATGCTGGGAGGTCG
CCAGGGGCCACAACGGCAGTAGCTGTTGGGGCCTGGCACAAGCGGGAAATGGAGGAGATT
GTAAAGGCTGCTTTGAGTTGA
>gene_sp10055690.1	locus=tig00016136_pilon:309025:310372:-	len:1284
ATGGCCGCTCGGTCCCCGTCAGCAGTCAGCGATTTCAGTCTGGTGTCTTGCTTCGATGTG
CTCTCCCTTGGCGAATCATCCTCGGCTGCATCCTCCCGGCGGCCCTCGGTAGCGATACCA
ATAGGAAACATTGCTGCCCCGGACGGCGGGTCTTTGGAGGTCAACGGACGCGCCACAGGC
CCGGAAGCTTTGACTGCGACCAAGTCGGCGGCCCGTCGAGCCCGGCGGCGCAAACTGGAG
ATGGCCAACAGCTCGAGGCAGAACGACGCCTCGACCCCACGCAGAGTGCCGAGACACGGC
AGTCACGATGACAGATCTGGTTCTCGCCTGCCTCTTGGGCTCTCTCGTACACAGGCGACA
GCGCCGGGTCTGCCGCTCGAAACACCACTCCGACCTCAGCTGAAGATCCACCTCTGCACC
CCAACGTCCCAACATTCGCCAAACACCACACTTGTCGAGATCAAACAGCGCAAGAAGACT
CGTAGAGCAGGCAAGAAGATCCGGGCGAGGAAAGATCGAGCGGCGGTGCGGGATCTACTC
TGCGCTGAGCCTGGTGATGGCGATGACGACGACCACCTCATCACCCCTCAGATGTTGTCG
CGGTGGTCTCCTGCCCCAGATGAGGACGACGACTGGTCGGAGGATGGCGCATCGAGATTT
CTGGATGTAGAAGCGGATACGGAGGAGGAGCTGGAAGAGGATGAAGTGGACGATTTGAGT
GTGTTGGATGCGAGGAGTGGCAGGAGCAGCCCGGCTATCGGCGGTGGTGTCGCTACGGGT
GGCGTGATGAGCAGAGGAGATGCCAAGTCGTCCATCGATAGCTTCCTGACTGACTCGGAC
AACTTTATGCTGTTCAAGGCCAACAAGCTCAGGCTGTGGCAGGCTTTGTGCATCGAGGTG
TGTTTGGTCCACGATGGTGCTCGGCCTGGTGGCGCGCGGCATCCTGATGCTGCTCCTGAA
GCTGACACAGCTTCTTCCACCGAAAACCCCACGACCGATGAGCACCCGGATCAGCTGCCA
CCTGTCCCGCAGACGCTCAATCAGGCCCGAAATATCTTGAAAACGCACGCGCATATCAAT
CTCGTCGACTATTTGGAGGAGAGACGAACTCATCCCGCAGCTGGAGCAGGATCTTATCGG
CACTTGGTCTACGCGAGCGCTGCCGAAATGATGAAGAGTGCCAGAAAAGACAAGAAGCTC
GCGTTGATGAGTGAAGTCAAGCGTGAATGGCTGGAACCGCTGCTTCGTGATTTCGGTATA
AAGAAGTCCAAAACTGCGGCGTGA
>gene_sp10055700.1	locus=tig00016136_pilon:312647:313494:-	len:756
ATGTACCGCATCCAGAGCTTGAACTGTCAGAATGGGCACGAGGTCAGAAGGAAAGCCAAT
TCACGTCGGCGTAGTCGGCGTCGAGCCGAGGCCACGATTGGGATTCATCGTCACTCTCCG
TTTCTACCCAACCCTTCTCAGCGCAGCGTCTTATACGCCACAGTCGAGCTGGAGCCGTCT
ATGGCTTCTGCGAGTGCGTCAGACGCCTCGGAGAGCAGCATGTCCCGCGTCCTCTTCTCG
ACGTTCGACGTCACGCGGCAGGTCTTCTTCCGGTCCTCGCTCTCGCGGGGAATCGTCAAC
CTCAAACCGCTCTTGCCGGGCCACGTGCTGGTCATTCCTAAGCGCGTAACGCCGCGATTG
GCAGATCTCACGCCCGACGAGCTGAGCGACCTCTTCCTCTGCGTGCAGCGCGTCGGGAGG
GTGTTGGAGAAGGCATACGATGGACAGGCCCTGACGGTCGCTGTACAGGATGGCAAGCAC
GCTGGGCAGTCGGTGCCCCATGTCCATGTCCACTTGATACCGCGGCGCTCGACCGACTTT
GGCGGGCATAACGACCATGTTTACCCTGCGCTGGAGGAATCCGAAGCGGGCCTGCGGGGC
GATATGGAGGGCGCCGAAGCGTGGGCCAAGATGCAGAACTCGCTCGCTTCGAAGAGCGAA
GATAGGCAGCCTCGGTCCGAAGAGGAGATGCGGCAAGAAGCAGAATGGCTCGCAGGCCTG
TTCGACGAGGCCCCTACGCCTGAAAACAGTAGATGA
>gene_sp10055710.1	locus=tig00016136_pilon:313971:314410:+	len:351
ATGCGCGCCGGCGGGCGAGAGGAGTACTTCTCCGCTGTGCCGGGAACGAACGTGCTGGGG
ATGCTCAAGAGCCCGATGGTGCTCATGATGCTCTTCAGCGCGGTCATGATGTACCTCATG
CCCAAGATGATGGCGAATATGGACATTGACCCGGAGCTCGCAAAGGAGATGGCGGAGACG
AGGAAGAAGATGCACAATATGCAGAATATGGACTTTGTCTCGTCTCTGTCGGGCATGCTG
GCGGGAGGTAATGCGGACGAGCAGGAGACTTCCGCCAAACTTGCACCTGTTGCGAGGGCC
GGTACCCCAGGAGGCGGAGGCGCGGGGGGAGGCAAGAAGCGTCGTAAATAG
>gene_sp10055720.1	locus=tig00016136_pilon:314474:316114:-	len:1641
ATGCCACCAATGATGACCAGCACCACCGTGACCACCTTTCTTCGGAAGGTGGTCCACGCT
GCTCGTCATGTCCATCCTCATCTGCCCGTGGCAGAGGTAGGAGCGGCACCGCGCCCTGCG
CCGCTGCACAACGTGCATCATCAGATGTCAAAGTTCTACCCGGTGCTGCGCCGACTGGCC
CTTAGCACCTTCCCATCACTATCGACACCTGCGTACAAGCTCGTGCCGGAGTACGCCTAC
CAGCCAATCAAGCTCGTCACCCAACGAAGAGGGTTTGTGTCCGCCGGCAATACTTCGAGG
ACACTGGGAATGATCTCGCGCCGACCCGGTTCGGCAGTCCCATCAGCCATCGCCCGCAGT
CCCGCCATCAACTCTGTCGGTCTGGGGACAGCAAGGACTTTCGCTTCCGGCCCCGCAACT
TCAGCCTCGGCCAAGATTCCCATGGGACTTCGGGCTTTTGCGTCACTTCTCGACGACAAC
GAGGACTTGAAGCAGCGCCTGCCTCGTCCTCAACGCTACACCCCGTACGTCAAGCCCGCG
GCACATCGGATCCGCCGTGTCCGCCGGTCTACCTGCACCTCGGCGTGCTCGCAAAACAGC
AGCCTCTTGGAAGAGATGTCGCACTACTTCCCTTCACCGTTGAGGTCCTCCAAGGAGCAA
CAAATCTCTCTGCCTCCCCTGCCCGAATCCCTCGTCACCCCGGGACGCACGACGACACTG
TCTCTCCCCTTATCGCCATCACTGCACGCGCTGCTGCACCCGACCGCCTCAGTTCCTTAT
CGCGAAGCAGAGATAGGCGTCAACGTTCTCGCTCGCTTGACCAAGGGACTGATGCCATTG
CACGAAGCCTTCAGCGCTTATTCGAGCACTCGAGTCATCCCTCTGTTGGCAAAGCTCGAG
GGACTGGGTGTCTTGGCGATAGGCGGTCACACGTCCATGGACGTTGTACTGGACCATCAG
GGTCGGCCTGATGTTCTCCGTATCATCTTTGAGGGGCGATCGAAAGCGGATGTTCAGCAG
CTCCTGGGCGAGAGTCTCCGGGCAGGAGAGGAAGAAGAGTTCTGGGCATTGGAGGAAGAA
GCCACGCATACGGCAGTCGCCACGCTCAACGCCGAAGAGAGCAGAGCAATCCTGGAACAA
TGGGAGACGCCGGTACCCCTCCCCCCGCAACCTCGAGAGGACATGCCAGTCACTGCTTCG
CTGGTGCAAAGCCACGAGTTGATCTTCCCGATCATCGATCTGGGTCAATCGACATATTCA
GACGAAATCTCGTGGCCCTCGACGACCTCGGGGACACCCCCTTTAGCGCAGTTTGACGAC
ATATTGGATGAGCCCTCCCGGTCGCCTTCTCCATCGCCAACATCTCCGCTAAGCGGCTTT
CAGACGCCTGGGACAGTTGACCTGCCGGCATCCCTCTTCTCACAATTGTCGGAGGAAAAT
CTGTCATGGCACATCGGCCTGTCCGAGTCAGACTCGGATATTGAGTCGTCCATGAACCTG
TCAGACCGCTTCTCCGACGTCTCGGAGGCAGTCTGGGAGGAGCATCAGTCGGCCGAAACG
TCGGAGAGACCTGCTTCACCAGAGTCGTATGCTGGGTGGTCAGGTGTGAACGAGGGATTC
GGATTCGCGCAGCCGTGGTGA
>gene_sp10055730.1	locus=tig00016136_pilon:316402:317542:+	len:963
ATGCGAAGCCTGCGTTTGGCTAGGCTGGGTCTACAGTCACTCAAGTGCCAAGGCAGACCC
TCGGGAGTCCCATATCCTAGTTTAGTCCGCTCTCGGGCATCTTCGTCCTCCTCATGGACG
TCAATCGAACCTGTCGACCTATCCTACGATGTGGTGTCCCCTCCGAGCGGTAGCACTTCG
GACCAATCTCTCGTGCTCTGCCATGGCTTACTTGGATCGAAGCAGAATTGGCGGTCTCTG
GCGAAAACCTTTGCTCAGCGGCTAGGCATGCCGGTTTACACCCTGGATCTGCGCAATCAC
GGATCCTCTCCTCATGTGGAGCCGCACTCATATCCGGCCATGGCACTTGACATCTCTCAC
TTTCTCGCCAAGCACGATCTGTCAAGTGTCAATCTGCTAGGGCACAGCATGGGCGGAAAA
GCTGTCATGGCATTTGCTTTGAACGGTCAACTCAACAAGCCCCTACGCAGCTTGATCAGC
GTCGACATGACACCTGCCATCGGCAAGATGTCTCCGGAGTTCGCGGCTTATGTCGAGGGC
ATGCTGGAGGTGGAGCATGCCAAGGTGAAGAGCAAAGGGGATGCAGACAAGATTTTGGAG
AAGTACGAAAAGGATCTCGGCACCCGACAGTTCCTCCTGACCAACGCGCGCACAGCTTCT
TCTGGCCACCTGGCATTCCGCGTCCCGCTCCATCTGTTATCGCGAGCCATCGTCAACATC
GGCGACTTTCCCTATACCCCTCCGCCCCCGGTCTCGTCAAACAGCCCAATTTGGGAAGGG
CCGACTCTTTTCCTTAAAGGCGAGCACTCGAAGTATATCAATCGCAAGAATCTCCCTACC
GCAGAGGCCTTCTTTCCGAACATGAAGCTGGAAGTGCTCCCGACCGGGCACTGGGTTCAT
GCCGAGAAACCCCTTGAGACGGTCAAGGTGGTTGAAGACTTCATCAAGGGTGTAAACGCA
TGA
>gene_sp10055740.1	locus=tig00016136_pilon:317670:318141:-	len:381
ATGTCGTCTCTCGCTCTGCCTCGTACCGACCAGGGGCAGAGGATATGCCAGGTGATCCGC
GTCAGACCTGAGCGGCTGGCAGAGTATAAGAAGGTCCACGCGGAGGTCTGGCCTGGAGTT
CTCGCCGCACTGCGTCGTGCGCACATTGCGGATTACTCTATCCATTACTTCGCCCCGCTG
TCCATCTTGATCGCGCATATGCGGTATATGGGATCCGACCTGAAAGCCGACATGGAAGCG
GTCAAGCTGGACGAGACGACTCGCAAGTGGTGGGAAATGACGGACGGGATGCAGGGAACA
TTCGTCGATGGCTCGACGGGAAGTGGGGACGATAAGGGTTGGTGGATGAACGCTGAGGAG
GTGTTCCGCATGGAGGGATAA
>gene_sp10055750.1	locus=tig00016136_pilon:318359:319716:+	len:918
ATGCCTGCTACCTCTGTCAAGCTCAATGACGGGACATCGATACCCCCTATCGGGTACGGG
ATCGGAACCGCACACTTCTCTCGCGAATGCACGGAGCACATCGTGTCCGCGCTCAAGGTG
GGCTATCGATACCTCGACGCAGCGCAGCAGTACCGCAATAGCAAGTCGATTGGAGCGGCG
CTCAAAGAGTGGGATGGGAAGCGGGAAGACTTGTACATCTTGACCAAATGGCTTGCCCGA
CGTAGAGAACGATCCGCGCAGTGCGCTGGAGACTCTCTTGAAGGAAATGGGCGTCGACTA
CGTCGACATGTACTTGGTGCACAGCCCATTCGTACGTGCTTCGAGCGGAATGCGATAGCG
GAGCTGAGTGAGCAGTTTGGCAAGGAGCACGGCCGTACCTTTGCAGACACCTGGAAGATC
ATGGAGGATCTTCGCAAAGAGGGTCTTACGAAGTCGATCGGCGTCAGCAACTTCCGCGAG
GAGGACATTGACGAGCTGTCCAAGACGTGGGAGATTCCACCGGCTGTCAATCAGATCGAG
TACCAGCCGTACCTTGCCCATGCACCCAACGTCAAACGCCTGTTGAGCATCTGCGACAAG
CACGACATCAAGATCATGGTCTACGGGGGTCTCGCCGCTCTCACGCGCCAGTCCGGCGGC
TCGGTCGACCAGGCTGCCAAGCGCATCGCGAAGCAGAAGGGCGTGACGGACAGCCAGGTT
TTGCTCAAGTGGGCTCAGCAGGCGACAAAGGGAATCATCGTGACGACCTCGACAAACCCG
TCTCGCCAGGCCGACCAGCTGCAATCCGTTTCCATCCCCGATCTGACTTCGGAAGAGCTG
GAAGAGATACGGACGGCCGGTGAGGAGAAGTTCTTCCGCCACTTTATGAAGCCGGTCTGG
GATGGGGCCAAGCCTTGA
>gene_sp10055760.1	locus=tig00016136_pilon:320659:322924:+	len:2202
ATGAAGAGGCCGAACACTCGGGGCGCAGTGTTCCACGGAGGGACAGCGGCGCGGCAGCCG
ACCATGGAGCGGTATGAAGGGGAGGCCGAGAGCGGGCCGTCGAGGATCTCCCTCGACGCC
CTGAGAGACAGGCCGGTGTCGGCACGCAGATCAGCACAGCCATCCATGGGTGTTATTGTA
CTGGGACTCCTAGGTCTACTCCCGCTTGCTTCAGCCCTCCCTCCGCCGACGCGGACTCGA
CCCTTGGTTATCGCTCGAACGGACGTGCCCGAACCGACAACATCGACATCGACATATTAC
TCTCAGGCGAGTCATAAGCGTCACAGCCTGAACAATTATGTCGGTCATCTCAACCCCGTC
ACTTCGCCTTCTGGACTGCCGACTGTGTCGATAGCTGTCGACGAAAAGACGCTTCCCTAT
TATCTTAGTCTGCAGGAAGATGGACGATGGAGCAAGGTCGATAACGCCTGGTATCTGTAC
GGACGGTATGCTGGCTCTCAAGACGAGGTTCTCGCGGGAAGCTACCCTCTGCCAAGCAGC
ATCAGCAGCGGAGTCATCCCAAACCCTACTCCAACCCCAGTACCAGTGTCTACGTCAACT
TCCACTTCTGCTAGCACCTCGTCCACCTCCACCAGCGACTTTGCCATCGACCAAGCGTTA
CCCAATGGCTGGGGCGTGTCGTCTTCACGGTCCAGCTTCTACAAAGTACCTCTCATCGTC
GTAGCAAGTATCGTCTTGGCCTTCCTTCTGGTCGCAACCATCATATGGCATGTTCTACAT
TCACTGCCATTTGCCGGAGCGCTAATGAGTAGGATCGCTTGGTCAAGGCGGAAAGCTCAT
CGGAAGCGCAAGCGCAAAGCTGAACGTCTGAGGAGGAAAGCACTTGCTGCAGCGGGCATA
TCGCCAGACTCTCTTGATGGCTCGGCTGCCGAGGCCGCATTCAAAGAGAAGCTCCAGGAA
TTGGAGGAGAAACATCGGCGGAGCAGGAAGACGAATGGACCGGGGTTCATGGTCCGAACA
AAAGTGCGAAACTGGCAGGGACTACGCAGGCGAAAGGGGAAGAAGCAGGATGACGACCCT
AGCCAAGACATTGTCGAGGACAAACCTGTCGAGCAAGTCGATGGGATTGATACGCGGTCC
TCAACTCCGGTCATTGAGCGGCCCTCAGAGGCAAGCACAACGCCACTCGTCAATGCGGAC
GAAACATCAGGCACCATCAGTGACTCCCCGACGACCACAGAGTCCGCCATCACCTCGCCC
ATTCCAGCTCCGTCCCATGACGCAGCAGCTCCGGGTCCGATCTCTGCAGTGGCGCATTTT
CCGCCTGCATACCGTCCAGCCTCTGTCAGATCAATGCAACGGGACTCAGCGCGCGGTCAA
GCCTCATCATCTTCCGCAGGTCCGAGCGACGTTCGTCCACCTCCAGCTCACTTCACCGAG
AAGACATCTGCACCTGGATACTATCCCGCGCCAACAACCGAAGAGTCTGAAAGAGCCATC
GCCGTGGCTTCGAGGAGTGATGGCAAGCGTCGAATGCTGCCCGACGAGGAAGACGAGCTT
GAAGATTCGGCTGAGCCCCGAGTACGGCACGTTGCTACAGACGACAAGGTGGAGCTTGAG
CGGATGCGTTTGGCCGGCTCGGCTCCTCCCATCCGCGTCACGGGACCAGAATCTCGGACA
TCTGACGACCAACACGGGCCTTCGGCTCCCAATGTCGAAGTGGACGAGGCTGGATTTGAA
CGGCTCGACTTGACAGAGGCATTGGACGATTTCGAGCTCGCCAACAGCCTCCCGCGGCCG
CCAGCCTCCCCACTCAGCGCGTCTGAGGCTCTTATTCCGCCCCCTCCTCGCCCAGTACAG
CGTTCCCTGCGGACTCTGTCTCAAAGCGAGGGTTCGCCAGTCATTGACGAGCAACATTTG
CTCCCATCAGCGCCTCCCGCGGCGTCATCTGAGGCTATGCCCTCTGCGCCGCCCCTTGAT
GACCGGGACGAGCACGAAGAGACTGAAGCTCCCACTGCTCCGATGCTGGACGCTTCTGAT
TCCGAGGAAGATTCAGCTTCTCCAGATCATGACCCGTCTGATTCTGCGAGTCCAATCGAT
GCTCCGATCAGTTCGATGTCATCGTCGGACCCAGTGCCGACGGAGGCGCCAACGTCGACC
ACAACCAGGCCCGTCGTCTTCCTGCCAAAATATGAGCCCTGA
>gene_sp10055770.1	locus=tig00016136_pilon:326537:333418:+	len:2793
ATGGAGGAGATGGCGGTTGAGCGTCGCAACAACCCCTCGAAGGCTAGGAGATCTGCCCCC
GACAAGCAGAGACGCCTCGGAATGGGCTTGTCAACGGTGCCCAAACTCGCCATCTCCTTG
TCTTCCGCGTCGATTGAGGACCTTGAGCAGGATGTCGCGTCGATTACCTCGTCTCACCAT
GGTCGACGAGCGTATGGACATCGTGAGCAAACACAGCTTTCTTCCCCGACGTCCCGCTCG
CGGGTATTTGGTACCGTCATACCGTCGTCCAACATCAAGTCATCGCCAGCGTCAGACCGA
ATCAGAGGGAAGCAAAGGGCTGTTGAGACCGACGACATGATCACCCCGAAGCCTGCTCGG
AAGACAGCGCGGCGAAGAATCGATGCCTCCGACGACTCGGACGAGTCTGACGAACTGAAT
ATCAAACCGAGGTCTTCGATATCGTCGACAAGCCGCAAACGCCCCCCGTCACCTGTATCT
GTGTCCTCGTCTCAGGCATCGGTCGTCGCCCGTAATAGACCGCGGAAGAGGATCGACATA
CCCTCTACCGCTCGCGTTACGCCTGCCCAGCGTGCCAGCGATGTGGAAAGAAAGGCGGCC
CGGAGATGCATGTTGAAGCATACGCGCGATGATCAAACACCTACGACCATCAAACAGCCG
TCCCTTGGACGTCAGCATGAGACTGATGAGTCCGTGGCACCACAACAATTCAAGCGGTCC
GCGAAGTCAAGGAAGGCGGACGAAACTCCGATACGCGCAGTCAAGAAGAAAGCAAGCGCT
GGCACCTCTGCACAGGACTTCTTTGCGTCCGTGGAGCAAGAGGCAGTCGACGAGCTACGA
GGTCATTGCTCACACACTCAGCCGACTTCGTTGACCCAGATGACCTCTGCGAGTCGATCA
TGTCAGTCCGATATCACTGTTCTCACCTCTCGTCGCCGTCCGCACCGCTCGACCCTTCCT
ACCCCGTCGTCGAGCTCGTCCCTCCACCCTCTACCCGACCTGTACTTCTGCGAAGAATGC
GACGCGATACGATGCAATCTCTGCGTGGGCATGGAGGTCGCAAGCTACTACTGTCCAGGA
TGCAACTTTGACGTGCCGAGTGCCAACGTGCGAGGGGACAAGAATCGATGCGCGCGGTCG
TGCTTCTCTTGCCCGCAATGTGCTGCCGTGCTCGCTGTGGCTGGGACAGAAGCGTTGATT
GAGCCCGGCACGTCTGTCCAGCCCCAGACGGGCCCGCCGTATCTCTTGGTCTGTGCGGCG
TGCAGGTGGACAAGCCGCGAGATTGGCTGGGAATTCGACAAGCCGTCGAGTATAGCGGGT
GCGCTTTTGTTCACATCTCAATCTTCAACTGTCCAGGCCGAGTTCGATAGCCTGAAAGAC
CACTTCGAAGGCTACATAACCCGCTCTGCTCCGGGCACGACGCCGGCGTCGTCCTCGCGC
TCGCGCCTCCCGTCTCGGCACATCTCACACCTGACCCAAATGGCGGCTAAAGCCCTGCAT
CGCGAGATCCCGAGTCTGACCGCGACGTCTTCCAAGCGCTTCCGTTCTGGCGCCTCGGGC
GAATCGAAAGACCAGCCCGGAAAGGACAAGCTAGGATGGGACGAGCTGGCAGATTACTCC
ACGAGGCTGCCGTGGAAAGACGCAGAGATGGACGAGCTGGACATGGAAAGTCTCGACTCG
ACCGGACCCTCGGGACTTGCCGCACTTGACGTGCGGTGGACGTCTAGCTGGCACGGCGAT
GTTAGAGCAGCCAAGCAGCTTCCCCAGCGACTCAAGCTCCTAACGAAGATGACGAAACGC
TGTCCAGATCCTGGTTGCCGACACCTGCTCATACAGCCCGATACGAAGACGACACGCATG
AAGATCAAGATGGTGGCTATGAATTACCTGCCCGTGGTCGAAGTAGGCCGCCGAAGACGG
CGGCTCGGCCTGAGCAGCTTGTTCGAGGCCAATGAGGGTCTTTCTGCCGAGGATCTGGAG
AAGAGAAGACGGGAGAGGCGGCGGACACGCGCTCCAGGCAAGGATGAAGACGAGGACGTG
GGGGCAGCCTTGATCCCAGGAGAAGTGTACACCTTCCAGCTCGCATTCACCAACCCTCTC
TACGATCCTATACAGATCCGCTTGACTCAGTCGACCCGGAGGAGCGAGAAAGATGACCAA
GTCTTGGTCCACATCTCTCATCCTCACTTCACCGTCTCAGCACTCAAAGATGCCTGCGAA
GAGGCTCCCATGGTTGTCGAGTTGGAACTTTCAGCTGACCGACAGGCCGACTTTGAGGTA
CGCTTCACCTACCGCGCCGATGACCCCGGGGCGGACGAGAAGGGCGAGAAGGGCGGAGAA
GAGTACAGAACGTTCACATTCTGGACCAGGCTATCCCTCCTCTTCCTCTGGCAATCTGCC
CATGGCTTCGCCGCCGCTCTTACAATCAGGACGGGCAAGCATGACTTCCGAGTCCACCTT
CCGCGAGAGCAACCAGGATCTCACGGCCGCGCAGCACGAGCTGCTGATGCGCACGCCGCT
TTCGTCGCACCTGCCGATGTCTCCCGCAAATCGATAGTGGCATTAGAGAGGGAAGTCGAA
GCCTCAGACATCAAAGACAAGATGCGCATACAAGTAGACGGGAAGGACGAAGTGCCTCAA
AGCGCGCCTGCCTGGCAAGGCGAGTTCGGCCTGAACACCGATGAGTGTCTGCCACCCGAA
AACAGTCCCCCTCATCATCAACACGGCATCTTCACCCGCTCCGAGTCCACCACGACCCCC
TGCCGGCCCGCGGCGGCCATCCCGGTCGCCTGA
>gene_sp10055780.1	locus=tig00016136_pilon:335102:336485:-	len:1104
ATGTCCCTTGCGAGTCCCGCCGCATTCAGCGTGCCCCCGCCTCAAGCAGGCGGCTCGATG
CCCAGACCACGATCAGCAGCTTCCGGGGGCATCCTCGCGTCGCCTCGGGGCTTCGATGTG
GTCGCGGCGTACAAGCGAGCATCCGAGGAAGAGCATGTCGCGACGACCATCACCGGTCTT
GCCACAGAGCTGCTGCACGGCCGGCAGATGCTCGTCGATACACAGGCGAGTCTCGGCGTG
CGAGCCGGGTGTCAGCTATGGGAGCGCTTCTTCTCCCTTTCCAGCGGCGGCTTCGAGGAG
TTCTCGGCGTACAAGCGGAGCCTCATCAGCCAAGGGCGGTCTTTCTGCACGCAGACTGCC
CCGCAATGTCGAGAAAAGATCGCCGATCTTGCTGTCGGCTTTCTGAGGGATGACTGCACT
ATCCTCACGCATAGCTACTCCAAGCCTGTTGTGCAGACTATCCTCAAGGCGCACAAACAG
CACAAGCGGGTCAAGGTATACGTGACAGAAGCTCGTCCGGCCTGTCTCGGGATGAAGACA
CATCAGATTCTCACAGCGGCCGGTGTACCGTGTACGGTCCTGCTCGACTCGGCGGTCGGA
TACGTGATGGAGCGTGTCGATCTCGTGTTGGTGGGCTCGGAAGCAGTGGTAGAAAGCGGA
GGGCTTGTCTCCTCTGTCGGGACGTATCAGGTCGCCCTGGTCGCCAAAGCCTTCCAAAAG
CCCTTCTACGCCCTCGCGGAATCGTACAAGTTCCTGCGCCATTATCCCCTCTCTCAGACA
GACCTCCCCATGCCCCGCCTGGCGTCACCCGAAGTCCCCCTTTCTTTCCCGTCATCTGTA
CCACAGCCTCGACCGCCCTTGCGATCCGTCTCGCCCCAGCCGCCAGAACACCATCAGGGG
ACCGTGTCGACCTCCAGCTCGCCCAAAGCGATCAAGACGTCAGCAGGGGCAAGGTTGCAA
GGTATGAGCGAGGAGATGGAGAGGCTGAATCCGACGGTCGATGTGACCACCCCCGACTTG
ATCGACTTCATCATCACCGATCTTGGAGCTCCATTGAGCCCCACATCGGTCAGCCAATAC
CTGGTTGCGCAGTTCTCGTCATAG
>gene_sp10055790.1	locus=tig00016136_pilon:336624:338221:-	len:1005
ATGTCACAAAGCTTGACGCCTGCGAAGCGTCTGGCTCATCGCCTAGTGGCTGCGCAGGCA
AGAACGACTTCGCGATCGGCACTCCCTCTCGGCCGACGATCTGGAGTGGCAAGATACCCT
TCGACTTCACTGGAATTCTACTTCACCCTCCGAACATGGCCCGAGCCCGTTCGCGTACCG
CTCAGAGCTGCCCTCAAGGCCCGTAACCAAGGCAAGATTGATCTTTCCGAGCGGTATTTC
AAGCAGTACGTCGGCAACATGAAGGCGAGCACCGCTGATAGAGGAAGAGCGATTGATGCT
GCTTTGAGTCTACCTCAAGGCTCGCTCGAACCACAACGACTCCTGAAGATCTCAGGGATC
TACATCAGCCTAGCCGCGATTCTTGAGGAAGATGACCAGCTACTGAAAGTGTACACCACT
CTGCGGGAGTCTCGGCAGCTCTTCGGGCCGTCGGCACTCAAGAGTGACTACGCGGCAGCC
GTGCTGCCCGATGGAGATAAGTGCGGGGAGGAAGAGCACAAACGAGCCATTAAGCTCTCG
CAGAAACTGGGAGAGGTGGCGCTGCAGCTGGGAAGCATGCCAGCACCGCCGCCGTACCCG
ATTGAGGGCAGCGGCGAGGAGGGTCGAACATGGGACGCCGCTGCCGAGAAATATCTCGAG
GAGGCACTGGCAGCGATGCTCCGTCTCGGCCTCCTGCCCGGAGCCTCGCCTGCAGCAACA
GGGCGTCCAGTGGTGGCAGGGAGAGATGTAGTATTGCCGGATAAGGAGACGGAAGGCGGA
GGACTGAATCGGCGTGGGCTTGCGATGACCATGGAGTCTCTTGCCGATGTGTACGCGCGC
AAAGGGCGAAACGACTTATGGGAGGGGACACCGCCACTGCGGTTAGACACTTCCGTGAAG
CCTCGAAATATTCCAAAGACATCGGGTTTGCCGAAGGCAGAAGAGAGGCAGATGAAGCGA
TACGGCGACATCGCGGCCTGCGCGCAGAAGCCTCATGATGCCTGA
>gene_sp10055800.1	locus=tig00016136_pilon:338421:344501:+	len:4656
ATGACGGTAGCAAGTGGGTCTTCCGTCCTGCTCCTTGCTTATTTGCTGACATGGCATAGG
CTGGAGGCGGCCTGGCAGGACGCTCTCAACAGCTCTCTGTCCTACTTCCGAGCTCTCCTC
TCGTCCTCGACTTCGTCCGCGTGGAAGCCAGTTGCCGTACTCCCTCTCACCGAGTCTACG
ACAGCTCACGATACCGGGAAGAGCCATGCCAGTTCATCGTCCTCGCTGGGCCGCATAACG
CCAAACAAGGTGGCCGTGCACCGGCGCAACGGCAAGGGCGGCGAGGTTTACCGAGCGGTC
GTCGACGTGGACTGCGGCTCCGACGTCAGTACAGACACATTCAGAGGATGCTTGGTTACT
CCCGAGACCCGACCGCAATGGGACCGCATGGTGGAAGAGGCGGCCATCATGGATCTACTA
GACGCAAACACTCGCGTGACCAAGACCAATTACCGTCTGGGCTGGCCATCGAGCCCGAGA
GACGTGGTCACGATCTCGAAGACGCAGGTGGACCGGCAGAACCTCATTGACATCACTACC
TCTCTCCCTCGCTCCCGCCATGAGCCCGCTTACCTTCGACCTTGCCCTCCTTACGTCAGA
GCCCACATCGGTCTCCTCGCCTGGTATATACAACTACCGCAGCCCGACATACCAGAAGGG
AAAGCCAGGATCACCTGTTTCTGGTCATGGAATCCAAAAGGCGCATGGGCGGTGGGAGGC
GGTGTCCCTCAACACCTTCCATCCCTAGTCACGGGACTCGTCGACCATGTCCGAGAAGGG
AGTGAGAAGGTTCCAACGCTGCTGGGGTACGGTCAGGACATCAGTGTAGGGAGCTTTGGG
TATGACACGGCTCGAGTGACTCTCTCGCTTGGGTATGCGGTCGTACGAGGCGATGAAGAC
GTCGACGGGAAACGGAGGCAGATCGAGTTCGGCATGTCATCCACCGAGTCTTGGGACGTG
CAGATACACGTGAAGACTCAACACGGAGAGGAGTCAACATCCAGTGTATGGACATCTTTC
GTCGGACAGGCCCCGGCGCCGCTACCAGGTACGAAAGCTCCGAAACGCTTGGTCCTGCGC
TTCGCCCACGCCAAACTGCAAGAACACGAGGAGCTCGTTCGAGTTAAAGTGTCCATCGAA
CGCACATCTTCGTCCTCGTCGGGGGTCCGGATCAACGGCATACCAGTGACCGTCGAAACG
ATGGATGCGAAATCGGTCAGAAGGCCGCTGCTCGAAGACATCCAAAGCACGAGTGGCATA
TCCTTGCGGAGTCTCAGTACCGTCGATACACAGCCGACTCTGGACACCTCGGAACTGAGG
CTGAATGGGTCAACCCGACTGCCGGCTACCGAGCGCGCAATTGCCTCAATGATCAAGCGC
AACTACATTTATTTCACCTCCTTGCTGCAAGAGCCAGAACCCAAATGGCGCCCAGTCCTC
GATTCCCGGGGTGTTGCGATACACCAGCTCAACTCAATAGACAAGACCCTTGTTGTTTTC
CGGGCAGAAGCAGTGTTTGTCGGGGTGGGAATCTGGGATCTTTATGCGACCATTGCCAGT
CCCGGTGGCCGATGGATTTGGGACAAAACGCACGACGATGCTACCCTCGTTGAGGACGTC
AATGAGCTCACCGATCTATGGCATTTCCGCTCGAAAGCAGCTTGGCCAACCTCTGCACGG
GACTCTGTCATGCTGCGGACGACCTACAAGTCCCCGAGCTCAGTGCATGTCTTCGGATTC
TCTGTGGATGACACAGAACTGTTCCCACGAATTCCGCCAAGCATAGACCCCACGATCATA
CGCACGCAGATCGACCTACAAGGCTGGTCAATCGAGTCGTTATCACCCAATACCACTCAT
GTGACCTTGCTCGAGCAGAGTGACCCACGAGGTTGGTCGAACAAATCATCCATACCTCAA
GTCATGATGACCACTCTTGCTGGCATCGGCGAGTTCGCGATAAAGCATGGTGCCCCGCCA
ATAGCCACGAGGCTAGGAGGTGCAAGAGCTCTATCGTCGAAGTACGACGTTGAGAAAGAG
ACTTTCCGCTTCGAGTACGAGGCTGCAGAATCACGGAGATCAGATTCGTCTAGCACAGCA
ACGGCATTTCCCCTGCCCGTTGCCGTGAGAGCAGCAACAGAAGAGGGGGATGTGAAAAGC
TTGAGAGCGCTCGCTACACGGCGGAAATCGAATGGTACAATTGAGTGCGAGATACGCTGT
GATATGGATCAGTGGGCAACAAGTATCGCCGTGGTCATCGATCCGCCTCAAAGCTCGCTT
TCGGCTCTAAAGCGTCACAGGCTGTCTGCCGTTGGCGGGGGCCTATGGCTTACGATTGAG
CACAACCCTCTCACTCTTGGCCAAGAACGAGTCGCCGTCACCATCCGTCGCGGCACGCCA
GCTGTCAAACCTACCTTGTTGATAAATGGAACCAAAATTAAGATCGACACCGAAGAGCTT
GTGGAAGCAGATGTACAGCTACTCAAAAGGCAAAAACGATCTCGACCTTCACGGGCACCC
TTGGATCAGCCTCCCGCTCTCGGCACCATCCGAAAGAAACAAAGCGCTCTTGAACTGGCC
ATCGATCCCTTCAAAACCGTCACGCCGTCCACCTACGCGAAGCTGGCGGCCCCTCTCGGA
AGATGGTATACCGCTGCGGCTCAGCAGACCAAAGCTGCCATCGTCCCCATGACTTCTGCC
ACTCCTGCCGCTGAAATTGGATCAACTCCTGTCGATGCCACCATACGGGCCTTGTCGCAA
TTGGCAAGGATGCACGCGGACAGAGATGGGGAGTCCACGGACCCAAATAGCTGGCAGGCC
GTTTCGGATCGCGATGGGCTGAAGATCGAGCGCCGTACGGTCAACCATGTTTCCGAGACA
TTCCCAGTCTATCGTGCTGGTAGGATCATCGAGGGTTTCACTGCCGAGGAGGTATCCGCC
GCCGTATCTAGTCTTCGAAAGGACGAGCGATTTGATACGCCAGTGCAGCTGCTCTCTTAT
GGTCACGGCATCACGGTCTCTCATCTCACCGCCCACACTTCATTCCCCTTTCGCGGACGA
AGCATGCTCGTGGCGACAGTCATTGCTAGATTGCCTGAAGGCCCGCCTCCATCCCCATCT
GTCCACGCGCATTCCGCGCTATCGACCATCTTCCACGCATCTACCTCCTCATTTGACCAG
ACTGTATGCTCACTCGACCCCGCAAGATATAATCCCTTCAACCTACCTACGGGAAACTTG
GTCCTGGAAGGTTGGGTTCTCGAGACTATCGATCCTTACTCACACGAAAATTACGCCATT
CCCTCCACCAGATGTATGTATGTCGCAGCGGCAGATTACAGTGGCAGCATGCCTCTGTCC
GTGAACAACATGCTCAACGCCGCTCTTCCTCGGGTAGTCGCCACAATCGAAGGGGCATTG
AAGGCCAATGGGTCTCCAAGTCGTCCGCGCCTGCCTTCCATCATGCAATCAGGGCGCTCT
ACCGTCATCGACTTGGCAGAAGAGATCCGCCGAGGCAAGCGCGACCTTGTGGTCTTCGAG
ATCGAGCTTGCTTCGGCCCTCCAGAAGGGCTGCGACATCTCGCTGCTGGGAGTCCCGCTT
CCAATTGCAACATCGAGCGATGATACCCTCCCATTCAATCTACCTGCCGATAACTCGGTG
GAACTGCCCTTCAAGTGCGCCGTCATCGCCCTCTCGCCCTCCGTCATGCAGTCAGCTTCG
CTAGAACCATCTCCATCCAGACATTTGCTCAGAGTGACTCTGCCAACGACTGGGTATGAG
ACGCCAATAGCAGATCCGCTCACTGGCAAGACGGCACCTTTACCTCGGCCACGATGGCTG
CTGGATCTGCTGAATGATGGAGCGGCGGTACAGCTTTCGATTGTTCCGAAGCCCAATACC
GGCAAGTATTTTTTCGGCAATCAGATGCTCCAGGTGGAAGAGGAGAAGCGCACGACAAAG
GTAGCTAGGGAGACGACCAAGATCCCCCAATTGGTCAATCGGGAGACGCCCAATTCCATC
TCGCTTGAGAAGCCTCTTGTCGTCGCAACGGAGTTTGCAACTGCTACCAGATCGACTGGA
GCCGATTCGATCAAAGAGACGCCAACTCCTCCAGGCGAGCCCGCTGAGCCTGCAGAGCTG
GCAAATGCACAAATCCTCCTTCGACAACGGCAGCACAGGCCCGCTATCCGTGCCCGATGT
CCAGCCCGTATGCAGTCCACTCTCCAGCGTGTGCGCACTTTCGATGGTCACTGTATGCGT
GACTTCGGGGAAGTACGCCGCGACCGGCAACTTGAAGCCCGCCTCGCCACCACGAGCGCC
GCCCTCTTCTCCCAGCGGTTTCTTCCGGCCGTAGAAGTACCATGTGCCAAAGGAGATGGC
GCCAGCGCCGACCAGGACGACCGATTGATACGGGAGAAGAGATACAATGCCACCGGCACA
CCCTTCACGTCAGTCATACAGCTTCGTGCTCGCCGTCACCGCGAGGACACTCCACAGCAC
ATTTTTGCCGCCGATCAGCAAGCAGGCGAACGGCGCCGCGAGTCCCACTACGACCCAATT
GGCAACCACCGGCTGTTTGGCAGAGTTGGTATATCTGATGCTCTCCGCAAATGGGGTGGC
ATTGTCCCGAGCGAGCGCGAAGACGAAGCGCGATGA
>gene_sp10055810.1	locus=tig00016136_pilon:347324:348871:-	len:1320
ATGTTGGACCGCTACTTTCCCCCTCATCGCCCCTACGGTCCTCTCGAGGCGCTGCACAGG
TACATCCTCGACCATGCGGGTCCAATTACCTTCGCCAATGGTTTTCAGGCGATGATTGTT
CCCCTTATACCCCTCGGGGTGATGGGTTATCTCTTGCAGTTCCACGGGACCCGATCATGG
CGCATTGCACTGGCAGCACTGGGTCTTGCTCTCATGTTACGGAGTGCTACCTCGTATCGT
TTCTATGAACCCGAGCTGAACGCCTTCAATAACGGTCTCACCATCGCCTGGCTACATCTC
GGACTGAAATATATCGAGTTTGCCCTCTACCTCAAGCCCATCCTTGATCCGTACGTCCCC
AAAGGACGGTCAAAAGTCATAGCGGCGCTGGACATTTGTATCAACTCGCGCATGGTCGGT
CTCGGGACCGTGGGGCTGGACAGATCCTCATCACCTGCTTCATATGTCAATGCGCCAAAT
GGATCAGACGGAGCAGTTGCGACGAACGGTCACGCAGTGCCTCCCTCCAAAGGTGGTCTG
GACGACGAGCGTCACCTGCCCCCTCGACCCTCAGAGAAGCGCACCCGCTCCCAGGTCCTG
CTACGCCATGCACGCCTCGCCTTCACCTACTACTTCATCTCCGACATCCTCCTGACTCTC
ATGTACCTTTACGGCTCGGAGACAATCGCCAACGTCGCCGGTGTACCGAACTCGGTTCAC
CTGTTTTCGCACACCAAGAGGCTCGTCGTGCTGCCCGGCACTTCCACGGCGTTTGTTGCA
CCATGGTGGCTCCTCGAGCTGTGCGTCGAATTGGGAGTCGGTACCGTGATTTGGATTGCA
CTCGTTGAGGGATATCACGCCATTGCCTTCTTGACCATCGCTTCGGGCTGGTGGGAGACA
GACAGCTGGGAAGTCGACCTGTTCCTCGCACCGTGGAAGGCGGACAGTATACTGGACCTA
CCGATCATGCTCGTCACCGTCTTTGCTGGATCGGGCCTGCTCCATGCACTCGGCGAGATC
TCCATGGATCCCGTGCCCGCAGTCCCCGATATCTTCCTCTTCTTTGTCCTCTCCGGATTT
GGCTGTGCCGCAGAAATTGTCTTCAAGCGCCTCACAGGGAGGCGTGTCGGTGGCATGTGG
GGTAGAGCGTGGACGTGGGCGTTCATGCTGACCACCTCCCGACTGGCCATGAAGGCGTGG
ATCGATAGCGGCGTGGGCGGCTGTAATCTCACACCTCCTGGTCCTGGGGCGGTCGTGTGG
CCAAGTGGTTGGCACGGAACGTGGTCGTCGCACAGCCGGCGTGAGTATCAGCATCTGTAA
>gene_sp10055820.1	locus=tig00016136_pilon:349438:350267:+	len:525
ATGGGCGCAGGTGGAGTGGGCAAAAGCGCCGTCACAGACCGGAAGCAGTTCTCGGTCGAC
TCGACACCTTTTCTGCTCGAGATTCTCGATACGGCCGGCGTCGAGCAGTACCTGACGCTG
AACGACCTGTTCATTCGGGAGTCGCAGGGCTTCATACTGGTCTTCTCAGATAGCTTCCAG
GAGCTCGTAAAATTGCGCGAGACGATCTTTTCGGTCAAAGGCATGACGGACCGCGTTCCC
CTCGTTCTCGTCGGCAGTGAGCGCTTCGTCTTGACAAAGAAAGGTCACTGGCTGACGGAG
CTAGACAAGTCGGATCTGATCGATGAGAGACAAGTCGACCGGGACGAGGCAGAGAAACTA
GCAGAAAAGTGGAGTGTCAAGTACTTTGAGACATCGGCCAGGACCGATACCAATATTGCA
GGGGTGTTCGAGGAGATTGTCAGGCAGATGAGAAGGTTCGACACTGGCAAGAGAGAGAAG
CGACCTAGATGGCGGCCAAAGGACAACAGATGCGTGCTGATGTGA
>gene_sp10055830.1	locus=tig00016136_pilon:350955:354532:+	len:3525
ATGGGTGCAGGTGCAGACCCGGGCTTGGCGCCGCTGGAGCACTTTGCGGATGCAGCAGCT
GCAGCTGCAGTGGCAGGAGAAGGCGAGACCGACCGACCATGGCCGGTGTCCCTCACGAGG
ATGGAGCCAGACCCGAGTCTCATCGAGCCTGGTCAAGCGTACTACAAGCTCCAATTCGGT
CTGGAGGAGGACGGCTTCACGTACTACATCCAGAAAGAGGATGTCATGGTAGGAAGGAGG
ACAGTCAGGAGTCCGAAGGAGAGGTCGCCCATGCTGCCAATGCCGCTACTATCCGAGGAA
CAGGTCGAGTCCGAGGTGGTCTTGGAGCCTGGCGCACCGGTGGAAGCTCCGAGCACGGAA
GTCAAAAGGGAACCTGTGGATGAGGTCATGGAGAAGGGTGATAAGCCGGCTCAGGACGAA
GTAGCACCTGCTGCTGTCGGTCCTCCTCCAGACGAGATGGGCGGACCGCCGCCGCCACCC
ACCAACGGACCGAATCCTGACCTGATACACGACGTCGACATTGACTTGGGCAGGGAGAAG
AGGGTCTCGAGGAACCATGCGAGGCTCTACTGGTGCCAGGATCACGCGCAATTCTGCATG
GACATCTTTGGCAGGCAGGGCGCCTGGTTCGATGGACGATATCGATTCAAGGGCTCACAC
GTCCCCCTTTCACATGGTGTCACCATCAACATGGGTGGACGGCAGTTTCAGTTCTTGCTT
CCCCCCGGACCAGACACGCCCGACTTCTTCGATGGCCATACCTCTCGTGGCGACGGCGGC
ATCGCCCATCCACCTGCTCACTACTATCCCGAGACGTACGACCCGACCTATGATCGTATC
TGGACACCAGCAACTGGTCTAGGACATTTCGCGACTTTCACAGCGCCAGACGGACACGGG
CTAGGGTTGGATAGCGCGATCGTGAGCTTGAGCGATGACGAAGATGACGACGATTCGTCA
GGCTCGTACTCTTCTTCCGGCTCGGACGACAGCTCGGGCGACGACGATGAGGATGGAGAC
TCTGAAGGAGGGGAGTCACGCCGTCACAAGGCCTTGGCCAAACCTCCGCCAAAGGTCAAG
CTGCGAATATCGAGGGCGAAGCAGAAAGATGAAGGCGACTCTCCAGACGAAGGGGCGAAG
CCAGGAAAAGGCAAGGGGAAACAGGATGCTGTTGGAGGCAAAGGCGGCGCTGGCAAGGGC
AAAGGCAAGGGTGGGCCGGATATCAAGGAGGAAATCGACGAGCCCGCTCCCAGCAAGACA
AAGAAGGGAGCGAAGAAGTCGGCGGCAGGCCCGGACGAGCAAATGGACGAGAAGCCTGCT
GTAGAGGAGAAGAAGACTCCCAAGAAGATGACCAAAAAGGCGGCAAGAGCGGCTGAGGCA
GCTGCAGCTGCCGCCGCTTTGGCCGCTTCGAACGCTTCTCATATCGAAATACAGACAATG
CCCCCTGTAGCTGAGCTGCCTCCGACTCTCGCTGCTGCCATCGGTCCTCCGATACAAGCT
CCTACACCTCCTGCCGGACCACCACGACCTGCTCCGCTCCCTCCAAAACCTCGTCCCATC
CCGTCCACGCACTCCTCTGCTTCTTCCGTCCCGACACGCGCACCTATCCCTCGCCCACTC
AACACTGGCCCTCCTGAAATACAACGGCCCTTCCTCATGACGGAGCTGCAAGAGACGCCA
GGCCGTCCCGGTCACATCATCTGCAATGTTCCCATCCCCCCCTCGGGCTCAGGACCACGG
CCGGCCCCTGGTCCGTTGTACGGTCTCGATGGGCAGTTCTTCATTGGCCCACCACCGATC
AAACCGCAAGAGACGTATGCAGCAATCATCTTCAAAGCTCTTCAGAACACCCCGCGGGGA
CGAGGAACGTTGGGGGAGATCTGCAACTGGATTGCTGGCGAATGGGAGTGGTATCGACTC
AACGTCGACACGGAGTGGCAGAACTCGATTCGGCACAACCTGTCCCTAAGCGATGTGTTC
GTCCGGGTGCCGAGGATCGAGGAGGACGACCCGGAATCAAAGGGTAGTGTCTGGATCATC
GACCCGAACAAGGGGGCCGCTTTCGAGGCGAAGCAGAGAGATGGCGGAGGCAAGAGGGGC
GATGTTGGTCCGACAGTCCCTGTCAGCATGCCCACCGGTGGCGCAGATGACAAGGGGAAG
GCGGCGCAGCTTCGAGCGCAGAAGGAAAGGCGACAGATGGAGTTGGAGAAAGAGCGACAG
AAGCGGCAGTGGCAGGCGCAGCAGGCTGCTCAAGCCCACGCACAGCAACAGCGCCAGGCT
CAGCAACATGCCCATGGTCCTCACCCGCCCCACCCACCTCATCCGCATCCGAACGCCCAT
CCTCATGTGCGTCCACCTCAGCATGTCCAGAGACAACAGCCTGTACCGCAACGTGCCCTC
GCCCGACCGCCACAGCCTCCCGCCCCTCGCCCGCCGCCGCAGCCCACGACCGTCATCGTC
GAGGTGCAGGCTATCACCCCGGCCGTGCGTGCGAAGAACACTGGTCCGGTCAAGGACTCG
CGTGGCCAGCCGATGCCCTTTGTCTGCGACGGGACGACCCTGACGCTGGACCCCACGGTC
TTTGGGCAGATCGATCCCAAGGTGCTCAACCAGCTACGGGGTCTCGGCCCCAGCGTCGCC
GTCAACGTGCTGTCGACATGGCTCGACAACAAGTACAAGCAAGACGCCGCAAAGGCTCCA
CCGCCCCCAAAGACAGCTGCAGCCAGACAGGCACTCAATTCGACCCTTGCTTCTCGCGTC
GCCGCCGTTGCGGCAACGCCGAATCGCCCAGCAGCATCGACCACGACAGCCGGCACGGCG
CCTGCTGCCAAAAGCACACCGAAGTTGCCCGTCGGCCCCGCTCCTCCAGGCGCCAGTGTC
GTGCAAGTCATCCGCCTCATTGCCGATGTAACACACGCGAAGCAAAAGCTTGACATCGTC
GGCGGTAACGTCTACCCTCTCTTCGACTACATCAAGAAGGTCGGGCGGGAGCTGGACCTA
CAAGTTGCCGATAGCATCTGGAAGACGGGCAAACCGCCAGAAGGCAAGACGGCTGCTTCG
AGGCCGCCGGTCAACGGTACGACAGCTGCGGGCGCTGGCAAACCCGCTGCGACCGCTCCT
GGGGCGCCTGCAAAGGCCGCCCCTCCTGCAGCAGCTGCTGGAGTCGGTGCCGGTGTGCCC
TCTGCGAACCCAGCCGTCACCGCGCCATCTTCTACCGGTCCTCCGGCCGCAGCCGCTGGT
ACTGGCGGAGCTGCACCTAATACGGTCACCACTGCGGCGTCTCCTGCTGTCCCTCCCACA
ACTGGCGCCGTCGCCGGCGAGAAACGCAAAGCCACAGCCGACTCGCCGACGCCTGACGCG
AAGAAAGTCAAGCCGAATGACGAGGCGCCTGCACCTGCCACATCGCAGTCGGTCGCTAAG
CCGACTCCCTCTCCTATACCAGCGCCACCGACTGCTGCCGCTGCACCACCCGCGATCGCG
CCGCCTGCTACCGTTGCGCCTTCGCCTGCGCCAATCACCAGCTAG
>gene_sp10055840.1	locus=tig00016136_pilon:354903:357786:+	len:2490
ATGGAAGCGGTCCGACCGAAACACAATGGGCTGAATGGGCACGCGACGACAGGCATTGGT
ACTCACCTCGACGAGCACGCCGATGAGGTGGACGCGCTCCCGCCTGCGCCTGCGCCCTTT
CCCGTCCACCTGCTCACCGAGTCGAGTCAGGCGCAGGTCGGCTCGTCTCAGCTAGCCTCA
ACGACTCGTAGCGAAATTTCGGGCAACGCTCTCCCGCCCGCATATGCGGACCACCTCGAC
GTCCACGCTCATGACCCCGACGACCTTCCTTCTTACCGCGCCCGGCTCTCAGCCGAGACT
GATCGCCTGCCCTACTCGCATCTAGATCTGGCCGACAAGGTCCCTCTCACCAACGGCCAC
GGCGAGTCCTCTGCGCAGGCTGATCTGGGCGCCGACGAGAAGTCCCGCATGGAGCTAGAC
GACGTGTCCAACGCCATCGAGCGTCTCTATGCCGTCGCGCCGCAGCTGGCCAACCAGCGC
TCGCAGCTCCGCGACATCCGCGAGGGCTCGTCGAGCCACGGGCAGACCGCGCGCGAGCGC
CTGGAGAGAGACAAGTGGCGCGAACTCGAGGAGATCTGGGAGAAGATCGAGCGTGCACAC
AAGCGGAGCCGGGAGGCGCGAGAACAGCGCGCCGAGCGCGAAGGCTGGAATGAGCGGCGC
ATCAATCGCCGGGAGAAGCTCATCGACGAGCTGGTGCAGTCGGCCAACGCGCGTCTGCCA
GCGCAGGATGCCGAGCAGCTCGGCTCGACCGAGGAGCTGCGCCGATATCGCTTGCAAATG
TTTGCCGAAGGTGTGCTGGAGCGCTCGCACGCTGCGCGCATGGAAACCCAGGATTACCCC
CAGACAGCGGAGGAGCGTGTCTTGGAGCGCAGGGAAGAGCTTGTCGACGATATCCTTCGG
TTCTCGTCGTCTGGCAAGATGCTCGATCAAGAGTCTCTGCCGCCTACGCCTAGGGCGGAG
CAGGTAGATCCCATGGAGATGGTCACGTATCAGGAGTTTCTTCGCACCAAGCCGTCCAAG
CCGACGGTCGAGGACGATGGGCCCATGTCCAGGAGTCGGTCGAGCAGCCAGGGTCAGCTC
GAGGAGAAGAACGGGTTTGCGACCAAGTTCAAGAGTATGGTTCGAAGGAGCAGTCTTAGT
CTTGGCTTCAAATCGAATGCTTCTTTCGATATGTCCAACCTGTCGTTTATCGCGGAACAT
CAGGAGAACCTGAACGTGGTGCAGATCATGCTACACGGCCCCAATATCTTCATGCAGACC
GACTTGGCCATCGAGACGTCGGCCAACCCATTTGACGACTCCCGTTCTCGAGCTTTGATC
GTCTCACGCAAAGACCCTGCTATCGCGTACACCATGGCTCTTCCTGTTGCAGTACAGCTG
GGGCAGTCCGCTGCTATGATACCCCAGACTCTGCACCTCGAGGCGAAGCTCAGTGCCATC
CCGCTCGAAGAAAAGTCCGAGCACATCGGCATCAACTCTGTTCTTCGGCATGCTCTATCC
GCCGAGGAGTTGCGACGGCTGAACCCTGTAGCGCTTGTCTGTGCATCTTGTGGTCAGGAT
GTGGCAGATACGAGCCGTATTGCCAATCCCGGGGGATGGAAGAACCTGCCAAGCGAGCAT
TGGGCCGAGATGATCGAAGTGTGGATGTGCCATCAGGACCCAAAATGGACGTCCGACCTG
GCCGAGAAGACGAAGCGGGGCTTGTGGCCCACCGATCAGACTGTCCTGCTGGGAGGCAGC
TACATGCTCGTCCACCCAAGCATTGTCGGAACCGCCTCGTTGAGGATCGACAAAAGCAAT
ATCATTTCCGCCAGGGAAGATGGAGAATATCAAACCTTAGTCTTGCACGAGTTCTCGCGA
GCCGAGGCTACTTCTCCACCTCCATTATCCTCTCAAATGACCGAGACCTTGCAGGCCAGC
GGAATTAAGGCCTTGGGTGACAATGATCAGCCGGGTGCTGGTACATTCAAGCTGGACAAA
TGGGCTGTAGGTGTCAAGTCGCAAGACAACTCGAACGTGACCCAATACCCTCTGCCCGTC
TTCATTTTGTCCGACCTGCTTGCGCTTTCGGCTGCCCATGCGTCGTATCGATTTCATATC
TCTGACGAGCGCTCGCCTCGACTACTGCTGTGGATCTTCAACCCGTCTGTCCGAATTGCA
TATCGTAAAGGGCCTTCTTCCGTTCCGCCTTCCCCGTCAAAAGCCTCGGTCAGGGTGTCA
CCGGCAGCACCTTCGCTCCCAACTGAGCCCAAGGTCTTGCGTGCGGCCAAGATCATGTAC
CGGCTGTTGGGCTCGCCCGATCTAGGGAGCAATGGGAACAGCGCTCCGCCCGGGTTCGGT
GAAGGGGGTCAGGTGGAAAGCCTGACCTATTCGACTGTGGTTTGCGACGAGCTCATACGC
TGCCTGCGAGAAAGCACGGCTGCTTATCCGCTCGGAAGAAGGACGATGGGAGTCTTTGAC
GTTGGGTTCCTGCCTCGATACGTGGATTAG
>gene_sp10055850.1	locus=tig00016136_pilon:358141:363952:+	len:4863
ATGCTCCCCGGGCGCTCGCGCAGCAGCTCCACCGCCTCGCAGAACACCTCGCAGGTTACT
GCGTACGCCGAGGATGCTGGGGGCGGGAGCAGCGGACGTACTACGCCGGAACGGCGGCGG
CGAATTGGCAAAGCTGCCGCGACGTCTCTACTAGCCAGTGATGCCAAGTACAAGAAGTTC
GCGGCGCAGATCGAACCGGTGTTTGCAGTCGTTCGACAGCGTCAACGAATGGGCCGACTT
CATCTCGTTCCTGTCGCGCTTGCTCAAACTGACTGCCAGACACTACAGACGCCTCATCCG
CCGTACAGCGAGATCCCGCGCAAGCTCATCATCTCCAAGCGCCTCGCGCAGTGCTTGAAC
CCCGCCCTTCCTTCCGGCGTCCATCAGCGCGCCCTCGACGTCTACGCGTTCATCTTCAAG
CTCATCGGGACTGATGGCCTGCGGCGCGATCTGCTCATCTGGTCGTCGGGCCTCTTTCCG
TTCTTCCAGTTCGCCGCTACGTCCGTGCGGCCCTTGTTGCTCAATATTTACGAGACCTAC
TACCTCCCGCTCGGAAATGACTTGCGGCCGGCGACCAAAGCGATCATTGTCGCGCTCCTT
CCAGGCATGGAGGAGGAGACTGGCGACTTCTTCGACCGAGTCCTAGTGCTCTTTGACAGA
ATCTCCACCGCGGTGCTGCAAGCCTTCTTCCTCCAGACACTCTTCCTCGTCCTCATCTCG
TCTCCTGCCTCGCGACTCTCGGCACTCAACTATCTTGCGAAGCGCATGCTCAAGCCGCCC
GATCCCGACGAGGTCCTCCTGGATGTTGGACTGCTCGTCAGGGGCGTGTCAGCCGTACTG
GAGGATGCAAATGTCCTTGTGCGGCGGAACGGCCTTGACCTGTTGTTGCGATGTCTGCGG
CTGGACGGGTCTCTACTTGCAACGGCAGACGAAAAAGACAAGGAGCTACTCGTTAAAGCC
GCAACGTCTATTGTGTTGCAGCGGGACGTCTCGCTGAGTCGACGTGTCTATACCTGGTTT
CTTGGCACGGACGAGTCTTCCGCCCAACAGGCAGAGTACTTCAAAGCACATGGTCTGGCG
TTGCTTTGCGGGACTCTGGAGGCTGATATGGCGGCAACAGTACCACAACAAGCAGATCTG
CGCCCATTCAAGATCTTGGTCTCGCTCCTGGACAGATGGGAGATTGGGTCGCCCGTGTCT
GAGAAGCTGGCTCTGACAGCACTTGGCCACTTGCAGCGCCTGGCGAGCGAGTCGACCGGC
GTGAGCAAGCAGGAAGTCATGACGACCCTAGGCGCTATCTACGAAGGCGTTGAGCCCTCC
ATCTCGTGGCGAGGCTTTCACCGTGGGGTCCAATCTCATGATCTGACACTGGAGGAGCTC
CTCAGCTGGCTGTTGCGAGAGCTGCCGCAGCATGACGAAGAAGTCAATACAATACACGCC
CCGTATCTGCTGCGAGAGATCCTCGACGACGTGCTGGCCGACGACACATCTGCTCCTGCC
CCATCACGACCCTCACACTCAACGGAGCATCCCTCAAGGGTTCAACATCTTGATCTCGCA
TTGCAGCTGCTACGAATGATCTCATTGTCGTATTCGCCAAAAGAGGACACCTCAGATTCC
CCCAGCTTGGACCGTTTTGATCTTTACGAAGGCAAACACTCGTCTGAGAATATTCGAGTC
ATCATCAAAACCCAGACGCTGCCTCACATCTCTTTGCGGATATTCGACGTCAACCACAGA
TATCTGCCCTCCCAGGATACTCCGCCGCCAGTCGCAATAATTTGCCTGTCCATGATGGCG
ACTTTGATCGACGCAGAAAGCAATATGCTGTCTCTTGTTGACAGCAAGGCCTGGGTTTCT
GGTGCTCTGCAGTGTCTATCAACCGTCTTCGCCGATCGAGTTGTTAGCGTCCTGCTTCAG
GCCGCCAAGAGTTCCGGGTTCAAGCCTCGTGTGGATGTTTCGAATCCTCAAGTGATGGCT
ACTGTGCTTGATGCACTTTTCGGCTTCCTGACCGCGAATTTCGCAATCTACCATGTTCGG
GCCGTCGATCTCATCTGGGAATGCAATCAGCTCGCCCAGATGCACACGCTCGAAAAATGT
GGTAGCGCGCCGGCTCTCCGCTGTGGTTGGCCGGGGCCACGCTCTCGACGCATTTGGGGT
GCTCTGGCGGCAGACCGCAAAGACCCAGACGTGCAGCAACCAGCAGAAACGTGGCTGCGA
TGCAATCTTCGGTCATACTTCAGGGCGCTGGATCCTCTCCTCATTCGACTCCTGCATGCG
ATTGATGCACCCGACCCAGATTTGTCTCTAACCCGATACCTTCTCACAACCATGGCGACG
CTCTTCCGTTTTGGCGGAAATGGGCTAAGCAAAGCCTGTCAGACGACACCACTGGCCCAC
TCGTCCCACCATGGCATCGTGCGTCGCGCTGCGGCCAACTCCTCCCAGACCTACCAAGAG
CTCCTCATGGCCGTCTTGCTGAGCAACCTGGTACTTGCTGGACAGGGTAACAAAGACCTT
CCCGCGTCATATCCGCAGCATCAGGCTATACAAGCGGCCTCGCTGGACATCCTTCAGCTG
CTGGTATCTCGAGGAGACAGCTCCCAGACTGCCCTGGCGCAGCTGAAAGAATGTCTTGCC
GAGCAGCTTGGCAATGCAATACGACATCGCCGCTTCGCTCTGCAAAGCAAGATGCTACAT
GTTCTGCAGGCCTCGTTGACCTCTTCCGGCGAGGCAAGCAAGGGTCATCGCCGCTCGCCC
TCGACCTCCGAAAAGGTAGAAGTCGCTGCTGAATTCGATCTACCCTTGGTCCGTATCGTT
GGCGAAGCCATCTCTACCCCGAGCAATCGACCTGTTATCCAGCACTGGGTCGACTTTGTG
CTCAACACGACAAGTCAGTATCAGCGCCACAGAACAGTGATTTTGTCCCTCTGCGAGGCT
TTCAGTCAGCAGGTCAAGGCCGTCGCCCTGCAACTGCGACAAGGCTACATCCCGTCGAAC
AGTCATGCTGCGGGCACCGCCCTTACCGACGCTGAGCCATCTACGCTACTGAGCGCACTT
GAAAGATTGCTGGTGCTGGGCCTTGGACCCGGGGCAAGTGCCAAGACGGACGATACACCT
CGGCAGACTGAAGGAGGCAGCTCGATTCTTGGCTTGGTGTCCGGGGTATTCGCCCTAGAG
GCTCCGGCTTTGAGCTCGAGCAAGGAACGTATGGATTACATCGACGATGCAATGGAATCC
CTTTTGGTGCTTTGGGCTGTCACAGCCGACCCGGATCCCAATGGAGTTACTGGGCCTTCA
CGACACCAGGTTTTCAGCAAAACACGCAGTCGTGCCAAGAAGGTACTCGAAAAGTTGTTC
AAACTTCAGCCCGGGGCAGTCATGCGATCATGCGTGAATGTCTGGGCAGTCTCGTCGACC
GATGTGCCGGACGCAGCACTGTTCAACTGTGTTGACACGCTGGCTCCTAGTGCCCAGAGA
GTCGTTGAGCTTTTGAGCGAGTTGAGCAATAATAAGGCGTCACGAATGTCCACTACGGAG
GCACAGGCGGATCCTGCTCTGCTTGCTTTCCTTGAAGCGTACATCTCGCGACTCGAAGGT
CCTATAGCCGTGCAAGACGTCTTCGTCAAGCTTCTTGACACCGTGGTAGGCCAAGCCACT
CGAATTGCCGATCTTGGGATTTGGGAACGCGGCCCCGTTCCAGAGAAAGCAAGCGTGAAT
GGCGAAACGGGTCAATATGGCGCCTCTCTTAGACTGTACAACTTCGTCGCTCGCCTCATC
ATCCCAAACTTGCGGATCCTGCTCGTCGACCCAGATCGGGTGGCTGCGGCTTGCGCCAGC
ATCTCCAGTTCTCTCATCCAGCCGGCTTTCAAGCAGTCTCGGTGGGTGGCTCTGGCCATA
CTGCTTGCAGAGCTGATTAGCAGCGTCAACCAAGCGACTCTGGATATTGTCCAGCAGCTG
ACCAAGATACCATCGGCTGCAAAATCGTGGAGACTACAAGTCGGAGATGCATTCAGCGAT
AACCGCTTCTTCACTGCATCTCCGGTAGACCCAGTGACGTGGCGCCCGATCGTCTGTGCG
CTTTTCGACAGTGACAAGGAGCGCTTCGGCGAATTGCTGGGACGTATATCTGCGGTTCCT
TCTGCCAATATTTTCACCAATCGTGAAGCTGAGAACACAAACCGTTGTTTCAACCTACGA
CGACTGTCATTTGCCCTTCTCGCCGCGGAGCGAAATCACTACCTCACTACGCTGCCAAGC
ATTCAAGAAAAGCTGGTCGAGTTACTCAGGACCGAAGGCGTGGTACCTAAAGTCGAGAGC
GAAGTCTGGCTATGCCTGCGAGTCCTCATGTGCCGCATCTCGGCACAGCATTTGACCAAT
TTCTGGCCAGTGATTTTGACCGAGCTGCTGCAAGTCTTCGAGGGCACCATGGACGAGCCT
CCGCCAGACGGGTCTGACCAACTTTTGCTCGTCTTGGCCGCATGCAAATTTCTCGACCTG
CTCTTGGTCATACAATCGGAAGATTTTCAGGTACATCAGTGGATGTTCGTCACTGATACG
ACCGACGCAGCCTTCCCACCGGATGGCTATGATCCCGAAGCGATTATGGACCGGTTCGCC
GAGGTCTTGGCGGAGCACAAGCACTTCGACATCGTCGATACGGCCCCTTTGCCAAATGTA
CAGTCGACGGGGGAGTTGCGCCGTCCCCGCTTGAGTGCAGTCAGGTCGCTGTCGAGCCTA
TACCAACTACGAGATTTCTTTGCCAGGGCGAGTTTGGACACTTTCGAAGGCGTATACGGG
CATGAAGGTGTAGATTGGGACGCTGTGGAGGATGGGCTGAACGCCGAGATCTTTGATGCC
TAG
>gene_sp10055860.1	locus=tig00016136_pilon:364026:364707:-	len:588
ATGTCCGACCCACTTCAAGCATCGCTACTGAAGCTGGCCGCGCGGGGCATATCCGTCTTC
TCGCCACATACATCGCTCGACGCCACCCCAAAAGGCATCAACACATGGCTACTCGAACCA
TGGGCCTCGCTCGCTGTGTCGGTCGGGCCCATCACGCCGTCTGAGCCGCTGGCGGGCTTC
GAAGGCGCCGGTATAGGCGGGAAGGCGGTACTGAGAGAGCCGGTGCCGTTGCAAAAGATG
GTCAGCATGATCAAGGAGCACCTGGGCCTGCAGTACGTGCAGCTGGCGACCCCCGATCCC
GAGGGTCAGATCGGATCTATCGCTGTATGCGCGGGGTCGGGCGCCTCGGTGTTCAAGGGC
GTTGAAGCGGATCTATTCCTGACGGGCGAGATGTCGCATCACGAGGTCCTGGCTGCCGTT
GCGAAAGGCCAGTCGGTTGTCCTCTGCAATCACACCAATACCGAGAGACCATACCTCTCG
AGGATCCTTCGCTCATGGCTCGAGACAGAGCTCAACACCGAGACGCCCAATGACACATGG
GAGGTGGTCGTTAGCCAGCAAGACCGCGATCCCCTTCAAACTGTATAG
>gene_sp10055870.1	locus=tig00016136_pilon:365347:366624:+	len:1179
ATGGCCGTAATCGACCCCATAGACCAGATCACCGAGGCCGTCGCTGCGGCCTCCAGCGCT
CGAAATGCGTCGGCGGGCGCGGGTTCGGCGGGACCGGCGAAGAAGAAGGAAAATACCTGG
GCGGACTTCGAAGCGATGATAGAGTCCACGCCGCTGTTCATGACCCGCACGCCGGAAGAA
GGAGAGGACAACGAAGTGCTTGAAGCGCTGCGGACGCTCAAATTCGAAGGAGACGGGGAC
GAGGTCGCCGGCAATCTCAAGAACCACGGGAACGAGCTGCACGCGCAAAAGTCGTACCGC
GAAGCGGTCCAGGCCTACACGCAGGGCCTTGACGCAGGTCCAGAAGACCTCACACTGAGA
ATCTCTCTCCTCAATAATCGCGCAGCGTGCAACCTGCTCTTGAAGAACCACGGCGCCGTC
CTGCGTGATGTAGGCATCATCATCGCCCTCAGTGTCGAAGATAAACGGCCCGTGCCGCCA
AAAGCGATGTATCGCGCTGCTCAGAGCCTGATTGCCCTAGAGAGATGGACCGACGGGCGG
GACTGTGTCGCTCGCGGACGGGCATTGCCGCAGCCGGACGCTGAGGGGAAGAACTGGCAG
AAGCTGCAGGAGCAAGTTGAGGCGGGCCAGAAGCGGGAGCGTGAGCGTGTGGAGCGGAAA
CGACGCGAGGCAGAGGAGAAGCTGGCCCTGCGGCGAGCCATCGTCCGCGGATTGGTGGTT
GTAGATACACCGTCCCCGCCGGACAACCCTCACCCGCTGCATTTCGACCCGTCCTCGCCT
GAACACCTCATCTTCCCCGTCTTCCTGCTCTACCCGCAATATAGCCAGTCGGACCTCATC
ACGCATTTCCACGAGACAGCCTCGTTTGCCGACCAACTAGGAGTCATGTTCCCGCACTCT
GCTTCGCCGGGTGCGGGTGAGCCGACTTGGGCACCGTGGGATGAAAAGCGGGAATACTAC
GGCACAAATCTCGTTGTTTACGTTGAAACAAGAGATAGGAGATTGCTCAAGGTGGGAAAG
GAGCTCAGCTTGGCAGCTGCGATCAAGAGGGGGGTCAAGGAGACAGATGGCGTCGTTTTG
CGAGACGGTCTGATGAGCTTCGTTGTGCTGCCGAAGAGTGAAGAAAGGGCATGGGTGGAG
AAGTTCAAGCAAAGTCGAGATCGAGATCAAAGTAGATGA
>gene_sp10055880.1	locus=tig00016136_pilon:366717:368881:-	len:1473
ATGTCCAAGCCAGCGCCGACCCCTGCTGCCCCTGCTCCAGCTGCCCCTGGCGAGTCCCCA
ATTGCTCCGGCTGCGGGACAGCACACTCTTGCCAGCACCCTGTGGCCTCTGGGCACGCCC
ATATCGATGCTCCTGTACTCATCGACTTCTCCGTCCGGCGCTGATGTCGATCCATCGAAC
CCCCTTCTGGTCTGGGATGGCTTAACGTACGGTAACTGGAAGGATCAGCGAGAGGCAGAC
CTGTTGCTGGAGGTCCCCCACAGTGTGAGATCTGATAATGCGACATGGTGGATGGACGTC
GTTCTTGTGAAGGGTGGCGGCTCAGATCCGACTGGTCGACCTGTCGGGGAAACAGCTTCA
TATCGCAAACAGCTGACACGGTTCATGCCCAAAAAGCGCGTTCGTAAGGAGAAGAAGCTC
ATCGGCAACGAAGAAGATATTAAGGACGAAGCCGAGGCGGAGCATGAGGTCCAACCACAA
ACCATAGTCGCGCACTGGTCATCAAACCTTACCCTCACTATCGTCTCTGACGCCCCGAAT
ATCGAGACCAAGGGACTGCAGCCTCACATGGCCCCGCATATTCACCTTATCCCGGCCAAC
GAGGGTCTCAAGTATCTGCCCATCGTCTTCCCGAACGACTTCTGGCTTTTGAAGGAGAAC
CTCTACCCGATCAACGAGACGAGCCTGGTCTTGCCTCTGCATGTCGAGTATCAAGCGATT
TCCAATTGGAAGTTCAACCTGTTCTCCACGATGACCATGTCTTTCGACCAAGTTGCCACG
CAGCAGGGAGGTGGCGGTGGCGAAATGGACGAGATCAAGAGGATGTTGACTGAAACAAGC
CCATGGCTGCTCATCACAACCGGTATCGTCACCCTTCTGCACACTGTCTTCGAATTCTTG
GCATTCTCGAGCGACGTCAGCCACTGGAGGAAGAAGGACAAGGACCTGGTTGGGGTATCT
CTGCGCACCATCTTGACCAACTGCTTTGTCCAATTGGTCATCCTCCTCTACCTTCACGAC
TCGTCAGAAGAGACTAGCTTCATGATCCTTTTCGGGCAGGGCATGGGTCTTCTCATCGAA
GCTTGGAAGATCACCAAAGACAAGAAAGAGCTGTCCGAAGACGAGAAGAAGACTCAAGAA
TACGATAAGCTGGCCTTCCGCTTGGTCTCGTACTTTGCATTCCCGGCTTTGATTGGCTAC
ACCATCTACTCCTCCATCTACATGTTCGGATTCGTTCAGCTTGTCCCTCAGCTCATCATC
AACTACAAGCTCAAGTCGGTGGCACATATGCCTATGAAGGCCATGATGTACAAGACTCGT
GGGTCTCCGGGTTTGAGCATTCCTGCGGACCGCTGGATCTACCGCGTTGACTACAGTCGT
GTCAACGAATATGGTCAGGTCGCCGAGGGCATGGCCGAGCCTGTTGGAGACAAGGCTGCC
GCCGTAGCTGTCGAGTCGAAGAAGACCATTTAG
>gene_sp10055890.1	locus=tig00016136_pilon:369383:372559:+	len:3177
ATGCCTCGCTCCAAAAAGGCTGCGTCTGTCCCAGTGGGCATGTCTGCAAATCACCTAACA
ACAGCTCACACACAGGCCTTGGCTCGTTCGGTGGGCACGAAGAATGACTCTCGGCCCGCT
GAGAACGAGACGCAACCGGACACACGGTCACGCTTGGACGATGCTGTACCCTCTTGGCTG
CGAGCGCTGTCTCGACAAAATCTAGCCTTGCTCCTTCTCACGTACTTCGCTACGATTCAC
ATCATCGGTCTTTGGGTGTTCACCAGTGGCTTCCTCTTGACACGCCTCACAATACCGCTT
ACCTCGCCTACATATACCGCCGAGAGCCCCGCTCCACTACCTGCACGATACTCGAAGGCC
ATCATCTTGGTCATCGATGCCCTTCGGACCGATTTCATCTCGCCCCATCACCCTCAACCG
CCGTCCCCGTTTCATCATGGGGTGCTCAGCCTCCCCGCCGAGCTCACAGCTCTGGAACCG
TCCCACTCGCTCATTTTTAACACCTTCTCTGACCCTCCAACAAGTACAATGCAGCGTCTG
AAGGGTATCACGACCGGATCCCTGCCAACTTTTATCGATATCGGCTCAAATTTTGCCTCG
ACTGCTGTTGGCGAGGATTCCCTGCTTTCACAGCTCGGAGCCGCCAACAAGAGCGTGGTC
TTCATGGGCGACGACACATGGGTCAATCTGTTCCCGGATGCGTTTGCCCATTCGCACCCT
TACGACTCTTTCAATGTGGAAGACCTGCATTCCGTCGATAACGGCGTCATCGAGCATCTC
ATCCCTTACATGCAGCCGAGCAATGCGAGCAAGTGGGACGTTCTCATTGGTCACTTCCTC
GGTGTGGACCATGTTGGCCACCGAGTCGGCCCCGAGCGCGAGACCATGCGTCTCAAGCTC
AAGCAGATGGACGATGTGCTGCGCGAGGTTGTGCAGCTCATGGAGGACGATACACTGCTT
GTTTTGCTCGGCGATCATGGCATGGACTCGAAGGGGAATCATGGCGGCGACTCTGAGCTC
GAAACCGCCGCGGCGCTTTGGATGTACGGGAAAGGCCCAGCACTGACGGGTGTTGTGGAA
GACACGAGTCTCGCCAAGGATTGGCCAGTATACACGTTCCCCGGCAGTCTGAACCCTTTA
CGCCATCTACAGCAGATCGATCTCGTATCGACTCTGGCTCTCCTGCTCGGCATTCCCGTC
CCCTACAACAACCTGGGAAGCGTGATTCCTGAATGCTTTGCCGCTTCGATGCCGGATGTA
GAAATCGCCACACGAGTGAATGCTCATCAGATCATGCGATATATTCGCAGCTACGGAAAC
GAAGCGGTCGAAGCGGCTCTTTCCGCTGCATGGGATGCCGCGTCATCGGCTCATACACTT
GCCGTGGAGGCGAAGCAAGTCAACGGCATCAAGGCAAATCCTGCAATTCGTCACTCAATC
CTCGCACATCGAGCCTTCGCAGTCCAGGCGCTCGCCCATCTTCGTTCGCTATGGGCACAA
TTCTCCGTATCGCTCATCGTCGCTGGTGTTGCCATCTTGGGATTGACGATCCCGACCATG
GGCGCGATCTATTCCCGCCTGAAGCGACCGGGATGGGAAGATCATGCTCGCGCAGCTCTC
AGCACGGCACTGTGGTCAGGCTGCATTCCTCTACCCACATGCGTCGTGCTATTCGTCTTC
TATGATCTCCCCTCAGCGACCCGCATGTCCGTGATCGCCGCCACACTGGCTTCGGAGATC
GGGCTTGCAGTTGCATACTTCGCCATTCTCCGGGCGAACTTCAAGCGACCGCAATTTACT
CTCGACCGTGTAGCTGGACCGGTGGCGCTGCTCATTCATGCCATCTCCTTCGCCTCTAAC
TCATTCATCATGTGGGAAGACCGCATGGTTGTCTTCCTCCTCGTGACCGTTCTCTTGATC
TTTGTCATTCGCTCGCCGACCGGTCCGACCGCGAGTCTCCGACTGAAGATCTTTGGTTTG
TCACTGGTCGTCGCGGCTCTTGTGCGCGTGGCCGGGATGGTCGCCATCTGCCGCGAAGAA
CAACAGCCGTACTGCCGAGTCACGTTCTTCGCCGGCTCGACACCTTCTCCGCCAACATGG
GCCCTGATCGCCATCATTCCGCTGGCGATGCAGCTCCCTCGCGCCATCGGCATCACATTG
TCCCGATCAAAATCGCTGGCGGGCCCCGCACCGTTCTTCCTCGGGTGGGTCTGGCGAACC
GCTCTCACTGGCAGTGCAGTGTACTGGGTCATCGAGTGGGCCGAATCATGGGACGGGATC
CAGGCGCACGCCGTCCCAGTCCTACAGGTCGCCCGCATCTGGCTGGCCCGCACGATATTC
GGGCTTCTCGTTCTCGTCAGCCCATACCTCTGGATCACCTCGCCGCTGTGCATCTCCGTC
AAACGCGGCGCAGACCAGACGGGCCAAGACCAGCCCGTGACCGTGCTCGGCTATGCCAAC
GCCTTCGGCTCGACCTACATCCTCTTCTACCTGATTCCATTCGGGCTGTTCTACCTCGTG
AGCCAGCCCATGGCGCAAATAACAACCGTCCTGCTCCTGCTCGCGCTGCTCGTCTACCTC
GACGTGGTCGACGCGCGACGCGACGCCGTGCTCATGCAGGCGCAGTTCGCGTCGGCCTCG
ACGCCCGGCGCGTTCGAGCCGGGCCAGAGCACAGCACTGGTCCAGCCCGCATTCACCGAC
CTCGTCCCGCTCGCGCTGATGGGCTTCGTCCACTTCTTCGCCACGGGCCACCAGGCCGTC
CTCACCTCGATCCAGTGGAAAGCGGCCTTTGTCGGATTCCCCACCGTCACCTACCCCTGG
TCGCCCGTCCTCGTCGCGCTCAACGCCTTCGGCCCCTTCTTCCTCTCGGCCATCGCCGTC
CCGCTGCTCGCGCTGTGGAACGTCTCGCCCCGCCCGCAAGGTACCGTGCCGGTGCTGGGC
CACACGGTGCAGCTCGCGCTCGGCATGATGATGTACCACGCGACGGTGACGCTGGCCAGT
GCCGCGTGTGCCGCGTGGCTAAGGCGCCACCTGATGGTGTGGAAGGTGTTCGCGCCGCGC
TTCATGATGGGCGGCATCACCCTGTTGGTCGTGGACCTGGGTGTCATCCTGGGCTTGCTG
GGCATGAGGGGGACGAGCTGGAAGGTGTGGCGGACATTCAGGACGGAGGCTATATAG
>gene_sp10055900.1	locus=tig00016136_pilon:372802:380280:-	len:2835
ATGAACTCGGGAAGATACGCTTCCGCAAGAGGAGCACTCAAGGAAGTGCAGGACCGTCAT
GTCGAGATCCAAAAGATCGAAAAGACTCTTACGGAGCTGGCGCAGATGGTGTGGACACGG
ACATCAAGCAAGGGTGACCTCGTGCAAACGGAACTGGATCTGCTTCTGGATCTGCGGTAC
GTCGTCTGGCCATCGTCATCCATCACCTTACTTCGAGTCGTAGGATGCTGTCCATGCATC
ATCGCTGATCAGCGTAGCTCTTACGGGGCGAATTTCTGCGGGTCTCTTACGGGGCGAATT
TCTGCGGGTGTCCCTGGAACGAAAACGCTACTGCCAGACCCGTCCCTGTCAACTGGCGTC
ACGGGCTATATAGACGTCGGTTGTCAGGACTTGTATATATATCACCCACGTGCGTTGGTG
GCAGCTTTTCATCAGCACAATCCTAATCAGCGAATTGCATTAGGCTTGCCAGGTGGCAGC
TCACTTGCGCATCTCTTGATGAACTCTGTTTTCTCTATACTCCCCGGCATACGCCCTATC
ACTGCAGAAGTGGGGGTGCACTTGCGTGAGTCCGACTTCACCCTGGCCACGATACTTAAC
GTTGTGTACGGCGCGATCGTCAAGCCGTTCGCCATCTACTTTGGCACCCGCTTGATAACA
CCAATAGAGAGATATCGGAATGACAAGAACACGAGGCAACGCGGAATATATCAAGACGCC
CTCACCAACTGGGAGTCGATCAAGTACTTCACCGCCGAGAACCGCGAAAATGATCGCTAT
CGTACTGCCCTCATCGAGTCTCAGGACGCTGCCCGACACCTGGACATTCTGTGGGAGTTA
TTCTGGCTCGCCCAAGGATATCTCATGATCCTCGCTTCGCTGATTGGCACTCTGACCATC
GCGACTCGTGTTCTGAATGGCCAGGCAGACGCCGCCAGCTATGTCATCTTCCAGTCGTAC
CTCAGTCAACTCACTTATCCGGTCAGCGCCCTCACCCAACGGTGGAAGGCCTTCCATGAC
GACATGACGGACGCCGACAGGATGTTCAAGCTACTCGAAGAGGTATCGGACATCAAAGAC
GAGCCGGATGCCAAAGATATCGAGATCACCGACGGAGTCATCGAGTTCCGCAATGTGTCT
TTCGCCTACGACGACAAGAAAATCGCCATTGACAACATCTCGTTCACCGTCGGGAAAGGC
CAGTCGCTGGCCTTGGTCGGACAGACTGGTTCGGGCAAGTCAACGATACTGCGCCTGCTG
TACCGTTTCTACGATCCGTCCGAGGGTCAGATTCTGGTCGACGGTCAGGACATTGCCAAA
GTCACTCAGCTCAGCTTGCGACAAGCAATTGGAATCGTCCCTCAGGACTCTGTCCTTTGG
AATGATACGATTGGCGCCAACATCGCGTATGGAAAGGTCGATGCCGAGGACGACGATATC
ATCGAAGCGGCCAAAGCGGCACAGTTGCACGACAAGATCATGACTATGCCTGACGAATAC
GGCACAATCGTAGGGGAGCGTGGAGTCCGTCTGTCCGGTGGTGAGAAGCAAAGAGTCAGC
CTGGCAAGGATGTTCGTCAAAAACCCGACCATTCTCTTGTTGGACGAAGCCACATCTGCC
CTCGACACAGAGACGGAGCGCGAGATCCAACGGGCACTTCAAAAACTGTCTAAAGGCAAG
ACTAGTCTTTCCATCGCCCATCGCTTGTCCACCATCGTCAACTCGGACATCATCGCTGTT
ATGAAGGAGGGGAAAATCGTCGAGCAGGGCAGCTACAAGCAGCTCCTCAAGGAGAAAGGC
GTCTTCGCATCGATGTGGAAGAAACAGGTCTTCTCGGAGGCGGAGTTGCTGGAAGAAGCA
AATCCGGACATCAACCTCGAGGAAATTGCGGCAGCCATTCCTTTGCTGGACTCTTCCAAG
GCTACCACTCTTGCTGGTGATTCAAACGTTGCCTCGCCCTCGTCGGAACACCGAGCTCTC
GTCGACGTGAATGCGTTCCCCAAGGCTGAGCCGGACACGAAGGCGGCTTCCATCAAATCG
GCCAAGTCTGGTGGGTCTGACAAGCCTCCAAAACCGGATGCCCCACCGCCCAACCAACCC
AGCGAAGAGCAAGGCTATTTCGTCGACCGACCCGTGACAGAGGAAGTATCATATGCCGAC
GCCGCTCGAGCTGAACCTTCCTCCTACGCCGAAACGGTTCGGCCTCGCGCTCCAACGCCC
GAAGAGCGCGAACCCATCGCCGAAGATGAGGAAGCTGTCGACGAACGGTCTCCCTTGGTG
GTCCCTACTCCGCCCATGTCTCCGACACCTCGAGCTCCACCTGCCGAGACTGTTCCCACG
TCCGAGCCAGGACAGCTTCCTTTCCCGAAGAGATCATCAGATGCACGTGCCGTCGTTTTC
CCGTCCACGTCGCCTAGCGTCATGCCCATCCCCCCACGCCTACCTCACTCCACCTCGCAG
ATGTCGGGCATGTCGGCTGCCTCGTCCGGCGGCGACAACGAGACCGGTGATTTGCCCGAG
GGTAAAGACAAAGACAAGGCCGACAAGCGGCGCAAGCGTCTGTCCTCTATCAAAGGCTTT
GTCCGCCGCATCTCAGACCAGGGTGCCGTCAAGCGCAGCCACTCGTTCGGCGGCAAAGGC
GCCGCTTCGCCCCTCAACACGCCTGAAGGCGAGGCCGTGGACGCGGAGCAAGACCATCCG
CGCCAGAGTGGCGATAGCCCTCCTGCCAAATCTCAAAACCAAGGGCAAAGCCAGACTGGC
AGTAGGCCCGCGACCCCGGCCGAGGCGCAGAAGGAGAAACGCAAGAAGCGCCTCAGTCTG
CGCAAGGCGTCATGA
>gene_sp10055910.1	locus=tig00016136_pilon:383471:385852:+	len:2163
ATGACTGCGGTAAACTCTGCTGATACCGAGGAAGGAGAGATTCCAGACTCCCCAGACGAG
CCCCCACCCTCTTCGCCAGACAAAGCGATCGTGGATAAATATCGCCCAAAGAGAATCATC
AGGCCGGCTTACCCCTCCGGTCCTTCCTTCCCACTCGTCTCTGCTTCTGAAGCCCCCGCG
CCGCCTCCAGAACCGAGCGGCGTGCCACCTCCCCCGCCTGATGATGCTCCGCCGCTGCCT
TCCACCTCTCCGTCTGGTGCTCGCTCTTCTGCTCCAACAGGTCCCCGCCCGTCTCCATAC
GGACCGTCCCCCTCAATTCGGACCTCGAATGGTCACCCGCCAGACCATCCTTCGCCTTAT
CGGACCGCCAATGGCCATGGCCCCGTCAATCCCTACGCGCCAGCAGCAAAGCCTGCGAAT
CGCAAAGTACAAGACTTGCAGGGTCACGGTGAACATGCGACACCGCACGCGCCCAATCGG
GACCTGCTCAACCCGAGCACACGAGCCGCGACTCCATCCGGCGAGCGGCCGGTCAAGGTC
GAAGTACCCCCGAAGCTGTTCACCCGGCGGACGGCGGATGAGGAGCTCGCCGCGCTTGGT
AAGCAGTTCGTTGGCACAAACGGCTTGGACGCGTACGATCTGGGGACCAAGCTTGGAGAG
GGCACCTTTGGTGTTGTCACCAAGGGCGTAGAACGGGCTACGGGCAAACAGGTTGCTCTG
AAAAAGCTCATCACGCACAACCCGCGTGATGGCGTTTCGGTCACGACCGTTCGCGAGATC
AAAATCATCAAGGCGTTACATCATGAGAATGTGGTCGACATCATGGACATGATTGTTGAG
CGGAAAAATCCCAATGATAGAGGGAAGCGAGGAGATGTCTTCATGGTCTTCCCATACATG
GATCATGATCTCTGCGGTCTCCTCAACAACAGCGAATGGAAGATGACGCACTCGATTGCC
AAATTGATCTTTCGCCAGACGCTCGAGGGACTGGCATACATACACGCCAACAACTACATT
CACCGGGATATCAAGACGGCCAACATACTCGTCGATCGCCGTGGTCAAGTCAAGATTGCC
GACTTTGGCCTGGCCAGAGCCTGGACCGATGGCAAGCTGCTCCCTCCCCACTCGGCGAAA
GAGTACACCAACATGGTGGTGACGCGGTGGTACCGCGCTCCTGAGCTCCTTCTCGGAGAC
AGGAAGTACGGGCCCGCAATTGACATGTGGAGCATGGGATGTGTCCTTGGCGAGATGTAT
CTCAAGAACCCTATCCTGCAGGGCGATTCGGATCGTGATCAGCTTCGGATGATCTGCGCC
AAGTGTGGGCCCCTCTGCCAGGCGAGCTATCCAGACTGGGACAAACTGCCTGGATTTCCG
GACGCGGAGGGGCATCCATGGGAGCAGACGCCGCAGGATATATCTCTGCTGGAGGCGTCC
AAGAACTGGCATATGGAGAGGGGTTGTGCCGACCTGATGATGCAGCTCTTGACTCTCGAC
CCGTCAAAGCGCCTAACCGCTACTCAGGCCCTAGACCACCGGTGGTTCTGGACACAGGCG
TTTCCAGCAAAGCCGAAAGATGCCCTCATCTCTGTCGCTTCTTCCCACGAGATGACTTCG
AAGCAGCGACGCGACGGGCCGGCTCCAGCTTTGCCTGCGCAAGTCCCTCGTCCCATGGCC
GTTCGCGCTGCGCCACAACGTCCACCCCCGTTCATTCCTGGATCTCAGAGATTCACTGGT
CATCCTGGCCAATCTGGCCCCTCGCGTCCTCCGATGAACGGGCCCAACATGGGCTTTCCC
AATCAACGAGACTATCCTCCACCCCCGCACTTCCAACAGCCCTTCCCCCCGCCTCCCATG
TCGCAAGGTTACAATACCGGCGGCCGGCCCATGCAGCAGCAACAGCCGCCATGGCAATCG
CATCCTCGCGGCGGTGGTCCATTCGTCCCGATGGGGGGGCCACCCCCAAACATGCCGCAA
TCGCAACGACAATCCGGTGGCGGATACGCACTCCCGGCCCCGCCATTCACGCTCTCTGGT
TCGAGATCTGGCGGCGGTCCCGTGCCAACAGGGCCGGCCAATGCCTCGCAGAAGCAAGGA
CAACCTTGGAACAACCCCCGGCCGCGGCCCGATGTGCCCAGTACGGGGTTGAACTATGGA
TGA
>gene_sp10055920.1	locus=tig00016136_pilon:386489:387893:+	len:1359
ATGAAGGCAGAGGACGAGGCGCCCGATGCTGGGCCCAGTCGGCCACGACGGCCATCGCAT
CCTCCCAACATCATGGACAACGACGATGATCCCTCCGTCCCACCCCCATCCACCGCTCGC
CCCGCCGCCGCCGCCGTCGCAATGTCCCACTCGCGTTCCGCCTCTTCCTCCCACTCCCAC
TCGCACGCGCACTTGCCCCCGCTGCCCGCATCCCCGCCCCGGCCCCCGACGCCGCACCTC
GACCTTGCGACATACCCCACGCCGACGCTGCTGCGCCTCCTCGCCAGCCTCCTGCAGCAG
ATCGCGACGTCCAACGACCAGCTGCGCGCCGCCGAGCCCGAAGACGAGTACATGGACGAG
GATGCCGAGGCGCACCACCCCCAGCCTCAGCCTGCCCAGCCGCCAGGCGGCGCTGCGGCC
GCTGCCGCTGGCGCTGGCGCGGACGGCGACTCGTCCACGTCCAACTCGGGCAGATCGCAT
GTGTCCCGTTCGTCCGTCCGCCCCTCACCCACCACTGCGCTGTTCGATACGCACCCTCCC
GCCTCGCCGCCAGCGAGCAGCAGACTCGACCCTGCCCCGCACGTCTTCTCTGCCTCGCGC
ACCTCGCTCATGCACCCCTCCTCGCTGCTCTCCTTCCATGCGCGCCACGTGCCGAGCATC
ACGATCGAAGCGTACCTCCTGCGTATACTCAAGTACTGCCCCACGACGAACGAGGTCTTC
CTCAGCCTGCTGGTGTACTTTGACCGCATGAGCCGGCTCGGCACCGCCATGCAACTTGCG
CGCAATGCTGCTGGAGGCGAAGGGGTCAAGGCCGTACGAGGCTTGGCGATTGATAGCTTT
AACGTGCACCGGCTCGTCATTGCTGGTGTCACGGTAGCGAGCAAGTTCTTCTCCGATGTC
TTCTACACCAATTCCCGGTATGCCAAAGTCGGCGGCCTCCCCTCGCACGAGCTCAATCAG
CTCGAGTTGCAATTTCTCCTTCTGAACGACTTTCGGCTGACAGTTCCACCCGACGAGATG
CAGCGGTATGCCGATCGCCTGTTGGGGTATTGGGAAGGCAAAGAGGCGGCTGCCGCTGCG
GCGGCATCTACGTCTACAGCGGACCCGCCGCCTGCTGCTGAGCCTGCCCAGGCGGCGCAG
GGCGAGCAGGCCATGCAGGTGGATAGTCCCGCCGCGAGCCGACCTGCGGCGGAGACACTA
ACGGAGGGAGCAGCCGAGGAGGTAGCGCCGGCCAGGAGGACCCAGACTGCCTTGCCTGAG
ATCACGGCGAGAGGCAAGGAGCGGGATACGGACGACGGGCCGAACGTCCTGCCGCCCGGA
ACGGCGTCGGCGCCTGCCCCGGCGCCAGTCCCAGTGTAG
>gene_sp10055930.1	locus=tig00016136_pilon:388247:390775:-	len:1953
ATGGCCTCCATCATCAACCCCTCTTCCATCGGCACCTCTCTCATACCCTCCTCTACCCCT
GGCGAATCATCAACAGCCTCAGCCACCTCGTCCGCATCCTCCTCCCCCACCTCGTCCACA
CCGCCCACGTCATCCTCCTCGTCCATCTCCACTACCTCGTCCAGCGCCTCCAGCGCACCT
CCGTCGTCCTCCGCCAGCTCGTCTGCACCGCCTTCGTCGAGCGCGTCCGGCTCGGCGTCC
CAGTCGTCAAGCAGCCAGTCCGTCTCTGCCTCTGGCACATCCAGCAGCTCGTCCTCGTCT
GCTTCAAACACCTCGAGCAGTGCCTCATCCAGTGCAACATCATCCGCTGGCTCTACCACC
TCTAGTGCGGCGTCGAGCAGTACCACCACCTCGGCCCCGGATACAAGTACCGCTTACGTC
ACCCAGACTGTGACCGACTCGAGCGGCAAGACCCACACGACCACTTCGGCCATCTCGTCG
GGCGGCTCGGGCAGCGGCAGCCACAAGAGCGGAGGCAGCAACACCGGCGCGATCGTTGGC
GGTGTAGTCGGCGGCATTGTCGGTCTCGCCCTTCTCGCCGCACTCATATGGTTCTTCTGC
TTCCGCCGTCGACGCAGTCGTCAACATGCCTTTGACGAGAAGACCTTTGACCCAACCCGG
CACTCGACTTCGGACCCATTAGACATCCTCTCCCCCTCTGTTCCCGACATGGGGGCCGCC
GGCGTTGGAGCCGCCGCGGGCGCCGGTGCAGGTGCCGGGTCCCACGTCGACCCCTTCCCT
TACCAGGCGCCGCAGTCGCCTCAGAACACCTACGACCCGTACGGCCACGCCCCGCAGCAG
ATGCATATGCCCGACGCGCGCGACTACATGTCGTCCGGCTATCCGCAATACGGCTCGAGC
GGCCTGGAGGGTGGATACGGCGCTGCTGCCGCCGGCGCTGGCGCGGGTGCGGGTGCGGCC
GCTGCGTATGGCGCGGCGGGCGGGTACGGCAACGACCCGTACGAGCAGTATGACAGGCGT
ACGAGCAGCGGCAGCCACTCGTCACCGCCCATGTCGCCCCCTCAGAGCGCCGTCGGTGGT
GCGGGAGTCGGTGCAGGTGCCGGCATTAGTGCTGCGGCCATTGCCAAGCAGCGAGAGGCT
CAGGCCGAGCGGAACAGGTTGAGGATGTCCACCTATGACGGGCCGAGCGGGTCCGGACAG
CAGCCCACCAGTCCCGATATGGGTGCAGGGGCGGACGGCGTGAACAGGCGCAGCAGCCAG
GCTTTGAGCGACGGCAGGAGTACCGTGTATCAGCACACCGATATGGGCAGCGTGCCGGAT
GACGAAGAAGAGGAGGGTCTGTCCGAGATCCCCCCTGGCAGGCTCGGCGAGCAGGAACGT
CCAGCCCATCTCGGCGGCACTCTCCTCCCTCCTCCCGACCCCGCCCTCCTCCTCGAACCA
TCAAGGCAAGGGGGCAAGAGTGCTAGAGATCGGGTCGGGATCATACGACCATCTCCGATC
GCTGGGCAACACGTTTCCACACGAGACCTCACAGAGGTGATAGTGTCCAGGGCGAGGCTG
AGAAGTAGAGATGTGCAGCGTCGCCTGGACCTGGACCCTCTCGAGCCCAATATAGACCCT
CCTGGAATACTGGACATCGCCTCCGATCCAGATTGGGCAGAGTTAGCAAGTGCCGTACAA
GACGAAGGAGGAGGCCCATTCGACGGCGTCCTCATGATCAACATACTGCACTGCATACCG
CCCTCTCTGCCATCCAAGATATTCCAGCACCTCTCCCATCTTACTGTTGGCGGCAGCGCC
CTGCTGGACCCCTCAAAGGGGTGGATAGCGGCCTACGGCCCGTTCTTGACTGACGGGGGA
TCGTATGCCTCTCCAGCGGACGCCGAGGTATGTTCCCCCACCCTCATCCCCAGCCCAGCC
TGGGGTGTAGCAGGCACAGTGAAGGAGGACTAA
>gene_sp10055940.1	locus=tig00016136_pilon:391749:394992:-	len:2751
ATGGCACAGCTGCCCGACTGGTTCATCGGCAGCCCTACGCCGGAGCCGCCCGAGATTGCA
ACCGCCCAACGACCGACACGGCAGTCTGAACGACTTAGGGTGAAACGCGAGCGACGATCC
CCCAGTCCTTCTGTTCGAAGCCGTGAAGATACAGCGTGGGCGGTCGATTCGTCTGCGAAT
GCGACGTCGGCTCCCTCCGAGGTCTTGCATGACATAGCCGATTGCCTGCCGAAGAAAGCC
TCTGGTGCGAAAGCGGCTCGGCCGCACAAAAGGGCGGCACTCAAACGGCGACGCCGAGAA
TCTAGCGAGTATGAAGAGGAGGATGTCAAGCCGCTCAAGCGCAAGAGTGACAAAGGTTTG
AAGAGAGAGAAGATCGAGGATGCGCTCGAAGGCGCTCCCGAGGCCAGTCAGCCAAGGCCC
CGAGCGAGGAAGTCGGCATGGAAAGCCTCCAAGGTATCGGATGCCATGCTGGCTGTCTTG
GACCTAGGGGAATTCAAACCTGTACCCAACCCGGTACGGGTTGTGCCGGCACCGCGGCCA
CCTGCGGGGCGCAAGAGGGCAACCTGGGCCAGCACATTAGGAAAGGAAAGGTCAAGCGTC
CTGCGAGACTCGGACACGGTCCAACCACACACGGCCGCCCGGCCCCCTGATCAGCCATTG
TCTCCTCGGCCGCCAGGCATACCCTCCTCCAAGTTCTGCCGGGTGCTTCGGCTCGTTTGT
GATGTGCGGCGAGCCATGTCTGACCAGCCTATTGTTCAGCGAGCACCACCGCAAATGCGA
CCGCCAGTATGGGCCGAGTCACGTCAAGAGCTCTGCGAGACTTTGCCTTATTACCGAGCA
TACCAGGCGGGCCTGCACATGTACCGCAAAGTCGCATATGGCTATCTGCTGGAGGGTTTC
GGCGCTCCACGGGACGTTTGGGCGGATGAAGGCCGAGTGGTCATTTCCCACGGCGGAGGA
CAGTGTATACGTCCGCCAACAGCGACGAGTGACAAAGTCCCAGCTGTCCTTCAAGCCGAT
CAATCCCCTACAGATGCCCGAGTCGCGACACTACTCGAGGCAGCGAAGAGGAAGACTCCT
ATCGTTCTTATTGCCGGCGAGGGGTACGAGCTATTGCCGTGGAAGCTAGACTGCATGTAT
GTGGTGCTGGGTTGGTACTGGATCTCTGCGACCTGGGTCGAAGCAGAGCCTGTTGCGTGC
GGAGTGGCAGCTCCGGCGGACCGGGACTGGTTTCAACGAGTCAAGATCCGTTTTGACTGG
ATCGAATCACAGGGAACACCTTGGTGGCTAGCAGACAGCCCTTCACTCACATCGGGAGTT
GCCGTGTCAGGGTCGCCCCCGTCACCAGCCCCTGCGGTTTTTGGTGCACCTGCCAATGCC
CTGCTTAAAGAGCGATTGAGAGTGGAGTGCTTGTTGAACCCGGCATGTGGGACTGAACGA
GCCGAAGATCAAGACGTCAACTCGGCTGTGAGAACTGCCCATGGTCTCCTCACTCCGCCT
GACACGCCTCCGCAACCGGCATTTGGGGCTTCGGCTGTGTCGATTGTGTCGAGGGGTAGC
GAAGCGAGCTCGACCGACGACCGGACAGTTCTACCAGCCCTGGGTGCCGAGGATGACACC
TTTGATATCTATTGGGCATTTGCCTATACCGCCAGGTTTCCGCCTGCGGTATTTGCCAGA
CTTCCTGCGGCAAGTCTCGACTCCGCCGCACGCAATTCCGCCGTACTCCGTCTGTCCGCC
TCTGCCAAGTCAGGACCTTGTCGAGACGCAGATGGGCGACAGACGATTGCAGACGGTGTG
GCCGGGCGAATTGTCGGTATCGATGGGACTGTTGGGTGGGTCAGACCGCTCCGGACTCAA
ACAGGTTCAGGGCGATTGACTGATGAGAAGGAATGCCGAGCGTGCGGCAAGCACACCCAT
CAACTGACCATGGCAAATTTCGTCCCTGTCGCAGCAATGCCTCAACGGCATGCATTCTTG
GGAGATGCTCGAGTGGCAGAGCAGATGCGCACGGAAATGCGGAGAATGACGACTCCTGGG
GCGACAGTCATGCACTATCACCTGCCACGCGGTGGTCAGGTCTACCATGTCATACCCGAT
GTCAGCGACGATGCCGACGAGTTCTTGGAGCAGTATCAGGAAGAGGCACTCTATTCGCCT
CGCTGTCTCTTCGAACGGCGGCCGCTCAAGTCTATCCATACTGTGAAGGGAGCTACTCTT
GCTCAACACTTTGCGCTCAATTCGGGCGTGGCGTACAAGTATGCAGTCGACACGGTCTCG
GTCCCGTTTGACGAGTCGCCCGAGTGTGTCCTCTCTGCACTGAATCACATACGCCACTAT
ACTTCTGCGGTATTGGGCGAGCCGGCGACATTCAACGAGGTTTTGTCGGTGTTGTACCGC
GAAGGGCAGAAGATGAGCTGGCACGACGATGGAGAAGAAGGTCAGTGGGGTTCTGCTGCT
CGGAGAAGTGTCATTGAAAATGCAGGGCTAGGACCGGTTGTCGCCTCGCTCAGCTTGGGA
TCGTCGGCGGCCATGTCATTTCGCCCGAAAGGGCCGCGCAAAGACACTTCTCGACGCTTT
GAGCAAGGCGGGTCGACTAGACCCAATCGCCCGCATGCCGAGGCGAGTCTCAGCCTGACA
CTGTCGCACGGCAGACGGTACGAGCACCGTGTTTTGCCAGACGGGTTGCGAGTTGCGGCG
ACGGCCAGGTACATTTCGCCAAGCCATGGAGGGAACGTGGACGCTCGTTAG
>gene_sp10055950.1	locus=tig00016136_pilon:396230:396682:+	len:264
ATGGTCGCCTGGCTCCGCGTCACCGCTATCGGTGACACGGTCATCTCGTCGCTCACCATT
GTCGGTGCCCTGTACCTCATGTGGTCCTTGGCGAAGAAGGGGACTGGCAAGCTACGAGTC
CGACTGCTGGTGGGCATGAATGCCCTCGCCTTCCTCGTTACCTCGGCTCTCTTCACCCAA
AATCTGTGGACCATCCTCATCGCCGTCGCGACCACTCTCCTCCTTGTCCGCGCAACCTTT
TCCTCCGTCCGAACCGCTCACTGA
>gene_sp10055960.1	locus=tig00016136_pilon:396714:398050:+	len:1110
ATGATGTTTGAGAAGTATTCGTGGCTATCATGGCCATTTGTCTACACCGTATCCTTTGTC
CATGCCGGAGGCTGGTGGGCGACATATGGCTGGGCATCACAGGGCAACCTATGCTACTAC
GCCTCACACCGGTATGCCGGAACCCAAATCGACGCCAATCTCCTGGTGCAGTTTATCCCA
CGCGCATCGGTCTTTGTTATCGTCGTCATACTCTACTCGACACTATTCTCGTTTCTTCGC
AGACCTGATACGATCCATCTCTCGAGCCACTTCCGGACTGGTCAAGCGTCCAACCCTATC
TTGGAGCAGGTGGAGGAGCAGGCTCCCGTCGCTCCGCCGCAAAAGCGCCCGAGCAAGATC
CTGGCGGCACTGGGGTCTCGTAAGCCGTCCACGGCCGGCTCGACAGTCAATCCCGAGGCG
CCGTGGGAGCAGTTGGAGTTCGTTACAGTCGGCAAGGGCAACAGTCGTTTATTGGCTTCT
ACCACCGTCTCACCGGAACAGCCACATATGTCATCCTTCAGGCGGGGCAGCGACCTGTCG
CCCACAGCGGAGCTATCGGGCTTTCCAGGTCTCGACTCGGCCCTGATATACACGCCGCCC
AGAGGTGCGTCGATAAGCACAGCAGCGACGCTACCACATCGCACGAGCAAAGAGTCGGAC
GCGCTCATCACGCCGCCTGACCTCTCGTATAACCGGCCTGGCGAAGGGTTGGCAGAACCG
CAAATACGGGTCATCCCGCCCTCCATCAAAGAGCAGAACTCGCCCATGCCGGTCGAGCAC
CACCGTCTGCGCAGCGATCTAGACCTGGAGATCGACGAAGAGGACGAGCTCGAGTCGAAG
GATGGCCCGTTGGCGGTCAACGACATCGATGATGATGAGGGTCCCGCAGGCCAGACATTG
GCGGAGTTCTTTCAGGAGTATAACCAGGAGGCCTTTGATGGAAAAGAGGCCGAGAAGGGG
GTCGCATGGGTCAATGGGCAGCCGCAGATGAGCGCGTCGGCGTACTTCAACAGACAGGCC
AGTTTGTTGATGCTGTACTTTCCCTTGGCAGGTATCGCCGAACTCATGGTGCGGCAGCGG
ATACGCCGAAAGATGGGCGATCGAATATGA
>gene_sp10055970.1	locus=tig00016136_pilon:399301:400427:+	len:777
ATGCACACCGAGCACCATATCGACTCGTTCGACCTGGAGTCCTTCTTCAAGCTACATGAC
CTCGACAACGACGGCGTGTGGAAGGAAGCGGAGATCGAGGCTGTCTATGGGCTGCACCAC
CATTCAGCCGAGAAGGCCGAGCCGGACGGCGGCGCGCGCGAGGGCCGCACGCGCATGGTG
GTGGATGAGGTGCTGCAGAAGCTGGACACGAATTACGATGGTGGGTCGGGCCTTACCTAC
CTTGAAGACGAGGGGGTACTAAGAGTAGGGATGATTGATCTTGCCGAGTTCCTGGCTGGG
GGTGACGATGGCTTGCCGTCGTTCGTGGGGTTGAAGGATCTCGGTCGTCAGTCTGCTCTT
GGGCAACAGCTCAGTAGAGATATCCTGGAGCTGATCGAGTCAGACCACCACCATATCGAA
GAAGAGGAAGACGCGCGCGAAAGGGTATTCGAGGGCCTGCCCGAAAATGCCGACTTGCAG
ATGGATCACGTCGTCCAAGATCCCTTATCTGAGCACGCGCACGCAGAGGGCGAAGGGCCT
TCTTCTGCCACCTCTGCTAGCGATGCGAGCGAGGCAGTTCCGACCACCAGCTATACCGCC
GGCGACGAGCTCCCTCCCCCGCCTAGAATAACGCGCGCGGATCCCGGTGCTTCCCCGGCG
AGAATGAAGAAGGACGCGGCGGAGGGGCAGGACGAGCGGCACGGCCGACTAAAGAACGAG
GAGCGGATGCCGTATAAATCTCGGTTCAGAAAAGGCCTGCGGTCCGACGAATTTTAG
>gene_sp10055980.1	locus=tig00016136_pilon:400713:402757:-	len:1893
ATGAAGCTCGCCGTTGGGCTGCTGGCGCTCCTGCCGCTACTCGCCGTCCCTTCGCTCGCG
CTGTCGGGCATCGTCACCGACCCCACACAGGTCGACGGCCAGACGTTCGACTATGTCATT
GTGGGCGGCGGGCTGGGCGGGCTGGTGGTGGCGAACCGCCTGTCGGAGGACAGCTCGGTG
ACTGTCCTGGTGATCGAGGCTGGGACGGATAACCGGACCGATTCCATCATCTACGATCCA
TACCAGTATTCGGCGGCCTTTTCGACATCGCTCAACTGGGCATGGCCAGCCAGTCAAGGT
CGGACCATCAACGGCGGAAAGACCCTCGGCGGCTCGACGTCCATCAATGGCCTGGCGCAG
ACCCGCGGTCAGAGAGACCAGTACGACGCCCTGTCTACTTTGCTCAAGGGCGAGGACGGG
CAGGGGCGATGGACCTGGGAAGGCATGTTCAGCGGTATGCTGAAGGTCAGTCGCCCTATC
ACTCATCCCCTAGCAGAAGCTGAAAGGCAGAGCGAAGGTTTCTCGGGGCCAAACGACCAG
CAGCAGCAGGCCGGTGCGAGCCAGGACCCCTCGTTCCACAATACCACTGGCCCCTTGCAG
GTGACCTACCCTGACGACATATACCAAGGCCCGCACCAGAAGTACTTCAAGCAGGTGGTC
TCGACCAACTTTACGGTCCCCGCCTCGATCGATGCCGATGGTGGCAATGCCTCGGTGGTC
GCTTTTCACCCTAACGTATGCCTGCTGAGCATGTTCGGAAGAAAAGCTGACTCGCAGACA
ATCAACTGGCACGACGGCGACGACCGATCTTCCTCTGCCACGGCCTACTACTCGCCCATC
GAGGACTCGCGCTCGAACCTCGCCATCCTGATGGAGCATCAGGCGATCAAGATCCTCACC
CAGGCCTCGGGCGGCGCCGTGCACGCTACCGGTGTCCAATTTGCCTCTGACCGCACGCAG
AGCTACACTGTCAACGCCGGCAAGGAAGTCATCGTCTCCGCTGGCGCCATCATGTCCCCT
GCTCTCCTGCAGCTGTCGGGCATCGGCGACTCGTCCTTGCTGCAGTCGGTAGGCGTCGAC
GTCGTGCTGAACGTCCCCGGTGTCGGCAAGAACCTGCAAGAGCAGACGATGGACTCGATC
GGCTGGACATGGGTGGACGGCTTTGACCCGCAAGGGCGCGGCCCCTCAGACTGCATCGCC
TACCCGGACATCGACGCCCTATTCAGCTCATCGGCCGACTCGATACGCAGCACCATCGCC
TCCAACCTGCAGTCGTACGCCGACGACGCCGCCTCGGCCGGGGCAGTCGTCAATTCGTCC
GCGGCGCTGTCTGTCTTCCAGATCCAGCAGGACCTCATGGTGAACAAGGGCGTGGGGCTC
GTCGAGCTCTTCTTCGACACGGGGTTCCCGAACGGCGGTCTCGGCATCGACATGTGGCAG
CTGATGCCCTTCTCGCGCGGCACCGTGTCCATTAGCACTGCCGACGCGTTCACGTACCCC
ACCGTCGACCCGCGCTACTTTGCCGCCGACGTCGACATGCAGGTGCAGGTCGCCGGCGCG
CGCATGTCCCGCCGCATCTTCCAGACCGCCCCGCTGCGCTCGCTCGTCACGAGCGAGAAC
GCCCCCGGCTTCGACAGCGTGCCGGACGACAGCGACGGCGGCAGCGAGGCCGACTGGCGC
GAGTGGATCACCGACGGGTTCGCATCGGTCCACCACCCCATAGCGACGTGCGCCATGATG
GCGCAGGAGTACGGCGGTGTGGTCGGTGCCGACCTCAAGGTGTACGGCACGGACAACTTG
CGCGTGGTCGACGCCAGTGTCTTGCCTCTGCAGCTGTCGGCGCACCTCAGTGCATCGCTC
TACGGCCTGGCCGAGAACGCTGCGGAAATGTGA
>gene_sp10055990.1	locus=tig00016136_pilon:403739:404499:+	len:711
ATGACAGACATCAACGCCGCCGCGCTCCAACGCACCGCTGCCGACCTGCAGGCCCGCAGT
CCCAGCATACAGGTCCTCGCTGTCCCCGGAGACATCTCCTCTGCCGAGTTTGTCGAGAGC
CTGTTCGCCCGAGTGCAGGAAACGTTTGGACGGCTCGACTATGCCGTCAACGTCGCTGGG
GTGAGCGGCAGTGGCAAGACGTCGCCAGAGAGCTCGATCGAGGAGTTTGACAAGATCAAC
GGGGTCAATTATCGGGGGCTGTGGCTCTGCTCTCGCCGGGAGATCGGAATGATGCAGAAG
CAGGAGGTCTCCGCTGGGGATAGGGGTCAAAGGGGGGCGATTGTCAATATTGCATCGCAG
CTCGGGCTGGTAGGCCGTCCGGCGGCTCCCGCGTACGTCGCCTCGAAACACGCCGTCATT
GGCCTCACACGCGGCGACGCCATCGACTGCTCTGCCGACAGGATCCGCATCAACGCCGTC
TGCCCTGGTTTGGTGGATACGCCGATGACGCAGGGTCCCGCCGGCAAGGATGGCGGCGGC
GAGGAGAGCTGGAAGGGGCTCAGCATCGAGCAGGCCGTCAACATCGCACCTATGAAACGT
ATTGGCAAGCCCGAAGAGATCGCTGATGTGTGCGTCTTTCTGTGCAGCGAGAAGGCCAGC
TTTGTGCAGGGGGCAGCGTGGGTCGTGGACGGCGGATACACCATTGTATGA
>gene_sp10056000.1	locus=tig00016136_pilon:406162:407272:+	len:867
ATGTCTCTCGACAACTACACGAAACTTGAGAAGATTGGAGAAGGGACGTACGGTGTTGTG
TACAAAGCTCGGGATGTGAACACTGGCAACTTGGTGGCGCTCAAGAAGATCAGGCTCGAG
GCCGAGGACGAAGGCGTGCCCAGTACATCAATACGAGAGATCAGTCTTCTCAAAGAGCTC
AGCAAAGACGATAACATTGTCAAACTCTTGGATATCGTACATTCGGATGCGAAGCTTTAC
CTAGTCTTCGAGTTCCTCGACCTGGACTTTAAGAAGTATATGGACTCAGTCGGCGACAAA
GATGGTCTTGGACCGGCAATGAAGTTCACCTACCAGCTCATCAAAGGTCTCTACTACTGC
CACGCCCACCGAATCCTACACAGAGACTTGAAGCCCCAGAACCTGCTCATCAACAAAGAA
GGCAACTTGAAAATTGCCGACTTTGGTCTCGCCCGAGCCTTCGGCATCCCATTGCGAACA
TACACTCACGAGGTAGTAACGCTGTGGTATCGCGCACCAGAAGTCCTGCTCGGTTCGCGG
CACTACTCCACGGCCATCGATATGTGGTCCGTGGGATGCATCTTTGCCGAGATGGCCATG
CGCCAACCCCTCTTCCCTGGGGACTCGGAGATTGATGAGATCTTCAGAATCTTCCGGCTA
CTCGGCACACCCAACGACGAGATTTGGCCCGGAGTGCAGTCATTACCAGACTACAAATCG
ACCTTCCCGCAGTGGTCACCTCAGGACCTGCACACTGTCATCAAAGGGCTAGATGAAGCT
GGTCTCGACCTCCTTGCGCAAACACTCATATACGACCCAGCGCACCGTATCTCAGGCCAG
TTGCGTTCCTTATCTCGGCAATTATAG
>gene_sp10056010.1	locus=tig00016136_pilon:407495:408575:-	len:1038
ATGAGCATCGGGGCAATACCCAGCGCCGAAGAAGGCCCCGTTCCCGGGCCCAGCTCCATC
CCGCTATACCTCATCAACGGCGTGGCAACAGTATGGGACGCGCAAGTCGCCGCAATTCTG
CACTGCACGCACAACATATCCGGCCTGCGCGCCGGCACGCTTCCCGGCGTAGCGCAGCAA
AACGCCTTTCTCGGACTGCCCCTCACGCTAATGCGCGAAGAGACCGCCTACCTCGTGCGG
AGCGGCATCGCGCACCTCGTGCCACTCAGGCCGGAGGCGCAGTACGACCGCGCGAGCGTG
GACGTGCAGACGCAGGCGCGGCTGCGCAAGTTGCGCGAGCAGGCGCGGAGGGCGAAGGAG
GACAAGGAGAAGAAGGAGCGAGAGGCGCAGGCGATGCATCTGGGCGGCGAGGCGGCGCGG
GAGAAGCGCGAGGCAAGGGCGAGGTTGCGGGCGGCGAAGGAGGCTGCTCGGCGGCAGGCG
GAGGGCGGGGAGGAGCTCTTTGGCGAAACCCAAGATACACCGGCCCCTCCGCCAGAAGTG
CCGCCTGCCAATGAGTCCCCGACAACTGGTCCGCCTACAGACGAGCAACTGGACATCTCT
CAACACTTTCACCTCGTCCCTTCTCATCCGTCGTCCTCGGATGCCTATGGCCCGCCTATA
ACGACGGTACCACACCCGCTCTTCCCCTTTCCTCAGACCGACCGCGATCGCGCTTTACTT
GGCACATTCACGGAATTGCAACGCCGCGGGCTGCGCATGGGTCTCGGTCCGCGGTTCGGG
GGAGAATACCTCATCTATCCGGGAGACTACCTGCGGTATCACGCGCACTTCACCTCGCAA
GTGATCGTAGGGGACGAGCCCATACGTCCGGCGGAGATCGTCGCATGGGGTAGACTGGGC
ACAGGGACCAAGAAGGCTGGCCTGCTTTGCTGCTGGGAGGGAGATGAGAAGTCTCCGCAG
GCAACAGAGTCCGATCCTGCAGGTGAAGAGCCAGCTGGCGTCGAGTTTTACAGTCTCGAG
TGGGCCAACTTTGGATAG
>gene_sp10056020.1	locus=tig00016136_pilon:409814:411405:+	len:1326
ATGCTGTCCTATCTCGCGAGAGCGTCCTGCTCCCGTCCGGCACTCCGCGCTCTTCCCAGG
CAGCCTATTGTAGCGCATCGCCCATCCCTCGTTCTACCGCCAGCCAGCCCATTCCTCCGC
TCCCTACGCACCAGCTCGGTCCTCCGTAACGTCCCCGCTCACCCACTCGACACGTCCGAC
GACCGGCCGCGCCTGACAAGCCAGGTTCTCCCACCAGCATCGGCGCCCACTATCGCCTCG
ACAAGCCTGATAGAGCGATGGACGCCAGCATGGGCAAGCGCGGCGAAACCGTATTTGCAC
CTGATGCGACTGGACAAGCCGGCCGGGACGCTGCTGCTCTACTGGCCGTGTGGTGAGCGG
TCTCTCTTCAGGCTGCGACGAGCCCAGCTGATCTCAGCGTGGTCCATCACCATCGCCTCC
ACCGTCAACCACCTCCCGCCAGCCGTCCCGGCATTCTACTGCGGCCTCTTCGCCCTCGGC
GCATTCATCATGCGCGGCGCCGGCTGTACGATCAACGACATGTGGGACCGCAAGTTTGAC
GCCGCGGTCGAGCGCACCAAGACCCGCCCGCTCGCCGCGGGCGATATCACCCCGTTCAGA
GCGCTCGTCTTCCTCGGCGGTCAGCTGTCGGCGGGTCTGGCAGTCTTGACCCAGCTCAAT
TGGTACTCGATCGTACTGGGCGCATCGAGCATGGGCATTGTCGTCATGTACCCGTTTATG
AAGCGCGTGACGTACTATCCGCAAGTCTTTATGGGTCTGGCATTCTCCTGGGGGACCATG
CTCGGCTGGTCCGCCGTCGCAGGCGCAGTTGACTGGACCATTACGGTGCCCATGCTGCTG
GGCACCACGGCCTGGGGAATGATGTACGACACGATCTACGCGCACCAGGACAAGAAAGAC
GACGCCCTCGTGGGCGTCAAGTCGATCGCGCTCGCCCACCCATCCCTCACCACCTCGCGC
GCCATCATCTCCAGCCTCTCCGCCTTCTTCGTCTCCACCCTCGCGCTCACCGGCGAGCTG
GCCGGTCTCGGGCCCCTGTACTACCTCATCTCGTGCGGCGGTGCCTCGGCGCATCTGGCA
TGGCAGTGCTGGACGGTGGACTTTGATAATGGCGCAGATCTATGGAAGAAATTCAAGAGC
AACGGCTGGCTGGGCGGCTTGATTGCCGTCGGATGCTGGGCAGACTACCTCGTTCAGGTG
GTCCTACCAGAACAGCTCACCTCCCAAGAAGTGATCTGCATCGGCGCGCTGCTGTGCCCA
GTCCTGCTTGAAGGCCACGAGGCCAATCAAGATCCCGGCAATGAAGACTGCAAGTCAGTC
CGATGA
>gene_sp10056030.1	locus=tig00016136_pilon:413781:415406:-	len:1404
ATGTCCCAAAAGTACAGAGAGGAGAAGGACACGTTCGGCCCGCTGCAGGTGCCGGCGGAG
CGGTACTGGGGCGCGCAGACACAGCGGTCGTTGATGAACTTTGACATTGGCGGCCCGACC
GAGCGCATGCCCCCGCCCCTCATCAAAGCCTTTGGTGTGTTGAAAAAGGCCGCGGCGCAC
GTCAACTCGGACTACGGCCTGCCGAAAGACATCGCGGAGAACATCTCCAAGGCCGCCGAC
GAGGTCATCTCCGGCAAGCTGATCGACGAGTTCCCCCTCGTGGTCTTCCAGACCGGCTCG
GGTACGCAGACCAACATGAACGTCAACGAGGTCATCTCGAACCGCGCCATCGAGCTCATG
GGCGGCGAGCTCGGCTCGAAGAAGCCCGTGCACCCCAACGACCACGTCAACATGTCCGCC
AGCAGCAACGACAGCTTCCCCACCGCCATGCACATTGCCGCCGTCGTCGAGATCAACGAG
ACCCTCATCCCGCAGCTGCAGCGCCTGCACGACGCGCTCGAGGAGAAGCGCAAGAGCTTT
GACCATATTGTCAAGATTGGCCGCACGCACTTGCAGGACGCGACGCCCTTGACGCTTGGC
CAGGAGTTCAGCGGCTATGTCACGCAGGTGCAGAGGGGTATTGAGCGCGTCAAGGGGACC
ATCAAGAACCTCAGCATGTTGGCGCAGGGCGGGACGGCCGTCGGCACTGGTCTGAACACC
TTCAAAGGCTTCGATGAGAAGGTGGCTGCGGAGATCTCCAAGATCACCGGCTACGAGTTC
ATCACTGCTCCCAACAAATTCGAGGCTCTCGCCGCCCACGATGCCATCGTCGAGGCTTCC
GGCGCCCTCAACACCGTCGCCGTCTCCCTCATGAAGATCGCCAACGACATCCGATACCTC
GCATCTGGTCCACGCTGCGGTCTTGGAGAGCTCGAGCTGCCGGAGAACGAGCCCGGATCT
TCCATCATGCCCGGCAAGGTCAACCCGACCCAGTGCGAGGCGTTGACCATGGTCGCAGCC
CAGGTCATGGGCAACCACACCGCCATCACCGTCGCCGGCTCGTACGGCCAGTTCGAGCTG
AACGTGTTCAAGCCCGTCTTGATCCAGAACTTGCTCCGCTCTATCCGCCTGCTGGGTGAC
GGCGCCAAGAGCTTCACAGATCACTGTGTGGTTGGCATCAAGGCGAACGAGGAGAAGATC
AGCCGGATCATGAACGAGAGTCTTATGCTGGCCACATGCTTGAACAGCGTCTTGGGATAC
GACGATGTCGCCAAGATTGCCAAGAACGCACACAAAAAGGGATTGACGTTGAAGCAGTCC
TGCCTCGAGCTCAACATGCTGTCCGAGGAGGAGTTTGACAAGCGTGTCAGGCCAGAGCTC
ATGCTTGCCCCCGACGAGGTGTAG
>gene_sp10056040.1	locus=tig00016136_pilon:416026:416520:+	len:495
ATGGACCGCCAGCTCTCCTCGCCGCTCTTGATCCAACCGCTCCGGGCGCCAAAAGCCGTC
TCAGCCGACTACACATACTCCACACTCAGCCGCTTCCTCGCCACACTCGAGTCTTCCCCC
GCACGAACACAGCTCGAACGCCTGACCGACTCGTTGGGCGTCGAGACAGGCCACCTGGAG
CGCTCCGAACTGGACCGGCGCGAGGCCGCGCGCGTCCAGGAGAAACATGCCTTGAGGGAG
GAAAAGCGGAAGCGGAAAGAAGAGAGGAGGCTGGAGCGGGAGCGCGAGGAGGCGGAAGGT
GTCGAGGACGCCATCGAGGGGTTAATGGACGACGAGGACGAGGGGCAGATGGGTACCGGG
GCTGTGGGCGCGGAGGGCGAGGAGGGGATGGAGGATCGGGGCGATGTGGAGTATGGAGAT
GATTTGCAGAGCGAGGATGAGGATGAGCCTGATAATGCGCACGAGGATGACAAGGACATG
GACGAGGACGAGTAG
>gene_sp10056050.1	locus=tig00016136_pilon:416607:418297:-	len:1461
ATGAACGCTCCCGACGATGAGAGCAAAGACGATATGGACACGGATACCAGGCTCGCTTTG
CTCGCTTCTTTTCTCGAGCCCGCTACGTTCTCAAACGAGCAGTACCTCTTCGCGCTCGCC
GAAGCTGGTGGCGATGTTCGGAAGGCAGCCGAGGCTCTCCTCTTGCCCCGAGTCAAGAGC
GCGGGCAAGCGCAAAGCTGGAACGAGCCTCTCGTCGTGGTTCACCAAGAGGCGCAATGCC
GCCGCCACCACCCCACCTGCCCAAGATCCGAGTGGCAAACCGTATGATCGATCGTCCCAG
ATTCCAGACGGGACAGACACGTCTCGAGACGGTTGGCCGGCGCCAGAGAAAGCTCCATCG
TCGAGCGCAGAATGGTCCAAGCTTCTCAGGCCAGCTGCCGAAACGGCCACTGCGAGGAAG
AAGAACCTGCCCCAGCCTGCACTTCTGCTCACGAACCAAGCAGCGGTGGACAAGCACAAG
CTTCCGCTCTCTCTACTGGGCTCGCCACTCCCGCCTTCTCTCGCCTCGGCACTGTACCTC
TTGCTGATGGAGGAAAGTAAACAATGGCAGCCGAACCGCTTCTACCTCGCTGGGAAGTGG
GTCGAAAGCCCGCATACCGTCACGATGTACCGCCGCAAGGGCGATGACGGGTACACGACC
GGCCAGGGCGAGCGATACTACTACTCTGGTACCGAGCTGAATCATCCGAAAGAGTATCCA
GATCTGTTGTCCAGAGCGGCAGACATCGTGGAGGAAGCTGTCAATGCCAGCTTGGCGCAG
AAAGATCGGTATCCCCTCGAATGGCGTGGGCGGTGGAGGGCAAATGTCTGCGGCTGTAAT
CGGTATGATGGCGCCGGTAGCGGTGTAGGGTGGCATGCGGACCAGCTTACCTTGGACAGC
TCATTCGCCTCGTCAACGCCGATCAGAACGTATGAAGTCAAGCTGGGCCACAACTCGCTG
GTGACCATGGACGCTGGATGTCAGGAACGCTTCAAGCATACAATACCACCACAGAAAGCC
TTGGATTTGTTCAGGCCAGCATGGGACCTGTCAGAGCAGCCGATCCTCCCGGAAGACCAG
AAGACGTATACCAGCAGGATCAACATCACATTCCGATTCTACAGAGACGACTTTCATCCG
AATTCAAGTCCCAGCGGCTTCAGAGGTCCGAGAGAGGGTACGCCAATCTGCAACCTGCTT
CGAGCAGATCAGAAAGCCAAGGCGCGATCTAGGCTGGGTAGTGCGACCGTCTCGCCTCGA
AAACAGCAACCGAACGGCGAGTCAAAGATAGCCCTCACAGGTACCGTGGAAGACGATATG
GCGTTCTTCTGGCAGTGTCAGTCTCCCGGGGCGACCGGGACTATGAAGGGCTGCGGCTTC
TTCCGGATGCTGGACATGGCGACCGAGGGTCGTGGGCCATGCATGATCGACAAGAGTGAG
ACACCACCTGCGTTTCCTTAG
>gene_sp10056060.1	locus=tig00016136_pilon:419266:422709:+	len:2580
ATGCCACCTCGCGATTTTACCGATTCAGAAGAAGACGAAGAGGTCCAGCTTGGGGGAGCA
CAAAGACAAGCCAACTCTCCTCTGCCTCCTCGTGCTTCCTCTCCGGGCGACGCCAGACCG
GGATCATCTTCGCCGCCCGTACCTGCTCCCAAGCCCCATGGGCCCATCCGTATCACCGTG
AGTGCTCTTCTATTCACCACCAGGTTGTCTGACGCGCAGCTCCGCCCGTCGATCAACCAC
TTGGTGAACGAGTCTCACGGCCACGACGCCGCGCCGTCCATACCCCCTTCCGAGCGATCC
TCCCTGTCCCCTCCGCCCCCCATCAGACTCCGCATGTCGCTGCAGCCCCCTCGGCCGCCC
CATGCGCTGCCGAAGCGAGCTGAGGGGGCCGGGCCCAGCACGACCATGGACTTTAGCTCG
TCGGAGGACGAGTTGGCTGCGCCGCTCGAGAAGCCCAGAAAGCCCGCGAGCAACTCGGCA
ACCGCCTCGCCGTCCGCGGAGAAGAAGCGCAAGATCACGCTGACGCACCATGCGGGAGGC
GGCGTGCCGCGGAAGAGCTACGACTGGTTGGCGCCCAGCGAGGCGGGCGCGAGTCACCAC
GGTCCCCCGTCGCGGGAGGCTAGGGAAGAGGGCAAGGCTTCGCCCCTACTGGGCTGGAGC
CCGGAGGATCCTGACGCTCTCCTTGGGGCAGATGGTCTAGATGCAAAGGGGAGGAAGAGC
CACAAGAGGAGGAAAGCAGATAATCCTGGACCGGGCAAGGCATGGAGGAAGGGGCTGAAG
AAAGGAATGCCTATACCGTGGCGCGGCGGCGAGGTCTTCCTCGACGAGGGCCAGGGCGGT
CCTGCCTCCATCGCATCAGACGACCACCGACGCTCCTCGTTGGCCGGATCCCCCGAGGCG
CCCTCAGAGACGGGGAATGCTGCACCGATTGTCGTCAACGCTCCTCGTGCTCTATCACCG
ACATTCGTTCTGGCAGATGCGGCTGCGCTCGGCTTTCCCGTCTTTCCCAAACCCATCGTC
CCGCCCAAGATCTCCCTCAGTGCATTCCCTCGTGTCACCCAGACTTTTGCGCCGAATAAC
GGCGGTGACACCGTCTTTCCCCGTAAAGAAAGGGTGAGGGCTTGGAAGGAGACGGAGCGG
GTGCTGGTCGGTATCGGCGGTGGCCGACTGACCTTCAAGTCCTGGGCGAAGGAACTTGGT
CGCCTCATTCAAGCGGACAAAGAAGCCAAAGACCTTCATCGAGCCAAACTCAAGGCTCAG
GCTGCAGCGCAAGCAGCACAAGCAGCCGAGCAATCGGCAGCGAATGCGACGCCTCTCCTC
AGCCAGACCGCCAGCCCGAATCTAGGCAGCGGCTGGGAGCGACCGCCGCTGACTCAAGCG
ACGTCATTCGACTCGACTATGGACCCACTGGCCTTGGGCGGCGGCGAGCCACGAGACGAC
CTCGCCTCCGAAATTGGCGATGGAGAGAGTGTTGCTGGCAGCGTGGCGACACCCACGCCG
GATGTCAAGCCGAAAAGGTCGAGAGCGGGAGGCCCAAAGAAGCCCAGGAAGAGCAAGCTC
GCGCAGGAGATTTCTGGCTTGCGCCTCAGGCCTGCTCAGACCGCTAGAGGGCCGTCATCA
ATCATGGCGGAGGAGCATTCCCGTCTGGCCGTGCTCGGCACGGTGGTGTTCTACATGGTC
GTAGCCATCTCCATGACCCTGCTGAACAAGAGTGAGTTTCACCGGTTCACTTCCCAAGAT
CAGCGCAGCGCAGATAACGACGCCGAGGATGTCAAGCTAATTGCCAGCCGTCCTATCTTC
CACCCCGCTCCCTGTGTTCCTCCTGCTGTGCCAGAGCAGTGTGGCCGTCTGCCTCCTCTC
GCTAGAAAACCGCTTCGGGCCATTCAAGACCCCGCCGAACTTCGAGCTCCAGACAGCCAA
AGACCTGCTGCCCCTCGTGGGAGTCAACATCCTCGGTCTGACATTCAACAACTACTGCCT
GCAATACGTCGATGCGTCCTTTCACCAAGTCGCGCGCGGGCTCGTCTTGCCCTCGACCAT
CATCGTTACGGTCGTCTTCCTGCGGGTCTACCCGTCGCCGCTGGCATTGGGCGCGGCGGT
GGTCGTTACGACAGTGCGAGCAAGGCGGTGGCCACTGCCGGGAGTGGAACGCTTGGGGTT
GCTTTCGGCGCATTCTCGAGTGTCATGACTGATAGACAGGGCATCTTTGGCTTTCTTATC
TCCATCGCCTCGTTCATGTCCATCAAGGTCACCTCGCCTGTAACGCACAGTGAGTCGGGC
TCTATCTCTTCACTCATTCAAGCCTCTCCGCCCTACGGTGGCTCATCCGCAGTGATATCT
TCGGCTGCTCGAGGAGTTCTGCAGACACTTCTGGCCGTGTGGATCTTTGGCGACGTCATG
TCTCAGGGACGCATTGCCGGCATCTTTCTCATTATCACGGGATCGGTTCTATATGTGTAC
GCCAAGGAGAAGGAGAAGAGCGGGGTAGTGCCGGCCGGCGCGAAGACTGTTGAGAATGGC
GAGGGGGATATCTTGTTTGACGATCGGACCGAGATGGCCAAGAAGACGGAGGACGTATGA
>gene_sp10056070.1	locus=tig00016136_pilon:423329:425647:+	len:2124
ATGGGCAAGGCGACGCGCCGATCGGGCGGAGCGTCCAGCTCGACCTCGGGCTCGAGCACC
CCAGCGACGACGCGCGCTTCGTTTTTCCACGCGCGCTCGCCCTCCTCTTCGCCACTCTCG
TCCGAGCCCAAGTCGGCCCGCACGTCTCTGCTCAACGTCCTCTCTCGCCCCCGCCCCACC
GCTGCCCTGCTCTCGACGCACACCGTGTCGTCCTCTGACGGCGTGACGACTCCCGATGAC
GAGTTTGAGTTTTCGGACCAGTCGACCATCTCGAGCTATGCCAGCTCGATTGCGTCGTCG
CGCCAGAGCTCGAGCGAGGAGCTCGCCAAGATGTATAAGAATTACCTCGAGAAACCCTTT
GTCAATGTAAAGTCGACGTTCAAGCACAGCGAGTTTGGGCATGATAATAATCCCAATTGG
CGGTGGACCAGTCAGAACGCTCATGAACAGTGGAACCCCGATGAGCCTATCCATCCGGAG
GAAGAGGCTACCCCGCCTTACTACGTCCTCATCACCACCTATCTCAGTTACCTCCTGTAT
ATCATCATTGGCCACACTCGAGACTTCTTGGGCAAGCGGTTCTACCCCAAATACTACTCG
CATTTAATGGCGCACGACGGCTACGCGGCGCTCAATTCGGACTACGACTCGTTCTACACT
CGGCGACTGAAGAAGCGCATGGACGACTGTTTCTCCCGTCCCACCACTGGCGTGGCTGGC
CGCACTGTCCTCTGCTACGACCGCTCCACCGTCGATGAAGCCGACACATTCCAGTACACT
GGCACCATGACACGCGCCCTCAATGTCTCTTCCTACAACTACCTCGGCTTTGCCTCGTCC
TCTGGCGGTTGCGCCGATGCTGTCGAAGTAGCCATCAAGCGTTATGGCGTCTCAGGTGCT
GGCGCTCGCTTAGATGCCTCGACTTTGGATCTCCACGCGCAAGCGGAGAAGCTCGTGGCG
CGTTTCGTTGGTGCCGAGTCGTCCATGGTGGTCTCGATGGGCTGGGCGACCAACGCCACG
ACCATCCCTGCTTTGGTCGGCAAGGGCTGCCTGGTCATCTCCGACGAGTTCAACCACGCC
TCGATCCGATTTGGTGTCCGATTGTCCGGCGCGCACATTCGATCTTTCAAGCATAACGAT
GTACGGGATCTCGAGAAGGTGTTGAGGGAGTCCATCTCCCAGGGCCAGCCACGAACGCAC
AGGCCGTGGAAGAAGATCTTGCTCATTGTAGAGGGTCTGTACTCGATGGAGGGCAGTCTG
GTTGACCTCCCGGCACTCATTGAGCTCAAGAGGCGCTACAAGTTCTACCTGTACCTCGAC
GAGGCACACTCGATCGGTGCGATGGGACCGCATGGTCGTGGCGTGTGTGACTACTTTGGC
GTCGACCCGCGCGAGGTCGATGTTCTCATGGGCACGTTCACCAAGTCCTTCGGTGCCGCC
GGTGGCTATGTTGCGGGGTCAAAGGAGCTCGTTGACCGACTTCGGATACGATCTCACGCC
ATGGCCTACGCCGAGAGCATGTCACCACCCGTCCTCACGCAGATCATCGCGTCCATGGGA
TCCATCATGGGCATTGCACCGCCGCTTGCCACCCCAGCAGAGGATGACCAGTCGAGCGAT
GCCCTGTCTATCTCGTCCCGCCATATGGTCTATGGCCCTGCCCCCGCTGCACTCCTTCCA
TCTTGGTTGTCCCTGCCACCAGTCCTCCTCAATGGTCTGGAAGGCCGAGAGCGTCTCCGT
CGACTAGCGTTCAACTCGCGGTACCTCTCTTCGGGTCTGCGCAAGCTCGGCTTTATGGTT
TATGGCCACCGCGACTCGCCCATCATCCCCCTTCTCCTCTTCTCGCCGGGCAAAATGCAC
TACTTCTCGCAAATGATGTTGAACCGCATTGGGGCGGACAAGAACCCGATTGTGGTCGTC
GTAGTGGCATATCCAGCGACACCACTCATCAGCTCGCGAGTGCGTTTCTGCCTGTCTGCC
TCGCACACGAAGAACGATATCGACATGCTCCTCCGGGCATGCGACGAAGTCGGAGAGGTG
CTCGACCTCAAATACGAAAAGCAGACCATGACGGTCGAAGAGGTGATTGCTTCAGCGGAA
GAGCTGGTCGCTGCGAGCTTCTAA
>gene_sp10056080.1	locus=tig00016136_pilon:425934:426863:-	len:723
ATGAAGGCCATCCGCGTGCAGGGATGGGACCCAGTGCTGCTGATATGCCAGATCATCTCC
ATGCAAACGCTGCACTATCTCACCCTCGCCATCCTGCTCCCGCCACTCCTGGCAACCTTC
ACCTCGCCCATCACGCTCACCTACTCAGGGGGCCCGACAACTGTCTCGCACCTGATGGAC
TGGCGCGAGATGGCGGGCCGGCCGACCGTGTCGCCGTCGTCGGTGCTGGCCGCTGTGCCG
GGCAGCGGCGAGGGGTGGCACAAGCTCAGCGGGGCCTGGTCGGGCGGGAAACAGATAGGG
AGCGTGGAGGAGGGCGGCGGGGGGATCGGGGAGGGCGTGAAGGGCGCAGGGGGCAGCGCG
GGCGCCGAGGAGGAGATGGAGGTGTGGGATTTCGGCGTGGACGATAAGCGCGGGTGGATG
ATTGGTATGGGGTGGCTTTTGGCCTGCTGTGTCGACATCGTGCCGCTGTACTACCTGATC
CGCCGTCCGACGTATATCCTGGATTTCTCGCTCACGCTCAACTTTGTCCATCTGATACTG
ACGACGTACTATGCCAAGGCGTTCCCCACCAGCCTGTTCTACTGGGTCGTCCATACTCTC
GGCGCGCTCTTCATGATCGTCGTAGCGGAACAGCTCTGCATCCGAAGAGAGATGAGCACT
GAGCTAGACATACAGTACGACCATCTCGAGGCGGGCGATGTGATAGAGCTCGACGATCGG
TAG
>gene_sp10056090.1	locus=tig00016136_pilon:427219:431211:+	len:3654
ATGAGTACGCCCGCCAGAACAGGCGCCCCTGGCGGGCCATCGACCTCAGCCGTGCCGCCA
CCACCACCGCCGGTCATTCCGACCTCTTGGCTCGCCCCCCACGAGCAGCGCTGGCTCTTC
GTCTCCATCTTTGGACTCATCGAAATATGGGACATCCTCGCGCCTTACCTCATACCCAAT
CCTGAGCCCACATGGTCATCCCACCTTCGTGTCTCGGGGCCCATCAGCGCATCAGCATGG
GCAGCAGCAGAACTGCTGACCTTCTCCGCCGTATCCCTCCTCCGCATTCCTCGCCTGTCT
CCTTCGACATCGCACCTCATACAACTAGCAGGCCTGCTGGTGGTGTATAACCTCGCTTGC
TGGAGCGTAGCAGAGCCCAGCGCATTCTGGGTCAGACTCAACCTCTTCGGACCGCCGGCG
CTGGGAGTACAGTGGTACCTCGCTTGGTGGCCAATCGTGAGGCGATTATTGTGGAGCGAC
ACCCCGCATCTGTCAGGTGTACATCATATTCGGCTCCTTCCCTACAGTACTGCCACTCTC
AACCCCCTCTCCGTTTCGTACTGTCTCCCTCCTGACTCCCAACAGCCCCTGTTCGTCCCG
GTTCTGTTCAACAACTCTGCTCCTGCCGAGGTGTCTTATTTCATCAAGTCACTGGAGACA
GGCCATCAGACAGTACAGACAGTGTCTGGATCGTCTCTCAAGAAGCCACAACACCCTCGG
GCCCACCTTCAACTCACTGAGGGCGATGAGGAAAGCGACGAGATCCCGGAGGTCGACCCC
AGATCGGCTCTTGTCCTCCGCAATCAGAATCAGCAGCTGGATCTTGCCAAGCTCCCTTCG
ATCCGCCCGACCGACTCGCTCAGCTTTGTTCCACTTGATTTGGAAGCATCTCAGCAGATC
CTCTTCCTTTCAGTATCCGAGCCGAGTCTGATATCCCTCAAATCTGTGACAGACCGGAGT
GGGGATCGATTCCACATCACTCCCCACCGGGAAGCCCTGGTCATCGAATGCCCGACTGGA
GGCCACTTTGTTGAGGACAAGGAAGGGCGCGTGGTCAAGAAAGGCGACAAAGCCCAGCCG
GCCGAACTTCGCTGCTTGGGTGAGGAAGAGGTGGTCAACTTCCAAGCCCGAGGCGTCGGG
TCGCTCAAAGCGCACTGGACCAAGAAGTCAAAAGATACTCAGGTCAGCGGCGTCATCGAG
GGCATCGAGAGCGAAGTCGACGCTGCCGACGAGCTCGCCATGGCACGAAGGGAGAAAGTC
GCGCGGACCCACAATGTTCCCCTTCGGGTGTCGCACGATCGTCCAGGTGTCTACACCGTG
TCTCTGACCTCCATCACTGACTCGATGCGAAACACGTATAATCCATCGGGCGCGTCGAGC
GAGAAGGTCTTCAATGTCATCCCTCGCCCTTCGGCCACTTTTGCCTGTCCCGGCGTTGTG
CAGCTGCTGGTCAACAAGACCGCGACTTTCGCAGTCCAACTGGATGGGTCTGGACCACTG
CATTCGCCAATGGAGGTCTCCTATGCGTTCAAACCGATCTCTGGCAAGGAAGCGACAACA
ACGACACTGAAGATGGGCAAGCGAAGCGAGGCGATCCTGGCCACTGAGCCTGGCACCTTC
ACACTTCTCGACATCTCTGGTCAGTGCGCCGGCGCTGTGCTAGAGCCGTCCACATGCCGA
GTGGAGCTTGTGCCGCCTCCGACTTTGGCATTGAAGGTGGAAAGTCTGCATGAAGGGGCG
ATGGATATCGGTGTCACCGCCAGCTTCGACTTCACCGGAACAGCCCCGTTTGCTGTTCAG
TGGACAGAGCAGCGCAAGGGGTCGAGACTCGTGACTCGCTCTCAGCGCTTCGACACCCAT
CACGGAGAGATTGTCTTGCAGCCTGAACAGGAAGGTCTTTACACATATGCGTTCAAGGCA
TTGAGCGACCGTAACTATCAGCAGCTGCCTCTCGAAGAGCCGCCGATACAGCAGACTGTC
CATCCTCTGGCAAATGTCGATATCGTCGGTCAGAGGGACGGCATCAGGCGAACCAAGCTA
TTCTCGTGCTCGGGCGATAGGGTCAACATTGAACTTGATGCGAAAGGCACGGCGCCTCTG
CAGCTCACCTACATCAAATCCTGGCTGGGCAAATCGGAGAATGCTACGGTCGCATTGAAG
GCAGGGCGTTCGATCATCCCAGTCGACGTACCCGCAGAACTCTCAGCTGAGAGCGGTGCC
GCGGGCAAGGTCTCGATTGTCTTGACCGCTATTGAGGATGGTGATGGACGGATAAGGAGG
CTGCCAGCACCGACGTACGAGATCAGCGTTGATCGTCAAAAGCCAAGTGTCAGGTTTGCA
AAGGCCGAGCGAGTCGTGGTGACAGAGGGTGAGACAACAAGAGCTCCCCTTCGCTTGACT
GGGCAAGCACCATGGGAGGTGACCTACTCCATTAATGGCAAGAGTGCTCGGCCCATCACG
CTGCGTGATCCGAACAACCACCTCACGTTTGCCGAAGCTGGCATATACAGATTGGAGAGT
GTCAAGGATGCTCATTGTCCGGGCGATGTCGTGGATGCTGAGAGAACCTTCGAGATTGCT
CATAAGCCTCGACCAAAGGTGACTCTAGTCGAGTCGCCATCCCTGAGGTCGAGCAAAGGT
GTTTACCACCATTCTGGGTTCTGTGCGGGAGGAGAAGATCACGTCTCGCTTCGATTTACC
GGTCAAGCACCGTACGAAGTCGGGTACAGGTATACTGCCGAAGGTCGCACATCTCGCCAT
GTACTGAAGTCAGCACAAGAACTTGGCGTCTTGCACCTTGCCACCGAGCCTGGAAAGCAT
CGGTACGACTTCCTTGATCTCAAGGACGGCAATTACCCTTCTTCGCCAGTCTCGCTTGCA
CTCGAGCACGAAGTCCACTCCCAGCCCTCGTTCACGTTCATCCGACCTAATTCTATGCCA
ATATGCCTTGACACTTCCCTTAAGGGTGATGCCAAAATACGCCTCACTGGCAAAGCGCCG
TTCAAGCTTGATCTGGCGGTTCGACGACCGGGATCTACCTCGGTCTACAGTCATACCGTG
ACGACGGACTCGCACGATTGGACACTGGATTTGCCGTATATCGTCAAGGACATCGGGAAG
CACGAGGTGTCCATCGTGTCCATTGCAGATGCCTCGGGCTGTGCACAAGTCGTCAACGAC
GATGACAAACTCAGCACGAGTGTGGAAGTAGTGGAAAGTGCCAGAATTGTTCCAGTGTCT
CATGATGAGGATCTGTGTGCGGGCGATACGCTCGACTTCCTGCTGCAGGGCAAAGCGCCG
TGGGTGATCGAATATGAGTGGCTCGGTAAGAAACACAAAGTCCAATCGTCAGCCTCTCGG
TTCTCTCGATATGCAGAAGAAGCGGGTACATTCCACATTCACTCCGTTGCGTTGAGGGAC
AATCAGTGTAAACGCCAAATTACGGATCTCAGCCGACGGATACACCCGCTGCCTTCGGTC
AAGATACAAGAGGGCATCGCGCATCTCCGGGAGGGCGACGAGCCCGCTGCTTTCACAGTT
TCATTCACCGGCACTCCACCGTTTTCCTTCACATATACGAGGAGCGAGCAGCAGGGCAGC
CGATATAAGGTTGTCGAGACTCAGGTAACCGCGACCTCAGATGATGTGACGTGA
>gene_sp10056100.1	locus=tig00016136_pilon:431737:433018:-	len:1236
ATGGCGCGACTCGAAGATGCAGACGAGGAGGCGGAATCCGGTAACGCCTCTCCATATATC
GGCTCCTCTGAATTGAGTGTTAAATTGGCCGAGCTCAGCTCCCAGCTAGTCGTGCCGGAG
GAGTTGATACCTGCTTTGTCCTCGAGCGCAGCCGCCCAAGATGCGGTTGACATGCTTCTG
GAGCACACCAAGCGGACGGTCCGACGAATACGGGCGCTGACGGAGTCGGCTGCATGGACG
TCGTTGTCGGTGGAAGAAATAGGACCGATCCTGCTACCTGTGCTCAATCACCGGGGAGAA
GAGCCGTGGTGCAGTGCTGCTTTGACTCGGGAGATTGATGGTCCGTGCTGCGTTGTGAGT
TTGAGTGAGCTCACGACAGGCCTACTCGACCATGTGGACTGTTTGCGCCTTTCGATCCAT
CTTCTTACCGGCCCACTTCGACAGCTGTTCACCAATCCCCATCCCTCGCTAAGCCAGGAA
TCAGGTCGAGCTCTATCACGGCCCGCCGGCGGCGCAGACGCCAACATGGACTTCCACGAT
GTCACACCGCCCTGGAAAGGCCGTGCATTTGGGGCTCACAATGCGCTCGCGTGGTGCTGT
TCCCAGCTCACGACCGACGAGCTGGAAAAGCGGATTGGCGTAGTCCTGCCCCCGACTTTG
GTCATGATGGACGACTGGGACCCACCTTACCGCGGGAGAGGGGCGTATGTGCTGGCGTCA
TGGGTCGACAAGATGCCAGCAGATGTCATGCGTCGCATGGGTGTCGATCAGCTGTTGGTG
AAGAGCCTAGTTCACACTCTGTCTCTGCACGCCAACCCTCCTCTTAGAGGTGTACTGCCA
GTTCTGGTTCGACTGGTAGAAAGAAGCTTTACCGGGGAGAAGACGGCCAAGGTCTGGGAA
GAGGTCATGGAGAAGAGCATATGCCAAGGTTGGATCTACGCACCACCAGGGCCGGAAGGC
AAGGCGGTATTGGTGGACAAGGCAGAACAGCTCGAGGTCATGTGTGACGTGCTTGGGGAA
GGAATGGCCCGATGGCTTAAAGCAAGTCAGCTGCCCGATAATATCCTTCAGCTGACCGTC
AAAGATGATCGTCCCGTATCTTCTTCAGCCTTTATACTTCTCTCCTTCGAAGGTCGCCCT
GCCGCATATTCAGGCGAATCTGCATGCCTTGCTCAAGGTCATGCGGACATTGAGCGCCAC
CGGGCGCATAGCAAGATGGCGCGGACAGATCCTTGA
>gene_sp10056110.1	locus=tig00016136_pilon:434022:439779:+	len:3198
ATGTCGTCCAGCACTTCGCTAGCCGAGAGCTCCCGGCGACAGTCGAGCTTCACCTCGCTG
TCCGGGCATGAAGATTCGCGTTCGAATGTACATCTCGGCAAGGCTGGTCCGCGACCTTTG
GGCGCAGCGGAACGCAAAGTGTCTGTCACCGCTTCCAATTCTGGCACGTCTACTCCGACA
CTTCGGCGCTTGCGACGGGCACGAAGAGAGGGCACTCCGAATGGCGACGCGGAACGGGAC
ACGGACTGGGCAGGTATGGAGCCAGACGAGGTGTTCAGGCGTCTGCCTGTCACCGAGGTC
AGAAAGGTCGAGAGCAAGATGCGTGCAGAAGCTTTAAACAAGCAATCCGAGCTGCGGTCG
ATGGTCGGAACACGATACCGCGATCTGCTCACATCTGCAACGCAAATCACCACACTCCGT
TCATCGTCACTCCGACTGAGTCAGTCGCTGAAAACCCTGGCAGCGACGTGCGCAGATCCC
GGTCAAGCGATGGAAGCGGACGGGGAGCAGGACGACGGGAAAAGTGAAGAAACGGATATG
GATCTCCTTCCTGCAGCGGCGCATATGAAGCTGTTACTGGACGCTCCCGAAGCCCTATAC
GCCCACTTGGCCAGCCATGCTTTCCTCCGAGCCGCAATGTTGTGGCTAGTTACCAGGGTG
GTCAAGGAGAGCCTGTCTGCCATGCCGGAAGAGCAGAGCGAAGTAGGGCTTCCATTTCAT
GTGAGAACAAGCGCTCACGTTCAGCCGTATCTGCCACTTCTACATCAGCAATGGGAGACT
TTGCTGCCGTTCCGGACACAGATTGTGCAGCGAGCCACAGCTTCATTGAGAGCACGTAAC
AATATGGAGCCCATCCCGATATGCGAGACGTTGCTAGCTATCATCCTTCTCGACAATCTC
ACCGTGAAGGACGCCCTTAGCCTCTATCTCTCACAACGCACCAAAGCCATCCAAGATATT
CTGCGACGAGGGCAGAATGGTCAATCTCCGAATCTCTCGACGTCGCCACAACGAACGCGA
CCAAGATCAAACTCAAAGATCGCTAATGCCAATGCTGCTCGAGCAGACGCGCACGAGCGC
GACGTTGTCACCAGGATTCTGTCTGAAGCCGTAACATGCCTGCTCGAGTCGAGTAAAACT
GCCGATCGCATCTTTGCCGGACGCAAGACCAACGCACGTGACACGAGTAGTGTATTACAG
GAGATGATTCGCCGCATACAGCACACCGATCAACCCCCGCCAGTGTCAAAGCAGTCGACA
CCGATACGCAAGACATCTCATGGACGCCGAACTTCTCGATTGGCGTCTATCTCAGCTCCC
TTCAACTTCCCACCTCCGACATCATCCAATTCCGAACTTCCTATTGTCACAACAACCCAG
GTCTTACAGCCGCTGCCTTCATCGCAAGTATGGCTACATCATTTACCCAGTTCCATATTG
GGGTTCACCCCTTTCATTGCCCCTAACCCGCCACCTCCAATCTCCGAAGAGGCACTCGAG
CAGGAATGGAGCGCCAGGGTGGAGCTCATCTGGGCCGAAAAGCTGGACGCTATGGTAGTT
GAGGCTGAAAAGCGCTTAAGGGCTGGACGCGATGCCGTCACCTTGGACGGTGCGGACCTG
GATACCGACAGCTCCTCTTTCATGTTTTCCGATCTTACGTTTCCCTCCGCCCCCGCGTCC
GCTCTCACAGCCGGATCGCAAAATGCCGCTGTCTCGGCATTCATGTCTTCGCTGAAGAAG
CGCACTACTCTTCGGACGCCCGCCCTCGATTCGGTTCTGACCGGTCTCGAGGATGCCGCC
GCAGACATCAAAGTCGATCTGCAGAGCAGCATCGTCGAGGCGCTTGGAGCTGCACTGGAG
ACCGAGTCGGCCAAAGGTGCGAAGAAGCGCAGTCCGGAGGCCGAGCTGTTCGTCGGCCGC
GTGGCGTTGTTCTTGGCCAGATCATCCACGGTGCTGGATGACCTTGCTGGCAAGGCCGAT
GTCAATCTGGCCTCGATACGACAGCGGCTGGTCGACGTACATTCAAGCTCTACAGTGGCT
TGGAGAGAGCGTTCCACGTGCGCGCTTGCTGGCAAGGTCGCATCAACCGAGATCATGTAC
GCTTTGCGGTCACTCGTCGACGCGGTACCCCTGCTGGGCCTTCCTCCGGGTGTCAACGCC
TCGGCCGTCCCTGACCTCATGAGTGCGTTCATCGCCGAAGCTAGAGGATTGGAAGGTTGG
GAAACGGTGGAGGATGCGTCGGCGGTGCAAGCTGCTGTGGATCTTGGCATAATCGCCCTT
CTCGGCGGTGAGGATCCCGATACTGATCCTTCCGTCAAGAAGGTGCTTTCGCGACTCGGA
ATGCAGATTGTGCGTCGACGTGCGCGGGGCGGACGTCCCGTCTTCAGGACAGGAGTTGAG
CAGAGTCGTGAGGAGAGCAGTGACGAGGTGCTCGCACGAGACGAGCTGAGGTCAGCCTTC
TCTCCCGGTATTGCCGATACCAACCTCGGAACCAGTAGCACGCCTCTTACAGTGATCGGT
ACCGTCGTACAAACAGGAGCTTCTCCCACTGGTGGGATGCCTCACCTCGAACAGTCGGCA
GCTCGCCATGATCTTCTGGCTGCAGCTGCGGGCCCAAGTGATGTCACGTTGACTGCCGCG
GAGAAAGCCGAGGCACAAGCGCGCTTGGAGATACAAGGTCTGATCGAGAAGAAGTCGTAT
GTGGGATTGATATTATGGCATAACGGTCTACCGCGTGAAAAAGCATACAAACAATCCGAT
ATCATCGCTGTACCCCTCACACACCCTGCGTCTACCGACCCCAGCCGTTCCGCAGCGTAC
GATAACATGGTCGACAGGGAGAAGGGCGGGGCGCTGCAAGCCGTCCCGCTCTCCGCAATG
TCGGACACATTCAAGCGCGAGGCGACGGAGAGGGCAAGGGGATATTTGGGGAAAGGTCCC
CAGAACGAGATTGGCTTCTCGCTGGGACACGATCGCAAGGATCAAGACAATGCAGTGTCG
ACGGTCGAGCTGATGCCACCTCGACATCCTCCTCCGACAAAGTACTACGACCTGTTCCCG
CCGTTGAGGATTGTCAAGATCGTGGAAGACTGGTTCAAGCGTCGAGAGGTGCTGGACAAG
CTCGATCGGGCAAAGGGAGGAAAGCGTCGACATCCGCCAGGTCATAATCCAGACAAGATA
CCCCTGCAGATCATGTGA
>gene_sp10056120.1	locus=tig00016136_pilon:440792:441571:+	len:411
ATGAATGCAAGAGACGACCCACCTCGCATCTTCACCACCACTCCGTCTCCGACACTCATA
GGCAAGGTCGAACGGCAGCTTCCTTCTCGCCAGAAGACTTCGTCCATGCTGAGACTGTGG
AACACCGAGCAGAAGTGGTACAAGAACTTTGTGGATCTGCCGAACCTGAAGTACTGGAGT
GCCCTCGCTTTGGGTTTCAAGGTGTCCGATTCAAGCGCGGACTGGTCCGACGGGCAGAAG
AAACGGCTCACTGCCAGACACGACTGCCGGAACACCGGGTGGGGCTCGGCGAAGCCCTCA
TTGCGCATGCGAGGGACACTCTGGGCCTGCCTGACCACCATCCACTTCCCGAAGAACTCG
TGGCTGAAAAACGCCGCCAAGATGCGTTCAGAGAAAGAAAGAATGACTTAG
>gene_sp10056130.1	locus=tig00016136_pilon:442027:442425:+	len:399
ATGTTCACTCAGCTCGCGGACCTCGAAGACGGCCTAGCCAACATGACTCGCCTGTCCAAC
GGTCCGCTTCCCCGGTTTTATACCCTCCTGCTGCATGCCTCGGTCTGGCTGTTTCTCTTC
CTGCTGCCATTCCAGATCATCGTCGATCATGGGTGGTTCACTCTTCCTGTCATGTTCGTC
TCTGACGTGGTGTACTTTGGCTTCCTCGAGGTCACCCTCCAGATTGACTCGCCGTTCAAG
CAGTTGGAGGAGCTGCACGTCAAAGAGATGATGCAGGCACAGGTGGACGACCTGGAGCAT
GTGAAGACCGTAAGCAGTGAACTAGTTATCGGTAAAGCTGTCATTGACATTCCCGCAGAA
AGCAAGCCAGATCAGCTTGGTACGTGCGGATACTGGTGA
>gene_sp10056140.1	locus=tig00016136_pilon:443949:444639:+	len:603
ATGGGATGGGACGTCTTCATCCGACGCAAAGACGTCGACTTCAAGGCGTCCCGCGGTATA
CTCTTCACTCTCTCCCAATGCGTCCGGGATATGGTCAACGACGGCCAAGTGAACGACGTC
GTACAGGACCGCATGTTCTTCCAACTCAGTGCGCTCGAAGGTGGTCTGGCGAACATGGCT
CGATTAGCGAATGGTCCCTTGCCGAGAGCATACAGCCTTCTGCTGCACGTATCGGTATGG
GCGTTCCTGATGCTTCTGCCCTTCCAGATACTTTCCGAGCTACACTGGCGGACCTTCCCT
GTCATGCTGGTCTCGAGCATCATCTATCTATCGTTCCTCGAGATTGGTGTGCAGATTGAG
GACCCCTTCGTGCAGTTCGAAGACTTGCACGTCAAGGAGATGACTCGTGCGCTCATGCGC
GATCTGGATCATATTTGCAGAAACGGCAAAGAGGAAGCGCCGCCACTGGTTGATGCTCCT
ATACAACTCGAGGGTGCCCTCGACATCGTTTTGCGCGAGAATGCCTTCACGCAGTTCAAG
CCGATCAAAGGAACGGAGTCACTCCGTCTGCCGACAATTTTGAAGCGTCCTCTGACTCGT
TGA
>gene_sp10056150.1	locus=tig00016136_pilon:445347:447416:-	len:1362
ATGTCTGACCCTTTAGCTGACCCTTGGCGGGCATCTGAGCGAGCTTTGCCGGGTCCAACG
GCAGAACCACCAACACGAGAGGCGATTCATGCTGTGCTGGCGGCTCTAACCGCCATGTTT
CCCGCTCAGCTCTCAGCACACAGCGACAGCCAGGAGTCGACCTTCTCCACGCTGAGCGAA
ACGCCTCCAGCTCCAGTGACCTCCCGTCATGGACGAGCAGCTGGCGTTCCACCGCCATTG
CCGGCGTCTTCGTATTACCTTGGTCACTCTCATTACTCCAGGCCGCAAGACTCACAGGGG
GGAGCAGCTTTTTACGGTCCGCCGCCCTTCTCGGGGTCTCCGTATGACCTCGGTCGCTCT
CCCTATTCTAGGCAGCCAGATGAGGGCTTTCTGACGGAGCTTAAGGATGGGACGGAAGAG
GATGGCCCTATAGGTATCCTGAATTTCTGCTGGATGATGATGGTGCGCGAAGGCCTCGGG
GTTGTCGTCTTCACAGGATTTGCCATCAGCATGCGGACTCTCTTTTCTCCCGTGCGCTGT
CTCATAAGCAGTGGTATGCTGCCTCAACGATTGGCACCGCAAGAAACAGCCGAAGGGCAG
GCTGTTCATCGAGACTCGGAGGAGTTTCTCCAATATGCCTCTGATCCGGTCAGTGAGCGA
GGAAAGCAGATCAAAATGCTTCAAGCTTTAGGAGTGGCAGTCAAGCTCGCCATCAGGCCA
GACACAAGACGTGCAAAGAGTGTGGGGGGCGAGCTGTTACAGTTCCTCGGGCAGGATCAG
ACCTCAGGCCATCACAATCCGTTATCTTTGGCTACCACTGAGTTAAGCAAGGAGCCCTGG
CTGTCAAGGATCCGGGATTCGTCCGCGGCCGGATTGACTCGGCCTCAGTCGCCTGAAAGC
GGGATGGAATTGTCACGCTGGATCGTGGTCAGGCTCACGGTCGATTTCAACCGATTTCTG
TCACAAGGTAGATTCAAGGCTGAGCTTTTCGATACCATACAGGGTCGCCTCTGCGACCTC
GAGAATGCAGTTGCAGACATGACCCGACTCGCCACATATCCCATACCGGCCTCCTACGCT
CGACAGCTGCGGCTTGCCTGCTTGGCGGCAATCATATATCTCGGTTTCTTGGAGATCGGT
GTCACCCCCTCTGATCCGTTCAAAGAGGGTTACAGCGGGATGAACATCAAGGAATTAGTG
GAGCTACTGCAGAAAGAGGAGCAGGAGCAGACCTGGATAGAGCTCGACCGGCTGACCAGG
CCAATGACGCGGCCACCACCACCTGTGGGTGCAGCGCATCGGGCTGCGGCCACGTTGAGG
AGACAGAAACATCGTCGCCGCTTGGGCAAAGCACGCAGGTGA
>gene_sp10056160.1	locus=tig00016136_pilon:447942:449443:-	len:1134
ATGCCAATCCAGTCCACTCCGGCTCAGACCCCTGACCCCAAGAGGGGTTTCTACCCCGAC
GAGTGGCACAAGCAGCACGGCATCCCTGATGAAACCACCCTCGAGCCGCACGAGAGCGAG
GCGTCGGTCTTGCTGGGTTTGACCCAGACTCAAGTCATGTCAGAGAAAAGCCTCGCCACT
CAAACTCGTCTGACTTCCAGTCTGTTGCTTTTGACTATGATCTTCTCCGGATTTCTCGCC
ACAGGCGTATGCTGCGTGAATGAGCTCACCAAGTTGAATATCGGCATCGATCCAGCGCTC
ATTCCTTTGATCGGAACTGGCATTGGTGCAAGCGATGCACCGGCTCTCCCGGTCTCTTGC
CCGAATCATTTGGACGGAAAAAGTGCCGCCGCAGCGTTGACACATTCAGTATCGGCCCAA
CGCTTCGGTGGAGTCCAAGTGGTCTCGCCTACAGCGCTCCCAGTTGATTGGCGCTTCAAG
CTCGCCGTCATCATGATTCTCGCGCGAAACAAGGGCAATCCTGACGGGCCCTCGTCTGAG
AAGATCAAACGATACCTTGGCGAATATGTCAAGCATGTTTGTCCTTTGAACATCACTCTC
CTGGAGCCGTCTGCCAATGAAGGTCCCGCAGGAGTCCTGTCCCCGAAGACTTGGGAAACT
CAAATGCGGCGTCGACTGCACAATGTCCTCGCCGATACCATCCGACAACTGGTCCTCTCA
GATCAGCTCCCATTTGAGCCTCTCTGCAAAAAGCTCGACCACTTCATCGAAGCCAGTGAA
CGCCTGGCGTCCCATTCCGTTCAAGTCCTGCCTGTCTCTTGCAAACGGATCATCCGCCTC
TCCGTTTGGGCCTTCCTCGCCTTGTTGCCTTTCCAGCTCATCGACTCGCTCCATTGGTTC
ACGATCCCGGTTCAGTTCATGACAACCGCCGTTTATGTCGTCCTCTCCGAGATCGAAATC
AATTCGGAAGCGCCTTTCAAAGGTGGTTACGATGGGTCGTCCCTGGCCGGATTTGTGAAG
GTCTGGGAGGAGGCGGAGGTCAAGGAAGAGAGGACGCGGGAAGAGAGGGGCCGCACTCGA
GGTGGATCATCGCTGCACGAGCATACGGGTTGCACAATGGACGAAGGCAACTGA
>gene_sp10056170.1	locus=tig00016136_pilon:450022:451967:+	len:1110
ATGCAATTTCCTCGTGTCACTACCCTCACAACACACAGCCCGAGAGCTATCATGGGCCAA
ATCCGGACTCTGGCGACAGTCGCCGCGGTCGTCTGCAGGGCGGGCTGGACAGCTTTCCTC
GTCCGATGGGCGGCATTCCTTGAAGTCGTAGGCTACCTCCTTGAAGTCTTCCGAGCGTGT
GGCAAGAAGGACGAGGACATCGTGCTTCCTCCCGTCAAGTCGCCGGCCTCTCAGCTGAAC
GACAAGACGGGCGCCGACGACTACGCCGACACAGACGTGGCACGTCAGATCCTGTATCTC
TTCCTGCTGCAAGCTATGGAAAGACGAGCTGAGTTCAGGACCTGGCTGTCGGGATACATC
AACAAGCTCGCCAGGCTGGACCACATCAAGGCCCCCGTCCAATCCCTCGCCCTGCAGTCC
GTCTCCAACTTGCAAAACGCAGCTTCGTCCCTCCACCGCGCAGCGACCACCTCCAGCCCC
GCGCCCTACACATTCCACCTCAAGGTGTCCATCTGGGCATTCCTCGTCTTCCTGCCTTTC
CAGCAATACTCGACGCTCGGCTGGTGGGTCATCGCTGTCGAGTTTGTCGTGGCGCTTGTC
TACCTTGGATTCATCCAAGTCGGCGTTGCGGTGGCGAACCCTTTTACCCCGGGAACAGGA
AAAGACGGCAAGGCGCTGCTCCCGATGGACCAGATGACCGGGCGTATCGAGGCGCAGCTG
GAAAAGATAACCGGGTTCAACATCGACCATATCTTGCAGGACCTAGACCTGGATCTTCCC
GAGGCCCCCGACATGCAGCGCATCATGGCGGTCATCGAGCGGGAGGCGCAGAACCGAGCG
CGAGCGGCGCAAGCAGCGCAGCGGGAGCCACAGCCTCAACAGGCTCCCCAACAGCTCCAA
CAGCCGCAGCGCGTAGTGGTGCCCATGTTGCAACAAGGTATCGAGCCGCAGCGTCTCGAT
ACCGACAATAGGGCAGACGCAGACGACGCCGTGTCCGAGAAACACGGCGACGAGCTCGAC
GAGGCCGAAGCAGCGCCCCGCCACGCTTTCGAGAGGGACAACGGCGGCGAGGGGTCTGTC
AGCGTGGTTCCAACCGTGGTGCTTCGTTAA
>gene_sp10056180.1	locus=tig00016136_pilon:452480:454981:-	len:1953
ATGTCCGCCTCGGCATATCTCAACGAGCAGCTGCCCCACTTGCGGGCACTGCACAACCAG
CTCGGCTTGCCACCCGAACAAATAGCCACCGACGAGCAGACCATCGAGGCCGCCATCCGC
GGATGTGTCGAGGACCTGGTGAAGCACTACGAGGACGAGGTGGATCAGCACAGGGTCAAG
CTGCACCGGATACGCCTGGACATCAAGGATCTGGTTAGGGCCATCGGACGGCAGGCGCGG
ACCTTGCAGGCTACGGGCGAAGATGCGTTGCGTCATCTGTCATTACCTCAGCAGGTGGAG
AAGCTGCAGAGCCAGAAGGCAGAGCTGGTCCAAGTGCATCTGCGGACCAAGATGGCCGGT
CTGGCCGACCTGCTCGGACCACCCGTTGAACCGCTTCCCTATCCCAAGCCGATCTCTGTC
TTCGCGAAAGACACCGGCCGCCGTTCCTCTGCCTCCCTCGCCAAGCTGCAATCTTCATCG
CCGAAACGCCAATCGCTCGTTCAACCAGCTCTTGCAGCTGGGGAGGACTGTTGGCTGGAC
GTGAGCGATGAAGCCATGGCTGCGGCTGAAGAGGCAATCCAGCGGGCTTTGGAGGAAAGA
GAAGCGAAACTCGACCACCTCAAAGTTCTGATTGTCAACCTTGCATTCCTTCACCAGGAG
CTCGTTCTGCCTGAATTCCCGGTGGAGGGGCGGGACATGTTCCCGCAAAAGCTCATGCCG
CGCCGGTCTACGGCTGCCGTGTCCCACCAGTCCACTATCGCTTCGATCATTGCGCAGAAC
CCCATACCAGAAGATGATGAGGAAGAAGAGCGATTGATAGCAGGGATGGACGGAGTGGAG
CCAGAGCAAGGACTCATGGCATGGACACAAGATTTGAACGATTTGTGGACGGAGGAGAAA
GATCGCCGCCAAAATCGGATTCAGGAGCTGTACAACCAAGTCGAACCGCTATGGATGCGG
CTGGAGATGGAGCAAGATGCCGTCGACTTGTTCATCGACATGAACAGGGGGTGTGGTGAA
GCCGTGATTGAGGCCGTGCGGTCGGTCTTTGCAATCGAAACCAGAACTGATAATCAGTAT
GAGGCCGAGCTGGACCGGTGCCTCGAGCTCCGACGAAATAGCCTCGAGAGTTTCATTAAG
GCGGTCCGGACCGAGATCGAAATTCTCTGGGACGAGCTCATGATGTCCGAGGACGAGAAG
GGTAATTTTGGTCCGTTCATAGACGACGTGTACACCGAGGAGCTTCTCACTGCCCACGAG
GAGGAGGTTGAGCGCCTCAGGGCCGAGATCGAAAGCAAGTCGAGCATATTGCCAAAAGTT
CGGGAGTGGCACACTCTCGTGAAGGATGAGGAGGAACTCGAGCGGTTGAGCAGTGATCCG
AATCGGTTCTCAGCACGAGGCGGTGCTTTACTGAAAGAGGAGAAGTTGAGGAAGAGGGTC
AACATGCTCAAACCCAAGATCGAAATGGAAATGCTGTCATTACTCCCCTCATGGGAAGCC
GAGCACGGGCGGCCATTCACGGTTGCGGGACAGCGAGTCGTTGATAAGATTCACGATGCC
ATCGAAGCGAAGGAAGCGGCAAAACAGGCGAAACAAGCCGCACGCCGGGGACTTGCACCG
GCGAAGACCGTGGCTGCTGCACGCGCACCTCCAGCTTCTACAAGATCTGTCCGACAAACC
CCAAGTGTGCCCGGCTCGACCCTGCGACCTGCGACAGGGAGAAAGCGGGAAGCTCCGACG
CCGACGCCCTTCGGAGGCGGCATGGCGAAGAGACAGAAGGTGGCCGCTACTCCGCAGATA
TCCAGCATCAAGCCTCGTGCTCCTGCCCGAGGTTTCCCGAATCAGCACCTCAGCAGCAAG
GGGATGGGCCTCGGCGACACGGTCAAGGAGGAGGAGGACGGGTACGACCACGAGTACGAC
TACGAGTTGCGAGAGGAAGAAGAGGTCTTTTGA
>gene_sp10056190.1	locus=tig00016136_pilon:455713:456479:+	len:627
ATGCTCGGGGGGTGGGCACCGCTCGCGGCGGTCCTCGTCGGCGCGGTGACGGTCGGCGCG
CAGGATCCGGGGCCGGGGCACTTTTTCTTCCAATGGCCGACCATGACCAGCCAGTGCGAC
GTCATTGACCTCACTTGGACCGGAGGCTCGCCGCCATTCACCATCTTCCTCATCCCCACC
TTTGGGCAGCCCTTCATCTTCCCCGTCAATTCGACATACTACGACTCGGCCACCGGCAAC
GGCTCTTACCCCATCCATCTGCAGATGAACCAGGGCACATACTACGTCGCCATGGTGGCC
GACGCCAACGGGCTCGGCTCGGGCGGGTCGTCCGAGATCCAGGTGGTGCAGAACTCACAG
AGAACCGCATGCCTCAATACGGCCAGCCAAAACCAGACGGCCAACCAGTTCACGTTTGAC
GTTGCGGGGCAGGCCAAGCAGTGCTTCGAGGGGCTCGAGGTGGCGTGGACGGGCGACTCG
TCCGGCGCGCCGTATAACTTTACGATCGTCCCTCTCGACCAGGGCTTCTATGCGTTCGAT
GTGGCTGCCGAGGGAGGAAGGAGCTATATCAACGACTGGCAGATGAACCTGACTACGGGG
CAGCGTTTCACCGTGATGATGAAGTGA
>gene_sp10056200.1	locus=tig00016136_pilon:458691:460229:-	len:873
ATGGCTGACTTTGTCAAACTATCCATCTTCGGCACGGTCTTTGAGGTGACCACGCGTTAT
GTGGACCTCCAACCTGTTGGTATGGGCGCTTTCGGTCTCGTTTGCTCGGCGAAGGACCAG
CTGTCCAACACCTCGGTTGCCATCAAGAAGATCATGAAGCCGTTCTCCACCCCAGTGCTC
AGCAAGAGGACGTACAGAGAACTCAAACTGCTCAAGCACTTGCGGCACGAGAACATCATC
TCTTTAAGCGACATCTTCATCTCCCCTCTCGAAGACATCTACTTCGTGACCGAGCTGCTC
GGAACCGACTTGCACCGTCTTCTCACCTCCCGACCACTCGAGAAGCAGTTCATCCAATAC
TTCCTCTACCAGATTCTCCGTGGCCTCAAATACGTTCACTCGGCAGGCGTCGTCCACCGG
GATCTGAAGCCATCGAACATCCTCGTCAACGAGAACTGTGACTTGAAGATTTGTGACTTT
GGGTTGGCACGGATTCAGGACCCTCAGATGACAGGATACGTGTCGACAAGATACTATCGA
GCACCGGAGATCATGTTGACATGGCAAAAGTATGATGTAGCCGCTCTCGACCTGCTTGAG
AAAATGCTCGTTTTCGACCCGCGCAAACGTGTCACTGCAGCAGACGGTTTGGCGCACGAG
TACCTCGCCCCATATCACGACCCATCCGACGAGCCGGTGGCTGCCGAGGTGTTCGACTGG
TCGTTCAACGATGCCGACTTGCCTGTAGACACATGGAAGGTGATGATGTACAGCGAGATT
CTCGACTTCCACAACCTCGGCGACATCACTGCAAACGAAGCCGAAGGACCTGTCACTGGC
GATCTTGCTGCCGTACCTGCGGCAACAGCATGA
>gene_sp10056210.1	locus=tig00016136_pilon:461302:462027:-	len:570
ATGGGTCTGCTCAATGAGGAGGCGAAGAACATCAAACCATTGAACGATGTAAGACACCAG
ATCCGTCCTGCACCAGCTTCGCGCCGTCCCCTTTCCCCCTTCCCTGCCGAATCACTTGAG
AAGCTGACAATCAGAGCTATACAAAACGGTGCGACAGCATTAGCCGAATCATTTCTCTTC
TTAGTAGGAGCCGGCATCATAGTGGGCGAAACATGGCGGTCCTCAAGGAAAGAAGGGAAA
CGGCGAGACGAAGTTGCTGAGCGGCTGGACAATCTGGAAGAAGAGGTCAAGGGTATTCGG
GGTCTACTAGAGGCGAGACAGATGGAGAAGAGCATGGAAGAGATACGAGATAGGAGCGAT
AAATTCGAGCAGGTGCTCAGCACAGTGGTGACGAACGGTTTGCGTACGGGCTGGTTGAGT
CTGGGGCATGGAGAGGGTATAGGCGAGGTTATGCCTTTGCTCGCGCCGACAGGTAGAGAG
GTCGTCGGTCATGGTCACCGGCACGACCTGCCTCCTGCTCCTCTCCCGCCCATACCTGAG
CCGCCAAACATATCCAGGACAGACCTGTGA
>gene_sp10056220.1	locus=tig00016136_pilon:463647:464985:-	len:1095
ATGCCTGCCGTCCTCATCACTGGCCTGAACGGCTTTGTCGCCGTGCACACAGCTATCAAG
TTCCTCTCCGAGGGCTGGACCGTCGTCGGTTCCGTGCGCTCTGCGTCCAAGGGCGATGCC
ACGCTTGCCCTGCCGGCACTGAGCAAGGCGCGCGACGAGGGCAAGATCAGCTATGTGATC
GTCTCGGACCTCGCCGCGGGCGACTTTAGCGAGGGCCTCAAGCAGGTCGACGCTATCGCC
CACTGTGCTTCGCCGTGGCACCTCAACGGTGAGACATGGAGCGCGTACCGCGACCCTGCT
GTCAAGGGCACGATCAACGTCATCGAGCAGGCCGCCAAGTTTTCCACCGTGTCGATTGTT
TCGTCCTGTGCGGCCGTCTTCGACATCGACCGCCCATTCTACGAGATCGACAAGACGTAC
ACCGAGGCCGACTGGCTCCCTGTCAGTGAGGAAGACGCCGAGAACGCACAAGACGACGGA
GGGATGGTCCGTGGACTGTGGTATTGCGCCTCCAAGAAGTACGCCGAGCTCGCCGGTATC
GAAACTCACAAGAAACTCGGTGCGCCGTTCTCGCTCGCCACGCTCAACCCGCCAGTAATC
AACGGCCCGGCATACCACATCGCCTCCGCCGACGCTGCAACCAGCGGCGACATCTCGACA
CTCAACCTGTACAACGCCACTGTCGCCGGGAGCGCTAACAAGGTGCCCGACACGCTGTAC
AGCGGCTGGATCGACGTGAGTCCTTTGGGAGCTGATCCCGAGTGGAATGGAGCTGACGAA
CAGGTCCGCGATGTTGCCAACGCACTGTACGAGTCCATCTCGCGCCACGTCACCGGCCGC
TTCCTCATCTCCGCTGGACTGTTCGACTTCGACACCATCGCCGAGATCACAGCTGCCAAC
TACCCAGAGCTTGTCAAGGCCGGAGCGATCCCGCAGCACGCGCCGGAAGGCCAGACACCG
CTGTCGAAGGGGTCATACAAGCTCGACGCGAGCAAGTCGGTCAAGGAGCTTGGCCTGAAG
TACATCACCCTTGAGCAGTCGACCAAAGACACGGTCGACCAGTTCATCAAGCTCGGCGCG
GTCAAGACTGCCTAG
>gene_sp10056230.1	locus=tig00016136_pilon:468233:469727:-	len:966
ATGCCTACCGTACTTATTACTGGTCTGAACGGCTTTGTCGCAGTGCACACAGCGATCAAG
TTCTTATCGGAAGGCTGGGAGGTCCGAGGAACAGTACGCTCAAAAGAGAAGGGCGAGGCG
ACTCTGCGGTTGCCCCACCTGGCGTCGTTCGACAAGGAAGGCCGGATAGGGTATGTGATC
GTGGAAGACCTGGTCGAGGGAGACTTCACACAAGCGCTCGAAGGAGTGGACGCGGTCGCG
CACTGCGCCTCTCCGTGGCATTACAATGGCACGAGCTGGGCAGAGTACCGCGACCCTGCT
GTGAAAGGGACAATCAACATCCTGAACCAGGTGGCGAAGACGCCCACGATCGTCTCGTCA
TTTGCGGCGGTCTTCGATCCCTCCAAGCCGTTCTACGAGCAGGACGGCCGGGTTTATACA
GAGGCAGATTGGCTGCCGCAGACGGAAGAGCAGGTTGAGGCGCTCAAGGATGACGGCGAC
GTCAAGGAAGGCAAGCTAATTTCAGCCATACTCGGTCCGTCGTACCACATTGACACCCCG
GAGGCGGCATCGTCCAAATCAGCCGACCTGTCTCTGGTCAAGATGTACTCGTCGACCATC
GCTGGCAAAGAGACCAAGGTGTCTCCGTCATTACTGTCAGCCTGGGTTGATGTGCGCGAT
GTCGCCACGGCCCTCTACGAAGCCATCACGCGCCGGGCAATTGGGCGCTTCCTCCTCTGC
GGTGGCGTGTACGACCTCGACCTGATCGCTTGCATCGTGGAGAAGGCTCGGCCTGATCTC
GCGGAGCGTGGCGTTGTTCCGCAGCATGCGCCGGAGGGTCAGACGCCGAGTTCAAGAGGG
ACTTACACCTTGGACACGACGAAAGCGGCAAGGGAGCTGGGCATGAAGTTCATCCCGCTT
GACACGATGACGCTTGACACAGTAGCTTACTTTGAAAAGCTGGGTTGTCTGAAGAGTGAA
GCATGA
>gene_sp10056240.1	locus=tig00016136_pilon:469959:471674:-	len:1203
ATGCCGTCCGACTTGGCCTACTGGCTGATCTCGGCGCCGCTCAAAGATGGAGACCCGAAA
GTCATGTTGGACGAGGTGGAGCGCAGCTTGGGCGCGGGGTCGGTAGTGGGTGGATGGGAG
ATACCAGAGCTCAAGGCCGGAACCCTCTCCTCACTTCTCACGCTCTCAGACTACCTCCCC
AAACTCGATGCACAATTCACCCAAGCCGTCTCGAAGATCCTCGACAACCTCCGCCAACTC
CTTTCCGAAGACAACGCAAAGCTGTCCCAGCATGCTAGGGTAAATGACCGGCCAGCAGAA
GAATGGTTGTTGCCAGGCGGAGGAGGGGAGTACTGGAGATGGGATAAAGGGCGATGGGGT
GTAGGCGGCAAAGTCGGGGACGTCGTGGATGCTCTTGCCAAAGAGATGAATTCGATAGAG
TCCACACAGAGGCAGAAGTCGCAGTCGTACGGCCTGGTAAAAGGCAGCCTGACAAACTTG
CAACGGAAACGCATGGGCAATCTGTCGCAAAAGTCGCTGCTGGACGTGGTGAAGCGGGAG
GACCTGGTGGAGAACAGCGAGTTTCTGGAAACCCTCGTCGTCGCAGTGCCGAAGAACCTT
GAGAAGGAATGGCAGAGCAAATATGAGCGCTTGACGACGATGGTCTCAATGCTGATAGAC
AGACGAATAGCTTCGGACGACGAGTACATCTTGGAGACAGTGACAGTCTTCAAGAAGGTG
AAGGAGGAGTACACTCATAAATGCCGGGAAAACAAATTCATTGTCCGCGACTTCCACTGG
GACGATACCGCATCGGAGAAGCAGAAGAAGGAACTGGTAGAACTAGAACAGGAGGAGAAG
GAGCTTTGGACTGAGCTGCTACGGCTATCTCGGATCAACTTCTCAGAGGCGTACCAAATA
CTGGCCCACCTCAAGACTGTGCGGTTGTTCGTGGAATCGGTATTGCGGTATGGTCTTCCG
GCAGATTACGCCGGAGTGATCGTCAAGCCGGATCCGAAAACCGCTGTAAAGACACTGAGG
ACGCTCTCGCAACACTACTCATACCTTGCTTCAGCATCTCGGGGACCGTCAACAAAGAAG
GGCAAGTCTGGAGCCTCGTCGGCGGCGGCGGATGATGTGGTGGGAGAGTGGCAGTCGGTG
ATGGAGGCCGAGTACTACGACTTTGTGCTGTTTGAGCTGCCGAAGGTCATTGACATCGCA
TGA
>gene_sp10056250.1	locus=tig00016136_pilon:471958:473305:+	len:1032
ATGAAGAGCGCACTACAACGTGCTCGCGTGGCTGCGCAGGCAGCGCCGATAGCCCCGGCG
CGAGCTCTTCCCCGACTCGCTCGTCCGCCACAGGCTCTTTCGCATTCCCCCTTACCGGCA
GCTGGCCCGTCACGACTTCCCCTTGTGCGGCAGCTTCACACAACGAGACCGTTACTAGCT
CGATATGAGCGCTTCGATTCGTCTTCGTCCTCTGGACCTGGCTCTGGTCCGAATTTAGGC
GGCAGCGGGTCTGCTATACTCAGTTACCTTCGGCGGCGAGCGGGCGGCGACAGAGCCTTG
GTCATCTACGGCTGTCTTGTCGGCGGCGCAAGCATATACTATGTCGCTCACTTGGAGAGA
GTACCGGAGACTGGTAGATGGCGATTCATGGACGTGAACGAGGCTCAAGAGCGCGAAACA
CAACTGCAGACGCTGAGCGAATACTCTGGTAAAGTGCTGCCATCGAATCACCCCACTACC
CGCCGCGTGCGAAACATAATTACGCGGATCGTCGACGCCTCCAATCTCGGTCGTGTCAAA
TCAGGTGGCGAAATGGGAGCCGTGGAAGGGACAGTGCCGAGTATGGGAGGCGGAGGGGAG
GTGGACATGTCAGAAGTACTATTCGGTTCTGGCGAGCATGCCGCCGACGCAGCCAAGCCG
ACGGAATGGGAGGTGTATGTCATAGATGACAAGAAGACCAAGAACGCCTTTGTCCTGCCC
GGAGGCAAAGTGTTCGTGTTCACCGGCATATTGCCGGTTGCTGCGAATGATGATGGCCTC
GCAACGGTGTTGGGACACGAAGTGGCACATCAGGTGGCGAGACATGGGGCAGAACGGATG
AGCTCGATGAAGGTCCTGTTCGCCCTCGGGATCATCCTCGAGACGCTTGGAATCGACGTG
GGGATGACGAGAATCCTCCTGACATTCCTTCTCCAATTACCCAATTCGCGCAAGAGCGAG
AGCGAGGCCGATTACATTGGTCTGCAACTCATGTCAAAGGCATGTTTCGATCCCACTGAG
TCTACTGCGTGA
>gene_sp10056260.1	locus=tig00016136_pilon:474515:475696:+	len:1038
ATGCCCGTTGCGGTTCACGACCATCCTGACCTCGAGGACCACCCGGCCGTCGCGGCCGTC
GACGACGGTGGGCCCAACGTCGACCCGGGCTACCTCGCCAAGCCCGGCAAGTTCACCTAC
GAGGTACGTACGAGGCTCGTCGCAGCCACCAACGTGCGCTGGCCTTGGGCAGCACTGTTG
CTGACTATGGCGCAGGTCGTCCAGGGCTACTTTGTGCAGAACGGCCCCAAGGTCAAACAC
CTGAGCTTTGCAGAGGTCCTTGACCGCTCATTCGGCCTGCTCGACAGCTCGCCCCAGCGG
TGGAACAACCTCAAAGCGGCCGTGCGGAAAATGCAGGCGTCCGCGGCCCCCGGCGTGCAG
TACAAACTTCTCTTCCTCGCGCGGCACGGGCAGGGCTGGCACAATTTTGGCGCGAGCAAG
TACGGCGCCGAGGAGTGGGAGGCGCACTGGACGTTCCTCACGGGCGACGGCGAGCTGACG
TGGGGTCCGGACCCCGAGCTGACCCCGCTGGGCGTGGCGCAGGCGCGCGCGATCCACCGC
GCATGGCGACGCGAGGCGCCGCTCGGCGCGCCGATCGACCCGGCCGAGATGCGCTGGTTT
GTCTCGCCGCTCACGCGCACGGGGCAGACGATGCTCGAGAGCTGGGGCGAGCTGCTGCGC
GGGACGCCAGAGGTGTGGGAGGACTGGCGCGAGATATACGGTAGCCACACGTGCGACAAG
CGCTCGTCGCGGTCGTACATCGCCAAACGCTTCCCGTCATTCCGCATCGAGCCCTCCCTC
ACGGAAGAGGACGAGCTCTGGACGCCCGACTACCGCGAAGACGACCGGCACATGCAAGAA
CGGGCCATCCGGGCGCTCGACAGGCTATTCGGCCCCGCCGAGGGCGGCGGCGCTCCCGAG
ACGTTTATCAGCATCACGAGCCACTCGGCGTTCCTGCGGAATGTTCTCGCTGTACTGCGG
CACCAGCCGTACCCTCTCGCCACCGGCGAGTTGATACCGGGTAAGCATTCCCTGCGACCT
CCGCCAGCCCACCGCTGA
>gene_sp10056270.1	locus=tig00016136_pilon:476035:480261:-	len:3927
ATGGACATTGGGAGCTTTCAATCATTCGCAAACGATGCCCATTCATTGCCATCGGCTCAA
CCGGACATCAAACCTTTCGGCAATGTCCCTCCTCCACCTGCTCAACAGTCACGTAATCCT
CGACCAAACCAATCTGGCGCATCAAGCGCTACAGGTGCACATGGAGGGACTAGAACTGAG
CCGCCCAAGCGCAAGATTGAGGTCGATGGACTGGCGGTGACCAATCTCGGCGCAGACGAG
CTTGTACAGTCATCTACGCGTAACAAGATGCTGCTACAAGGAGACCCGCAAGTGATTACT
AAGCAACGGGTAGAGACCGCCATTCGCGTCATCGTCGACCTTCTTCGCATGATACCGCCC
TCTCCCGCCAACCCATTGCTCCCCTCGAATCTCGCCGCCCTGTTGCCTGAAGGCGGTGGC
ACTGGTCTCAGGGCCGGTCTCGAGCGCATTGGGACATTCAAAGCCATTCGATTACAGGCT
GGTGCGACCACCAAGCTTAGCTCGAAAAAGCAATTGCAGGCCGGCCCCACGCCCAAAGAC
CAAATCGCGTATCTCGAAACGGCTGTATATACGAGCGGTGACAACCCGAAACGAGTCTAC
CCGTGTAAACGATGTCGTGCTCGGGAGATGCGCCGCAAAGAGACGAAAGAAGCGAACAGG
CGTAAGCAGGATAGTTCTGGATCAGACACATCATCTTCGAAGCCTCGACCGACACGATCA
TCGCTGCAGCCGCCCTCTCTTGACTACATCACTGCGGACAATCCTCAGGACTACGATCCT
CAAAGACCTAACCAGACCGTCGAAGACCCTTCCTGGGATCCCAACTTGCCGGACTGGAGA
CACGAGATGGTTCTATACAACACCCCGCCGGAAGTTCAGGTCAAGGATGGTAGCATATAT
TGGCTGCCATTCCGCGTGGTATGCTACGGCAAATGCCACGGTGAAAAAGCTGGCTTCCGG
ATCAAATTCACTTTGCGAACACTGGACGGCCGAATCATCGTATCGGAATTGACAGACCCT
ATCCGCATCACAGACGATCATAAGACAGACTCGACTAAGCCCAAGACAAAGAGCCAAGCC
GTCCCCTCCTCTGCGTCTGCATCTGTGTCTCGAGGCCGGAAAGGCCGGACCAGCGTTGCG
TCATCTCGAGTCCAGTCTCCGACACCTTCCGAAGCAGAAAGTATACAATCTGCCATATCT
GAAGCCGGTCCGATGGTCCGCCAGACTCATCAAGCACGTAATGCTCGTCCCTACGACAGA
CCGACAGCTCCAACACCCAACACTGCATTGGCCGATCCGAATGGATATCGTCACCAGGCT
TCGACGTCGACGATGCCATCAGGGGCCGCTCAGCCTCAGGCTTGGCAGCAGTCGGCCTTC
GAATGGCCCGTTCCGCAAGTCCCTGCCACCACAACTACAGGTACGGTCAGTCCGGGAGCA
TTACGGCGGCCCAACTTCGCCGGATTCACTCCTGTTGATGCGGCTTCCGCACCTGTCTCT
GCTGCGCCGTCGAATGTCGCCAGCCCGATACCTGATTCTGCGAGTCTACCAGCCCAGGAC
GATCTGTTCTTCATGCGGGACGCATTGCAATCGCCAACCTCCCTGACATCGGCTCTGGCT
TTCGCACATCTCACCGACAACCAGCCACTACCTGCTCAACCTCCCATCATGTATAGCCCG
AACCAGGTAGCTCCACCGACCGGGTCCAGCCTAGGCATCCTGAACGACTTGTTGTCACAA
GATGGTTCCATCAGCTCCGGCTTCCGCGACGACGCATCGGCATTTTCTGGCTCGGGTTTT
GCCGACGAGTCCATATACAGTCAGAGTGGTCTGCCACCTGACAGCATGGAGCGCTTCCTC
GACTACACTGGCGGGGATGACCAGATGCTACAACAGCCGTTTCCGCCGACATCGTTGTCT
CCGACCATGGGTCAGACGTCAGCTTTACCGTTCGACATGCCCAACTTCCTGCACAACCCA
ATCGCGAATCGCCCAATGCCTCCGCCTGCTCCGAATGTGGCATTAGCACAGACGCAGATG
GAGCAAAACATTCAGCTGCAGCAACTTATCCAGGCGATGGCTCAGCAGCAGCCACGCCAA
CCCGCTCCGCCTCCGCCCACCATCACACATGTCATTCCTGGTCAAGGACCGGTGGCAGGA
GGAGAAAGGATTGCCGTTGCCGGCTCTCGCTTCTCGCCGCAAACCAAGGTGCTTTTTGGC
GATCGCCTTGCGGAGACCCAGTTCGTCAGCGACGGCTTCTTACAGTGTACACTGCCTGCC
GGGTACAGGCTGGGACCGGTTGATGTCACGGTTGCGGGCGTGCCGCCAGCTCCGGGCGTC
CCCGTGCAGAACGAGACGCTCACTTCCAGGATGATGCTCGCTTTGCAGACGCGCGACGTC
CATCAGTCATCCCAGAATACCCAGACATACCAACACTTCCGCGGAAGCTCGTCTCAATCG
CCCGGGAGTGGCAGCTGGGGGGATCGCTCGTCTCTCTCGCCACACGGTGGCAGTTTTTCC
TCACCTCGCGAAGCCGATATGCCTGATGAGCCTAATAGCGCCAACGTTGGCCACTTGTCG
ATGTCGTCCGATCCGGAGAAAGATCCGGACCTTCAATTGACGATCATCAACTTCCTGGCG
TCCCTCGACGAGCTCTCACCCGGTTCTCTACGAAGGTCGAAAGCCGTCAACCACCGAAAC
GCTGCTCGACAAACAATGCTCCATCTAGCTGCCGTCCTGGGCTTCCACAAGCTGCTCCGC
CGACTATTCGTCTATGGCGCCCAACTCAACTTGCAGGACGTCAACGGGTTTACGGCCCTC
GCGCTCGCATCCTACTCTGGTCAGACCCAGAGTGTGCGGGTCCTGATCGAGGCCGGCGCT
GCTTACGATTACCCCACCCTTTTGGGTGAGCTGCCTCTCGACCTGGCGCAGCTCCGAGAA
CACGGAGCCGTCTCTCAGCTTCTCGTCTCTGCCGTCTGGCAGCAATCTGTGGACGAATCA
CCTCCCAAACGGGCCACAAAGATCGACGAAGACAACCCGAGCTCTGGCTCCGAGGACGAG
ATCAGCGTCGACGTCCCCGTGGTTCCATTGGCGAGAAGGAGAAGCCGGCGGAGCAAGGGC
AAACGACGTGCATCTCGCAGAGGATCCATGGTGTCTAACGGATCGATCTCGTCTGTGGCT
GAAGCCTCGCCGACGCGAAGTCGAAGATCGTCTCTTTCGTCAACACCTGTTCCAACGCCA
GTGCGAGGTCAGACTCCTGCCGACGACCCGCCGCCATACGAGGCTCGCGACGACAAGGCA
GCGATGGCTATGGAGCAGGAGCATGACGCATCATGGCTCAGCTGGGGCCTATCGACTTTG
CCCGGTCCGCTCGTCAACAGCCACATCCTTCATCACCCTCATCTCAAGTCCCTCATCCCT
TCAGTCTTGTCCAGTCCGAGTGCCTCAGACAAGGCTTCTCGGTCGGGCGCATGGATAACT
CTACCTCTACCGATTCCGTCCTGGGAGACGCTGCAGGGGCTGTCCTCCTCGGACGAGCTC
AGGCTTTACCCGCAAATGATGGCTGCGCTTGCACGCACCATGGTGTCCACCTCGGCAAGC
GACGCCGGCGGGGCAGATGGAGGGGCAGATGGAGGGGCTGAAAGTAGAGAGCGGGAGGTC
AGGGATCGCTCTCTAGGGAAGAAGTCGAGACGGTCGAAACCTCGCCAGGGCAGCAAGGGC
AGTCGGTCTGATGGTTCGGGGTCGGGCGCCAGCAGCGTCAGCGGGATGGTCCAAGTGGAG
AAACCGGACCGGATGCTGTATCTGTTCTGGCTACCCATCTTGCTGTTCTTTGGGTTCTGG
CTCATGGTCACTGCCCTTCCTATTGTCACGACGTGCGGCCTCATATACGGGCGGCAGATC
TATCGGGCGGTTAAGCACAGGATGTGA
>gene_sp10056280.1	locus=tig00016136_pilon:483011:483942:-	len:807
ATGAGCGCCTCTGTGACGCCGACGCCCACGACCACCTCGACCGATTTCGATCCGTTCGGG
ACGGGTGCGACGACTAGCTCGGCCTCATCCTCGGCCTCGAGCAGCGGCGGCAGCAGCGGC
AACGGAGTGTCGTCCTCGCTCTATCTATTCACCTTTCTCATCACCATTGTCATCCTCGCG
CTCATCTCGGGCTCGTTACTGCTTCGAGCATACATCGTCCGGCGAAATTTTCAAAGACGG
GTCGAGGAGGCCATTCGTCGTGGCGAGGCGCTACCTGAAGATGCCGTCGTAGCGCTCGGT
TTGGGCCGGCCGAACAAGAAGGTCAAGAAGGTCGGACCGGTGCCGAGTCTCTGGGAGAGC
GAGATGCTGCTCGAGAAGCAGGACGACTTCTCTTCCTCCAGATCGTCAATCCAGCCACTC
GAGTCTACAGATGCCGACTGGGACGACATCACACCCGTCGGCATAGTCCGTTTTCCTCCT
CCCGAGCCACCTTCAACCGAACCTTTCGTCATGCCCCCTCTCCCGCCCATCAGCCGCAAC
CCGCTTCGAGCCATATTCAATCCGCACTCCACCCTACCTCCTATACCCGAGCGGCCAGGG
ATGAACCGCATGGGCACGGCGACCACGATTCCAGAACGGAATGGCCCTGCTTGGCGATTG
CCCGAGGACGAAGAGGATCTGACGATAGGAGTCATGATTGCCCTGCCAGCGGAACAGAAG
GAGAAGTGGCAGAAGTCAGACGCAGAGGAAGAGATAGAGGTCCCGTCTGTATGTCTGGGG
ATCATGACTGCAAAGGTAGAGCAGTGA
>gene_sp10056290.1	locus=tig00016136_pilon:485037:486542:+	len:1194
ATGCCAAGCTTTCAGCTGCCCCTCCGACCTTCCCCTCCCTCAGCATCCGCACCACCCGAT
AACACCCCGGAGAGCTCTGCGCGAGCTGGCACGCAGTCCAACATTGCAACGCCGTCTACC
GAGCCGAGGCTAACGACTATTGCGCTCCTGCCGGCTAACGCGGAGCAGCACGAGGAGGAC
CATCACGAGGGTGTCACCTGGAGGGAGAGAGTCGGGGAGGTCATGTCGGACAATCAGCTG
GTGATCAACACGTTCATCGCCGGCGGCCTGGCCGGCGCGGCGAGCAGGACGGTCGTAAGT
CCGCTGGAAAGGCTCAAGATCATCTTGCAAGTCCAGACCGCGGGCAAGGCCGGTGCGGGG
CAAGCTTATACGGGAGTATGGGACTCTCTGGCGCGTATGTGGCGAGAGGAGGGCTTTCAA
GGGTTCATGAAGGGTAACGGTATCAATGTCATCCGGATACTACCTTACTCGGCTCTGCAG
TTCACATCGTATGGCGGTTTCAAGAGCCTTCTGCGGAGTTGGTCTGGGCATGATGAGCTC
TCGACTCCCGCACGACTTGCTGCAGGTGCCGGAGCGGGAATCGTGGCAGTCTCCGCGACA
TACCCGTTGGATCTCGTCAGAGCTCGACTGTCGATAGCTACGGCGAATCTTGCGACTCAT
CACGGTATGGACGCGTTCAGCGCAGACGACGCCAAGCTGGGCATCATGGGCATGACTAAG
AAGGTGTACCGAACGGAAGGTGGCGTACGGGGACTATATCGAGGCTGCTGGGCAACAGCT
GTCGGCGTAGCGCCATACGTCTCGCTTAACTTCTATATCTACGAGACTCTGCGAAGCGTG
TTCCTGCCCGATCACCTGGATCCCCTCACCAGCTCGACCGAGTACGCCTTCCGCAAATTG
GCCTGTGGCGGCCTGGCCGGAGCTACATCGCTCATCTTCACCCATCCCTTCGACGTGCTA
CGGCGGAAACTGCAGGTCGCAGGGTTGAGCAGTGTCTCGCCTCAGTATGACGGCGCCATC
GATGCGATGCGACAGATTATCAAGGCCGAGGGGTTCTGGAACGGCATGTACCGTGGCTTG
ACGCCGAATATCATCAAAGTGGCGCCGAGTATCGCAGTATCGTTCTACACATTCGAGACG
GTACGAGACTTTTTGTGCTGGTCTCAGGACACACACGCAGAAGAGGGAGTGTAG
>gene_sp10056300.1	locus=tig00016136_pilon:487847:489167:+	len:1113
ATGCCCGCCGTCCTCATCACTGGCCTGAACGGCTTCGTCGCCGTACACACCGCGCTCAAA
TTCCTCGCGGAGGGATGGGACGTTGTTGGAACAGTCCGGTCTGCCCCCAAGGGCGATGCG
ACCCTTGCCCTGCCTCGCTTGGCGCCGTATGCGAAGGAGGGACGGGTCAGATATGTTTTG
GTCGAGGACCTCATCGAGGGAGACTTTACAGAAGGTCTCAAGCAGGTTGACGCAGTCGCT
CACTGTGCATCGCCATGGCATATGAATGGCAAGACGTGGGCAGAGTACAGGGATCCCGCT
GTTCAGGGCACGACGCGCATCATGCAGCAAGCCGTCAACTTCCCCAACATCAAGGCTTTC
AATATCATCTCTTCGTTCGCAGCGGTCGGCCCGCACCAGGTCCCGTTCTGGACTCTCAAA
GGCCAGGTGTACAACGAAGACGACTGGATGCCGGAGACGGAGCAAGACGCGGAGAACGCC
GTGGACCACGGCGATGGTAAAGCCCAGAAGCTTTGGTATTGCGCCTCGAAGACCCTTGCC
GAGAGGGCCGCCTACGCTCTCGTCGAAAAGGTCAAGCCGCACTACACGCTCGCTACCCTC
AACCCGCCCATGATCTTCGGCCCGTCATACCACTACGGCAGCGCCAAAGGCATCGAGTCT
TCCGACGTCGCCACAGCAGCCCTGTGGGCATCTACCGTCGCAGGCGCCGACAAGACGGTC
CCGGACACGCCCTTCATCGGGTGGTGCGACGTGCGCGACGTCGCTGACGCGTTCTACGAG
ACGGTCGTCCGGCGATCTGAGGGGAGATTCGTGCTTGCTGGCGGGGTGTTCGATTACGAT
ACCATCGCCGAAATTGCCGAGCGGTCGTTCCCCGAGTTGCAGAAGGCTGGCGCGATCCCG
AAGCACCTCCCGCCGGGCCAGAACCCGTTGATCAAGGGCGGGTTCAGCATTGACACGCGC
AAGGCCACAGCCGCGCTGGGCATCCACTGTGGGTCCAACTCTCGAGCTTGCTCGCGGAGC
GCAGCTGATAGGACAGTCAAGACGCTCGAAGAGAGTGTCAAGGCTTCGGTCGAGCAGTTT
GAAGAGCTTGGTGCGGTCGTCAAGACCGCTTGA
>gene_sp10056310.1	locus=tig00016136_pilon:489907:491309:+	len:1152
ATGCCTACGGCGCTCATCACTGGCCTCAACGGCTTTGTGGCCGTCCATGCCGCTGCGCGT
TTCCTGAGAGGCGGATGGGACGTCCGGGGGACAGTCCGGTCCGCCGACAAGGGCGACAAG
GTGCTTGCGCTGCCAATCTTCGCCGACTATGTCGGCACGGACAGGCTCTCGTTCGTCGTG
CTGAAAGATATGGTCAACGACGACTACTCGGACGCGTTGGCAGGTGTGGACGCTCCGGCC
GCACCAGTGACGAGGCTGAGGGTGCAGGTGGCGCATCTCGCCGCGCCCTTCACTTTCGCC
GGCAAGTCGTGGCTCGAGTATAGAGACCCGTCTATCACAGCGACAGTCAGGGTGATGGAA
GCGGCTGCGAAAGTCCCAAGTGTCAAGGCTTTCGCGCTCATGTCCACCGCTGGCGCGATC
AATGAGCCCGGTCCTTGGTCGGCTCACGCGGGCAAGGTGTACACGGAGGACGACTGGTCG
CCTCTGAGCGAGAAGTTTGCCGAGGACACCAAAGATCCCGGAGACGGCGGCAACTTTGCT
CAGGTCGTTTGGTACTTTAGCGGCAAGAAGCTCGCTGAAGAGGCGGCGGTCGAGACGTAC
AAGAAGCTCGGGGACCCTTACTCTTTCACGCGTCTCTGCCCGCCAATGATCTACGGCCCG
GCATACCACATGTCCTCTGCCGCCGACCTCGCCGCACCGGATATCTCGACGTACCTCCTC
TACGCGACCGTGGCAGCTGGCAGCGATAAGAGTGTCCCTGACACCCGCTACCCTCCTTGG
GTCGACGTGCGCGACCTCGTCGAGGGGCTCTTTGTGACGATCACTCAGAAGAAAGTCGGT
CGATACATCCTCTCTTCCGGCACTACCGACTTTGACGGTATCGCCCGCTCTGCCGCGGCG
TATCGCCCCGACCTTGACCAAGCGGGCTTCATCCCCAAGCACGCGAAGAAGGAAGAGTCG
CCCCTTCTCAAGGGCACATTTGACATGGACGCGTCCAAGTCTAAGCGCGAGCTGGGCATC
ACCTGTACGTCCTCAGTAGGTGTAAAGAGTCTCAAGGTGCTGAGCCCAGTCCGCCCACTC
GAAGCGCTGGTTCGTGATGTCGTGGATCAGTTCGAGAAGCTTGGAGCCTATACTAAGACG
GCTGCAGTGTAA
>gene_sp10056320.1	locus=tig00016136_pilon:491683:493011:+	len:1101
ATGCCCACTGTTCTGATCACTGGCCTGAATGGCTTTGTCGCCGTGCATGTTGCTCTCAAA
TTCCTGGCGGAAGGCTGGCACGTCCGCGGTACTGTCCGGTTAACCGCGAGAGGCGAGGAG
GTGCTTGCTCTGCCTTGCTTCGCAGATCATGCCGGCAAGGTCAGCTTTGCGGTCGTCGAT
GATCTCGTGAATGGAGACTGTACCCAGGCGCTGGAAGGAGTTGAAGCGGTGAGCTGGCTT
TGCGCGGGCATGAGTCGAATCTGTCCTAACGGAAGGCAGATCGCCCACATCGCTTCGCCT
TCCACCCTATACGGTGCCTCGTGGGACTTCTACAAAGGCCCGAGTGTGGACGGAACGGCG
AATCTCATCCGACAGGCGGCAAAGGCTCCCAACGTCAAGGCGGTAGCGGCGATGTCTTCG
TTCCTCGCTGTGGTGGACTGCAACAAGCCGTTCGCAGAGCTGGCCGGGAGGACATACACT
GAGGCTGACTGGATGCCTTACGACGAGACAGACTGTCTTGTCGAGCCAGACAAGGCAGAC
TTTCACGTCCCGACGCTCTGGTACTGCGTCTCAAAGAAGCTTGCTGAGCAGACGGCTATC
CGGGTCACCGAAGAGCTCGGCTCGCCATTCGCCCTCTCTACCTTGTGCCCTCCATTGATG
TATGGCCCCGCCTACAACCACGCCACCGCCGCAGACCTGGCTCAAGTGGACGTGTCCACC
CTGTTGATGCACGCCACCCTCATTGCCGGTAAAGACAAAACGGTCCCACCTACCACCTTC
CCTGGCTGGGCGGACGCGCGAGATGTTTCCACGGCGTTCTTCCAGGCGCTCTCGCAACGT
CGAACAGGGAGGTATCTGATCGCGGGCGGCGTGACCGACTTTGATACCTTTGCTTCGATC
GCTGCTGAGCTGCGACCGGACCTCGAGGCTGCCGGGGTAATTCCGCAGCACTTGAAGGAT
GGCGGTCCAGTCAGCAAAGGGTGCTATCAGATAGACACGACCAAGGCGAGGCAAGAGCTG
GGCATCACTTTCTCACCGATGAGGCAAATGGTCAAAGATACTCTGGACCACTTTGAACAG
CTCGGCGCGATCAAAGTGTAA
>gene_sp10056330.1	locus=tig00016136_pilon:493560:494892:+	len:1191
ATGAAAGCCGCTGTCGTTCTCCCCGCTGTGGCGCTTCTCGGGGGCGCATCGGCAGCGCCT
GCCAAGCGATGGAGCCAGGCGGACTCTCAAGCCGTCTGCAAAACATTCTTCGCCAACGTC
ACAGCATCGACAGACGCCAATGTCGACCTGGCCAGCGTCATCGGTCCTGCGCCGGCGAGC
CAACAGGCTCTCGTCCAGTCCGAGGTCGACGCCCTCGCAGCTGGCTCCACCGTCAGCTCC
CAGATGGCCCAGGCCCCCAGACTGAATGTGTCCGGCACGTATGAGCTCTACTTTGAATAC
TGCGCGCCCAAGACAGGCACCCCGAAGGGCCTCTTCCAGACCCATCACGGTATCGTCGGC
AACGCCGCATATTGGACTGTCCTCGTGGACGACGTGACCGACTACTCGTTTGTCGAGTCG
GCCGCTGCTGCCGGGTGGGCGACGCTATCGTACGACAGGCTCGGAGTCGGCAAGTCGAGC
AAACCCGACGGGACGCAGATCGTCCAGATCGCCTACGAGGGCGCACAGTCCGCTGCCATC
GCCACCGCCCTGCGTGCCGGCACCTTCGCCGACCTCGGTGCATTCAGCACGATCGTCGGT
GTCGGCCACTCGTATGGCTCCGCCCTCCTCGTAGGCCTCGCCTCGTTCGCCCCGGACGCG
TTTGACCAGCTCGTCCTCACGGGCTTCAGCGCCAATTCCAGCGTCACCCCGCTTGGCATC
GCGGGCTTCGACACCACCATCGCCTCTGTCGCCTACCCCGCTCGATTCGCACGCGAAGCG
AACGACTATGTCATCACGCCCTCGGTCTCGGTGGACCAGAAAGAGTTCTTCCATTATCCC
AACTACACCCAGTCCGCCCTCGATCTCTTCACCACGACCAAAGGCGAGTACACGCTTGGT
CAGATGAACACTGTCGCCTTTGCCCTGCAGACCGACCGCTCGGCTTTCAGCAAACCCGTG
TTCGTCATCACTGGCGAAAACGACGCGCCATTCTGCCAGTCAAACTGCTATGTCACGTCT
CTGGCCAGTGGCCAGACACAGCTCAACACGGCCAAGGAGCTCTTCCCCGGTGTGGCCGAC
GCAGACTTTGCGACCCAGATCGTGCCGGCCACTGGGCACGGTATCAACTTCCACACGACG
GCCTACAATGCCTATCAGCAGATAATCAGCTTTGTCTCGTCCCATCAGTAG
>gene_sp10056340.1	locus=tig00016136_pilon:495112:501020:-	len:5337
ATGGACCCTAACAAGCTACTGCGGAGATCCAACAAGGATGCCGCAGCCAATGCCGCCGCA
CAGGCCGAGTTCAACGAGAAGAGGCGCATGTGGATTCCGGACAAGGAAGAGGGTTTCTTG
CCCGGATGGATCAAGTCGCAGTCGGGCGCAGAGGGGGATCCGAATGCTACGGCAGAGGTC
GTGATTGCGTCGAGTGGGGAGATGAGGACTGTTCCGCTATACGAGCTGTCGCCGATGAAC
CCTCCGCAATTCGACGGGGTGGAGGACATCGCAGATCTCACTCATTTGAACGAGGCGAGC
GTGATCAACAACCTGAGGCAGAGATATGGAGGTGGCAGCATATACACATACTCTGGGCTG
TTCTTGATATCACTCAACCCTTACCGCTCGCTTCCCATCTACACTCCGCGCATCATTGCC
CAGTATCGCTCGCGGAGACGAGAAGAGAATGCGCCGCACATCTTTGCCGTTGCGGAGCGG
GCATGGCAGCAGATAGGAGAGGAGAGGGAGAGTCAAAGTATCCTTATTACGGGAGAGTCG
GGCGCAGGCAAGACTGAGAACACGAAGAAGGTCATCCAGTACCTTGCCGCTATTGCGAGC
TCAACTGTACCGCCTGAGGCAGAATCATCCACTGCCGGGCTGACTCGTTCGAAATCCATT
TCCACGGCCCCTCTGTCGGGCCTACCTAGGTCGTCGAGCTATAAGGGCAAAGATGCGGAA
GAGATAGATCTTTTTTCGCTGTCGCAGACGCCCAGCCAGCAGCCGTTGGGTCTCCTTGAG
CGGCAGATCTTGCAAGCCAACCCTATACTTGAGGCTTTCGGAAATGCACAGACAATGCGG
AACAACAATTCGAGTCGTTTCGGCAAGTTCATCAAGATCTTCTTCTCTCCAAGCGGAGCG
ATCGCAGGCGCAAATATCGACTGGTACTTGTTGGAGAAAAGCAGAGTCACAGCTCGGGCA
GAGGGGGAACGATGCTTTCACGTGTTCTACCAGCTTCTGCGAGGAGCAAAAGAAGCCGGC
TACGACAAGTCCTTACTGCTGGCCGATGGTGCCGACAAGTTTGAATTCCTCAAATCGACA
CGCTTGCAGATTGACGGGGTGGACGATCAGTCTGAATGGCGGATTTTGCGTGAAGCTCTG
CAAGTTGTCGGGTTTTCGGACGCCGAGCAATTTGAGCTCTTCCGCATTCCGGCTGTTATC
TTGCATATCGGCAACCTAATTCTCACGGGTGGTGCGACCGATCAGGCCTTCTTGCCTTCG
GAACATCAGCCTCTTGCGGAGAAAGTCTGCCACTTGCTTGGCATCCCGGTCAAGGAGTTC
ACAAAAGCCGTGCTTTTGCCCAAAGCGCGTGCGGGCCGGGAATGGGTCACTCAGTCTCGG
ACGAAGAAGCAGGCAGAGGAGGAGCTGGCGGCATTGTGCAAGTACATGTATGAGAAGACT
TTCGGCTGGATGGTTGACCGGATCAACACCGCCCTAGATCGACCCAGTCAGAAATCCCTC
TCCATCGGGGTTCTGGACATTGCAGGCTTCGAGATTTTCGAAGCTGGTGCGTTCACCCGT
CTCCTTAAGAATGTTGCTGATCGTCAGCAACAATTCTTCAACTTCCACATGTTCACTCTC
GAGCAGGAGGAGTATGCCCGAGAGGGTATCGAATGGAACTACGTTAACTTCGGCCTGGAC
TTGCAACCGACCATCGAGCTTATCGAAAGCTCTCAACCAATCGGTATTCTGTCCTGCCTT
GATGAGGAGTGCATCATGCCAAAGGCCACGGATCTTACCTTCACCGAGAAGATCAGTGGC
CTGTGGGAGCCTCCTCGTGGCGTGACACCAACACATCTCGGTTCGGCCAAGTTCAAATCA
ACTCGATTCGGTGCAGGCTTCATCGTGAAGCACTATGCTGGGGATGTCGAATATCGCACT
TCGGGTTGGCTCGCCAAAAATAAGGATCCGATCAACGACGCAGTCGCCCGGCTCCTTGCC
CAATCAGAGATCCCGTCGATTGCTGCGCTCTTCGCGGAGTATGCCGAAGAAGCCGCTGCG
ACTGGCGTTCATAAGAAAGTCAAGCGTGGGGCTTTCCGGACAGTCGGTCAGAGACACAAG
GAACAACTGGGCCAACTCATGCAGCAACTTTCTGCCACTCAACCCCACTTCGTGAGGTGT
ATCGTGCCGAACAAAGACAAGAAGCCCGGTAGGGTCGATGTCAACCTTGTCCTTGATCAA
CTGCGGTGCAACGGTGTGCTTGAAGGCATCCGTATCGCCCGTCTTGGCTACCCGAATCGG
CACGCTTTCGCCGAGTTCCGGCAACGATATGAGGTCCTCACTCCTGGCGTCATCCCGAAA
GGATACATGGATGGGCGCAAGGCTGCCGAGCGGATCGCGGAGGCTCTTCAGCTGGACGAG
CAGTTGTACAAGATCGGCGCTACGAAGATCTTCTTCAAAGCAGGGGTCCTCGCGGAGCTC
GAAGAGAGACGAGACAATCTTCTCACCGATGTCTTCAGGCGGTTTCAAGGCGCCGCCCGA
ATGTCCATTGCTCGCAGGAAATTCAAAAAGCTGCTCAACCGGTCGCAGGCGATTGCCACG
ATTCAACGCAACGCCCGCATATACATTCAGCTTCGAGATTGGCCCTGGTGGTCTTTGTAC
GTGAAAGTCCGGCCTTTGTTGGCAGCAACCCGCACGGACGATGCGTTGGTCCGTAAACAA
GCTGAGTTGGCGGTGGCAAAGGAACGAGCAGAAAGGGACGAGGCGGAGAAGAAGCGTCTT
GAAGACTTGAAGTCTGCCCTTATCGCCGAGAAGGAGAAAGTCGAATCGGACCTTTCGTCG
GAGAGGGAAATTGGTCGCGACAAGGACCTCATGCTTGAGCGGTCTAAGCAACGGGAGGCC
GAGCTGCTCGAGAAGATCACAGAGCTGGAAAGCGATCTCGACGTTCTGGACGGCGAGAGA
GAGGCAGCAGTCAGTGCGACCGAGTCTGCAAAACGTCAAATGACACAGCTGCAACATGAC
TTCGACCAGCTCATAGAACAAGCTTCTTTGCTGGAGAAAGAGGGCTCGCAATGGCGACAG
CGTGAGGCTGAGCTGCTCCGAGATAGCAAAGATCGATCCACGGCGCAGGCGAAAGCCGAA
AAGGACCGCGACAACCTAGCGCAGCAAGTCGAGTCGCTCAAGCGTGACGTTGCGTCCCGG
GAAGAAAACCTCAAACGTGCCAAAGAAAGGGCGGAGCTTTCCATCATGGAGATGGAGAAG
AGGCTGCAACTAGAGAAGACCAAGAGCGAGTCTGGCAATACGCAGGTGGCAAGTTTGAAC
GACGATATCCGTCATTTCAAGACTAAACACGACGAGTTGCAGCAGACTGTCAAACGCCAC
GAAAATACGATTGCCGCGAAGGAGAAGCAGGTTGTCGAGCTGGAGAAGCGGCGGGCCGAG
TCCGCGAAAGCTCAAGAGGCTGCCGATCAGACCCGGACAGCCCTTAGTCTCAAAATTGAG
TCTCTGACATCCGAGCTCGCCGCCAAAGACAAAGAGCGTCAAACTGAAGTCGCCGCTCGA
CAGAAGCTGGAGAGGGAGCTCGACGATCTCCGAAAAGTTATGGCCGCGAAGTCATCTGAA
GACATGAAGCGGCAAGAAGCAGACCGGTCGCGGGAAGCCGAAATGACACGACTGCGAGAG
CAGGTCGCCCAATCGCAGAAAGCATTGGATGAACAGCGTGAAACCGCTTCCCAGCTTGCA
AACAAGCTTCGTGTGGACGTAGAGGGTCTTCGGAACAGCCATCATGCCGCTCAAAGGGAT
CTGAAGGCGGCTCAGGCGCTTCTATCGGAGAAAGAAACGGCATTGTCAAAGGCTCAAGCC
GCCGCGACCCAGGCTGACGCGGCCAAAAGACAGGTCGAGGCGGACTTGTCTGCCATCCGT
GCTCAGCTCAAATCCACGGAAGCGAAAGTGCAAGCGGCTACGTCCGCGCGCGATGATCTG
GAGAAGAAGCTTCAGAAGACCAGAGCGGATTACGATGATCTCGAGGACGCTGTACTCGCT
ATTGAGAACGAGAAAGCCGACTGGGCTCGGCGGATGGAGAATCTCGGGCGTATGCACATG
GACGAGTCTGCTAAACGACAACAACTCGAACAGCAAATATACGATTCCCAAGTCGAGCTC
GCCGACCATAGGAATACTGCTCTACAGGCCGAGCGCGATTTAGCGAAAGCAGCAGGGGAG
ATCAAGGCACGCGATGCTGAGATCGCTCTCTTACGCTCGCGGGAGAACAAGACCGTGGTC
GAGCATTATCATGTCTTGGAGTCGGCCAAGAAGTTCACCGACAATCAGCTGGCTGAGCAG
ATCAAGGAGAACTCCAGGCTCAACACGATGCTCAAGTCGATGGAAACACATCGTAATCGT
GTCATTGCCGACCTGGAGGACATGACTAGGCAATTCGAGCGACTTCGGACGTCCAAGAGT
CGTGAGGCCAGGTCGGCAAGAGCATCCTTGTCGGCAGAAGAGAAGGACGTCGAAGAAGTC
TTGGAGGACGAACGCAGACAGCGCCAGATTGCAGAAGCTCGAGTCTCCGCGCTAGAAAAG
GATCTTCAGGATCAGAGACGGCAGATGTCGACAGCCAATCTCTCACCCTCCCGAGCCGCC
GCTGGATCCGCTGAAGCTCGAATAGCCAGGCAGCAGGAGGAGATCGCCCGGTTAGAGGAA
GCATATCGAGCGGCCCTCCAAGAGAACCAACAGCTCATGACGGAGCTTGCGCAGGCTCAA
CAAACGAGCAAACGGCAAGTCACCAACGAGAATGCCCACATCTCTCGTGCAGAGCTGCTT
CGAGGCCTCCAGCAATCCCACGATGCTCTCGGCAGGGATATGTCCGACCAGCTTCGAAAG
CTTGATACGACACCGCTGACGCCTTCGCGTAAACATAATACCGCCTTCGCCCATCCTAAT
GGCTACCCTTCGCCCTCTGATGCGCAAGCCGGCAAACGCCTACGCACTCTTGAGAAAGAG
ATTGACGGACTGCGGCAGCAGCTCGAGGACGAGCGCGAGGAGAAGGAATTCCTATACGAA
CGCGTCAAAGAGCTTCAAGATGGCAATGGCAAGCCCGGTCTTCCGGGCAAGCCTTTCCCC
TTCGAACAGGCCATGTATAGCCATTTCCGACTCAAGGCAAAATCGTTGAGGAGTCAATTG
GATCATTGGCTGGCTATGGAAGACTTGAATAAGGGCGCTGGGGCCGGACAAGGCGTGCAG
GCGGGCCATGCTGGCATGACGGCCAGCTCTTCGGCGCCGTTTACCGAAGATGTGCAGAAG
CTCAAGTACTTGTTGAGTCAATTGGATCCGGATACGTCTCCTCTTCGAGCATCATGA
>gene_sp10056350.1	locus=tig00016136_pilon:501940:503511:+	len:1485
ATGGGCTGCTTCACAGCTGGCTTTGAGCGCCCAAGTCCCATTCAGGAACAGGCGATCCCG
GTAGCCCTCACGGGCAGGGATATCCTGGCAAGAGCGAAGAACGGTACCGGAAAGACCGCT
TCGTTCATCATCCCCACACTCAACCGCATCAACACCAAACTCAACCACATACAAGCCCTC
CTCCTCGTCCCCACCCGAGAACTCGCTCTTCAAACATCCCAAGTCTGCAAGACCCTCGGC
GCACACATCCCCAACCTTCAAGTCATGGTGACCACCGGTGGCACTACACTACGAGACGAC
ATTCTTCGGCTACAGGAGCCCGTGCATATCCTCGTTGGGACACCAGGGCGTATATTGGAC
TTGGGGGGGAAGAATATTGCCAACTTGAAACAATGCGGTATCTTCGTAATGGACGAGGCC
GATAAACTTCTGAGTGAGGAGTTCACGCCCGTCATCGAGCAGCTCTTGGGACTTTGCCCG
CAAGAACGGCAGTTGATGTTATTTTCTGCCACGTTTCCTTGGAGCGTAAAGCACTTTTCG
GATCGTCACATGGTACAACCTCACGAAATCAATCTCATGGAGGAACTCACCTTGAAAGGT
GTTACCCAATTCTACGCCTATGTTGAAGAACGACAGAAGGTACATTGCTTGAACACCCTC
TTTTCGAAACTGCAAATCAATCAATCAATCATCTTCTGCAACTCCACGAACCGGGTTGAG
CTCCTCGCGAAGAAGATCACCGATCTCGGCTACTCTTGCTTCTACTCGCATGCTCGTATG
CTTCAAGCCCATCGAAACAGAGTCTTCCACGACTTTCGCGCAGGCATGACACGAAACCTA
GTCTGCTCCGATCTGTTGACGCGAGGTATCGATATACAGGCAGTCAATGTTGTCATCAAC
TTCGATTTCCCCAAGACTGCCGAATCGTATCTTCACCGCATTGGTCGATCCGGTCGTTTC
GGTCATCTTGGTCTTGCAATCTCCTTGTTGACTATTGAGGATCGTCACAACCTTTACCGC
ATAGAGTCCGAGCTTGGAACAGAGATCGCTCCCATCCCAGCTGTTATCGACCCGGTTCTA
TACGTCTCGCCAGGCTCAATCGACCCCGAACCAACTCCAGCTCCGAAGCAGATTCCTGGC
AGGCCCGCCGCGTCTGTTGCGCCTTCACAGCCACCGGCTGCGCGCGAAGCGGCCCCTCAG
CAAACCCGACAGCCACCCCAGGCGGGCGCTGCACCATCTGCGCCCGTCTATAACAATGGA
CCGGCCCCACCTGTCGCATCCGCAACAGAGTCAGCTCCTTCTCAATCAGATAGCCCGGCG
CCCCAAGCCAATCCAAGAAATGCAAACGGAGGTGGGCGTGGTCGAAGCGGCGGCGGTGGA
GAGCGAGGAAGGGGTGGTGGCCGTAGCAGGGGTGCTGCGGGCGGCGGTCAGAGGGGTCGT
GGAGGCCAGCCTGGCGCCGCGCCTGCGTCGGCACGTGCCGCATGA
>gene_sp10056360.1	locus=tig00016136_pilon:504460:511946:+	len:2220
ATGAGGTGGCGAGCAAAACGGCTCTCCTGCTTCTATGTCAGCCGGAATGAAGAGGACCGA
GCCCTCTCTGCTGCAGACATTGCTGCCATGGTGTCCGACCCAGCCAAGCAGCTGGCATCT
CGAGTGCGACGATCAGCAGCCACCTTAACCGGAACACCACCCTACTGGGCACAGCAGAGT
CGCAATCTTGCTGCAATGATCCGTCAACTGGGCACTCCACATGCTTTCATCACATTCTCA
GCTGCGGATCTTCAGTGGCCAGATCTCCACGTCCACATGCCGGACCAAGCGCTACCAACT
ATGAGCGAACCTGATCGACAACGCATCAATGCCAAGAACGTCAATGAGAACCCAGCAATT
GCAGCTTGCTGGTTCTATCGAAGATTTGAGCTGTTCTTGGCCAAGGTCCTCAAACCCCTG
CTTGGAATAGAGGACTGGTGGTATCGCTTTGAATGGCAAAATCGAGGCTCCAGCCATGTC
CATGGACTGGTTTGGCTCAAGGGGGCGCCATCCCCAGACACCCTTGATATCAACAATCCG
GACAGTGTCCAGGAATTCCTTGACTTCTGGTCCACCAGAGTGTCAACCATCAATCCTGGA
GAGGACATTCCGCCTCATCCAAAGCACCCCTCTGCCCACAGTAGCGACGAAATCATCTTT
CGCTTCAAAGATCTGGCACAGATGCTCAACCGTGTCCAGAGGCACACGAGGTGCACTGCC
TATTGTCTTCGCCGCCCAAAAGGATCTCCTCCCAACAGTCCGCTTGTCTGTCGCTTCAAG
TTCCCCAAGGAGCTGGAGACAGAACTCCGACTGGTTGTCAATCCCAACAGAAACAAGCAA
CTCATCACACCACGCAACGACACCCACCTCAACAGTTACAATGCAGTCACTGCACTGGGA
TGGCGAGCCAACTCCGACATCAGTCCATGCACAGATCCCCGTGCAGTTGCCTCCTACATC
TCCAAGTATGCTTCAAAATGCGAAAAACCATCCAACAACTTTGGCGAGATAATGCAGGCT
ATCTCAACCCGCCTGGAGCAAGAAACATCTTCACGAATTGTCTTCCAGAAGATGCTCAGC
CGCATTGTCACCGAGAGGGATTACAGTGCTCAGGAAGTCTGTCATCAGCTCTTTGGTCGA
CATATGATGTCTGCATCACGAGAGTTTGGCACACTCTGCATACTGGAAAAGAGACAGAGA
CGCCTGAGGCAGAGGCAGGAAGATGAGGGACTGGACCAAGGTGTGGAGGAGCAAGACTGG
CACGATGCCTACTTGGCACGCCAGCCAGAGCATGAGGGCATCAGCCTGTACGAATGGTTT
CAATTCTACCGGAAACAAGGTCGCAACGCCACTCGAAGGAAGCACCCAAAGATCATCATT
CTCTGGCCGCTGTATTATCCATCAGACCCTCAGTCTGAGGATCACCAAAACTGGTGCCGG
GCAAAGTTACTACTCCACCATCCTCATCGACACCCTTCAGAGCTCAAGCTTGATGACGAA
TCCTGGACAGAAGCTTTTTCTCGCTGTACTGAGGACCACCCAGAGGGGCACCAAGACACA
TTGCCCAAGCGACCCATCCGTCAACAACAGGGTGACAATGAAAACGACAGTGACTCAGAG
TTTTCTGAGGGTGAAGAAGTCAATGACCACGAGCTTGATGACTGGCAAGTTCTGGCTGGA
ATGGGCCCTCAGTTTGATGAAGATGGGTGGAATGGGCCACTGCTTGGAGCACGTGATATT
GATACTTCCCACGATTGGGAAGCAGTGGGGAGGGAGTGGGGATCAGATGGTATAGGAGAG
AGGGCAAGCTACTTAGAAACCGAACGCAAGAAGGTGAGCAGTGGCCTACAATCCACTGCA
TACTGTGAGCTGACCAAGCAGTCTCAGCCTTCTGTAGCTCGCAACACTGTCGATCCCCAA
CTACTCAACACCACACAGCGCCTCATCTTTGACAAGGTCTTGCGCCATGCCAACCGTCTG
CTCTCTGGAGAGTCAGTCCCTCAAATACTCCTCAACATCGATGGGACAGCAGGAACAGGC
AAATCCTTCCTCATTGACGCCATATCCCAAGCTCTTCAAGGGCTCCAATCTGGGCAGCAC
AACAATCTCGACTTCAGCACAAATCCCATTGTCCGCCGGCTTGCCCCCACGGGTGTGGCG
GCATTCAACACATTGCTGGTTCAACATACCATGCTGCCCTTGGTCTTGGAGGCTCAATAG
>gene_sp10056370.1	locus=tig00016136_pilon:512360:513010:+	len:651
ATGACCCCTTCCGAGCTGGCCCGCCGTAAGACAAGACGAGACTCGCATGGATCATTCGGC
GCTTCCTCGCCCAGCTTCCAGCCCTTTTTTTCTGCCGAGCGCCTTGCCCAATCTGCGGGT
GCAACGATGGATCCCGGTTTCCTCCGCAGTCTATGGTCGGACACGGGCGCCGATGCGCGC
CGTACACCCATCTCCCCTGGTGCTATCAGTCCCGAGCACCGTGCGGTCGGTTTCAACTTT
GGCCCCGCCACCGCACAGCCCAGTCAGCGTCAATCCCTGCTCACGCAGCAACGTAACCCC
ACCAGTCCACAGCGATTCATCCGGGACCCGACCTCTCCTCACGCAGAACGGATGGAAGGC
CCGTACCTCCGCCATCCGCCCTTGCCGTCCAGCCCTTCGGCCAAGGCGTTGCAAGAACAT
GCTCCAGGGCAGAGTCTGCCTGGAGGACTCGCAGGCGCCCTCTCAAGGTTACACATGACT
TCGCCGATAGGGCAACCCCCAGCCAACACCTCATACCCTGTTGGCCGAGAGTTCAACGGC
GACGACGAGCTCACGCCTCCTGGCAATACAGTGCCTCTGCCTTCATCGGGCTCCGGGACG
GTCAGGGGTAAGGAAGATCAGGAGGAGGGTTTGTTCACCATGGACGGATGA
>gene_sp10056380.1	locus=tig00016136_pilon:513806:515789:+	len:1590
ATGCTCCTTGCTCTCCTTCTCCTCTCCCTCGCTGTGCTCGGCCACAGTGTCGCTTTTCCA
TGGACTGACCGCCGGGCGTCGGGCTCGTGCACCGTCACTGTGGCCGGCACGACCGTGCAA
GGGACGACGACGGTCGCTGGTGCATGCCGCTATGTCGTCAAGTACGGCCAGGCCACCCGA
TGGGGCGTGTCCACCTCGCCAACCGCCCTCACGGTACATGGCGGCTCGTTCACCCAAGGA
TCTGCCTCCCAGCCGGGTCTGGACGCCTCGCTGCTGGCTATCAAGAGTAACATGGTCGTT
GTGGTTCTGCAATACAGGTGGGCACAGCGTGACCTCCTGTACACTGCGCTGAAGTATAGA
CTGGGTGTACTGGGCTTCCTTCCTCCCACAGAGGTCTCCACTGCGGCCGACCCGAACCTC
GGACTGCAGGATGTCGTGTTGGCCCTCGGCGCGGTGAACAAGTATGCCTCCTACCTCGGC
GGAGACAGCTCCAAGGTCACCATCGGCGGACAGAGCTCCGGCGCTACGCTGATCAGAGCA
CTATGGGGTACGCCTTCTGCAAAAGGCTTGTTCCGAGCCGCGATTCTCCAGTCAGACCCC
ATGTCTTATGGCTTCGCCCCGCCCAACGTCACTGCGGCACTCATCACTGCCTTTTACTCC
ATGTCGCCCATGAGCGCATGCACGACGATCGACTGCCTGAACAAGATCTCGGCGTCCGAC
TTGATCAAGGGCCAGGATCAGCTTGTCACCACTGCGCCCTTCACCATCCGAGGTGTCCCC
TTCTCGCTCGCCATTCGGCCGACGTATGGCACACCTACCCTCTCTGTCGACCCGACCGTC
CAGCTCTTCTCGAACACCCCTTCCCTCACTTATCAGCCCACGAGCCTGCCGGTTCTCCTC
ACGACCGTGCGCAACGAGTCCGGTGCCGCCACGGATCAGCTGTTCCCCTCGCCCGTCTCG
ATAGACAACACGTCCTACCTGACGACCATGTCCGAGCTCATCGGGCAAGACCGCGCGCAG
AGTATCGCCGGCAGCACGTACTATGCTCTCAAAGGCAGCGGGTACGGCTCCGACGGGGAC
ACGTTCCGCGAGACGTTCGAGCACGCAGTGACGGACGGGATCTGGCGCTGTGCCAACCGG
TTTGTGGCGCAGCAGTGGGCGGCCCAGGGCGGGAATGTGTGGGTAGGCGAGTGGCACCAG
GGCGTGTCGTACCCCGACAACACGGCGGGTTACTGCCAGAAAGCCGGCGTGGTATGCCAC
GAGGACGACATCTTCCCCACCTTCCAGAACTCGACAGCATCATCCACGCTGGCGCTCGAA
TCGACCGTGCTCGACGCATGGGTCAACTTCATCTACAACCAGAACCCCAATACCTCCAGC
CGGCATCGACGGTGGCCGCGCTGGCTGTGGTCGTGGTGCTGGTGGAAGAGAGACGCGGAG
CAGTGGCCGCAGTACGGATCGGGCTCGACGTCGCAAGGGACGGAAAGCACGGCGCAGATC
AAGTCGATTGGCGGGGACACCGTTGCGGCGTGTCCGCCGGACGGGTTCTGGGGTTCGACA
GTCAAGTTTGACTGGCAGCTGTACGGCTAG
>gene_sp10056390.1	locus=tig00016136_pilon:519171:519575:+	len:357
ATGTCCAAGGCTGCACCCGACAAGCAGCCCCTTCTCCCCACTCATGTGAACCACTCTTCC
TCGCATCGCCTGTCAACGACCAGGGTCTCGTTCCCGTCATCTTCGACTACAGCGCTGGCC
AGGGATTCCAATGAGCCTTCCTCCGAGCCCAACAAGCCGGCGGCAAAGTCTGGATCACAA
GTGGGACTCCTGGGTGCAGAATCGCAGAAACCAGGTATCCCCAAGGCGACATGGGAGTTT
GTATGGTCCGAGACGAAATGTTATGGCTCTTACATTTTACCGGTCGTGGCCGTGTTCGGC
GTCTTGGTCATTGGGATCAGCCTGATCGTCGTGGGCAAGAAGCAAGACTGGTTCTGA
>gene_sp10056400.1	locus=tig00016136_pilon:519638:521270:-	len:1245
ATGTCCCAGTTCCACAAGCACCGCACAGAGCAGCCCGAGAGCGTCAAGAAGCTCGGGCTG
GCCAACAAAGGCTGCACCCTCGTCGGCCTCGCCAAGGTCGAGATCCGGGATATTCCCGTG
CCCGTCCTCCAGCCCGATGGCGTGCTTGTCAAGGTCGTCTCGACCGGTATCTGCGGCAGC
GATATGCACGCATTCTCTTCTGGCGGTGTGGGCGGACGGCCGATCACCCAGCCCGTCATT
ATGGGTCACGAGTCCGCTGGGGAGGTCATTGCTGTCGGCGAGACGGTGACGACGCACAAG
GTCGGCGACCGTGTGGCTAACTACCTCTACTGCGGTGCGCCCAATGCCGAGGGATCAATA
CAAAAGTGGGTGCATGTTTTCAGTGTTGCAGACGCCGTCCTTACCGTTAGATACTTCGCC
CTTCCAGCAGACATGGCTCCGAAGATCCCGGATAACGTCGGTTGGGACGAAGCTGGGTCC
ATTCAGCCTCTCGCGATCGGTGTGCAAATCGGCAAGCGATGTGACATCCGGCCTCACCAG
ACCCTTGCCATCATGGGGTGCGGTCCTATCGGTCTGATCACAGCTGCTGTGGCACATGCC
TACTCGGTCAAGAAGATCATCGGCGTCGACATCAACCCTGCCCGAGTCGAGTTCGCCAAG
AAGTACATCTCCCCTCTGACAGGCAAGCCCATCTTCGACCACGTCTTCCTCAACACCGAG
CTCGCGCCGACATCCAAGCCAGCCGCAAACGGCTTGGAACACGCCCTGGGCGAGCACGCG
CACGGCGCAGACGCCGAGCCTGCCACGGGCGACGCCCACGGCCCTACGCCTGGGGACAAG
AAGTGGCTCGCTGCTATCGAGCGAGCTGCAGGCTGGATCCGGGAAGCTGGCCTGGAGGAT
GAGGAGGGCGTGGATCGAGTGGTCGAGGCTACTGGGTGTGAGGACTGCTGCCTGCTCGGT
ATCGCTATTGCCAAGCAGGGCGCCACCTACCTACAAGTCGGTCTCAGCCATATTCAGACC
ATGCTCTGGCCCAACATCGCCGTCACCAACAAGGAGCTCGACGTCAAGGGCATCACCCGC
TATACCGCCTCTTGCTTCCCGTCTGCGATCGAGATGCTCGCGCGTGGCGTCGTAGACCTG
AAGCCCTTGATCACTGTAAAATTCCCCCTCGCGCAGTCCCAGCAGGCCTTCGAGGCGGTC
AAGGCAGGCAACGACATCAAGGTCATCATCAAGAACCAGGAGTAG
>gene_sp10056410.1	locus=tig00016136_pilon:521724:524809:-	len:2352
ATGCACGCAGCGCATTTGGTGCGAGAAGAATCGACAAAGGAGGAACCGCGCTTCCTGATC
TGCGAACAAGACGACCGCCGAGCGACCTCGTTTCTCTCTGACCTTCGCGAGAAGGGCGGC
GCCGAGCTGGCGGGCCGAGTAGACCGGGTGGGCAATGGCAAGGAAATCGCACGTGAGGCC
GCTCGAATCTTCACCATGCTCCCCTCTACACCTCAAGTGGAGGCGGTCTACCTCGACGAG
CATACAGGGCTGCTTGCCGGTCTGATCGAGGTTCCAGCGCAAACGGCGCCCTTGCTCAAC
TCCGAACCTCTACCTGGAGCCGCCGATGCCAGCAGCAACCTACACACAGTCTTGGTCGAT
CAGACAACTCTGGACCCTACAGCAGCTAGGAGTGTCGCCAGTAAAGTGTTGGACCGGACA
GATGGCAGGGCCGTCATGCTAGATGCACCCGTCTCCGGCGGGGCTGCCGCTGCATCTCTG
ACCATCATGCTGGGTTCGCCCAGTCCAGCAGCCACTGCTCTGGCAATACCGCTCTTGCAG
ATGATGGCGAGGCCAGGAGGCGTCATACAGTGTGGTGGCAGTGGAAATGGGCTGGCCGTG
AAGGTGTCCAATAAGTATGCTCTTGGGCCGAGCGAAGTACGATGGAGACTGATAGGCAGT
CTGGTACTGGCCATAAACCAGGTCGGCTTGGCAGAAGGGCTCGCGCTGGGTCGCTCGCTT
GGCGCGGACCCGCAATTGCTGCATGAGGTCTTCAACAGCGCGACTGCGCAGTCTTGGTCG
AGCAAAGTGAATTCGCCCCTGCCTGAAGTCACTGGCACGCCCGGGTCGAGAGGCTACACG
GGAGGCTTCCAATCGAGACTGATGCTCAAGGACGTCGGCCTGGCTCTTCATGCTGCACAT
GGATATGATCTGCCCACGCCCCTCGGTTGGGCCGCGAAGAGTGTTTACGAGTCTGTATGT
GAAGACGAAGGTGGTGACATGGCCACCAGAGATTTCAGACGCGCACAAACCACGTCCGCC
CCTTCCACGTCCCACCAATCATATCACCTCTTTGGCGAGACCTACCCCAAGGATGCCTTC
TCCAACACGCCCCCAGCAATCTTGTCCAAGCTCCCGCGCAAGCTGCACACCTTACCATCA
CATCCCATATCTATTTTGCGCCAGACCATCGAATCCCACTTCTCCACGTTCACTTCCCTG
ACGCCCGCCTCACCCATAGTGACGGTCCACGAAAACTTTGACGAGCTCGGCTTCGCCCCT
GATCATCCTGGGAGAGCTCTCACAGACTCGTACTACCTCAACTCGGAACATATGCTCCGC
ACGCATACGTCCGCGCACGAGGTTGGCACGTATCGGCAAGGGCTGGACCGGTGGCTTTTG
ACGGCGGATGTGTATCGCCGGGATGAGATCGATGCTTCCCACTACCCGGTATTTCACCAG
ATGGAGGGCACCCACGTCTGGCCGTCCGATCAGCTGCACACTCTGCCGGAGCTCAATGCA
GCTTTGGCGGCTAGTCTGGAGAAGTGTCCACTGGTGATTGAAGACCCCACGGTGGTGGGC
GAGAGCAATCCCTATCAGCCGCAACACGACCCCGTTCATGCGCGCGAGATCACACAGCAT
CTCAAGCACTCTCTCAACAGCCTCATCTTCCGCTTGTTCGGCGGGGCAGCGACCAAAGAC
GGCGAGCCTTTGAGAGTCCGATGGATCGAGGCTTTCTTCCCTTTCACAACCCCGAGCTAT
GAAGTCGAGGTGTGGTGGAATGGAGCGTGGCTCGAGCTTCTGGGATGCGGCGTCGTCATG
CAGAAGACGCTGGACCAAGCAGGCATGTCTCACAAGTCAGGCTGGGCTTTCGGGCTCGGT
TTGGAACGAATAGCAATGGTGTTGTTCAACATCCCGGACATTCGTCTCTTCTGGTCGGAA
GATCCTCGCTTTACATCTCAGTTCTACCCAGGCGAGATCACCTCCTTCAAGCCGTACTCC
CGCTACCCGCCCTGCTACAAAGACATGTCTTTCTGGCTGCCAGCGGCCGTATCGGCGTCG
ACACCTACTGGTGTGGGAGCCACGGCTGCCGGAGGGAGGATCCCGGCTGGTGAGGTGACG
CAAGACATCACACAAGGTCGACCTTTCCATGAGAACGACTTTTGCGAGGTTGTGCGCGAG
GTCGCGGGCGACCTCATTGAAGACGTGAAGCTCATCGACGACTTCAAGCACCCAAAGAGC
GGGCGGCAGAGCAAATGCTATCGCTTGAACTACCGCAGTATGGATAGATCATTGAACAAT
GATGAGGTGAACGCTTTGCAAGACCTGGTACAGCAAAGGGTTGTGGCCGAAATGGGTGTC
GAGATGCGGTAG
>gene_sp10056420.1	locus=tig00016136_pilon:525629:529901:+	len:3921
ATGCGAAACGAGCTTGAAGGGGTACATTCCACGGATGGACAGCGACATGGTTCGCTGCGG
CTTCACCTTGATCCTCGGATCGGATTCGAGTCAAGGCTACAGAAGGCTTTGGCCGACGCG
ATGACCCTGCAAGTCAGAGCGGACGCTTTCGAGTCTTTAGGTTCGCTTGCTGGCCCCTGC
GATCCCGACAATACGTGCTCTAGCGACGAAGATGAAGAGATGCGGACGGCGTATGAAGGG
TCGCCCGAGACTCTGGCCGCCTCTACCCCATCTCCTTTTCTGCGACATACGAAGTACTCC
GTCCCTGCTCCAGATGTGGTCCGCTCGTCCCCGAGCAGCGAGAGCAGGTCAAGCAGGAAA
CGGCCTTCCAGCGAAGACTGCGCCGGTGACCTTCCTCCTACACCGCGTCCTCGACTTGCG
GCGACCTCAAGTCGAACATATTCGGCTGCGAGCACGTCGTCCACATCTAAAGACGCGAGG
TCATCTGCATCATCGTCCGTTCTGGTCACCCCTCAGCACTCCGTCCTCGTTCCTCCTTGG
GACGGGTTAGATAAATCAAAATCCTTTCCAACCGAGCCTAAAGTGGGTTCGACTCAGGCC
CCAGCTTGGACGCCGGTTCCTCCTTATGATGAGACAGAGCGCTTCATCGACATCCTCCCA
CGATGTCCGTATCAAGCCATGCTCTACAAGAAGGACATCAGATTTCATGTGCAATGGCAA
CTAGAGAGGGAATTGTCGAAATACCCGACGCTAAGCTGGGAAGACTTCGATACGACCGAT
TTTGACGAACTACGAGGTGACGCGGCAGACGCGGAACCGAGAATTCGCCCGCTGCTGGAG
AAGGTCGCGCACCGAAAATTAGGTGACGAGACGAACATCATCGGCCCGGAAGGCATCGCT
GCTGCAAACCTGTGCCAGCGACGAGCGAGTCTGCTGCAAGAAGTTGATGTTGAGGAGCGG
TCAATCCGATCAGGTGATCTGGCGGGCTGCGGTCAGGACAACAAATTCTGGTATGGCGGC
AGGGTAGCATACACGGTCATCGTCGAGCCCGTATCTCTAAGATCGGCTGCGTGTATCCGA
TCTGCTCGCGTCGAGGATCTGAGATACCCAAAGGCTCCCCACGTCGTTGCCGACCGGCCC
TCAATGAGACTTGGGCCATTGGATGACCCCGAGAATCCGATGGGTCCAGGACCGTCTTTG
AAAGTCGAATCGAAACGTCTTCCCTTCACCATGAGTTTACGAGCACCCGAAATGCCAGGC
AGATCGTCTCGACTGGCTCGAAGATTCGGTTCGCGACGGATTCTCAACTTCAGACTCGTT
GATTTACAGGACAAACACCGCGATGCAGTCATCAACCTGTTTATGGGACGGTGCTTCGTC
CTATTTGGTCGCACCTATCGAGCTCTATGGGCACCTGCTGATCGTGACATGGTCTTTGCC
ATAGAAACAAACGATGAACTGCCTGGAGTAACGTCTACGGGCCGCTTTCTCTATGAGCCA
AAGATGCTACCATTCAATCAAATCTTCATCATGTTCAATCATCCGAGACTCAAGCCATCC
CAAGCTGTCGCGAAATGGGCCGCCAGACCGCAAATATTGTTCTCCGATTCAGTCCCTGCA
GCAAGGGTTGCCCCGGATGCCATTGGTCAAATCGATGATATTGTCTGCGCGTCAGCAGAG
GGCCGGCCGAACACTGAGGAGATTCTCACAGATGGCTGCGGCTGGATGTCGGAAAGCCTT
GCTGGTCGTATATATGGGCATCCGGATATCCGTTCCCCAGCGGGTAGACCATCGGTCGTC
CAGATGCGCATCGGTGGCTCCAAAGGCCTGCTTGCATTGATGAGCCCAGCTCAGGCTCGA
CAGTTTCCGGGCAAAGACGTGATCTTGCGGCCGTCAATGATCAAGGCTCTCTCGGCTGAG
GAATGGCGGAATGATCCGTCTTTGTTGTTTGTCGACATCCTTCGTTGCGAGAGTCTCAAG
ATTGGGACGACCTTGTCCGCCGAGCCGATAGCCATCTTGGTCCATAACGGAGTACCTGCG
TCATTGTTCTGCGAGCGATTAAGGCAAGGCCTGGAATCATTGAAGGACGAGTTCACCGCC
CATGCTCTGCCAAACGAAACGGAGGCGGATGTTCTTAACCGTATTGCTGCGAGTTGTTTT
GGCCGCGCTGGAGTGGGCGGCGAACGCAAGAAACGCACTGTGATGAATGCAGGCATCTCA
ACTCGCGCCGCCGGCCTGACTTGGGAGTCCATGGAATCCACGGACGACATGGAGGATGAC
GCGCTGCCACCTCTGATCTTGCCCTCGGAGCGATTCGACGTCGATCCGGTCAGCGGTCAG
TCAGGCTCTATAGCCGAAAGTCTTTTGGATGCAGTTCTTGCGGGCTTTCACCCGCTCGAA
TCGGCGTATACCGGAGCCAAGCTTCACCGACTCATGTCTGCTCTCACCAATAAGGGTATC
CGCGAATTTAGGATACCAGTCGAACAGTCAATCTCTGCCTTTATCGTCCCTGACACCCTC
GATGTCCTCCAGCCTGGCGAGATCTTCGTTTCGTTCTCGAGCAACGCGCCAGTTGACCCG
GATACTGGGTGTCGCATTCCCCACCTTGAGGGACCTGTAATTGCCTTCCGGTCGCCTTGC
AAGCTTCCGACCGACATCCGCAGATTCACGGCCGTGTATCGGCCAGAATTGGCTCACTTA
CGAGACTGCATCGTCATGTCCGCCAGTCGGCATTGTAAGCGCTCTCCGGCGTCTTTCTTG
GGCGGAGGGGACTATGATGGCGACACCGTTCAAGTCATATGGGAGCCGGAGATAGTGTCA
AGCTTCCACGACGCAGATGACGCGATCGCAGATACACCGTATGACTTTGAGAAGGACAAC
TTCGCCAAGCATGTGGTCAAGTGCGGCGATTTCCTCGAGAGTCTTTCGAGTCATGATGAG
GAAACTAGAATCGTCAATTATCAGACGTTCTTGTTAGCAGCTCTTCGGGATGAGCATCTG
GCGGGACTCTACTCGGACTTGCATGGCAATGCCGCATACAGACTGGGATACGGTCACCGC
AAAGTTCTACGCTTGGCACGGATGTTTTGCCATGTACTGGATGCGTCCAAAAGCGGTCTT
CGGCTCGTGCCTGGAGTGCGAGAGGCCGATGTTAAAGAGTTTGCCGGATCTCTCAGATGG
CGTATGTTCAAGAAAGACATGCCGGATGTCGACAATCCTGTCTTCGTCCGGAGACCCGAC
TATCTGGGACCTTTCGTTATGGACCAACTCATTGCGGTTGGTGAGCACGCGCGAGACGAG
GTCATGCGTACCTTCCCACTTGAAGTGGCTCGTCGAAACCAAGCGGACTATGACGATTTA
TCACCGCTGTACCTCAGAGCGAGGGCACAAGGTGTATCAAGTGTCGAACTGAATGTGCAG
CTCGATCTGCTTGAGCAACATGTTAGATGCTGCAAGTGGATCTGGGATATGATCCGGGCA
AGGCAGCTCGACCGCACGGCCAGCATCAGAGATGTCTATCGTCGCCTCATGAATGGCGAA
CACGTGGCCGTCTCTTCGCGAAGCGGGGCGTCAAGGACACATACGCCCAGCAAGAAGGCC
AAGGCTCAAGAGAGCGAAAGCGACCTGCTCATGCTCACGCACATGCGACACTTGGCGGCC
GTATGGAGGGACGGCTTGACACCGGATACGGTCCCCCTTTTGTGTCATTTTGGGGAGGAG
AGATCGCTGGCACGGATGAAAATCTCTTGCGCTGTGGCGATCGCTCCATACCGGCCGAAA
CAGCTCATTCCATTTGACGTGGACTTTCTGACCACATGTCAGATGAAAGCCGAAGCTCGA
GGAGCCGCGCGGACCATCGGTCAATCCGCGTACATCGCCATGAAGCCGACAAGCACAAAC
CGCTGGAGTGCCCGAGCATGA
>gene_sp10056430.1	locus=tig00016136_pilon:530194:531311:+	len:900
ATGCCGCCTCCTGTCTCGGATCACCACACGCCTTCCTCGATTACAGCATGGACGGCCGCC
CGACGAGCGGCAGCAGCGCGCCTGTTCCGGATCAAGCAGACCGAGGCCATCATGCAGGAG
GCCGCCATCGAGGAGAAAGCCGAGGCGGACAGCAAACCGCGAGAAGGGTCGAGTAGACCC
AGGAAACCGAAGCCGCACGAGGTGCATGCCGCCTACCTGGTCGATGACTTCGTGAAAGAC
CGTATGCCGCAACTCGTCCTTGTCCTCGAGACATTTGCACCGGTGCACCGGTCTCTCCCC
GCCATGCTCCTCATTCACTTCTTCTACTGGTACGCTCCCCTTTTCACCATCATCCCTAGC
GGAGGCGCCGGGAGGGGAAAAGTACTGAGGGCAGGTGGTCTGCGCCGTGGTACCTCCATT
TCCTGCTCCCGTACCCGGTCATCTACGTCATTCCTATGTGGTGCACCATCGTCTCCCTCC
TGGAATGGGAAGACCAAGACCTCTGGTCCGCAGGCGTACTGGGCCATCATGGCCGTCGTC
GAGTACATCGAGTTCCTCATGTTCGGCAGCACCATCACCCTGACCTGGTGGCCCAAGATC
AAGGCGGTGCTGTGTTTCCTGTTGTACTCCAAGTCGGTCAGCGAGACGCGCGAGACGGAG
AGGGTGAACAGCCGCAAGGAACTTGTCAAGGAACAGATACAGGTCCCGGAATATGGCGCT
TTGATGCTCATCAAGATGTTTTTGCCGGACCCGCCGAAGGATAAGGAGGCCGAGAAGGAC
GAGAAGTTGAGGGAGCGCAATTTGAAAGAACAGGAGAAGGTGAAAGAGAAGGAGAAGGAG
GAGAAGGAGGCGCAGAGGGCGAAGGAGAGACTCGAGGCGCGAATTCAGGCCAGGCAGTGA
>gene_sp10056440.1	locus=tig00016136_pilon:531562:534833:-	len:3051
ATGGCCGAGGTGTCCCCGCTTCCTTCCTCGCCGTCCCCAGCCTTTGACGAGCCTCGCGAG
CGACCGTCACGGCCTCTATCCGAGATCTCAGAGAACGAGGACAAGCGACGATCGAAGCGC
TCTTCACGACTATTGGAGCTGGAAAAAATCGACCGGACAGATGGCAAGGACAAAGGAAGG
TCTCGGCCCACCAGCGAGGTGCACGACGAGAACACGCCCCCAGTCTCTGCACTGCCAAGC
GGGCCAACTACCCCCGTCGTCTCTCAGGGAGGACTGAAGACACTGTCCATCAATCTCCTT
GATTACGCCGCGAAGCAGAGGCAGGAGGCCGCTGGTCCGAGCCAACGCCCAGTGGGCATG
GCCTTGGACAGCGTGTCGGAACGTGTGGAGAAGAGCCCAAAGATCCCCGTGGAATCAGAT
CCTCAGGAAGCGGGAGGTCAAGCTCATATGGAGACTTCTGCGTCAACCCTCACTGCCGGG
CAGCCATCGGACCCGAAACCTCAACCCGGGCACGAGTCTCTCATGACTTCCCACGAAGAC
GATGTTGCTGAGGCTCCTGTACCTCTCGGCCGCGAGCTGGCAGGCAGTCAGGGGAAAGCC
CTGCCCGATCCTCCAGAGGACCAGTCGAAACTACCCCTCCCTACGACTGATGGCGTTTCC
GCTTTGTATATTGCGAAGCGGGCGTCCCTTCGGCCCTCTCCATTAGGCCCCACGTATGCC
GACGTCTTGAAACCGCTAGTTTCCCCTACCATGTCGTCGGAAGATCGCACATCCTCCGAT
TCTCTGCGATCATCCTTTGAACATCTGAAATCCAGCACAAAATCCAAGCCCTCGTGGCTA
CGGCGAGCAAGCAATACTGCAGCAGCCGGCCTTCGGGCAAAATCACGTTCGCCGGTATCC
AATGACGGCTCCACGTTTCCCGCGTCCTCTGGTGAAGTCCCCAAACCGCCATTGCCAGAC
CGAAAGGGCAAGGCTCCGGCCATCGAGGCAGTCGACGATCCATCGCCTGCCACGGACGAC
GTCGTCAATGCACAACCTGAGCGGCGACCAGAGCTCCCTCCAAAACGGTCGTCGTACGCT
AAAGTCGCTGCTGCGCGCAGCAAGCTTGGGGAAGGTCAAGGACAACCCGCCTTCTTGCCA
CCGCCCCCATCACATCCATCGAGGGAGAATATCGGCAATATACGAGGCAAGATAGCTGCC
TGGACATCGGCTGCTGGCTCGACGTCTTCCTCCTTTATTCGATCCTCTTCGTCCGCCTCC
TTGGCCCTGTCAGCGCGATCAACGGCCGCTTCTTCATCGAACTTCGTTCCACGGCAAAGG
GAATCCAGTGGTCCGCAGAGAATGCTGGGGCATGCAGGGTCAGCAGTTCAGAAGGGCTGG
GCTGGACTTCGCACTCGAGGTGTGACTGGCAGTATTAGCTCGCTAAGCCAGTTGGGTCAG
TCCAGCAGGAGGGGTTCCAGCGGGCCAGGGGGCTCGCTGGAAGTCAGCTCGAGCTGGGCT
TCAGGATTAGGGCGAAGAAGCAAGGACAAAGCTCCGCTTGCAGAAGAGGAGCTCAGAGAC
GAGCCTGTCTGGGACGATGGTGTTGTGAAGCGGGCAGCTGGCAGTGAATCTGGGCGCGTC
TTTGGTCAACCGCTCATTGAGACCGGCAAGATGTGGGGAGTGGAGCTTGCTGCGGACATG
GAGGATGGCGAACTTGCTGAGCTTGATCGTCTGCGTCAACAATATTTACCAGCCATCATC
GTGCGGACCGTGGATTACTTGACTATCTGGGGTCCAAAGGAAGAAGGCATATTCCGAATC
AGCGGACGGAGTAGTCATATCGCCAGGTTGCGCAAAGAATTCGACGCTGGTGCCGATTTG
GATATAACTAGCTGTCATCCGGGAGATCTGGATCCGCACGCTGTCGCGGGCGTGTTCAAG
CTATACTTGCGGCAATTGCCCCACCATCTTCTGACTGATGAGCTCGCCGATCAGTTTGAA
CGTTACGACCGCGCAAGTGACAGAGACCCTGCCGATTTGGATCGCCTGTTGCATCGGCTT
CCTCCTGCTCACTGGTGTCTGCTTGCGGACATAGTCAATTTACTTGCCCTCATTCCGCGG
CATGCCGACGTGAATCGCATGACACTCCATGCCCTGCGAACCTCGCTTGGGCCTTCCCTC
AATCTGCCTGGAAACCTTGCGGACGAGTTTGTGCGCCGCCGCGAAGAGCTGTTCTCGCAT
GCCCCTGATTCGACCACCTTTGATGCTGTCAGCTCTTTGGTCGACTTCGGCGACTCTCCT
ATTGAGCCGCCTCTGGTGTCCGCGAGTTTGTCGGCTCCTCGGCCAGAGTCTCCGCCGCCG
GTCGACGGTAGCGTGAAAGCGAAGACCAAGCGGAACCCGCCTCGGATACCCAGTAAACCA
AGCCTGCAGCGGCTCTTCAGTGGGGCGGCCGGTCTACGTACAAACGGCAGCTCAGAGAGC
CTTCGTCGCAGTTCTGTCGTAGAACAAGCACCACCACAAGTCGACCTGAAGATCTCGCCC
ACTTCTCCCCTACCTACCTTTGCGTCTGAAGCAACCCCTTCCTCTGCTTCCTCCCAGCAC
ATCTCGGATGAAACGCCTCAAGTCTCATCCGGAACGGTCAAGGATCGCCGCAAGCTCTTC
TCCGAGGCTGTCGCCAGAAATGATGCTCCACCCGCCACTCCGACCCCAATTGCAGACAAA
TTCCAAAACTCGTCTCCGATTTTTCCCCCGCTAAGGCAACCCAAATCCTCCCTAGGGTCA
ATATCGTCATCGGCATCTGTGCCCGTGCTCACCACCTTTGACGGCAAATCAGACCATCAA
AATCCAGCATCCATCGTTCGCAGGGGACAGCCGGTCTTCTTTCAGTCTGGGGGACCGAAG
CATAATCGCTCGACCTCAGCTGTCAGCCTGAAACGCAAGGAGGATGGTGAGGACCAGGTG
GAGGAGCTGGAAGATGCAACACGCGCCAAGCGGCTCTCTGCTGGGATGGGCTTGAGCCCC
TCGGGCGTGAATGTTCGCGACGCTGTGCGGGCGATGGAGATGACCGCTTGA
>gene_sp10056450.1	locus=tig00016136_pilon:543150:547498:-	len:3672
ATGCCCGCGACGCTCTACCTGCGTCCCTCCCCTCGGGCATTCTTCCTCCTGACCCCGACG
CACGCTCTCGTCTTCCGTCAGCCGGATGCGACCGAATCCAAAGCGTCCCGCAGCGTCGTG
GTCGCCGAGTTCCTCCCGCTCGATGAGGTGGACGTGCGGGGGATGGTCATGGCCAGTAGG
GGCCGGACGGTTGAGGGCGTGCTGGGCGTGACGAGCGTGCCCAGTGGTCAGCTATCTACC
TTCGAGCCCTCACAGCTGATAGCTAGAGCGCTCGCCGATCCCGGACATCTTCCTCCTCCT
ACTATCGAGCTATTCGCCCCTGTCCCCTCTCCTCCCCTCTTCGTCCCTCCGCCCAGCCCG
CATCTCGTCGCCTCCATCAACTCTGCGTATCCCATCAACGACCTCGAAGATGGCTATGAC
TCCACTTCTCTGCATTCAACGCAGTCGACCACTCAGAGTCAAGCGCAACAGCAGGGTCTC
GAGCACCCGTGTATGGGCATGCGCAAGTACCTCGAGTCAGGCAGCTTCTTCTTTGCCGAA
GAATGCAAGTGGGACATCTCGACACGTATGGGAGATGCCAACTGGGTCCATGCAGAGCAG
GGCCGCGCGGGACACCCGCTGGAGACGTTTGATGAGAGATTCGTATGGAATTCGACCCTC
CTCGCCCCCTTATTGGCATTCCGGTCGGGCTTGCCCCCAGACGTTCGTCAAGAGCTCGAC
GAGCAAAGCGTGATCGTGCCCATCATACAGGGCTTTTGCGGCTCTACCCCTGTCAGCACC
GGCGCATGGTCCGCTGACGGCCGACCCGAAGTCGCCGCTCTAGGCATAATCAGCCGGCTC
AGCTGGAAACGAGCAGGAGCTAGATTTCGAACGCGAGGGATCGATGACGACGGACAAGTG
GCCAACTTTGTCGAGACAGAGGTCATCCTTGCCACAGACAGTGTCTGCATGAGCTATGTC
GAGATCAGAGGAAGTGTTCCTCTGTTTTGGCAGCAGCCCAGCACCGGCATTCAGACACTG
CAGCAGAAGGTGGAGATCACTAGACCCCCGCAAGCCACGCAGCCAGCTTTCGACAAGCAC
TTCATTGAGCTATTGGAGCATTATCACTCGGTGCATGCAGTCAATCTGCTCGGTCAACGA
GACGCCGAAGCGATGCTTTCCGCCGCATACTCGGATCATCTAGAGCAGCTGAAGGAGACG
CTTGAAACGCATCCCCTTGACGAGAAGGCCTTGTCAAATCATGACACCAAGGGTTCTGTC
GATCTCACGGCATACGACTTTCACGCGGCGATACGAGCAAACGGGCAAGATGCTCCCAAA
TACGACTTCTCGACCAGACTGCGAGGTGTAGTAGATTCTACAGAGAGATTTGGCTGGACG
GCGATCGACGCGTCCTCCGGACAGATCATAGAGAAACAGCAAGGTGTCTTTCGCGTCAAT
TGTCTAGACTGTCTTGACCGCACAAATTACATTCAGGATGTCATTTCCTCTATCACGCTA
GCCAAGTTCCTCCAGTCCATAGGATCGCCTCTGCAGAACAATCCCACCTTGTGGTCGGCG
CATCGTCAGCTCTGGGCCGACAACGGAGATCGTCTCAGTAAGATTTACGCGGGCACAGGC
GCTCTGAATACTTCGGCGACCAGGTCGGGCAAGAAGACCTTCGCCGGGCTGTTGAGTGAT
GCAACGAAGAGCGTTGGCCGAGCATATATCACCAATTTCCAAGACAAGGGCAAGCAGAAC
GCCATCGACTTGCTGCTTGGAATGATTGCCGGACAGCGTCCTGTCATCCTATTCGACCCG
ATTGGCGATTCAGTGCAAACAGCTCTCGCCGCTAGGGTCGAAGAGTATTCTCAGGTCAAA
CCGTTGACGATCTTTTCGGGGACATGGAACCTCAACGGCGTCCCGCCGCACGAATCTCTT
AACGATTGGCTGTTTCCTCCCAATGTCCCGGATGCCGATATATATATGATCGCATTCCAG
GAGATTGTGGAATTGACCCCTGGACAGATCTTACAGACGGACCCGGCAAAACGCCGCATG
TGGGAGCAAGCTATCATGGACTCCTTCAATGCTCGTTCCGGTAAACATCCTCAATACCTA
CTTTATCGGTCCGAGCAGCTTGTCGGGACAGCTCTCATCGTTGTCATTCGAGCCGAGCTC
ACATCGGGCGTCCGAAATGTCGAAAGTGCGACCAAGAAGACCGGTCTACAAGGGCTGAGT
GGGAACAAAGGTGGAGTCGGCATCCGTCTTGACCTCTTTGACACAAGTATCTGCCTCATG
ACGTGTCATCTGGCCGCTGGGCAGAGTAATGTGGCCGAAAGAAATGCGGACTATCGCACG
ATCTCTGAAGGCTTGAAGTTCTTGAGGGGCAAGATCATCGAGGATCATGATATCATCATT
TGGGCCGCCGACTTCGTGAAGACGCTCCTGTCCGATATGGGCCGCCAAGCTGATGCCCAG
AATTATCGAGTTGCGATGCCGAACCTCGATGTGCGGGCTTTGGTGGAACGAGGTGACCTG
GATGCTTTGATCGGTGCAGATCAGGTGAGAGCGATCATTGACCTTGAAGATTTGCTGATA
GGTCAAGCTCAAACAAGCAATAGACGATGGGGAGTCAGTGAAGCTCAAGCTCGATTCTAC
ACAGAGCTCACCCCCAGCGACAATGGGACGGATACCTATGATACTAGCGAGAAGCAGCGC
GTACCTGCCTGGACAGATCGGATATTATTCCGTGGCGACAATCTCGAGAGCTACGGCCGA
GCCGAGCTCCAGATGTCCGATCACAGACCAGTTTATGCTGTCCTGAGAGCTGCAGTCCGT
CAAGTTGACGAGGCGAGGAAGAGTCAAATAACTCAGGAAATCATGCGATCCATTGGAGGC
AACCCAGGAGGCGATAGACTTGACGCAAGAATAGAGCGCGGAGCCAAGCAGGGCATGAGA
CCGCTTGTTGAGCTCCTGACTTCCACCTCATTGAGCAACGGAAACAAGCCTATCCCAGCT
CTGACTAAAGCGCCTGCTTTGCCGCCACGGCCAGCAAGGACTCCGTCCCTGCCAAGTCCG
GACCGCATAACACCACCTGTTGCAGCGTCGCGACCTCCTACGGGTGTTGTGGCTCGATAC
TTAACGTCTATCTCGCAGAACGATAACAGCCCTCCGCCCACAGCCAAACCGCATAGCGTC
AAACGCAAACCCCCGCCTGTCCCTGATCGGCAACTCTCTGCATCCTCGATGCCGATCATG
CAGGCTTCCACATCAGCCGACCGACGTCCGGCGCCCGCAATCGCCCGCAAAACGTCAATA
TCATCACTCAACTCGTCGCATTCGCGCATGTTGTCGTCGTCCCCTACACCCAGCATGACA
CCCTCTTCTACTGGAGAATACATCATTGTCAAATCTCCCTCCGAACGGACGCATGCCTCA
GATCCAGCTCGTCCGCCTCCGCTCCCCGCACGTCAGGCCCCGGCCATCTCCCCGCCGCGT
GCGGTACGCGTCTCGCTTGATCTGGATGCCCCACCTCCGGGTGGTCTCATAGCTCCTGCC
GTACCGGACGTGGTCGTCAAATCTCTCGGACCTCCGAATTCGCCCAAGAAGGCCAAGCCG
CCCCCACCTGTAGCTGCGAAACCGAAGGCCTTGCGGAGCACATCAGGTTCTGCCCCGATG
GCGGATGCGTAA
>gene_sp10056460.1	locus=tig00016136_pilon:547922:549222:+	len:1098
ATGCGCCTGACACCAGTCGACACGCTAGAGGTCCAGGTACTGGTGGACAATGGCTTCGTG
CACGAAGCACCGCAGCACATTCCGCGAGCCAAGAAGGATCCCATCTCAGGACTGCCCCTG
CTGGATTTTGAGAACTACTGCTGTGGCGCCCACGGGCTCGCGATTCTCATTGCGAGTCCC
CGTATCTACAAAAGATGCTCCGCTGAAACTCTACAGAAGACCACGATCGACGGGGTTGAG
CATCAAGTCTTGCTGGACGCCGGACCCGAGGCTCTGACCATCGAGCGCAATGTCCAAGCC
CTGCTCGTCAAGCTGGAAGACCTCGACGCGCTCGTGCTTTCGCATTGGCACTGCGACCAC
TCTGGGGGTATACTGCGAACGCTCGAGATGCGGAATAACACCCCTGGGCTCCCAGCACTC
AAAGTAGACTTGCACCCAGACCGGCCGATCCGGAGAGGCATAGCCCCTCCGCCAGAGTAC
AAGCCCAAAGTGGCGCTGAACCCCGACCCCACATTCGACGAGATCCGCGCACGGAACGGC
GAGGTGGACCTGCATCCCGAAGCACACGAGGTTTTAGGCCGTGATGGCCTGCCAACCGGA
GTCGGCGTGAGCGGTGAGATTCCCCGTTGGAGCAGATTTGAGCGGGGTATACCGGGTGCC
GTGACGTGGAAAGAGGAAGACGGGGAGGCGGGATGGTTCACTGACGAGCTCATCATGGAC
GAGCGCTATGTCGTAGTCGACGTGAAAGGAAAAGGCCTGGTCGTGTTCAGCTCGTGTAGC
CACGCGGGTATCTGCAATGTGCTCCGGGACGCGCAGACGAGGTACGAGCGCCCTGTGCAC
ATGGTCGTCGGCGGGCTGCACCTGGTTCCTACCGCCATGCAGCCCGTCAAGGAGACCATC
GACTTCCTCGCCAGGCGGATACACCCGCGCCCAAAGTACGTCCTCCCGCTGCATTGCACG
GGGCTCGAGGCGCGCGGCCTCATACGGGATGCGCTCGGTGAGGGATGCGTCCCTGCGGGA
GTAGGAATGAAGGTGGTCATACAGGGCGACGAAGCGGCCGAGGCCGCGCTGGACGAGTTG
GAGCTCAAGGTCGATTGA
>gene_sp10056470.1	locus=tig00016136_pilon:549397:551231:-	len:1512
ATGGACGACGAGACGATGGGCTCTCTGTTCGGTGCGGGCGCGGAGGGAAAGGTGCACGTT
AACGGTGTCGCCAGCAAGAAGGGGAACGGCCGAGAAGGTTCAGCTGGTGGGGATCATGAG
TGCGGACAGGCTTCACATACAGATTCCCCAACTGACGTCGGACAGGAAGACGGGTCTCAG
CAAGGACCAGGACTACTACTTCAACTTCTACTCGTCCCTCCAGAACCAGCGAGTGGCCAA
CCGTTTCTCCCCAACAGTGGTATGCTGATGGAAAGGGCCAACATGATATCGGATATCAGC
AGGACCGGCACGTATCGCAAAGCAATCTTGGGCAACGCCGCTGTGGCCTTTCAAGACAAG
CTCGTGCTTGATGTCGGGGCGGGCTCGGGCATTCTGTCCTACATGTCGGCACAGGCCGGC
GCGCGGCGTGTCATCGCCCTCGAAGCCTCTTCCATGGCTGACAAGATCGTTACGATCGTC
AATGCGGCCCAACGTGGGCATACAAATGCTCAACTCAAGGATCGTATTCAGGTAGAGAGG
GGTATGGTAGAGGACCCTGCTGTGCAAAAAGCGGTCCTGCGCACGGGCAAAGTAGACACC
ATCATCTCGGAGCCGATCGGTGTCATGCTCCTGCATGAGCGTATGCAGGTCGAGAGCTTC
TTGCTGGCGAGGGACCGATTTCTCCGCCCTGGCGGCCAGCTCCTTCCCTCAGCCGGGCAC
ATCTACTTTTGCCCGTTTACAGACGAGGGTCTCTACAACGAGACAGAAACGAAGTTCTTC
AATGCTACCCTGTTCGGGACCGACTTCCGCGATCTGTATCCTGCAGCCAAAGAAGAGGTC
TTCGCAGCTCAACCGATCGTTGGCATGTTCCCGCCTTCGTCGCTCATCGCCACACCTTGT
CCACCTAAGACTTTTAACTTCTACACCTGCTCTACCGAATCGCTGCTTGAATTTTCTGTC
CCTATAGACTTTGTTGTTACACGAACCGCCCTGATCAACGGTCTTGCCTCGTGGTTTGAT
CTTGATTTCTTCCCGAACCCAAACTCGGACCCGCCAATACCGCCAAACGATGATGATGAT
TTGCTGGAGCAGTGGAATTACCCGGTGAACAAGCCGTTCAACATGTGGGCCGTGGGGTCA
CAAGAGCCACCTCTCAATCCTGGACCGACTCCACCTCCTCCGCCAGGAGGCCTTCACGTA
CGGCTGTCAACTGGACCTGATGTCAGTCCTTTGAATGTTCCCTTATCGCATGAGCTGACT
CGTAGACAAGCGCGCCTACTCCTGCCTGAGCCGCTCGCGATCAACAAGGGCGAACGCATA
GTCGGCTCTGTGCACTTCAAAGTGAACGATCAGCGCTCGTACGACCTCACTGTCGAGATC
TGTGTGGACCGTCCCGGTCCGAGCGTACAGCCAAATCCGCTGTACCGCAAGGCAGAGTAC
TTGCTTCAGTCACAATGCTTCAACTACTCTTACAATCCCGATGCTGCATTGCCAGGTAGC
TGGCCTGCCTGA
>gene_sp10056480.1	locus=tig00016136_pilon:551677:552828:+	len:1056
ATGGACAGTGCCAAGACATCTCCACCGCCAATCCGAGTGGCTACACTCAACGTGAGGTAT
GATGGAAGGTCGTCTTCTCCCGTGCCGATCCCGGATCAAACGGACGTGTGGAAAGGCTCG
CTGAGCACATCCCACGGCCTTTCGAAGAAGCCGTACTCGCCCGACTCGTACGAAGAGCTG
CGGTGGTCGGAGCGCCGGGTGCCCCTTGCCGACTACTTCGCTTCGACGGGCACACTGGAC
ATCATAGGGTTCCAAGAGGTCCTGCACAATCAGTTCAAAGATCTGCAGACACTTCTCGGC
CCCGAGTACGACTCGTATGGTGTGGGGAGGGACGACGGCGGCACAAAGGGGGAATACTCG
CCCATCTTCTACAGAAAGTCCCGCTTCGATCTCGTCGACTCGGCCACCATCTGGCTCAGT
ACGACACCGGAGAAGCCTTCGGTTGGGTGGGATGCGAGTCAAACGCGAATCGCCACACTT
CTCACACTTCGCGACAAGGAGACTGGGCATCCGGTACACTCCATCTGCACCCATTGGGAC
GACAGAGGTGTCGAAGCTCGAGCGGAAAGTGCGCTATTGATCCGCGCAGAGACCCATAGG
AGGATCGAAACTATTGAGAAGAGTCATGGACTCTCTTCTGGCCCCGTCATCCTTTTCGGC
GACTTTAACTCGCCGCAAGAGGAGAACGGGTACAAGAATATCACTTCCTCCAAGCCGTTG
GAGACTGGTCAAGCGTCATTTTTCTTCCACGACGCTTTCAAGATCTTGAGGTGTAGGCCA
CATGGGTCCCAAACGCGCCCATTTGGCCCAGTCAATACGTATACCGGTTTTGCTCCGACC
CAAAACCGAGATGCGAAGCGCATCGACTTTATCATGCTGGCTTCCGGCGCCTCTCCCGAC
GAGGGCCTCGGTGATACAGGAGCCGTGAGGGCGAGGGGAGGATTGGAGGTATCTGGTCTC
AGAGTGATAGACAGCTACGTCGTGGAGGATGCTGGTGGCTTCACAGGCAGATTCTCGGAT
CACAACATCGTTGAGGCGACCTTGACCTTCGCATGA
>gene_sp10056490.1	locus=tig00016136_pilon:552950:553694:-	len:402
ATGGAGTACGTCGGCAAAGCAGCAGATATGGCCAAGCACTTCCGGAGGATTACTTACAAC
ACTCGCGCGTTCTCCGGCAACTACCTCTTGATTGTCATTGCTCTCGCCCTTTACGCCATC
ATCCTCAACCCTATTCTGCTCATAGCCATCCTCTTCCTCTTCGGTGGCTTCGCCCTTATC
AACAAGTACGCACCGGAACCCATTCACGTTGGCGGTCAGGTCATCACCCAGAAGACCCTT
TACATTGCGCTCTTCGTCATCGGGCTTCCTCTGCTCTGGTTCGCCTCGCCAGTATCCACC
TTCTTCTGGCTTGTCGGATCGTCCGCCATCCTGATCGTCGGGCATGCGGTGCTGATGGAG
CCTGGAATTGAATCCGAGTATCAGGGTCTGGAAGGCCCATAG
>gene_sp10056500.1	locus=tig00016136_pilon:554228:555094:+	len:867
ATGGAAGTCGACCAGCCTCAAAACGAGGCTCAGCCTCCAGTCGACACTGGCGCTGGCACA
GAAGTCGACCCCTCGCACCTGGCTGCTCAACCCGATGTGACAGCAGTAACAACTGTCCTC
TCTACTTCGACCACCACCGAGATCTCCGTTGAGGCGCCGGTGGTCCCGGCAGCCCCGGTG
GAGGATCAAGCAATGGAGGTGGACGGCCCAGAAATACCATCCGCGGCACCTGCTCCAGTG
GCAGAGCAGCAAACTGTCGACGTGCTTCAGGCGGTGCAGGCTCTCACCGAGGAGCTGGCA
GAGCCGACTGGTCAACAGAATGTGTCGTCTCCCTCGCGGACGTCCACACTTGTCGACAGT
GCAGCTGTCGAAGTCAGTAGCAGTCCAAAACTTCCCTCGGTAGTGGAGGAAAACGCGCCT
TTGGAGGTCCACGCTGTCGTGGAGATACAACAGCAACAGACCACAACAGTGGAAGCGCCT
GCGACAGAGGAGACCTTGGCAACAAGTCAGCCACCGGTCCCTCCTGTGGAAGAGCTCGAC
GATTTCGTCGATCGGGAGAAAGCTTCGACTCCCTCCTTGGTACTCGCTCCCACCACGGAC
CGAACGGGTTACATATACGACCCTCTTATGATGCTGCATGCCCCTGATGGGTATACTCCC
ACCAGTCACCTCGAGAATTCGGGCGATAACCATCCTGAGGAGCCTATGCGTATCAAGCGA
ATCTTTTCTCGGCTTTCCGAACAGGGCTTGATACGCCGAATGAAAAAGCTCGACTTTCAG
CCAGTCACGTTTGAGCAAGTCGCTCTGGTGCACACGGAAGATCAGTGGAACAAAGTGTCC
GGGACCGAGTGCAAGTTTTTCTCATGA
>gene_sp10056510.1	locus=tig00016136_pilon:555323:557374:+	len:1440
ATGGGGTTCTGTTTCTACAACAACGTGGCGGTGGCAGCGCGCGAAGTACAGCGGTTGGGT
CTGGCAAAGAAGGTATTGATTTTAGACTGGGACGTGCATCACGGCAATGGCACTCAAAGG
GCATTCTGGGACGATCCCGACGTTCTCTATATGTCCATACACCGTCATGACGGCGGCCAG
TTCTACCCAACTTCCGACTTTGGGGCGCTCGACATGGTAGGCAGCGGACCTGGAGAGGGC
AAATCAGTCAACATCCCTTGGCCCGGAGCAGGTTTCGGTGATGGTGACTACATCTACGCT
TTCCAGAAGATCATCATGCCAATTGCCTACGAATTTTCCCCTGATCTTGTCATCATCTCT
GCTGGATTTGACGCGGCTAAAGGCGACCAACTAGGTGGCTGCGAGGTCACACCGGCAGCG
TACGGTCACATGACGCACATGCTCTGTGCCCTGGCAGGAGGGAAGGTTGTAGTTGCTCTA
GAGGGCGGGTACAACCTTACCGCCATCTCCGACTCGTCCTTGGCCGTTGCACAAGTGCTT
CTGGGACACACACCTCCAGATCTTGAGCCGCTAGAGGCTTCGGAAGTTGCGACCGAGGTC
ATGCATCAGGTGGCAAAGGTGCAGTCGAAGTATTGGAAGTCAATCGACGTGAAAGCTTGT
GAGCCCCCAGAAGTCGCTGCAATGGACGATGCTGCTCCTGTCGTATCAATCTCAGACCTT
CTGAAGGCTTATCGCGCCCGCCATCTGTACACGAAACACGACTTGTACCAAATCCCCTTG
GCAAGTCAGGCGCTTGAAGAGGCTTTCGGTGGACAAATCATCTGCAATGACCTCATCGTC
AACTGGGTCCGAGCGTCTGGGTACAACCTGATCGATGTCAATGTTCTGAAACAGCTACCG
ACCGAGTTTGCAAGAACATCAACCATTGTGGCAAAAGGCGCGCCAAAGCTCGAAGGACAG
CTCATTCGGTATATCTGGGACAATTATATTGAATTGTCCGAGGCGGAAAATGTAGTGCTT
GTCGGACATGGAACGGGTTGCTCGGTTGTCATGGAGCTGATCAACCATAGAGAGGTCAAC
CGAAAGGTCAAGGCGGTTGTGCAGGTCGCCGGTATGCACTCGATGGTGCGGATCGACCCG
ACCAATGAGTCGCGTCGGGAATGGTTCAAAGCGAGGAACAGGATCTACGTTCCAGCGCAA
CATCCCATTCTGCAAGACGACAGGGCCAAGCGGCGGCTCGGCGGGCAGATTTTCACCTCT
GATAAAGCCAAGGTCGTCGATGTGCTTAACGAGGTGTTCCCGCAGATCAAGACGTTCATC
GACGCTCGTCTGACCGAGGCGCAGATCCCCGTTGCTTCATTGGCGAACGGGCACATGGCC
AGTGAGGTCAACGGCGTGAACGGATCGCCCATGCCTCCGGCCGCGACCATCGTCGCTTAG
>gene_sp10056520.1	locus=tig00016136_pilon:561302:562403:+	len:1056
ATGCACGTCCTCGCCGCCTCTCTTGGCCTCGCCATCGCCTCCCTCGGTGCATCTGCCGCC
CCTTTCCCCCTCTCCAACGGCTTCCCCGATCTCAACGACACCGCCCTCGCCGAGGTCAAC
CAGGAAGCCTTCGGCACCCTGTCCAATGGCTCGGTGCCCGCCGCTCTGGGCAACGACGAG
TCCCTCAACAACTTCCGCCTCATCAACTTCAACGAGGAGTTCGAGGTCGCCTTCTTCAGC
GAGCTCCTGAGCAACATCACCAACGGCGTAGAGGGCTTCACAAACCCCACCAACGACACC
GACGAGTTCGACTTTGTCATCGCCCAGCTTCAGGCCACCTTGGCACAGGAGCAGCTGCAC
GCATTGAGCGCGGTCAATGCCCTCAAGCACTTTGGCGCCGACCCTATCCAGCCCTGTGGC
ACGTACAACTTCCCAGTGACCGACCTCGACAGCGCCTTCACGTTCGCGAGCACTTTCACC
AGCGTCGTGCTTGGCACTCTGCAGGATGTGATTGCCGATTTCATCGCGAACGGTGATGGA
GCCTTTGCGCCCCTTATCGCCAGTGTCATCGGTCAGGAGGGCGAGCAGGAGGGCTGGTAC
CGGACCGTACTTGGCAAGATCCCCAACGAGCTGCCCTTCCTCACCCGCTCCACCCGCGAC
TTTGCCTTCTCCATCCTCCAGACCTTTGTCGACCCCTCGTCGTGCCCGAACATCGGCGAC
ATTCAGCTCACCACCTTCAAACCCATCACCGTGCTCGACACCCCAGGCGCCAACGACTCT
ACAGTCCACTACGCCGTCTCGGCCTCCGACGTCGACAGCAACACCCAGTACTACGTGACC
TACATCAACCAGCAGAACGTGCCCCTCGTCCTGCCCGCTAACCTCGACAGCAACGACGGC
ACCACCGCCACGTTTTCGGCCGACTTCCCGTACACCGAGCACCTCTTGAACGGCCTGACC
ATCGCCACCATCACCGACCAGGCCGGTCCATTTGACGACGTGCCGTCTGCAAGCAAGGCC
GCGTGCTTTGCCCCGGGCATCATCATCGTCAACTAA
>gene_sp10056530.1	locus=tig00016136_pilon:562746:566626:+	len:3711
ATGGCCATCGACCTCTTGCATCGGCTCAACCCGTTCTCGAGGCCTCCCTCAGCTCAGAGT
CATCAGCACTCCCAGCGCCGACCGCTGTCGTCGGCCTCGGCACTCCCACCACGCACGACG
ATCGACGAGGACCTCGACTTGCCAGAAAGAGCATTCCTCACTCCCCAGTCCCAGGAGCTC
CCGCCTTCTCCCTCTCGTGGTGCTGCAGCGGGCCACCATCGCACGCCATCCATCCTCCGT
TCTTTGGCGCACCACCCGTCTCTCTCCGCCCTCAGGAGCAGATCCAAGAAGCGCCGTGCC
AAGCGCCCTCCCCTCCCCACCTCCCCGCACCTTCCTGCGGGTGTGTCGCGCAGGGGGCAG
GACGACTATGAAGCCGACTACGACTCCAGCTCGGTGCGGAAGCTCCGTAAAGCCAGCCTG
AAAGGCAGTCGCAGTATCCCGCGAGACATGCGTCTGAACGGCTCCGTCTCCCCCGCCTCA
GCCGACTCTGTCCCGCCCATGCCGCCTCTCCCGCCCACCTCGCCAACGCCCCTGCAACGC
TCGGTGCAGGGCCGAGCGATGGCCTCACGCCGCCCGCAGACGGTCCACACGCCCGACCAC
CGCTCGACGCACGCTTCAGTCCACCTGACGTCGACGCCGGGCATGGGCCATGTGATCGAC
TACGACCACAGCGCGCTCGACTCGCCCGACTCGCCCATCGTCACTACGCCCGATAGTGTG
CGCGTCCGGCGCATGCGCTTTGAGATTGAGATCGAGTCGCCGGGTCGCAGGCGCGGAATG
AGCACCTCTGCCGTCGATGTCGCTGCCTCGCCTCCCAAGCTGAGAATCCCAGGTTCGCCT
CACACTCGGCATCTCTCCACTCCCGCCTCGCCCTCTCATCCGTTCTTGACGTCCCCTTCC
CTCAACGCATCGATCAACGTCTCGCCTCCGAGGATGGTCCCGCCTTCTTCGTCCCACCTT
GCCGTGAAGACGCAACAGCATCCCCATCCTATCCCGCGCCACTTGACGCCCTCGTCGGAG
CTGGACGACTCGACGCCTTTCTATTCGAACAGCGACTTTGAGCCTGTCATGAGTTCACCT
GACCGTGAGCGGCCAGAAATATACGATGACGGCCTCGATTTGCTTGTCGCACGGGAAGAG
CTTCCGGTCGGGACGCCCGGTGGCAAGAAGGCCGATTTGCGCCGCGGCGTGCTCGTCGAC
GGCGCCAAGCATGAGAAAGACGCCGTGCGCTTCTTCTCTCGCGACACCTACTCTCCGGCA
GACTTTAGCCCTTCCACCTTTGATTCGCCTGCGAGCTCGGAGCAAAGCCGCAGAGGTCTC
AAGACCTCGCCCTCGACTGCCACTAGCAAAGTGGATAAACGCTCGAGCTCGCCTTTCGAA
GTCAAACTCACGCCCATGGTGACGAAGCGAATGTCTCTCGATGCTTTTGGCACTCCCTCG
CCAGACGGGCCGGCCGGTACAGGCTACCCTGCGGAAGAAGAGCTTCTCGAAGACTTTGAT
GGAGATGGCGATGAGGACTACGATTCTCAATGCCATGACCAGGACGGTTTTCAGACAACA
CGTTTGTCGACAATTCGCGAGTCTCCGTCTTCATTCAACTCGACACCGTTACAAATGGAG
TCCCAAACGGCCACGCCGCCGACTGGACGGACCACGTATCACACGCCTCCGTCGCGACCT
GCTCGCCTAAACGCTCGTGGTCTGCCTTTGCCGTCTCCACCTCAACATTGCTATTCTCCG
CCGAAACACTCGTCCGCCCCGCCCCTGGGAATCACCCAGGCCTTGCTTGCGGCTCATGCC
GATCATACCAAGGCACTCAAGAAACAAATCTCCGCCTCGCAATTGGTCATCGAGGAGCTG
CAGGCCGAGGCCAGACAGCTGCGTGATGCGTTGGAAGAGGAGACGGACGAAAAGCGCAAG
GCACTGCGAGAGACGAGCGAGAAACAACGCATGCTGTCGAAGACGCAGGAAGACCTCGCG
TCCTCCGCACGTGAGTTGACGCTGTCACAAGCTACATTGGCGGAGAACGAAGAGTTTCTC
GAGAAGCTGCAAGACGCGCACGACCAACTCGCCTCTCAAGTCTCCGAATTACGAGAAGAG
CGGGCCGGACTCCTGGCGGACCGGCAGCGCACGGAAGATAGCCTCAGGGCTGCGCACATG
GTCCAGCTCGAGCTCGGCAAGGAGGTATCCGGTCTTCGTGCGCAGACCACACTCCTCACC
CGCCAGCTATCCGACAAAGACCTCGAGGTGGAAGATCTCAAGGACAAGATGCGCGAGGCG
GACAAGCAGCTCGAGGCGACAGCCGACGAGTACACCGAGCATCTCGCCTTGTACGACAGG
GACCTTCAAAGATGGAGAACCAAGTCGGCTGAGCAAGACAAGGCGCTGGCCGACCTGCAT
GAGCGCCTCAGTGCGGCAGAGAGCAAGGAGGATCTGAGCGGGCAAGTGAAAGAGCTGAAA
GAGATGCTGGCGGAGAAGGAAGAGGTGGTGGAGACGCTACGGGAGAAGCTACGGACTGCC
AAGTACGCTCAGGACGAGACGCAGGAGCTTGCCAAGACCCAAATCAAAGAGCTCGAGCAG
CAGCTTGCGACGCGCGACCAAGAGCTGGAAGAAGAGCGCTCGACGAGGACGATTGAGCGG
GAGGAGCTTGTGTATACGATGGAGCAAGCCAAGGAAGATGCCGAGTCTCTGACAGTCGTG
CTGGAGAACCGCATAACCGAGCTGGAAGACGCGCTAAACATCGCCACCGAGACCATCGCG
GCACAACAAAGCGAGCTCGACTCCCGCTCAGAAGCGCTGTCCAGGTCTACCTCGGAGCTC
GAGGCGCACCGTTCTCGACTGCATGCCCTGCAAGTCGCCGCGGAGGACGCGGACGAGGCT
TCGCTGCGCACATCCCGAATGCAGACCCGAACACTTCACGATCTCGAATCGCAAGTATCA
CAACTCGCGTCCCAGCTCGACGATGCAAAGGCGCAGCTTGCCGCGCAGACCGTGACGACC
CGCACGGCGCTCGTCAGTGCCGAGACGGAGAAGGCCAAGTCGGCTGATCTCACCTCCCGC
CTGTCGGCCTATGCGAGCGAGATCGACCGGCTCACGCTGGCCCAAGCCAGCTTGCAGGCC
ACAGTGGCCGAAGTGCGGCGGACGGATGCCGCAGGGGAGATACGCCGCCTTGAGCTGGAG
AAACAGGTGGAGCGGCTGCAGCAAGACAAGGAGCTCCTGAACGTCGCGCTGGAGAGCAAG
CAGACCGAGCTTGCGCTCCTGCAGCGTGGAGCCCACGGCGCTCAGCGATCCATCATCACG
CCGGCGAGCAAGAGGCTGGTCGGACATCCTTTCGCGACTGCCCCGTCCAGTGCTCTGGCA
TCCGGGGCCAGCTCCCGCGTGTCCAGCACTCCCGGTATCGAGACGCCCGCACCCGTTCGA
GGACCGACGACGGCCATCATTCGACCGAGGCGAGAGTCGCTCGTCAATGCCACTCCGCGA
GGGGCAGCGGCGCAGACCCCGCTCGGCAGCTCTACTCGGCACAACCGTGTCGCCGCCCCG
GCCCCTGCACAGCTGGCGACCAGCGCCGGTGCCAAGTCCCTTGGCGCCTCGGCGAAAGGG
AAGGAGGTGACGAGACGGACGAGCCTGCCTGTATTGGTCAAGCGGCCGCCGAGCGGGACG
GGCAAGAAGGTGTCCATGCTGCCCGAGGAGGACGAGGGGAACTGGCTCTAG
>gene_sp10056540.1	locus=tig00016136_pilon:567082:568489:-	len:927
ATGGTCGCTCTCCGGGTCATGGCAATGTGCGGGTTCACCCAAAATGCCCACATTTACTCG
AAGCAACTGGGCGCCATACGCAAGACGTGTAAAGAGGTCGAGTTCGGTAAGCCGGTCGCA
CGATATCCATGTGGCCCCAGCTCACAAGCAGTCTTCTGTGAGCCGCCGATAGTCGTCAAG
AAAGCCGACATGCCCTGGAATTCTGGTCTGTCAGAGTTTGCCTCGGATGCGACAACAGAA
GAAGAACAGCAGACACCAGAGACGACGCCGAGAGCATGGTGGCTCACATCGGACCGGGTG
CACATGCGTCACTTTGACGAGACGGTGGAATATCTGCGAGATTTCCTGGTGAAGAACGGG
CCATTTGACCTCGAGAACCCCACCCTTCACCCGGCAATGAACGTCCAGCCGCGTCTGCCC
CAGTTCAAGTTTGTCATCGGCGTCGGCGGTTTCTTTCCGACGACAGAAGACCCCTCCTTC
TACCCCTGGTTCCCCCTCCCTGCGCACGTCTACACCCTGCACGTCATCGGGCGCAACGAC
ACGCTCGTCACGGAGGAGCGCACGCGGGGGCTCGTGGCGCAGTGCGAGAACGCGCGCGTC
GAGTTCCACGAGGGCGGGCATTTCACGCCGAGCAAGGCGAGCTGGCGCCACTTCTTCAAG
TGCGTCGTAGCGCACAGCGATGCATCAAGGTCAGAGCTGATCGCGCGCAGCGCTTACATC
ATGTCGTTCGCGCCGGGGGGCGACAAGGGCGACGTGCCGCCCCCCTCGGCATTTGGCCCG
AAGAGCGGGGCCAACACGCCCATCACGACGTCGGTCCCGGGCACGCCGGACAGAGGTACA
CCCGTGAGTCCACCACGATGCCCGTCGCCGAAATGGGGCAGATACCACTGGAGCGATGCG
TTCTTGGACCCCATCACGTCTATATGA
>gene_sp10056550.1	locus=tig00016136_pilon:568932:574057:+	len:3474
ATGGCTGATCCACCGCCCCGGTCGGATACGATCTCCAACGAGGCGTACCCCTATCTGGCC
TCTCTCAATCCCGCTCAGCTCAAGGCTGTGACCGCCGATCCCAATGTCCCGCTCCAGATC
CTCGCCGGCCCAGGCTCGGGCAAGACGAGGGTGCTCACCTCGCGCGTCGCCTACCTGGTG
CAGCATCACCGGTTCAGGCCGAATGAGATTGTCGCTGTCACGTTCACCAACAAGGCGGCC
AACGAGATGAAGAAGAGACTGCAGCACCTGCTCGGCGCCAAGGAAGCGGACACGCTCATT
CTCGGGACGTTTCATGCCACTTGTGCGAGGTATCTGAGGCGATACGGTGGTCTCATTGAT
CTGCCCAACAATTTCTCCATCTCGGACGCCGATGACTGCAAGAAGATCATCTCGCGCCTG
CTCAAAGAAAAGTCAGACATCCTCGATGCTGCGGGGATCAAGATCAAGGATTCCGGCGCT
CTTTCCGACATATCCAAAGCAAAAGCGAGAGGAGAGAGCCCGGAGGGCATGGCCATTCGG
GCTGCGCGAGAGCCTAGCACGTCTACCAGCACGCTGCCCATCATCGCCGAGCTCTATGCC
GACTATGAAGCCACCCTTCGCGAAGCCAACTCCCTCGATTTCGATGACCTCCTGGTGTTT
GGGCTAAGGCTGTTTCGGACAGCGCCCCAGGTCTTGGAGACTTGCCGACACATCCTTGTC
GATGAATTTCAGGATACGAATACCACGCAATATGAGCTCATGAAGTGCTTCGCCGAGGTG
TATGGAGGTGTCAGCGTGGTTGGAGATCCCGATCAATCCATCTACGGTTGGCGGGCGGCC
GAGGTCGAAAACTTGAATAAGATGACGGAAGACTTTCCTGGCGTTCAAGCCATCTATTTG
GAGGAGAACTACCGTTCAACCGGATCGATCCTAGCTGCTGCGCACTCGATAGTTTCCCAA
GACCGCGAACGGATCCAGAAAAGCCTGTACACTTCGCATCCCAAATCCTCGCCTGTCTGC
CTCAAGACATTTTCGACGCCGGTCATCGAGGCCAGTTTTATTGCCACAGAGATCAAGCGT
CTCGTGGCGTATACCGGGAATGTGCTCAACTACGGTGACTTTGCGATACTTCTACGTTAT
AATGCACTGTCCCGGGTCATCGAGGCCGCCTTGCAGAAGGATCAGATACCAAACAGGATT
GTTGGCGGGCACAAGTTCTTCGAACGAATGGAGATCAAGGATCTGTTAGCATACCTGCAG
CTTGCAGATAATCCCGGCTTTTCGCCTGCCTTTATACGGGTGGTGAATGTGCCGAGGCGC
GCCATCGGAGACAAGTCTGTGGCGGATCTGCTCTCAGCTGCAAAAGCTCAGAAGATTTCG
CCCATGGAGTTGTGCGAGCGGATAACAGATGGCGACAAGCTTCCGGCGGGGATCAAGCCC
GCAATGAAGAAGAACCTTGCCTCCTTCGTGGGAACGGTTCGAAAGGTCCGTCGAGCGGCC
GAGAGAGGTATGCCTGTGGTCGACCTGTTGAGTCTCATCATCGAAAAGACTGGGTATGAG
GAATACCTTCGCTCATCCCAGCAAGACTTCGACTCGCGTTGGGAGAACGTGCAAGAATTG
GTCGGTGGATTTGTGGTCGTTGCCGAGCAGCAGCAGTCTGCAGTCGAACCAGAAACGAAC
GGTTTTGCTCCAGCCAGTTCCGCCGCAGTGGAAGCGATGGTCCTGAAAGAGGACGAGAAG
CTTGTACCGCCCTTACACCCCCTGTTCCGCCGGACAAGTAGCGAGTCGACAGCAGCACTT
GATCAAGAAAGGCCTAAGATGGCAAAGAAATGGAAACGGAGCCATACAAGAGATCTTGAC
GACGGCCGGGTGGAGCTTCTGGACAGCGATGAGGATGACGCCGCACCTCTTTTGCCGCAG
CAGAGCAACGGCAATCACTCAGAACTCATTTACAGCATGACTCCGCTCAGCTACTTCCTG
CAGACCTCGATGCTTTCGACAGATACCGATGCAGACAAAGATCAAGCGGACACTCCTAAA
GTCACCATCACTACTGTGCATGCCGCCAAGGGACTCGAGTGGCCTGTCGTATTTGTACCC
GCAGTTGAGAGTGGGACCTTCCCCTCATCCAGGTGCACCGAGCCGCATGAGGTCGCAGAA
GAAAGACGATTGCTCTACGTGGCAATGACGCGAGCACAGAATTTCCTGACTATGTCCTAC
TGCCTATTTCGCATGTCAGGCGCAGAGGAGAAGGACCGCTCGCTGAGCGAATTCGTACTG
GCATCGCAGAGAAAAGACCCGACTCTCTTCTCTGCTGCATTGCCCGATGTTGATGAGACT
ATCCGCAAGAATACTGCACAAATGCTTGGGAGGCCTGCCCCCGATGAGACGCAGATCAAG
GATGTCATCATGAAACACGTCCGCGCCGCACCGCCGTTGAGCACCTGGGACGCCCCGGAA
AGACAAGACATGAATTTCAATCGCTTCGCTCGCCGTGAGGTCACGAAAGCTGCACGTGCC
GCCGAATACTGGGCTTCCGAGATTGACGAATACGATCTGCCTGATCCCAAATCCGGTTCA
GGCCACCGCGCCAAGCGGGAACCTTGGAAATGGTCGATGGACTCGCACTTCAAGACCGCA
CGAGAGCTCGCCTCGCCGGAGAAGAAACCTCCGCCCAAGATTCTGAAGCCTACAATGGTG
GACGTTAAGCCGCTCGAGGTGGTACATGCGCCTGTCCCATGTCCTGAGACTGGCAAATCT
TCCACGCACGCGCCTCCTGCGCTTGCCGCCTCGCAAGCCCACTCCGCTCTCACGACCACT
GTGGCACGCGATCCTAGGGCTCCGCATTACGCTCATCGGCGAGCCGTCGAGCGTGGGCGA
CATGCTGCCTTCTACGCAGTGGCCGTGGGCCGCAAGCCGGGCGTGTACCATTCTTGGGCG
GAGGCGGAAGCGCAGGTCAAAGGGTATCCAGCGGCAAAGTTCAAAAAGTTCTCCACGGAC
GCCGAAGCCCGCACATTCGTCTCCTCGTCCCCTTCCAGACCATATGCCGCCGCCGCCGCC
GTCGCCGCCTCGGCAGCTGGTCCAAGCCGGACTAAAGCCGTCTCCGCCCCGGCCAGCGAC
AAACGGCCCACAGTGCGCAACTCGTCCCCGCCCACCGATGCGCCCGGCGCGGATCTCACC
GGTCTCGCAAGAAAGCTGCATAACAAGGGATACACGATCTCGCGCCGTCGAGCGCTGGTT
GCGTATTGCGACGGGAGCAGTATTGGGAATGGCAAGCGGGGGGCTGTGGCGGGTTTGGGG
GTGTGGTGGGGGAACGACCGCGAGGCCGCATCCAATGAGCGTGTGCCGGGGCACCTGCAG
ACGAACAACCGCGGCGAGCTGCTTGTGCGTCTACTCTGGCTCCGGCTAGCCAAGGCTGCC
AAAGCTGATGATGCAGGCCGTCATACGCGCTCTGGAAGACTGCCCATACCCTGA
>gene_sp10056560.1	locus=tig00016136_pilon:574743:576112:-	len:945
ATGCCCAAGTGCACGCACAAAGGCTGCGGCAAGGACTTTGACGAGGCCGACAATGCGGAG
GGGAGCTGCTCGTACCACCCGGGCGGGCCGCCCGTCATGGAGTTCGAGGCGTTCATGGCC
ATCCCCCCATGCACGACCGGCCGTCACACCACCGAGGTGCCCGTCTCTGCTCCTGCACCT
GCTGCGGCAAAAGACGAGCCAAACCACGTCACCGTCGAGAACGGCGTCGAGACATACGGC
GTTGCTCCGCCTGCCGCTGCCTCCTCCTCTACCAAACCAGATACAGCCGCGCCCATTCAT
GCGCCCACACCGCCGACCCCAGCTGTGAAGCACGAGGAAGATGACCTCACACTGCCTGTG
CCGGCCGGAGCGCGGTGCAAGCGCCAGGCCTGCGGGGCGGAGTGGGAAGGGCCCGACGTG
TCGCGGGGCGAAGGTGCGAAGGCGACGTGCCGGTATCACCCGCAGGCGCCGGTGTTCCAC
GAGGGCAGCAAGGGGTATCTGTGCTGCAAGCGCCGTGTCCTGGAGTTTGACGAGTTCTTA
AAGATTGAGGGGTGCACGGAGGGCAAGCATCTGTTTGTGGGGAGCGGCAAGGTCAGTCAC
ATACTGCAGCTGTCACTTCCCAAGATGTCAGCCGACAAGCAGGCCGACGAGGAAGAGCTG
GTCAATTGTCGCTTGGACCACTACCAGACTCCGATGCAGGTGCACGTGTCGGCCTTTGCC
AAAGGCGCCGACAAGGAGAAGTCCAAAGTTGTCTTTGAGGCACAACAGGTCGACATTGTA
CTGCAAAAGCCTAATCCGGCTTCGTGGCCGCTGCTCGAGCTGCCTGCTGCGGGATCGGAG
CTGCCGCCAGGCTACGCGTTGACGTTTGGCGTGAGCGGGCGCACGGGCACAATTGGCGGG
AAGGAGATTGTCCTGGCGCCGGAAGAGCTGGCCCGGAGGGCATAA
>gene_sp10056570.1	locus=tig00016136_pilon:576263:577933:+	len:1518
ATGAGCGGGCAGGAGCTCGAGGCGGACAGCTACGATGTCGTCGTGCTTGGTACCGGGCTG
GCGGAGAGCATAGCCGCGGCGGCACTAGCGAAGGCAGGCCGGTCTGTCCTCCATCTCGAC
CCGAACGAATACTACGGCTCTCAGCAGGCCTCTCTGACGCTCGACGAGCTCGCAGACTGG
TCTCAAGCCCATGCTTCGTCATCCTCATCTTCTGACGGCTACTCGCACGCGTCCACGTCC
ACCCTGACACCTTCATTGGAGAATGATCGCAGACGCTATGCCCTCTCGCTCTTCCCGGCC
GTGCTGCCCTCGCGCGGCCCGCTCATCCACACGCTCATCGACTCGGAAGTCAGCAAATAC
GTCTCCTTCCGCCTGCTCGAGTCCATCTCCGTCTGGGACCCCGAGAACGCATCGGTGCAC
CGCGTGCCGGGGAGCAAGGAAGAGGTGTTCAAGGACTCGTCTATTGGCCTGAGGGACAAG
AGGAAGCTCATGAAGTTTCTCATGTGGGCGGCGGGGGACGAGTATGCAGCCGACGAGCTT
CTGAGAGGGAAAGAGGATACGCCGTTCGTCCGCTTCCTCGAGGATGACTTTGGCCTACCC
CGTCCCTTGGCTGAGAAGGTGTGCTGGGCCATTGCACACTGCTCGACGTTGGACGACCGG
ACGGCCGAAGCGGTGCGCAGGACACATCGGTATCTGCGCAGTGTGGGGCGTTACGGATCT
GGCGCCTTCCTTGTCGGGCAGTATGGGGGTGCGGGCGAGGTCGCGCAGGGGTTCTGCCGA
GCCTGCGCAGTGTACGCCGGCACATACGTCCTCGGATCCTCAGCACGGCCGGACAGCATA
GAACTCGGAGGCGAGGCGGAGAAACGGATTCAGCTCAAGATTCCGTGCCACCCGAGACCT
GTCACAGCTTCACACCTCGTATCTAACCCCGCCCATCTGCCTGACCATCTCCGACCAGAC
CTGCCCTCCGGGACCACTCGCACGGCTCACTGTGTCGCTATTCTCCCGTCATTTCCCACA
GCATTAGCACAATCCTCTCCGCCAGCCGGCACCGATCGGGAGTCTCCTGAGGCAGAGAAG
GAGGATACGGCAGTCGTGCTCTTCCCGCCAGAGCAGGGAATGGGCTTGGTGCGCGGCTTG
GTCATGGGCGAGGGAACGGGTTCTTACATCCTGTACCTCTCGTCCACTGTTGGAGAATCC
ACTTCACCCGACTGCTTGAAGCCGTACCTCTCCCGACTTGCCCCCGACGCCCTGTTCCAG
TCATACTACGTGTCTCAACGGCCACAGTACGGCCTACCGGCTGCTCAACTGCTGCCACCC
CATGGCGGGGTGGTGCTCCTGAACCCCTACTCCGGCGCCGAGACACTGACAGAAGGCATG
GACTGGGAGGCAGAGCAAGGCGAGGCGGCGTTTTGGGCAGTGAACGGTCCGCGGAACCAG
GTCGAAGAGGGCAAGGGGTTCTTCGAGCGCAAGCCAGATCCGGAAGAAGAGGAAGCGGCC
GGCTCGGGCCCGGAATGA
>gene_sp10056580.1	locus=tig00016136_pilon:578569:581713:-	len:2805
ATGCCCATCGAGCGCGAGTTGACCGGCTGGGAGCTTATCTCTCCAACCGACTTGACTGTC
GGGCAGAAGATCACCCAGATCAGGCTTTGCACGACTCCAACGTCCCCCTACCCCGGCTTC
ACTTTCGAGCTCTACTTGCCGCTAGCAAATGCGTATCGGGTCCTGCTCACCGGTCCCGAC
CGCCCGCGCCCGCCACACAATAATGTCATTCTTCCCATGTGCTTGCACAACTTCGTGGTC
CTCTCGGTGGACCTCGAAAAGCAGAAAGCCGTCTTGGCACTTCCTCCGGTAGGCCATGAC
ACGATGAATACCGAGACTCCTCAAGCTCGACCATGGGAGCTGCACATCAATTGGGCAGAT
TCCATTCTTATCGCGGTTCACGGATCCTACCGAGCTGCTTCCGGTTTCGTGCCCTACAGG
ACTCCCTTGCTGGCCGACATCCCGGCAAGGTCTTACGCCCTCTCCGAGCACGGCATCATC
CGCCACACCACATTCGATGTCGACGCTCTGCACCTCGGCCTCGGCGAGAAGTGCGCGCCG
CTTGACCATACGCTTAAGCGACTACAGTTCGGCAGCACAGACGCTGCTGCGTACGACACT
TACAGTTCCGATCCTCTGTACAAGCACACGCCATTTCTGATCGTGGCGCCAAAGCCGAAA
CCAGAACCGGCAGTGACAGACGCTTCAGCTACCATGACTGACAACGATTCGACCATGTCG
AACGACGGCTCGACTTCTTTGCTAGCCCCACCGATGTCCGTGCCCGCCACATATGCAATC
TACCATCCGAGCAATTCGGACATGACTTGGGATCTGGGCCGAAGGGGCGACGAGCCATGG
GGTCGTATGAAGACATTCAAACAAGACTGGGGCGGGCTTGAGGAGTGGGTCTTACTGGGT
CAGGACGTACAGGATGTCGTTCGGACTTTTGCCAATATTGTCGGAGAGCCCAAGCTCGTC
GGGAGGGACTGGCTGGGATACCTGGGTGAGTGTGGACTATTGGCTGACGCCGAGTTTAAC
TCATGTTCAGCCTCTGGTATGGGCTTGGGCGAAAGTGATGATCCGCCGGCGCAAGCGCTG
CTGGAGGGATGGCCTGATCTATGCAGGAAGCACGACATCCCATGCTCGGCGATGCACTTG
TCGTCAGGCTACACCGTAAATCCTGCCGACGGCAACCGATACGTGTTCACGATGAACAAC
GAGCGATACCCCGACTTTGGCGGGATGGTCCGGCGCTTCCATCAAGCTGGTATCAAGGTC
GTGCCCAACATTAAAGCTTATTTGCTGGCCGGGCATCCTGACTACGCCTCTCTCTACAAG
GCGGGCGCACTGTTCCATGACCCCAAGACCGGCAAGCCAGTGCAGACCCGTGTCTGGTCT
AGCGGGCTGATGGACAACGGTGCAGGTGGCTGGGTCGACATGACCTCCCAAGCAGGCAGG
GATTGGTGGGAGCGGGGTGTGACCAGCTTGATCAAGCTCGGCTGTGATGGCATGTGGAAC
GACAACAACGAATATTCGCTCCATGACGACGAATACCTTTGCGCCGCCGAGCTGCCTGAT
GGGTTCATCCAGCCGCCCTCGAAGCAAGCAGCGCAGACGGTCGGTCTGATGGGTAGAATG
CTTAATACCGAGCTTGTTGCCAAAGTGAGCCACGATGCCCTGCTCGCTCAACGACCGACC
CTTCGGCCGTTTGTTCTGACGCGTTCTGCGAACGTGGGCGCGATGAAGTATGCCGCTTCC
TCGTGGTCTGGTGACAACGCCACGGCATGGCACAACCTTCGTGGCTCGCAGCATCTGCAA
CTAAACGCCGGATTGTCTCTCTTGCAGTCTTATGGCTCCGACGTGGGCGGATTCGCCGGC
GAGCTGCCTACACCAGAGTTGTTCGTTCGGTGGGTCCAGCTCGGCGTGACGCACTCGAGA
TTCTGCATCCATTCCTTCAAGCCGAACACCAAGGACAGGAATGGGACAGCCAGGACCAAT
TCGCCTTGGATGTATCCGGAGGTATTGCCAATCGTCCGTGCACACATCAAGTGGCGGTAC
GAGCTTCTGCCATTCTTTAACAATCTCAATTGGCTCTCGCATCTCGAGGCCGAGCCACCG
AATGCGCCTCTATTCTACGGCCAGTTCAGGGACGATGCGAACTTGTACACGAAGGAGATG
CTCGACGGCTTTGACGCGTGGCTGGGTGTAGGGAAGATCTTGGTCGCCCCTGCACTCTTC
GAAGGCATGCAAAGTCGAAGAGTGTACTTCCCAAAGGCTACACCGGACGACCAGTCGACA
TACTGGCGCTTGACTCCGCCTTTCGCCACTTATACAGCTGGAGACACAGCCCTCGTGGAC
ATGCCGCTGGAACATACGGGCTTGTTCGCCCGTGAGGGCGCTCTTATACCCATTGGCAAG
CCACAGGCTACGGTCACGCAGCTTGACGGCCCCGGTAGGCTTTGTGGGAATGGTGACGAG
GTGTATCTCGAGCCAGAGGGACAGGTGGGGTTGGACGACTGGAGGGGAGTACTGATCTTC
CCTTGTCCGGACACGGACAGCTGGCCGAAGCGATATGAGGGCGAATGGATTGAAGACGAC
GGTGTCTCCTTGGAGCCGGCCACGACAGTGGTGAAGGTCGTCTACGAAGTCAAGGACGGC
GAAGTCGTGGTGAATGCGACTTTTGAGAAGAAAGACTTTGATGTTCTATGGGGAGAGAAG
CTACGAGTGGTCTTTCCTCTGTGGGACGACCGCATTGTTCTCGGTGCGGAGAGGGACGAG
TGGAAGGGCCGGACATGCTGGACTATCCAAGTCCGCTCGGCCTAA
>gene_sp10056590.1	locus=tig00016136_pilon:583027:583488:+	len:318
ATGAAGAGCAACGGGAGCGGGTACACGGCTGCAGCGCACGACGTGGAGACGCAAAACGAC
GAGCGCTTGGAGGGACTGTTAGGAAAGGTCAAGATATTGAAAGACATAACGGTGGGCATA
GGGAACGAGGTACGGGATGGGAATCTGGAGCTGTCGGGCATGAATGATGCATTTGCGTCC
ACATCCAACTTTCTAGGTGGAACATTCCGGCGTATGAACAAGATGGCCAAGAGGCAAGGG
GGCAATTGGTGTTGGTTCATGGCGTTCTTGTTGTTGGTGTTGTGGATCTTTATAATAGTA
TGGTGGCTACGACGATGA
>gene_sp10056600.1	locus=tig00016136_pilon:583760:585220:+	len:1047
ATGGGCCGCAATGGCTTCATGGGCGGCTTCCAGGGCTTTGACGCCTTTGGCAAGACCATG
GAGGATGTTAAGATCAAAACACGCACAGGAGCTCTCTTGACCTTCATCTCTCTGTCCATC
ATCCTCACCTCTATGCTGCTCGAGTTCATCGACTACCGGCGGATACACCTCGAACCGAGT
ATCATGGTGGATAGGAGCAGAGGGGAAAAGCTTGTGATTGAGATGGATATCACCTTCCCC
AGAGTGCCGTGCTACTTGCTCTCGCTTGATGTGATGGACATCTCTGGGGAGCACCAACAC
GACCTGTCCCACAACATTGACAAAACGCGCTTGTCGAAAGAAGGCAGAGTTCTGCAAGTC
GAGAAGAACGGACTATTACGAGGGGACGTTGAGCGTGCTAATCTGAACCGGGATCCCAAC
TACTGCGGGTCATGTTACGGTGGTCAGCCACCTGAGAGTGGATGCTGCAACACATGTGAC
GAGGTTCGCGAATCGTATGTACGAAAAGGATGGTCTTTCGACAACCCCAATGGTATCGAG
CAGTGCGTGGAAGAGGGATGGACAGACAAGATGAAGGAGCAGAATATGGAGGGTTGCCGG
ATTAGCGGTCGCGTCAAGGTGAACAAGGTCATTGGGAACCTACACTTCAGTCCGGGAAAG
TCTTTCCAGAATAATATGCTTCAGATTCAAGAGCTGGTGCCGTATCTGAAAGACTCGAAT
CATCACGACTTTGGCCACATCATTCACAAGTTCCGATTCGGCGCCGATCTAGAGGAAGCA
GAAGAGGCCGCAGTACTTCCGCGGGAGATGGCGACGCGCGCCAAGCTCGGCATCAGAGAC
CCTCTTCAGAGTGTAGCGGCGCATACAGAAGCATCGGATTACATGTTCCAGTATTTCCTC
AAAGTTGTCTCCACAAACTTTGTCTACCTGAAGGGAGACGAGATTGCCTCTCACCAGTAT
TCCGTGACCCAGTACGAGCGGAATCTGAAAGACGGCAATGCACCAGGCAAGGATGGACAT
GGTCGTCAGCTACTTCTGGAAGCCTAG
>gene_sp10056610.1	locus=tig00016136_pilon:585349:585574:+	len:183
ATGAAAGTGATACATACGGAGACGCGACAATCGTTCGCGCACTTCCTCACCTCATCATGT
GCAATCATTGGTGGAGTCTTGACTGTTGCCGGACTGGTGGACTCGATGATCTTCTCAGGG
TCAAAGAAGCTGAAAGAACGGAACGAGAATGGCTTTGCAGCCCCGGGCGGCAAGATGCTA
TAG
>gene_sp10056620.1	locus=tig00016136_pilon:585699:586530:-	len:687
ATGGCCACAAAACAAGCGACCCGAACGAATCAGGCAATCACGCTCAAAGGGTCGACGGCT
TTGGTCACCGAGTTCTTCGAGTACAGCGTGAACAGCATCCTGTATCAGCGCGGCGTCTAC
CCCAGCGATGACTTCCGGATGGTCAAGAAGTACGGGCTCCCCATGCTAGTGACGGCCGAC
GACTCGCTCAAGGAATACATAGCGACCATCCTGCAGCAAGTTCAGGAGTGGCTATTGTCA
GCGGCGATCAACCGCCTCGTCCTTGCTATCAAGTCGCTCGAGACGAACGAGACGCTCGAA
CGATGGCAGTTTGATATCCAGCAGGAGGAGGTCGGCGAGGACGGGAAGCCGGTGCCGAAA
GCTCCCGCTGCTCCTGGTTCTGGGGAAGCTGCGGCTGCGAAGAAGAAGGGCAAGGAGAAG
ACGGAGAAAGAGGTCCAGGGGGAGATCCGGGAGATCATGAAGCAAATCACGAGCAGCGTG
ACGTTCTTGCCGATACTCGAAGAGCCTTGTACCTTCACCTTGCTGGCCTACACGACCGAC
AAGCCCGACGTGGCTATTCCGTCTACGTGGGGAGACGCCGATCCACATCTCATCGATCGG
GGCAAGGTTGAGCAAGTCCGGTTGAGGAGTTTCAGCACCAACGTGCACTCCCTAGAGGCA
ATGGTAGCTTATCGTGTGGGTGAATGA
>gene_sp10056630.1	locus=tig00016136_pilon:586843:587791:+	len:669
ATGTCCGGCTGGATGGGGTGGTTTGGCGGGCGCAAGCCCACGCGCGAGTCGACACAGGAG
GCCATTGTCAACTTGCGGCAGAGCCTGTTGATGCTGCAGAAGAAGGAGGAGCATCTTCAG
CGCCAGATTGACGAGGCCGAGAAGAAGGCGCGGCAGAATGCGACGACGAACAAGCGGCTC
GCGCTCGCCGCGCTGCGGCAGAAGAAAGCGGCCGAGACAGAGATGGAGCGACTGGCTGGG
ACTCGCCTGACCATCGAGACTCAGGTCAACGCGATCGAGTCGGCCAACCTCAATGCCGAG
ACCATGCGCGCGATGCAGCAAGGCGCCAAGGCTCTACAGGGCATCCACTCCAACATGAAT
ATCGACCAGGTGGACAAGGTCATGGACAACATTCGAGAACAGATGGATGTGGCCAACGAG
ATCGGCGAGGCGATCAGCAACCCCGGCGCCATGGGCAATGTCGTGGACGAGGACGAGCTC
AAGGCCGAGCTCGAGGCGCTGGAGCAGGAGGAGCTGGACGACAGGTTGGCCGGTGCGGAC
CGCGTACCGATACATACCCCAGCATCGCCCATTGGTCAGACCAATGGCCCAAGTCGTGCT
GCTGCGCAAGCCGACGAGGACGACGAAGAGGCTCAATTGCGGCAATTGCAAGCTGAGCTG
GCGATGTAG
>gene_sp10056640.1	locus=tig00016136_pilon:588142:592584:-	len:4185
ATGGCCAATCCGCAGCTTCAGCTCAATGGTACCCCATCTTCATCGACTCACCGTCTGGCC
AACGGCAGCACGGATATTAGGCAACGACATGACAGGTCAATCGCAACTCAGGTCTCGTCG
GAAGGGTTCAAGAATGCGATCAAGGTGGGAAGGAGACGGTTAAAGGGCAAGGGCAGAGCC
TACATTCCGCCCTGGAATACCACTCAGTGGGTCAAGGAAGGTTTCCGTCGTTTTGGCGAG
CATTGCGCCAGAAATCAGATCAGGACACTACTCATCGACTGTCTCGTCATGACCCATCTG
TTCTACCCATCTCTTGCATTCTACCTGCAAAAGAAATTTCCGCCCTTACGGGCACCCATA
CCCCCATCTCACGAGGTGCATCGGCGACCCGCGCAGACCACGAGGAGTGCGGAACACCCC
CTCTCGCTTTTGAGCACGCCCATCCTCGACAGCTTCTTTCCGTACCCGCCTCCATTGCTT
CCCCGGCTGCCGATCATGCGCAGTCCTCTTGCTGGACATGAGCACGATGGCTTTCACCTC
CAGCCGATTTTCGGGGACGATATAGCTGTTGGGGACGCCATGAACGATATCGCTGTGATG
CGAGTAGGCTGGGCAGATGTGGTAGACGTCCTCGACGGCGATGCCAACATGTCAAGGCGT
GCTTGGGCGGCCGCTGATCAGGCCTTGCTGAACCAATTTCGACAAACAGCCGAGTCTTGG
GGAGATGAACAAGCGGAGAACCTTGGGAGCTGCATCCGTCAACTCGAAGTAGAGGCGGGA
TCGGTCACCTTTGATGGACGGTGTTTCATTCTCTCGACTGAAGACGACGAACCGTCCACC
CCCTCCGATGCTCATCGCTTGATCAGTCCTCCCGAAACTTCTGTCTATCATTCGGCTTCC
ATTCTATTCCGCATTCCGCATGCCTCCAGAGAAGCATTCGTCAGTGCCTGGGCTCAACAA
CTTTCGCGCATAGCCAACGAAACGTCTGCGGAGGTCTTTGCTGAGCCGGGCGGGTTCAGC
GGCGGTCGTTACCAGGAACATGGCGAATGGCTAGTGTCGTATTCCCAAACTTCATTCGGT
CAGGAGACAGTACAAGCCTTACAACAATACAGCTTCCTATCCGCCCCCTGGATTGTCTAC
GTGACATACGCTGTCATCCTGACTGGCCTCACCCTGCAGATCTCGAATGCCACAAAGGCC
CATTCCCGTTTTGGTCTTGCCTTCACTGGCATTGTACAATTGTGCTGCTCGACAGTCATG
TCCTTCAGCGTTCTGTCGCTATTCGGGTGGAACGGATGGGGAGCGTCCTTGATGCCAACA
ACACTTCCCACCTATTTCCTGCCTTTCGTGATCGTCGTTGTTGGGGTCGAGAATATGTCC
ATGCTCACCAAAGCGGTCTTCTCGGTGCCATTCACTTACGCTGTCCCCGAACGCATAGGT
GTTGGTTTGAGTAGGGTTGGGGTACGCATCGCTTCGACATCGCTGCAGGATCTTCTTCTG
ATGGGGACACTCTGGCTTCTCGTCGACCTTCAGCCGGTCAGAGAGTTTTGCGTATTTGCT
GCCACAGTCGTCATCACCGACTGGTTCATGTTGCACACATTCTTTCTGACCGTCTTATCG
ATTGATGCTCAACGGTTGGAACTTGCCGACATCCTCAGCACCGCGCCGGCTGTCGTAACG
CCACCACAGAACAAGCTAACAGGAGACGAGGAGGATCAGACGCCTCTCTTCAGCTGGCGT
CGACTGCTTAGGACGAGAAGCATCAAAACTTTCTCCTTGCTTTTCCTCTCACCAGCCTCT
ACTACGGCTGGTCTATATGGCTACAAGTCTCTTCGCTCCAATGCGGCTGATCCATCGGCT
TCCGCTGCACCATTGCTCTCGTCCATCAGCGACCTCGCCGTTCTCTCCCCCGCAGAAAAG
CTTTGGCACATCCTCAACCCCTCAGGATGGCCATCCATACGACTCATCGCTCCGCGAGCT
TCCATCATTATTTTGCCCAGGAAAGGCCACCCGATGCGCCCGGTTGATCTGCACCAGCTA
CAAATGCCTGCGGCTCGGCTTCTGCTTCCTCGTCTCAAACCTCTCTTTTACCTCTTCAAA
GTAGTCATTCTCCCTCAGGCTGTAACAGCCACAGCGCTGTACTTCCTCCTCAGGTTCTTG
CTCAAAGATGCTGAGCTCCTGGATGCACAACGCAACAAGCTTGGTCGCAACGAGGATGTG
GTCTCCGGGGCGACCGACGAGCACAATGATGGGAGCGGCACAATCCGGGCTGCACTCGAA
GTGCAAATGTTACCGTGTAGCCACTCCTCGGATATCGAGCTATTAGCTTCAAGCGAAAAT
GGTGAAATTGGGTTGTCCGTCAGCTTGGACAGCCGGATCTGTCTATGGAGGTTCTCCTCC
GACAAGCTCGGTACTGGTACACGCGAGTATCTCAAAGTGCCCTCTGGCGAAGAAGGCATG
GTTGTTACCGCAATTGCAGTCAGCAGTGACGGCAAATATATCGCGGTCGCCACCAGCAAA
CCCGCAATCCTCATTTGGAACGTGCCCGAGGATGCGAGTCCCAAATTCGACCGGTCGTTC
GCTCTCGACAAACGACATAGAGTCACTGATCTTCTCTTCGACTCATCGACGCTGGCTATA
CAGGACCCATTTCTCGATCCATCTTCGCCTTGCAATTCCCCAACGAATGTGATCGTGACC
AGTGGAGGATCGGTCTATGCCTTGTCCGCGGACGGCAAGCTGGCGGCTATCGCGAATGTA
TCTGCAGACGAACGGTCGTGCGTGATTGCAGGGGCAGCAGGCGGGATCCCGGCAATGCTG
GTGGACGCTGAAGGGTCTCGTCAGCTCAATCATCGAACCGCACATGGATGGACGAGCGTG
GAGTTGCCTTCCTCACCAGGACGAGCGACGAGCTTCTGCCGCGGCAAGCTCTCCTTACGC
GGCGCCACCATCGAATGTGTAGCAGTTGGGGGTAGCGAGGGCCGCATCGACATTGCGGAT
GAGTCTGGTGCCACCATAGCAGCGCTGGCATTCGAAGACGGACCAATCACACAGGTCGCT
TTGTCTCCTAGCTTTTCGCCCACATCGTGCTCATCCTGCGGCGTGTCTATGAACGAAGGG
GCTTATATCATGGTCTCTACACTATCGCGTATACACATCAGTCACATCCATCCTAATGGG
ACAACTTGGTGCAAGTGCGGCGCGCCAGCGACCCGTCGTACATCTTCGAATGCGCTAAAC
CCCTCCCCTGCAAGAACACCGCGGGCGCCCCCTTTCGTTCTTCCGCCCATCGCCAATACC
GACGCTACTGGAGGCTCCCCAGTCCGGTCCCCCGGCCTGCTTCCGCCCTCGAATGGCGAG
TTTCCACTCAGCTCGCACGGGGCGAGAAGGCTGAGTAACCTGAATCAGAAGGACGATGGC
GATGCCCGTCGCCCCCCAAGTCCGCTAGACAAGGCGGGCATGGCTCCTACGTCATTAGCC
TTGAGCCCATCGCACGCAAATGGCTCGGCGGCAGCATCGACGAATGGCAATGAGAAGGGC
CTGGACTGGGAAGTGCGCTCGCTCGGCTCCATCTTGTCGGCACACGGCGGCTGGCAGCTC
ATCGATGGGCATACGGTTTTAGGAATCCGAAGGAGCGGGCCTGGCATTGACGATACAAAT
TGGCAGATATTTTCCATCGACCTGCGAGCGCCGTGGAACGGTCACAATCTAATCGTCTCG
TCTGTCAATCTTGCCACATGTCTTCTCGACACGCTTCATCGCCTGCCGATGCCGCGCGCC
GAAGTTTCCATGCGGGAACGCAGGGCCGAACGACTGCTCTCCCTCGAAGGAAGAGCGACA
TTCCCGTCCATCACCCCACAGGGCAGCCTGTCCATGCCTCTCTCGCCAGCGATGGCGTAC
GTCGACGTTCGTCCCATTGTCCGCAAGGGCTCTTTGGGACTTCTCGCAGCATTCGGTAAT
CGGTTAGGCGTGATTCAATTCCGAAAGTCGGCAGAGAATCACAGCATCGCTGGGAGAAGG
AAGACGAGTGCGAGCGCTCTTTCGCCCGGTGGGTTCGGCGGCGTGAGCCTCACTCCGCCC
CTCCCGCTCCCGCCGCCACCGTCTGCGCTTCGTCCGCCGCCCCCGAAGAGGGTCGAGTCT
GCCAGCTCTGGCGGGTCGGACCAAGACGTCCGGAAAAATGTATAA
>gene_sp10056650.1	locus=tig00016136_pilon:593878:598643:+	len:4062
ATGTGGCGCTTGGGCATGTCATTGGAAGGTTCAACCGTACATGTTGGCGAGAAGGTTTCT
TTGGCGGGCGGTGCAGTGAGGGCCGAGATCCAAGGCATATATAGAGGCAACAAGAGGTAC
TCGAGTGGGATCATCACGCCCAGAAGCAAAACGATTTACCGAAGTCGAAGCGCTCAGGTC
TACATCTTCATTCAGCTGTCTCAGGAGACATGGGAGTTCGATGAGGATGGAGAGCGATAT
TACGAGAAAGTTGTCCACGGTTTTCTCCCTGAGTTGTTCGACCGTTGGGCACTGAAAAAT
ACATCCCATCTCGTCACTATCATCTTCTTCGCCCGGGTGTATTACAACGAGGAAGAGATC
AAGTACCTTGAGGAACACGAGATGACGCTCGGACTCATTAAGGACTATAATGGGAGACCT
TGCAAGGACTTTTACCGAGTCGCGATAGACTTTGAGAGGCGAAATGACTGGCATCTCGCT
TTGGGGGAGATCAAGCAAAGGATGGAACGGTGTGAGCGGGAGATCATATTGGACTTTCAC
GCCTCTCAGCTCGATGGTGTGGGATCCGACATGCAAGAGAGACGGATAATGGGCCGTTGG
AGTTTTGCCTATGAAGGGAATGTTCTCGAAGCTGTAAATCTCGCGCTCAACCCTTTCGAT
GAGCACTATGTCGACCGAGATCTCTCTCGAACAGGACTGAGTATGATGGTGGTCAGTCCG
GGGACAGGTCATTTCGCGGTCGACAAGAATCTTCTACGCCTCACCACTGAACGCATGGTT
GACCACGGCATCGGTTTGGACATGGTCTGCCTGACCAAGATGCCTCTTCATTCCGTCCCT
CTATTCAGCTACGTCACCGAAAAGCCCAAAGGCCTGGTCAGCGAGCAGACTCTGTCCGGT
ATGAAAACGAAACCCACCACGCCCGATTTGCTGTATTTCGACGCCAACACCGCCAAAAGT
GAGGAATGCGAGCTCTCAGATTGCTATTCGATACCTCGCTGGGTCAACTGCTCGTTCTAC
TCCAAAACTCACGATAAGCCTTTCCGGCGGGATCGTTTCATCGCTCGATGTAAGATGTAC
GAGATACAAATGCTGGGAGTGCTCGATCACAATCTCACGACCGTGACTGTCCCCTTGTTG
GAGGGTGATGACCTGCTCTTGCCTCGAAACGGTCTCACAATGGAGCAGAGAAAGAATGCC
CGGGACGACTTCGATGCAACCATCTTTGGAGGAGCCCTGACGGCCGAAGGCAAGGACGCT
TCCCCAGCACATGTCCCCGGGTCGCTCCCGAAGGCAAGCTATCAATCTGCACGTCTATTG
GCATCACGAGCGGAAGAGGACAAGAAGAACTCGGTGTCGAACCTCTCACATCTCCTGCAC
ACAAAAGTCGCTCAAGGGCAGGCGGAGCTCGTTGTCGCTTCTGGTAAAGCAGCGTCGGAG
ACGGTGTCGAGTCCGAAGCGATCAGCTCAGGACATTGCGGATGAAATGGAGATGCTCAAT
CCACGTATCGCCATGCGCCCCGTTGATCGGCGCCTACACCGCGCTGATTCGGTCTCGAGC
GAATCGCCCTCCTTATCCGCAATGACCCCCAAACGGAATCTCGAGACTTCGCCCTCGCGA
TCGTCGGTCCGCTCAGGAAGCGTGGCATCGGGTGCTTCCACACCAAAGGTGACGCCCGCC
AAGACACTTCGGCGCCCCGCTAGTCGTAGCTCTTTTGCTGGCAAATTTGGTACAAACTGG
CTTCTTGGCGCATTCACAGCTCGTTCTCAGCTCAGCCTTCCGGCAGCCGCGACTGAGACT
GTTGCGAGATCGGACGTTTCTTCGAATACAGCTAACCGCGCCCCCTCACCTTCGACCGGC
AAGCTAGCCGCAATCGCGCCTCGGCCGGTCCCTGGCGCTCCCATTGTCACGCCGTCTACT
CCTTCTCCGTCTAGAATCGGACAAACGCAGCAGCAAAATGTCACTCAGCCGGTCCCGATT
CTGGCGAAAGCAAATCGTGGTCAGTCGGAAGATGACCTTTCGAAGTCGCGCGGATCTGTC
AAAGGTGTGGGTGGCAAATCAGAAAACTCGTCTTGGGGTCGCGCTCCTTCTTTCAACAAG
TCCTCAAGGCATGTCACCGTCAACCCGTGTAATCCAGAGGAAAATCGTGTCCCAGTCCTG
GGTGATGACAGGCGATGGCAGCATGCTCGGACCAACCCTAGCAAGTTTCAGCATCACCCA
CTCAAGTGGGAAAGCCTCTGCACTCCGGCCTGTTTGCCCTTGACAACCGATTACATGCCG
AGCACCAGTGAGCTGCAGGAGTTGTATGAGGCCAACTCGTATGACATTGCGTGTTTCTCC
GAGCAGCTGAGCTTCTTAATACGAGCGGATGCGGCTCAGACCAATCTGCCGCTAGCGATC
ATGCGCGAAATGGCGTCACAGCGGTTGACTCCCAAGCTCAACTTCAATTACCTTGATCGC
CTGGTTGCGGGAGAGGAGGAGCAACTCACGCCTTCGCTCCGATACTGGCGTACGCGATAC
ATCCTCATCCCTTCAGGTAGAGATCCTTCATCTCTGTCGACTGGAATCGTACCGAAGGGA
GAGAACTTCAACACCTCGGAGATCCTGATGGCTGGAGCATCGAAAGTGTTGGAGATCCTC
GGACGGCATCAGTGGAAGCCGCCGGGTAGAACGAATCGGCCCCTACGACTGCTCCCGACA
ACATTTGATCCGAGTGCATGTGTCCTGGACGAGGGTCTCATGACTGAGCTGGATCGACTG
ATCAGCGGGAAGGAGAAGACAGACAAAGTCAAGAAACTGGAGGGGCTGACTCTCGGGACA
GTCGGCGAAATGATGTACAAGCCGAATAATGGTCTCGTGATCAGGGATCGACTGTGGAAC
TTCTACGTGCACGAAGATTCATTTACTGGGGAGACATTCTGCGAGTGGCTCATGAACACC
TTCGAAGATGTCAAAACACGAGACGAGGCGGTCGAGTGGGGCAAATCTCTGTTGGAGAAA
GGCCTGATAGAGCACGTCACCGGAGTACACGGGTTCTTCGACTACAATCACTTCTTCTAT
CGATTGCGATCGGCGTATGACCCAAACGCCGCCAAACGTAAGAGCCAGTGGTTCGGAGGA
AAGACGGCGACCGCCTCTAGGAATGTGATCGAGCGCCATGCTGCTCTGGTCAGCTCTCCT
CCCCACTCGGCGGTCCCTGTAGCCAAGCTTGCCGATGGAGTCAAGAAAAAGCGCAAGATC
CGCATGAGTCAGACCGCTATTATAGATCTCGATCCGTTGAAGAAGAGCGATCGTGCGGAG
ATGGCTATACTTCACGCCGACGTGATCCACAATGCTCGAAACGCGTTTCATTTTGAACTC
AATTGGCTAGGCGTTACAGCTGGCTTGCTCGAGGAGCTGCGGCTCAAATGCGCCGCTCAG
GCTGAACGCTTTGGGCTGCGTTTTGTGGAAGCCCCCGTCGAACAAATCAAGGACATCTCG
TTGAAGTGCGCCTATCGCCAACCGATCCCGATTCCGCTGGCATTGGCACCGCCCATTGTC
CCGGACCTACATCTGCGCCTCGCTGAACATGGCACGGGTCAAGCGGCCAACTTTTTCGAG
TACGCCATCTTGACGCAGAGATTCGGTTTTGTGCTCGACGTAGAGGCGTCTGCGCGGTAT
CCCGACTCGATCGAAGTGGAGTATTCGTACCGGGGTCGAGTCAGATTCGAGTATTCGCAA
TTCTGTCATCGATCCGGTTTGGCACTCGTGCAGTGCATTGGCGGACCGCAGGGTTTCCTG
TGGGCCGACAATCGCCTGTTCATCGCGGCTCCTTCTCGTCGGGGAGGTGGTCAGGGCGAG
GCGTACCCCAACGCCCCCATCCCTATGAAAATGTCCAGATCGGAGGAGGCACGCAGTCTG
AGACAAGAGCTCGAGACTTTCTGCAAAGACAAGGACGCTCTCCAAGTGTTTTATGACGAG
ATGCTGGCCAAGTTGCCCCCGCTGCCCGAGGCCGCTGAGGATCCGGAAGCCAAGGCCAGA
AGAGATAGTGAGACGGAGAAGCAAGAGGCGTGGAACCAATAG
>gene_sp10056660.1	locus=tig00016136_pilon:598773:599537:-	len:594
ATGTACGTCCGAGGACCACCCAGGCAGCTGAGCAACCCCAACAAAGCCGGCCCCAATACG
CGATGCCAGCGATGTCTGAAGCTCGGTCATCACACTTACGAGTGCAGCAACCCGCGGCCA
TATGTCCCGCGCCCGTCGCGCTCCCAGCAGCTCAAGTCGGGCGAGCTGGGCAAGAAAGAC
AAAGTTGGCATCGAAGTGCCCGACGAGTTCAAGGTGCGCCCGCGAGAAGGGCTGGCGGAC
AAGATTCTGCGCGCCAAGGAAGAGGGGCGGGCAAAGGAGGAGAAGGAGAGGGAAAGAGCT
AGGCGGAAGCGGGCGAGACGACGGCTTCGGAGCTTCTCCGATTCCGGTAGTGATTCGGAT
AGCGACGACGGTGAACGAGATACGACAAGACGGGAGCGGAGAGACAGTCGTTCTCGCTCA
CCGGTACGCCGGAGACGTGCGCGGTCTTCAGATAGCAGCTCCTCGCGGCCCACATCGAGG
TCGCCCCCGCCTCGTCGCCGCGCTTCACCTGGCGAACCTTCACGAGCAAGTCCGTCTCCT
AGAAGGTCGAGATCGCCAGTCCCCCGACGCCGCTATTCCACCGACAGCAGGTGA
>gene_sp10056670.1	locus=tig00016136_pilon:599836:601347:+	len:1446
ATGACCGACCGCCTTCCGCCCTCTGCGGCGTACCGGCGCCAGCCTCCGATAGCGTCCCTC
ATGGACCCGAGCCCGCGAGCGGCACCGCAGTACCCCCCTCCATATCCCAACCCTTCGGCC
TCTTTCATCCCCACATTCTCTTTTGCCCATACGCCCTCTGGATCCTCCGCGTCGGCCTCT
GGCGAGAGCAGCACCTCGCCCGTCATGCTCTCGTCGCCGCTGCATCTGCCGCCCATGGCC
TCGGCGCTGCGAGACGACGCCGACGGCGACTTGCCCTCGACCTTCCTGTCGCATTATTAC
CCCGAAGGACGGCACGCGTCTACGTCGCTACCCTCCTATGCCGAGCTAGCGGGCAGCAGT
CGCGAGCGGTCCCACCTGCTCGACGGCGTCGACCTGCGGCCGGGGCAGCTGGACATGCCC
ACGAGAAAACGTAGCTCTCCCACGTATGAACTGTCTCCCGAGACGTTTGCGAGATCCCTC
TCGAGCTGGCCGAGGGCCAAGGGAAGCTCGAAGCCCCACATGCCGACGGGGCGCCGTCAA
CCGGATGGACTGGTGGAGGATACAGGCGGAGGGCGTGCGTTCGCCTCGCCGAGGACAGTC
AATCAGCAGAGTCCGCTGCGCAACTCTGTGCTCAGCAGTGAGGTGCCCGCTGTTATCGAT
GCGAGTGCAGAGAGCAACCCGCAACCAGGAGCGATGGCGATGGCCATGCCTGTCAGTCGA
GAACGCGGCGGGCCAGACGTCAATATGGACGACCGGGCAAGAGCAGATGCGTCTCCAGGC
GCGGCGGCCTGGAGGGGCGCCACCTTGCCCGACTTGACGCCTCACAGCAATGGGTATCCG
GGTAACCTGGTAGGCAACGTTCAACTGCCGGAAATATCGCGCAGCCCCGGCAGTCCCGGC
GACAGAGCCGACGAGGTTGTCACCGGCGAGGACTACGCACGGGCACTCGAGGTCTATACA
CACATCCTCGGCGCTTTACCCCATCTCCGACCCCCCTCGGCCCCGTCACAAGGCCAAGGA
TACTCTTACGACGCCCTCCTTCAGCTATCGTCAGAAGGGCTGCACATTGTGGACGCGAGC
GGTCAGCAGGCTCTCATGAGCCGAAAACGCCCATCTGGCGTCATGGACGAAGACTCGCCG
GGCATGAACTCCGCAAGCACCGGCCTTTCGCGGACGGGAGGCAAACGAAAGACTGCCCCG
ACCAGGTGTTTGGGATGCGGAACGACCGAGACGCCCGAATGGCGCCGCGGGCCAATGGGC
CCGAGAACGCTCTGCAATGCCTGCGTGGGTCTCGTTGTTTCACAATGCGGCCGGCCACGT
TCTGACCAGCAGGGCCTCGTTCATATGAAGCTGCAGAAGAAGAAAGAAAAGGCCGAGCTG
AAACGGCAACAGGCCGAGTTGGAGGCAGCGGCCTCGCACGCCGATCGTGCGGCGTCTGGG
GGCTGA
>gene_sp10056680.1	locus=tig00016136_pilon:603944:605889:+	len:1572
ATGCGCTCCGTGACTCGCTTCGCCCCACTAGCCTTTGCACTCATCGTCGCGACGTTCATT
CTCGGTCTTCTCGTCCAGCGACCACAAGAGGACGAATACGACATATACGACGATGACGGA
GACAGCAGCGCCCAGCGGCCACTGTTGCACTTCATGCCAAAGCCGGACTTGGGGCGTTTT
ACCCCTTCTTTCCTCAAGTCCAGCAAAGACCGGACGCGGGAGATTGCCAAGCTACAGGCG
CTCAAGCCGCTGCTTGAGAGCACGTACGCGATCGAGAAGGACATGGAACGGGCCGGCCAT
CGACAGACTCGTACAATGCATGTCGACCAAAACGTGCGGCCAGGGCGAGGAGACAGTTAT
CATCCTCGAGTCTCTGCATTTCCCCAAACAGGCGGGGTCTCTGGGGAAGACATCTGGTCC
GATACGGCCGCTCTCCCACGCGCAAGGCTGACATGCAGGGCCGCATCATCGCTCGAAGCC
TTCCGAGCCCTCAACTACACCCTGCTGTACACGTACGGCATCATGGACACACTCATGATC
TACCAACACATTCCCGATCTCGTCAAGTCGATCTGGTGGGAAGCCTCCGACCTGTGGCGC
TGCGTCGAGCGCAACGAGACCAACTTCAACGAGACTGAAACCGAGTACGCGCTGGGTACG
TGGCAGGAAGGCACCAAGGGCTGCATTCGGAAGCATGGGTTTGAGGAGGGAATCCCGGTT
TGGAAGTCGTGGTCATTCCATTTCTGGGGCTCGCCGGAGCATCCACTCGGCAACGACTGG
ACGTTGGCCCCGGAGGATTACAGCCAGTGGAACCAGATGGAGAAGCAGAACCGGTATCTT
GGCTATTCCATCGAAGCGAGATGCAGGAATCAGACGTACTATCCGACGGAAGAACGGCAC
CATCGCGCCCTTGCTCTGGGCAAAGAGCTGGTCTACTTTGACAGGCCGCATGAGACGTAC
ACGTGGGGCGACTTTGCCGAAGAGGTCTTTCTGTCCATGCCCACCAGCCCGAATGCCACA
ACTGGCGAGCCGCGTGCTTTCGAGGCCATGGCCATGGCCGGCGAGAGACTGGAAGAGACG
GGTATGGGCCACCAGCTCAATGTGAGCGGTTATGTCAACTACGGCAAAAAGAAGATGGAT
CAGTGGAATCATGAGCTGGCAACGAGCAAGATGTTGCTTGGTATCGGGCTGCCGTTCATT
TCTCCCTCGCCATACGACTCGTTGTGCTTTGGTGTCCCGTATATCAACCCTGTGCTCATG
TGGGACGAGGACGACCCGGAGGACTGGACGCGCTGGGAGACGCAGCACAATGGCCTACGC
GAGATCCGCCCGCCATATGTCTACCATGTTGTATGTCTTTGGTCGCCCTTGTCGAGAATG
CGAATTGACAAGCAGCACAAGGACAACAGGGAAGAGCTGGAACAGGCTATCCGATCGGCA
CTCGAGAACCCAATAGAGCGGTATATCCGTGCGTTCCCCGACTATGTACAAATCATCGAG
GGCAACTGGAAGGCTGCCGCAATATTGCATGTGCAGGAGGAGTATGCGCGTCGGGGTAGG
CCAGCATTGTAA
>gene_sp10056690.1	locus=tig00016136_pilon:607092:612002:+	len:3453
ATGAGGCACAAGTGGTCCACGGCCCACGATCTCCTTTTGGCGGCGAACGCGTACCAACGA
ACGGCATCGAGCGCGAGCAAGGCAGGGGATGGGGCTCAGATCGGTCGAGGGGAAGGCACA
GTGAGCTATGCAGTCCTGGAATTGTGCACTCAGCTCATCGATAGACCCTCGATACATGCA
TTTTTCAAACGCAAAACGCCGCCGTCCTCCCCTTCCCAACCTTCGCATCAGTCTGTCGAA
CCACTCGTCGTGAGCGACGATGACGATGTGGTTGATCTCACCGCTTCACCTCCACCGAAG
AAGGCTAAGCTGCAAAATGGTTCGTTTGCCGCTGCTCAGCGCAATTCGTCACTCGCTCAG
CCTACCTCGAGCTACTTCGCCAAAGCCGCCCAACCTGCCTCGGCAAGAGACAAAACTGGA
GTCGACGCTTCGATCCCCGACACCTCTCTGCAAGCTTACAAGCTGAAGTCTGCTCGGCCA
CCTCCGTCGTCCCAGTCGGGCACCGCTTTTGGAGTCTTCTCTGCGGCGTCGCCCGCATTA
GAGAATGAAGCGGGACCATTACGGACAGCGGAACAGGAGCGACGGCGAGAAGCATGGGAG
CGCAAACTTGTGTCCGGGCGACTTGTACCTCGCAGACGGTCCTTGAAGCTTGATGAAGCA
GCTGCGAGTGAGGCAAGGATCGCTGCCGGACTGGTAGATCCCGAGGACGTGGAGGATGGC
GCACAAACTCCCGGGCTTGACGAACCCATTGTGGCTCAGAACGACGTGGAGGATCAGTCC
GCATCGGACTTGGGCGAATCGAAGTTCAAAAAGTATGCGGCCAAGGGTAGTGATTTGGCC
AACGGCAAGGGGCGGAAAAAGAAGAAAGAGGAGCTCGGGCCAAGCGGGATGACATATACT
CCTCTGGAGAGACAGTTCATGGAAGCCAAGGCCAATCATCCGGATGTCTTGCTTCTGATG
GAAGGTGAGGCGTCTCAAATGTCTGCATTGAAGGATTGGGTGCTGACGAATGCAGTCGGA
TACAAATACAAGTTCCACGGCGACGATGCCAAGACCGCCGCTCGAGAGTTGGGCATTGTT
TCTTTCCCTTCTCGCAACTTCTACACGGCTTCCATACCAACGCATCGCCTACATATCCAT
GTCAAGAAGCTCATTTCGCTTGGATACAAAGTCGGTGTCGTGTCTCAGATGGAAACAGCC
GCCCTCAAAAAAGTGTCCGACAACCGCAATGCTCCATTCACGCGGGAGTTGACCCATCTG
TTTACCGCGGCGACGTCAGTCCAATCAAAGAGAAACGAATGCCAAGCTGACACAACCAGA
TACGTTGAAGACCCTTCTCTTCCCTCCTCATCCACACTGGCGGACGATCCGATCATTCCC
GGATCTGCTCCGCCACCAACAAATGCCTTGATGGCGCTTGTCGAACAGCAGATGGGAGGA
TTGACTGTTGACGAACGTGTCCGAATTGCCCTCGTCAGCGTCACTCCGGATACAGGCGAT
GTCATTTGGGATATTTTTGATGCAGAATTGCTCTTGCCCGCCGTTGGCTTGAGCAAGGCG
TCCGAAAAGGTGCTCAAACATTTTGCAGGACATATTCGCGCCAGCAGTGGCAGTCACGTT
CGCGTAGAAAGAATTGACAATGTGCCAAAACACTCGGCGGCGTTCGATATGCTTACCGAC
TTTTACGAGCGCAAATTCCGCCATCAAGCTGAACGGACTCGGACTCCGTCTCAGATCGAT
CTGACTGGGGAGGATGACGACGTTGATATGATGTCGAAAGACGACGAGGGTGATCGCCTG
GACGTGGGTGCAGCTCAGAATGGCATCAGTCCTGTCGACGTCGCTGCCGGCGTATCTCCT
GAACACGCCGTGCTGGCTCTCGTCGACTTTCCCAGACCAGTCGTGGTCGCCTTAGCTATT
GCTGTGACGCACATGAAATTCGCCGGGGCTCACGTCAGTGCTCTGCAAGCTCGTATCGAC
GCTGTGGACGAGATCATGACCAATGCCACGTACCACATGGAAAAACTTCGAAGTCTCTTG
GTCAACATGCCGGATCTCGTACGGGGTTTGAGTAGAGTTCAGTACGGGAAGGCAACGCCA
TCTGAGGTAGCAACCATCCTTATCGGTCTCGAGCGCGTGGGAAAAGAGTTCAAAGCGTTC
GAGGGAGATATCTTCTCCTCTTCCCTGCTGAACCATATTGTCAAAACACTTCCTACAATC
CGAGAAAAAGCGACCCAGTTTCTCTCCGCGATCAATACGAAGGCTGCGCGGGAAAATGAT
GAGGCGAATCTGTGGCAGGATCCGGACAAATATTCAGCAGTTCAAGATGCTAAAGACGAG
GTCCGAAAAGTCTTGAAGCGACCCTCGTTGAACTACGTGACAGTGTCCGGTATTGAGTAC
CTCGTGGAGGTCCCTGTGCGGGACTCCAAATCGGTACCGCCACGTTGGGTCAAGATGAGC
TCAATTAAAGAGCGCGAGCAACACAAAGAGACCCTAGCCGCGGCTTCACGAGCGGCACTC
CTCGACTTCCAGTCTGACATCTCGGAATGCCATGACTTGGTTGTCGTCTCAAAACAGCTT
GCCGTGATTGATTGTCTCATGTCGCTAGCCCAGGTAGCGGCAGCATCTGGTTACTGCAAA
CCTACTTTTGTCGCAAAGCCCGAGTTGCATATCAAAGCCGGTCGCCATCCCATGGTGAGA
CAATATGGTTGGCAGAACACGGTTGTCACTGATTCGCAGGTCGAAATGCTGCGCGATGAA
GCTTACGTGCCGTTCGATATCGCCTTTTCGGAGGAGGAAGGGGTGGCCAAAGTCATCACA
GGGCCCAACATGGCGGACTTGGTGACATACGGAGACTATCAGCTGACGGAGCAGGCGGAT
GGGAGTCGTGGCAAGTCTACTTTCATGGTGGAGCTCTCCGAGACAAGCGATATCCTACGC
ACGGTCACCCTCCGGACGCTTGTGATACTGGATGACACCTATGATGGCGTTGCCATCGCC
TATGCGACGTTGTCACATCTTGCTGGTATCGGCTGTAATACGCTGTTCGTCACGCACTAT
CCGACTGTAGCCGAGGAGCTTGCCAAGGAATATCCGAAGGTCATCAGCAACTGGCACATG
GCATTTGATGAGGTCAAAACGCCTGGTCTGTCGCTCCAGCTTACTCCTCTTTTGGCGTCT
GGTGCGCTAGGTGAGCTTGCGTGCAGAGATGCCAAACACAGCTCACTACCAAGGCTGGCG
GGATTGCCTCGCGATGTCTTACTCAATGCTCAAACGCGCTCGGATCAGCTCAAAGTAGAG
ACGACCGATCGCATTCTTTCTTCTGTCATGCGTCGCACCCGCACACTCTTGAACGACTTG
CCGATTGCCACGACTCGATCCAATGCTGTGACGGCGGACCTATTGCACAATGCATCGGCG
CTGCACAAAGCCCTGCACCTGTTGGACGGCTGA
>gene_sp10056700.1	locus=tig00016136_pilon:612151:616376:-	len:3759
ATGGCGGCGGCTCCGAACGTTCTGCCCCTATTCTGGAACCTCGCTTCATCATCGAAGGAT
ACGCGCATCACGGCATCGGCAGACCTGCTCTCTTCTCTCGAGTCATTTCAGCAATCTTAC
CTGAGCACCAAAGCGGCCGAGCCGAGCTCGGAAGATGATGACGAAGGTGACGAGTCATCG
GATGAGGATGAGGGAGATAACGATGACGGAGCAATGGACCAGGATGACGATGCAGAGTCA
GGAGTAGAGGTGGATGCGGATGAGGATGACGAGGAACATGGGGAAGTAGCGGCAGCCGGG
GCACTGCTGGACAAGGCGCTCGCCGCTGGAAATGCGGAAGATGTCGTATACACTGTCAAG
CGTCTGGTCAGAGGTCTAGGTAGCTCGAGAGAAAGTAGCCGGCTGGGCTTTGCCGTGGCT
CTGACAGAGCTCATGGCGCGTATTCCTACTGTCTCCGCATCACAAGTCGTCTCGCTCGTC
ATTCGAAGCTCGCCCCATTCAAAGTCGATGAAAGGGTCTGAAGAACGAGACGCCCTCTTT
GCTCGTCTGTTCGGTCTCACAGCTGTCATCAACTCTGGCGCCCTCTTCCACCCTGCTGCC
GGTGACGACTTTCTGAGTGTGTTGCGGCACCTCGTAAGCTTGGGCAAAGCGAAAGCATGG
CTGCGAGAGAGCGCATGGTGGGCGATCATGCAGGCAGTCGAAAAGCTATGCGAGGTCGAT
GTCGACTGGAAAGACGAAGTCATTGCCCAGTTCTCATCAGATGTCTACGAGAACGAGTCG
GAATGGACCTCTGAGAAGGTCGCGCTCACCGTTCTGCTTGAGCATAAGTATCCGGCTCTT
GAGGTCGACAAGAACATATCGCCAGCATTCAAGCGAACCCCCTTACTCTACCGGCACAAC
CTTCCCAATCTGGCTCGGATTCTCAAGGACTCGGACTCTGCAGAGGAGGATGGAGCTTCG
TCGTCGACGGGCTCGTGGAAGCCTCAATTACACTTTGTCTGGACGACCATACTCGATAGC
TACTTCTCCACCGGCGCCATCCTTCCCGACCAAGCTCCCTTCCAAGAGTTCTTCCGACTC
TGCGTCGATGAGTCCCTCTTTGCAAACGCTTCATCACCCGAACGAAAATATTGGGGTTTC
CAGTTCTTTGCCTCAGCACTGCCTCTCCTTCCCGCCGAGCAGATGCCCCTGGTGTTCACA
CCGAATTTCATGCGATGCTGGATGAACAACCTCTCCTCGTCTGACCGGAGGTCATCCGAA
AAAAACCCCAAAGTCGGCTTCACCCTCCTTTCCCAGCTTGTTGGCAAGCACGGTAGACCG
GACTTCGACAAGGTGACCAAGACCAAGACGGTCGAGAGCATCATGGGCAGTCTCAATCTG
GATGGCGTCAAGGAGTACGTGGGATACCTGCAAGATATCCTTGTTGGGGGAGACGAATCG
AGTGACGCAGCTGCAACAAGTGAACGAAGAAATTGGGCCCTCGACCAGATTCTCCTGCTG
TTCCGAAACGGCTCTGTGCCTAAAGACGACTCATGGGTCGGCTCCACACTTGAGGCTTTG
TTGGTGTATGGATTCTTCATCATCCGCAAAGCCGACAAAAAGAGCAATATGGCAGCGCTC
CATGCGCTTCCCAAACCACCGCTGTCAGAGGCCACTTCGGCAGCGTGTAGATCCCGCTTT
CTCGCCTGCCTGGTGGAGATAACCACTTCGACTCCCACAGGTCGAGATGCTCCACAGTCC
GCCAATCAGCAAGGATGTGATGCTTCTGGCAAGCTGTGGCTTCGTCGGATGCTCGATGTC
CTGCAGGTCCTGGGCACGGACAAGCATCTCGAGATCGCTTCTGACGCCGATGAGGAGATC
AAGGCCGTCCGCAAGGAGGGTATTCGTACGCTCCAGGCTCTGGACAAGGTCAAGGACGAC
GAGCTGGCCAAAGGAGTAGAGATCCTTCTCACATTCTTGATTTTGCAGACGTATGACGAG
AACGAGGACGCGCTCGAGATGCTGGAGGACACCATCGCCGCCGCGCAGAAGATGTTCAGC
CTCTCGTCGGCAAAGGCGTCCACTTCAACTTCTACGGAGCCAGAGATCGATGCGCCTCCC
ATCGACATGCTACTCGACAACCTCGTTGCATTGCTCGACAAGGGCTCGAATGATCTCCGC
AACCTCGCCAACCTGGTGGTGGGAATGGTCTCGGGCGCCTTCACCAGATCCAGTATCGAA
CATCTCGTTGCGCAGATCGAACAGACGGTCGCAGAAGCAGCCGCGAATGCCGAAGAGGAG
GAAGACGATGAGCAGAGCGAAGACCCCGATGCATCAGAGGATGACGCAGGGGAGGATGAA
GAGGATGAGGAGGAGGAGGAGGCAGACGAAGAAGAGGATGACGATGAGTCGAGTGAGGAT
GACGAAGAAGAGCTGCCCGATGTGGACCCCGCGTTCCGGAAGCGCGTCGCGGCGGCTTTG
CAGGTATCGGGCATGGACGAGGACGGAACGGCAGATGGGCCCGACTCCGGCGATTCCGAG
GACGAAGAATCCGAAGAGGAGGAATTATGGGACGACGAGCAAATGATGAAGGTGGACGAG
CAGCTGGCCGAGGTCTTCAGGCAACAAGCAACGACCACCAAAAAATCCAGCCTGAAGCAC
CTGCGCGTGGAATCGCTGCATTTCAAGAACCGCATCTTGGACTTTTTCGACGTCTTCGCC
CGGCGCCACCCTACCAACCCAGCAATCATCGACACGCTCCTCCCGCTGCTCCGGCTGGTC
CGGTCAGGCAGCGCCGCCGAGGCCGAGCTGTCCAACAAGGCCGCGTCGATCCTGCGCGCG
CGCATCGTCAAGCCGAAAGACATCCCTACGTCGTCAGCAGCCGACGCGCACGCGGACGTG
CTCGAGGCGATCCACGAGATGGCGCGCAAGGCGCCCAACGCCGAGTTCAGCACGCTCGCG
AGCGCCTGCTCGCTCTTTGTCGTACGGTCGCTCGACTCGTCCGCCGGAGCCGGCGGAGCG
GACGCAGCGGCATACCGCGCGACGCTGCGCGACTTTCTCGAGCGCAAAGGCTCGCTCGTC
CACCCGCCCTTCCTGGCCGACTACTTCCGGCGCCACACGCGCCGCGCATGGGCGCTGCGC
ACCGACCTGCTGGACGCCCTGGCCAAAGGGGCAGTCAACGACTATCGCCAAACGCAAGGC
TACGCGCTGCTCACCGTGTTCGCGCACCACCTGCGGGACTTTTCACCGAGCGAAGCGCGG
CAGTTTGTCGCGCGCGCCCAGGGCGACCTGGCGGCACTGCTCGAGCGCGCGGTGGCCGGT
GAGACGGGCGCGGAAGCGGTCAGCGCCAATAGGCTCAAGGAGGCGTGCCGCTTCGCCCTC
CAGCTGTCGCGCGCGGCCAAGAATGCCGACCTGCTCTCGGCGTGGGACGCCGGCCGGCTG
GACGGCCTCAAGGCGGCGTTTGACGCGGGCGACAAGACGCGCGGGATGCAGGGCGTCAGG
CAGATGTTGGCGCAGCTGGTGGGCGTCGTCAGTGGCCACTCGGCAAAGGAGGGCAAGGCC
AGCAAGGCGAGCAAGCGCTCCAAGTCGGATGCAGATGCGATGGACGTCGACGAGGCGCCT
CTACCGAATGGCAGTGCGCCCAAGTCGGAGAAGAAGCTTAAAGCCAAAGTCAAGTCGGTG
AATGGCTCGGCTGTGCCACCTGCAGACGGGAAGAAACGCAAGTCTGCCGATGACGGGGAG
AAGAAGAAAAAGAAACGGCCTTCTGTGCCGACCGCATGA
>gene_sp10056710.1	locus=tig00016136_pilon:618029:619848:+	len:1128
ATGGAGCTCCTGCTCGAGGCCCTCTCGTACGCCGAGACCATGTCGCCACCTTTGTCTTCG
TCATCGATGGCCACCCGCAACCTATCAGCCGGTCACCCTCGTAGCGCTACAGTCGCCTTG
CCAGCAAGTGATCATCTTGTACCGTCCTCGCTGTCTACCCCATCACCCCCAAGCTCGTCT
CCCTCGCTTGCAGGGCGCTCCTCCTCCCCGCTCTCCGCCGTTCTGCTCACCCCGGACGCA
GACCTCAACGTCGATCCTTTCTGCATAGATCTGCCCCACATGCAATATACGGGCACACCG
CTGCCGCATCCCAAAATTATCGGCAGTCACCTTGCCGCCATACACGAAACGGGACGCCGC
AGTCAGGTGTTGGACGTCGGCACAGTCAGTGTTGCCACATCTGTCTCGTGTCCAGCTGAC
TTGCAAGGGCACAGGCCCGGTGATCGATCGCTGACGCCTAGGCACATGGGCAACGGATCT
CGGCGATGCGCAGCCGTACGCCGATATATTGGGCGTCGAGTGAGTCTTGAGGCTGCCGAA
AACCGCCAGACTGACCTTCATACCGCGGACAGCCGTGCACGGCAATGTGGACTTTTTAAC
GGTGGACATGACTTTGCCATTCACTTCGCTCTCTCCCGCCACGTTCGCTACTCCACTTTT
GTCGAACGACTTGCTGTTCTGCTTCGACCGGGCGGGCTACTCGTCGTGGTCGAGACCGAG
GTCGGGTTTAGCACGGGCAAGGGACCGCTTCCCGACCCAATGATCATATGGGAGACCCAC
GCGAGAGAAGCATTCGCGCATCGCTCAGTCGACATCTCTGTGCCAAGTCGACTTCTGGAG
GTCTTATCCTCTTCGGGTGTATTGGAGGAGATAGGTATCCCAATCGGCGAGTATATACAG
AGTCAGCCCTTTTTTGCATGTGCTGCAGATATGGATATCCTCATGCCGTATCTGAAAGCA
CACGGAAACGCCCATAAAGACCTCGAGCACATCCGCCAGGCGGTCTTGAACGAAGTCAGT
ATCATTCCGCAGTCACCGCGTGAGAAAACCGCTGATGGGAAGCTGGCACGGCCTGAAGCG
CGGTATTTCCAGCGTCTCTTCGCTGTCTATGCCCACAAAGTTGTATAG
>gene_sp10056720.1	locus=tig00016136_pilon:620283:621463:-	len:1038
ATGTCGCCAAAGGTCGTCCGACTGGTCCCGCTATCCTCTCGGAATCAGCGGGGCTACGCA
ACGCACACCGAGCGGCCGGGATACACGTCGCGCGCTACCGAGGAGCTCTTCAGCAAGCTC
GAAGCTGAGGCAGCTGCGCGCCGCGCCAAAGGCGCCTTCTCCGACCGGGACACGGTCGGG
CCATTCCCCCTGGGCGTAGGGGCCAGCGGGCGGAATAAGACGTGGAAGACGTGGGGCGAG
CTGGGGCTCGGCGGCAAGTTGTGGCGGACGACCCAGCAGACGGGCAACCTGACCGTGATC
GTCGTTGGCGTGGGGCTGTTCGCGATCCTCGCTTTCGCGCTGACGACCGAACTGTTCGCG
AAGAACTCCCCGAGCGTGCTGTACTCGCAGGCGGTCGACCTGATCCGCGCTTCTGACGCT
GTGAGCTCCCTGACGGCAGCTCAACCCCCATTTCTCTTGCCGCCGCTCACATTCACCCAC
TCCGCCCAGTCGTCCGCGCCCGTGCGCGGCTCGCCTCCCCTCGCACATCGTTTCGTCCGA
CACCCCATCTCAGGGCGAGACCACCTACTACTCACGTTCTACGTGCACGGGCGGGGCAAG
GACGAACCCGAACCGCTAGGATGGGCGAGGCGATACTACCACACGCTCGAAGCGTACGTG
CGCGAAGGCGCCCTGGCGCTCGGCTTGATCGTCCCTCCTGAGCAGCCAGAGCAGGAGGCG
GAGAAGCCTGTGGGGCAGGAAACGACGGAGGAGCGGGGCAGTGGGTGGTGGGGCGGACTA
AAGAATAGCTTGAGGCCGCAGTTCACGACTGCCCCCGTGGGCCGGAAAGAGCGGGGTGTC
TTACCGCCTGGCACCTATAAGATCGGAGAAGTTCGCGCGGACTACGTCAAGGCTTATGCC
AGAACGCATCCGGGACAGTTTCAGCTACTGTCCCTCGTCATTGATATTCCCAACTCGAAG
GCTTCGTACCCCAGTCGAGCAGTCGTCTTCTCGTCGCCTGAAGCAGCGACAGAGGGTCTG
CTGGGGCGCACGCGGTAA
>gene_sp10056730.1	locus=tig00016136_pilon:621764:623778:+	len:1677
ATGGCCGCGACAATGTACCAGCGCGACCCAAGAGCGGGCCTCTTCCTCGGAGGGACGCGA
GTGTCAGGAGCAGAGGTCCGGGATCAGAATGTCATGGCGTGCCAGACTGTGTCGAACATT
CTCAAGTCCTCCCTTGGCCCCGTCGGTCTCGACAAGATGCTCGTGGACAATGTGGGCGAC
GTCACAATCACCAACGACGGCGCTACGATCCTGTCTCTGCTAGAGGTGACGCATCCCGCT
GCTCGCATCCTCGTCTCGCTTGCCACGCAGCAAGACAAGGAGGTCGGAGATGGGACGACG
AGTGTGGTGTTGCTGGCGTCGGAGCTGCTGAGGAGGGCGAACGAGCTGGTCCGGAATAAG
ATCCACCCGACTACGGTGATCACTGGATACAGGCTCGCATGTAAGGAAGCATGTCGGTTC
ATGGCCGAGCAGCTCTCGACAAAGGTCGACAAGCTCGGCCGGGACTGCCTCGTCAACGTC
GCCAAGACATCCATGTCGTCAAAGATTCTCGCGGCCGACGATGACTTCTTCGCGCCCCTG
GCTGTGGACGCGATGCTGGCTGTCAAGACGGTCAACCCGAGAGGAGAGAAGAAGTACCCA
GTGAAAGCTGTCAATGTGCTCAAAGCCCACGGCAAGAGCGCACGAGAGAGCTTCATGGTG
AAGGGGTATGCGTTGAACTGCACCGTTGCTAGTCAGGCAATGAAGCTCCGGATTCAGAAC
GCCAAGATCGCATGTCTCGACATCAACCTGCACAAGCAGCGCATGCACCTCGGCGTGCAC
ATCACAATCGACGACCCGGAGCAGCTCGAGGCGATCCGTGCGAGAGAATCAGAGATCGTG
CTCGAGCGCATCCGCAAGATCCTCGCGGCAGGCGCCAACGTCGTGCTCACCACCAAGGGC
ATCGACGACCTGTGCCTGAAAGAGTTTGTCGAAGCGGGCGCCATGGCTGTCAGGCGTTGC
AGGAAAGAAGACCTGCGCAGAATAGCCAAAGCAACCGGCGCGACACTCGTCTCGTCGCTC
GCAAACCTCGAGGGCGAGGAGACCTTCGAGCCGTCGAGCCTGGGGTACGCGGAGGAGGTC
GTGCAGGAGCGTATCAGCGACGACGAGCTCATCCTGGTCAAAGGCACAAAGGTCGTCAGC
TCGAGCAGTATCATTCTGCGTGGCGCAAACGACTTCATGCTGGACGAGATGGAGCGCGCG
CTGCACGACGCGCTGAGCATCGTCAAGCGCACGCTGGAGAGCGGGAGCGTCGTCCCTGGC
GGCGGGGCGGTCGAGACAGCTCTGTCCATCTACCTGGAGAACTTTGCCACGACACTGGGC
TCGCGAGAACAATTGGCAATCGCCGAGTTTGCCGCTGCGCTCCTCACGATCCCCAAGACG
CTCGCGATGAACGCGGCCAAGGACTCGACAGACCTGGTCGCCAAGCTCAGGGCGTACCAC
AACGCCGCGCAAAATGCTCCCGTCTCGGACCCGCAGCGCGGTCTCATGTTCTACGGCCTC
GACCTGCTCAACGGCCAGGTCATCGATAATCGCCAGGCGGGCGTGCTTGAGCCGACCATC
AGCAAGATCAAGAGTCTCAAGAGCGCGCTCGAGGCGGCCACGAGCTTGTTGAGGATCGAC
GACAGTATTCAGGTGGCGCCGGAACGGAGGGAGGAGGATGATGGTCACGGCCATTAG
>gene_sp10056740.1	locus=tig00016136_pilon:623896:625546:-	len:1302
ATGACCACACCGCCTATCGTCAAGTATCTCCGAAGCCTCGAGGCGGTCCGTGATCGGTCT
CAGCAAGTATATGCCCTCGCTCAGCAGGGCAAGTTGGACCACTGGGACTTTGACGAGAGC
CGCTTCCCAGCAGTGGTAGACTTCTGCGCGGCCATCATCGAGCGCGATTTCGGCAAGGAT
TACAGCAAGGCGACTCACTGCAGGCGGAACCACTTCACAGCGGACGGTGTCGACCGCATA
GCCGCCCTCCTCGCCCTCAGCTCTTTCCCCACCGCCCCTCTGGACCGCGCTGCAACTCTG
ATCGACCTCTACCTTGTCTCTGTCCTCTTGGATGCTGGTGCTGGTCCCAAATGGACATAC
ACCGAGGTTCCAGACGATGCTTGGACGCCATGGAAGGGCGGTCGCAGCGAAGGACTCGCC
GTGGCAAGCTATCACATGTTCCTCAACGGCGTTTTCTCCAGCGACCCATCCAACAAGCTT
CAAGTGGATGCCAAGGCGCTGCAGGCACTGACGGTCGAGACGCTCGCAAAGCACCTGCAG
GTCTCAGAGAGCAACCCCATGGCAGGTCTGGAGGGACGGTGCAATCTTCTCATCCAGCTG
GGCTCTGCCCTGGCCGCCCGACCAGACATTTGCGCAACAGGACGACCTGGCGACATCCTT
CGGTATTTCGAGCCTCGGATCTGCAACTCCACTCTCCCCTTAGCTGATTTCTGGTCCACC
CTCTTCGAATTGCTCCTCCCGATCTGGCCTGCGCGCACGACTCTGCCGTCGTACCCCAAC
TACCCACTCGGCGACGCGTGGCCGGTCCCCGCACTGGACAAGTCCTTCGAGGGGAAGAAG
AGGGAGGAGGGCGATGCGCTGGTTCCGTTCCACAAGCTTACGCAGTGGCTCTGCTACTCT
CTGGTCGAGGGCATCGAGAGCGAGGCAGGGTGGAAGGTAGACCGAGGGAGGGGTCAGACG
GGCTTACCAGAGTACCGCAATGGCGGCCTCCTTGTGGACCACGGACTATTGGCCATCCGC
CCCGACTCGCTCCCGGCCGATGCGTACCCCAACGGCCGCGACAAGCCGCCGGTCTTGCAG
CCTTCTCACCCTGCCGTGGTGGAGTGGCGAGCGATGACCGTCGTGTCTCTGGACAAGATT
CACGAGCTGATTTGCGTCAAGCTCGGTGTGAGTGCAGACGAGCTCAGTCTCGCGCAAGTG
CTGGAGAGCGCGACTTGGAAAGGCGGCAGGGAGATCGCCAAAGCCAAGCGCGAGGGCGGT
GGACCCCCCATCGACATTATCAGCGATGGTACGGTCTTCTGA
>gene_sp10056750.1	locus=tig00016136_pilon:625958:627009:+	len:915
ATGAACCTGTGGGCCCGCTTCTTCGCCCTCGGAGGCGAGATGGAGAGGAGGGGAGGGGCA
GGGATGGGTATCACGACCACACGAGTCACATATACTTCATTCGATACGGGTCCGCCAAGC
AGCACGCACACTGGATCTCGGAACAATCCCACGGTCGCAGGGAGCACGGGCGGTTTCATC
GGTCTGATTGCCGGTCTGGGCATTTTCATCCTCGTCGCCCTGCTCGCCGGCCTGTACATC
TACAACCGTATCCGCCGCCGCCGCCTCGCGCGGTCCGGTCCATCCCAGCGGCACTCGATT
ATCCCATCCCTCTCTTTCTCTCGGCACAGCGATGTGCGCGATCCCAGAGACGACCCGTAT
GCCGATACGGCGGCGGCGGCAGCGTACGAGTACGACCCGCCGCTGACGACGACACCGGGG
GTCAGCAGACCGCGATATCAACGACAGCGCAGCTCGGAATGGGAGCTCCCGCCTGAAGTC
TCGCCACGCCTCTCGGGTGTTCCCTTACCACGACTGGACAAGGGCAAGGGGCGGGCGACG
GATTTGCCCAACGAGCCGGACGAGGCGGCCTATCCCCTCCGCTCTCGATCGCCGCGGCCG
CATTCCCCCATGTCTTCGAGCGCGTCCCTTCCCGAAGGCCCGTTCAGCGATCAGGAAACG
CCTCAAAGGGCGGAAGGGAACCCGTTCGAGACCGAAGCGTACGACACGCGCCGCCTCAGT
CCAGAAGGCGTATACGGAACTGCTGTGCAGAGGCATGACAATGGAGACGATAGCGATGAT
GACCGATCTACCATCGATGGGAGGAGTCCCATAGCGGGAGACAGGCTTGATGAGGGGACG
AGATTCGTGGAAAAGTTTTCAGACACGTCAAACAGTTCGAGTGGACATGTTAGTCCGATA
GCCAGGGGACGATGA
>gene_sp10056760.1	locus=tig00016136_pilon:629625:631969:+	len:2301
ATGGACTTCTCCTCGTCACCTACCATGGAGTCATGCTCCGGGTTGCCATCGCCCGCTCCT
TCGCCCACCCGTACAGAATGCAGCATACCGGCAGAAGTGGACCAATCGTTCAACTCGTCC
ATGTGCCTCTCCCCTGGCGAGTCGGCAGGCTTCGGCTCTCCCTCTCGAGGGTTCTCGCCC
TCATTGCTCATGTCGCCCTCCGCCAAGAACAGCGACTACCTCTCTGCAGCGCCCATGCTC
ACCCTCAAGCCACGCCGTCCTGACCCTGTCCCATTGCAGGCAAACTTGCCCTTTGCCTCC
TCGTCCAGCTCACGCAACCCACTCTCGACACTCGGGTCCGGCAGGACATTCGGACGCGAA
TTGTCTCTCAATGTCACGTCACAGCGTTCTGCTGTACCCCTCAAGGCTGCAAAGAGTGCG
GGCATGATGTTGCCTCCGGCGGTGCCCGAGAAGAGCGCAAAGAGGGGAGGAATACCAATG
CAGTGGACTTCCTCGAACGAAGAGACTGGAACGGGCTCCGCCAAATTAGCCTTCCACCCC
AGTCTATTCAGGCGAGAGACTGAGCCCGTCCTCTCACCTCGTTCCACCACGTCAATAGAC
GAGAACCGCATGGACATCGACTCACCTGTCGTGCGCAAGCCTGCCGTCGCTCCTTCTCCT
GCGCCGAGCAGTGTCAGCGGTGCGAGCGGCTCACCGGGACTCGGATCTTTCTTTTGCGAC
TCGCCCGCCGCACCGGCCGCTCTCCCACCTGCCAAGCGTCGAAGCTTGGTTGACTCGTCA
CCAGCCTCACCATCCAGCTCACCTTCCGCCAAGCGAGCGTCTTTTGGTCTTAACAGGCCT
ATGGACAAAGTAGCCTCATCAAGCGCGGCGCTGTTTGGCAATAATCGCCCCAATACCCTC
GGAGTACGTCGAGCTCAACCTTACAAACGTCCGACACTCCTGCCTGTTCCGATGGCAGGC
GAGCGGACGGGTTCGGCCTCATCTGCCTACCCGATCTTGTACGGCGCTAAGACAGCACAA
GCTTCCACTGGTGCATTCCCTCGTGCAGGAATAGCGCCGATGCGACGAGCATTCTCAGTA
TGCGATCAACCGGCCATGCCTGAGATGAGCGAAGACGAGAGCGAATTCGAGAATTCGCCA
TCTATGAACGGCGCCCACGCTGAGTACGCAAGGCGGTATGGCAACCGTGTCGTGCCTCGT
GCAGACGGGTCGCCCAACTTCAAGCCGATGCGATCATCCTTCGCTGCGAACTCTCAGGGC
GTACCGTGCCCACCGAAGAAGCTCAGTCCGTATGGACCAGGAGGTCTGCCAGGCTTTGGC
GACAACGAAATGGACGGGAAGATCCTCCCATGCCACAAAGTCAAGGAAGACGGCTTAGTA
CGGATTACTCCGGATACTCTGGACGACTTGCTTGCTGGCAAGTACTCGGACAAGTTGAAA
CGATTTCACGTACTGGACTGTCGATTTGACTACGAGTTTGCCGGTGGGCATATCGATGGC
GCCATCAATGTCAAAAGTATGGACGCGTTGGACGAGCTGCTGTTGAACGATGAAACTGGG
CTCCATGCCGAAGGCGGCGGCTCGCTACCAGAACCCAGTCGAAGTGGCCAATTGCCCAGT
GCCGAACAAGTCGTCCTAGTGTTCCATTGCGAGTTCTCAGCGAAGCGCGCTCCCACGTTT
GCCTGCCACTTCCGCGCCAAGGACCGGAGTATGAACGCTCATTCGTACCCGAAGATCTTC
TTTCCCGAAGTATACATCCTCGAAGGTGGCTACTGCGGATTTTGGAAGACACGGCCTGCT
CGATGCAGCCCTCAAGGGTACACGCCGATGGATGACCCGAAACACTTCGAGCGGCGCAAT
TCGGATCTGCACGACTTCCGCAAGTTCTCGCGAACAAAGTCTTTCACCTACGGCGAGACG
CAGAATCCGCCGGTGGTCCATCGAGCGATGCCGCCATGTCCCCAATTGGCCTTCGCTGCA
GCTTCAGCGGCTGTTGGGAGGAGAGCTGGGCTTACGATCACTGAGGAGAAAGACGAACAC
GAGTCGAGCCCGTCTGGGCCATCGGGCACCGAAGGCCACGAGGACTCTCCTTGTGCTCGA
GTCGCTCCTCCGGCCCTGCTTCCCTTTGGGCATTCCAGTCAAGCCGCACCAATCTTTGGA
ACCGCCAAAGCGCGTACGATGGGTCGCGCAGCCTTCACTCGAGTCGCTTCCTACGCTGGG
CCCGCTCGCTCAGACGCATTCGGCGGTGTGCCGATATCCGCTCCTCCGCAAAAGACTCTG
TTTTCGGGTCTGCCGCGATGA
>gene_sp10056770.1	locus=tig00016136_pilon:632615:635933:+	len:2883
ATGTCTCGACCTCAATCATCCGCCTCGGCATCTCGGCCCCGTCCGCCCCTCGAGTCCCTC
ATCCACGCAACCATACCCTCCCTCGCGCCGCCCTCACGGCGCACGGCATCCGATGGGCGC
CCAGCGTCCGGCCGGACGTCCACAGCCAGTATCTCGCGACCGCTAAGTCGGGCAGAGGAG
GATGACGAACGCGCGAGGAGGTACAAGGTGGAAGAGCTGTTGGGGAGGTGCGAGCAGATC
ATGGGCCAGCGCCCGTCGGCGTCGACGCCGGCAGACTCGCGGGGTCTGGTAGCACAGACG
AGTCGGATTCTGTTGTCTTCTGCCCGCGATTCAAGGACGGGAGGGGCGGAGAGGGCTATG
AGGTTTGAAGGGCTCTGGAATCGGATTGAACGAGGCGTGGGCCCGGGTTTGATCCTGCAA
AAGGTGCTGGCGGATCCCGCGAAGCATCTGCAATTCCTCCTTGCGCTTTCGGATGTCCAT
GAGGCCAAGATCCTCCCTCGGCCGACATCTGCGTCGAGCAGAAGCATGCTCCCTCCGCCT
ATCCCCCTGGCGCCCGCCGCTGCCCCCGCCGCCGCTGCTGCTTCGTCTTCACGGCGACCG
CTTGTCGAGTTGCCTACGCCCAACGTCGAGCCGACGCCCGGCTCGGAGACGTGGAGTGGT
GCAGGCAAGAGCAAGGCCGAGCTGCTCAAAGACTGGCGGACATCTCGATCACAAGCCCCT
TTCCCCGACAAGCTGCTCCTGAGAGACTGTCTGTACCTTCTGCAGGGTATCGATGGGCGA
TACGTCAAATTCGCTCTCGCTCCGCCGCCTGAGCAGAACCCCTATCTCACCGACAAGGGG
CGCGCAGGGGAAGGGACCGGATTTCCGCTAGGTTCTGAGGGATATCTGCCCCCTTCAGGC
GAAGAGGAGGAAGTCGTCGGCATAGATATCGTCGTGGATGAGCCAAGGCAAGGGTATATC
TCTAAGCCTACGCGAACGCTCCTTGCGAACTTGTCGGAGATGGGCATGATGTACCGCCGG
GTCACAAGCTTTGTCCAGAGTCACCAGACGGTCGAGAGCAGAGGAGGGATGACTGAGCAG
AGCTTGTGTCATTTCCTACATCACGAGCTGTCCGAGTATCACCGTTTACTCGCCGTCCTG
GAGAGCCAAATGTCGCTCAACGCCCCCGACCGTCCTGGCGAAAGCTCCAAGGGCAATGAT
TCGACCCTCACCCTGCTTCGCCTCGGCTTGTGGACCGAAGACATGCGCCTCAAGCTCAAG
CTCATGAGCGCAACTGTCGACGATGCCAAGCGCTACCACGGCGGTGCTCTCGTCTCACAT
ATACACGCCAACACTTCTCATGGTGACCCTCTCGTGCGCGATTTCATGGACCAGGTGCTC
TCGGAGGTTTCCAAGCCTTTCTTCTCGACGCTACAGAGGTGGATCTTCTCCGGCGAATTG
CATGATCCGTACAAGGAGTTCTTTGTGCAGCTCAACACCGACTCGTCCCTGCGCCTTGGC
CGAGAGTCGCCTTACAATCCCGAAGATCAAGGATTTGAAGGTGGCTTCGACTCGGGGGAT
GGGCAGGATGAGGCGGGACGCGTGTGGGAGAAGAAGTATGTCTTCGTCAAAGGCATGATC
CCGGGCTTTGTGAGCGAAGACTTTGCAAAGAAAATCTTCTCGACTGGGCGTAGTCTCAAC
TTTATCCGGTACAGCTGTCACGACTCTGACTGGATTGAGACGCAAGTCAAGCTGGCAAAT
GCCGGCGATGCCTTGAAATACAGCGATCTGGCTGGGTTGGAAAGATCTATCGATGACGCT
TATTCCATCGCTAGTCAACGGCTGCTTGAGATCTTCTTTGACAAGTTCAACCTGCTAGAC
CACCTCAAGGCTCTCAAGGCGTATCTCATGCTGGGCGCCGGAGACTTTGCTGAGCATCTC
ATGGAGGCTTTAGCACCCCGCCTCAGCAAGCCCGCCATCAGCCTGTACCGGCATCATCTC
ACATCGGACCTCGAAACCGCCATCCGCTCGTCGAATGCGCAGTTCGATCCTCCAGACGTC
CTACGTCGGCTGGACGCACGGGTCTTGGAGTACTCGCACGGCGAGATCGGCTGGGACTGC
TTTGCCCTGGAGTATCGGGTCGAGGCTCCCCTAAATGCTGTTCTCGATGCCAAAGCCATG
GTTGAGTATGATCGACTATTCCACCACCTTTGGAGGCTCAAAAGGGTTGAGGCGGCCTTG
ACCCAGGGCTGGATGCGGATCACGTCAGGCAGCAGGCTGTTCGAGCACATACCGGGTCTC
ACCAATGACTGGCATCATTGTCGAGTGGTCCAAGCTGAGATGGTGCACTTCTTGCGCCAA
CTGCAAGCCTTCTGCCAATTAGAAGTCATCGAGTGTTCCTGGCAGACCTTGATGGACTTT
ACGTCGAAACGCGAGGGCGACCTCGATGCCCTCATACAGGCGCACCGAACGTACCTTGAT
CGAATCGTAAGGAAGGTCCTGCTCCTTGGCGCCAAGAGAGAAAAGCAGGAAGTCCTGCTC
GACCTTGTGCGCGAGGCCCTCTCGGCCATACTCGCCTTCAGAGATGCCACGGACGATCTC
TACTCTTGGTGTCTCGGGGAAGCGACGCGCCTCGACCGTCTGCGGGATACCGAGCGCGGC
CTCGCGCCTCCCGTCGTGCCCGACGACCCGGGCCGGGCGCAAGAACACCTGCGAGCAATC
AGGGAGAGGACGCGAAAGTGCTCGATCGACTTCCAAGACAGGGTCGTCGGCCTCTGCGCG
CTCGCAGCGGGGCATGCGGACTTGGACGTGAGGTTTTTGGCTATTCGTCTAGCGTTCAAC
GGCCACTATGCCCTCAGAAGAAGCAAGAGCAAGAGCGCGAGTACGCGGCAGCAGCATCAC
TAG
>gene_sp10056780.1	locus=tig00016136_pilon:635959:638039:-	len:1989
ATGACGGCTACTCCTACCCCTCTCAACTTTCGCAATCTATCAGTGTACTCACTCCCGCCC
CTCCTCCTGGAGAACCTCACGGTCCGGTCCATCCAAGCCGAGCCCGAGCCTGCTCAACCA
GTCGCCTCGTCCTCTCGCCACCCCATCACCGCCCCCGCTGCTCCAACAGGCTCGGCCAGA
CCCCAAGCGGGCATATTCAGCTGTCAAACATGCCCCGACGCCAGCTTTGACTCGCTGCAA
GCGCAAAGGGACCACTTTCAGAGCGACTGGCACCGGTACAACGTCAAGGCGAGGCAGGCG
GGTGGCAAAGCCGTCACCGGGGACGACTTTGACCAACTCGTCGGCGGAGTATCTTCTATA
TCCGGGTCCGACTCTGCTTCGGGCTCGTCGTCCGGCTCTTCAGATGCTGAGGCGGACAAG
GTTGCCAAGCTGCTCCGGCGGCAGAAGATACAGGATGGGGGCGGCGAGTCGGACGATGAG
GCGCTGGAAATTGCCGATCGGCAGCGCCGGGCTCAGCTTCGTACAGCTGTCATTTGGTTC
GCCCCACGAGACGCCATTGACTCGCTTGGGATCCCCAAGGACACCCAATTCGGCGTGCAT
CGTGCTTTATTCCCTCAACTTGACAATGCTGCACAATACCTCGAAGAATTGCGGCGCATG
CAGCTGCCTCTTTCCGTGGGCAAGGGCAAGCAGGCAGCCAATGGAACCGCAGATGGCGAA
GACGAAGAGAGCGAGCGGCGGGTCACGCTGCTCATGGTAGCCGGAGGCCACTTTGCGGGT
ATGGTAGTCGGCATCCGGCCGCGAGGCAAAGGGGAGAGGCAGGACGTGAAGGGTGCGGGA
GACTTGCGGATCCTACAACACAAAACCTTCCATCGCTATACAACCCGTAAAAAGCAAGGT
GGCTCGCAGGCCCTCAACGACAATGCCAAATCCAAGGCCATCTCGGCAGGTGCCATGCTT
CGGCGCTACGGTGAACAGGCCCTGCAAGAGGAGATCCGGGCGTTGATGACGGAATGGCAG
GATGATCTGGAGGCTTCGGAGAAGATCTTCATCCGGGCCAGCACCCACGGCAAGAAGAGT
TTCTGGGGCTACGAAGGGGCCGTCCTGGAGAAGGGCGACCCGCGGATTCGGGTGTTTCCA
TTCCAGACCCGGCGACCTACCCAATCCGAGCTGCTACGATGCTGGTACGAACTCATCCGC
GTCAAGGTGTCACACCTGTCCGAAGAGGCCCTCCGCGCGCAGGACGACGCCTACATCGCC
TCGCTCCAGCCGCGAAAGCCCATCCCAAAGCCGGCCGCTGCCCCACTTGCCACCCCTCCC
ACGCCCGCTGTCCCCAAGAAAGATCCCGAGCAAATAGCCAGGGAGCAGCGGTATGACCGA
CTGATCGACATGATCCAGAAAGGCCGACTGGACCCACTCCGTCCATTCTGGGAGAAACAC
CGGGCCGAATTCACCTCGGACGCCGACATCCTCGGCACGGCAGCGCAGGCAGGACAAGAA
GACATCCTGCATTTCTTCCTGGAAGAACAACGCCTCGACCCGACTGCTCCGCTCGACGGG
CCGGACGGCACGAGAAGAGCCTACGACGTGTGCGGCACCAAAGGCGCGCGCAACGTCTTT
CGGCGCGCGGCGCACGCGCATCCGGACTGGTGCGACTGGAAGGCGGCGCATGTTCCTTCT
GGCCTGAGTGAGGAGATGGAGACCGCCCAAGATGCCAAGAAGGCTGAGAGGCGGAAAGGC
CTTAGGGAGAAGATGAAGGAGCGCGAGCGGGCGCGGGCCGAGGCAGACGAGGCGAATGGC
AAGCTGCAAGAGGCGGAGCCGGCCGCCGCCCCCGCCGCGGCTGTCGAGCCTCAGCGGTTC
AATGGCGGTGGGCCCGTGCAAAAGTTGGGCGGGAGGGATACGCAGGGTCTAGCAGGCATG
ACGCCGGAGATGCGGATGGCGATCGAGCGCGAACGACGTGCGCGCGCAGCCGAGGCGCGC
TTCAAGTAG
>gene_sp10056790.1	locus=tig00016136_pilon:638847:639571:+	len:492
ATGAGATGGGCTGACAGGCAGGTGGACGCGGACAACAGCAATTCGATTGATTTTGCCGAG
TTCATCACCTTGATGGCGCGCAAGATTCACGACACCGACTCGGAAGAGGAGATCCGCGAG
GCTTTCAAGGTCTTTGACAAAAACGGCGATGGCCACATCTCGGCTGCAGAGCTGAAGCAC
GTCATGACATTGCAAGCAACAATGCTCCAAGCTTCAAAGGGCTATGGCCTGCTTCGAGCG
GCAGCCAGGATTGGTGTGGCGCATGGACCGAGACTGACAAGCAGCAAACCTCGGCGAGAA
GCTGTCCGACGCCGAGATCAAGGAAATGATCCAAGAGGCGGACCAAGACGGTCAGTCATT
CTCCAGCCTGTCCATCCTGCGTCGTCCCTCATCTCCCATGCGGGCCGAACCATGGTCATC
GCACCGCCTTGGGTTAGGCGCGACGGTCTGATCGACTACAACGAGTTTGTCAAGATGATG
ATGGCCAAGTAA
>gene_sp10056800.1	locus=tig00016136_pilon:640484:641851:+	len:1038
ATGGTCCAAGGTCAGATGAAAGCTCTCTGGTACCACAAGGCCCGCGACTTTGAGATCAAA
GACGACGTGCCCATCCCCCAGGTCGGCCCGACCGAGCTTCTCCTCAAAGTGGACATCTGC
GGCGTCTGCGGCACCGATGCTCACATCCACGAGGGCGAGTTCATCGCCAAGTTCCCCTTG
ATCCCCGGACACGAGGCCGTCGGACACGTCGTTGAGATGGGCGAGAAAGTGTTCGGATTC
GAGAAGGGCGACAGGGTCGCTGCCGATGTCGGCGAGACCTGTCGATCGTGCCACTACTGC
CGTCGTGGAGAGGAGCTTTTCTGTGAGAACTTCACCCCAGCCGGTGTCTCGCGTGACGGT
GGCTTTGCCGACTACATCAAATACGACTTCTCTAAATGCTACAAGATCAAGAACCTCAGC
GACGAGGAGGCGACCCTGCTTGAGCCTGCATCGTGTGCCATTCACGGCATGGACAAGCTC
AAGATGCCTTTCGGCGCAAAGGTCTTGCTCATTGGTGCTGGTCCCACTGGTCTCATTCTC
GCCCAGCTGATGAAGATCGGCGGTGCCAGCCATATCACAATCGCTGCCAACAAGGGTCTC
AAGATGGACCTTGCCCGCCAGCTGGACGCTGCCGATGCCTACATCGACCTCGACAGGAAG
GACGCCAAGGCACAGTGGGCCAAGATCAAGGAGGAGAATCCTTACGGCTTCGACGTCGTG
GCCGAATGCACCGGTGTCGAGTCGATCGTGGACGACTCGATCAACTACGTCTCCCGGGGC
GGTACCTTGCTCGTGTACGGCGTGTACGAGGACAAGGCCCGGGTCAACTGGTCGCCCACC
AAAATCTTCGTCGACGAGATCCGCATCATCGGCTCGTTCTCGCAGACCTACTGCTTCCCG
CGCGCTATTGAACTGCTTGACTCTGGCAAGATCAGGACAAAGGGCATGGTGACGGACGTG
TTCCCTCTGAAAGACTACCAGGGTGCTTTGGACAAGATGGCCAGCCGGCAGGCGCTCAAG
ATCGCCATCCGGCCCTAG
>gene_sp10056810.1	locus=tig00016136_pilon:641961:643341:-	len:1182
ATGTCGCAGACGCAAACACAGACACAGACGCTCACCCTCCACCCCCCTCTCCCGTCCGGG
TCCGGGTCCGGGTCCGGCTCGAGCTCGAGCTCCACAGGCCTGCCCGGCTCGCGAGATCAG
CCCGAAGAGCTCGAGCACACCAAGCGATGGCACCAAGACGGCAAGACGCTCGCACCGACC
GACCTGGTCTCCAAGGCGTACGACGCGTTCAAGGGCCATAAGCTGCAGGTGCGGGTCGAC
AGCCCAGGCTGGATGGACGTCCTGGACAAGGAGGGCTGGGTGGTCATTCCGGGCGTGCTC
TCGCCGGAGAAGGCGGCGGCCTTTGTCGATGGCGCGCACGGGTTCCTGGAGAGCTTTGAG
CTGGGGTACAAGCGGGACGACCCGGCGACGTGGCGTGCGGACAAGCTGCCCTTTAGCGTG
CGAGGCGGCATCTTCAACCGCGGCGGGCTGCCATACCAGCAATTCATGTGGGACATCAAG
CAGGACCCGGCCGTCTACTCCAAATGGGAGCTGATCTGGGGAACCAAGGAGCTTGTAGCG
TCATACGACGCGGCCAACATCTCGCTGCCGATGCCGCTGGACCCGGCCGACGTGCTGCTC
AAGCCGTGGCCGCACGTGGACCAATCGCCGCTGTGCACCGACCTGTACTCTGTGCAGGGG
CTCATCAACATGCTGCCGAACGGGCCGGAGGACGGCGGGTTTTTGGTGCTCAAGGGGAGC
AAGCGGCTGTACGCCGAGTTCTTCCGCGCGTTCGCGCACCAGGCGCCAGAGGGCGGGTGG
AGCGCGCGCGATCGGTACGACCACACGCCCGAGCAGATCCAGTGGTTCCTCGACAGGGGG
TGCGCGTGGGAGAAGGTGTGTCTCAACCCGGGGGATATGGTCCTGTTCGACAGCCGCTCG
GTCCACTATGGGGCGGTGCCCAAACGAGCAGCCGAGCGCATGGCAGTCTACGTCTGCTAC
AAACCCGCCGCGTTCCTCACGCCTGAGATCAAGGAGCGCCGCAGAGCCGCATGGGAGAAA
CGCGAACACACGTCCCACGACCCCATCACATTCTGGACAAACAGCTTCCTCCCGCCGCCC
GAGCACCACAGCTACGATGCCCACAAGGCCAAGATGGGGAGCACGCCCGAGCCGCAGCTC
ACGCAGCGCGGCAGGCAGCTTGCCGGCCTGGACGAGTATTAG
>gene_sp10056820.1	locus=tig00016136_pilon:643651:646208:-	len:2247
ATGGGTCCGCCCATCCGTGTCAGTAATGGGGTGAACTCGAACGGCGTGAATCACAGCAAC
GGAGTCACACATGATGACGAAGCTTCACGATCGCTTCCGACCGACCTACTAGATGCAGTC
CGGCCTCTTGCCTCCTCAAGCACTCTTATGTACGAAGATGACAAGGACTGGACGGATAGC
TCCAAGGAAGACGCTGCCCACTTTGTCATTTCGGACGACGAGGAAGAAGATGGCTATGAC
GCGGCCGAGGGCAGCAGCAAACGGAGGATAAGACCAGGTCAGAGCCAGGCGAAGAGGATG
CCCATACAAAGGGAAGAGATCGTCCGAATCATGTTGCAAGGTCTGAGGGACATGGGATAC
GAACAAGCAGCCGACGTTCTTGAAGCCGAGTCTGGCTTTCAGCTTTCCGGAAGAGCAGCA
TCCGATTTTGAGGCGGCAGTTCTCGGTGGGCGTTGGTCCGAAGCCATTGAGCTTTTCTCT
CAGCTAGGCGTACCAGTTGCGCCCGCAACAGGACCGGAAGTTGCTTCATCCTCTTCCAGC
ATAGCCTCTGGGAAATCCAAAGCTGTTGCTTCGGGCAAAGGCACTCCCGCGGAGCAAGCC
AGATTCCTCATATCACAGCAGAAGTATCTCGAATATCTTGAACTTGGCCAACAGAAGAAA
GCACTGGCAGTACTGAGGTCTGAATTGGCGCCGGTGGCGAAAGACTCTGAGGTGCTACAC
ACCTTGTCTGGATATATGATGTGCATGGACAAGGATGATCTATACGAGCGAGCGAACTGG
GATGGAGCAGGCAAGACATCACGCCGACGCCTCTTGGAGCACTTGCAAGCCTTCATCTCC
GCGCAAGTCATGGTCCCATCTCGACGACTCGCGACCTTGCTCGATCAAGCTCGCCGGCAT
CAAATGGCCGACTGCATGTACCACGATGATATAGGAGCTATCTCACTATATAAAGATCAC
GAATGCGCCTCGGGGGAATTCCCGTCGCTCTGCACCCATATCTTGGCAGATCACTCAGAC
GAGGTTTGGCGGATTGAGTGGAGTCCCGACGGAATGATGTTGGCCAGTGCAGGCAAGGAT
CAGACGGTCGTGATATGGCAGTTGAAGATCATCGATGGTGAAGACGGGACAGTGCGATAC
GGTATCGATCATCTCCACATCTTGTCAGAGCATCGTCATCCTATCGACGCCATGGCTTGG
TCGCCCAGCGGCAGGACGCTCGTTGTCGGTGCCGAGAAGAATGTTTATATTTGGGACATC
AAGACGGGGAAGCAGAAGTCCAACACAATCCTTCCTTCGCCTCACCTAGACATGATCACT
ACCATCAGGTGGCTACCTGACGGTTCGGGCTTCATCGTTGCCAGTCAAGACTTCAAAGTG
GTCTTCTATGTGAGCCTGCTCGATACATGGAACAGCGAGGGCGATGCTGACGCGAAGAAT
GCCACTGGGTCCATCACACGAAGCTGGACGACAGACGGTCAGCAGTACACCGATTTTGTG
ATCACGCCCGACTCTGCGCGAATCATAGCCCTGACTTGCGATACACGTCGCGGGACGGCT
GGCAGTGGCGGGAAGCCGAAGCCAGTCATGTCCAGTAGGGTTCGAGGACCTTTCTCGACC
GGCCCAAGAACCGCCGATGCCCCGCAAGCAGGTGACCTTGAGTGGGCGCCCATGGAGAGG
GGCATGCTTTTGATCCGGATCGCGGACAGAGTGGTATTAGACTGGCTGCCAGACCTGAGG
ATCGAGCCGACGAGTCTTGCTCTATCATCAGATGGCCGCCGACTGCTGATCAATTGCAAC
CCGGCCGAAGTCCAGTTATGGGCAATCGAGCCCCAGTTCCGCTTCATACGTAAATTCACC
GGTCACGTCCAGAACCACTTCTTGGTGCGGTCTTCCTTCGGAGCACCCAAAGACAAGTTC
ATTCTGTCTGGATCTGAGGATGGCTCGGTCTATGTGTGGCAAGGAGAATCGTCTGAACCC
TTCGAGGTGCTCGCTGGGCACAACGAGACTGTCAACGCCGTGGCGTGGAACCCGGTATCG
AGCAGGAAGATCATTGCGTCGTGCTCGGATGATTGGACAGTACGCATATGGCAGCCACGA
AGTGCAGCCGTCGTGACCGGCGACGGGGTTGCGAGTGAGGAGGCACAGGAAGACGAAGTC
CCGGCAGCTAGTGCAGCCGGACTGGGTACCGTCATCCCCAGCACCAGCTCGGACCTGCCC
GTCCATGACGAGGGCATGATGTTGTAG
>gene_sp10056830.1	locus=tig00016136_pilon:647171:648891:+	len:1437
ATGGCGTCCTCTCCGCTTGATGAGGATGGCTTCCACTCCATCGCCTGGGATGACGCCCCG
CCCAGACCCCTGTTCAGCGGGTCCAACGATGCTCTGCCTGAAGAAGACGACGGGGAAGGG
TTCGAGACCATCTCGCCTGTCTCTCCGCCGCCCGACTCGCCCTCCACATCGACGGCGAAC
AACGATACGCCCCGAGCACCCAGGAGAGACGTGTTCGCGGGCAGCAGTGGGATTGGGATG
AGCACGATGCGGCCGGAAGACTGGGAAGGTCGGTGGATGAGCATAGAGGTGTTCAATCCG
ATGAAGGAGCATGAAGGAAGTAAAGAGATGTTCGTCTCGTATGCGGTCCGCACCAAGACC
AATCTCCCTAGCTTTCCTAACGGAGAGGCGACGGTCCGCCGGCGGTTTCAGGATTTCGTC
TTTCTGCACGATCACCTCGCGAAGCATTTTCCAGCTGCCGTCGTGCCGCCCATACCGGAC
AAGCACCGACTAGCTTGCAACGATTTGCGGAGCGCCTCGCTCGCCATCCAATATTACAAA
CGCGCCCAGCTGACAAACGACTTTCTCAGATCGCCAGAATGGACGGTGGCGAAACACCAC
CACATCTCCCACCCGCCCCCAGACTCGCATACCAGCCTCATGGACAGTCTGAGCGACACG
TTCATCAACGCTTTCTCGCGCGTGCGAAAGCCCGACGCAAGATTCGTCGAGATGGGCGAG
AACCTCGAGCGATTCGAAGAAGGCCTGGGCAGTGTCGAACGACTCGTGTCGCGCTCGAAA
AACCGAGTCGAGGATCTCGCCAATGACTATCAGGATATGGCGGCGGCGTACCAGGGTCTG
GGCTATCTGGAGAGTGGAATCACCGAACCGCTCAACCGGTTTGCGGAGAAGATGCTCGAT
TTCTCCGCCCTGCTGAGGCATCAAAACGCAAACACGACCGAGCCATTCCTCCTGCAAGCC
CACTCACTTCAGGCGTACACCGCCTCGCACCGCGCGGTGCTCAAGCTGCGAGATCAAAAG
CAGCTCGACTTTGAAGAACTATCCGCCTACCTCCAAGCCATCGTGTCGGAGCGCGACCGC
CTCGCCGCCTTGTCATCGGGGCACGCCGGCGGGCCCGTAGGCCTCGGGACGTATCTGCGA
GACCAGGTAGACCGCTTGCGCGGGACAGACGATATTCATACGCGACGCGAGCGCATGCGC
AAGCTTGATGGCAAGATCAAGGATCTGCAGGAGGCAGTGGAGAATGCGCATGAGACGAGC
ACGGCGTTCAGCGAGGAGGTCATGCGTGAGCATTCGGTATATGAGCTCGGAAAGAAGGAA
GAGATGCGGACCTTGCTGCAAGGGTATGCCGATGGCCAGGTCGAGATACTTCAGAAGGCA
ATGGACGATTGGGACAGAATCATACCTCTGTTACAGAGGATCCGGGTGGATGTGTAG
>gene_sp10056840.1	locus=tig00016136_pilon:649517:651009:-	len:1422
ATGCTTCATCTGCCAGGCTCCCTGCAAGGGCAGGATAACGGCGCACCTTCACCGGCTTCC
AAGCCTGCACCTGCACCTGTCCAACTCACTGCGCAATTCCCCATATCCCTTTCGCCTCTG
ATCAGACCGGTTCACCACATCTCGCCTCGTATGCCTGCTCATGTCCCGCGTAGACCGGGA
TCTGCATCGTCTGCATCGGACACTTCATCTTCGCCTATACACTCGCCAAACACGCTGCCC
TCGCGTTCTGGATCTCCCCAGAAAGATGTGCTCAAACTCCCGCCACCCGCCTTCCCTGTA
CATCAATCGCTGGGTTTTCCCGGTAGCATGCCAGTGAAAATTCCGCCACTGCTCAACACC
AAGACGCCAAGCCCTGCTGCGACCGGCTATGCAAGCAACAGCCACATACATGGGCCGTCG
TCTCACTCTTCCGCCGCTCACCATGTTGGGACGTCAATCGAGACACTTAGGTTCGGCCGA
AAACCCGGATTGACGAATTCAGTGACATCACCCAATGCACTTCTGCCCCGTTGCGCGTGT
GGCAAACCTGCCAACCACCCAGGCCGGCGCTCCATGTCGAAAGACCGGGAAAGGGAGATG
GACTCGGGCTTCTCCCGTCTGTCCTTGGGGCCGTCGGTCCACCCGCAGCCGCTGGTCCGA
AACACAAGGATCGTCTCCGATTCGAGCATCCCTTCTCCTCAAGAGCGGTCTCATCTGGCG
TCGCTCGTCAACTTTGGCGCCAACGGCGTCAAAGCCCAGTCTGGTCATGCAACGCCTCAT
AACGGTCACGACGCGGTTCAGACCATCTCGAACGTCCTCGGCGCCTCTCTCCTGTCGCGC
TCCCGGTCCGACCCGATCTCGCCCAGTCTCAAAGTCGGTTTCGCACGAGCTCCAGCGCCG
TTCACTCCCCGAAGCACTCATCCTAACACCCTCCCAGCTGGCGACATGTTTTCGTCCCCC
CTGCCAGGAGGCGGCGCACCGCCCAGCCTTCAGCCTCAGGCATCGCTCGTCAGCCCCATG
TCCCCACCGGCCCGCCGAGGGCGAAGCAGGGAGAGGCATGCGCACGATCCCGCCGACGGC
CGCGAGGGTATCCTGAACCAGCTCAACGAGCGCGAACAGGCCCCCTCCCGTTCCCGACAC
CGTAAAGATGAGCGTGGCTCTGGCGGTCGCACCACGTCTAGGGTCGGTGACAAGGAAGAG
AAGGATAAGCGAGAGCGCACACCGCCCATGTCGCCCAGCATCGCGCACGACCCGGCGCAG
ATCCTTCCGAGCTGGAGCCGACACTCCGTGAACGAGAAGCTGGAAGGCGGTGTCGCCCCG
GTCCGTCGGCCTGGCAGTGGACACACCTCTCCGGCCGTCGCTGCCAAGCGGGAAGAAGAT
CTCAAGCGCGCGAATGCGGAGCTTGGGCGGGTCTTTGCGTAA
>gene_sp10068100.1	locus=tig00016144_pilon:8918:11386:+	len:2289
ATGGCGAAGACTTCCAAGCAGTTCAAGAAGTTCGCCGCGTCGGGGAAGCTCAAGGACACC
ATCCGCTCCCGGCGGCAGTACCAACAATCGAAACGGAAAGCCGACGAGCGCATCGCCCAG
CGGAAGAAACAGCGGGGTGCACCTCGAGCGGAAGACGTAGGCGAGGGGTCAGGATCTGAC
GACGAAGAGGACGAGAGACAAGTCAAGGCTGTCCAGAAAGGAGGCAAGGCAGGAGGAATA
GCCAAGACAGTCGACGAGCTGTTCGCTGGTGGGCTTGAGGACGATGTCGCCGAGGAGTCG
GAGCTCGAGGAGTTGAGCGAGGACGACGATGATGATGAAGAAGGGGAAGACGAGAGCGAA
GATGGGCCGGAAGATGAGGTCATGAATGAGGCGCAGATGAAGAAAGCCATGAAGGACCTG
GAGAAACGAGACCCGGAGTTCTTCAAGTATTTGAAGGAGAACGACCAGGATCTGCTCGAG
TTTGGCAAGGGCAAGGGCAAGGGCAAAGGCAAGGCTCGAGAGGTGGACGAGGACGAGGAG
ATGCTCAGCGAGAGCGACGATGAGGACGGCGAGGCTGAAGAAGAGGATGAAGACGAGATG
GATGTTGAGGTCAAGAAGACGGTCGTGACTATGAAGATGCTGCGTCAGTGGCAGGAGGGA
ATGCTCAAGCAACACTCGTTGAGGTCTCTCCGCAAAACCCTCCTTGCCTTCCGGGCAGCG
GCGCACATGAACGAGGACGACGCGGATCAAGGCAGTGGAAGGGATACCCGCTATGCGATT
GAGGATTCTCGAGTCTTCAACAAGCTTATTGTCACGGCGCTCAAATTCACGCCTGTCGTT
GTTGCCCATCACATGCCATACAAGACCGTGCAGCACGGCAAATTCAAGCTTCAACCGGTG
AAGAAGCCCAATCAATCCCTCAATCGGCTCGTCCTCTCCCACTTTTCCACTCTCATGCAC
ATGATCCGCACACTTCCCTCTTCGGCCTCCGACGGCGACTCCGGTTTGGTCCTTACGGCT
GTGGGAGAAAGCAGCAAGCTGCTGCCCTGGGTGATGGGAGCACGAAAGCATATCAGGGCG
TATTTGAAGGTGCTGCTCGATCTCTGGTCGTCTGCTGCCGATAGCGTGCGCATTGCCGCA
TTCTTGGCTGTCCGCAAGCTCTTTGTGGCTGGGGATGACGCGATCAAGGACTTGTGCTTG
AAGGTGAGTGCTCCTAGGACAACTCGTGCGGAAGCTGACCGGAAGAATGTGTATCGATCA
CTCCTGCCCGTGCTACGGAATACCTCAGTGCACACCTTGCCAGCCATCAACCTCATGAAG
AACACCGCATCTACACTTTTCCAGCTCTCTCCCTCCCAATCATACAGCCACTCTTTCACC
TTCATCCGTATGCTCGCGGTCCACCTCAGGAACGTTGTCCGCAGTTCAACGTCTGGCAAG
GCTGGCGAGAACCAGGAGGCATTCCGAGCAGTGTACAACTGGCAATATGTGCACTGCATC
GACTTTTGGACCGTTGTTCTTGGTGGCGCATGCTCGCCAGAAGCGCAGAAAGCGGCAGCA
GGGCAAGAGAGTCCGTTGAAGCCCCTCATTTATCCCTTGGTGCAGATCGCTCTGGGTGTC
GTTCGCCTTCTACCTTCTTCCCGCTACTTCCCTCTGCGTTTTCACATCCTCAAATCTCTT
ATCCGCCTGATACCCAAGACGGAGACCTATGTCCCCCTGTCCCCATTCCTGCTTGAAATC
CTTGACTCGAACGAGTTTCGCCGATCGAATCCGAAGAAGACGACTCTCAAGCCTCTCGAC
CTGGAATACATTATTCGAGCTCCCGCCGCTTATCAGAAGACTCGGATATTCCAGGAGGCC
CTCGGAGAAGAGCTCATCTTCCTGTTGGCAGAGTACCACTCGACGATCTCGCTCAACATT
GCTTTCCCAGAGATCTCCTTGCCAGTCATCATGACCATCAAGCGGCACCTGAAGAAGGGG
ACCGCTGGCAGCCCGAAAGTCTCGAACGGCCTCAAGGGGCTGGTGGAGCGTCTTGACGAG
ACTCGGAAATACATCGAGACGAAGCGGAGGAACGTCAACTTTGCGCCGAAGGACTTGGGC
GAAGTCAGACGGTTCCTCGAGAAAGAAAAGATCGAGTCGACACCCATCGGAGCATGGGTC
CGACTGCAGAGGAAGGTGCGGGACCAGAAGAGGAAGGAGGTGGAGAAGGCGCTCAGGGAG
GAGCGTGATTCGGAAGGCGAGGACGAGGAGGAGGACGTAGAGGCAGAGAGCGAGGAGGAG
AGCGAGTAG
>gene_sp10068110.1	locus=tig00016144_pilon:11632:12242:+	len:606
ATGACGTCCCATATCTACGCCTCGACCGCCGCCCCGGTCGACCCGCCCGCCGCCGTCGGC
ACCTCGTCCGCCCCGCCCAGCTCACTCCACCTCACATCGCACAACCAATACTCCACACCG
CGGCTCACGCCCGAGACCCTCCTCGCCGACCCGCTGCTGCAGTTCAACGCATGGTTCACT
GCCCTGCGGGACCAAGGCGTCCGCGAGCCGGAAGCGATGACTCTGTCCACCGCCACCCCG
CAGGGTGTTCCATCGAGCCGGACGGTGTTGCTCAAGACAGTCGATAGGGGGTTCGTGTTC
TTCACAAACTACACGTCGCGCAAGTCGGCCGAGCTGCTGCAGAACCCGAATGCTGCGCTC
AACTTTTACTGGAAGAACAAGCAGGTTCGCGTCATCGGAGCCGTCGAGAAGGTCAGCAGG
GAGGAGAGCGAGGAGTACTTTAACACGCGGCCGAGGGGTAGTCAGCTGGGCGCGTGGGCA
AGCCCGCAGAGCAAGCCGGTGGGCGAGGGCGAGCTGGAGCAGCTGGTCAAGTCGGTAGAC
GAGAGGTTTGCGGACAAGGTCGAATGTCCGGACTTCTGGGGCGGATGGAGGATAGTGCCA
TTGTGA
>gene_sp10068120.1	locus=tig00016144_pilon:21834:23910:+	len:954
ATGACTGAGACGCCCGCAGTCACCATGAATCCGGGTGAGGAAAACGACTTTCTGCCACCC
CTGACAGAGCCGACTGTTGTCGTAACTCCCAGCCCCGAGAAGGCATGTGTCTTCCCGGAA
TCCCTCACCCGTGACGACAACGTCGGCTTCCCCAAGAAGATCTTGCACGGCCACAACCAC
TTCGTCTCGGACGTCGTCATCTCCTCCGACGGCCAGTTCGCCCTTTCTTCTTCGTGGGAC
AAGACCCTCCGTCTCTGGGACCTCAACACCGGCTTGACCACCCGCAAATTCGTCGGCCAC
ACCGGCGACGTCCTCTCCGTCTCCTTCTCGGCCGACAACAGGCAGATCGTCTCGGCCTCG
CGCGACAAGACCATCAAGCTCTGGAACACCCTCGGCGAGTGCAAGTTCAACATTGTCGAC
GATGGCCACTCCGAGTGGGTCTCGTGCGTCCGCTTCTCCCCCAACCCCGTCATCCCCGTC
ATTGTCTCGTGCGGTTGGGACAAGGTCGTCAAGTCGGGCAAAGCTCACGACCAGGTCTGG
GAGCTCTCCAAGTGCAAGCTCAAGACCAACCACTACGGCCACACCGGCTACATCAACACC
CTCGCCGTCTCCCCCGATGGATCGCTCGCCGCCTCCGGTGGCAAGGACGGTATCACCATG
CTTTGGGATCTCAACGAGGGCAAGCACCTCTACTCGCTCGAAGCCGGCGACGTTGTCAAC
TCGCTCGTCTTCTCCCCCAACAGGTACTGGCTCTGCGCCGCCACCGCCTCGTCGATCAAG
ATCTTCGACCTCGAGTCGAAGTCGACCGTCGACGACCTCAAGCCCGACTTTGACGAGCTT
GCCCCCAATGCCCGCCGCCCCGAATGCACCTCGCTCGCATGGTCCGCTGACGGCCAAACT
CTGTTCGCTGGTTTCCAGGACAACTCGATCCGGGTCTGGACCGTTGTTGTTTAG
>gene_sp10068130.1	locus=tig00016144_pilon:23993:24579:-	len:447
ATGTCGTTCTCCCTCCCGCCGGGCATGCGCCCCGCTCAGCCACCACAAGGAGGCGGTCCG
TCCAGTGCCGGACAACAAGGGGGACAGGGCCCTTCGCCAGAAGAGCGGGAAGCACAGCAG
CGGCAAGCGGAGGAGATGAAGCGCGGTATGATCGCTGCCATGCTGGAGCCAGAAGCAAGG
GAACGGTTATCGCGTATCGCGTTGACCCGGCCGGAATTGGCGAGTCGAGTGGAGGACCTC
TTGATTCGAACGGGGCAGAGCGGGCAGATTCGAGGCCAGGTTAATGATGATGCTCTGAAG
GGGTTGTTGCAGCAGGTGACGGACATGCAGCAGCCCAAACCCGCCGCACAGCCAGCCACG
GCGAGCGCACGGACAAAGTCGCTAGGAGGGGGTATCACAATACAACGGAAACGAGACGAC
TCCGACTCTGACGAGTACGACTTGTAG
>gene_sp10068140.1	locus=tig00016144_pilon:24841:27048:+	len:1899
ATGGCCCGCAAGAAGGTCGCGGCGGCCAAGCAGCCGGTCCCCGGCTTCAACCCCGAGAAG
GCGCAGGCAGTCGCGGCAGACGCGTTCGTCAAGACCAACGGCAGCGGCTCAGCTACGCCA
GAGGCGCTGGCCGTCTCGGCCGCTGGATCTGGAGCCGATGCGGCGCCGGCTGAGGAGAGG
GTCAAGGGGCCCGTGGAGGAGGTCATAGCCAAGCGTGTGCGACAGCTGGGGAAGAGAATA
CAACGCCTGCACGGGTATGCCCAGCAAGACCCGGCCTCTCTCAACCCGGACCAGATTGCG
GCGTTGCAGACACTGCCGACGCTCGAGGCGGTCTTCAAGGCTCTGGAGGACTTGATCAAG
CAGAATGGGCCGGTCAGCGAGGCGGAGATGCTAGCTCTTGGTCAGCGAAGAGACGCCGTG
GCCAAGGCTCAAGAGGCTGCGAAGGAGGCGCACGACGCTGCTTTCTCTGCGCACAAGGCA
AGCACTGCCGATGCCCTCGCCAAATTTCTCAAGCTCTACGGCCTCCTTCATCCTGCTCGT
CCTTCCGACCACTCCCACATCACCTTTGAGAAGCTTGACCTTCCCGCTCATCTGAAAGAC
GAGGTTCAGGCGACCGATGTCCTGCGCGTGGGGCGGCTGTACGATGATCTTCTTGCCGGT
GGGGCAACTGCTCAGGCGGCCTTGGGACGGTCTGGTCGCTGGCGCTTCCGGAAACGAAGA
GGGTGTGTCCGCACTATTGGCTTCCACGCCCACATTCATTACCTCTTCACCCTACTTGAG
CTACCCGCTGTTGACGTTGTTGAGTCCCAGTCGGTCGCTGTCGAAGAAGAGGCCGGCCAG
GATATCGAGATTCCCCCGGTCACCGGCGGCACTGTTGTCGAGACCACACCAGCCCCTGGA
GAGGGGTACTTCCCTCCCTCCGAGCAGGTCTCCGCCTCTTCGAAGCCCACCCTGAACTTC
CTGCAGGACGACGAGGTTGAGATTTCGGCGCCATCGCAGAAGGAAGATAGCTTTGAGATG
ATCAACAAGTCCGAGATTTCTGCTTCTCCTGCACATTCACGAGAACCGACTGCCGCCGAA
AAGATCACCACTTACTCGCCGTTACCACCCACCACTACTCGACCACCCCGCCCGTCTTTC
TCGGCACCCGACCGCCCCGGCTTTGACTGGGCCGCAGACGACGAGGAGGACGACCTGCGA
GGCGCTTTCGATTCTCACCCGACGGTCGGACAGGGAATCGTCGAGGAGGAGGTCGTTCCT
GCTTCCGAAGTTACTGGGGAGACGCGAGAGGCTGTAGCTCTCGTCCAGGAGAATGCGCCC
GCTCCAGAGGCGCCCATCGAGGCACCGACAAGCGTGGAGAGCGCCGCCGAAGTTCCTGCC
GAGGTCCCCATTCCTACAGTCGATGCGACGATAGGAGACGTGCACGAAAGCCCGAATGGC
TCAGCTCAGCGTGGTCGAGGAGGACGAGGAGGCCGGGGTGGTCGAGGTCAGCACAGACCT
CGTGAGCCGAGTCAGCGCATCGAGGTGGACGACGACGGATTCGAGAGAGTCATCAAGCGG
GCAAGCGGTCAACAGCAGACGTTTGGACGGGGTCGTGGTGGTCGTGGTGGTCAAGGGGGC
TCTGGTGGTCGTGGTGACTTCCGCGGTCAGTATCTTTCGGGTTTCATGGGATTCAACCTT
ATATCAGGCCGTGGACGTGGTGGTGCTCGACCTAACGGCGAGGCTCGTCCGAATGGCGAC
CGCCCCCCTCGGCGTGACTTCTCGCAGCACGCTCCTCGGCCTACCGTCGACCAAGCACCC
AAAGCTCCGAAGGGCAGCATCTACAAGAACCCCTCGGAGATGGGTCAGACAACCAAGGCT
ACTCCAGCAGCCGCCGAGGGCGAAGGGTGGACTTCATGA
>gene_sp10068150.1	locus=tig00016144_pilon:27317:28229:-	len:576
ATGAGCGTCCCGCCCAGACGGTCGGCCCCACCGCCGCCGCCTCCGCCGCAAGAGGACGAA
GATGGCGGTGCCAGCGCCAAGGAACAGCTGCTGGCCGCTGCCAAGACTGACAACGAGCAG
CTCCTCCTAGGTGCCATCGAGAAGCTACACGATGTGAACGGCGTAGATGGTCTCGGGAAC
ACGGCACTGCACTATGCGGTCACAAATGCCTCTACCAACGTCCTCGAGACGCTGCTCGAG
CACGAGAGCTGCGATGTGGACTTGCGGAATCGCCTGCATGGCGATACGCCGCTGCACATC
GCCGTGCGGCAGAGATGGGAAGAACACGAGGGCCTGCGATTACACCTGGTCGAGTCGTTA
CTTGACGCAGGAGCAAGCACGACGACGAAGAACAGGCATAACGAACGGCCGATAGACCTG
CTTCCACCTCACGCTGAGCCTGGATCTGACGACGATAATGTTCGCCAAGCGCTGAGGAGA
GCAGAGGCAGAGGCCCTGATCGCCGATAGAGGGGATGTTGTGCAAGATGATGACGATATC
ATAGATCCGAACGATGTTGCTTCTGATAGCGACTAG
>gene_sp10068160.1	locus=tig00016144_pilon:28722:29959:+	len:1128
ATGGAGGTTATGAAGGAGGCGGTTTCTGACAAGCAGGACCAGCTCGCTTTCGTCGGGCTC
GGCGCTATGGGCAAGCGCATGGCCGTCAACCTCGCTCGATCACTGCACGAGTCCAACGAT
GTGAGCCGCAACGTACCCATAGATACACCAGCTCACGATCAGCCGCCCCTCATCGTGTAC
AATCGAGGCGAGCAAAAGCTGAAGGAGTTCAAGAATTACGCGGCGATGCATGATCTCCCG
GACGAGGCGTATGTGGTGGAGAAGGATCTGCGCAAGATCGGCAAGACCGCCGATATGATC
CTCACCTCGCTTGGTTCGGACGAGGCTGTCGAGGAGGTGTATGCGGAGCTGTTTGCCGGG
CAAGAGTCGCAGGAGGGCAAGGGAGATGGCATCCGGCCAGGTGGCAGGGGCCGCACCACC
ATCTTCGTCGACACCTCCACTGCGAGTCTCTCTTATCAAGGTCCTACTGTCAAAGCTGAT
TCGGGACAGGTCTACCCCTCTACTGCCGGCAAGATGGAGCGTCTAGCCTCATCCAAGCCC
CACCGATCCTTCCTCTCGTGCCCTGTGTTCGGTATCCCTCGTGCGGCCGAATCTGCCGAA
CTGATTCTGGCCATCTCGGGCGACTACTATGCGCGGAAACATGTGGCTCATGCTCTTGTG
CCGGCTATCGGAAAGAAGGTGATGGATCTGGGCAGCAATGTCGAACGAGCAATGTCGTTC
AAACTCGTCGGCAATGCTATGGAGCTGGGATTCGTCGAGCTGCTATCAGAATGCTTTACG
CTCTCCGACCAGGCCGGCGTCGGTGCAGACAAGCTCGTCGAGCTGATCAAAGACCAACAC
AGCTCGCCCCAGCTATTGCGCTACTCGGACCGGATCACCAAGAACCGTTTTGACTCTGAA
GGCGGCTTCAACCTCGGAGGAGGTATCACGGACGCGCGGCACATCCGCCAACTGGCCGAG
TCGCACAATGTGCCGATGCCAGTGATGGACGTCGCGCACCAGCACATGCTGTCTGCGCGA
GCGCACGGGGGCGAGAAGCTGGACTGGACCGCGTTGGTTGGTGGAGAGAGGCTGGCCGCG
GGCTTGGAACCGTTCGCGGGCCGCAGGAAGCTGGAGAGGCTGGGCTAA
>gene_sp10068170.1	locus=tig00016144_pilon:30446:31442:+	len:702
ATGTCCGGCCTCGCCCTTCCCTCTCAGAAACCCACAGTCTCCGCCGGCCCATCGAGCAGT
ACAGAGAGCCCGGTGAAGCCTGCACCAGGGACAGTCAGCATCACAGGGAACGGGACACCA
ACAGGCGTGCCGCAGATTACGGCTGTACAGGGGCTTGTGCCGACTCTTCAAAACATCGTC
GCCACTGTGAATCTGGAGTGCCGGCTGGACTTGAAGACCATTGCGCTACATGCGAGAAAT
GCGGAGTACAACCCCAAGCGATTCGCCGCTGTGGTCATGCGAATACGAGAGCCAAAGACC
ACCGCTTTGATCTTTGCTTCTGGCAAAATGGTTGTCACCGGTGCGAAATCCGAAGATGAC
TCTCGACTCGCATCCCGAAAATACGCCCGTATCATCCAAAAACTTGGCTTTGACGCCAAG
TTTGCAGAGTTCAAGATCCAGAACATTGTGGGGAGTTGCGATGTCAAGTTCCCCATCAGA
TTGGAGGGTCTGGCATATAGTCACGGTGCTTTCAGCTCGTATGAGCCAGAGCTCTTCCCT
GGTTTGATCTACCGGATGATGAAGCCGAAAGTCGTCCTCTTGATCTTTGTCTCCGGCAAG
ATTGTCTTGACGGGTGCCAAAGTGAGAGAGGAGATCTACATGGCATTCAACCAAATATAC
GCTGTGCTTGTCGAGTTCCGAAAAGACCAGACAAGAACATGA
>gene_sp10068180.1	locus=tig00016144_pilon:32006:33540:+	len:1362
ATGACCTCGAACTCCCAACCTCATGTGTACATCGCCATCATCGGCGCAGGCTCAGCGGGC
CTCGCAGCGCTCAAGCAGATCGTGGACGCCTTCGCACGTCCAAACACGCCCAAACTACAC
ATTGTAGTGTACGAGAGCCATGATGAGGTCGGAGGCGTATGGCTATGCGACGAGTCTGTC
GACAAAGCCAGCGTCCGGGCTGGCAGGCGCGGGGAGAACGGCGACCAGCTTTGGGTATAC
CCCAAAGCCGACGACGACCCATCGCCCATGTATCCTGGTCTTTACACCAACTTGCCCAAT
GTCAGCGGTTCTCGACTTGCCCTCGAGTGTCCAGCTGATCAGCAGGAACTGATGGCTTTC
CGAGACCTAAAGTTCCCGAAAGACATCCCCATGTTCCCCAATAGAGACTACGCTACGACC
TTCGACCTGAGACGACACGTCCGATTCAGGACGCGAGTGGAGAGATTGCAATTGTCAGAT
GATCAGCCGATCGAGCCCGGCGTGCCACACGCATCTAGCTCGACCACCCGGAGGTGGACG
ATCGAGAGCAGGTCGCTGGAAGATGGCAAGAGAGCGGAAGAGTCCTTTGATTATGTTGTC
GTGGCCAATGGACACTATGCGGACGGGTGGATCCCGCAAGTCCCAGGACTGGCCTCGTTC
CCTGGCCGAGTGCTGCATTCCCGATTTTACCGCCAGCCAGACGAGTTCAAAGGGAAGACC
GTCCTGGTGGTCGGGTCGTTCGCCTCGGGGTCCGACCTCTCGCGACAGCTCGCCTCGCTG
AACCTCGACACCAATGCTACTGCACTGCCTACGCCCAGCCCCACTCCTCCTTTAGAGGGA
GAGGCAGAAGAGGCGAAGCCCGAGGGCTACACCAAGGTCTACGTCTCGGCGTCTACCCCT
AGCCCGCTCTACGCGTCCGAAGGCGAGCCGTGGAATGCCCATATCACCGCTGTCCCGCTC
ATATCCTCTTTCTCCCCGCCTTCGGCAGCTTCTCCGAAAGGCTCGATCCACTTTGCCGAC
CGCGACCCCATAGACGATGTGGACGTGGTCATCTATGCGACGGGGTACAACTTTGCCTTG
CCCTTCTGCAAGGCAGCCGACAGGCCTTGGTCAGAACGGCGAGTGCTCGATGGGGAGATC
ATTGTAGAGGAGCGCACGGATGGCTGGGCGGGAGAGGCAGGTGGCTTGAAGGGGCTGGCG
ATGAAGGGCTTGGACGAGCTCATGCTGTTTTTGGACGGCGATAGGACGATCGCATTCCCG
GCATTAGGCAAGTCACAGACGATCAGTAGAGGGTATCAGGCTGATTCAGACCAGAGTACC
AAGTTGTCCCCTTCCCTCTGGCCGAGGCGCAAGCACGCCTGA
>gene_sp10068190.1	locus=tig00016144_pilon:34011:34972:-	len:558
ATGTTCGGCGCTATCGTCGCCGGGCGACTTGTTGACGAGACGCACTTCCTCTTCCCGCTA
GAACAGCCATACGAGATCAACCACCTGACCGTCTTTCTGCTCGGCAGCATACCGTTTCCA
GATGGGTACGGGGCTTCCGTACACTTTGCCTGGCCAGGCGGAGAGTATATCCCCCTAGGC
GTATTGACAAACGCCAAGCCGTCCGCTATCTACCGCGTCCGCCCGCTCCTGCCGACCCAA
CAACAACCACCAGGTGTTGGAGCCGCGACACTCGGCATAGAGATCGCGCCTCTGCCACAA
CTGGAGCAACTCCAAGCTACCCTCGACGAGAATAAGGATAAAGGCAAAGGGAAAGAAGTC
GCGGGCCGGGTGGACGTGGGGCAGGTCGCGGAGAAGGTGGTGCGGAATCTGTTCAACTAC
TTGCATTCGTTTGGCGGCGAGATCAAATTGACTGGAGACACACCCATACCGCTCTCCGTG
TTCGAAAAGTGGTACGCCAACTTCCTGCGCAAAATAGAAAACGACCGCGGCGCCGCCTTC
CTAGACCGCACAGATTGA
>gene_sp10068200.1	locus=tig00016144_pilon:35238:37132:-	len:1803
ATGCCTTCACCCCTGACGCCTCCCGGGGTCGAATCGACAAGCACAACGCTCGCCCCGTCC
GCAACATCGACCCCGACATCAACCTCACACCACAACTCCCTGCTCCCCCTCTTCCCAGCG
CTTTTCGTGCCCTTGTTCGTTCTGTTCGTATCACTCCTCCTCCTAGTATGCTACTACCGC
CGCCGGCGCTCACCTCCATCCGGCCCAGGCACTTCTTCCAAGTTCGCCTGGCTCTCGACC
CTCGCTCGCCGACCAAAAGCAGCAGGCTACACACCCGCATTGGCAAAGCCCACCGACCCT
CGCTCACCACCGACCGAGAAGTCCGCCCTTCTAAAGGGCTTCATGGCACAGCACCACCGC
CACTCTTCCTCGCTCACCTCCCTGCCCCGCCAAAGCGGCGAGGACGAAGTGGACGACGAT
CTGGCCGATCTTGTACAGCAGAACCAGAGCCTCTTGCAGCGCCTCACGCTGGGTCTGGGG
TGGGTGTCGCCCGTCGAAAGACGGACGAGTGGGAATATGGTCGAGAAAACCGCTGGGCTG
GGTCTGGGCGTCGCTGGCGGCGCCAAAGATACCAAGCATGCGCGAGATGTGACGGGCGCC
ACAGGGCAGACGCACGCGAGCAGCAGCGGTCAGCCCACGACGAGTCCCACGAGCGGGGGG
TACGAGCCCGTCTTGACGAACGACGAGCTGTTTTACCATCCGCCCGAGACGGGATCGTCC
GGGGCGTTCAACACGGACACCACCACCTCTGGGCAGACCCGCTCGACCGGCTCGAGAACC
GGTCGCCCATCTTCTGGCAGTGCCCCCGGCGCTTTCCCGTGGGGATCGAGGGGTGCCGCT
GGCGGCGCTGGAAAGCAGGGCAAAGATGAGCAGGAGGACGAGCATGGCGATATGGGCGAG
TTTGGGAATCGGCGCGGATGGGCGGCGTCCCTCTTGCGCTTTCCCGCCCCGCCAGGATGG
CGCAACAGCGTCGTCAGTTCCGAGGCATCCTTTCACACCGCCGCCGAGGACTCGCTGCCG
CGTTCGCCCATCCCAGCCGTAGGAGCAGGGCAGGTCCGACCACATACCCCGTCGCATGGC
CACCCACTCTCTCGCACCGAAGAGAACTACGCCCATGCCCCTCTGTCAGCATTCGGTTCT
GCGCCCAACACGCCTTCGGGCTCTCCGCCAAAGATCACCTCGCCGCTCCTTCCTGCTAGC
CACTCTCCCTCACCTGCGCGAAACAGACGAAACTTGGACGCGCGACCACCGCGCTCCGGC
TCACCACTCCAGCGAGAACAGGCGAGCGTGCCGAAACGCCAGAGCGGCCTGCACGAAGAG
ATCGACGTGGCGTCGCCCATCCTGCCCTCTACTCCGTCGGGCTTTACGCTCGACGCCGGC
GAGGCAGAGACGAGCGACTCGCACCATACCCTTGGGCCCAAGTTGACTTTACCGCTGTTC
ATAAACTCGCCGAGCTCAGCCTCCGCAACAAGTCCGACCGGTCAAGAGGAGCGCAGTTAC
ACGGGCGAGCCGCTCGTCCAGCGCACAAAGTCAGGCAGCGGGTGGCAGATGCGCAAATCG
AGCTATGGCGACTTTGGCGAGCCGCTGCGCAATGTCTCGAGCAGGAACGCCCCGAACTTG
TCTCGCCAAGCGACCATGGCCAGCGAGGCAGCGTCTGTCCATTCTTCCGCTCACGGCTCG
TCGGGCAAGTCGTCTGGCTCGCATGGGTCAGGCAGGGATATCGACTTGACGCGTGCTCTG
CGTGGAAGACGGAGTCAAGGGATGCTGTTGCGCGCATCGACGATCGGCAAGCCAAAGGTG
TAG
>gene_sp10068210.1	locus=tig00016144_pilon:47017:47981:-	len:498
ATGGCCCCGAAGCTCGACCCCAACGAGATCAAGATCATCTACCTCCGAGCCACCGGTGGT
GAGGTTGGTGCGTCTTCGGCTTTGGCGCCCAAGATCGGTCCTCTTGGTCTCTCCCCCAAG
AAGGTCGGAGAAGACATCGCCAAGGCGACCGGCGACTGGAAGGGTCTCCGCGTCACCGTC
CAGCTCACCATCCAAAACCGTCAAGCGGCCGTCTCCGTCGTCCCCTCCGCCTCCTCGCTC
GTCATCAAGGCCCTCAAGGAGCCCCCACGCGACCGCAAGAAGGAGAAGAACATCAAACAC
TCTGGCAACGTTCCCCTCGACGAGATCTACAACATCGCCCGGAAAATGGCACACAAATCG
TTGGCCAAGAACCTGGCCGGTGGCGTCAAGGAGATCCTCGGGACCGCCCAGTCGGTCGGC
TGCACCGTCGACGGCAAGCCGCCGCACGACATCATCGAGGCCATTGACGAGGGGGATATT
GTGGTTCCTGACGAGTAA
>gene_sp10068220.1	locus=tig00016144_pilon:48368:49247:-	len:606
ATGGGTGCCTACAAGTACCTCACCGAGCTCTACACGAAAAAGCAGTCGGACGTACTCCAG
TTCGTCTCGCGCGTGCGATGCTGGGAGTACCGCCAGCTCGCGGTCATCCACCGCGCTTCG
CGCCCCTCGCGACCCGACAAGGCGCGCCGGCTGGGCTACAAGGCCAAGCAGGGCTACCTC
ATCTACCGCGTGCGCGTGCGCAGGGGTAACAGGAAGAAGCCGGTCCCGAAGGGTGCGACC
TACGGCAAGCCGGTGCGACAGGGTGTCAACCACCTCAAGTTCCAGCGCGGCTTGAAGGCG
ACTGCTGAGGAACGTGTTGGGCGGAGATGCGGCAACTTGCGGGTACTCAACTCGTACTGG
GTCAACCAGGACGGTGTGTACAAGTACTACGAGGTCATCCTCGTCGACCCGAACCACAAG
GCTGTCCGCCGTGATCCCCGCATCAACTGGATCGCCAACCCCGTCCACAAGCACCGCGAG
GCCCGCGGCCTCACCTCGGAGGGCAAGAAGAACAGGGGTCTCGGCAAGGGATCCAAGTAC
AACCACACCCCCGCCCGTGCCACCTGGAGGAAGCACAACACCCTCTCTCTCCGCCGATAC
CGTTAA
>gene_sp10068230.1	locus=tig00016144_pilon:51413:53699:-	len:2004
ATGTCATTCCCCAACGATGTCCAGTCGATCGCCGACACGGTCACCAACGCGGCCAATGGC
GGGTTCGAGAGGCAAGACTCGGATCTGAGCCAGGGCAAGTTCAACAGCGGCCACCCTCTC
TTCCACGAGATGGCGCCCGACGACTCGCACACCCCCGAGGGCATCTACTGGGCCGACCTG
CCATTTAGGGAGCGTCAGCGATGGGTCAACACCCAGGCCAACGCCGAGGCCAAGCGCGAG
CTCTTCCACGTCGGCGGCATGTTCAAGCGCGACCCGTTGTCGCCCTTGACGGCATACTGC
AAGCGCTATGTCATTGGCGGTTTCGGTCTCTTCACCGAGGGATACACCCTGTTCTCGATA
GGTAACCTCACTGCCCTCTACTCTGCCGTGTGGCCCGCGTGCTGGTCCAAGTACACAGAG
TGCGACGCCAACTGGGTCGCAGCGGTCACCTACCTCCAGATCATCGGCATCATCGTCGGC
CAAGTCCTTGTCGGATTCGAGGGCGACTGGATAGGTCGGCGATTCGGTTTGGTCCAGGAT
GCGCTGATCATGACCCTTGGCCTGGTCATGCTGACTGCCTCGTGGGGTACTACCCTGAAC
GGCTGGGTCATCTGCTACGGCTGGGCGCAGTTCTTCTACGGTATCGGTGTGGGCGGCGAG
TACCCGATGACGTCCACAACAGCCATGGAGAGCAAGGCCGTCACCAACTCGCAGACCGAC
GACAAGCTGCACCGCGGGCGCAACGTCGTGCTCGCCTTCCTCATGCAGGGCTGGGGTCAG
TTCTTCAACCAGGGCCTGCTCATCATCCTGCTCCTCATCTTCCACGGCACCGGCAACCCG
CCCTACACCAAAAAGTCGACGCAGTGGACGTTCCGCGTGTCGTTCGGTATCATGGCGCTC
ATGACGCTGTGGCTCGCCTACTTCCGATACTACAAAAAGGTCTACTCGTCCAGCGCGCTG
CAGCGCTCCAAGAAGAACGCGCGCGTCAACCAGTCGGGCTACGACGCCCACTCGCTCAAG
CTCGTCGCGACGCACTTCCTCGGCCGGCTGATTGGCACCACCAGCGGCTGGTTCTGCAAC
GACTTCCTCTTTTACGGCAACAAGCTCTTCGCCAGCAGCTTCATCAAGATCATCGACCCC
GCCGCGTCGAGTAACGTCATGTCCGGCTGGCTATGGAACTTGCTCAACGTCGGCGTTGAG
CTGGTCGGGTATTATCTCGCTGCCCTCCTCATCGACCACAAGTTCTACGGACGCAAGCGC
ATGCAGACAGTCGGCTTCTTGGCCGATGCCATCCTCTTCCTGCTCCCGGCCATCTGGTAC
AGCCAGCTCGAGAGCAAGGCGCACGTCAAGGGCTTCCAAGCCATCTATTTCCTCTCGTCC
TTCTTCCAGCAATTCGGCCCCAACTGCACCACCTTTTTGCTCGCGGCCGAAGTGTACCCC
ATCTCTGTGCGCGCCACCGCGCACGGCCTCTCCGCCGCGTCCGGCAAGCTCGGCGCCCTC
GTCCCCGCCATCATCTACAACTACTACGGCGGCCGCACGCGCTTCTGGATCGTCTGCTGG
TTCGGCTTTGCCGGCTGGATCCTCACCCAGGCCTTCATCCCCGACACAACCGGCCTCGAC
CTCAAGGAGCAGGACCGGTACTGGGAGTACGTGCGCGAGGGCCGCGCGGGCGACTATCAC
GGTATCGCCGTGCACCCGCGCCACCTCTCATGGTACGAGCGTTTCGTGCTCGGCCGCCAC
AAGGCCTACGACCCCGAGCTCGACCGCCTCAGCCGCGTCAAGGAGCTGCGCGCGCTGTAC
GAGCAGATGCAGGCGAGCCGTACCGAGGAGAAGGACCACCATGGCGAGGCGATGGACGAC
GATGATGTCATGGCCGCCAAGACGCAGCGATACTTTGACCACGAGAAGAGTCGCTCGCAG
CAGGCGCTGAACGCGCAGGGCGCGAATGGCCAGGCGGGCCCGCCGTACCATGCCCCGCTG
GCGGAGCTGGAGCGGAAGCGGTAG
>gene_sp10068240.1	locus=tig00016144_pilon:74668:75298:-	len:543
ATGTTCAAGCGGCTCTGGCGAATTCTTATCATCGCCGTCATTGCAGTCGCCGCCTTCTTT
GTGATCAGCAGTATGAGCTTGTCCAACCGGTTGAATGAGGACTACGCTCCGAATAACTGG
AGATATCGCTGGATTCTGCTCGACGGCTCATTGGCAACGATATACCTGGCTGTGTTCACG
GCAATTGCCTGGATATGGCGACCGTCTCGTGACAACGTTCGCTTCTCCATGTCGCAAGAG
CTGGCTCAAGACGAAGCGGACGCAGAAGACTACGAGATCGACGCACTCGAGCGAGGCGGT
TCGCACCAACCTTTATCCGCCGAAGACGATGAGGACTATGAAGCCCATGACGGTCAGAAT
GGCCACGACGAGCGAAAAGGACTGGTCCGACAAGAGAACGTCGTCTTTGCCATGGGTGAA
GACAGTGAAGAGGAAGATGAAGACGGCGAGAGAGCACCGAAGTACCGTGATCGCGAGGGG
TCGGGCTCGGGATCTGGGACCGACCAGGAGACGGCCAAGAAGAATAGAGGCAAGGATGAC
TAG
>gene_sp10068250.1	locus=tig00016144_pilon:75598:77172:-	len:1275
ATGTACGGTGGGAAGAACGCCTACATTGAGGTGGCCTTCGACTCGTCGTCTGCCGGCCAG
GTAGCCATGGTCATCTACGAATGGAAAGACGTCGATTACCTCGGGGCAGATACGCCGGAC
AACGATGTGGGTGGTGTTTATAGGCCGCTGGGCTCCTTCATTACCTCGATCCCTTCCACC
ATATCTATCGACGACACCTCCATCTACACCTCGGCGCTCAAATTCGACTCCGGCTCCTTC
CCTACTCCAACATCACCGTATGATCCGACCCCTGAAGAAGATGAATCCACCCCTTCCGAC
TCGTCAGACGAGACATACCCGACGGAAGGAGCAGATACTGGCGAGTCAGATTGGGAAGAA
ATTCCAGCGGAAGAAGAAGGCTCGACCGACGAAGAGGGCACGTCAGATTGGGTGGATGTT
CCAGTCGATGAGGCTGAAGGAGATGCCGACGGCGAGGACAAGACTCTCGCCGAAGAGCTC
GAAGAGACGGTTGGAGATTGGCGAAAACGTCAGGATGACGAGCCTTATGAAGACGTTACC
GGGGAAGAGGAGGCTGCGGACGAAGGGCTTCTCGCGGATCCGGGAGACCTTCCAGTAGAC
GACGAAGGCAACTACGAGGATATTCCCTCAGGAGATGATGGATCTTCGGACGAGTCGGAC
GCGGGCGTCGTACCAGTATCTAGCGGCTCTGAGGGTGTGGTCACTTACTCAGGTCCCATT
GCTTATGCCGTACCCAAGACTGGGTACTACTGTGTCGGCATTGTACCTGTGACTTTGGTC
GGCGGACGAGATGGGCTGGAAAGCAGGCAAGCGACTCATGCCGAGTACAATGGCGTCGTC
CTGTTCAAGAACACCTTTGAGGGAGAGCTACCAGCTGTCGAGTATCCAAAGATCAACGCA
AGTCGATTTTCTTTCTACCTTTTCCTCAGCTTGACGTACTTTGCGCTGGGATGCGGCTGG
GCCTATCTCTGCGTGAAGAACCTGTCGGAGCTTCTACCCATGCAGTACTACATCTCCGGG
ACGATCGTCTTCCTTATCATCGAAATGCTCGCGCAATTCGCCTACTACCGCTACATCAAC
AAGCATGGAGGCGGTGCCGGCTCGCTTGCCTTCCTCTTTGTAATTGCCATCCTGAATGCT
GCGCGAAATTCGCTCAGCTTCTTCCTACTCTTGATCGTCAGCATGGGATTGTCGGTTGTA
ACGCAGAGTCTCGGAGCGGTGATGGGGAGAGTGAGGCTGTTGACCGGATTCCACTTTGTC
TTTGGCGGTGAGTGA
>gene_sp10068260.1	locus=tig00016144_pilon:77884:78321:+	len:231
ATGTCCCCGATCCACCCGCTGCGAAGCACCAAGGAGGAAGAGGACGAGGAGAGGCGGTCA
AAGCCATTGCGAAAAGGACCGCCGAGTTGCATGGAATGTGTGAGATTGAAGCTCAAGATG
CAGAAGAAAGTCAAGGCCCTGCTCAAGGAAAACGAGCACCTCAAATCCATGCTCGCGGCA
AGTCACAATCACACCCTCACACCGGACGCAGACGGCGAGTGGGGAGTTTGA
>gene_sp10068270.1	locus=tig00016144_pilon:78556:81082:+	len:2238
ATGCACTCGCACTCCCATTCCCACTCCAACGCAGGTCCCTCGCCCAACATTGCACTAAAC
GGGCAGATGGTCTCGCCGGCTTCTCAGATATCCTCGGCCAACACACCTCCGATTCACATG
CCACGCACGACCCATGATGGCAAGTCCCTGAAACCGATTCGAGAGATCGCAGATGACCCG
CGGCACTCGATTCCCCCCGAGCGCAAGGTTGCTTCGGCTTCTGGATTCGGATCGGGCATC
ATGAACTGGGATTGGGTCGAGGGCGATGCTCAGTTCTGCGGGCGCGGTGCGGGAGCCATG
TATCTTGTGGATGAGGGGGAGCCGTCTGCGGAAAGGACAGGCGCCGACGCCCTCGCCGGT
TTTCCCTTTGCATCCCTCGATTCGTCCATATTGTCGCGATTCCACGAGTGGTTGCCGAGT
TTCGATCATGCCATCCGGATGCTTCACGTATATTTCGACCGAGTCGAGTGGATGTACACG
CCTACTGACCGCCTTTCAATCGAAGAAGTCCTCGAGACTGTCTACACCTCGTCGCAGCAA
GGCGGCCTTTATTCTGTGGCTCCACACCGACTCGCCACTTTTTTCATCGCCCTCGCACTC
GGGTCCATGTTTGCAGACTCGACTTCCGGGCTCACCTACTTTGACCATCACTCATGCTTC
GCGGCCGCCTGTGCACTTCTCACTCTGCCCAGTCAACACTTTATGGTCCGGCACTCGCTT
GCCTCGGTCGAAGCGCTGCATATGTCGGTGTCATATCTCTTTTCGACCCACCAGCCAGAA
TCGGCCAGAGCTGCATGGCCTCTGCTGGGGGTCTGCATCCGTACAGCATGCGCCATGGGT
CTCCACAGAGATGCCTCCAAGTGGGGTCTTAAGGACGTCGAGGCGGAAAAGCGCCAAAGA
CTGTGGTGGGACTGCGTGACGTATGACCTGCTACAATCGCTTAACTTTGGCCGTCCTTAC
AGCAGTCCGCTGCACCTGTCGGATGCGCCCCCTCCGACTTTCGCTGAGTCGCTCAACCCG
CAGACCAAGCGCTTTCCAAAATCGCAGTCCGATTACGAATTTCACGACCTCAAGTATCGT
CTGATGAGACGGTTCGTCAAGGTCTTGGATTGTTTGGGTGCGCCCGAATTACCGGGCTAC
GATGTCGTATTACGATTAGACGGCGAGTTGAAGGCGGTAGCGAGAGAGGCGCCAGGCTGG
TTGAGATGGGACGAATCCCCCTCGTTCCGTGAAGTGGCAATGGACGACAAGCAGGGTGCG
AGGGCGGCACAGGCGCACATGTCTGCTCTGATGCTGCACAAGGCGCTACTTGCGCTGCAC
CGTCCATGGTTCTTCCAGGCGATCTCGACTGGATCGGAACCCCTTCGCAGTCCGTATGCT
GCATCTTTCAACGCATGCGTATTTTCCGCTCGGAAACATACCCAGATCATGGCAGGTATA
CTGCGTCAGTGTCCTACCGCAGCGTATCGATGGTGGTTCTTCCTATGTGAGTATTCGAAA
TGTGCGGCAGATAAAGAATTGACGGTAGTCCACGCGTATACCGCTGCCATCATTCAGGCT
GCGGTTCTCCTTCGTCTGCCGCACTCGATGATGTCAGACGATATCCGCCGCGACTTTCAA
GACTCATTCCGCGTGATCGAGGGGATGAGCGAGAAGAGCGGCATGGCGAAACGCGCTATG
CCTATGTTGCGGATACTGAAAGGTCGGATCGAGCCGGTGAGAGAACCGAGTGCTACTGCT
CTGTCCGGCAGGGGCTTGTGGACGGATCGGACCCATGACCAGTCTGCTCACGGTCCGCCC
CCGCTTTATGGAAGGCCGGTCGGAATGGGCTACACCTATCAGCCCTCCCCACCTGAACTT
CTCGTCCCTCGTCCTGCTGGCGCGGCGCCGCCGACTCAGCACCCGAATCCGCACCCTCTG
CCGCACCCTCATCCCAATTCAGGCTCTTTCAGTGCGCCAGTGATGAATCCCGAGTCAATC
ATACCCGACCCGGCTCAGTTCCTGACTGCCGAAGAACTGCCTATTCAGTATCAAGATCCA
GCAGCTTGGGCCGAGCTCGACCCGCTTCTGCAGACTCTATTCCACTGGAACGCCAACAAC
GACGCCGGGATGCCGATCGGCGTTGATCAGCCCGTACCAGGTATGGCGACGCATTTCTTC
CCCTCGGTCCTTGCCCACGGTATCCCGGCACAGACGCAGGCGGTCCCACTCGACTCGCTC
ATCTTGCACGGGCCGTAG
>gene_sp10067690.1	locus=tig00000933_pilon:49118:49735:+	len:618
ATGAACACATTTATTCTTGACTTATTAGCTTTTGGTGCTGTACTATCTGGTGTACTAGTA
ATTACATCTAAAAACCCAGTTATTTCTGTACTGTTCCTTATTTCTGTGTTCATTAATGCT
GCTGGTTATCTACTAGTATTAGGTGTAGGATTCGTAGGAATCTCATATCTTATTGTGTAC
GTAGGTGCTATTGCTATTCTATTCCTATTCGTAGTGATGATGTTAAATATCCAAATTAGC
GAAATCGTATCAGTAGGACGAGAATACACTAAAAACCTGCCATTAGGGTTCATTGTAGGA
TCAATGTTCTTCTTTGAACTTCTATCAATCGTACCAGCATCATATACTGAAGCAGGAGAA
CTACCATTAGGTCTATTCAACTATATTAACGGACTATTCTTAGGTGTTAATAGTCCATTC
ATGAGTTCAGATGTCCACATGACATTCACAGGTCCAGGTGCTGATGATAGCTTTGCCAGC
TTCCTACAAATTGAAGCAATTGGTCAAGGTCTTTACACATACGGTACTATTTGGTTACTT
CTAGGAAGTGTTATTCTGTTATTAGCGATGTTAGGACCTATTGCACTATGTCTACGGTCA
GCAACATCAGACAAATAA
>gene_sp10067700.1	locus=tig00000933_pilon:60669:62210:+	len:1266
ATGTATGCCATCTTCATGGGATTAGTTGGGACAGCTTTCTCAATTCTTCTGCGATTAGAA
TTATCAGCACCTGGTACACAGTTCCTAGCAGGAGATCACCAACTGTACAACGTGATCCTT
ACAGCCCACGGTATTATCATGCTTCTGTTCATGGTAGTTCCAGCTATGGCCGGATTCGCT
AACTACATGGTGCCAGTACTTATTGGAGCACCGGATATGGCGTTCCCTCGACTGAATAAC
GTATCATTCTGGCTGCTTATCCCTGCTACACTACTACTACTAGCTAGTGCTTTCGTAGAA
CAAGGTGCGGGAACAGGTTGGACTGTTTATGTTCCTCTAGCAGGTATTCAATCACACTCA
GGTGGATCAGTTGATCTAGCTATCTTCTCACTTCACCTATCTGGGGTATCATCAATGCTT
GGAGGTATGAACATTATCACAACAATTCTAAACATGCGAGCTCCTGGTATGACACTACAC
AAAATGCCACTGTTCGTATGGGCTATGTTCTTCCAATCAATCCTAATGGTATTAGCTATG
CCTGTGCTTGCTGGTGCAATTACAATGATCCTTACAGATCGAAACTTCAATACTTCATTC
TATGACCCTGCAGGTGGAGGTGACCCAGTTCTATACCAACACCTATTCTGGTTCTTCGGA
CACCCTGAAGTGTATATTCTAGTTATTCCTGGATTCGGTATGGTATCACACGTTATCTCA
GCATTCACTAACAAACCAGTATTCGGTTACCTAGCTCTATTCACAATTGGTGGATTAACA
GGAGTTGTTCTAGCTAACGCTTCAATGGATGTTGCTATGCACGATACATATTACGTAGTT
GCTCACTTCCATTATGTTCTTTCAATGGGTGCGGTATTCTCAATCTTTGCTGGATTCTAC
TACTGGGCACCTAAAATCCTAGGAAAAATGTACTCAGAAACACTGGCACAAATCCACTTC
TGGACACTATTCGTAGGGGTAAACACAACCTTCATGCCTCAACATTTCCTTGGACTTGCA
GGATGGAACTACATCAGTTCAATGGGTTCACTTATCTCAGTAATCGCTACACTTGTGTTC
CTATACACAATTTACGATATGCTAGCTAACCAACCTGCAGCATCATCAAATCCATGGGCC
CTAGCACCGTACTTCACTAGTCGTCAAGTATTTGAAGTTCACTCTCAAGTATCAACTACC
CTAGAGTGGACATTACCTAGTCCTACACCATTCCACGCATACAATATGATGCCAGTACAA
TCTTAG
>gene_sp10066460.1	locus=tig00016122_pilon:10209:12175:-	len:1794
ATGAGCGCAGCTACAAGCGGCCTCTCATTCAAGGTCTTGAGCCTTCTCAGCAAGGAGCGA
GGGGTATATGGACTTCGCAACGGTGACCATGAGCGATACAGGCACCACTGCGCGAATAAG
ATCCACCGCCTGCGGCAGGTGACCAACTCGACCAGCGGCAAAGGCAAAGTCTACAAGAAG
CCTCTGCCACTCACCAAAGATGCCGTCAAGGACGTCCGACAGCTGCAGTTGCTGCTCTTC
TCGGCTGAACGAGCCTTGACGCATTCACATGCTCTTAAGGTGGTCGCTACCAAGCCGGGG
CACCCGAAGGACGCGAGGAAGGACCAGTTGTCGTGGCTGCGTCGAGCACTCAAGCTCTCG
ACCCTGTTATACGAGATTGTCGCCGGCTTGGCAGGAGAGGGTAAGGTGAACCAGCAGACG
TTTGCCGAATTTACCATCTACTATCTGTCTGTCCGCGCCGAGATTGCCTTTGAGCGACAG
CAGTTCGCCGAGGCCCTGACGGATCTCGCCTCGAGGAGAAAGCTGCTGTCGACATTCGCG
GATGCTGCAAAGGACTCATACGACCAGGCATTGGCTAACGAGTTCATCGATGCCTACGAC
CCGCTCATCCGCTTCTCGGCTTACAAACTCGGCCGGGCAGAGAGCCACGACATCGAGGGC
GTCGTCAAGGATGTCGACGACGAAATGATGGAAGAAGCTGTACCTGGATTTGCCTCGTTA
GTGGATGGCTTGCGCAGCGAAGTAGGATCGGCACAGGTGGAGAGTGGGAGAAAGACGCTC
GAAGCTGTGTCATTCGCTGGCGAGAGGGTAGAATTTAGGTCAGCGGAGATCGTGGGAGTG
ATGCTGCGCGTGCAGGAGGCTTTGGGCGCTCAAGGGCAAGGCGGACTCGGGTCGAGGAAG
AGGGATGAAGGGATGGGACAAGCACTGCTGACGGTGCAGGCAACTGGGTCGAGCAATCTC
CGATCTGCCGAAACCGCCAAGACACTCTCGACCGCGCATCAGTACATCATCTATCAGCTC
CTCTCTCATCGAATCCGACGAGACCTTCTCCTGGTTGAGACCCTTCAGAGCAGCACTCCA
CTGCCCTCTGAGATCGCCTCTTTCAAAGTAGCTGGGGGCCGTGCCAAACACGCCGAGAGT
GTCAAGGGGCTGGGCGCAATTCTCAAGCTCTACGACACAGTCCTTCAATCTTCTTCGCAA
CTCCGATCTCTCGCAATAGTTGAGGAGAAGGACGGCGTGCGTATGGGCATCGAGGGCCTC
GAGGCATACTTTCATGCTGTTCGCAACTTCGATCTCGCCAGGCTACACTGCATACATCCA
ACGCCCAACTTTGCGTCGGGCGTTCAATTGCTGTCCCGTTCCTCTCTGTTGCTTCGTCAA
GCGAGAGCGTCTCTGTTTAACCCTGGTTTCGAGATACAGGAGGAGGTAATCAGGCTGTCC
GACACTCAGGTTGACGATATTTCGAAACAGATAGAAGCCTTGGATTTGGCCGCAAAGCGA
GCTCTTTTCGCCGAGAAGGTGGAGAAACCCGTATTCTTCGACACGGCCTTCAACTATGTG
GATCTACCCATGGACGATCTCTTGGTACTTGCCGGCAGGAAGGAGAAGGATGCAGCCCAA
CCCATGGTGCAGCAGGTGACCGAGGCCGCCAAGGCAGTCGTGGGAGAGGCGAAGAAGGTA
GCGGGAAGAGAGAAGACCCGGGAGGCAACGCCGGCTTTCGAGCAGGATGCCAAGATGCCC
GACCAGCCGGAGGGCAAGAAGGGCTGGTTGGGAGGTTGGTTTGGTCGAGGCTAG
>gene_sp10066470.1	locus=tig00016122_pilon:12231:12908:+	len:405
ATGTGCTCACCGTCACACCTCGGGCCGGCAGCCAATTTCCGAGCCTCTATTTCCTGCATT
TATCCCAGATCGCCTGATACGTCCAGCCCATGTCGAGCAAAAAGAGGCGGTGGGCCAGGT
GGGCCGTCCGGCGGTCCGCAAGAGAAGAAGAAACGCGAGTCTATCCTTAACCTGGCGAAC
TATGTCGACAAGAGCATACGAGTCAAGTTCATGGGGCAAAGAGAGGTCACCGGCACTTTG
AAGGGCTTTGACCAGCTCATGAATTTGGTCATGGATGATGTGACTGAGGAATACGAAGAC
GGGCGCCTGTCGCGGAGTCTGGGCCTGGTGGTGTTGCGAGGACCAAATATCACGTTGATC
AGCCCAACAGACGGCTCTTCAGAGATCGCCAACCCGTTCTCATGA
>gene_sp10066480.1	locus=tig00016122_pilon:13028:19094:-	len:2640
ATGAGCTGCTGGGCATGGTCGGGCCGAACGTCGAAGCTTGGACTGCGGCAAATACCGCAG
GATAGTCTTTCGGCGGGAGAGCAGACGAACGGACATGAGAACGGGGAGCCGTCAGGAGCT
GCCAATCCTCTTGCCGGAGAAACGAAGGGCATCGACACGGTCAAGGGCAAGTTCGATGGG
CAGACACAGCAAGGGGCGAAGGAGCAGTGGCTATCATGCAGGGGCATCAGAGCTGGGGGA
GCGGACAACCTGGTCAAGTTGCGAGCGGGCCTCTTCGGCGGCGCTGCTCCTGGCTTCGGC
TTCAACGTCGGAGCCGGTGCCGGCGGCGCAGCGGGAGGAGGCGGAGGAGGAGGAGGAACA
GTGGCAGTTGAGGGACTCGGCAACCTAGACGTGACCGCTGAAGTCTATCGTCAAGGACAG
CGTCGTCATAGATGGCGGACCTACGCTCCTATCGATGTTGCCAGGACTTCTCTTTGTCGC
CCAACCTATCCGGCGAAGCTCCTTGTTCCGAGCCGGATCAGCGATTCGACTTTGCTCTAT
GCCGGCAAATACAGAAGTAAAGGCCGCATACCGGCGCTCACTTACTTGCATTGGGCGAAC
CAGGCTTCTATCACCAGGTCCTCACAACCTATGGTCGGGCTAAAGAACGCGAGATCCTCA
CAAGATGAGCGCTTGGTGGAGTGCATTTTCTCCTCGCACCTATCCGCCGACAGCGCATAC
ACGCAGCTATCGGAGTCGACATCGTCTTTGCAGAACGATACCACATCATCAGTCTACGGC
GCGACGGCGACCAACTTGATAATCGATGCACGGCCGACTACTAACGCAATGGCGAACGTG
GCCATGGGAGCGGGAACCGAAAATATGGACAACTACAGAACTGGCAAGAAGGCCTATCTC
GGTATCGACAATATTCACGTCATGCGAAACTCCTTAAAGACCATTGCCGAAGCAGTCCAC
GAGTCTGAGCTGAATGCGACCCCTCTCGACCGGGGGTTGCTCAGAAAGAGCAATTGGCTG
CGACATATCTCGACTCTACTCGATGGATCGCTAGTCATCGTGAAGAACGTGCACCTGAAC
GCCTCGCATGTGCTCATACATTGCTCGGATGGCTGGGATAGGACATCTCAGCTGTCTGCC
GTCGCCCAGCTCTGCCTCGACCCATATTACCGGACTCTTGAGGGTTTCAAAGTCTTGATC
GAGAAGGATTGGCTTGCTTTCGGCCACAAGTTTCTCGATCGGTCCGGCCACCTCTCGTCC
GAGAAGCTGTTCACAGTCACCGATGGACCCGATGACGAAAGCGACGAGGAAGAAGAGCGT
TTCGGCGGAGGAGCTCAGAGAGCTGCGCAGGCTTTCTTCGCCTCTGTTCAAAAGCAATTC
TCGAGTAAATCGCATCTCAAGGAGATTTCACCGGTCTTTCATCAATTCTTGGAGTGCGTG
TACCAGATTATGCGCCAATATCCGACTCGCTTCGAGTTCAACGAAGACTATCTTCTGGAC
ATCCACTATCACTTGTACTCCTGCCAGTTCGGCACATTCCTCTTCAACTGCGAACGGGAG
CGTCGAATATCACACAATGGCAAGCCGTATGTGGATCGAACAGTTTCGGCTTGGGACTGG
TTTGATCGCCCTGAACAACTGCATAAATATAGAAACGAGACTTACGATACGACTTTAGAT
GATCGCTCCAGTCGAGATCACGATGCGGATCAAGGGGTACTCCTCTTCGACCCAAGGGAC
GTCCGGTTCTGGTTCCGTTTGTTCCGCCGAGGCGACGAAGAGATGAATGGCTCGAAGCTC
TCCTTTCAAGCGCAACCTACGGGCGCGGACATGGTCGGGCCTCTTGGCCAAGGCCAGGTC
GATCCGATCTCTTTCGAGGGAGCGGTAGTGGGGTTGACGGTGTCATCGCCTGAAGATCCC
CTTACTTCCCGGGGTTCGTCCCCAACACCAGCGTCATCGACTTTGTCAACCTCAGCTTTC
AGCACGTCTCGATCTGAAGTTAGGCAAGAACCATTGCGGTCTCATGCCTCTTCACCATCT
ACTCTTTCAACGCAGTCACAGGCTGTTAAGCCTCGCGACAGTCGCTTGTCTACGGCGGGG
TCAGCTGGTTGGGGGTGGAGCCAATTCTCGACCGGGGCCATCAGTGCGATATCCCGAGCT
GCAGGGGAGATCAAAAACATCTCGCAGGATGCCTATTCTCAGTTACGAGCTGAGGCGAGT
GCTGACGGCGAGATGTGGTCTCGAGGTGGAGCCGGAACATCCGAGCAGTCGGGAAACGTC
TCCGGTGCAATTGGAGGAGGGTTGCCACCGTCTGGGTCGAGGGGTCTACGCATCCCGTCT
GAGGCCAACCCGTGGTCGTCCGCTTCTTCTGGTATCCCATATGTTCCTCGGCAGAGCTCG
AATGGTATCGCGCGCCGAGACGTCAGTGGTGGGAACCCCTGGGACGACGCTGCATCGAAG
CCGACTCTGGACAAGCTGAGCTTGCACGAGGCGCCCAATGGCCTTGGAGCTGGAGGCAAG
AGCGCAAATGTCTCAGCATCACCCGCTGTCGCCTCAAATCCGGCTGAAGAACACAAGGCC
CTGATTGAAGCGGCTTTGGGCGGAGACAAGAAGGCATGGGACCCGTTGGGAGCATTGTAA
>gene_sp10066490.1	locus=tig00016122_pilon:21032:23290:+	len:2037
ATGGCCTTGCGGGTGGTCCTGTTCTGCCTCGCATTCCGCAGCTTGTGGCTGCTGCTTCCA
CACACCTATTTTCAACCAGACGAGTTCTATCAAGCCCTCGAGCCGGCTCATCATTACGTT
TTCGGCAATGGGTACCTCAGTTGGGAGTGGCAGGATCTACCCCTTCGAGGAGATGAGAGC
TGGTGGGTCAAAGTCATAGGCAGTGGGCGCATGAGGGGATGGATCTGGCCGAGTGTGTTT
GTAGGAGTGTACAAGCTTCTCCGAATCCTTGGACTAGACCATACATTCTTGTTGACATGG
CTCCCCAGACTTCCGGGCGTAATCATTGCAGCCTTGACCGACTACTACACCTCTCGCTTG
TCCGCCAAAGTGCTTGGTGGAGGATCAGCTGCGGGAGCCCTGTTCCTCTCCATGACTTCC
CTCTTCCACGCTCATCTCCTGCCTCGAGCCCTGTCGACCTCTCCTGAGACTTTACTCACC
ACCGTGGCGCTGTACTATTTCCCACTACCCGGCCCAAGCAAGCCGAAAGCCATAGTCGTG
GGTATGGAAGAAGGGCTCGCCGTGTCACAAAGCATGCAAGATCTCAAAGAGGTGAAGGCG
CTTCCGGAGGAACGACTCCGCAGCGATACTACTCTGCGCCTGGAGAAAGTCGCGGACCTG
AATTACGTTGTCATGGATCGGATCGCCGGCCAAGCTGCCAGTGAAGACGAGCCCAGCGAC
AACTTGGCACTGGCAGCTGCGCTTGGCACTCTAGCTATCTGTATCCGCCCGACGACAGCT
CCATTCTGGCTATATATGGGCCTCGAGTTCCTCATTGGCAAGCTGCGCACAAGCGGACCG
AGCACAGCCCTTGGTCAAATGCTGCTGGCTGGTTCAGCGGCCCTTGCCATCCTTGTTACA
TCTACTGCCATCGACTACTACTTCACCGGCCGCTTCATATTCCCCATCTTGACATTCCTT
CACCAGAACGTCATCCAGAATGTCTCCTCTTTCTACGGCCCCACAAACGCATTCTACCAT
GTTACACAGTCACTCCCGATCATGCTCACGACCGTGCTCCCGTGGTGGCTGCCAGGCTTT
CTGGCATGCTTGCTACCGGATGCAGTCGTTCGAAACATCGATCGCCCGTCCCCACTTCGC
TATTTCCTGCAAGGCTCCGGGATAATCATCGCGCTTCGATCCTTGCCATCTCGTTCCCGA
TGGCGCTTCACATTCCCCTTCCTGTTTCCTTTACTTCTTTCGTCAAGCGAATACCTCTCG
AAGAAAATCAAGGACCTCGACCGTCCTGCCGGTCTTTGTGTCCTTGCACGGGGTATCAGT
GTAGCCATCGCCGCTTTATCCTTATCGCCACATTCCGAATGGCGGTTCGTACACCCGTTC
TTACCGGCCTTGTTGCTCTTCGCCTTGCCGCCCATGTTCAAGGCTTACACTCCGGCCATC
GCGGGGCTGTATCATCTGGTCCAATGTGTCCGCCAATTCACTCGATTGCCGAGACTGCCA
TTCTACCTGTGCCTTTTCGCCCCAGTCCTGCCGTTCCTATACCTTAACGTCTTGCATGGC
AGGGCAGAAGTGGCGGTCATGGACGTCCTCCGGCAGGGTCGAGCAGGGGAGGTCACTGGT
CTGGTGGCACTGGTCCCGTGTCATTCGACCCCATGGATGAGTCATCTCCACCTTGACATT
CCCGCGTGGTTCCTGACTTGTGAACCACCACTCGGGGTCGAGCCCGAAGCGCATGAAGTT
CAGCAAGATCGATTTTACTCGGCACCAGTGACACATCTACAGCACGTTTTCCCTTATCCC
CCCGACATGCTGGAGAATGTTTCAAACACACGGGCAATCCCGATGCCTTCTCACCTGATA
GTCTTTGGCGAGTTGCTCGACCGTCAGGAGGAAACGGAAGACGGTGTGGTCAGCGTGCGT
GAGGAGCTAGAACTGCAGGGATATCAGGAGGTGTGGCACGGATGGAACGGCTTTGACTTG
CTACAAGATGAAGTCGAGCGCCGTGGTGGCGTGAGGATCTGGGCGATAGCGGGATGA
>gene_sp10066500.1	locus=tig00016122_pilon:23567:24113:+	len:450
ATGTCTGACGCTGGATCCGAGACCGCCTCCAACCCCCCCGCCGCCGAGGTCGAAGTCGCC
GAGGTCGCCGCCGACAAGTCCGGCCCCATGTCGGTCGAGGACGCCCTCCAGGAGGTCATC
AAGACCGCCCTCGTGCACGACGGCCTGGCCCGTGGTCTGCGCGAGTGCGCCAAGGCCCTC
GACAAGCGCGAGGCCCACCTCTGTGTCCTCGTCGAGACCGTCACCGAGGCCGAGTACCTC
AAGCTCATCGAGGCTCTTTGTGCCGAGCACAACATCCAGCTCATCAAGGTCTCGGACGCC
AAGGTCCTCGGCCAGTGGGCTGGTCTGGCCAAGATCGACCGCGAGGGCAAGCCCCGCAAG
GTCGTCGGCTGCTCCTGCGTCGTCATCACCAACTACGGCCAGGACTCGCCTGCGCTCCAG
GTCCTCCTCGACTACTTCAAGACCCGTTAA
>gene_sp10066510.1	locus=tig00016122_pilon:24473:25964:-	len:1452
ATGAGAAGGGCACGGCGAGTGGCTGAGACTGTTGGGCAGTCATGCTTCATCTCAAGACCA
CCAGTCGCCAACTTTCCGAGAGCTGGAACCATCCTCGCCCGCTCACTGTCACCAGTCACC
CCTGCCCTTGCGAGCCTCTCGCGAGCACTTTCCACTACTCGCCTTGACGTCAAACCGACA
TACCTGGTCTATCATCATGATGCAGCCAGTCCTCCAGGGTCGAGTACCGCCATTACTTAT
GCGCGACTACGTGATGCTTGTGAATGCCCGCAATGCAAACACCCACATACTCGCCAAAAG
ACCCATACACCCGGCCACCACCTGTCCACGTTCCCCAGCGGGCCTTCTCGTCTTGGACAT
GGACCCCAGATCAAAGAGATAGACGAGACCGAAGAAGGCCTGAGCATCGTATGGCCCGAT
GATCATCACTCGACATACACACCTGAACACCTGCAAGCCCTCGGCCTCACCCGAGAGCGA
ACGCCAGAGAGCCAATATCTCGAGAAGACCGCGCGTCGGGTGGCGTGGGACCGCCAGACT
CTTCTTGACAGAAGTCACTCTCTCCGTACCTCCTTCACCGAGCTCAGCGACGACAGAAGG
ACCGCGAGGCCAGACACCTTATTGAAGGTGCTGGAGCAGCTCCATATCTTTGGTCTAGCC
GTGGTCACTGGCGTTCCGACCGACAAGACCAGCAACGCCCATTGTGCCCTAAGAACAGTC
GCCAATATGGTTGGCGAGATTCGGAATACCTTCTATGGCGAGACGTGGGATGTCAAGAAT
CTCGCTGCGGAAAGCCGGAACGTGGCATATACCGATCTAAATCTCGGGTTGCATATGGAC
CTTTTGTATTTTTCCTCTCCTCCCCGCTTTCAACTTCTCCACTGCCTGCGCAATCGCGTG
GAAGGTGGCCAATCTTATTTCGTTGACGCCTTCGCCGGAGTGGAGCGATATCGTGGACCG
ACGGCTTTAAGGGAAATTCACCTTGAGTACGAGTACGATAACGATTCGCACTACCTGACG
CACACCCATCCAGTCGTGACGACTGAGGACCTGTCGCAGCTGCACGCCGCGGTCAACTGG
AGTCCGCCGTTCTTGAGCCGGCCGCTCCCTCGTCACCGTCCACCAAAAGATGCCGCCGAG
GAGAAGCGGCTAATGCAGCTCGAGACCGAACAGTACGAAAGTCTGGCGGAGTTCGAGAAA
ATCCTGGACGCAGAGGATCTGCGGTACGAATTCACGATGCAGGAGGGGGACGTGGTCTTG
TTTGACAATCGTCGTGTGTTGCACGCCCGAAGAGCCTTCAGAGACCTGACCGAGGACGAA
CGGATGCAGAGGGGGGTGGAACTGCAGGCGGGCGAACCGAGCAGGTGGCTCAAGGGGTGT
TACCTGGACGGCGAAGTGGTGTGGGACAAGCTAGTCACGTTGAATCGGTTGCGAGTTTCG
GGCAACTTGTGA
>gene_sp10066520.1	locus=tig00016122_pilon:29317:30164:+	len:801
ATGTCTACCAGTCCTAGAAACCCGCCTCCCCGCTATCCCGGCCACGTCCCGCTGTCCTGG
TCGCAGAATGCATTATTGGCGGTAGGCAGTGGGGTGATGGGGGTCCTTGATACCTCGCGA
GGGGACCTCATCGCCACTTTGTCCGAATCAACGGCATCAACATTCCTCCCTCGGTTGCAC
GAGAAAATGACAGCTCATCCAGAAGGCCGGCAGATATTGAAGGATCGCCCGCTGGTGTCC
TCAGCAACAGTCGATATTCCCGCTCTGAAGCAATTGCAGCGCGGCACGCTGGGTCGAGAA
TACGTTGAGTGGCTCGAGCGGAATCAGGTGACTCCCGACACAAGGGAGCTTGTGCGGTAT
ATCGACTCGCCAACTCTAGCCTACACCATGACTCGCTATCGGCAGACCCACGACCTGTAC
CATACGCTCTTCTCCCTACCTACTTCCCTGCCACATGAGCTCACGCTCAAAGTGGTAGAG
CTGGCGAACATGTCGCTGCCGGTCGCTGGCTTGTCCTCGACATTTGGTCCACTGCGCCTC
TCTGCGGCAAGGCGGCAGGTGTGGCTGGAAGACTGGGTCCCGTGGGCGCTTCGGACGGGA
AGGCAGGGGAAGAGTCTTGTAGGCGTATACTGGGAGAAGAGGTGGGAGCAGGGTGTCGGC
GAGCTGAGGAGGGAGTTGGGAGTGAGCAGGAACGAAAAGCTTGGTGTGGAGGGTCGGTGG
AAGGGGTACAGGGAGACGAGGGGCATGGAGCGGGAGCTGAGGCGTAAGGGCGAGTGGGTA
GACGAGCCCGAAGAGTGGTAG
>gene_sp10066530.1	locus=tig00016122_pilon:30373:31341:+	len:594
ATGTCCATATATATCCCCACGCCGTCCATAGCCCACTTCACAGCAGACGACTACGACCAC
ATCTACGAGCCGGCGGAGGATACGTTTGTCCTGCTTGATGCGCTCGAGATTGACGCCGAG
GCGCTCAGAGATGCTCGACCGGCCCTGTTGGTGGTCTCGCTCGATATCAACGATCACGCA
TGTCGCGCTACACTCCGCACGGCCCAAGCAAACGACGTGCCGGGCGACGTGGTGCAATGC
GACCTCCTCTCTCCCCTCCAGCAGCGTGTAGCGCAGCAGGTCGATCTCCTCGTGTTCAAC
CCGCCGTACGTGCCCACTGATGAGGCCGAATTGGCAGCGACCCAAGCTGGGAGGGATATC
GGTGGGGCTTGGGCCGGCGGGCAAGACGGGATGCGAGTCACGGATATCATCCTCGACTCA
CTGCATGAGATCCTCGCTCCTGGTGGCCGATTCTACCTCGTCGCGGTCGAGCCGAATCGC
CCTATGGAGATATGCGACAACATGCGCAAGAGAGGCTTCATCGCCGAGCAAGTGATCAGA
CGGAAAGCTGGTCGAGAACTGCTGTACGTCTTGCGCTTCACCAAGCCAGCATAG
>gene_sp10066540.1	locus=tig00016122_pilon:31701:35531:-	len:1752
ATGGCCAACGCGTTCCCCGAGTCCCTGCCTCTCGAGTTCGGCCCCCCCTCACAACGCAAT
GAGTACGCCTTCGAGCCCACCCAGCTCTCACAGCCCATGTTCTCCCAGACCCAGGGGACG
CAGTTCAACTCGCAAGTCGAGCCACGGCGCAAATACTGCAAGATCACGCTGGGTCTACAG
GGAGTGAACGGGAGCGGGACGTCCTATGCCAGTGTCCAGAGCTGGAAAGACGGCGAGGGC
GAGCCAGAGGTCTGGATCGAGGATCTCAACATATCTCTTGGTCACGCTTCGACACTCGAA
AACCATGACGTGCGGTACATCTACCGGTCTGTCGGGCACAAGGGGTCGCGTTACGGGGGT
AGCAAAGCGGGTGTCGAGATGGTCGGCCAAGTGTACGAGCGATATCAGCTGCTGGACAGA
CTAGGTAAAGGCACGTTTGCCGAAGTACGCAAGGCGGTCGACATTGAGACGGGTGACTTG
CGGGCCGTCAAGCAGATTGTGAAGCACCGGTTCGCTGGGGACCAGAAGACACTCAACCTT
TTCCACCGAGAGATCGAGATCACACATTCCCTGGAGCATAATATCCTCCTTACCCGCGAG
ACCCCGGACACACCGGCGACAATCAAGATTGCCGATTACGGTCTGGCGAAGATGGTCGAC
GACCGCACGATGCTCAAGTCTTTGGTTGGCACACCGCAGTACCTCGCGCCCGAGGTGGTG
ATGCAGAGCAGACAGAAACCCGGCTATGAGAATGTGGTCGATTCGTGGTCTGTTGGTATC
ATTGTTTTCAGGTCTCGCTTCACACAAGAGCCTGATCTTGGTCTGCTTGAAAGCATTGGT
ATCAGCGCGGCGGGTATCGACTTCATTGCACGACTACTGGCCAAGAAACCCTCGCAGCGG
ATGACGATGCAGCAAGCTCTTCAGCACGAGTGGCTGGCAGCTCCGATATCGTCACAAAAC
TCGGACGACACGCCTGCCGCACCGCTTGGCGGTGACTCCATGTGGTCTATCGAATCATTT
GATGATGTCGACTCACTTGCCGAACCCTCCGATGACGGCATGCAGCCCGACGATACCTGG
GAGCGCCCTATGACTGCCTCCGGAACGAACCTGGAGGGTCTGTCCGGGAACCCTTCTGCT
CTTTACGGCGGATCCGATGAGAGCTTCTCCCAGCCACTACACAACCTGCATCTTGCCACT
CCTGCCACTCCGAGCCGCGCGGGCAACTTTCTGCGCAGCAGTAGTTCGCCCATTTTCGTT
GTGCCCGAGCCTGTGCCCGTGCAGACAAATGGTAACCGACACACATCGTCGCCGCCTTCG
CCGCCTTTGACCGAGGAGAGGATGAACGAGGACACCACTCCAGCCGCATCGGCACCGCCT
GCAGCTCCGGCTATGAACGGTCATACAGGGGAGGACAGCCTTCCGACTCCCTTGGACGGC
GCCAACCCTCACAAGAGGAAGTTGCGGTCTACTGGCGCCCCAAATGGCGCAAACGGTTTC
TTTAGCTCGGGCTCGCTATCGCCACCGCCCGATGTGTCCGGACAGTCTACCCCTGGTCCG
GCTGAAGCTCCTGCTATCAATACGCCAACCAGCGCACGTACGCCCGACACGCCGCTTTCA
TCTGCTCGGAGCAAAGGCAAAACCCGCTCAGCAACGAAACGTGCTGTCCGCACCGTGTCC
CCCTCAGCCGCGCCCACTGCGCGACGCACTCGGAGTCAAGCTCGCCCTCGGAAATCGCTC
CGCGTGGTCTAA
>gene_sp10066550.1	locus=tig00016122_pilon:35963:37796:-	len:1665
ATGGAGGCTGCCCCCTCTCTTCTGACCACTGCGACGGGTACCCACACTGCTGAACCCGTT
GCCGCCGCCGGCGAGGGCGAGTCCTCGACGCCCCGGCCATCCTCATCAAGTACCGATGCA
ACCGCCACCCCTTCGCCTGGCAAGGATGATAAGGAGGCTCCAGCAGGGACTTCGGCAACG
GCCTCTACCCAGACAACGGCAGAGCGAGCATTTCAGCATGGGTTGAACCGTGAGAACCTT
GAACAGGAGGTGGGCCAGGTGATGGGAACGCTGAAGAGTTGGTGGAAAGCCTCTCCGTTT
CAAGGTCTCAGAGAAGAGGTTGACAAGACGCTCGCGCAGGCCAAGTCGGACCTCGACTAC
CTGCGCACGGCCAAGGTGGAGGTGGTCCGCAAGGATCCCGCCGAGTTCCGCGCAGAGCAG
GAGCGAGACAAGGCGGAGAAGAAGGCAAAGGCGGCGTCTCTCGACAAAGGCAAGGGCAAG
GAGGTGGATCTGACCGACGATGCCGAGCCTCAAGAAGCAGGCTCAGCTGGGACCTTCACC
GGCTCGGCCAGTGCCCTGTTCAAGTCGCTCTCCTCGTCTACGACGCAGCTTCAGCATTCA
CTGCAGCATACCCTGCAGACGACACTCGCGTCCGCTCAGAACAACCCTGCACTGTCGAAC
CCATCTCAGTTGCGCGCGCAGCTCGCCGAGAACCTCCGCCTCTCCTCGGCTCGACAGAAC
TTGCAAATGTCGATGAAGCAGGCCGAGAAGCTTGCCGAGGACTACATGAAGAAGGGCGAT
CAGTGGGTCAAAGACGCGGAAAAGTGGATGGAGGACGCGGTCAAAATTGTCCCACCGGAA
GACGGGGACCGATTGGTCGGCATGAGCTGGGACGGCAGCGACTTTTACTCGTTCTCCACT
TCCGCCGCCCCTCAAGCTCAAACAAAGGAGGGGGATGTCATCTTCGACGCCAAGAACAAG
ACTCCCCGTCCGTCAATGTCAGGCGTGGCGCTCGCGGGCTCGAGGAAAGAGGCACTACTT
CGACGCTTGCGCGAAGACAAAGATCTGCTGTTGGTGGACCCGGAAGGCGAGGCAGAGTCA
GCAGAGCGAAGAGACGAGTTCAAGACCTGGGTCGAGAAGCAATGGCCGAGCGAAGGACCG
AAAGGCAGGAAGGAGGAGGAAGGCAATGTGGGAGGCATCCGGATGGCCCTAGTCCCCGAG
CAATTGACGGACGAGCAGTTCTGGCAACGCTACCTCTTCCACAAACACATGATTGAGGCC
GAGGACGAGAAGCGGAAAAAGGTTTTACAGGGTGAGCGATGTCTGCGCTGGGGACTTGCT
GCCCAAGACGATTTCAGCTGGGACGATGAGGCGGAAGAGCCCTCTCCCGTTGCGCCTGCG
GCCCAATCGACCACAACTCTTCGGCCAGAATCTGAAACACCCGAGGCTCAGGCAGCTGCT
GGTTCCGAATCTGACAGTAAGGCCGGGCCACCCACTCCTAAGGCGGACACCACTGTTAAA
GTGCCTCCTGCCCAGGCGCCAGCTGCTAAAGTGGGCGGGTCGACCGCGACCAGTCCTCGA
GACTCTGAAGAAAGCTACGATCTCGTCAGTGACCAGGGTCAGAGAGGGAGCAAGGTGGCG
ACCCCTGCTGTTGGAACTGAAGACGAGGATTCGGACTGGGAGTGA
>gene_sp10066560.1	locus=tig00016122_pilon:38190:39355:+	len:1068
ATGGAGGCCCTCAGCTTCAATATGTCGGCGGGGTTCCTCGAGGGAATGGTCAGAGGATAC
AAAGGAGCTCTGTTGAGCCAGAACAACTACCACAACTTGACGCAATGTGAGAACCTGGAA
GACTTTCGCATGCAGCTTTCATCGACAGATTATGGCAACTTTCTCGCCAACGAGCCTTTG
CCGCTATCGACAGCAACGATCGCCGACAAGGCAACCGAGAAGCTCGTGGCCGAGTTCAAC
TTCATCCGGACCAACGCCAACGAGCCCCTGGCGACATTCATGGACTACATCACCTACGCC
TACATGATTGACAACGTCATCCTGCTCACCCTCGGGACTCTGCACGAGCGCGACACACAC
GAGCTGCTCGAGCGATGCCACCCGCTCGGCGTATTCGACACGATGCCCGCGCTGTGCGTC
GCGACCAATGTCGAGGAGCTGTATCACTCGGTGCTTGTTGAGACACCGCTCGCGCCGTAC
TTCCAGGACTGCCTGAGCGCCTCGGATCTGGACGACCTGAACATCGAGATCATCCGCAAC
TCGCTCTACAAGGCGTACCTCGAGGACTTTCACCGTTTCTGCCAGACGCTCCCGAGCCCG
ACGGACGAGATCATGTCCCGCATCCTGGCATTTGAGGCGGACCGGCGGACGCTCAACATC
ACCATCAACTCGTTCGGCACCGAGCTGTCCAAGGACCAGCGCGCCCGCCTCTTCCCCACC
ATCGGCCGCCTGTACCCGGAAGGCAACAACGCCCTCGCACGTGCAGACGACATCGAGGCC
GTTGTCGCCGCGGTCGACCATATTTCCGAGTACCGCGCGTTCTTCGACAAGGCGGGAGCA
TCGAGCCATACGGCCGGCGACGACGAGGGCGGGAGCAGCCTCGAGGACGAGTTCTTCAAG
TACGACGTCGAGCTCAACAAACAGACTTTCCTGCAGCAATTCCAGTACGGCGTGTTCTAC
AGCCTCGTCAAGCTCAAGGAGCAAGAGGTGCGGAATCTCACGTGGATCGCAGAGTGCATC
GCGCAGGACGCCAAAGATAGAGTGAACGACTATATTGCCGTGTTCTAG
>gene_sp10066570.1	locus=tig00016122_pilon:40342:44086:-	len:3204
ATGCTGTCGCTGGACGAGGAGGCCGTCCCAGCGACGAATCTGACCTTCCCATCGCTGCAG
CCTTCTGACTTGAATCAAGTCGCGCAGGTGACCTTCCTCCCTGCTGAGTCGGGGCATGAT
CCTCATATCCAGACGATTCTGCAGCTATTTGCGCCTGAGACCGCTGGAGCTCCCGAGCTC
GCAAAACAGCTTCAAAGCGAATTACAGCGCATACAGCAGACACCAGAGGCTTGGGGGCTC
ATCTCCGGTTTGGCATCGCATGATGACCCGAACGTCCGGTTCTTCTCGGCTCACACGGCT
CAGGTCAAGATCTCAAGAGATTGGGAGACTCTGCCAGCCGAGCTGCAGCCAAGTCTCCTG
ACGTTGTTGCTTCAGACCCTCTCAAATGCCCTGTCACCCACCAATCCCCAATCCTTCCAG
CCTGCAAATGCGGTCGTCGTCCGCAAGCTCTTCGGATGTCTGGCCTCACTGCTGCTTCGG
TTGCCTTTCCCCTCCTTTCCTCACCCAATTCTCACCGTGCTACAAACCATAGCCTCGGCA
GGTGCGAGCTCGATGCCTCTGCCTCCTTCAGCGCCTGGATCAGGATACAACACTCCCCAT
GGACCGCTTCACGGGACTGCCATAGCAGGCAGCAGCCGGGAAGGAGCCATGATCGGTCAC
AAGCTCAAGCTTTGGGGATTGGAGTGGTGTGGGATTTGCGTGGAGGAGATCAGCCGAGCT
GGGTTGAGCGACATTAAGCGGAATGCCCTCCGTCGACATCTCGAGTCTGACATGACCGCC
GTCTTGGCGACAATCACCGAGTCCATGGCACCTCCGAGCGGCTTTGACGATCCCGAGGTG
GTGGGGGCAAAGCTGAAGGAAGCGGAAGCTGCGTGTCGTTGCGCAGAGAGCTGGGTCTCC
TATGGCCTGGGCGGGGACGAGCTCACGGCCTTGCTACCACATCTTTACGGCCTTTTGCCT
TTGCCTGCTGCTTCCGCCGCGGTGGTCGAGGTCCTTTCCGAGAGCCTTTTCAAATATGGT
AAAGGCGCCAAGATTCTCACTGAGCCGCTGCTTGCTTGGATTGTCGGACCTTCTGGGCAA
TCCCTGGTTCGTACTTGCGAGGGCGGTATGGTCATACACAAGTACAGGAGTATCATGCTG
ACTCAAGAAGATCCGTCGGAAGAGGTGATCGGATTCGCCAAACTCCTTTGCGCGCTTGTC
GAGCACTCTTCGGACTGGTTCATGGCTCGTATTGAGCAGCGGGATGTGCAGAGCCTGCTC
GCCACAATCCTCCGTCTCACTTCGTGGCAAGGGACGGGCGGCGTTGACGAGAGTCTGACT
CTCCCGATCTATCCTCTTCTCCAGGAGGCGATCATGGACTGCGAAGCGTTTGCGCAGCCA
TACGAGACGGCCCCAATTTGGGGCATTGCCAAGCACTTCTTCCGCGAACTTGTCTCGATC
ACCCGTACCAAATCTCGGTGGCCAGGCTTCGGTGAAGATCCAGATGGATTAGGGGGCTTG
GACAAGGAAGACCGAGAAGCCTTCGAAACTTGGCGGAGAGATGCCGGAGAAGTGATCGTC
TGCGCAAGAAGCGAGACAGCAGGCTTCCGCTACCTCGGCCTGGCAGGTCGGTCATCTCGT
TGCAACTGCTTACAAGCTGACGATGAGGACATCGAAGCGACATTGCACTGCGTGCGATAC
TCCAGCGAGGCGGTCCCACTTGGCGAAGAGAAGAATCTACCAACCCTGTTCAGCGACCAG
ATCCTAGGCAGATTAGCACAGCGACCTCTTTCTGGGCTAGGCGAGGAAAGATTGCGTCTG
ACAGCAGTCTGCCTGATTCAATCGTACGAGGAGTGGTTCAAGTTCCACCCCGATCATCTT
TTGCCCGTCCTATCTTATCTTGTCCCATCCCTTACATCGACTAAAGCAATATCAAGGTCC
GCGGCCGATTCGCTCAAAGCGCTCTGCGATATTTGCCGGACAAAGCTTGTCCAACACATA
GATGCATTCGCCGAGCTTCACGGTAAACTTGGCCAGTTGGGGCCTGAAGAGCAAACAAAG
GTAATTCAGGCAATAACAAGTGTAATACAAGCATTAGCCCCCGCCGAAGCCGTCGGGGAT
CTTGTCGCCAATCTGCCACCAGCTCGAAAGAGCTATTCAAAGTGCCCGTACCGGTTTGGC
GAAGAAGCTCAACCGGTGCTTGTGGCGGCAATTGATGCGTTGACCGCCTGTTTCCGAGGT
CTCTCGCCCTCCGACGATGAGATCTTCGATGTCGAGGATGAAGCAGATCTCACAACAAAG
GCAGATGCAGTCATAGCTGTTAAGCTTGACCAGCGCATGTTGGCATTACGAAGCCGCATC
GAACAAGCGGTCACCGGGATCGTGGAGGTGTGGCAGGGTGACGGCGAAGTAGCAGACTCC
ATATCATCACTGGTCAAGCACTCGACATTGTCATCCTCTGAGACGTTGATCTCGCTCTCG
CCACTCCCGCTGCTATCGCTTGTCACTACCGCCTGCGAACGAGCCCCCTCGGCTCTGTGG
ATGTCCCTGGGTTCGACTCTGGTCCTCCGAATCAACTCGCCACCCTCTCCGTTGACGCAG
AAGCGGGACCGAAGTGCTGCTGAAGACGCCATGCATCAACAAGAGGAGCAAGAGCGCTGG
AATGTCATTGCGGACTCGGCATCGCGTGTGCTGCCCATTGCAAGCAGCCTATTGGCCGGA
CCGAGCGGCATACACGATAACCCGGACGTCTCCGAGGCGTTCTTCAAGTACGCCTCCGCT
GTCGCCTCCCGCTTCCCTGGGGTCCTCCTGCGTCTTTCGGCTTCGATCGTGGAAGCATAT
GTCCTTCTGGGCATCGCAGGCTTGGGAGCGCAAGAACGATTCAGCGTCAAGAGCGCCACC
GAATTCTTTGTCGCTCTTTTCGCCACAACGAGGTTCCCGTCCCCACTCGAGCCCCAAGCA
GACTCGCTCGTCAAGCACTTTGGACCTCAGATGCTACGGGCTATTCTGCTCAGTGCCGGT
GCAGACGGGCCGCGGTCCGTGATCCCAAATCTGGCAGAGCTGCTCGCAGCTTTCGTCACG
CGGGTGAAAGGCGAGGACATGGCGGCATGGCTCGATGCGATTCTGGGACAGGCGAGCCGG
CTCTCTGCCGGGAAAGACTTGAGCTTATGTATCAGGAAGGCTTCCCCGATCCACGAGCTA
CGTATGACTCGAAGAAGAAACTGA
>gene_sp10066580.1	locus=tig00016122_pilon:44348:45725:-	len:1272
ATGTCTTCCAACTTCTGGACCTCGTCGCATTGCCGGTATTGGCTGACAACCCGGACGCAG
CTGGCCGAAGCCCGAGCGGTGGATCTCCAATATGCGACCCCGCACCAGCTCTACTGCCTC
[truncated: 10,990,855 more chars]
