# Supplementary material for: Comparative transcriptome analyses and CRISPR/Cas9-mediated functional study of Tfsdh1 reveal insights into the interaction between Tremella fuciformis and Annulohypoxylon stygium
Source: Front Microbiol. 2026 Jan 12;16:1723122. doi: 10.3389/fmicb.2025.1723122 (PMC12834513; doi:10.3389/fmicb.2025.1723122)
Supplement: Supplementary file 1 [file Data_Sheet_1.zip › Supplementary datasets/Tremella fuciformis/dataset5_DEGs_Tf.xlsx]

## Sheet: Sheet1
gene_id	log2fc	pvalue	qvalue
gene_sp10062680.1	5.04648	0	0
gene_sp10024210.1	2.62849	0	0
gene_sp10065030.1	-5.75666	0	0
gene_sp10058650.1	2.3431	0	0
gene_sp10041940.1	-5.53824	0	0
gene_sp10031880.1	4.24895	0	0
gene_sp10049360.1	9.60378	0	0
gene_sp10018610.1	2.10571	0	0
gene_sp10054170.1	6.09932	0	0
gene_sp10006910.1	2.71488	9.91144e-308	1.23887e-304
gene_sp10034170.1	4.06379	5.59061e-298	6.59971e-295
gene_sp10021510.1	3.32252	8.13125e-297	9.09373e-294
gene_sp10015690.1	-2.05021	4.68588e-294	4.74144e-291
gene_sp10007670.1	-3.33013	6.70718e-287	6.19656e-284
gene_sp10040350.1	4.80722	1.46152e-281	1.29399e-278
gene_sp10002860.1	2.99477	1.13047e-274	9.23895e-272
gene_sp10042320.1	-2.40265	2.60561e-271	2.05062e-268
gene_sp10037420.1	3.60979	1.56332e-267	1.1073e-264
gene_sp10017260.1	-3.85319	8.23178e-265	5.46616e-262
gene_sp10019670.1	1.71579	1.75679e-248	9.82371e-246
gene_sp10064380.1	-2.57566	2.00001e-244	1.0897e-241
gene_sp10034150.1	2.65875	6.42397e-243	3.32934e-240
gene_sp10051120.1	2.72391	1.22005e-236	6.17257e-234
gene_sp10017130.1	-1.45542	1.98327e-233	9.80058e-231
gene_sp10057030.1	4.78205	1.72959e-230	8.1671e-228
gene_sp10029600.1	6.25055	1.15235e-229	5.32311e-227
gene_sp10022540.1	-4.14958	2.07913e-223	9.20403e-221
gene_sp10042180.1	-2.61086	6.50075e-221	2.76269e-218
gene_sp10051900.1	8.09325	4.91901e-206	1.83375e-203
gene_sp10015870.1	-3.59573	4.06512e-204	1.46406e-201
gene_sp10055750.1	-2.81513	5.21666e-203	1.84748e-200
gene_sp10060100.1	5.21048	9.62224e-203	3.35185e-200
gene_sp10017440.1	2.31975	1.17588e-194	3.90412e-192
gene_sp10022420.1	-4.19091	2.10901e-194	6.89451e-192
gene_sp10038050.1	4.94983	2.64022e-192	8.01457e-190
gene_sp10021650.1	2.14311	1.26374e-188	3.62882e-186
gene_sp10023560.1	-3.06535	2.12622e-186	5.86753e-184
gene_sp10014230.1	-2.60569	5.975e-186	1.62773e-183
gene_sp10052450.1	2.27443	2.49556e-182	6.46685e-180
gene_sp10025550.1	-4.72542	1.24404e-172	3.07379e-170
gene_sp10021170.1	-2.00589	1.01511e-169	2.45116e-167
gene_sp10004050.1	-1.40687	2.62002e-169	6.25537e-167
gene_sp10068070.1	5.87414	6.43788e-169	1.48694e-166
gene_sp10064920.1	5.87414	6.43788e-169	1.48694e-166
gene_sp10066850.1	5.87414	6.43788e-169	1.48694e-166
gene_sp10002270.1	-4.23604	2.93767e-166	6.50234e-164
gene_sp10047850.1	1.38175	1.74698e-164	3.74965e-162
gene_sp10035860.1	1.90777	4.97919e-160	9.9814e-158
gene_sp10043430.1	-2.305	3.16596e-156	6.17188e-154
gene_sp10004890.1	9.70852	6.47698e-155	1.2399e-152
gene_sp10030520.1	-3.27511	1.13575e-151	2.11699e-149
gene_sp10014160.1	-2.51314	6.55738e-151	1.21163e-148
gene_sp10031460.1	-6.21103	9.16715e-149	1.63691e-146
gene_sp10058630.1	1.89911	8.31862e-148	1.46085e-145
gene_sp10041060.1	5.73958	9.73475e-145	1.61604e-142
gene_sp10015390.1	-5.26152	4.87777e-139	7.5107e-137
gene_sp10013470.1	2.75363	2.57586e-138	3.85454e-136
gene_sp10001880.1	-6.61675	4.00509e-138	5.95133e-136
gene_sp10003780.1	1.70959	1.0794e-135	1.56029e-133
gene_sp10060510.1	1.22737	3.55112e-135	5.0985e-133
gene_sp10013090.1	3.66751	7.37007e-135	1.05105e-132
gene_sp10025530.1	-3.13852	9.98874e-134	1.40563e-131
gene_sp10000220.1	-1.08763	1.06447e-133	1.48808e-131
gene_sp10030210.1	3.29907	3.16946e-133	4.37324e-131
gene_sp10064780.1	1.0559	4.07307e-133	5.58378e-131
gene_sp10048510.1	-1.86367	4.54829e-132	6.0784e-130
gene_sp10047970.1	4.27034	1.07177e-131	1.42338e-129
gene_sp10003290.1	6.85365	4.99022e-131	6.58616e-129
gene_sp10006810.1	2.89628	5.26979e-131	6.91221e-129
gene_sp10024540.1	-2.42576	3.48619e-129	4.54467e-127
gene_sp10041320.1	-3.87427	1.2078e-128	1.55542e-126
gene_sp10056580.1	1.91869	1.97401e-127	2.51172e-125
gene_sp10022780.1	-2.89388	5.54685e-127	6.93324e-125
gene_sp10029240.1	9.33343	1.29572e-126	1.6101e-124
gene_sp10058610.1	4.34392	5.32589e-124	6.46684e-122
gene_sp10036080.1	-1.32309	1.11368e-123	1.34458e-121
gene_sp10020810.1	1.09195	1.25593e-123	1.50776e-121
gene_sp10032750.1	6.27444	5.99507e-123	7.11672e-121
gene_sp10043850.1	2.56403	1.47712e-121	1.73411e-119
gene_sp10037570.1	2.20247	1.48596e-121	1.7349e-119
gene_sp10037410.1	-4.0819	1.51459e-121	1.75867e-119
gene_sp10029300.1	4.73526	1.14608e-120	1.30931e-118
gene_sp10016540.1	2.64131	6.45632e-120	7.33638e-118
gene_sp10068230.1	-2.35765	4.88532e-119	5.46359e-117
gene_sp10058560.1	-2.35765	4.88532e-119	5.46359e-117
gene_sp10019900.1	2.24203	1.05231e-118	1.17071e-116
gene_sp10034710.1	-2.03537	2.22185e-118	2.45896e-116
gene_sp10019660.1	2.33679	4.1868e-118	4.58584e-116
gene_sp10021270.1	4.62985	3.44489e-117	3.73471e-115
gene_sp10002710.1	2.85604	1.2416e-112	1.29327e-110
gene_sp10011100.1	1.29667	1.89815e-111	1.9485e-109
gene_sp10055980.1	1.16725	5.46735e-111	5.58537e-109
gene_sp10042910.1	1.99088	1.67443e-109	1.69429e-107
gene_sp10008010.1	5.54714	2.2244e-109	2.24011e-107
gene_sp10031020.1	2.78009	4.16036e-109	4.16997e-107
gene_sp10014700.1	-4.89221	9.08234e-109	9.01826e-107
gene_sp10034360.1	1.21794	5.11152e-107	5.00528e-105
gene_sp10059030.1	-2.77199	1.11824e-106	1.085e-104
gene_sp10013700.1	4.03058	1.34501e-106	1.29322e-104
gene_sp10031510.1	-1.42179	1.43827e-106	1.37666e-104
gene_sp10016580.1	3.21502	3.07852e-106	2.93343e-104
gene_sp10029550.1	6.65873	8.37188e-105	7.83674e-103
gene_sp10050840.1	-4.00344	9.06112e-104	8.40784e-102
gene_sp10056360.1	4.63823	1.43258e-102	1.28987e-100
gene_sp10039460.1	-2.67156	6.32856e-101	5.62659e-99
gene_sp10039940.1	3.51702	2.49652e-100	2.18307e-98
gene_sp10047920.1	-1.99135	4.38022e-100	3.81456e-98
gene_sp10029520.1	2.73697	2.92778e-99	2.4885e-97
gene_sp10004520.1	9.1743	7.109e-99	5.99441e-97
gene_sp10058600.1	2.62425	8.60535e-99	7.22747e-97
gene_sp10040600.1	4.73757	1.89653e-98	1.57419e-96
gene_sp10038060.1	-1.45903	3.07526e-97	2.52302e-95
gene_sp10018760.1	1.49261	9.81976e-97	7.99464e-95
gene_sp10068580.1	7.49477	1.38557e-95	1.10684e-93
gene_sp10005550.1	5.11482	3.77174e-95	2.97939e-93
gene_sp10041610.1	-4.67387	4.02362e-95	3.16659e-93
gene_sp10066390.1	2.96094	6.58105e-95	5.16017e-93
gene_sp10029490.1	3.5113	7.7907e-95	6.0639e-93
gene_sp10056330.1	1.47994	1.15511e-94	8.95801e-93
gene_sp10066950.1	-5.55185	1.31205e-94	1.01381e-92
gene_sp10007920.1	1.156	1.64023e-94	1.2628e-92
gene_sp10014780.1	1.05792	2.71798e-94	2.08499e-92
gene_sp10000740.1	2.70357	3.9405e-94	3.00785e-92
gene_sp10003540.1	4.56563	7.50668e-94	5.69676e-92
gene_sp10023070.1	-1.7637	8.32936e-94	6.2986e-92
gene_sp10023170.1	7.12283	1.13711e-93	8.56825e-92
gene_sp10025120.1	-1.79786	2.12621e-93	1.59646e-91
gene_sp10019440.1	-2.09003	2.90117e-91	2.13311e-89
gene_sp10031840.1	-1.22011	1.474e-90	1.07632e-88
gene_sp10016180.1	1.72856	3.42562e-90	2.49284e-88
gene_sp10027000.1	-2.02071	3.31931e-89	2.35893e-87
gene_sp10052270.1	-3.14318	1.53746e-88	1.08177e-86
gene_sp10033190.1	-4.33327	3.15522e-88	2.1982e-86
gene_sp10028590.1	1.19465	3.84484e-88	2.6699e-86
gene_sp10010260.1	-2.13683	9.2414e-88	6.35503e-86
gene_sp10036400.1	-2.0589	1.13501e-87	7.77993e-86
gene_sp10007610.1	-1.5315	3.14818e-87	2.13724e-85
gene_sp10022450.1	-7.52038	3.1671e-87	2.14324e-85
gene_sp10020900.1	2.65781	6.03381e-85	3.99415e-83
gene_sp10024080.1	1.26514	3.18267e-84	2.06184e-82
gene_sp10055670.1	1.59135	9.22543e-84	5.94034e-82
gene_sp10027030.1	-1.12073	1.01019e-83	6.48508e-82
gene_sp10031860.1	-1.69245	1.33954e-81	8.49669e-80
gene_sp10060310.1	1.72456	1.34609e-81	8.51283e-80
gene_sp10020070.1	2.31906	7.06348e-81	4.42749e-79
gene_sp10014000.1	1.78897	2.34071e-80	1.46288e-78
gene_sp10020330.1	-1.128	1.61628e-78	9.92609e-77
gene_sp10009780.1	1.35474	3.80899e-78	2.32578e-76
gene_sp10032500.1	1.9673	1.22297e-76	7.32024e-75
gene_sp10032560.1	-1.81039	6.23352e-76	3.72067e-74
gene_sp10018950.1	-1.82805	3.36763e-75	1.98775e-73
gene_sp10039380.1	1.75417	7.92844e-74	4.62833e-72
gene_sp10032700.1	-1.23355	6.31587e-73	3.62719e-71
gene_sp10045690.1	-1.40266	1.05866e-72	6.06348e-71
gene_sp10010580.1	-3.18185	1.08603e-72	6.20348e-71
gene_sp10042040.1	-2.43369	5.5009e-72	3.12536e-70
gene_sp10023570.1	-2.05953	1.14057e-70	6.32795e-69
gene_sp10043330.1	1.36955	4.49922e-68	2.43267e-66
gene_sp10043660.1	-1.7298	2.66414e-67	1.41526e-65
gene_sp10041240.1	1.58747	6.04003e-67	3.19265e-65
gene_sp10022810.1	-1.01213	6.82505e-67	3.59865e-65
gene_sp10021400.1	4.67253	1.57721e-66	8.29559e-65
gene_sp10042640.1	3.27819	2.09945e-65	1.09074e-63
gene_sp10048230.1	3.22671	2.40131e-65	1.24452e-63
gene_sp10002110.1	2.19409	1.24934e-64	6.42787e-63
gene_sp10036250.1	1.54932	4.41838e-64	2.26232e-62
gene_sp10059350.1	-2.80734	4.85176e-64	2.46639e-62
gene_sp10067230.1	-2.04586	5.32193e-64	2.69894e-62
gene_sp10067240.1	6.95385	1.13997e-63	5.72653e-62
gene_sp10048210.1	-2.89323	1.64403e-63	8.23917e-62
gene_sp10050410.1	-2.75451	2.33633e-63	1.16264e-61
gene_sp10022330.1	-2.01215	2.87031e-63	1.42503e-61
gene_sp10052100.1	1.74817	2.99463e-63	1.48328e-61
gene_sp10010450.1	1.75576	1.2982e-62	6.38552e-61
gene_sp10045990.1	-1.42552	2.07512e-62	1.01834e-60
gene_sp10010750.1	-1.24495	5.02009e-62	2.45788e-60
gene_sp10003840.1	1.32884	6.02277e-62	2.94202e-60
gene_sp10011950.1	1.4219	2.56214e-61	1.23734e-59
gene_sp10038650.1	1.79794	7.84816e-61	3.75598e-59
gene_sp10043610.1	-2.27325	1.23085e-60	5.87739e-59
gene_sp10005070.1	3.3791	9.4226e-60	4.43949e-58
gene_sp10064870.1	-3.71112	1.16404e-59	5.47226e-58
gene_sp10013340.1	-4.17486	1.44873e-59	6.78065e-58
gene_sp10029290.1	1.27716	1.61057e-59	7.48862e-58
gene_sp10032130.1	1.3633	2.37528e-59	1.09962e-57
gene_sp10019300.1	1.51814	4.73356e-59	2.1866e-57
gene_sp10032840.1	1.16281	6.9054e-59	3.18292e-57
gene_sp10034080.1	-4.43235	1.46859e-58	6.73999e-57
gene_sp10022670.1	2.68533	1.68559e-58	7.71919e-57
gene_sp10010680.1	1.98512	2.94344e-58	1.3393e-56
gene_sp10058800.1	3.02722	3.19531e-58	1.45079e-56
gene_sp10000730.1	2.00683	5.58521e-58	2.50909e-56
gene_sp10018820.1	1.74964	8.46468e-58	3.7787e-56
gene_sp10023500.1	1.44879	2.04637e-57	9.09693e-56
gene_sp10005090.1	1.16106	2.64822e-57	1.17478e-55
gene_sp10065320.1	2.3715	3.91735e-57	1.72696e-55
gene_sp10039070.1	3.36359	4.39243e-57	1.92443e-55
gene_sp10003710.1	-4.81022	1.54789e-56	6.69882e-55
gene_sp10044570.1	-1.11404	2.37747e-56	1.0268e-54
gene_sp10058510.1	1.38222	3.16369e-56	1.35857e-54
gene_sp10063180.1	-1.88282	1.26398e-55	5.35027e-54
gene_sp10007750.1	2.51359	1.66652e-55	7.04012e-54
gene_sp10060940.1	3.3054	3.3734e-55	1.40277e-53
gene_sp10012900.1	-1.76538	1.26083e-54	5.14231e-53
gene_sp10060330.1	1.31662	1.9123e-54	7.75466e-53
gene_sp10019010.1	-1.33284	2.29984e-54	9.30842e-53
gene_sp10024650.1	-1.37059	2.33863e-54	9.44746e-53
gene_sp10053150.1	5.20371	2.62323e-54	1.0557e-52
gene_sp10034120.1	-1.04346	2.8126e-54	1.12977e-52
gene_sp10021900.1	1.33671	1.81672e-53	7.18874e-52
gene_sp10050420.1	-2.24131	2.67055e-53	1.05086e-51
gene_sp10032150.1	1.88276	2.7387e-53	1.07569e-51
gene_sp10035720.1	1.10515	4.05239e-53	1.5858e-51
gene_sp10052250.1	3.20081	6.19426e-53	2.41508e-51
gene_sp10022480.1	3.409	6.29175e-53	2.4486e-51
gene_sp10054900.1	-1.88449	1.44906e-52	5.59836e-51
gene_sp10058960.1	1.11004	2.4629e-52	9.42959e-51
gene_sp10034180.1	1.34687	5.31422e-52	2.01287e-50
gene_sp10032480.1	2.35111	5.9357e-52	2.24028e-50
gene_sp10042590.1	1.58702	7.98211e-52	3.00198e-50
gene_sp10037930.1	3.86111	1.27129e-51	4.74758e-50
gene_sp10065090.1	2.14085	1.76299e-51	6.56072e-50
gene_sp10037270.1	4.37253	2.02685e-51	7.52947e-50
gene_sp10049980.1	-2.26826	2.46174e-51	9.11315e-50
gene_sp10020930.1	2.64071	6.21145e-51	2.28352e-49
gene_sp10021500.1	2.11951	6.30094e-51	2.31241e-49
gene_sp10058220.1	4.38497	8.54221e-51	3.11879e-49
gene_sp10043060.1	-2.00249	1.98379e-50	7.19345e-49
gene_sp10050530.1	-3.63216	3.87434e-50	1.39536e-48
gene_sp10039550.1	1.86098	8.49818e-50	3.03492e-48
gene_sp10017510.1	3.12446	1.059e-49	3.77562e-48
gene_sp10040820.1	-1.11886	1.68503e-49	5.9875e-48
gene_sp10049440.1	3.94599	2.01994e-49	7.12987e-48
gene_sp10036590.1	3.35351	2.57417e-49	9.02615e-48
gene_sp10038100.1	-1.52694	2.66784e-49	9.33919e-48
gene_sp10034110.1	3.49835	3.75975e-49	1.31184e-47
gene_sp10025060.1	-1.27277	5.38602e-49	1.86701e-47
gene_sp10040090.1	4.49549	5.49549e-49	1.90185e-47
gene_sp10064000.1	1.10355	5.98108e-49	2.06654e-47
gene_sp10009890.1	-1.77922	1.58841e-48	5.40033e-47
gene_sp10031340.1	6.01533	1.70446e-48	5.78564e-47
gene_sp10017960.1	1.90458	3.14001e-48	1.05074e-46
gene_sp10006060.1	1.23304	3.36315e-48	1.12364e-46
gene_sp10037880.1	1.66829	7.12069e-48	2.35682e-46
gene_sp10013390.1	-1.73287	9.11094e-48	2.99688e-46
gene_sp10040100.1	3.61143	2.42041e-47	7.91249e-46
gene_sp10031590.1	2.43508	8.27853e-47	2.65726e-45
gene_sp10046160.1	4.31215	1.17843e-46	3.77116e-45
gene_sp10067830.1	-3.51805	1.47786e-46	4.69403e-45
gene_sp10001240.1	-1.26537	1.61337e-46	5.10916e-45
gene_sp10012130.1	-1.30691	1.6728e-46	5.28162e-45
gene_sp10059890.1	1.43756	1.91791e-46	6.03758e-45
gene_sp10023200.1	-2.03625	3.65694e-46	1.13274e-44
gene_sp10000200.1	1.63791	4.50253e-46	1.39061e-44
gene_sp10008550.1	1.04471	5.52871e-46	1.7026e-44
gene_sp10066000.1	4.27764	6.43995e-46	1.97464e-44
gene_sp10028950.1	10.5306	6.96463e-45	2.04974e-43
gene_sp10023580.1	-2.63875	7.55355e-45	2.21387e-43
gene_sp10038660.1	-1.77694	1.99748e-44	5.728e-43
gene_sp10022060.1	-1.09102	2.73272e-44	7.75268e-43
gene_sp10017780.1	-1.62929	3.20976e-44	9.08179e-43
gene_sp10056860.1	3.7971	3.50606e-44	9.89379e-43
gene_sp10020090.1	-1.83392	2.08947e-43	5.71416e-42
gene_sp10045670.1	2.23218	2.33279e-43	6.36321e-42
gene_sp10006410.1	-1.11026	2.78009e-43	7.55424e-42
gene_sp10051140.1	1.78338	4.80178e-43	1.28343e-41
gene_sp10050040.1	5.33908	6.4104e-43	1.70481e-41
gene_sp10052280.1	-5.67399	8.4706e-43	2.23592e-41
gene_sp10005810.1	1.35508	1.12481e-42	2.9544e-41
gene_sp10061490.1	1.50097	1.18068e-42	3.09733e-41
gene_sp10051770.1	2.14681	1.58825e-42	4.12071e-41
gene_sp10038900.1	1.50759	2.51476e-42	6.49284e-41
gene_sp10002940.1	-2.96969	2.98218e-42	7.62988e-41
gene_sp10027070.1	1.41027	3.37705e-42	8.61452e-41
gene_sp10014220.1	2.58922	6.75433e-42	1.69448e-40
gene_sp10004440.1	1.51503	9.12853e-42	2.27934e-40
gene_sp10044860.1	1.02015	1.0475e-41	2.60028e-40
gene_sp10039290.1	1.55792	1.80188e-41	4.40094e-40
gene_sp10049650.1	1.60959	7.9016e-41	1.86764e-39
gene_sp10040560.1	3.97289	1.52021e-40	3.51501e-39
gene_sp10014320.1	2.43417	1.58575e-40	3.6586e-39
gene_sp10017480.1	2.37979	3.17792e-40	7.20678e-39
gene_sp10059830.1	3.43586	4.09598e-40	9.21987e-39
gene_sp10001590.1	-1.69635	5.82598e-40	1.29227e-38
gene_sp10049190.1	-2.41662	6.98084e-40	1.53875e-38
gene_sp10004290.1	-1.39831	7.74479e-40	1.70009e-38
gene_sp10020940.1	-2.06087	1.14264e-39	2.47502e-38
gene_sp10052290.1	1.97652	2.20454e-39	4.69381e-38
gene_sp10016070.1	2.84634	2.5535e-39	5.42051e-38
gene_sp10064860.1	-1.50234	4.54552e-39	9.55368e-38
gene_sp10017550.1	1.82902	5.36638e-39	1.12234e-37
gene_sp10064420.1	-2.19146	5.97867e-39	1.2455e-37
gene_sp10007060.1	-1.06181	6.77008e-39	1.40075e-37
gene_sp10016150.1	-2.01973	1.0474e-38	2.12979e-37
gene_sp10045430.1	3.02887	1.0854e-38	2.20283e-37
gene_sp10045110.1	-1.93558	1.40467e-38	2.83456e-37
gene_sp10013940.1	3.35667	1.98148e-38	3.95718e-37
gene_sp10000190.1	2.44655	2.19191e-38	4.35697e-37
gene_sp10060000.1	1.74426	2.37085e-38	4.70384e-37
gene_sp10047690.1	-4.63691	3.06949e-38	6.05605e-37
gene_sp10067290.1	-1.01748	8.90065e-38	1.68565e-36
gene_sp10000910.1	5.6496	9.66777e-38	1.81636e-36
gene_sp10035750.1	1.66558	1.52307e-37	2.80935e-36
gene_sp10053990.1	-1.94248	1.52854e-37	2.81699e-36
gene_sp10025430.1	-1.48587	2.33053e-37	4.18962e-36
gene_sp10045980.1	2.69994	3.25738e-37	5.78245e-36
gene_sp10018260.1	-1.64845	3.70348e-37	6.52532e-36
gene_sp10053420.1	-1.30532	4.13498e-37	7.2615e-36
gene_sp10058900.1	-3.44846	7.61573e-37	1.30561e-35
gene_sp10043680.1	3.70236	5.25775e-36	8.33124e-35
gene_sp10063150.1	-1.25296	5.32853e-36	8.4371e-35
gene_sp10036720.1	2.12792	1.29204e-35	1.98227e-34
gene_sp10008360.1	-1.228	1.40717e-35	2.15114e-34
gene_sp10049930.1	1.42595	1.49281e-35	2.27062e-34
gene_sp10001570.1	-1.05745	1.82676e-35	2.75884e-34
gene_sp10018700.1	3.09305	1.94384e-35	2.91905e-34
gene_sp10050330.1	14.0123	3.6887e-35	5.35757e-34
gene_sp10055220.1	5.93055	4.56012e-35	6.59169e-34
gene_sp10002600.1	1.31918	5.47163e-35	7.86648e-34
gene_sp10040730.1	-1.20641	8.36189e-35	1.18218e-33
gene_sp10068500.1	-2.10314	9.91671e-35	1.38997e-33
gene_sp10043960.1	-2.70162	1.008e-34	1.41007e-33
gene_sp10000890.1	-1.45327	1.00968e-34	1.41056e-33
gene_sp10061140.1	-1.45327	1.00968e-34	1.41056e-33
gene_sp10048170.1	1.1176	1.23111e-34	1.71092e-33
gene_sp10024360.1	-5.19221	1.42794e-34	1.97284e-33
gene_sp10067790.1	1.85417	1.486e-34	2.0464e-33
gene_sp10036260.1	13.9233	2.04184e-34	2.7635e-33
gene_sp10047490.1	2.2655	2.45123e-34	3.30077e-33
gene_sp10040440.1	2.671	2.78459e-34	3.72136e-33
gene_sp10020250.1	-1.22777	4.65777e-34	6.10944e-33
gene_sp10023950.1	1.92341	4.90062e-34	6.42006e-33
gene_sp10013160.1	1.98023	6.51005e-34	8.36854e-33
gene_sp10059930.1	3.03732	8.31637e-34	1.05944e-32
gene_sp10000310.1	1.1013	1.45562e-33	1.81092e-32
gene_sp10041510.1	-1.02999	1.65778e-33	2.05042e-32
gene_sp10034680.1	2.52279	1.889e-33	2.32153e-32
gene_sp10068110.1	2.1997	2.29971e-33	2.78441e-32
gene_sp10011660.1	-1.53176	2.76477e-33	3.30791e-32
gene_sp10018650.1	1.44777	4.16464e-33	4.8892e-32
gene_sp10003030.1	1.68243	4.78594e-33	5.5724e-32
gene_sp10048810.1	1.2558	8.74818e-33	9.89831e-32
gene_sp10040650.1	1.14026	1.68189e-32	1.82805e-31
gene_sp10032580.1	1.22219	1.96927e-32	2.11981e-31
gene_sp10018560.1	2.14033	2.1441e-32	2.29603e-31
gene_sp10036560.1	2.18647	2.8071e-32	2.96167e-31
gene_sp10010530.1	1.11328	3.46847e-32	3.62883e-31
gene_sp10061440.1	-2.00235	3.54517e-32	3.70543e-31
gene_sp10009570.1	4.40953	3.88811e-32	4.04992e-31
gene_sp10066830.1	-1.7904	4.37171e-32	4.52262e-31
gene_sp10056200.1	-1.26584	4.43343e-32	4.58423e-31
gene_sp10000230.1	-1.17587	4.54418e-32	4.69418e-31
gene_sp10058810.1	2.85594	6.06257e-32	6.17563e-31
gene_sp10003660.1	-1.10887	7.45517e-32	7.50781e-31
gene_sp10033850.1	-3.04466	7.56865e-32	7.60407e-31
gene_sp10054470.1	1.09043	7.74948e-32	7.7784e-31
gene_sp10036460.1	2.05478	2.51779e-31	2.36832e-30
gene_sp10062750.1	-10.296	4.21075e-31	3.84339e-30
gene_sp10066930.1	1.02252	5.6226e-31	5.02628e-30
gene_sp10048280.1	1.12917	6.23057e-31	5.53253e-30
gene_sp10059020.1	-1.10014	6.78674e-31	6.00131e-30
gene_sp10040420.1	-1.08609	7.09622e-31	6.25415e-30
gene_sp10060360.1	-1.55632	7.49443e-31	6.59144e-30
gene_sp10023550.1	-2.18534	7.86576e-31	6.90374e-30
gene_sp10044270.1	-3.30986	9.10943e-31	7.93629e-30
gene_sp10038640.1	-2.78017	1.25859e-30	1.07664e-29
gene_sp10034770.1	2.33162	1.38259e-30	1.1775e-29
gene_sp10020440.1	2.45821	1.50869e-30	1.27926e-29
gene_sp10026540.1	-5.731	1.78292e-30	1.49449e-29
gene_sp10067360.1	-2.81416	2.42568e-30	2.00948e-29
gene_sp10001900.1	-4.71074	2.54677e-30	2.10405e-29
gene_sp10009770.1	1.13027	3.35023e-30	2.71818e-29
gene_sp10033840.1	-1.59476	5.78547e-30	4.5803e-29
gene_sp10047930.1	3.41765	1.10664e-29	8.50763e-29
gene_sp10053350.1	1.24098	1.36116e-29	1.03187e-28
gene_sp10007000.1	-1.42944	1.51597e-29	1.1423e-28
gene_sp10040280.1	1.31548	1.93572e-29	1.43718e-28
gene_sp10044520.1	1.24566	2.19762e-29	1.61862e-28
gene_sp10005060.1	1.51526	2.45322e-29	1.79815e-28
gene_sp10001450.1	-1.08043	3.67028e-29	2.63836e-28
gene_sp10018160.1	3.63971	3.99274e-29	2.8547e-28
gene_sp10047510.1	-4.11691	5.55504e-29	3.9047e-28
gene_sp10014090.1	-2.8271	5.68846e-29	3.99188e-28
gene_sp10008160.1	-12.5903	5.97131e-29	4.18484e-28
gene_sp10031970.1	1.81623	7.52774e-29	5.21883e-28
gene_sp10067540.1	1.53111	8.74217e-29	6.0059e-28
gene_sp10065480.1	1.53111	8.74217e-29	6.0059e-28
gene_sp10057390.1	-1.59241	8.98567e-29	6.15527e-28
gene_sp10054440.1	1.41445	1.217e-28	8.22784e-28
gene_sp10011690.1	7.07958	1.80631e-28	1.1972e-27
gene_sp10053790.1	-1.26146	2.33462e-28	1.525e-27
gene_sp10006760.1	-1.62109	3.20605e-28	2.05776e-27
gene_sp10052310.1	-1.05696	5.06673e-28	3.16935e-27
gene_sp10068060.1	1.39073	7.2387e-28	4.44938e-27
gene_sp10040380.1	3.35222	9.32832e-28	5.67146e-27
gene_sp10010830.1	-1.22866	1.09118e-27	6.59272e-27
gene_sp10038260.1	-1.99802	1.25045e-27	7.49741e-27
gene_sp10011460.1	1.64814	1.25444e-27	7.5192e-27
gene_sp10042800.1	-2.51808	1.28557e-27	7.68848e-27
gene_sp10045160.1	3.14955	1.42643e-27	8.4784e-27
gene_sp10002750.1	-1.99025	1.49853e-27	8.88705e-27
gene_sp10001490.1	-2.66322	1.51486e-27	8.97885e-27
gene_sp10003310.1	-1.21928	1.80862e-27	1.05581e-26
gene_sp10030650.1	-1.10606	2.03263e-27	1.17719e-26
gene_sp10006580.1	6.23591	2.07651e-27	1.20163e-26
gene_sp10046750.1	-1.13436	2.28291e-27	1.31107e-26
gene_sp10008680.1	1.74867	2.89844e-27	1.645e-26
gene_sp10053700.1	-1.82916	3.2404e-27	1.83126e-26
gene_sp10016790.1	-1.97411	3.3139e-27	1.87031e-26
gene_sp10048320.1	4.81345	3.82875e-27	2.14493e-26
gene_sp10026580.1	2.80489	3.91657e-27	2.19123e-26
gene_sp10041070.1	2.1701	4.19396e-27	2.3372e-26
gene_sp10015940.1	-1.41477	4.56372e-27	2.52603e-26
gene_sp10041910.1	-2.72759	5.90639e-27	3.233e-26
gene_sp10017040.1	1.47741	6.91195e-27	3.74482e-26
gene_sp10031600.1	4.00098	7.09881e-27	3.83531e-26
gene_sp10031730.1	-1.79735	7.27655e-27	3.92635e-26
gene_sp10043640.1	-2.43752	1.09347e-26	5.76838e-26
gene_sp10046390.1	4.54201	1.10724e-26	5.8338e-26
gene_sp10039180.1	3.74911	1.13453e-26	5.97017e-26
gene_sp10037750.1	1.05035	1.46017e-26	7.58795e-26
gene_sp10002100.1	12.8837	1.48938e-26	7.73408e-26
gene_sp10008210.1	1.01171	2.706e-26	1.36385e-25
gene_sp10001740.1	1.41015	2.82245e-26	1.42052e-25
gene_sp10057320.1	1.00031	4.54749e-26	2.22906e-25
gene_sp10037060.1	5.70861	4.75708e-26	2.32429e-25
gene_sp10035810.1	-1.89909	7.15712e-26	3.43687e-25
gene_sp10043320.1	2.53063	7.2343e-26	3.47002e-25
gene_sp10053590.1	1.08706	8.80289e-26	4.17528e-25
gene_sp10033550.1	2.52435	1.37987e-25	6.42299e-25
gene_sp10025090.1	-6.65733	1.40611e-25	6.53507e-25
gene_sp10021300.1	1.50531	1.52809e-25	7.07263e-25
gene_sp10014310.1	3.10585	2.90189e-25	1.30062e-24
gene_sp10036670.1	-1.02857	3.43595e-25	1.52966e-24
gene_sp10052610.1	-2.26853	3.46459e-25	1.54079e-24
gene_sp10060520.1	-1.33427	3.79811e-25	1.68313e-24
gene_sp10010730.1	-1.6831	4.062e-25	1.79222e-24
gene_sp10016160.1	2.52784	4.29909e-25	1.89094e-24
gene_sp10034420.1	-1.2058	9.80741e-25	4.15383e-24
gene_sp10021090.1	4.31269	1.17036e-24	4.91096e-24
gene_sp10006450.1	-1.15986	1.25373e-24	5.24008e-24
gene_sp10037430.1	11.6909	1.28084e-24	5.35021e-24
gene_sp10013740.1	2.47371	1.31747e-24	5.49673e-24
gene_sp10009880.1	-2.37484	1.77734e-24	7.31913e-24
gene_sp10040810.1	-1.63865	2.25182e-24	9.15245e-24
gene_sp10037360.1	1.36796	4.45464e-24	1.7604e-23
gene_sp10038230.1	1.38644	4.70261e-24	1.85391e-23
gene_sp10062880.1	-3.51247	6.18131e-24	2.3999e-23
gene_sp10028670.1	-1.21761	6.80135e-24	2.63198e-23
gene_sp10009470.1	-1.38068	7.81651e-24	3.00349e-23
gene_sp10044740.1	1.36866	8.46107e-24	3.24003e-23
gene_sp10012930.1	-1.92038	8.80187e-24	3.36326e-23
gene_sp10022400.1	11.7265	1.01843e-23	3.87341e-23
gene_sp10037030.1	1.04788	1.05885e-23	4.02279e-23
gene_sp10013070.1	3.38394	1.06011e-23	4.02616e-23
gene_sp10053710.1	1.11872	1.12002e-23	4.24381e-23
gene_sp10022460.1	-2.3018	1.51774e-23	5.6819e-23
gene_sp10048000.1	-2.2502	1.70007e-23	6.33769e-23
gene_sp10052510.1	2.71225	1.9464e-23	7.22178e-23
gene_sp10029990.1	-5.81634	2.4899e-23	9.13151e-23
gene_sp10015980.1	1.45654	3.148e-23	1.14306e-22
gene_sp10031560.1	-1.80751	3.7859e-23	1.36605e-22
gene_sp10003900.1	4.65228	4.15668e-23	1.49476e-22
gene_sp10038630.1	-1.28444	5.03397e-23	1.79565e-22
gene_sp10060410.1	2.198	5.85084e-23	2.0738e-22
gene_sp10007970.1	-1.47121	6.61204e-23	2.33426e-22
gene_sp10045700.1	1.28864	7.4581e-23	2.61816e-22
gene_sp10061730.1	-1.62238	1.02068e-22	3.54156e-22
gene_sp10047280.1	5.13006	1.05601e-22	3.65639e-22
gene_sp10016560.1	1.16323	1.43138e-22	4.90572e-22
gene_sp10006340.1	1.86391	1.77785e-22	6.03377e-22
gene_sp10017170.1	-1.18992	2.02872e-22	6.85348e-22
gene_sp10050160.1	2.61917	2.19254e-22	7.38225e-22
gene_sp10032100.1	1.10164	2.27726e-22	7.65779e-22
gene_sp10051020.1	-1.16299	2.41706e-22	8.11121e-22
gene_sp10000390.1	-2.555	2.86873e-22	9.57853e-22
gene_sp10028410.1	1.87741	2.98989e-22	9.96269e-22
gene_sp10027890.1	-1.15738	3.07634e-22	1.02315e-21
gene_sp10035910.1	-1.0135	4.05288e-22	1.33705e-21
gene_sp10027310.1	1.29147	4.43662e-22	1.45822e-21
gene_sp10003530.1	1.36107	4.60675e-22	1.5125e-21
gene_sp10046100.1	1.55693	4.73646e-22	1.55269e-21
gene_sp10010790.1	-1.36969	5.27621e-22	1.72245e-21
gene_sp10029760.1	-1.39586	6.09318e-22	1.98063e-21
gene_sp10059210.1	2.69366	8.01315e-22	2.57792e-21
gene_sp10025850.1	-1.56455	8.30716e-22	2.66846e-21
gene_sp10037440.1	-1.96486	9.32267e-22	2.9798e-21
gene_sp10032220.1	-1.21784	9.99597e-22	3.18816e-21
gene_sp10009310.1	1.87865	1.26547e-21	4.00445e-21
gene_sp10015130.1	-2.57607	2.0304e-21	6.32518e-21
gene_sp10033560.1	2.07518	2.06531e-21	6.42639e-21
gene_sp10056810.1	2.70304	2.08699e-21	6.491e-21
gene_sp10045520.1	-1.78535	2.82329e-21	8.69323e-21
gene_sp10038670.1	-1.2809	3.88585e-21	1.18636e-20
gene_sp10007140.1	1.1529	4.02933e-21	1.22875e-20
gene_sp10041680.1	1.78843	4.51864e-21	1.37265e-20
gene_sp10061060.1	1.72771	4.56921e-21	1.38722e-20
gene_sp10040390.1	2.20502	4.78787e-21	1.45173e-20
gene_sp10031950.1	11.7527	4.89603e-21	1.48347e-20
gene_sp10016910.1	-3.65047	5.79443e-21	1.74597e-20
gene_sp10052630.1	-3.41927	5.82774e-21	1.75576e-20
gene_sp10034720.1	-1.32377	6.60972e-21	1.9832e-20
gene_sp10050130.1	1.41904	6.6642e-21	1.99841e-20
gene_sp10023530.1	-1.0356	6.78554e-21	2.03251e-20
gene_sp10040690.1	-10.5957	7.01195e-21	2.09766e-20
gene_sp10029790.1	3.80961	7.6543e-21	2.28275e-20
gene_sp10045710.1	-1.06461	9.30097e-21	2.75643e-20
gene_sp10012910.1	-1.66474	9.89435e-21	2.92373e-20
gene_sp10062030.1	1.95633	1.00006e-20	2.9543e-20
gene_sp10027300.1	-1.21185	1.04783e-20	3.09027e-20
gene_sp10061360.1	3.10037	1.30197e-20	3.81332e-20
gene_sp10026220.1	-1.77283	1.34969e-20	3.95144e-20
gene_sp10035740.1	1.22653	1.39621e-20	4.08315e-20
gene_sp10039820.1	-5.70187	1.4149e-20	4.13552e-20
gene_sp10056680.1	-1.62045	1.53758e-20	4.48362e-20
gene_sp10058910.1	2.03068	1.63457e-20	4.76055e-20
gene_sp10003370.1	-1.46816	1.69469e-20	4.92888e-20
gene_sp10027660.1	-10.6315	1.80767e-20	5.24599e-20
gene_sp10044610.1	-1.01759	1.81623e-20	5.26868e-20
gene_sp10006820.1	-10.4834	1.87703e-20	5.43614e-20
gene_sp10013600.1	1.83203	3.06896e-20	8.75452e-20
gene_sp10017730.1	-1.62834	3.13445e-20	8.93412e-20
gene_sp10001100.1	-1.5216	3.26096e-20	9.28227e-20
gene_sp10051410.1	3.05392	3.33663e-20	9.49004e-20
gene_sp10063430.1	-1.59672	3.55284e-20	1.00888e-19
gene_sp10033390.1	3.19612	3.62482e-20	1.02849e-19
gene_sp10067380.1	-1.03432	3.83966e-20	1.08655e-19
gene_sp10010740.1	-2.2615	4.36734e-20	1.23177e-19
gene_sp10008630.1	1.03092	4.66429e-20	1.31343e-19
gene_sp10022110.1	2.53908	4.68732e-20	1.31974e-19
gene_sp10022350.1	1.59454	4.68991e-20	1.3203e-19
gene_sp10060260.1	1.63637	8.85597e-20	2.45122e-19
gene_sp10066350.1	2.49714	9.86025e-20	2.72246e-19
gene_sp10021810.1	-1.45962	1.21503e-19	3.33567e-19
gene_sp10018750.1	6.18658	1.23575e-19	3.39054e-19
gene_sp10018770.1	1.13031	1.28759e-19	3.52806e-19
gene_sp10022000.1	-10.3006	1.3585e-19	3.71419e-19
gene_sp10006020.1	1.25564	1.6831e-19	4.57225e-19
gene_sp10062360.1	1.87383	1.77901e-19	4.82725e-19
gene_sp10015200.1	-1.23661	1.95548e-19	5.29392e-19
gene_sp10009520.1	9.90777	2.89416e-19	7.75316e-19
gene_sp10065380.1	-1.29109	3.55125e-19	9.4491e-19
gene_sp10046990.1	1.22506	3.94592e-19	1.04717e-18
gene_sp10054120.1	-1.44885	3.94783e-19	1.04755e-18
gene_sp10035930.1	3.06351	4.13498e-19	1.09556e-18
gene_sp10044720.1	1.33042	4.18509e-19	1.10856e-18
gene_sp10067460.1	1.82963	4.36103e-19	1.15373e-18
gene_sp10021720.1	1.79348	5.76071e-19	1.51253e-18
gene_sp10033130.1	-2.08718	6.56597e-19	1.71739e-18
gene_sp10007520.1	-1.94336	9.63649e-19	2.49046e-18
gene_sp10055760.1	-3.35774	1.05065e-18	2.70763e-18
gene_sp10006930.1	-2.35372	1.1367e-18	2.92313e-18
gene_sp10021880.1	2.2429	1.26348e-18	3.23895e-18
gene_sp10064310.1	10.4428	1.28667e-18	3.29642e-18
gene_sp10039390.1	-2.24351	1.30585e-18	3.3444e-18
gene_sp10020030.1	1.69367	1.43198e-18	3.65855e-18
gene_sp10057920.1	1.32268	1.62652e-18	4.14164e-18
gene_sp10014790.1	9.81944	1.67985e-18	4.27383e-18
gene_sp10028540.1	10.2431	1.99495e-18	5.05615e-18
gene_sp10047760.1	3.79392	2.54988e-18	6.41896e-18
gene_sp10000160.1	3.12027	2.62902e-18	6.61505e-18
gene_sp10052410.1	-1.79172	2.65402e-18	6.67477e-18
gene_sp10065440.1	-3.68193	3.02303e-18	7.5813e-18
gene_sp10017110.1	-1.05601	3.85725e-18	9.62908e-18
gene_sp10041760.1	1.36323	3.92866e-18	9.80158e-18
gene_sp10047150.1	-1.53959	4.2373e-18	1.05543e-17
gene_sp10047710.1	-1.89087	4.57006e-18	1.13532e-17
gene_sp10026700.1	-1.24869	4.64787e-18	1.15444e-17
gene_sp10015600.1	1.70575	5.40569e-18	1.3358e-17
gene_sp10044190.1	1.39882	6.53206e-18	1.60704e-17
gene_sp10008490.1	-9.78622	7.15767e-18	1.75587e-17
gene_sp10057710.1	1.67797	7.35591e-18	1.80304e-17
gene_sp10035120.1	-4.62559	8.49481e-18	2.07502e-17
gene_sp10019450.1	5.21321	1.05316e-17	2.55901e-17
gene_sp10066380.1	1.05261	1.65593e-17	3.9759e-17
gene_sp10005660.1	-1.37695	2.10017e-17	5.00971e-17
gene_sp10047310.1	-2.48488	2.11972e-17	5.05238e-17
gene_sp10012140.1	-1.52976	3.07814e-17	7.26667e-17
gene_sp10062870.1	1.14325	3.62039e-17	8.51935e-17
gene_sp10059680.1	1.21264	3.656e-17	8.59933e-17
gene_sp10001350.1	-1.12596	3.74522e-17	8.80139e-17
gene_sp10043720.1	-1.20987	4.07209e-17	9.55897e-17
gene_sp10050100.1	2.32875	4.10836e-17	9.63985e-17
gene_sp10006990.1	-1.58129	4.56502e-17	1.06889e-16
gene_sp10016720.1	-1.1634	4.85803e-17	1.136e-16
gene_sp10035630.1	3.17468	5.22495e-17	1.22032e-16
gene_sp10033900.1	-2.01231	5.95578e-17	1.38842e-16
gene_sp10039280.1	1.14353	6.42871e-17	1.49408e-16
gene_sp10039100.1	-2.35998	6.49387e-17	1.5084e-16
gene_sp10038910.1	1.32983	6.94592e-17	1.61135e-16
gene_sp10045620.1	3.59358	8.28344e-17	1.91362e-16
gene_sp10041350.1	1.00868	8.56297e-17	1.97648e-16
gene_sp10067880.1	9.55469	8.65212e-17	1.99619e-16
gene_sp10054230.1	1.78608	1.10501e-16	2.53595e-16
gene_sp10034260.1	-1.16528	1.12338e-16	2.57699e-16
gene_sp10007400.1	-9.44054	1.28242e-16	2.93201e-16
gene_sp10007160.1	-1.1373	1.34655e-16	3.075e-16
gene_sp10021000.1	1.96384	1.47788e-16	3.36478e-16
gene_sp10046070.1	-1.76317	1.49188e-16	3.39629e-16
gene_sp10031500.1	-1.30408	1.5731e-16	3.57543e-16
gene_sp10040580.1	3.58263	1.58389e-16	3.5992e-16
gene_sp10027700.1	1.86759	1.84436e-16	4.17902e-16
gene_sp10052660.1	2.1855	2.12789e-16	4.81069e-16
gene_sp10061450.1	-1.53747	2.72775e-16	6.14069e-16
gene_sp10014750.1	1.04892	2.94227e-16	6.611e-16
gene_sp10053480.1	1.75396	3.0144e-16	6.77093e-16
gene_sp10057910.1	-3.86645	3.02354e-16	6.79073e-16
gene_sp10004170.1	2.24503	3.52905e-16	7.90437e-16
gene_sp10044420.1	-1.81654	3.77282e-16	8.43882e-16
gene_sp10011630.1	-1.07361	3.90363e-16	8.72587e-16
gene_sp10015930.1	-1.41702	3.97396e-16	8.8803e-16
gene_sp10054560.1	2.36282	4.00933e-16	8.9565e-16
gene_sp10008940.1	1.23813	4.0333e-16	9.00721e-16
gene_sp10058950.1	-2.47482	4.23672e-16	9.45056e-16
gene_sp10023770.1	2.90687	4.31954e-16	9.63025e-16
gene_sp10007550.1	-9.41389	4.39543e-16	9.79533e-16
gene_sp10046960.1	-9.27667	4.83441e-16	1.07589e-15
gene_sp10052040.1	-9.57704	5.72962e-16	1.2702e-15
gene_sp10049030.1	2.35697	6.44341e-16	1.42443e-15
gene_sp10062540.1	-9.24758	7.57801e-16	1.66935e-15
gene_sp10067220.1	-9.18089	7.78739e-16	1.71352e-15
gene_sp10008120.1	-3.20466	8.38014e-16	1.8407e-15
gene_sp10018860.1	-2.11586	9.59113e-16	2.10083e-15
gene_sp10029100.1	-4.28054	9.94693e-16	2.17742e-15
gene_sp10038770.1	1.118	1.14103e-15	2.49185e-15
gene_sp10005390.1	-1.12073	1.18986e-15	2.59636e-15
gene_sp10013800.1	1.58703	1.20589e-15	2.63054e-15
gene_sp10008670.1	-2.61499	1.32784e-15	2.89001e-15
gene_sp10005150.1	-1.15948	1.76496e-15	3.8234e-15
gene_sp10000650.1	9.25891	2.1502e-15	4.64278e-15
gene_sp10035920.1	1.5322	2.18516e-15	4.71778e-15
gene_sp10055430.1	-2.51876	2.31952e-15	5.00178e-15
gene_sp10009640.1	-1.33842	2.39049e-15	5.1501e-15
gene_sp10050080.1	-1.16402	2.40215e-15	5.17366e-15
gene_sp10060970.1	-1.62235	2.76467e-15	5.9376e-15
gene_sp10017600.1	-1.16011	2.86811e-15	6.1554e-15
gene_sp10020410.1	-1.02367	3.25587e-15	6.96858e-15
gene_sp10042260.1	-1.36039	3.59538e-15	7.67667e-15
gene_sp10057850.1	1.0662	3.68329e-15	7.85964e-15
gene_sp10014840.1	6.17742	3.86661e-15	8.24501e-15
gene_sp10060950.1	-2.43965	5.9398e-15	1.25624e-14
gene_sp10068010.1	-1.17921	6.9141e-15	1.4581e-14
gene_sp10034960.1	-1.46011	7.89871e-15	1.65997e-14
gene_sp10019880.1	-2.85866	8.1929e-15	1.72044e-14
gene_sp10048760.1	-8.77647	9.56992e-15	2.00425e-14
gene_sp10055630.1	1.02715	9.60153e-15	2.01067e-14
gene_sp10014850.1	3.67001	9.99391e-15	2.0914e-14
gene_sp10057310.1	1.51458	1.03388e-14	2.16273e-14
gene_sp10019060.1	-1.18604	1.11894e-14	2.33675e-14
gene_sp10041080.1	3.30737	1.17299e-14	2.44841e-14
gene_sp10042390.1	-8.90099	1.28751e-14	2.68165e-14
gene_sp10058050.1	-2.50098	1.50133e-14	3.12059e-14
gene_sp10024940.1	3.2797	1.66099e-14	3.44538e-14
gene_sp10030560.1	1.96252	2.03214e-14	4.20622e-14
gene_sp10043730.1	-1.45259	2.0347e-14	4.2111e-14
gene_sp10035490.1	-1.4695	2.12741e-14	4.3974e-14
gene_sp10035430.1	-1.21644	2.25433e-14	4.65251e-14
gene_sp10062980.1	1.56261	2.25413e-14	4.65251e-14
gene_sp10051930.1	-1.33687	2.89278e-14	5.94647e-14
gene_sp10038040.1	1.67894	3.60226e-14	7.37564e-14
gene_sp10022220.1	1.19217	3.60939e-14	7.38953e-14
gene_sp10059810.1	1.02271	3.70751e-14	7.58822e-14
gene_sp10062080.1	-1.47514	4.78671e-14	9.75663e-14
gene_sp10041160.1	-1.59383	5.0533e-14	1.02872e-13
gene_sp10066080.1	-1.3076	5.27561e-14	1.07336e-13
gene_sp10051460.1	7.33922	5.3954e-14	1.0972e-13
gene_sp10032490.1	1.53237	5.61142e-14	1.14026e-13
gene_sp10045680.1	2.18534	5.94212e-14	1.20596e-13
gene_sp10037690.1	1.7591	7.47164e-14	1.51118e-13
gene_sp10039430.1	1.49892	8.49688e-14	1.71446e-13
gene_sp10014640.1	3.75207	9.4064e-14	1.89438e-13
gene_sp10021390.1	1.1626	9.73759e-14	1.95978e-13
gene_sp10019640.1	10.0493	9.78651e-14	1.96944e-13
gene_sp10027810.1	1.002	1.00866e-13	2.02887e-13
gene_sp10033800.1	1.16837	1.02547e-13	2.0623e-13
gene_sp10012730.1	2.27531	1.07614e-13	2.16154e-13
gene_sp10058130.1	-2.4709	1.09426e-13	2.1971e-13
gene_sp10061830.1	1.97455	1.10211e-13	2.21245e-13
gene_sp10010140.1	2.08758	1.14121e-13	2.28943e-13
gene_sp10013320.1	-2.05341	1.26374e-13	2.53213e-13
gene_sp10060020.1	8.98189	1.30602e-13	2.61536e-13
gene_sp10042860.1	1.45268	1.3528e-13	2.70725e-13
gene_sp10028580.1	2.38765	1.41197e-13	2.8238e-13
gene_sp10045150.1	-1.29398	1.42966e-13	2.85865e-13
gene_sp10011540.1	-1.64594	1.44105e-13	2.88061e-13
gene_sp10058370.1	1.7397	2.26997e-13	4.50537e-13
gene_sp10062090.1	-2.03164	2.35453e-13	4.6706e-13
gene_sp10048470.1	1.44603	2.48218e-13	4.91876e-13
gene_sp10033150.1	1.57038	2.5602e-13	5.07052e-13
gene_sp10062160.1	1.44834	3.04101e-13	6.00598e-13
gene_sp10028530.1	1.64776	3.21196e-13	6.33948e-13
gene_sp10027850.1	-1.32377	3.41492e-13	6.73007e-13
gene_sp10059000.1	1.78456	3.77697e-13	7.43394e-13
gene_sp10050430.1	2.58981	3.97086e-13	7.80473e-13
gene_sp10012990.1	1.32674	4.05868e-13	7.97511e-13
gene_sp10017400.1	-1.76099	4.08568e-13	8.02743e-13
gene_sp10018110.1	-1.60837	4.4739e-13	8.78044e-13
gene_sp10008250.1	1.61732	5.03379e-13	9.85562e-13
gene_sp10007600.1	-1.34713	5.08935e-13	9.96347e-13
gene_sp10017690.1	-1.20037	5.21951e-13	1.02155e-12
gene_sp10024710.1	4.82561	5.68389e-13	1.11039e-12
gene_sp10011640.1	-1.39864	5.84047e-13	1.14056e-12
gene_sp10008050.1	-1.48883	7.15614e-13	1.39365e-12
gene_sp10048830.1	-1.23101	7.55189e-13	1.46937e-12
gene_sp10003740.1	1.15792	7.75336e-13	1.50747e-12
gene_sp10067930.1	2.96192	8.18361e-13	1.59025e-12
gene_sp10015010.1	-1.09015	1.05899e-12	2.04941e-12
gene_sp10046610.1	8.72262	1.17145e-12	2.26333e-12
gene_sp10045370.1	-1.37132	1.21096e-12	2.33881e-12
gene_sp10007540.1	-1.23471	1.38583e-12	2.67073e-12
gene_sp10055610.1	-1.20427	1.63231e-12	3.13805e-12
gene_sp10025170.1	-1.42708	1.83041e-12	3.51349e-12
gene_sp10039900.1	-1.02032	2.00696e-12	3.84856e-12
gene_sp10018370.1	-1.06267	2.43809e-12	4.66206e-12
gene_sp10042740.1	-1.17956	2.44051e-12	4.66605e-12
gene_sp10029070.1	1.55156	2.46472e-12	4.71147e-12
gene_sp10059510.1	-1.296	2.80116e-12	5.34404e-12
gene_sp10050670.1	1.64639	2.80701e-12	5.35471e-12
gene_sp10005780.1	-1.52594	2.82552e-12	5.38906e-12
gene_sp10047000.1	1.65174	2.86064e-12	5.45507e-12
gene_sp10065390.1	1.43045	2.86175e-12	5.45669e-12
gene_sp10067200.1	-1.18604	3.16352e-12	6.02241e-12
gene_sp10002300.1	-1.37845	3.27004e-12	6.22179e-12
gene_sp10044700.1	-1.47814	4.24138e-12	8.03468e-12
gene_sp10049620.1	1.27485	4.29201e-12	8.12987e-12
gene_sp10067720.1	-2.51939	4.40321e-12	8.33679e-12
gene_sp10058040.1	-2.29084	4.45241e-12	8.42769e-12
gene_sp10004870.1	-1.03176	4.90762e-12	9.27858e-12
gene_sp10064070.1	1.39963	5.29992e-12	1.00087e-11
gene_sp10022740.1	-1.02794	5.3112e-12	1.00273e-11
gene_sp10021530.1	1.26695	5.52437e-12	1.04215e-11
gene_sp10013330.1	-2.25469	5.67415e-12	1.06993e-11
gene_sp10007420.1	-1.12387	5.76503e-12	1.08658e-11
gene_sp10045880.1	-1.65572	6.52787e-12	1.2284e-11
gene_sp10056050.1	-5.7944	6.76185e-12	1.27198e-11
gene_sp10048390.1	-1.65934	6.76693e-12	1.27282e-11
gene_sp10062770.1	-2.08999	7.3358e-12	1.37848e-11
gene_sp10018730.1	1.21022	7.55676e-12	1.41962e-11
gene_sp10030080.1	1.3471	8.38757e-12	1.57278e-11
gene_sp10068280.1	-1.22876	8.69733e-12	1.63e-11
gene_sp10010390.1	2.13167	8.77875e-12	1.64497e-11
gene_sp10025290.1	1.09383	8.87776e-12	1.66279e-11
gene_sp10017540.1	1.58393	9.64753e-12	1.80426e-11
gene_sp10055560.1	-1.04672	1.01232e-11	1.89173e-11
gene_sp10054990.1	-1.09487	1.02431e-11	1.91362e-11
gene_sp10039870.1	-3.29516	1.08078e-11	2.01807e-11
gene_sp10035180.1	1.06805	1.14318e-11	2.1327e-11
gene_sp10027520.1	-1.4254	1.15566e-11	2.15579e-11
gene_sp10054780.1	-2.06658	1.1812e-11	2.20306e-11
gene_sp10062850.1	1.30473	1.33195e-11	2.48072e-11
gene_sp10016940.1	-1.07308	1.52746e-11	2.83962e-11
gene_sp10035320.1	5.302	1.52875e-11	2.84178e-11
gene_sp10018090.1	-1.23246	1.58326e-11	2.94131e-11
gene_sp10001690.1	-2.07413	1.63827e-11	3.04085e-11
gene_sp10003020.1	-1.03779	1.84174e-11	3.41166e-11
gene_sp10003010.1	1.07211	1.9484e-11	3.60359e-11
gene_sp10018550.1	-1.50238	1.9641e-11	3.6323e-11
gene_sp10044290.1	1.98839	2.0488e-11	3.78564e-11
gene_sp10055370.1	1.66842	2.2284e-11	4.11072e-11
gene_sp10028810.1	1.85956	2.35519e-11	4.34234e-11
gene_sp10055320.1	-1.30708	2.55941e-11	4.71436e-11
gene_sp10043910.1	-1.30342	2.71166e-11	4.99091e-11
gene_sp10040120.1	1.27174	3.03595e-11	5.58053e-11
gene_sp10005570.1	1.94414	3.28073e-11	6.02578e-11
gene_sp10044590.1	-1.72068	3.32227e-11	6.10102e-11
gene_sp10028160.1	1.06244	3.6204e-11	6.63991e-11
gene_sp10043460.1	1.60439	3.93199e-11	7.20142e-11
gene_sp10052880.1	1.45202	4.05357e-11	7.42153e-11
gene_sp10037680.1	1.03962	4.2976e-11	7.86155e-11
gene_sp10035220.1	1.14782	4.33807e-11	7.93421e-11
gene_sp10032140.1	1.74663	4.35279e-11	7.96045e-11
gene_sp10001910.1	-2.23948	4.48098e-11	8.18924e-11
gene_sp10019940.1	1.20429	4.60425e-11	8.41236e-11
gene_sp10058230.1	1.31695	5.19787e-11	9.47901e-11
gene_sp10006320.1	5.77797	5.43918e-11	9.91227e-11
gene_sp10045900.1	-1.86265	5.54286e-11	1.00995e-10
gene_sp10023510.1	-1.02782	6.17178e-11	1.12242e-10
gene_sp10038860.1	1.00114	6.22431e-11	1.13169e-10
gene_sp10037970.1	-1.20513	6.74128e-11	1.22463e-10
gene_sp10032210.1	1.24405	7.48801e-11	1.35855e-10
gene_sp10048910.1	-5.48298	7.50271e-11	1.3611e-10
gene_sp10003600.1	1.11525	7.94476e-11	1.44006e-10
gene_sp10000600.1	-1.07586	8.03248e-11	1.45559e-10
gene_sp10057460.1	-1.01321	8.2844e-11	1.50009e-10
gene_sp10023940.1	1.3434	9.82372e-11	1.77564e-10
gene_sp10035080.1	1.18922	9.9339e-11	1.7954e-10
gene_sp10037830.1	1.13854	1.00578e-10	1.81719e-10
gene_sp10010960.1	1.14091	1.01232e-10	1.82868e-10
gene_sp10009050.1	-5.48978	1.01511e-10	1.83356e-10
gene_sp10008530.1	-2.15669	1.05982e-10	1.91269e-10
gene_sp10001080.1	-1.08276	1.15308e-10	2.07854e-10
gene_sp10053530.1	8.69874	1.38904e-10	2.49731e-10
gene_sp10039880.1	-2.1074	1.56246e-10	2.80624e-10
gene_sp10042370.1	-1.16813	1.65758e-10	2.97358e-10
gene_sp10030950.1	-1.65596	1.68521e-10	3.02135e-10
gene_sp10058640.1	1.77939	1.73301e-10	3.106e-10
gene_sp10058530.1	8.35867	1.79743e-10	3.21929e-10
gene_sp10068200.1	8.35867	1.79743e-10	3.21929e-10
gene_sp10056460.1	1.73662	1.86025e-10	3.32955e-10
gene_sp10004260.1	1.67325	1.98172e-10	3.54398e-10
gene_sp10019890.1	-2.59779	2.20983e-10	3.94527e-10
gene_sp10043100.1	-1.80667	2.35176e-10	4.1955e-10
gene_sp10066360.1	1.2969	2.38807e-10	4.25955e-10
gene_sp10010200.1	4.98402	2.49412e-10	4.44648e-10
gene_sp10044910.1	1.05534	2.56066e-10	4.5628e-10
gene_sp10049000.1	-1.42266	2.64283e-10	4.70606e-10
gene_sp10062340.1	-1.00927	3.04805e-10	5.41811e-10
gene_sp10040940.1	-1.00026	3.44415e-10	6.11402e-10
gene_sp10031210.1	1.8321	3.67344e-10	6.5167e-10
gene_sp10022470.1	-1.61626	3.68216e-10	6.53161e-10
gene_sp10020590.1	-1.10285	3.97649e-10	7.04548e-10
gene_sp10041750.1	-7.49664	4.03034e-10	7.14029e-10
gene_sp10059260.1	1.06084	4.05405e-10	7.1817e-10
gene_sp10063940.1	1.71793	4.64112e-10	8.20937e-10
gene_sp10018710.1	2.52225	4.72222e-10	8.34935e-10
gene_sp10039750.1	-1.63577	5.27949e-10	9.32457e-10
gene_sp10004480.1	-1.30075	5.4476e-10	9.61748e-10
gene_sp10022860.1	1.84016	5.78742e-10	1.02072e-09
gene_sp10057940.1	-1.06544	5.83205e-10	1.02851e-09
gene_sp10057970.1	-1.41804	5.99719e-10	1.05728e-09
gene_sp10007890.1	-1.35928	6.40976e-10	1.12945e-09
gene_sp10004030.1	-1.3071	6.41889e-10	1.13097e-09
gene_sp10016600.1	-1.11016	6.58684e-10	1.16018e-09
gene_sp10005210.1	-1.43115	6.80432e-10	1.19779e-09
gene_sp10000850.1	8.5633	6.95927e-10	1.22476e-09
gene_sp10024670.1	-1.09415	6.97835e-10	1.22802e-09
gene_sp10026310.1	2.64404	7.77965e-10	1.36665e-09
gene_sp10040790.1	11.2826	7.78386e-10	1.36728e-09
gene_sp10023520.1	-1.51844	7.82199e-10	1.37386e-09
gene_sp10013110.1	-1.74589	8.50773e-10	1.4927e-09
gene_sp10003400.1	1.18935	8.63214e-10	1.51428e-09
gene_sp10063390.1	-7.37794	9.18293e-10	1.60877e-09
gene_sp10037890.1	-3.34256	9.31379e-10	1.63116e-09
gene_sp10057220.1	1.29955	1.09112e-09	1.90652e-09
gene_sp10031910.1	-1.59039	1.09842e-09	1.9188e-09
gene_sp10040070.1	2.72525	1.0999e-09	1.92123e-09
gene_sp10027540.1	-1.24534	1.21903e-09	2.1267e-09
gene_sp10006850.1	-1.84769	1.31652e-09	2.29377e-09
gene_sp10050370.1	-1.44972	1.38069e-09	2.40378e-09
gene_sp10027940.1	-1.04705	1.44941e-09	2.52117e-09
gene_sp10015350.1	-1.21384	1.55483e-09	2.70166e-09
gene_sp10034670.1	-2.29624	1.74549e-09	3.02874e-09
gene_sp10001670.1	-2.9063	1.92825e-09	3.34313e-09
gene_sp10058190.1	1.11836	2.09515e-09	3.62776e-09
gene_sp10010110.1	-1.11466	2.27645e-09	3.93655e-09
gene_sp10017610.1	-1.55386	2.31805e-09	4.00719e-09
gene_sp10036390.1	-8.84164	2.73478e-09	4.72104e-09
gene_sp10025080.1	1.44391	2.78663e-09	4.81016e-09
gene_sp10046900.1	1.06136	2.94546e-09	5.07978e-09
gene_sp10008140.1	-1.20348	3.06086e-09	5.27795e-09
gene_sp10012720.1	-1.24458	3.14597e-09	5.42296e-09
gene_sp10024730.1	-2.48746	3.49397e-09	6.01356e-09
gene_sp10050780.1	1.03097	3.95209e-09	6.79543e-09
gene_sp10045740.1	1.07539	4.01358e-09	6.89893e-09
gene_sp10036200.1	-1.16249	4.23183e-09	7.26409e-09
gene_sp10048860.1	7.95771	4.28063e-09	7.34608e-09
gene_sp10011160.1	-1.13303	4.30352e-09	7.38475e-09
gene_sp10019200.1	1.61473	4.3309e-09	7.42935e-09
gene_sp10038370.1	-1.36561	4.41666e-09	7.57463e-09
gene_sp10012110.1	1.29956	4.4913e-09	7.70077e-09
gene_sp10016190.1	6.34779	4.95875e-09	8.49678e-09
gene_sp10021110.1	5.3026	4.96726e-09	8.51066e-09
gene_sp10027410.1	-1.11721	5.04867e-09	8.64806e-09
gene_sp10009000.1	1.83018	5.12225e-09	8.77198e-09
gene_sp10051540.1	1.23939	5.19714e-09	8.89808e-09
gene_sp10048130.1	-6.89985	5.22458e-09	8.94433e-09
gene_sp10010980.1	-1.25872	6.00613e-09	1.02641e-08
gene_sp10038140.1	1.42371	6.08483e-09	1.03953e-08
gene_sp10058150.1	-1.6786	6.40689e-09	1.09411e-08
gene_sp10011420.1	1.4767	6.44117e-09	1.09987e-08
gene_sp10056320.1	4.63511	6.77896e-09	1.15728e-08
gene_sp10020340.1	-1.40621	6.89307e-09	1.17628e-08
gene_sp10001630.1	-1.15863	7.1893e-09	1.22565e-08
gene_sp10063670.1	-1.15836	7.42143e-09	1.26482e-08
gene_sp10014040.1	-3.15726	7.63703e-09	1.30084e-08
gene_sp10033140.1	-1.63294	7.74248e-09	1.31837e-08
gene_sp10011810.1	-3.54653	8.17755e-09	1.39134e-08
gene_sp10058550.1	1.50551	8.35048e-09	1.42031e-08
gene_sp10029920.1	-1.07657	8.5951e-09	1.46086e-08
gene_sp10050150.1	-2.12594	9.35109e-09	1.58656e-08
gene_sp10008370.1	-1.08206	1.06998e-08	1.81178e-08
gene_sp10050520.1	-2.38861	1.18488e-08	2.00411e-08
gene_sp10063610.1	-1.45723	1.22221e-08	2.06593e-08
gene_sp10015820.1	-1.26857	1.24059e-08	2.09649e-08
gene_sp10038460.1	-2.11881	1.2838e-08	2.16796e-08
gene_sp10037600.1	3.41667	1.30691e-08	2.20576e-08
gene_sp10057170.1	-1.45132	1.33385e-08	2.2507e-08
gene_sp10018530.1	-1.24156	1.35258e-08	2.28085e-08
gene_sp10031720.1	2.83324	1.4373e-08	2.42122e-08
gene_sp10060130.1	1.51595	1.53478e-08	2.58256e-08
gene_sp10011650.1	-1.32126	1.54088e-08	2.59241e-08
gene_sp10003190.1	2.02855	1.59879e-08	2.68857e-08
gene_sp10005700.1	-1.06173	1.61238e-08	2.71121e-08
gene_sp10068450.1	1.14949	1.65706e-08	2.7848e-08
gene_sp10028560.1	-1.39876	1.82877e-08	3.07045e-08
gene_sp10033420.1	-2.13158	1.88365e-08	3.16108e-08
gene_sp10008600.1	4.57686	1.89172e-08	3.17438e-08
gene_sp10061030.1	-5.70846	1.9017e-08	3.19062e-08
gene_sp10011450.1	-1.11293	2.03529e-08	3.41179e-08
gene_sp10063550.1	1.67141	2.19367e-08	3.67179e-08
gene_sp10050560.1	-2.52639	2.28522e-08	3.82201e-08
gene_sp10018740.1	1.19924	2.42406e-08	4.05262e-08
gene_sp10068220.1	1.25125	2.55026e-08	4.26025e-08
gene_sp10018430.1	1.88541	2.63211e-08	4.39595e-08
gene_sp10005450.1	2.38721	2.92823e-08	4.88514e-08
gene_sp10035640.1	-1.11404	2.93741e-08	4.90006e-08
gene_sp10029320.1	-1.22739	2.98261e-08	4.9743e-08
gene_sp10031660.1	-1.2365	3.25892e-08	5.42873e-08
gene_sp10043290.1	1.8274	3.31341e-08	5.51733e-08
gene_sp10015370.1	-1.17395	3.41074e-08	5.67496e-08
gene_sp10041210.1	-1.27182	3.74416e-08	6.22143e-08
gene_sp10029270.1	1.37613	3.80086e-08	6.31367e-08
gene_sp10043010.1	-1.15804	3.87508e-08	6.43596e-08
gene_sp10009110.1	1.23512	4.02247e-08	6.67606e-08
gene_sp10016850.1	-1.28791	4.53198e-08	7.51112e-08
gene_sp10020180.1	-1.01266	5.0931e-08	8.42729e-08
gene_sp10059160.1	1.47243	5.24724e-08	8.67964e-08
gene_sp10062590.1	-2.12377	5.79376e-08	9.57322e-08
gene_sp10019280.1	-1.3755	5.8983e-08	9.74216e-08
gene_sp10014060.1	-1.82561	5.9676e-08	9.85357e-08
gene_sp10064090.1	-1.19576	6.10822e-08	1.00826e-07
gene_sp10040150.1	1.15939	6.1706e-08	1.01832e-07
gene_sp10066500.1	1.34943	6.21578e-08	1.02562e-07
gene_sp10022490.1	-1.18408	6.22565e-08	1.02717e-07
gene_sp10015620.1	-1.56459	6.3356e-08	1.04498e-07
gene_sp10052830.1	1.07595	7.18777e-08	1.18352e-07
gene_sp10032160.1	-1.20897	7.41101e-08	1.21943e-07
gene_sp10049320.1	1.20504	7.74461e-08	1.27343e-07
gene_sp10053840.1	-1.07822	7.85035e-08	1.29032e-07
gene_sp10029150.1	1.84062	8.18714e-08	1.34484e-07
gene_sp10033950.1	-1.70537	8.49326e-08	1.39433e-07
gene_sp10045590.1	1.29003	8.49648e-08	1.39468e-07
gene_sp10016260.1	1.02967	8.60523e-08	1.41199e-07
gene_sp10036090.1	-1.59597	9.2583e-08	1.51669e-07
gene_sp10056490.1	-1.21991	1.04418e-07	1.70702e-07
gene_sp10058080.1	-4.61644	1.08924e-07	1.77945e-07
gene_sp10043800.1	1.2509	1.09841e-07	1.79428e-07
gene_sp10020500.1	1.03018	1.10572e-07	1.80581e-07
gene_sp10058060.1	-1.09393	1.15939e-07	1.89259e-07
gene_sp10037530.1	2.83313	1.19232e-07	1.9447e-07
gene_sp10012340.1	-1.03382	1.20057e-07	1.95786e-07
gene_sp10037330.1	1.03445	1.20318e-07	1.96197e-07
gene_sp10052850.1	-2.31888	1.21053e-07	1.9735e-07
gene_sp10016950.1	1.12023	1.30073e-07	2.11909e-07
gene_sp10055250.1	-1.15952	1.30328e-07	2.12307e-07
gene_sp10031870.1	-1.09239	1.3242e-07	2.15683e-07
gene_sp10056060.1	1.98261	1.3307e-07	2.16692e-07
gene_sp10041370.1	-1.40682	1.37996e-07	2.24644e-07
gene_sp10047590.1	-6.39654	1.4939e-07	2.42932e-07
gene_sp10065710.1	-1.04521	1.64335e-07	2.66868e-07
gene_sp10004950.1	-1.23564	1.68204e-07	2.73066e-07
gene_sp10050640.1	-1.07221	1.73202e-07	2.8103e-07
gene_sp10008870.1	-1.40492	1.7719e-07	2.87436e-07
gene_sp10047630.1	1.40965	1.84519e-07	2.99164e-07
gene_sp10026230.1	-1.11817	1.84817e-07	2.99624e-07
gene_sp10006640.1	-1.26633	1.88685e-07	3.05801e-07
gene_sp10031740.1	-1.11813	1.93877e-07	3.14073e-07
gene_sp10066200.1	1.76804	1.99085e-07	3.22387e-07
gene_sp10023640.1	1.76804	1.99085e-07	3.22387e-07
gene_sp10029410.1	3.78505	2.07909e-07	3.36523e-07
gene_sp10006630.1	1.03866	2.16516e-07	3.5008e-07
gene_sp10053970.1	-1.072	2.22019e-07	3.58869e-07
gene_sp10066060.1	-1.63656	2.27208e-07	3.67032e-07
gene_sp10017320.1	-1.63656	2.27208e-07	3.67032e-07
gene_sp10054650.1	-1.08801	2.28728e-07	3.69404e-07
gene_sp10005220.1	-1.08009	2.33116e-07	3.76404e-07
gene_sp10047780.1	1.02485	2.33212e-07	3.7653e-07
gene_sp10005400.1	-1.1861	2.34656e-07	3.78833e-07
gene_sp10021760.1	-1.55537	2.49219e-07	4.02069e-07
gene_sp10065580.1	1.0781	2.51577e-07	4.05811e-07
gene_sp10048600.1	2.02989	2.51797e-07	4.06136e-07
gene_sp10047460.1	-1.03039	2.53103e-07	4.08149e-07
gene_sp10061100.1	3.40934	2.66988e-07	4.29952e-07
gene_sp10029390.1	-2.60527	2.72693e-07	4.39041e-07
gene_sp10054130.1	1.50599	2.83616e-07	4.5628e-07
gene_sp10037550.1	3.70395	3.15809e-07	5.07151e-07
gene_sp10039220.1	-2.91076	3.17423e-07	5.09628e-07
gene_sp10029480.1	-2.7443	3.26385e-07	5.23582e-07
gene_sp10054690.1	-2.37391	3.46541e-07	5.55454e-07
gene_sp10063690.1	-1.83195	3.65728e-07	5.85942e-07
gene_sp10059700.1	-1.02668	3.685e-07	5.90294e-07
gene_sp10039980.1	2.72865	3.71181e-07	5.94455e-07
gene_sp10008300.1	-1.2035	4.13369e-07	6.61273e-07
gene_sp10023980.1	1.21338	4.1427e-07	6.62614e-07
gene_sp10034140.1	-1.10502	4.17055e-07	6.66917e-07
gene_sp10055950.1	-1.73966	4.42123e-07	7.06473e-07
gene_sp10029330.1	-2.79396	4.48169e-07	7.15864e-07
gene_sp10024200.1	1.06397	4.51077e-07	7.20454e-07
gene_sp10065540.1	1.34386	4.52518e-07	7.22702e-07
gene_sp10047540.1	1.3589	4.84826e-07	7.7337e-07
gene_sp10066110.1	-1.80122	5.1768e-07	8.24787e-07
gene_sp10017370.1	-1.80122	5.1768e-07	8.24787e-07
gene_sp10008030.1	-1.31622	5.22416e-07	8.32145e-07
gene_sp10056260.1	1.60015	5.24338e-07	8.35145e-07
gene_sp10006470.1	-1.18687	5.41161e-07	8.61551e-07
gene_sp10066810.1	-5.35494	5.88801e-07	9.36624e-07
gene_sp10029460.1	1.73737	6.10597e-07	9.7057e-07
gene_sp10063640.1	1.05961	6.35629e-07	1.00983e-06
gene_sp10027580.1	-1.03916	7.03281e-07	1.11556e-06
gene_sp10011770.1	1.32355	7.11927e-07	1.12894e-06
gene_sp10029190.1	1.74909	7.15252e-07	1.13395e-06
gene_sp10045720.1	-1.87709	7.46698e-07	1.18328e-06
gene_sp10032910.1	2.08149	7.6555e-07	1.21234e-06
gene_sp10003910.1	-1.01634	8.23943e-07	1.30365e-06
gene_sp10037400.1	-6.1823	8.36769e-07	1.32335e-06
gene_sp10000980.1	1.4894	8.37551e-07	1.32449e-06
gene_sp10014020.1	2.38094	8.55438e-07	1.35247e-06
gene_sp10013980.1	-1.35268	8.77366e-07	1.38673e-06
gene_sp10036510.1	-2.0773	8.94929e-07	1.41407e-06
gene_sp10053950.1	-2.11127	9.2919e-07	1.46776e-06
gene_sp10002630.1	1.54501	9.48226e-07	1.49683e-06
gene_sp10010780.1	-1.27014	9.53773e-07	1.50514e-06
gene_sp10008070.1	-1.41623	1.03001e-06	1.62364e-06
gene_sp10023750.1	1.91112	1.0554e-06	1.66316e-06
gene_sp10009450.1	-3.14355	1.10093e-06	1.73415e-06
gene_sp10036120.1	1.42303	1.12321e-06	1.76859e-06
gene_sp10059920.1	-1.88642	1.1706e-06	1.84197e-06
gene_sp10002640.1	2.09441	1.1987e-06	1.88536e-06
gene_sp10059540.1	-1.4467	1.22978e-06	1.93324e-06
gene_sp10065350.1	1.65091	1.24147e-06	1.95089e-06
gene_sp10062650.1	-2.76031	1.30209e-06	2.0448e-06
gene_sp10054450.1	-1.42992	1.30926e-06	2.0559e-06
gene_sp10045960.1	-2.55705	1.31747e-06	2.06833e-06
gene_sp10026100.1	-1.01914	1.42573e-06	2.23565e-06
gene_sp10054620.1	-1.63075	1.51318e-06	2.37086e-06
gene_sp10026170.1	-1.01916	1.52465e-06	2.38813e-06
gene_sp10047290.1	-2.66142	1.53162e-06	2.39868e-06
gene_sp10053240.1	-1.4174	1.55765e-06	2.43874e-06
gene_sp10057500.1	-3.7542	1.62825e-06	2.54739e-06
gene_sp10067760.1	-2.34473	1.62915e-06	2.54861e-06
gene_sp10032940.1	2.87113	1.66994e-06	2.6107e-06
gene_sp10007320.1	-1.53724	1.72078e-06	2.6884e-06
gene_sp10003110.1	1.0202	1.72381e-06	2.69293e-06
gene_sp10055520.1	1.99647	1.7267e-06	2.69725e-06
gene_sp10060580.1	1.51567	1.75661e-06	2.74235e-06
gene_sp10019750.1	1.69435	1.84684e-06	2.88026e-06
gene_sp10048350.1	5.81509	1.87792e-06	2.92766e-06
gene_sp10066270.1	-6.12694	2.07837e-06	3.23588e-06
gene_sp10043930.1	-1.66085	2.1343e-06	3.32222e-06
gene_sp10044620.1	1.13913	2.22439e-06	3.46043e-06
gene_sp10060820.1	2.71431	2.28975e-06	3.56029e-06
gene_sp10059780.1	-1.0496	2.34324e-06	3.64159e-06
gene_sp10064120.1	-3.01684	2.41313e-06	3.74883e-06
gene_sp10004740.1	-1.2772	2.57625e-06	3.99699e-06
gene_sp10019870.1	1.1201	2.64774e-06	4.1067e-06
gene_sp10052210.1	1.03761	2.85576e-06	4.42386e-06
gene_sp10053630.1	-2.96319	2.85657e-06	4.42479e-06
gene_sp10003750.1	1.09618	2.90192e-06	4.4934e-06
gene_sp10034100.1	-1.10356	2.94604e-06	4.56005e-06
gene_sp10031760.1	1.23818	3.0015e-06	4.64387e-06
gene_sp10059010.1	-1.5886	3.08452e-06	4.77128e-06
gene_sp10026210.1	-1.212	3.18373e-06	4.9215e-06
gene_sp10037700.1	-3.11119	3.26097e-06	5.03982e-06
gene_sp10046000.1	-5.86796	3.27668e-06	5.06373e-06
gene_sp10032650.1	-1.4948	3.47128e-06	5.35784e-06
gene_sp10047640.1	1.03687	3.47677e-06	5.36592e-06
gene_sp10033930.1	1.4341	3.51021e-06	5.41713e-06
gene_sp10023360.1	1.10375	3.5344e-06	5.45406e-06
gene_sp10026560.1	3.30895	3.74998e-06	5.78128e-06
gene_sp10007650.1	-6.14323	3.88456e-06	5.98442e-06
gene_sp10050350.1	-1.85062	3.89192e-06	5.99446e-06
gene_sp10046330.1	-1.32268	4.61356e-06	7.08539e-06
gene_sp10033330.1	-6.49505	4.64236e-06	7.12911e-06
gene_sp10048110.1	1.15066	4.75187e-06	7.29358e-06
gene_sp10008880.1	-1.09069	4.76732e-06	7.31624e-06
gene_sp10063380.1	1.85627	4.78151e-06	7.33644e-06
gene_sp10063700.1	-3.34676	4.82377e-06	7.39968e-06
gene_sp10065570.1	1.09536	4.94499e-06	7.58344e-06
gene_sp10003450.1	1.01082	5.36249e-06	8.21422e-06
gene_sp10003340.1	-1.09408	5.50576e-06	8.43124e-06
gene_sp10064800.1	3.50607	5.50625e-06	8.43138e-06
gene_sp10062670.1	2.93289	5.61904e-06	8.60224e-06
gene_sp10053510.1	-1.03474	5.82764e-06	8.91772e-06
gene_sp10022880.1	-1.8109	6.22325e-06	9.51352e-06
gene_sp10041490.1	-2.18551	6.2431e-06	9.54317e-06
gene_sp10031000.1	-5.77028	6.45572e-06	9.86463e-06
gene_sp10066590.1	1.15727	6.55177e-06	1.00085e-05
gene_sp10052570.1	-3.29455	6.77405e-06	1.03433e-05
gene_sp10030930.1	2.45619	7.21695e-06	1.10072e-05
gene_sp10040260.1	-4.63544	7.41632e-06	1.13048e-05
gene_sp10013080.1	1.02649	7.47909e-06	1.13989e-05
gene_sp10048420.1	-1.43177	7.53916e-06	1.14863e-05
gene_sp10053090.1	2.66724	7.81775e-06	1.19048e-05
gene_sp10024140.1	-1.24198	7.85147e-06	1.19519e-05
gene_sp10055040.1	-1.48987	8.07066e-06	1.22794e-05
gene_sp10058820.1	-3.40511	8.33546e-06	1.26759e-05
gene_sp10039420.1	1.13208	8.36306e-06	1.2717e-05
gene_sp10011510.1	-1.41967	8.70659e-06	1.32289e-05
gene_sp10065820.1	-1.27469	8.93375e-06	1.35712e-05
gene_sp10034090.1	1.20492	9.21911e-06	1.39966e-05
gene_sp10031290.1	1.34844	9.70253e-06	1.47169e-05
gene_sp10068100.1	4.06462	1.01641e-05	1.54049e-05
gene_sp10062830.1	-2.38007	1.11756e-05	1.69115e-05
gene_sp10008720.1	1.06771	1.13063e-05	1.71006e-05
gene_sp10032980.1	-2.35079	1.1306e-05	1.71006e-05
gene_sp10044930.1	1.01781	1.18035e-05	1.784e-05
gene_sp10013950.1	-1.53993	1.18177e-05	1.78601e-05
gene_sp10003560.1	1.07112	1.19642e-05	1.80804e-05
gene_sp10022680.1	-1.03781	1.27337e-05	1.92186e-05
gene_sp10015140.1	-4.53831	1.31143e-05	1.97804e-05
gene_sp10004640.1	1.23637	1.31462e-05	1.98243e-05
gene_sp10016780.1	-1.00703	1.38956e-05	2.09306e-05
gene_sp10048890.1	4.85113	1.48098e-05	2.22823e-05
gene_sp10058930.1	-2.4397	1.49382e-05	2.24708e-05
gene_sp10036370.1	1.16121	1.58324e-05	2.37991e-05
gene_sp10040310.1	-4.55276	1.59232e-05	2.39337e-05
gene_sp10022020.1	1.87317	1.6114e-05	2.42137e-05
gene_sp10039210.1	-2.10189	1.67016e-05	2.50861e-05
gene_sp10058680.1	3.86353	1.71562e-05	2.57434e-05
gene_sp10005530.1	1.17284	1.78474e-05	2.67636e-05
gene_sp10031330.1	1.45396	1.80897e-05	2.71173e-05
gene_sp10045840.1	-2.14064	1.85988e-05	2.78589e-05
gene_sp10031620.1	-1.41819	2.04331e-05	3.05763e-05
gene_sp10047010.1	-5.45735	2.06121e-05	3.08333e-05
gene_sp10016750.1	-1.44182	2.1378e-05	3.19632e-05
gene_sp10048360.1	1.0742	2.14182e-05	3.20211e-05
gene_sp10021230.1	1.06208	2.14728e-05	3.21004e-05
gene_sp10033230.1	-2.05602	2.1505e-05	3.21463e-05
gene_sp10000970.1	1.1596	2.18303e-05	3.26233e-05
gene_sp10031610.1	-1.722	2.26636e-05	3.38496e-05
gene_sp10006140.1	1.26837	2.27957e-05	3.40445e-05
gene_sp10060740.1	-1.54284	2.29865e-05	3.43222e-05
gene_sp10054750.1	-1.61176	2.30786e-05	3.44573e-05
gene_sp10017530.1	-1.6568	2.40379e-05	3.5867e-05
gene_sp10065830.1	6.81353	2.42971e-05	3.62384e-05
gene_sp10055140.1	-1.34684	2.48036e-05	3.69835e-05
gene_sp10064360.1	-1.08306	2.48019e-05	3.69835e-05
gene_sp10015090.1	-5.94887	2.56117e-05	3.8167e-05
gene_sp10039760.1	-1.2791	2.58634e-05	3.85366e-05
gene_sp10001710.1	-1.51825	2.62457e-05	3.90926e-05
gene_sp10052950.1	2.50657	2.6548e-05	3.95345e-05
gene_sp10011990.1	1.0808	2.99303e-05	4.44623e-05
gene_sp10021370.1	-1.52722	3.02186e-05	4.48874e-05
gene_sp10033090.1	1.17194	3.18586e-05	4.72872e-05
gene_sp10048610.1	1.10132	3.4329e-05	5.08935e-05
gene_sp10066770.1	1.10132	3.4329e-05	5.08935e-05
gene_sp10058340.1	-5.85001	3.47039e-05	5.14421e-05
gene_sp10060730.1	-1.5146	3.55214e-05	5.26283e-05
gene_sp10050500.1	-1.41172	3.78149e-05	5.59833e-05
gene_sp10054600.1	1.60978	3.97607e-05	5.88148e-05
gene_sp10006000.1	1.13922	4.11774e-05	6.08511e-05
gene_sp10029450.1	-1.50346	4.4242e-05	6.52484e-05
gene_sp10005520.1	-5.43526	4.66153e-05	6.86532e-05
gene_sp10009030.1	2.30501	4.6852e-05	6.89922e-05
gene_sp10040910.1	1.06814	4.79769e-05	7.06291e-05
gene_sp10001920.1	-1.37023	4.80994e-05	7.07996e-05
gene_sp10020050.1	-1.12333	4.83899e-05	7.12223e-05
gene_sp10036790.1	-2.29662	5.03099e-05	7.3997e-05
gene_sp10014420.1	-1.36087	5.03381e-05	7.40333e-05
gene_sp10067750.1	-3.06213	5.04843e-05	7.42432e-05
gene_sp10024720.1	-1.03594	5.22847e-05	7.68378e-05
gene_sp10022910.1	1.20264	5.23443e-05	7.69201e-05
gene_sp10022290.1	-1.03045	5.26215e-05	7.7306e-05
gene_sp10061180.1	-4.94927	5.46917e-05	8.02751e-05
gene_sp10062660.1	1.6307	5.71838e-05	8.38867e-05
gene_sp10039780.1	-2.23486	6.5359e-05	9.55891e-05
gene_sp10019130.1	1.02403	6.77755e-05	9.90619e-05
gene_sp10061310.1	-1.00711	6.91701e-05	0.000101079
gene_sp10009730.1	-1.03593	7.04494e-05	0.000102921
gene_sp10031850.1	4.82034	7.11314e-05	0.000103881
gene_sp10028280.1	-2.08886	7.40859e-05	0.000108129
gene_sp10046350.1	-1.16093	7.82902e-05	0.000114195
gene_sp10059290.1	-1.01952	8.76565e-05	0.00012755
gene_sp10047240.1	1.08604	9.24637e-05	0.000134435
gene_sp10004490.1	3.0752	9.43317e-05	0.000137085
gene_sp10030420.1	1.11139	9.43787e-05	0.000137144
gene_sp10050440.1	1.32961	0.000100693	0.000146109
gene_sp10033240.1	1.01024	0.000107731	0.000156204
gene_sp10057280.1	1.32055	0.000114489	0.000165834
gene_sp10043200.1	1.55635	0.000114582	0.000165957
gene_sp10006070.1	-1.09145	0.000114786	0.000166219
gene_sp10054530.1	-2.14565	0.000117197	0.00016964
gene_sp10063750.1	-1.10934	0.000121345	0.000175537
gene_sp10015500.1	-2.12713	0.000123217	0.000178185
gene_sp10033070.1	-1.89047	0.000125827	0.000181909
gene_sp10028740.1	1.17699	0.000127412	0.000184113
gene_sp10042230.1	-1.83872	0.000129961	0.000187681
gene_sp10026930.1	4.77412	0.0001315	0.000189852
gene_sp10020060.1	-3.65294	0.000131781	0.000190246
gene_sp10037770.1	1.06878	0.000134705	0.000194348
gene_sp10032680.1	1.04548	0.000138352	0.000199513
gene_sp10065430.1	1.8051	0.000151755	0.000218502
gene_sp10066170.1	1.11319	0.000152579	0.000219672
gene_sp10049350.1	1.02232	0.000153964	0.000221622
gene_sp10053880.1	2.03975	0.000160434	0.000230763
gene_sp10021350.1	-1.05619	0.000163173	0.000234623
gene_sp10006900.1	-1.77773	0.000164612	0.000236661
gene_sp10061560.1	1.10376	0.000169902	0.000244051
gene_sp10039840.1	1.18076	0.000200877	0.000287825
gene_sp10043860.1	3.42999	0.000205103	0.00029376
gene_sp10058210.1	3.41854	0.000210071	0.000300653
gene_sp10024860.1	-5.22606	0.00021118	0.0003022
gene_sp10021630.1	3.01949	0.000219442	0.000313748
gene_sp10036740.1	1.49124	0.000220712	0.000315458
gene_sp10062600.1	-1.2132	0.000221382	0.000316394
gene_sp10052710.1	6.42883	0.000221904	0.000317119
gene_sp10054640.1	-1.38973	0.000224482	0.000320716
gene_sp10040200.1	1.30135	0.000236329	0.000337143
gene_sp10036020.1	1.41807	0.000241451	0.000344243
gene_sp10040030.1	1.13115	0.000255797	0.000364256
gene_sp10013520.1	1.18513	0.000257537	0.000366611
gene_sp10007230.1	1.01323	0.000276479	0.000392918
gene_sp10041840.1	1.62321	0.000287344	0.000408113
gene_sp10029840.1	1.62447	0.000294455	0.000417933
gene_sp10007710.1	-1.73611	0.000298451	0.000423435
gene_sp10065510.1	-1.16791	0.000308114	0.000436882
gene_sp10067570.1	-1.42931	0.000311148	0.000441008
gene_sp10048400.1	-2.03343	0.000313813	0.000444725
gene_sp10054700.1	1.14072	0.000331297	0.000469034
gene_sp10065120.1	-1.82509	0.00033775	0.000477947
gene_sp10061530.1	-1.82509	0.00033775	0.000477947
gene_sp10036230.1	-2.51217	0.000338871	0.000479502
gene_sp10060080.1	-2.84991	0.000340079	0.000481146
gene_sp10050740.1	-2.20998	0.000340608	0.000481863
gene_sp10039830.1	-1.61417	0.000340933	0.000482291
gene_sp10054570.1	-3.3512	0.000367329	0.000518629
gene_sp10031260.1	1.13006	0.000372916	0.000526272
gene_sp10033880.1	-1.11514	0.000407961	0.000574053
gene_sp10046500.1	3.79915	0.000408397	0.000574627
gene_sp10058380.1	-3.01647	0.000414752	0.000583414
gene_sp10000100.1	-1.08412	0.000417922	0.000587835
gene_sp10004040.1	6.50929	0.000426591	0.00059983
gene_sp10053680.1	-1.02276	0.000443278	0.000622676
gene_sp10047160.1	1.24507	0.000444258	0.000624011
gene_sp10039990.1	-1.07319	0.000449629	0.000631347
gene_sp10021290.1	2.75105	0.000454308	0.000637663
gene_sp10008220.1	6.98957	0.000479122	0.000671383
gene_sp10050570.1	-1.34281	0.000491292	0.000687892
gene_sp10039320.1	1.18952	0.000496381	0.000694744
gene_sp10010910.1	1.03422	0.000510132	0.000713614
gene_sp10054610.1	-2.03297	0.000514272	0.000719169
gene_sp10063680.1	-1.04783	0.000531239	0.000742309
gene_sp10059340.1	-1.60517	0.000531553	0.0007427
gene_sp10037520.1	1.87455	0.000538703	0.00075254
gene_sp10058580.1	3.27231	0.000545967	0.000762438
gene_sp10054550.1	1.49358	0.000553862	0.000773159
gene_sp10046910.1	1.16819	0.000571599	0.000797184
gene_sp10058620.1	6.85467	0.000574211	0.000800774
gene_sp10063760.1	-1.62801	0.000575472	0.000802482
gene_sp10040240.1	1.11729	0.000597144	0.000832047
gene_sp10062890.1	-4.3549	0.000641222	0.000891651
gene_sp10039770.1	-3.9816	0.00065859	0.000915023
gene_sp10045920.1	-1.83435	0.000662547	0.000920341
gene_sp10054580.1	-2.31055	0.000672511	0.000933938
gene_sp10046510.1	1.34988	0.00069474	0.000963989
gene_sp10048270.1	6.82986	0.000700122	0.000971076
gene_sp10057730.1	1.10631	0.000700784	0.000971932
gene_sp10021410.1	-1.17042	0.000769012	0.00106413
gene_sp10051400.1	-1.4998	0.000772607	0.00106896
gene_sp10063950.1	-2.08516	0.000778828	0.00107722
gene_sp10063440.1	-1.14137	0.000808641	0.00111729
gene_sp10052730.1	1.34724	0.000847188	0.00116926
gene_sp10039120.1	-1.01094	0.000855159	0.0011798
gene_sp10063860.1	-2.60116	0.000865691	0.00119387
gene_sp10032800.1	1.84667	0.000917671	0.00126424
gene_sp10001420.1	-1.1221	0.000961773	0.00132319
gene_sp10063840.1	-4.70631	0.000976282	0.00134281
gene_sp10015490.1	-2.34933	0.000979465	0.0013471
gene_sp10034330.1	-1.04504	0.000981717	0.00135002
gene_sp10020290.1	-1.10353	0.00102147	0.00140342
gene_sp10047600.1	4.18404	0.00102322	0.00140573
gene_sp10005670.1	-1.50096	0.00105174	0.00144426
gene_sp10058120.1	-1.26662	0.00110882	0.00152058
gene_sp10029420.1	-1.14112	0.00113789	0.00155963
gene_sp10052720.1	-1.29053	0.00118636	0.0016245
gene_sp10033860.1	-2.25561	0.00123476	0.00168892
gene_sp10025960.1	4.55148	0.00131018	0.00178978
gene_sp10012810.1	-1.08392	0.00140852	0.00192011
gene_sp10064560.1	5.4496	0.00164008	0.0022267
gene_sp10062740.1	-3.64704	0.00174389	0.00236266
gene_sp10067690.1	-1.32095	0.00174947	0.00236977
gene_sp10000040.1	5.59709	0.00177123	0.00239878
gene_sp10037320.1	-1.1245	0.00177534	0.00240419
gene_sp10063880.1	1.06548	0.00183083	0.00247839
gene_sp10030230.1	1.17892	0.0018421	0.00249301
gene_sp10059470.1	-4.65506	0.00190371	0.00257393
gene_sp10050580.1	-1.0576	0.00200953	0.0027127
gene_sp10043840.1	1.20526	0.00203879	0.00275114
gene_sp10053410.1	-4.68704	0.00212563	0.00286559
gene_sp10058390.1	-1.45979	0.00216316	0.00291526
gene_sp10033340.1	1.43047	0.00232521	0.0031279
gene_sp10052670.1	-1.27128	0.00242828	0.00326305
gene_sp10052200.1	-5.43706	0.00246447	0.00330954
gene_sp10011550.1	-1.47506	0.00254021	0.00340893
gene_sp10058090.1	-1.71375	0.00280579	0.00375773
gene_sp10006490.1	5.35615	0.00283793	0.00379911
gene_sp10017460.1	1.48556	0.00285825	0.00382486
gene_sp10066140.1	2.27311	0.00297676	0.00397968
gene_sp10029280.1	-1.30171	0.00302819	0.00404591
gene_sp10045650.1	-1.49075	0.00317055	0.00423026
gene_sp10058030.1	-2.76341	0.00329803	0.0043951
gene_sp10050610.1	-3.50037	0.00343095	0.00456708
gene_sp10010560.1	5.17233	0.00350474	0.00466179
gene_sp10062720.1	-1.16931	0.00351258	0.00467165
gene_sp10063830.1	-3.85804	0.00351646	0.00467622
gene_sp10023890.1	-1.81061	0.00355148	0.00472219
gene_sp10046110.1	1.59272	0.00369085	0.00490076
gene_sp10022610.1	-1.21386	0.00377317	0.00500568
gene_sp10013050.1	-2.46702	0.00391832	0.00519566
gene_sp10019790.1	1.00272	0.00391813	0.00519566
gene_sp10022960.1	2.93385	0.00410311	0.00543289
gene_sp10006270.1	1.28583	0.00418453	0.00553587
gene_sp10058070.1	-1.956	0.00419089	0.00554359
gene_sp10055990.1	1.0247	0.0042126	0.00557162
gene_sp10005710.1	-3.21113	0.0042258	0.00558873
gene_sp10060120.1	2.261	0.00431149	0.00569957
gene_sp10062610.1	-1.73734	0.00434495	0.00574309
gene_sp10041690.1	1.32226	0.00436131	0.005764
gene_sp10063730.1	1.25592	0.00438116	0.00578986
gene_sp10061940.1	-1.01395	0.00440123	0.00581567
gene_sp10057520.1	-2.58244	0.00444303	0.00586871
gene_sp10039410.1	-3.29134	0.0046176	0.00609399
gene_sp10064880.1	-2.95496	0.00468268	0.00617834
gene_sp10050620.1	-2.03272	0.00476959	0.00628872
gene_sp10037540.1	2.70626	0.00481046	0.00633985
gene_sp10018780.1	-2.47503	0.00485337	0.00639561
gene_sp10048410.1	-2.51735	0.00490086	0.00645619
gene_sp10058400.1	-1.0577	0.0050238	0.00661487
gene_sp10045630.1	1.07112	0.00502854	0.00662029
gene_sp10068630.1	2.87373	0.00517291	0.00680445
gene_sp10039850.1	-2.32823	0.00534064	0.00701901
gene_sp10053960.1	-1.17433	0.00536063	0.00704353
gene_sp10032190.1	-2.71963	0.00548753	0.00720759
gene_sp10033590.1	6.45388	0.00555649	0.00729501
gene_sp10062580.1	-2.83243	0.00576511	0.00756098
gene_sp10062470.1	4.71956	0.00585349	0.00766978
gene_sp10033780.1	-1.40338	0.00593815	0.00777735
gene_sp10028450.1	-2.86382	0.0062195	0.00813532
gene_sp10012450.1	4.11704	0.0062346	0.00815456
gene_sp10008570.1	-2.47371	0.00630177	0.00823734
gene_sp10002950.1	-3.12329	0.00660721	0.00862229
gene_sp10008800.1	1.09766	0.00662578	0.00864492
gene_sp10052640.1	-3.678	0.00687697	0.00896661
gene_sp10063820.1	-1.30162	0.00688437	0.00897571
gene_sp10032960.1	-2.09722	0.00695703	0.00906709
gene_sp10047470.1	-1.39985	0.0073097	0.00951739
gene_sp10025860.1	-1.85766	0.00733234	0.0095457
gene_sp10023590.1	-1.68341	0.00741533	0.00965078
gene_sp10033960.1	-2.40004	0.00750293	0.00976121
gene_sp10063650.1	1.3109	0.0075568	0.00983008
gene_sp10002420.1	2.05213	0.00763434	0.00992792
gene_sp10033080.1	-1.5146	0.00792032	0.0102897
gene_sp10026480.1	-1.72288	0.00795727	0.0103352
gene_sp10066320.1	-2.82092	0.00812476	0.010536
gene_sp10051660.1	3.57246	0.00833441	0.0108033
gene_sp10055740.1	-2.56346	0.00851467	0.0110295
gene_sp10046140.1	-1.96111	0.00853878	0.0110587
gene_sp10026600.1	-3.37383	0.0087053	0.0112689
gene_sp10039890.1	-2.32005	0.00947307	0.0122367
gene_sp10029260.1	-3.45164	0.00998766	0.0128857
gene_sp10029440.1	-1.753	0.0104205	0.0134255
gene_sp10054770.1	-3.90205	0.0115601	0.0148405
gene_sp10066210.1	1.48294	0.011637	0.0149348
gene_sp10023650.1	1.48294	0.011637	0.0149348
gene_sp10067630.1	-4.42777	0.0120249	0.0154139
gene_sp10031390.1	-2.05009	0.0120288	0.015418
gene_sp10060170.1	1.32258	0.0120407	0.0154323
gene_sp10054630.1	-3.1359	0.0122913	0.015746
gene_sp10040320.1	-1.95242	0.0125982	0.0161294
gene_sp10018340.1	-1.50567	0.0126473	0.0161897
gene_sp10045890.1	-3.21782	0.0131782	0.0168517
gene_sp10067990.1	4.08445	0.0132692	0.016966
gene_sp10062400.1	-1.43103	0.0132992	0.0170022
gene_sp10023810.1	-1.43103	0.0132992	0.0170022
gene_sp10017760.1	1.33757	0.0134032	0.0171342
gene_sp10052590.1	-1.35796	0.0146206	0.01864
gene_sp10034410.1	-4.09652	0.0146975	0.0187335
gene_sp10014110.1	-1.75899	0.015127	0.0192636
gene_sp10050600.1	1.07953	0.0154042	0.0196131
gene_sp10030380.1	3.94475	0.0154725	0.0196965
gene_sp10061650.1	1.68868	0.0157193	0.0199999
gene_sp10025440.1	-3.54681	0.0157185	0.0199999
gene_sp10004140.1	-2.05215	0.0159827	0.0203278
gene_sp10058980.1	-1.87994	0.0165569	0.0210443
gene_sp10015410.1	5.18759	0.0169094	0.0214782
gene_sp10019290.1	-3.98726	0.0169351	0.0215082
gene_sp10036880.1	1.02589	0.0170344	0.0216304
gene_sp10067320.1	1.64163	0.0175906	0.0223074
gene_sp10026510.1	2.78475	0.0180198	0.0228408
gene_sp10006940.1	-1.03058	0.0184303	0.0233403
gene_sp10068360.1	1.43147	0.0191935	0.0242792
gene_sp10037630.1	-1.47341	0.019496	0.0246516
gene_sp10026830.1	2.67471	0.01995	0.0252061
gene_sp10050510.1	-3.70226	0.0202302	0.0255572
gene_sp10037840.1	-2.84886	0.0206142	0.0260253
gene_sp10008750.1	5.79443	0.0206398	0.0260561
gene_sp10012430.1	-1.03628	0.0207795	0.0262293
gene_sp10040800.1	5.78513	0.0208624	0.0263276
gene_sp10059370.1	1.15685	0.0216011	0.0272388
gene_sp10032920.1	-1.95068	0.0221259	0.0278758
gene_sp10060350.1	-3.78097	0.0231424	0.029103
gene_sp10023660.1	-4.85757	0.0234507	0.0294732
gene_sp10009160.1	-1.35434	0.0236036	0.0296601
gene_sp10049220.1	-3.17648	0.0240872	0.0302464
gene_sp10061700.1	4.90049	0.0252022	0.0315998
gene_sp10057990.1	-2.02115	0.025261	0.0316716
gene_sp10021570.1	5.59975	0.0257506	0.0322665
gene_sp10012610.1	-4.8069	0.0257899	0.0323119
gene_sp10003870.1	-4.2141	0.0262135	0.032831
gene_sp10039230.1	-3.12506	0.0264945	0.0331751
gene_sp10030510.1	1.00214	0.0267981	0.0335316
gene_sp10000060.1	-3.06983	0.0270905	0.0338874
gene_sp10041360.1	-1.54097	0.0271634	0.0339746
gene_sp10032820.1	1.33321	0.0278221	0.0347515
gene_sp10020990.1	5.51751	0.0282135	0.0352185
gene_sp10027970.1	-3.41114	0.0284471	0.0355029
gene_sp10035670.1	2.28459	0.029004	0.0361703
gene_sp10058330.1	2.51303	0.0300246	0.0374036
gene_sp10036810.1	-2.78802	0.0301305	0.0375267
gene_sp10033120.1	-2.75457	0.0302068	0.0376107
gene_sp10003360.1	-2.93978	0.0307196	0.0382134
gene_sp10017650.1	1.27826	0.0308496	0.0383638
gene_sp10026240.1	-2.00311	0.0311581	0.0387248
gene_sp10058940.1	-2.67802	0.0326934	0.0405689
gene_sp10064040.1	5.37548	0.0329373	0.0408548
gene_sp10062800.1	-2.17259	0.033174	0.0411319
gene_sp10004220.1	2.08889	0.0341538	0.0422947
gene_sp10062630.1	-2.39703	0.0343721	0.0425576
gene_sp10009330.1	-4.59048	0.0346767	0.0429147
gene_sp10051060.1	3.41868	0.0350117	0.0433066
gene_sp10042820.1	-1.58508	0.0361355	0.0446447
gene_sp10023610.1	1.25476	0.0361658	0.0446794
gene_sp10055960.1	-1.1952	0.0376022	0.0464001
gene_sp10062900.1	-1.19065	0.0377945	0.0466158
gene_sp10013810.1	2.25805	0.0380844	0.0469624
gene_sp10034880.1	1.18041	0.0388588	0.047884
gene_sp10011470.1	2.35586	0.0392023	0.0482988
gene_sp10020150.1	-4.48091	0.0403801	0.0497009
