# Supplementary material for: Comparative transcriptome analyses and CRISPR/Cas9-mediated functional study of Tfsdh1 reveal insights into the interaction between Tremella fuciformis and Annulohypoxylon stygium
Source: Front Microbiol. 2026 Jan 12;16:1723122. doi: 10.3389/fmicb.2025.1723122 (PMC12834513; doi:10.3389/fmicb.2025.1723122)
Supplement: Supplementary file 1 [file Data_Sheet_1.zip › Supplementary datasets/Tremella fuciformis/dataset6_GO_enrichment_Tf.xlsx]

## Sheet: 银耳1118分列背景基因.GO
GO ID	GO Term	Ontology	Pvalue	FDR	geneID
GO:0055085	transmembrane transport	BP	5.31768e-15	4.05207e-12	gene_sp10000160.1;gene_sp10000740.1;gene_sp10001590.1;gene_sp10001880.1;gene_sp10003340.1;gene_sp10003450.1;gene_sp10003560.1;gene_sp10003600.1;gene_sp10003910.1;gene_sp10004440.1;gene_sp10004890.1;gene_sp10007540.1;gene_sp10010530.1;gene_sp10010560.1;gene_sp10011540.1;gene_sp10011950.1;gene_sp10013070.1;gene_sp10013390.1;gene_sp10013470.1;gene_sp10013940.1;gene_sp10014000.1;gene_sp10014110.1;gen…
GO:0016491	oxidoreductase activity	MF	2.21476e-14	9.74494e-12	gene_sp10000160.1;gene_sp10001490.1;gene_sp10001570.1;gene_sp10002710.1;gene_sp10003190.1;gene_sp10003540.1;gene_sp10003710.1;gene_sp10005150.1;gene_sp10006760.1;gene_sp10006850.1;gene_sp10006910.1;gene_sp10007000.1;gene_sp10007060.1;gene_sp10007140.1;gene_sp10008160.1;gene_sp10010260.1;gene_sp10010740.1;gene_sp10011510.1;gene_sp10012720.1;gene_sp10013050.1;gene_sp10013740.1;gene_sp10014040.1;gen…
GO:0022857	transmembrane transporter activity	MF	1.58258e-13	3.48167e-11	gene_sp10001570.1;gene_sp10001590.1;gene_sp10003560.1;gene_sp10004440.1;gene_sp10004890.1;gene_sp10006900.1;gene_sp10007540.1;gene_sp10011540.1;gene_sp10011950.1;gene_sp10012910.1;gene_sp10013070.1;gene_sp10013470.1;gene_sp10014110.1;gene_sp10015500.1;gene_sp10016180.1;gene_sp10017370.1;gene_sp10019870.1;gene_sp10019890.1;gene_sp10021400.1;gene_sp10021650.1;gene_sp10021810.1;gene_sp10022400.1;gen…
GO:0005215	transporter activity	MF	1.99792e-12	2.93028e-10	gene_sp10001570.1;gene_sp10001590.1;gene_sp10003560.1;gene_sp10004440.1;gene_sp10004890.1;gene_sp10006900.1;gene_sp10007540.1;gene_sp10011540.1;gene_sp10011950.1;gene_sp10012910.1;gene_sp10013070.1;gene_sp10013470.1;gene_sp10014110.1;gene_sp10015500.1;gene_sp10016180.1;gene_sp10017370.1;gene_sp10019870.1;gene_sp10019890.1;gene_sp10021400.1;gene_sp10021650.1;gene_sp10021810.1;gene_sp10022400.1;gen…
GO:0016021	integral component of membrane	CC	4.00631e-12	4.10647e-10	gene_sp10000160.1;gene_sp10000220.1;gene_sp10000740.1;gene_sp10001880.1;gene_sp10003340.1;gene_sp10003450.1;gene_sp10003530.1;gene_sp10003560.1;gene_sp10003600.1;gene_sp10003910.1;gene_sp10004440.1;gene_sp10004890.1;gene_sp10010530.1;gene_sp10010560.1;gene_sp10010730.1;gene_sp10011950.1;gene_sp10013070.1;gene_sp10013390.1;gene_sp10013470.1;gene_sp10013700.1;gene_sp10013940.1;gene_sp10014000.1;gen…
GO:0031224	intrinsic component of membrane	CC	4.00631e-12	4.10647e-10	gene_sp10000160.1;gene_sp10000220.1;gene_sp10000740.1;gene_sp10001880.1;gene_sp10003340.1;gene_sp10003450.1;gene_sp10003530.1;gene_sp10003560.1;gene_sp10003600.1;gene_sp10003910.1;gene_sp10004440.1;gene_sp10004890.1;gene_sp10010530.1;gene_sp10010560.1;gene_sp10010730.1;gene_sp10011950.1;gene_sp10013070.1;gene_sp10013390.1;gene_sp10013470.1;gene_sp10013700.1;gene_sp10013940.1;gene_sp10014000.1;gen…
GO:0016020	membrane	CC	4.86836e-10	3.32671e-08	gene_sp10000160.1;gene_sp10000220.1;gene_sp10000740.1;gene_sp10001590.1;gene_sp10001880.1;gene_sp10003340.1;gene_sp10003450.1;gene_sp10003530.1;gene_sp10003560.1;gene_sp10003600.1;gene_sp10003910.1;gene_sp10004290.1;gene_sp10004440.1;gene_sp10004890.1;gene_sp10006900.1;gene_sp10007540.1;gene_sp10007550.1;gene_sp10010140.1;gene_sp10010450.1;gene_sp10010530.1;gene_sp10010560.1;gene_sp10010730.1;gen…
GO:0044765	single-organism transport	BP	4.93573e-10	1.88051e-07	gene_sp10000160.1;gene_sp10000740.1;gene_sp10001590.1;gene_sp10001880.1;gene_sp10003340.1;gene_sp10003450.1;gene_sp10003560.1;gene_sp10003600.1;gene_sp10003910.1;gene_sp10004440.1;gene_sp10004890.1;gene_sp10006900.1;gene_sp10007540.1;gene_sp10008070.1;gene_sp10010530.1;gene_sp10010560.1;gene_sp10011540.1;gene_sp10011950.1;gene_sp10012910.1;gene_sp10013070.1;gene_sp10013390.1;gene_sp10013470.1;gen…
GO:0044425	membrane part	CC	1.15014e-09	5.89445e-08	gene_sp10000160.1;gene_sp10000220.1;gene_sp10000740.1;gene_sp10001880.1;gene_sp10003340.1;gene_sp10003450.1;gene_sp10003530.1;gene_sp10003560.1;gene_sp10003600.1;gene_sp10003910.1;gene_sp10004440.1;gene_sp10004890.1;gene_sp10007540.1;gene_sp10007550.1;gene_sp10010530.1;gene_sp10010560.1;gene_sp10010730.1;gene_sp10011950.1;gene_sp10013070.1;gene_sp10013390.1;gene_sp10013470.1;gene_sp10013700.1;gen…
GO:1902578	single-organism localization	BP	3.24991e-09	8.25477e-07	gene_sp10000160.1;gene_sp10000740.1;gene_sp10001590.1;gene_sp10001880.1;gene_sp10003340.1;gene_sp10003450.1;gene_sp10003560.1;gene_sp10003600.1;gene_sp10003910.1;gene_sp10004440.1;gene_sp10004890.1;gene_sp10006900.1;gene_sp10007540.1;gene_sp10008070.1;gene_sp10010530.1;gene_sp10010560.1;gene_sp10011540.1;gene_sp10011950.1;gene_sp10012910.1;gene_sp10013070.1;gene_sp10013390.1;gene_sp10013470.1;gen…
GO:0055114	oxidation-reduction process	BP	9.64025e-08	1.83647e-05	gene_sp10000160.1;gene_sp10001490.1;gene_sp10002100.1;gene_sp10002710.1;gene_sp10003190.1;gene_sp10003710.1;gene_sp10005150.1;gene_sp10006760.1;gene_sp10006850.1;gene_sp10006910.1;gene_sp10007000.1;gene_sp10007060.1;gene_sp10007140.1;gene_sp10008160.1;gene_sp10010260.1;gene_sp10010740.1;gene_sp10011510.1;gene_sp10012720.1;gene_sp10013050.1;gene_sp10014320.1;gene_sp10015820.1;gene_sp10015870.1;gen…
GO:0006810	transport	BP	4.45765e-07	6.79346e-05	gene_sp10000160.1;gene_sp10000740.1;gene_sp10001590.1;gene_sp10001880.1;gene_sp10003340.1;gene_sp10003450.1;gene_sp10003560.1;gene_sp10003600.1;gene_sp10003910.1;gene_sp10004440.1;gene_sp10004890.1;gene_sp10006900.1;gene_sp10007540.1;gene_sp10007550.1;gene_sp10008070.1;gene_sp10010530.1;gene_sp10010560.1;gene_sp10011540.1;gene_sp10011950.1;gene_sp10012910.1;gene_sp10013070.1;gene_sp10013390.1;gen…
GO:0051234	establishment of localization	BP	9.17351e-07	0.000116504	gene_sp10000160.1;gene_sp10000740.1;gene_sp10001590.1;gene_sp10001880.1;gene_sp10003340.1;gene_sp10003450.1;gene_sp10003560.1;gene_sp10003600.1;gene_sp10003910.1;gene_sp10004440.1;gene_sp10004890.1;gene_sp10006900.1;gene_sp10007540.1;gene_sp10007550.1;gene_sp10008070.1;gene_sp10010530.1;gene_sp10010560.1;gene_sp10011540.1;gene_sp10011950.1;gene_sp10012910.1;gene_sp10013070.1;gene_sp10013390.1;gen…
GO:0015074	DNA integration	BP	1.70857e-06	0.000185991	gene_sp10000040.1;gene_sp10000650.1;gene_sp10003900.1;gene_sp10006320.1;gene_sp10006580.1;gene_sp10011690.1;gene_sp10014790.1;gene_sp10014850.1;gene_sp10021110.1;gene_sp10024940.1;gene_sp10029410.1;gene_sp10029550.1;gene_sp10029790.1;gene_sp10037520.1;gene_sp10037530.1;gene_sp10037540.1;gene_sp10037550.1;gene_sp10037600.1;gene_sp10039070.1;gene_sp10040560.1;gene_sp10041060.1;gene_sp10047590.1;gen…
GO:0051179	localization	BP	2.42202e-06	0.000230697	gene_sp10000160.1;gene_sp10000740.1;gene_sp10001590.1;gene_sp10001880.1;gene_sp10003340.1;gene_sp10003450.1;gene_sp10003560.1;gene_sp10003600.1;gene_sp10003910.1;gene_sp10004440.1;gene_sp10004890.1;gene_sp10006900.1;gene_sp10007540.1;gene_sp10007550.1;gene_sp10008070.1;gene_sp10010530.1;gene_sp10010560.1;gene_sp10011540.1;gene_sp10011950.1;gene_sp10012910.1;gene_sp10013070.1;gene_sp10013390.1;gen…
GO:0003824	catalytic activity	MF	5.97566e-05	0.00657323	gene_sp10000160.1;gene_sp10000220.1;gene_sp10000310.1;gene_sp10000970.1;gene_sp10001490.1;gene_sp10001570.1;gene_sp10001900.1;gene_sp10001910.1;gene_sp10001920.1;gene_sp10002270.1;gene_sp10002710.1;gene_sp10003020.1;gene_sp10003190.1;gene_sp10003540.1;gene_sp10003660.1;gene_sp10003710.1;gene_sp10004040.1;gene_sp10004140.1;gene_sp10004290.1;gene_sp10004440.1;gene_sp10004490.1;gene_sp10004520.1;gen…
GO:0000981	RNA polymerase II transcription factor activity, sequence-specific DNA binding	MF	0.000167349	0.0147267	gene_sp10003870.1;gene_sp10005700.1;gene_sp10008370.1;gene_sp10008490.1;gene_sp10008800.1;gene_sp10012450.1;gene_sp10018760.1;gene_sp10020590.1;gene_sp10023200.1;gene_sp10023660.1;gene_sp10027850.1;gene_sp10032130.1;gene_sp10036460.1;gene_sp10039840.1;gene_sp10046100.1;gene_sp10050350.1;gene_sp10050740.1;gene_sp10055630.1;gene_sp10058910.1;gene_sp10060310.1;gene_sp10062720.1;gene_sp10062830.1;gen…
GO:0034599	cellular response to oxidative stress	BP	0.000240611	0.0183345	gene_sp10035810.1;gene_sp10064860.1;gene_sp10064920.1;gene_sp10066850.1;gene_sp10068010.1;gene_sp10068070.1
GO:0070887	cellular response to chemical stimulus	BP	0.000240611	0.0183345	gene_sp10035810.1;gene_sp10064860.1;gene_sp10064920.1;gene_sp10066850.1;gene_sp10068010.1;gene_sp10068070.1
GO:0016657	oxidoreductase activity, acting on NAD(P)H, nitrogenous group as acceptor	MF	0.000397389	0.0276557	gene_sp10064860.1;gene_sp10064920.1;gene_sp10066850.1;gene_sp10068010.1;gene_sp10068070.1
GO:0050662	coenzyme binding	MF	0.000439977	0.0276557	gene_sp10007000.1;gene_sp10007060.1;gene_sp10009880.1;gene_sp10010740.1;gene_sp10012720.1;gene_sp10012930.1;gene_sp10013950.1;gene_sp10014060.1;gene_sp10017260.1;gene_sp10017540.1;gene_sp10018820.1;gene_sp10020060.1;gene_sp10020070.1;gene_sp10022470.1;gene_sp10023950.1;gene_sp10024140.1;gene_sp10025290.1;gene_sp10028280.1;gene_sp10035220.1;gene_sp10035320.1;gene_sp10039120.1;gene_sp10039890.1;gen…
GO:0001071	nucleic acid binding transcription factor activity	MF	0.00219867	0.107491	gene_sp10003400.1;gene_sp10003870.1;gene_sp10005700.1;gene_sp10008370.1;gene_sp10008490.1;gene_sp10008800.1;gene_sp10012450.1;gene_sp10018760.1;gene_sp10020590.1;gene_sp10023200.1;gene_sp10023660.1;gene_sp10027850.1;gene_sp10029840.1;gene_sp10032130.1;gene_sp10033390.1;gene_sp10036460.1;gene_sp10036880.1;gene_sp10038630.1;gene_sp10039840.1;gene_sp10046100.1;gene_sp10048510.1;gene_sp10050350.1;gen…
GO:0003700	transcription factor activity, sequence-specific DNA binding	MF	0.00219867	0.107491	gene_sp10003400.1;gene_sp10003870.1;gene_sp10005700.1;gene_sp10008370.1;gene_sp10008490.1;gene_sp10008800.1;gene_sp10012450.1;gene_sp10018760.1;gene_sp10020590.1;gene_sp10023200.1;gene_sp10023660.1;gene_sp10027850.1;gene_sp10029840.1;gene_sp10032130.1;gene_sp10033390.1;gene_sp10036460.1;gene_sp10036880.1;gene_sp10038630.1;gene_sp10039840.1;gene_sp10046100.1;gene_sp10048510.1;gene_sp10050350.1;gen…
GO:0048037	cofactor binding	MF	0.00344649	0.147664	gene_sp10001240.1;gene_sp10007000.1;gene_sp10007060.1;gene_sp10009880.1;gene_sp10010740.1;gene_sp10010960.1;gene_sp10012720.1;gene_sp10012930.1;gene_sp10013950.1;gene_sp10014060.1;gene_sp10015690.1;gene_sp10017260.1;gene_sp10017540.1;gene_sp10018820.1;gene_sp10020060.1;gene_sp10020070.1;gene_sp10022470.1;gene_sp10023950.1;gene_sp10024140.1;gene_sp10025290.1;gene_sp10028280.1;gene_sp10031910.1;gen…
GO:0044699	single-organism process	BP	0.00452246	0.250475	gene_sp10000160.1;gene_sp10000220.1;gene_sp10000740.1;gene_sp10000970.1;gene_sp10001490.1;gene_sp10001590.1;gene_sp10001740.1;gene_sp10001880.1;gene_sp10002100.1;gene_sp10002710.1;gene_sp10003020.1;gene_sp10003190.1;gene_sp10003340.1;gene_sp10003450.1;gene_sp10003560.1;gene_sp10003600.1;gene_sp10003660.1;gene_sp10003710.1;gene_sp10003910.1;gene_sp10004290.1;gene_sp10004440.1;gene_sp10004520.1;gen…
GO:0016616	oxidoreductase activity, acting on the CH-OH group of donors, NAD or NADP as acceptor	MF	0.00458304	0.147664	gene_sp10006850.1;gene_sp10007000.1;gene_sp10010740.1;gene_sp10016850.1;gene_sp10017540.1;gene_sp10018560.1;gene_sp10018820.1;gene_sp10027070.1;gene_sp10028280.1;gene_sp10046070.1;gene_sp10048410.1;gene_sp10048890.1;gene_sp10049930.1;gene_sp10054550.1;gene_sp10057320.1;gene_sp10058380.1;gene_sp10058960.1;gene_sp10060970.1
GO:0000723	telomere maintenance	BP	0.00460191	0.250475	gene_sp10004520.1;gene_sp10005670.1;gene_sp10022330.1;gene_sp10052310.1;gene_sp10052850.1
GO:0032200	telomere organization	BP	0.00460191	0.250475	gene_sp10004520.1;gene_sp10005670.1;gene_sp10022330.1;gene_sp10052310.1;gene_sp10052850.1
GO:0060249	anatomical structure homeostasis	BP	0.00460191	0.250475	gene_sp10004520.1;gene_sp10005670.1;gene_sp10022330.1;gene_sp10052310.1;gene_sp10052850.1
GO:0005342	organic acid transmembrane transporter activity	MF	0.00503401	0.147664	gene_sp10011540.1;gene_sp10044700.1;gene_sp10045840.1;gene_sp10047760.1;gene_sp10052610.1;gene_sp10054780.1;gene_sp10062600.1
GO:0008514	organic anion transmembrane transporter activity	MF	0.00503401	0.147664	gene_sp10011540.1;gene_sp10044700.1;gene_sp10045840.1;gene_sp10047760.1;gene_sp10052610.1;gene_sp10054780.1;gene_sp10062600.1
GO:0015171	amino acid transmembrane transporter activity	MF	0.00503401	0.147664	gene_sp10011540.1;gene_sp10044700.1;gene_sp10045840.1;gene_sp10047760.1;gene_sp10052610.1;gene_sp10054780.1;gene_sp10062600.1
GO:0046943	carboxylic acid transmembrane transporter activity	MF	0.00503401	0.147664	gene_sp10011540.1;gene_sp10044700.1;gene_sp10045840.1;gene_sp10047760.1;gene_sp10052610.1;gene_sp10054780.1;gene_sp10062600.1
GO:0071705	nitrogen compound transport	BP	0.00698409	0.354792	gene_sp10011540.1;gene_sp10012910.1;gene_sp10017370.1;gene_sp10044700.1;gene_sp10045840.1;gene_sp10047760.1;gene_sp10052610.1;gene_sp10054780.1;gene_sp10056060.1;gene_sp10060360.1;gene_sp10062600.1;gene_sp10066110.1
GO:0016614	oxidoreductase activity, acting on CH-OH group of donors	MF	0.00719748	0.197931	gene_sp10006850.1;gene_sp10007000.1;gene_sp10010740.1;gene_sp10016850.1;gene_sp10017540.1;gene_sp10018560.1;gene_sp10018820.1;gene_sp10022470.1;gene_sp10027070.1;gene_sp10028280.1;gene_sp10046070.1;gene_sp10048410.1;gene_sp10048890.1;gene_sp10049930.1;gene_sp10054550.1;gene_sp10055980.1;gene_sp10057320.1;gene_sp10058380.1;gene_sp10058960.1;gene_sp10060970.1
GO:0016641	oxidoreductase activity, acting on the CH-NH2 group of donors, oxygen as acceptor	MF	0.00896083	0.223868	gene_sp10023950.1;gene_sp10036260.1;gene_sp10039780.1;gene_sp10045880.1;gene_sp10057850.1;gene_sp10059930.1;gene_sp10068110.1
GO:0016638	oxidoreductase activity, acting on the CH-NH2 group of donors	MF	0.00915822	0.223868	gene_sp10023950.1;gene_sp10036260.1;gene_sp10039780.1;gene_sp10045880.1;gene_sp10054440.1;gene_sp10057850.1;gene_sp10059930.1;gene_sp10068110.1
GO:0042221	response to chemical	BP	0.00989797	0.471391	gene_sp10035810.1;gene_sp10064860.1;gene_sp10064920.1;gene_sp10066850.1;gene_sp10068010.1;gene_sp10068070.1
GO:0046914	transition metal ion binding	MF	0.010166	0.228756	gene_sp10000650.1;gene_sp10003400.1;gene_sp10003870.1;gene_sp10005700.1;gene_sp10007140.1;gene_sp10008370.1;gene_sp10008490.1;gene_sp10008800.1;gene_sp10010260.1;gene_sp10012450.1;gene_sp10014790.1;gene_sp10017690.1;gene_sp10018760.1;gene_sp10019060.1;gene_sp10019660.1;gene_sp10020590.1;gene_sp10021270.1;gene_sp10023200.1;gene_sp10023660.1;gene_sp10023750.1;gene_sp10024710.1;gene_sp10027890.1;gen…
GO:0008236	serine-type peptidase activity	MF	0.0109179	0.228756	gene_sp10007420.1;gene_sp10016560.1;gene_sp10023500.1;gene_sp10031460.1;gene_sp10035430.1;gene_sp10050560.1;gene_sp10053950.1;gene_sp10057280.1;gene_sp10058120.1;gene_sp10062610.1;gene_sp10063700.1
GO:0017171	serine hydrolase activity	MF	0.0109179	0.228756	gene_sp10007420.1;gene_sp10016560.1;gene_sp10023500.1;gene_sp10031460.1;gene_sp10035430.1;gene_sp10050560.1;gene_sp10053950.1;gene_sp10057280.1;gene_sp10058120.1;gene_sp10062610.1;gene_sp10063700.1
GO:0042592	homeostatic process	BP	0.0112366	0.503666	gene_sp10004520.1;gene_sp10005660.1;gene_sp10005670.1;gene_sp10007060.1;gene_sp10017550.1;gene_sp10022330.1;gene_sp10026540.1;gene_sp10041350.1;gene_sp10042370.1;gene_sp10052310.1;gene_sp10052850.1;gene_sp10053410.1;gene_sp10054900.1;gene_sp10059680.1;gene_sp10068500.1
GO:0003333	amino acid transmembrane transport	BP	0.0140885	0.565023	gene_sp10011540.1;gene_sp10044700.1;gene_sp10045840.1;gene_sp10047760.1;gene_sp10052610.1;gene_sp10054780.1;gene_sp10062600.1
GO:0006865	amino acid transport	BP	0.0140885	0.565023	gene_sp10011540.1;gene_sp10044700.1;gene_sp10045840.1;gene_sp10047760.1;gene_sp10052610.1;gene_sp10054780.1;gene_sp10062600.1
GO:0006979	response to oxidative stress	BP	0.0170658	0.650206	gene_sp10005150.1;gene_sp10035810.1;gene_sp10062680.1;gene_sp10064860.1;gene_sp10064920.1;gene_sp10066850.1;gene_sp10068010.1;gene_sp10068070.1
GO:0008270	zinc ion binding	MF	0.021913	0.41693	gene_sp10000650.1;gene_sp10003400.1;gene_sp10003870.1;gene_sp10005700.1;gene_sp10008370.1;gene_sp10008490.1;gene_sp10008800.1;gene_sp10012450.1;gene_sp10014790.1;gene_sp10017690.1;gene_sp10018760.1;gene_sp10019060.1;gene_sp10019660.1;gene_sp10020590.1;gene_sp10023200.1;gene_sp10023660.1;gene_sp10023750.1;gene_sp10024710.1;gene_sp10027890.1;gene_sp10029920.1;gene_sp10032130.1;gene_sp10032940.1;gen…
GO:0010181	FMN binding	MF	0.0227416	0.41693	gene_sp10014060.1;gene_sp10017260.1;gene_sp10039120.1;gene_sp10039890.1;gene_sp10059930.1;gene_sp10065820.1;gene_sp10068110.1
GO:0016651	oxidoreductase activity, acting on NAD(P)H	MF	0.0227416	0.41693	gene_sp10007060.1;gene_sp10064860.1;gene_sp10064920.1;gene_sp10066850.1;gene_sp10067690.1;gene_sp10068010.1;gene_sp10068070.1
GO:0050661	NADP binding	MF	0.0238913	0.420486	gene_sp10007060.1;gene_sp10012720.1;gene_sp10047630.1;gene_sp10050440.1;gene_sp10058510.1;gene_sp10060000.1
GO:1903825	organic acid transmembrane transport	BP	0.0240472	0.872569	gene_sp10011540.1;gene_sp10044700.1;gene_sp10045840.1;gene_sp10047760.1;gene_sp10052610.1;gene_sp10054780.1;gene_sp10062600.1
GO:0045454	cell redox homeostasis	BP	0.0290359	1	gene_sp10005660.1;gene_sp10007060.1;gene_sp10017550.1;gene_sp10026540.1;gene_sp10041350.1;gene_sp10042370.1;gene_sp10053410.1;gene_sp10054900.1;gene_sp10059680.1;gene_sp10068500.1
GO:0008519	ammonium transmembrane transporter activity	MF	0.030852	0.522112	gene_sp10012910.1;gene_sp10017370.1;gene_sp10066110.1
GO:0022891	substrate-specific transmembrane transporter activity	MF	0.0327913	0.534377	gene_sp10001570.1;gene_sp10003560.1;gene_sp10006900.1;gene_sp10007540.1;gene_sp10011540.1;gene_sp10011950.1;gene_sp10012910.1;gene_sp10017370.1;gene_sp10021810.1;gene_sp10024360.1;gene_sp10025530.1;gene_sp10027000.1;gene_sp10038670.1;gene_sp10041940.1;gene_sp10043430.1;gene_sp10044700.1;gene_sp10045840.1;gene_sp10047760.1;gene_sp10052610.1;gene_sp10053700.1;gene_sp10054780.1;gene_sp10056060.1;gen…
GO:0005507	copper ion binding	MF	0.0366888	0.569378	gene_sp10010260.1;gene_sp10036260.1;gene_sp10039780.1;gene_sp10045880.1;gene_sp10055040.1;gene_sp10057850.1
GO:0046872	metal ion binding	MF	0.0377611	0.569378	gene_sp10000650.1;gene_sp10003400.1;gene_sp10003870.1;gene_sp10005700.1;gene_sp10007140.1;gene_sp10008370.1;gene_sp10008490.1;gene_sp10008800.1;gene_sp10009880.1;gene_sp10010260.1;gene_sp10012450.1;gene_sp10014790.1;gene_sp10017440.1;gene_sp10017690.1;gene_sp10018610.1;gene_sp10018760.1;gene_sp10019060.1;gene_sp10019660.1;gene_sp10020590.1;gene_sp10021270.1;gene_sp10022680.1;gene_sp10023200.1;gen…
GO:0098656	anion transmembrane transport	BP	0.0379424	1	gene_sp10011540.1;gene_sp10044700.1;gene_sp10045840.1;gene_sp10047760.1;gene_sp10052610.1;gene_sp10054780.1;gene_sp10062600.1
GO:0008061	chitin binding	MF	0.0388212	0.569378	gene_sp10000190.1;gene_sp10000200.1;gene_sp10039290.1;gene_sp10065320.1
GO:0004733	pyridoxamine-phosphate oxidase activity	MF	0.0437793	0.621384	gene_sp10059930.1;gene_sp10068110.1
GO:0009055	electron carrier activity	MF	0.0466912	0.642004	gene_sp10001570.1;gene_sp10008140.1;gene_sp10017550.1;gene_sp10022060.1;gene_sp10026540.1;gene_sp10037890.1;gene_sp10053410.1
GO:0050660	flavin adenine dinucleotide binding	MF	0.0482978	0.643971	gene_sp10007060.1;gene_sp10012930.1;gene_sp10013950.1;gene_sp10022470.1;gene_sp10023950.1;gene_sp10025290.1;gene_sp10047630.1;gene_sp10050440.1;gene_sp10052200.1;gene_sp10055980.1;gene_sp10058510.1;gene_sp10060000.1;gene_sp10061180.1
GO:0015696	ammonium transport	BP	0.0507026	1	gene_sp10012910.1;gene_sp10017370.1;gene_sp10066110.1
GO:0033108	mitochondrial respiratory chain complex assembly	BP	0.0507026	1	gene_sp10009730.1;gene_sp10031950.1;gene_sp10038040.1
GO:0015075	ion transmembrane transporter activity	MF	0.0549214	0.667531	gene_sp10001570.1;gene_sp10003560.1;gene_sp10006900.1;gene_sp10007540.1;gene_sp10011540.1;gene_sp10011950.1;gene_sp10012910.1;gene_sp10017370.1;gene_sp10021810.1;gene_sp10024360.1;gene_sp10025530.1;gene_sp10027000.1;gene_sp10038670.1;gene_sp10041940.1;gene_sp10043430.1;gene_sp10044700.1;gene_sp10045840.1;gene_sp10047760.1;gene_sp10052610.1;gene_sp10053700.1;gene_sp10054780.1;gene_sp10057030.1;gen…
GO:0043169	cation binding	MF	0.0561927	0.667531	gene_sp10000650.1;gene_sp10003400.1;gene_sp10003870.1;gene_sp10005700.1;gene_sp10007140.1;gene_sp10008370.1;gene_sp10008490.1;gene_sp10008800.1;gene_sp10009880.1;gene_sp10010260.1;gene_sp10012450.1;gene_sp10014790.1;gene_sp10017440.1;gene_sp10017690.1;gene_sp10018610.1;gene_sp10018760.1;gene_sp10019060.1;gene_sp10019660.1;gene_sp10020590.1;gene_sp10021270.1;gene_sp10022680.1;gene_sp10023200.1;gen…
GO:0006144	purine nucleobase metabolic process	BP	0.0624767	1	gene_sp10031260.1;gene_sp10052410.1
GO:0006488	dolichol-linked oligosaccharide biosynthetic process	BP	0.0624767	1	gene_sp10000220.1;gene_sp10047540.1
GO:0006490	oligosaccharide-lipid intermediate biosynthetic process	BP	0.0624767	1	gene_sp10000220.1;gene_sp10047540.1
GO:0008614	pyridoxine metabolic process	BP	0.0624767	1	gene_sp10059930.1;gene_sp10068110.1
GO:0008615	pyridoxine biosynthetic process	BP	0.0624767	1	gene_sp10059930.1;gene_sp10068110.1
GO:0009226	nucleotide-sugar biosynthetic process	BP	0.0624767	1	gene_sp10040730.1;gene_sp10062540.1
GO:0009298	GDP-mannose biosynthetic process	BP	0.0624767	1	gene_sp10040730.1;gene_sp10062540.1
GO:0032958	inositol phosphate biosynthetic process	BP	0.0624767	1	gene_sp10036250.1;gene_sp10047920.1
GO:0043647	inositol phosphate metabolic process	BP	0.0624767	1	gene_sp10036250.1;gene_sp10047920.1
GO:0004499	N,N-dimethylaniline monooxygenase activity	MF	0.0650282	0.667531	gene_sp10047630.1;gene_sp10050440.1;gene_sp10058510.1;gene_sp10060000.1
GO:0008131	primary amine oxidase activity	MF	0.0650282	0.667531	gene_sp10036260.1;gene_sp10039780.1;gene_sp10045880.1;gene_sp10057850.1
GO:0015036	disulfide oxidoreductase activity	MF	0.0650282	0.667531	gene_sp10007060.1;gene_sp10017550.1;gene_sp10026540.1;gene_sp10053410.1
GO:0015399	primary active transmembrane transporter activity	MF	0.0684909	0.667531	gene_sp10004440.1;gene_sp10004890.1;gene_sp10013470.1;gene_sp10021650.1;gene_sp10022400.1;gene_sp10023510.1;gene_sp10033330.1;gene_sp10037570.1;gene_sp10058330.1;gene_sp10059340.1;gene_sp10066380.1;gene_sp10067830.1
GO:0015405	P-P-bond-hydrolysis-driven transmembrane transporter activity	MF	0.0684909	0.667531	gene_sp10004440.1;gene_sp10004890.1;gene_sp10013470.1;gene_sp10021650.1;gene_sp10022400.1;gene_sp10023510.1;gene_sp10033330.1;gene_sp10037570.1;gene_sp10058330.1;gene_sp10059340.1;gene_sp10066380.1;gene_sp10067830.1
GO:0042626	ATPase activity, coupled to transmembrane movement of substances	MF	0.0684909	0.667531	gene_sp10004440.1;gene_sp10004890.1;gene_sp10013470.1;gene_sp10021650.1;gene_sp10022400.1;gene_sp10023510.1;gene_sp10033330.1;gene_sp10037570.1;gene_sp10058330.1;gene_sp10059340.1;gene_sp10066380.1;gene_sp10067830.1
GO:0005984	disaccharide metabolic process	BP	0.0703846	1	gene_sp10042640.1;gene_sp10059010.1;gene_sp10064780.1;gene_sp10067930.1
GO:0005991	trehalose metabolic process	BP	0.0703846	1	gene_sp10042640.1;gene_sp10059010.1;gene_sp10064780.1;gene_sp10067930.1
GO:0006749	glutathione metabolic process	BP	0.0703846	1	gene_sp10002600.1;gene_sp10007060.1;gene_sp10018730.1;gene_sp10058370.1
GO:0022892	substrate-specific transporter activity	MF	0.0714184	0.667531	gene_sp10001570.1;gene_sp10003560.1;gene_sp10006900.1;gene_sp10007540.1;gene_sp10011540.1;gene_sp10011950.1;gene_sp10012910.1;gene_sp10017370.1;gene_sp10021810.1;gene_sp10024360.1;gene_sp10025530.1;gene_sp10027000.1;gene_sp10034960.1;gene_sp10038670.1;gene_sp10041940.1;gene_sp10043430.1;gene_sp10044700.1;gene_sp10045840.1;gene_sp10047760.1;gene_sp10052610.1;gene_sp10053700.1;gene_sp10054780.1;gen…
GO:0016667	oxidoreductase activity, acting on a sulfur group of donors	MF	0.0734269	0.667531	gene_sp10007060.1;gene_sp10008160.1;gene_sp10017550.1;gene_sp10022880.1;gene_sp10026540.1;gene_sp10053410.1
GO:0015849	organic acid transport	BP	0.0790776	1	gene_sp10011540.1;gene_sp10044700.1;gene_sp10045840.1;gene_sp10047760.1;gene_sp10052610.1;gene_sp10054780.1;gene_sp10062600.1
GO:0046942	carboxylic acid transport	BP	0.0790776	1	gene_sp10011540.1;gene_sp10044700.1;gene_sp10045840.1;gene_sp10047760.1;gene_sp10052610.1;gene_sp10054780.1;gene_sp10062600.1
GO:0016820	hydrolase activity, acting on acid anhydrides, catalyzing transmembrane movement of substances	MF	0.081883	0.667531	gene_sp10004440.1;gene_sp10004890.1;gene_sp10013470.1;gene_sp10021650.1;gene_sp10022400.1;gene_sp10023510.1;gene_sp10033330.1;gene_sp10037570.1;gene_sp10058330.1;gene_sp10059340.1;gene_sp10066380.1;gene_sp10067830.1
GO:0016810	hydrolase activity, acting on carbon-nitrogen (but not peptide) bonds	MF	0.0822288	0.667531	gene_sp10001900.1;gene_sp10001910.1;gene_sp10001920.1;gene_sp10002270.1;gene_sp10004040.1;gene_sp10016540.1;gene_sp10023940.1;gene_sp10032480.1;gene_sp10039870.1;gene_sp10047490.1;gene_sp10052410.1;gene_sp10052630.1;gene_sp10058900.1;gene_sp10058940.1;gene_sp10064800.1;gene_sp10066590.1
GO:0008509	anion transmembrane transporter activity	MF	0.0825175	0.667531	gene_sp10011540.1;gene_sp10044700.1;gene_sp10045840.1;gene_sp10047760.1;gene_sp10052610.1;gene_sp10054780.1;gene_sp10062600.1
GO:0051287	NAD binding	MF	0.0826132	0.667531	gene_sp10007000.1;gene_sp10010740.1;gene_sp10017540.1;gene_sp10018820.1;gene_sp10028280.1;gene_sp10035220.1;gene_sp10035320.1;gene_sp10046070.1;gene_sp10048410.1;gene_sp10048890.1;gene_sp10058380.1;gene_sp10058960.1;gene_sp10060970.1
GO:0006259	DNA metabolic process	BP	0.0858939	1	gene_sp10000040.1;gene_sp10000650.1;gene_sp10003020.1;gene_sp10003900.1;gene_sp10004520.1;gene_sp10005220.1;gene_sp10005670.1;gene_sp10006320.1;gene_sp10006580.1;gene_sp10007970.1;gene_sp10008120.1;gene_sp10008880.1;gene_sp10009330.1;gene_sp10011690.1;gene_sp10014790.1;gene_sp10014850.1;gene_sp10018110.1;gene_sp10019280.1;gene_sp10020090.1;gene_sp10021110.1;gene_sp10022330.1;gene_sp10024540.1;gen…
GO:0019725	cellular homeostasis	BP	0.0900007	1	gene_sp10005660.1;gene_sp10007060.1;gene_sp10017550.1;gene_sp10026540.1;gene_sp10041350.1;gene_sp10042370.1;gene_sp10053410.1;gene_sp10054900.1;gene_sp10059680.1;gene_sp10068500.1
GO:0000276	mitochondrial proton-transporting ATP synthase complex, coupling factor F(o)	CC	0.0937464	1	gene_sp10007540.1;gene_sp10057030.1;gene_sp10067360.1;gene_sp10068580.1
GO:0016709	oxidoreductase activity, acting on paired donors, with incorporation or reduction of molecular oxygen, NAD(P)H as one donor, and incorporation of one atom of oxygen	MF	0.0982119	0.667531	gene_sp10047630.1;gene_sp10050440.1;gene_sp10058510.1;gene_sp10060000.1
GO:0048038	quinone binding	MF	0.0982119	0.667531	gene_sp10036260.1;gene_sp10039780.1;gene_sp10045880.1;gene_sp10057850.1
GO:0004488	methylenetetrahydrofolate dehydrogenase (NADP+) activity	MF	0.113051	0.667531	gene_sp10022610.1;gene_sp10034360.1
GO:0004556	alpha-amylase activity	MF	0.113051	0.667531	gene_sp10018610.1;gene_sp10043720.1
GO:0004620	phospholipase activity	MF	0.113051	0.667531	gene_sp10050560.1;gene_sp10057710.1
GO:0005338	nucleotide-sugar transmembrane transporter activity	MF	0.113051	0.667531	gene_sp10056060.1;gene_sp10060360.1
GO:0005457	GDP-fucose transmembrane transporter activity	MF	0.113051	0.667531	gene_sp10056060.1;gene_sp10060360.1
GO:0008242	omega peptidase activity	MF	0.113051	0.667531	gene_sp10018730.1;gene_sp10058370.1
GO:0015215	nucleotide transmembrane transporter activity	MF	0.113051	0.667531	gene_sp10056060.1;gene_sp10060360.1
GO:0015605	organophosphate ester transmembrane transporter activity	MF	0.113051	0.667531	gene_sp10056060.1;gene_sp10060360.1
GO:0016160	amylase activity	MF	0.113051	0.667531	gene_sp10018610.1;gene_sp10043720.1
GO:0036080	purine nucleotide-sugar transmembrane transporter activity	MF	0.113051	0.667531	gene_sp10056060.1;gene_sp10060360.1
GO:0036374	glutathione hydrolase activity	MF	0.113051	0.667531	gene_sp10018730.1;gene_sp10058370.1
GO:1901677	phosphate transmembrane transporter activity	MF	0.113051	0.667531	gene_sp10056060.1;gene_sp10060360.1
GO:0008238	exopeptidase activity	MF	0.115604	0.667531	gene_sp10016560.1;gene_sp10018730.1;gene_sp10027890.1;gene_sp10031460.1;gene_sp10058370.1
GO:0071949	FAD binding	MF	0.115604	0.667531	gene_sp10012930.1;gene_sp10013950.1;gene_sp10023950.1;gene_sp10052200.1;gene_sp10061180.1
GO:0065008	regulation of biological quality	BP	0.121432	1	gene_sp10004520.1;gene_sp10005660.1;gene_sp10005670.1;gene_sp10007060.1;gene_sp10017550.1;gene_sp10022330.1;gene_sp10026540.1;gene_sp10036720.1;gene_sp10041350.1;gene_sp10042370.1;gene_sp10052310.1;gene_sp10052850.1;gene_sp10053410.1;gene_sp10054900.1;gene_sp10059680.1;gene_sp10068500.1
GO:0005975	carbohydrate metabolic process	BP	0.121826	1	gene_sp10000190.1;gene_sp10000200.1;gene_sp10000220.1;gene_sp10000310.1;gene_sp10001900.1;gene_sp10001910.1;gene_sp10002270.1;gene_sp10005060.1;gene_sp10007000.1;gene_sp10008600.1;gene_sp10009310.1;gene_sp10014220.1;gene_sp10018430.1;gene_sp10018610.1;gene_sp10018650.1;gene_sp10018700.1;gene_sp10020500.1;gene_sp10021880.1;gene_sp10022110.1;gene_sp10022680.1;gene_sp10029290.1;gene_sp10031740.1;gen…
GO:0043492	ATPase activity, coupled to movement of substances	MF	0.131255	0.667531	gene_sp10004440.1;gene_sp10004890.1;gene_sp10013470.1;gene_sp10021650.1;gene_sp10022400.1;gene_sp10023510.1;gene_sp10033330.1;gene_sp10037570.1;gene_sp10058330.1;gene_sp10059340.1;gene_sp10066380.1;gene_sp10067830.1
GO:0022890	inorganic cation transmembrane transporter activity	MF	0.134558	0.667531	gene_sp10001570.1;gene_sp10003560.1;gene_sp10007540.1;gene_sp10011950.1;gene_sp10012910.1;gene_sp10017370.1;gene_sp10024360.1;gene_sp10025530.1;gene_sp10027000.1;gene_sp10038670.1;gene_sp10041940.1;gene_sp10043430.1;gene_sp10053700.1;gene_sp10057030.1;gene_sp10066110.1;gene_sp10067360.1;gene_sp10068580.1
GO:0004616	phosphogluconate dehydrogenase (decarboxylating) activity	MF	0.1376	0.667531	gene_sp10006850.1;gene_sp10016850.1;gene_sp10048410.1;gene_sp10048890.1
GO:0005753	mitochondrial proton-transporting ATP synthase complex	CC	0.138507	1	gene_sp10007540.1;gene_sp10057030.1;gene_sp10067360.1;gene_sp10068580.1
GO:0045263	proton-transporting ATP synthase complex, coupling factor F(o)	CC	0.138507	1	gene_sp10007540.1;gene_sp10057030.1;gene_sp10067360.1;gene_sp10068580.1
GO:0005742	mitochondrial outer membrane translocase complex	CC	0.139738	1	gene_sp10017320.1;gene_sp10066060.1
GO:0031931	TORC1 complex	CC	0.139738	1	gene_sp10001740.1;gene_sp10028560.1
GO:0038201	TOR complex	CC	0.139738	1	gene_sp10001740.1;gene_sp10028560.1
GO:0008324	cation transmembrane transporter activity	MF	0.142267	0.667531	gene_sp10001570.1;gene_sp10003560.1;gene_sp10007540.1;gene_sp10011950.1;gene_sp10012910.1;gene_sp10017370.1;gene_sp10021810.1;gene_sp10024360.1;gene_sp10025530.1;gene_sp10027000.1;gene_sp10038670.1;gene_sp10041940.1;gene_sp10043430.1;gene_sp10053700.1;gene_sp10057030.1;gene_sp10060260.1;gene_sp10066110.1;gene_sp10067360.1;gene_sp10068580.1
GO:0004040	amidase activity	MF	0.1503	0.667531	gene_sp10001920.1;gene_sp10016540.1;gene_sp10032480.1;gene_sp10058900.1;gene_sp10064800.1
GO:0016758	transferase activity, transferring hexosyl groups	MF	0.153517	0.667531	gene_sp10015410.1;gene_sp10029290.1;gene_sp10031740.1;gene_sp10034330.1;gene_sp10036560.1;gene_sp10038140.1;gene_sp10039280.1;gene_sp10044290.1;gene_sp10046900.1;gene_sp10050330.1;gene_sp10061940.1
GO:0005992	trehalose biosynthetic process	BP	0.15625	1	gene_sp10064780.1;gene_sp10067930.1
GO:0006536	glutamate metabolic process	BP	0.15625	1	gene_sp10054440.1;gene_sp10061440.1
GO:0006751	glutathione catabolic process	BP	0.15625	1	gene_sp10018730.1;gene_sp10058370.1
GO:0006801	superoxide metabolic process	BP	0.15625	1	gene_sp10053590.1;gene_sp10064420.1
GO:0006862	nucleotide transport	BP	0.15625	1	gene_sp10056060.1;gene_sp10060360.1
GO:0009225	nucleotide-sugar metabolic process	BP	0.15625	1	gene_sp10040730.1;gene_sp10062540.1
GO:0009312	oligosaccharide biosynthetic process	BP	0.15625	1	gene_sp10064780.1;gene_sp10067930.1
GO:0015780	nucleotide-sugar transport	BP	0.15625	1	gene_sp10056060.1;gene_sp10060360.1
GO:0015783	GDP-fucose transport	BP	0.15625	1	gene_sp10056060.1;gene_sp10060360.1
GO:0017004	cytochrome complex assembly	BP	0.15625	1	gene_sp10031950.1;gene_sp10038040.1
GO:0017062	respiratory chain complex III assembly	BP	0.15625	1	gene_sp10031950.1;gene_sp10038040.1
GO:0019673	GDP-mannose metabolic process	BP	0.15625	1	gene_sp10040730.1;gene_sp10062540.1
GO:0034551	mitochondrial respiratory chain complex III assembly	BP	0.15625	1	gene_sp10031950.1;gene_sp10038040.1
GO:0036079	purine nucleotide-sugar transport	BP	0.15625	1	gene_sp10056060.1;gene_sp10060360.1
GO:0036085	GDP-fucose import into Golgi lumen	BP	0.15625	1	gene_sp10056060.1;gene_sp10060360.1
GO:0043171	peptide catabolic process	BP	0.15625	1	gene_sp10018730.1;gene_sp10058370.1
GO:0046173	polyol biosynthetic process	BP	0.15625	1	gene_sp10036250.1;gene_sp10047920.1
GO:0046351	disaccharide biosynthetic process	BP	0.15625	1	gene_sp10064780.1;gene_sp10067930.1
GO:0072530	purine-containing compound transmembrane transport	BP	0.15625	1	gene_sp10056060.1;gene_sp10060360.1
GO:0072593	reactive oxygen species metabolic process	BP	0.15625	1	gene_sp10053590.1;gene_sp10064420.1
GO:0090480	purine nucleotide-sugar transmembrane transport	BP	0.15625	1	gene_sp10056060.1;gene_sp10060360.1
GO:0097033	mitochondrial respiratory chain complex III biogenesis	BP	0.15625	1	gene_sp10031950.1;gene_sp10038040.1
GO:1901679	nucleotide transmembrane transport	BP	0.15625	1	gene_sp10056060.1;gene_sp10060360.1
GO:0003678	DNA helicase activity	MF	0.156284	0.667531	gene_sp10003020.1;gene_sp10004520.1;gene_sp10005670.1;gene_sp10022330.1;gene_sp10041160.1;gene_sp10052850.1
GO:0015035	protein disulfide oxidoreductase activity	MF	0.164292	0.667531	gene_sp10017550.1;gene_sp10026540.1;gene_sp10053410.1
GO:1901617	organic hydroxy compound biosynthetic process	BP	0.165551	1	gene_sp10036250.1;gene_sp10047920.1;gene_sp10059930.1;gene_sp10068110.1
GO:0022804	active transmembrane transporter activity	MF	0.167295	0.667531	gene_sp10003560.1;gene_sp10004440.1;gene_sp10004890.1;gene_sp10013470.1;gene_sp10021650.1;gene_sp10022400.1;gene_sp10023510.1;gene_sp10033330.1;gene_sp10037570.1;gene_sp10058330.1;gene_sp10059340.1;gene_sp10066380.1;gene_sp10067830.1
GO:0019751	polyol metabolic process	BP	0.16936	1	gene_sp10022110.1;gene_sp10036250.1;gene_sp10047920.1
GO:0046873	metal ion transmembrane transporter activity	MF	0.186902	0.667531	gene_sp10011950.1;gene_sp10024360.1;gene_sp10025530.1;gene_sp10027000.1;gene_sp10038670.1;gene_sp10041940.1;gene_sp10043430.1;gene_sp10053700.1
GO:0016209	antioxidant activity	MF	0.188736	0.667531	gene_sp10005150.1;gene_sp10007060.1;gene_sp10022880.1;gene_sp10062680.1;gene_sp10064420.1
GO:0000030	mannosyltransferase activity	MF	0.19525	0.667531	gene_sp10029290.1;gene_sp10031740.1
GO:0004555	alpha,alpha-trehalase activity	MF	0.19525	0.667531	gene_sp10042640.1;gene_sp10059010.1
GO:0004609	phosphatidylserine decarboxylase activity	MF	0.19525	0.667531	gene_sp10037400.1;gene_sp10051020.1
GO:0015927	trehalase activity	MF	0.19525	0.667531	gene_sp10042640.1;gene_sp10059010.1
GO:0015932	nucleobase-containing compound transmembrane transporter activity	MF	0.19525	0.667531	gene_sp10056060.1;gene_sp10060360.1
GO:0016298	lipase activity	MF	0.19525	0.667531	gene_sp10050560.1;gene_sp10057710.1
GO:0070008	serine-type exopeptidase activity	MF	0.19525	0.667531	gene_sp10016560.1;gene_sp10031460.1
GO:1901505	carbohydrate derivative transporter activity	MF	0.19525	0.667531	gene_sp10056060.1;gene_sp10060360.1
GO:0000293	ferric-chelate reductase activity	MF	0.209362	0.667531	gene_sp10025550.1
GO:0003756	protein disulfide isomerase activity	MF	0.209362	0.667531	gene_sp10008160.1
GO:0003848	2-amino-4-hydroxy-6-hydroxymethyldihydropteridine diphosphokinase activity	MF	0.209362	0.667531	gene_sp10032700.1
GO:0003862	3-isopropylmalate dehydrogenase activity	MF	0.209362	0.667531	gene_sp10049930.1
GO:0003883	CTP synthase activity	MF	0.209362	0.667531	gene_sp10006000.1
GO:0003975	UDP-N-acetylglucosamine-dolichyl-phosphate N-acetylglucosaminephosphotransferase activity	MF	0.209362	0.667531	gene_sp10000220.1
GO:0003993	acid phosphatase activity	MF	0.209362	0.667531	gene_sp10039820.1
GO:0003998	acylphosphatase activity	MF	0.209362	0.667531	gene_sp10025080.1
GO:0004109	coproporphyrinogen oxidase activity	MF	0.209362	0.667531	gene_sp10011510.1
GO:0004150	dihydroneopterin aldolase activity	MF	0.209362	0.667531	gene_sp10032700.1
GO:0004164	diphthine synthase activity	MF	0.209362	0.667531	gene_sp10034100.1
GO:0004198	calcium-dependent cysteine-type endopeptidase activity	MF	0.209362	0.667531	gene_sp10028810.1
GO:0004351	glutamate decarboxylase activity	MF	0.209362	0.667531	gene_sp10061440.1
GO:0004352	glutamate dehydrogenase (NAD+) activity	MF	0.209362	0.667531	gene_sp10054440.1
GO:0004362	glutathione-disulfide reductase activity	MF	0.209362	0.667531	gene_sp10007060.1
GO:0004418	hydroxymethylbilane synthase activity	MF	0.209362	0.667531	gene_sp10008750.1
GO:0004448	isocitrate dehydrogenase activity	MF	0.209362	0.667531	gene_sp10057320.1
GO:0004450	isocitrate dehydrogenase (NADP+) activity	MF	0.209362	0.667531	gene_sp10057320.1
GO:0004476	mannose-6-phosphate isomerase activity	MF	0.209362	0.667531	gene_sp10062540.1
GO:0004615	phosphomannomutase activity	MF	0.209362	0.667531	gene_sp10040730.1
GO:0004637	phosphoribosylamine-glycine ligase activity	MF	0.209362	0.667531	gene_sp10031260.1
GO:0004641	phosphoribosylformylglycinamidine cyclo-ligase activity	MF	0.209362	0.667531	gene_sp10031260.1
GO:0004645	phosphorylase activity	MF	0.209362	0.667531	gene_sp10034330.1
GO:0004743	pyruvate kinase activity	MF	0.209362	0.667531	gene_sp10022680.1
GO:0008184	glycogen phosphorylase activity	MF	0.209362	0.667531	gene_sp10034330.1
GO:0008484	sulfuric ester hydrolase activity	MF	0.209362	0.667531	gene_sp10031600.1
GO:0008667	2,3-dihydro-2,3-dihydroxybenzoate dehydrogenase activity	MF	0.209362	0.667531	gene_sp10050510.1
GO:0008892	guanine deaminase activity	MF	0.209362	0.667531	gene_sp10052410.1
GO:0008963	phospho-N-acetylmuramoyl-pentapeptide-transferase activity	MF	0.209362	0.667531	gene_sp10000220.1
GO:0015037	peptide disulfide oxidoreductase activity	MF	0.209362	0.667531	gene_sp10007060.1
GO:0015038	glutathione disulfide oxidoreductase activity	MF	0.209362	0.667531	gene_sp10007060.1
GO:0016530	metallochaperone activity	MF	0.209362	0.667531	gene_sp10055040.1
GO:0016531	copper chaperone activity	MF	0.209362	0.667531	gene_sp10055040.1
GO:0016639	oxidoreductase activity, acting on the CH-NH2 group of donors, NAD or NADP as acceptor	MF	0.209362	0.667531	gene_sp10054440.1
GO:0016668	oxidoreductase activity, acting on a sulfur group of donors, NAD(P) as acceptor	MF	0.209362	0.667531	gene_sp10007060.1
GO:0016722	oxidoreductase activity, oxidizing metal ions	MF	0.209362	0.667531	gene_sp10025550.1
GO:0016723	oxidoreductase activity, oxidizing metal ions, NAD or NADP as acceptor	MF	0.209362	0.667531	gene_sp10025550.1
GO:0016864	intramolecular oxidoreductase activity, transposing S-S bonds	MF	0.209362	0.667531	gene_sp10008160.1
GO:0016882	cyclo-ligase activity	MF	0.209362	0.667531	gene_sp10031260.1
GO:0018738	S-formylglutathione hydrolase activity	MF	0.209362	0.667531	gene_sp10003660.1
GO:0019203	carbohydrate phosphatase activity	MF	0.209362	0.667531	gene_sp10018650.1
GO:0030955	potassium ion binding	MF	0.209362	0.667531	gene_sp10022680.1
GO:0031151	histone methyltransferase activity (H3-K79 specific)	MF	0.209362	0.667531	gene_sp10000970.1
GO:0031420	alkali metal ion binding	MF	0.209362	0.667531	gene_sp10022680.1
GO:0031491	nucleosome binding	MF	0.209362	0.667531	gene_sp10055140.1
GO:0032542	sulfiredoxin activity	MF	0.209362	0.667531	gene_sp10022880.1
GO:0033897	ribonuclease T2 activity	MF	0.209362	0.667531	gene_sp10016940.1
GO:0035226	glutamate-cysteine ligase catalytic subunit binding	MF	0.209362	0.667531	gene_sp10002600.1
GO:0042030	ATPase inhibitor activity	MF	0.209362	0.667531	gene_sp10021410.1
GO:0042132	fructose 1,6-bisphosphate 1-phosphatase activity	MF	0.209362	0.667531	gene_sp10018650.1
GO:0042162	telomeric DNA binding	MF	0.209362	0.667531	gene_sp10052310.1
GO:0043047	single-stranded telomeric DNA binding	MF	0.209362	0.667531	gene_sp10052310.1
GO:0043138	3'-5' DNA helicase activity	MF	0.209362	0.667531	gene_sp10003020.1
GO:0043140	ATP-dependent 3'-5' DNA helicase activity	MF	0.209362	0.667531	gene_sp10003020.1
GO:0050308	sugar-phosphatase activity	MF	0.209362	0.667531	gene_sp10018650.1
GO:0098847	sequence-specific single stranded DNA binding	MF	0.209362	0.667531	gene_sp10052310.1
GO:0032040	small-subunit processome	CC	0.213097	1	gene_sp10024210.1;gene_sp10026100.1;gene_sp10043910.1
GO:0015711	organic anion transport	BP	0.213776	1	gene_sp10011540.1;gene_sp10044700.1;gene_sp10045840.1;gene_sp10047760.1;gene_sp10052610.1;gene_sp10054780.1;gene_sp10062600.1
GO:0016705	oxidoreductase activity, acting on paired donors, with incorporation or reduction of molecular oxygen	MF	0.222186	0.698541	gene_sp10007140.1;gene_sp10021270.1;gene_sp10036390.1;gene_sp10047630.1;gene_sp10050440.1;gene_sp10058510.1;gene_sp10060000.1
GO:0005096	GTPase activator activity	MF	0.223851	0.698541	gene_sp10039880.1;gene_sp10048470.1;gene_sp10067200.1
GO:0016860	intramolecular oxidoreductase activity	MF	0.223851	0.698541	gene_sp10008160.1;gene_sp10008600.1;gene_sp10062540.1
GO:0034220	ion transmembrane transport	BP	0.223859	1	gene_sp10007540.1;gene_sp10011540.1;gene_sp10011950.1;gene_sp10025530.1;gene_sp10027000.1;gene_sp10036200.1;gene_sp10044700.1;gene_sp10045840.1;gene_sp10047760.1;gene_sp10052610.1;gene_sp10054780.1;gene_sp10057030.1;gene_sp10062600.1;gene_sp10067360.1;gene_sp10068580.1
GO:0009311	oligosaccharide metabolic process	BP	0.224016	1	gene_sp10042640.1;gene_sp10059010.1;gene_sp10064780.1;gene_sp10067930.1
GO:0004521	endoribonuclease activity	MF	0.230207	0.699627	gene_sp10016940.1;gene_sp10030520.1;gene_sp10042820.1;gene_sp10059370.1;gene_sp10066830.1
GO:0060589	nucleoside-triphosphatase regulator activity	MF	0.230207	0.699627	gene_sp10000910.1;gene_sp10021410.1;gene_sp10039880.1;gene_sp10048470.1;gene_sp10067200.1
GO:0004497	monooxygenase activity	MF	0.230559	0.699627	gene_sp10047630.1;gene_sp10050440.1;gene_sp10058510.1;gene_sp10060000.1
GO:0016891	endoribonuclease activity, producing 5'-phosphomonoesters	MF	0.230559	0.699627	gene_sp10030520.1;gene_sp10042820.1;gene_sp10059370.1;gene_sp10066830.1
GO:0000176	nuclear exosome (RNase complex)	CC	0.235209	1	gene_sp10004950.1
GO:0000781	chromosome, telomeric region	CC	0.235209	1	gene_sp10052310.1
GO:0000784	nuclear chromosome, telomeric region	CC	0.235209	1	gene_sp10052310.1
GO:0008537	proteasome activator complex	CC	0.235209	1	gene_sp10008010.1
GO:0016602	CCAAT-binding factor complex	CC	0.235209	1	gene_sp10036880.1
GO:0033573	high-affinity iron permease complex	CC	0.235209	1	gene_sp10027000.1
GO:0089701	U2AF	CC	0.235209	1	gene_sp10064360.1
GO:0000178	exosome (RNase complex)	CC	0.236846	1	gene_sp10004950.1;gene_sp10028450.1
GO:0030532	small nuclear ribonucleoprotein complex	CC	0.236846	1	gene_sp10026230.1;gene_sp10048210.1
GO:0000041	transition metal ion transport	BP	0.243591	1	gene_sp10025530.1;gene_sp10027000.1;gene_sp10055040.1
GO:0002097	tRNA wobble base modification	BP	0.243591	1	gene_sp10004640.1;gene_sp10048350.1;gene_sp10048360.1
GO:0002098	tRNA wobble uridine modification	BP	0.243591	1	gene_sp10004640.1;gene_sp10048350.1;gene_sp10048360.1
GO:0000244	spliceosomal tri-snRNP complex assembly	BP	0.250093	1	gene_sp10048210.1
GO:0000387	spliceosomal snRNP assembly	BP	0.250093	1	gene_sp10048210.1
GO:0000469	cleavage involved in rRNA processing	BP	0.250093	1	gene_sp10007710.1
GO:0000737	DNA catabolic process, endonucleolytic	BP	0.250093	1	gene_sp10020090.1
GO:0006102	isocitrate metabolic process	BP	0.250093	1	gene_sp10057320.1
GO:0006103	2-oxoglutarate metabolic process	BP	0.250093	1	gene_sp10054440.1
GO:0006145	purine nucleobase catabolic process	BP	0.250093	1	gene_sp10052410.1
GO:0006147	guanine catabolic process	BP	0.250093	1	gene_sp10052410.1
GO:0006304	DNA modification	BP	0.250093	1	gene_sp10056050.1
GO:0006307	DNA dealkylation involved in DNA repair	BP	0.250093	1	gene_sp10056050.1
GO:0006353	DNA-templated transcription, termination	BP	0.250093	1	gene_sp10007890.1
GO:0006359	regulation of transcription from RNA polymerase III promoter	BP	0.250093	1	gene_sp10051460.1
GO:0006538	glutamate catabolic process	BP	0.250093	1	gene_sp10054440.1
GO:0006952	defense response	BP	0.250093	1	gene_sp10026600.1
GO:0009113	purine nucleobase biosynthetic process	BP	0.250093	1	gene_sp10031260.1
GO:0009237	siderophore metabolic process	BP	0.250093	1	gene_sp10050510.1
GO:0009395	phospholipid catabolic process	BP	0.250093	1	gene_sp10057710.1
GO:0009411	response to UV	BP	0.250093	1	gene_sp10008120.1
GO:0009607	response to biotic stimulus	BP	0.250093	1	gene_sp10026600.1
GO:0009617	response to bacterium	BP	0.250093	1	gene_sp10026600.1
GO:0009620	response to fungus	BP	0.250093	1	gene_sp10026600.1
GO:0009896	positive regulation of catabolic process	BP	0.250093	1	gene_sp10059510.1
GO:0010257	NADH dehydrogenase complex assembly	BP	0.250093	1	gene_sp10009730.1
GO:0010506	regulation of autophagy	BP	0.250093	1	gene_sp10059510.1
GO:0010508	positive regulation of autophagy	BP	0.250093	1	gene_sp10059510.1
GO:0016480	negative regulation of transcription from RNA polymerase III promoter	BP	0.250093	1	gene_sp10051460.1
GO:0019290	siderophore biosynthetic process	BP	0.250093	1	gene_sp10050510.1
GO:0019509	L-methionine biosynthetic process from methylthioadenosine	BP	0.250093	1	gene_sp10041080.1
GO:0019551	glutamate catabolic process to 2-oxoglutarate	BP	0.250093	1	gene_sp10054440.1
GO:0019748	secondary metabolic process	BP	0.250093	1	gene_sp10050510.1
GO:0031331	positive regulation of cellular catabolic process	BP	0.250093	1	gene_sp10059510.1
GO:0032780	negative regulation of ATPase activity	BP	0.250093	1	gene_sp10021410.1
GO:0032981	mitochondrial respiratory chain complex I assembly	BP	0.250093	1	gene_sp10009730.1
GO:0034729	histone H3-K79 methylation	BP	0.250093	1	gene_sp10000970.1
GO:0035510	DNA dealkylation	BP	0.250093	1	gene_sp10056050.1
GO:0035511	oxidative DNA demethylation	BP	0.250093	1	gene_sp10056050.1
GO:0035552	oxidative single-stranded DNA demethylation	BP	0.250093	1	gene_sp10056050.1
GO:0042742	defense response to bacterium	BP	0.250093	1	gene_sp10026600.1
GO:0043102	amino acid salvage	BP	0.250093	1	gene_sp10041080.1
GO:0043207	response to external biotic stimulus	BP	0.250093	1	gene_sp10026600.1
GO:0043462	regulation of ATPase activity	BP	0.250093	1	gene_sp10021410.1
GO:0043649	dicarboxylic acid catabolic process	BP	0.250093	1	gene_sp10054440.1
GO:0044550	secondary metabolite biosynthetic process	BP	0.250093	1	gene_sp10050510.1
GO:0044728	DNA methylation or demethylation	BP	0.250093	1	gene_sp10056050.1
GO:0046098	guanine metabolic process	BP	0.250093	1	gene_sp10052410.1
GO:0046113	nucleobase catabolic process	BP	0.250093	1	gene_sp10052410.1
GO:0046185	aldehyde catabolic process	BP	0.250093	1	gene_sp10003660.1
GO:0046292	formaldehyde metabolic process	BP	0.250093	1	gene_sp10003660.1
GO:0046294	formaldehyde catabolic process	BP	0.250093	1	gene_sp10003660.1
GO:0050832	defense response to fungus	BP	0.250093	1	gene_sp10026600.1
GO:0051707	response to other organism	BP	0.250093	1	gene_sp10026600.1
GO:0070989	oxidative demethylation	BP	0.250093	1	gene_sp10056050.1
GO:0071265	L-methionine biosynthetic process	BP	0.250093	1	gene_sp10041080.1
GO:0071267	L-methionine salvage	BP	0.250093	1	gene_sp10041080.1
GO:0080111	DNA demethylation	BP	0.250093	1	gene_sp10056050.1
GO:0097031	mitochondrial respiratory chain complex I biogenesis	BP	0.250093	1	gene_sp10009730.1
GO:0098542	defense response to other organism	BP	0.250093	1	gene_sp10026600.1
GO:0007062	sister chromatid cohesion	BP	0.261797	1	gene_sp10030230.1;gene_sp10041750.1
GO:0019184	nonribosomal peptide biosynthetic process	BP	0.261797	1	gene_sp10002600.1;gene_sp10050510.1
GO:0042219	cellular modified amino acid catabolic process	BP	0.261797	1	gene_sp10018730.1;gene_sp10058370.1
GO:0042816	vitamin B6 metabolic process	BP	0.261797	1	gene_sp10059930.1;gene_sp10068110.1
GO:0042819	vitamin B6 biosynthetic process	BP	0.261797	1	gene_sp10059930.1;gene_sp10068110.1
GO:0043648	dicarboxylic acid metabolic process	BP	0.261797	1	gene_sp10054440.1;gene_sp10061440.1
GO:0044273	sulfur compound catabolic process	BP	0.261797	1	gene_sp10018730.1;gene_sp10058370.1
GO:0046165	alcohol biosynthetic process	BP	0.261797	1	gene_sp10036250.1;gene_sp10047920.1
GO:1901264	carbohydrate derivative transport	BP	0.261797	1	gene_sp10056060.1;gene_sp10060360.1
GO:0016893	endonuclease activity, active with either ribo- or deoxyribonucleic acids and producing 5'-phosphomonoesters	MF	0.28165	0.785598	gene_sp10030520.1;gene_sp10042820.1;gene_sp10059370.1;gene_sp10066830.1
GO:0004523	RNA-DNA hybrid ribonuclease activity	MF	0.281944	0.785598	gene_sp10042820.1;gene_sp10059370.1
GO:0008410	CoA-transferase activity	MF	0.281944	0.785598	gene_sp10019290.1;gene_sp10054750.1
GO:0060590	ATPase regulator activity	MF	0.281944	0.785598	gene_sp10000910.1;gene_sp10021410.1
GO:0044459	plasma membrane part	CC	0.284707	1	gene_sp10011950.1;gene_sp10015010.1;gene_sp10027000.1
GO:0008559	xenobiotic-transporting ATPase activity	MF	0.28667	0.785598	gene_sp10004890.1;gene_sp10037570.1;gene_sp10058330.1
GO:0042910	xenobiotic transporter activity	MF	0.28667	0.785598	gene_sp10004890.1;gene_sp10037570.1;gene_sp10058330.1
GO:0004553	hydrolase activity, hydrolyzing O-glycosyl compounds	MF	0.29636	0.785598	gene_sp10000310.1;gene_sp10005060.1;gene_sp10018610.1;gene_sp10018700.1;gene_sp10020500.1;gene_sp10033550.1;gene_sp10036790.1;gene_sp10039830.1;gene_sp10042040.1;gene_sp10042640.1;gene_sp10043720.1;gene_sp10056580.1;gene_sp10058090.1;gene_sp10059010.1;gene_sp10064070.1;gene_sp10068360.1
GO:0070011	peptidase activity, acting on L-amino acid peptides	MF	0.302557	0.785598	gene_sp10006450.1;gene_sp10007420.1;gene_sp10014780.1;gene_sp10016560.1;gene_sp10018730.1;gene_sp10023500.1;gene_sp10027890.1;gene_sp10028810.1;gene_sp10031460.1;gene_sp10033390.1;gene_sp10035430.1;gene_sp10037030.1;gene_sp10039550.1;gene_sp10045700.1;gene_sp10050560.1;gene_sp10053950.1;gene_sp10057280.1;gene_sp10058120.1;gene_sp10058370.1;gene_sp10060510.1;gene_sp10062610.1;gene_sp10063700.1;gen…
GO:0045259	proton-transporting ATP synthase complex	CC	0.305511	1	gene_sp10007540.1;gene_sp10057030.1;gene_sp10067360.1;gene_sp10068580.1
GO:0005506	iron ion binding	MF	0.305517	0.785598	gene_sp10007140.1;gene_sp10021270.1;gene_sp10031840.1;gene_sp10036390.1;gene_sp10048280.1;gene_sp10049190.1
GO:1901615	organic hydroxy compound metabolic process	BP	0.313513	1	gene_sp10022110.1;gene_sp10036250.1;gene_sp10047920.1;gene_sp10059930.1;gene_sp10068110.1
GO:0020037	heme binding	MF	0.319213	0.785598	gene_sp10007140.1;gene_sp10021270.1;gene_sp10022060.1;gene_sp10036390.1;gene_sp10062680.1
GO:0046906	tetrapyrrole binding	MF	0.319213	0.785598	gene_sp10007140.1;gene_sp10021270.1;gene_sp10022060.1;gene_sp10036390.1;gene_sp10062680.1
GO:0008233	peptidase activity	MF	0.329557	0.785598	gene_sp10006450.1;gene_sp10007420.1;gene_sp10010140.1;gene_sp10014780.1;gene_sp10016560.1;gene_sp10018730.1;gene_sp10023500.1;gene_sp10027890.1;gene_sp10028810.1;gene_sp10031460.1;gene_sp10033390.1;gene_sp10035430.1;gene_sp10037030.1;gene_sp10039550.1;gene_sp10045700.1;gene_sp10050560.1;gene_sp10053950.1;gene_sp10057280.1;gene_sp10058120.1;gene_sp10058370.1;gene_sp10060510.1;gene_sp10062610.1;gen…
GO:0042623	ATPase activity, coupled	MF	0.332246	0.785598	gene_sp10003020.1;gene_sp10004440.1;gene_sp10004890.1;gene_sp10013470.1;gene_sp10019280.1;gene_sp10021650.1;gene_sp10022400.1;gene_sp10023510.1;gene_sp10033330.1;gene_sp10037570.1;gene_sp10041160.1;gene_sp10058330.1;gene_sp10059340.1;gene_sp10066380.1;gene_sp10067830.1
GO:0005798	Golgi-associated vesicle	CC	0.335968	1	gene_sp10007550.1;gene_sp10015010.1
GO:0030660	Golgi-associated vesicle membrane	CC	0.335968	1	gene_sp10007550.1;gene_sp10015010.1
GO:0033588	Elongator holoenzyme complex	CC	0.335968	1	gene_sp10048350.1;gene_sp10048360.1
GO:0015238	drug transmembrane transporter activity	MF	0.350557	0.785598	gene_sp10004890.1;gene_sp10037570.1;gene_sp10058330.1
GO:0090484	drug transporter activity	MF	0.350557	0.785598	gene_sp10004890.1;gene_sp10037570.1;gene_sp10058330.1
GO:0030684	preribosome	CC	0.357807	1	gene_sp10024210.1;gene_sp10026100.1;gene_sp10043910.1
GO:0006811	ion transport	BP	0.362004	1	gene_sp10003560.1;gene_sp10006900.1;gene_sp10007540.1;gene_sp10008070.1;gene_sp10011540.1;gene_sp10011950.1;gene_sp10012910.1;gene_sp10017370.1;gene_sp10021810.1;gene_sp10024360.1;gene_sp10025530.1;gene_sp10027000.1;gene_sp10036200.1;gene_sp10038670.1;gene_sp10041940.1;gene_sp10043430.1;gene_sp10044700.1;gene_sp10045840.1;gene_sp10047760.1;gene_sp10052610.1;gene_sp10053700.1;gene_sp10054780.1;gen…
GO:0004540	ribonuclease activity	MF	0.365242	0.785598	gene_sp10016940.1;gene_sp10030520.1;gene_sp10042820.1;gene_sp10059370.1;gene_sp10066830.1
GO:0044710	single-organism metabolic process	BP	0.366055	1	gene_sp10000160.1;gene_sp10000220.1;gene_sp10000970.1;gene_sp10001490.1;gene_sp10002100.1;gene_sp10002710.1;gene_sp10003020.1;gene_sp10003190.1;gene_sp10003660.1;gene_sp10003710.1;gene_sp10004290.1;gene_sp10004520.1;gene_sp10005150.1;gene_sp10005220.1;gene_sp10005670.1;gene_sp10006000.1;gene_sp10006760.1;gene_sp10006850.1;gene_sp10006910.1;gene_sp10007000.1;gene_sp10007060.1;gene_sp10007140.1;gen…
GO:0006040	amino sugar metabolic process	BP	0.367384	1	gene_sp10008600.1;gene_sp10039280.1
GO:0006383	transcription from RNA polymerase III promoter	BP	0.367384	1	gene_sp10035180.1;gene_sp10051460.1
GO:0006825	copper ion transport	BP	0.367384	1	gene_sp10025530.1;gene_sp10055040.1
GO:0008299	isoprenoid biosynthetic process	BP	0.367384	1	gene_sp10011450.1;gene_sp10044570.1
GO:0009112	nucleobase metabolic process	BP	0.367384	1	gene_sp10031260.1;gene_sp10052410.1
GO:0030150	protein import into mitochondrial matrix	BP	0.367384	1	gene_sp10017320.1;gene_sp10066060.1
GO:0090305	nucleic acid phosphodiester bond hydrolysis	BP	0.367384	1	gene_sp10007710.1;gene_sp10020090.1
GO:1901071	glucosamine-containing compound metabolic process	BP	0.367384	1	gene_sp10008600.1;gene_sp10039280.1
GO:0004525	ribonuclease III activity	MF	0.367656	0.785598	gene_sp10030520.1;gene_sp10066830.1
GO:0016620	oxidoreductase activity, acting on the aldehyde or oxo group of donors, NAD or NADP as acceptor	MF	0.367656	0.785598	gene_sp10033840.1;gene_sp10047460.1
GO:0016861	intramolecular oxidoreductase activity, interconverting aldoses and ketoses	MF	0.367656	0.785598	gene_sp10008600.1;gene_sp10062540.1
GO:0019239	deaminase activity	MF	0.367656	0.785598	gene_sp10008600.1;gene_sp10052410.1
GO:0032296	double-stranded RNA-specific ribonuclease activity	MF	0.367656	0.785598	gene_sp10030520.1;gene_sp10066830.1
GO:0046915	transition metal ion transmembrane transporter activity	MF	0.367656	0.785598	gene_sp10025530.1;gene_sp10027000.1
GO:0000339	RNA cap binding	MF	0.374945	0.785598	gene_sp10015090.1
GO:0000774	adenyl-nucleotide exchange factor activity	MF	0.374945	0.785598	gene_sp10000910.1
GO:0000977	RNA polymerase II regulatory region sequence-specific DNA binding	MF	0.374945	0.785598	gene_sp10027850.1
GO:0000978	RNA polymerase II core promoter proximal region sequence-specific DNA binding	MF	0.374945	0.785598	gene_sp10027850.1
GO:0000982	transcription factor activity, RNA polymerase II core promoter proximal region sequence-specific binding	MF	0.374945	0.785598	gene_sp10027850.1
GO:0000987	core promoter proximal region sequence-specific DNA binding	MF	0.374945	0.785598	gene_sp10027850.1
GO:0000995	transcription factor activity, core RNA polymerase III binding	MF	0.374945	0.785598	gene_sp10035180.1
GO:0001007	transcription factor activity, RNA polymerase III transcription factor binding	MF	0.374945	0.785598	gene_sp10035180.1
GO:0001012	RNA polymerase II regulatory region DNA binding	MF	0.374945	0.785598	gene_sp10027850.1
GO:0001026	TFIIIB-type transcription factor activity	MF	0.374945	0.785598	gene_sp10035180.1
GO:0001159	core promoter proximal region DNA binding	MF	0.374945	0.785598	gene_sp10027850.1
GO:0001653	peptide receptor activity	MF	0.374945	0.785598	gene_sp10020810.1
GO:0003854	3-beta-hydroxy-delta5-steroid dehydrogenase activity	MF	0.374945	0.785598	gene_sp10018560.1
GO:0003918	DNA topoisomerase type II (ATP-hydrolyzing) activity	MF	0.374945	0.785598	gene_sp10019280.1
GO:0004197	cysteine-type endopeptidase activity	MF	0.374945	0.785598	gene_sp10028810.1
GO:0004342	glucosamine-6-phosphate deaminase activity	MF	0.374945	0.785598	gene_sp10008600.1
GO:0004367	glycerol-3-phosphate dehydrogenase [NAD+] activity	MF	0.374945	0.785598	gene_sp10007000.1
GO:0004408	holocytochrome-c synthase activity	MF	0.374945	0.785598	gene_sp10034720.1
GO:0004435	phosphatidylinositol phospholipase C activity	MF	0.374945	0.785598	gene_sp10050560.1
GO:0004470	malic enzyme activity	MF	0.374945	0.785598	gene_sp10060970.1
GO:0004471	malate dehydrogenase (decarboxylating) (NAD+) activity	MF	0.374945	0.785598	gene_sp10060970.1
GO:0004602	glutathione peroxidase activity	MF	0.374945	0.785598	gene_sp10005150.1
GO:0004629	phospholipase C activity	MF	0.374945	0.785598	gene_sp10050560.1
GO:0004784	superoxide dismutase activity	MF	0.374945	0.785598	gene_sp10064420.1
GO:0004888	transmembrane signaling receptor activity	MF	0.374945	0.785598	gene_sp10020810.1
GO:0004930	G-protein coupled receptor activity	MF	0.374945	0.785598	gene_sp10020810.1
GO:0004932	mating-type factor pheromone receptor activity	MF	0.374945	0.785598	gene_sp10020810.1
GO:0005381	iron ion transmembrane transporter activity	MF	0.374945	0.785598	gene_sp10027000.1
GO:0008528	G-protein coupled peptide receptor activity	MF	0.374945	0.785598	gene_sp10020810.1
GO:0009916	alternative oxidase activity	MF	0.374945	0.785598	gene_sp10016720.1
GO:0016229	steroid dehydrogenase activity	MF	0.374945	0.785598	gene_sp10018560.1
GO:0016433	rRNA (adenine) methyltransferase activity	MF	0.374945	0.785598	gene_sp10033780.1
GO:0016503	pheromone receptor activity	MF	0.374945	0.785598	gene_sp10020810.1
GO:0016615	malate dehydrogenase activity	MF	0.374945	0.785598	gene_sp10060970.1
GO:0016634	oxidoreductase activity, acting on the CH-CH group of donors, oxygen as acceptor	MF	0.374945	0.785598	gene_sp10011510.1
GO:0016682	oxidoreductase activity, acting on diphenols and related substances as donors, oxygen as acceptor	MF	0.374945	0.785598	gene_sp10016720.1
GO:0016721	oxidoreductase activity, acting on superoxide radicals as acceptor	MF	0.374945	0.785598	gene_sp10064420.1
GO:0016857	racemase and epimerase activity, acting on carbohydrates and derivatives	MF	0.374945	0.785598	gene_sp10055740.1
GO:0017025	TBP-class protein binding	MF	0.374945	0.785598	gene_sp10035180.1
GO:0033764	steroid dehydrogenase activity, acting on the CH-OH group of donors, NAD or NADP as acceptor	MF	0.374945	0.785598	gene_sp10018560.1
GO:0042803	protein homodimerization activity	MF	0.374945	0.785598	gene_sp10000910.1
GO:0061505	DNA topoisomerase II activity	MF	0.374945	0.785598	gene_sp10019280.1
GO:0099600	transmembrane receptor activity	MF	0.374945	0.785598	gene_sp10020810.1
GO:0015077	monovalent inorganic cation transmembrane transporter activity	MF	0.38094	0.79063	gene_sp10001570.1;gene_sp10003560.1;gene_sp10007540.1;gene_sp10011950.1;gene_sp10012910.1;gene_sp10017370.1;gene_sp10057030.1;gene_sp10066110.1;gene_sp10067360.1;gene_sp10068580.1
GO:0016853	isomerase activity	MF	0.38094	0.79063	gene_sp10005210.1;gene_sp10008160.1;gene_sp10008600.1;gene_sp10019280.1;gene_sp10021880.1;gene_sp10035080.1;gene_sp10040730.1;gene_sp10046390.1;gene_sp10055740.1;gene_sp10062540.1
GO:0006812	cation transport	BP	0.385916	1	gene_sp10003560.1;gene_sp10007540.1;gene_sp10008070.1;gene_sp10011950.1;gene_sp10012910.1;gene_sp10017370.1;gene_sp10021810.1;gene_sp10024360.1;gene_sp10025530.1;gene_sp10027000.1;gene_sp10038670.1;gene_sp10041940.1;gene_sp10043430.1;gene_sp10053700.1;gene_sp10055040.1;gene_sp10057030.1;gene_sp10060260.1;gene_sp10066110.1;gene_sp10067360.1;gene_sp10068580.1
GO:0006066	alcohol metabolic process	BP	0.399584	1	gene_sp10022110.1;gene_sp10036250.1;gene_sp10047920.1
GO:0007034	vacuolar transport	BP	0.399584	1	gene_sp10013800.1;gene_sp10036090.1;gene_sp10048830.1
GO:0042908	xenobiotic transport	BP	0.399584	1	gene_sp10004890.1;gene_sp10037570.1;gene_sp10058330.1
GO:0030001	metal ion transport	BP	0.406728	1	gene_sp10011950.1;gene_sp10024360.1;gene_sp10025530.1;gene_sp10027000.1;gene_sp10038670.1;gene_sp10041940.1;gene_sp10043430.1;gene_sp10053700.1;gene_sp10055040.1
GO:0003755	peptidyl-prolyl cis-trans isomerase activity	MF	0.41372	0.846164	gene_sp10005210.1;gene_sp10035080.1;gene_sp10046390.1
GO:0016859	cis-trans isomerase activity	MF	0.41372	0.846164	gene_sp10005210.1;gene_sp10035080.1;gene_sp10046390.1
GO:0030695	GTPase regulator activity	MF	0.41372	0.846164	gene_sp10039880.1;gene_sp10048470.1;gene_sp10067200.1
GO:0000126	transcription factor TFIIIB complex	CC	0.415225	1	gene_sp10035180.1
GO:0000159	protein phosphatase type 2A complex	CC	0.415225	1	gene_sp10033880.1
GO:0000315	organellar large ribosomal subunit	CC	0.415225	1	gene_sp10035640.1
GO:0005762	mitochondrial large ribosomal subunit	CC	0.415225	1	gene_sp10035640.1
GO:0005846	nuclear cap binding complex	CC	0.415225	1	gene_sp10015090.1
GO:0005887	integral component of plasma membrane	CC	0.415225	1	gene_sp10011950.1
GO:0012510	trans-Golgi network transport vesicle membrane	CC	0.415225	1	gene_sp10015010.1
GO:0030123	AP-3 adaptor complex	CC	0.415225	1	gene_sp10034960.1
GO:0030130	clathrin coat of trans-Golgi network vesicle	CC	0.415225	1	gene_sp10015010.1
GO:0030140	trans-Golgi network transport vesicle	CC	0.415225	1	gene_sp10015010.1
GO:0030896	checkpoint clamp complex	CC	0.415225	1	gene_sp10011550.1
GO:0030915	Smc5-Smc6 complex	CC	0.415225	1	gene_sp10005220.1
GO:0031226	intrinsic component of plasma membrane	CC	0.415225	1	gene_sp10011950.1
GO:0031390	Ctf18 RFC-like complex	CC	0.415225	1	gene_sp10030230.1
GO:0034518	RNA cap binding complex	CC	0.415225	1	gene_sp10015090.1
GO:0042597	periplasmic space	CC	0.415225	1	gene_sp10016910.1
GO:0043189	H4/H2A histone acetyltransferase complex	CC	0.415225	1	gene_sp10010750.1
GO:0046540	U4/U6 x U5 tri-snRNP complex	CC	0.415225	1	gene_sp10048210.1
GO:0090576	RNA polymerase III transcription factor complex	CC	0.415225	1	gene_sp10035180.1
GO:0097526	spliceosomal tri-snRNP complex	CC	0.415225	1	gene_sp10048210.1
GO:1902562	H4 histone acetyltransferase complex	CC	0.415225	1	gene_sp10010750.1
GO:0016798	hydrolase activity, acting on glycosyl bonds	MF	0.415389	0.846164	gene_sp10000310.1;gene_sp10005060.1;gene_sp10018610.1;gene_sp10018700.1;gene_sp10020500.1;gene_sp10033550.1;gene_sp10036790.1;gene_sp10039830.1;gene_sp10042040.1;gene_sp10042640.1;gene_sp10043720.1;gene_sp10056580.1;gene_sp10058090.1;gene_sp10059010.1;gene_sp10064070.1;gene_sp10068360.1
GO:0016757	transferase activity, transferring glycosyl groups	MF	0.423742	0.859201	gene_sp10008550.1;gene_sp10015410.1;gene_sp10021530.1;gene_sp10029290.1;gene_sp10031740.1;gene_sp10034330.1;gene_sp10036560.1;gene_sp10038140.1;gene_sp10039280.1;gene_sp10044290.1;gene_sp10046900.1;gene_sp10050330.1;gene_sp10059540.1;gene_sp10061940.1
GO:0004519	endonuclease activity	MF	0.429374	0.866626	gene_sp10008120.1;gene_sp10016940.1;gene_sp10030520.1;gene_sp10042820.1;gene_sp10059370.1;gene_sp10066830.1
GO:0000123	histone acetyltransferase complex	CC	0.430801	1	gene_sp10010750.1;gene_sp10028670.1
GO:0000152	nuclear ubiquitin ligase complex	CC	0.430801	1	gene_sp10043840.1;gene_sp10062980.1
GO:0005680	anaphase-promoting complex	CC	0.430801	1	gene_sp10043840.1;gene_sp10062980.1
GO:0031248	protein acetyltransferase complex	CC	0.430801	1	gene_sp10010750.1;gene_sp10028670.1
GO:0031461	cullin-RING ubiquitin ligase complex	CC	0.430801	1	gene_sp10043840.1;gene_sp10062980.1
GO:1902493	acetyltransferase complex	CC	0.430801	1	gene_sp10010750.1;gene_sp10028670.1
GO:0006575	cellular modified amino acid metabolic process	BP	0.433806	1	gene_sp10002600.1;gene_sp10007060.1;gene_sp10018730.1;gene_sp10032700.1;gene_sp10047490.1;gene_sp10058370.1
GO:0000077	DNA damage checkpoint	BP	0.437709	1	gene_sp10011550.1
GO:0000097	sulfur amino acid biosynthetic process	BP	0.437709	1	gene_sp10041080.1
GO:0000290	deadenylation-dependent decapping of nuclear-transcribed mRNA	BP	0.437709	1	gene_sp10031020.1
GO:0000724	double-strand break repair via homologous recombination	BP	0.437709	1	gene_sp10007970.1
GO:0000725	recombinational repair	BP	0.437709	1	gene_sp10007970.1
GO:0006044	N-acetylglucosamine metabolic process	BP	0.437709	1	gene_sp10008600.1
GO:0006106	fumarate metabolic process	BP	0.437709	1	gene_sp10054440.1
GO:0006113	fermentation	BP	0.437709	1	gene_sp10061700.1
GO:0006308	DNA catabolic process	BP	0.437709	1	gene_sp10020090.1
GO:0006551	leucine metabolic process	BP	0.437709	1	gene_sp10049930.1
GO:0006826	iron ion transport	BP	0.437709	1	gene_sp10027000.1
GO:0009065	glutamine family amino acid catabolic process	BP	0.437709	1	gene_sp10054440.1
GO:0009086	methionine biosynthetic process	BP	0.437709	1	gene_sp10041080.1
GO:0009098	leucine biosynthetic process	BP	0.437709	1	gene_sp10049930.1
GO:0009314	response to radiation	BP	0.437709	1	gene_sp10008120.1
GO:0009416	response to light stimulus	BP	0.437709	1	gene_sp10008120.1
GO:0009605	response to external stimulus	BP	0.437709	1	gene_sp10026600.1
GO:0016559	peroxisome fission	BP	0.437709	1	gene_sp10039390.1
GO:0016560	protein import into peroxisome matrix, docking	BP	0.437709	1	gene_sp10003450.1
GO:0017182	peptidyl-diphthamide metabolic process	BP	0.437709	1	gene_sp10034100.1
GO:0017183	peptidyl-diphthamide biosynthetic process from peptidyl-histidine	BP	0.437709	1	gene_sp10034100.1
GO:0018202	peptidyl-histidine modification	BP	0.437709	1	gene_sp10034100.1
GO:0022615	protein to membrane docking	BP	0.437709	1	gene_sp10003450.1
GO:0031570	DNA integrity checkpoint	BP	0.437709	1	gene_sp10011550.1
GO:0034755	iron ion transmembrane transport	BP	0.437709	1	gene_sp10027000.1
GO:0036265	RNA (guanine-N7)-methylation	BP	0.437709	1	gene_sp10043330.1
GO:0043044	ATP-dependent chromatin remodeling	BP	0.437709	1	gene_sp10055140.1
GO:0044242	cellular lipid catabolic process	BP	0.437709	1	gene_sp10057710.1
GO:0044839	cell cycle G2/M phase transition	BP	0.437709	1	gene_sp10059160.1
GO:0045292	mRNA cis splicing, via spliceosome	BP	0.437709	1	gene_sp10015090.1
GO:0046168	glycerol-3-phosphate catabolic process	BP	0.437709	1	gene_sp10007000.1
GO:0051346	negative regulation of hydrolase activity	BP	0.437709	1	gene_sp10021410.1
GO:0051704	multi-organism process	BP	0.437709	1	gene_sp10026600.1
GO:0070988	demethylation	BP	0.437709	1	gene_sp10056050.1
GO:0072523	purine-containing compound catabolic process	BP	0.437709	1	gene_sp10052410.1
GO:0090068	positive regulation of cell cycle process	BP	0.437709	1	gene_sp10059160.1
GO:1901989	positive regulation of cell cycle phase transition	BP	0.437709	1	gene_sp10059160.1
GO:1902749	regulation of cell cycle G2/M phase transition	BP	0.437709	1	gene_sp10059160.1
GO:1902751	positive regulation of cell cycle G2/M phase transition	BP	0.437709	1	gene_sp10059160.1
GO:0004003	ATP-dependent DNA helicase activity	MF	0.449002	0.881967	gene_sp10003020.1;gene_sp10041160.1
GO:0004601	peroxidase activity	MF	0.449002	0.881967	gene_sp10005150.1;gene_sp10062680.1
GO:0004725	protein tyrosine phosphatase activity	MF	0.449002	0.881967	gene_sp10026830.1;gene_sp10059160.1
GO:0016646	oxidoreductase activity, acting on the CH-NH group of donors, NAD or NADP as acceptor	MF	0.449002	0.881967	gene_sp10022610.1;gene_sp10034360.1
GO:0016780	phosphotransferase activity, for other substituted phosphate groups	MF	0.449002	0.881967	gene_sp10000220.1;gene_sp10004290.1
GO:0016782	transferase activity, transferring sulfur-containing groups	MF	0.449002	0.881967	gene_sp10019290.1;gene_sp10054750.1
GO:0016627	oxidoreductase activity, acting on the CH-CH group of donors	MF	0.45695	0.883302	gene_sp10000160.1;gene_sp10011510.1;gene_sp10025290.1;gene_sp10050510.1;gene_sp10065390.1
GO:0016787	hydrolase activity	MF	0.465226	0.883302	gene_sp10000310.1;gene_sp10001900.1;gene_sp10001910.1;gene_sp10001920.1;gene_sp10002270.1;gene_sp10003020.1;gene_sp10003660.1;gene_sp10004040.1;gene_sp10004140.1;gene_sp10004440.1;gene_sp10004520.1;gene_sp10004890.1;gene_sp10004950.1;gene_sp10005060.1;gene_sp10005530.1;gene_sp10005670.1;gene_sp10006450.1;gene_sp10006490.1;gene_sp10007320.1;gene_sp10007420.1;gene_sp10008120.1;gene_sp10009770.1;gen…
GO:0006720	isoprenoid metabolic process	BP	0.466396	1	gene_sp10011450.1;gene_sp10044570.1
GO:0007126	meiotic nuclear division	BP	0.466396	1	gene_sp10041750.1;gene_sp10064870.1
GO:0031929	TOR signaling	BP	0.466396	1	gene_sp10001740.1;gene_sp10028560.1
GO:0034637	cellular carbohydrate biosynthetic process	BP	0.466396	1	gene_sp10064780.1;gene_sp10067930.1
GO:0051321	meiotic cell cycle	BP	0.466396	1	gene_sp10041750.1;gene_sp10064870.1
GO:1903046	meiotic cell cycle process	BP	0.466396	1	gene_sp10041750.1;gene_sp10064870.1
GO:0016811	hydrolase activity, acting on carbon-nitrogen (but not peptide) bonds, in linear amides	MF	0.47031	0.883302	gene_sp10001920.1;gene_sp10016540.1;gene_sp10032480.1;gene_sp10047490.1;gene_sp10058900.1;gene_sp10064800.1
GO:0006950	response to stress	BP	0.47258	1	gene_sp10003020.1;gene_sp10004520.1;gene_sp10005150.1;gene_sp10005220.1;gene_sp10005670.1;gene_sp10007970.1;gene_sp10008120.1;gene_sp10008360.1;gene_sp10008880.1;gene_sp10011550.1;gene_sp10018110.1;gene_sp10022330.1;gene_sp10024540.1;gene_sp10026220.1;gene_sp10026600.1;gene_sp10035810.1;gene_sp10041160.1;gene_sp10041750.1;gene_sp10046140.1;gene_sp10048000.1;gene_sp10052850.1;gene_sp10056050.1;gen…
GO:0044743	intracellular protein transmembrane import	BP	0.474827	1	gene_sp10003450.1;gene_sp10017320.1;gene_sp10066060.1
GO:0006754	ATP biosynthetic process	BP	0.479153	1	gene_sp10007540.1;gene_sp10057030.1;gene_sp10067360.1;gene_sp10068580.1
GO:0015985	energy coupled proton transport, down electrochemical gradient	BP	0.479153	1	gene_sp10007540.1;gene_sp10057030.1;gene_sp10067360.1;gene_sp10068580.1
GO:0015986	ATP synthesis coupled proton transport	BP	0.479153	1	gene_sp10007540.1;gene_sp10057030.1;gene_sp10067360.1;gene_sp10068580.1
GO:0006790	sulfur compound metabolic process	BP	0.481887	1	gene_sp10002600.1;gene_sp10007060.1;gene_sp10018730.1;gene_sp10041080.1;gene_sp10058370.1
GO:0033177	proton-transporting two-sector ATPase complex, proton-transporting domain	CC	0.484887	1	gene_sp10007540.1;gene_sp10057030.1;gene_sp10067360.1;gene_sp10068580.1
GO:0000975	regulatory region DNA binding	MF	0.505891	0.883302	gene_sp10027850.1
GO:0000976	transcription regulatory region sequence-specific DNA binding	MF	0.505891	0.883302	gene_sp10027850.1
GO:0001067	regulatory region nucleic acid binding	MF	0.505891	0.883302	gene_sp10027850.1
GO:0003884	D-amino-acid oxidase activity	MF	0.505891	0.883302	gene_sp10023950.1
GO:0004096	catalase activity	MF	0.505891	0.883302	gene_sp10062680.1
GO:0004100	chitin synthase activity	MF	0.505891	0.883302	gene_sp10039280.1
GO:0004177	aminopeptidase activity	MF	0.505891	0.883302	gene_sp10027890.1
GO:0004185	serine-type carboxypeptidase activity	MF	0.505891	0.883302	gene_sp10031460.1
GO:0004371	glycerone kinase activity	MF	0.505891	0.883302	gene_sp10022110.1
GO:0008276	protein methyltransferase activity	MF	0.505891	0.883302	gene_sp10000970.1
GO:0008649	rRNA methyltransferase activity	MF	0.505891	0.883302	gene_sp10033780.1
GO:0016278	lysine N-methyltransferase activity	MF	0.505891	0.883302	gene_sp10000970.1
GO:0016279	protein-lysine N-methyltransferase activity	MF	0.505891	0.883302	gene_sp10000970.1
GO:0016671	oxidoreductase activity, acting on a sulfur group of donors, disulfide as acceptor	MF	0.505891	0.883302	gene_sp10008160.1
GO:0016846	carbon-sulfur lyase activity	MF	0.505891	0.883302	gene_sp10034720.1
GO:0016854	racemase and epimerase activity	MF	0.505891	0.883302	gene_sp10055740.1
GO:0016868	intramolecular transferase activity, phosphotransferases	MF	0.505891	0.883302	gene_sp10040730.1
GO:0016892	endoribonuclease activity, producing 3'-phosphomonoesters	MF	0.505891	0.883302	gene_sp10016940.1
GO:0016894	endonuclease activity, active with either ribo- or deoxyribonucleic acids and producing 3'-phosphomonoesters	MF	0.505891	0.883302	gene_sp10016940.1
GO:0018024	histone-lysine N-methyltransferase activity	MF	0.505891	0.883302	gene_sp10000970.1
GO:0032182	ubiquitin-like protein binding	MF	0.505891	0.883302	gene_sp10006450.1
GO:0042054	histone methyltransferase activity	MF	0.505891	0.883302	gene_sp10000970.1
GO:0042802	identical protein binding	MF	0.505891	0.883302	gene_sp10000910.1
GO:0043130	ubiquitin binding	MF	0.505891	0.883302	gene_sp10006450.1
GO:0044212	transcription regulatory region DNA binding	MF	0.505891	0.883302	gene_sp10027850.1
GO:0033554	cellular response to stress	BP	0.517704	1	gene_sp10003020.1;gene_sp10004520.1;gene_sp10005220.1;gene_sp10005670.1;gene_sp10007970.1;gene_sp10008120.1;gene_sp10008880.1;gene_sp10011550.1;gene_sp10018110.1;gene_sp10022330.1;gene_sp10024540.1;gene_sp10026220.1;gene_sp10035810.1;gene_sp10041160.1;gene_sp10041750.1;gene_sp10052850.1;gene_sp10056050.1;gene_sp10064860.1;gene_sp10064920.1;gene_sp10066850.1;gene_sp10067320.1;gene_sp10068010.1;gen…
GO:0098797	plasma membrane protein complex	CC	0.517883	1	gene_sp10015010.1;gene_sp10027000.1
GO:0098799	outer mitochondrial membrane protein complex	CC	0.517883	1	gene_sp10017320.1;gene_sp10066060.1
GO:0044763	single-organism cellular process	BP	0.521092	1	gene_sp10000160.1;gene_sp10000220.1;gene_sp10000740.1;gene_sp10000970.1;gene_sp10001590.1;gene_sp10001740.1;gene_sp10001880.1;gene_sp10003020.1;gene_sp10003340.1;gene_sp10003450.1;gene_sp10003560.1;gene_sp10003600.1;gene_sp10003660.1;gene_sp10003910.1;gene_sp10004290.1;gene_sp10004440.1;gene_sp10004520.1;gene_sp10004890.1;gene_sp10005220.1;gene_sp10005660.1;gene_sp10005670.1;gene_sp10006000.1;gen…
GO:0016645	oxidoreductase activity, acting on the CH-NH group of donors	MF	0.524052	0.911395	gene_sp10022610.1;gene_sp10034360.1
GO:0006820	anion transport	BP	0.530069	1	gene_sp10011540.1;gene_sp10044700.1;gene_sp10045840.1;gene_sp10047760.1;gene_sp10052610.1;gene_sp10054780.1;gene_sp10062600.1
GO:0006355	regulation of transcription, DNA-templated	BP	0.535016	1	gene_sp10003400.1;gene_sp10003870.1;gene_sp10005700.1;gene_sp10008370.1;gene_sp10008490.1;gene_sp10008800.1;gene_sp10010750.1;gene_sp10012450.1;gene_sp10018760.1;gene_sp10020590.1;gene_sp10023200.1;gene_sp10023660.1;gene_sp10027850.1;gene_sp10029840.1;gene_sp10032130.1;gene_sp10033390.1;gene_sp10033930.1;gene_sp10035180.1;gene_sp10036460.1;gene_sp10036880.1;gene_sp10038630.1;gene_sp10039840.1;gen…
GO:0051252	regulation of RNA metabolic process	BP	0.535016	1	gene_sp10003400.1;gene_sp10003870.1;gene_sp10005700.1;gene_sp10008370.1;gene_sp10008490.1;gene_sp10008800.1;gene_sp10010750.1;gene_sp10012450.1;gene_sp10018760.1;gene_sp10020590.1;gene_sp10023200.1;gene_sp10023660.1;gene_sp10027850.1;gene_sp10029840.1;gene_sp10032130.1;gene_sp10033390.1;gene_sp10033930.1;gene_sp10035180.1;gene_sp10036460.1;gene_sp10036880.1;gene_sp10038630.1;gene_sp10039840.1;gen…
GO:1903506	regulation of nucleic acid-templated transcription	BP	0.535016	1	gene_sp10003400.1;gene_sp10003870.1;gene_sp10005700.1;gene_sp10008370.1;gene_sp10008490.1;gene_sp10008800.1;gene_sp10010750.1;gene_sp10012450.1;gene_sp10018760.1;gene_sp10020590.1;gene_sp10023200.1;gene_sp10023660.1;gene_sp10027850.1;gene_sp10029840.1;gene_sp10032130.1;gene_sp10033390.1;gene_sp10033930.1;gene_sp10035180.1;gene_sp10036460.1;gene_sp10036880.1;gene_sp10038630.1;gene_sp10039840.1;gen…
GO:2001141	regulation of RNA biosynthetic process	BP	0.535016	1	gene_sp10003400.1;gene_sp10003870.1;gene_sp10005700.1;gene_sp10008370.1;gene_sp10008490.1;gene_sp10008800.1;gene_sp10010750.1;gene_sp10012450.1;gene_sp10018760.1;gene_sp10020590.1;gene_sp10023200.1;gene_sp10023660.1;gene_sp10027850.1;gene_sp10029840.1;gene_sp10032130.1;gene_sp10033390.1;gene_sp10033930.1;gene_sp10035180.1;gene_sp10036460.1;gene_sp10036880.1;gene_sp10038630.1;gene_sp10039840.1;gen…
GO:0009127	purine nucleoside monophosphate biosynthetic process	BP	0.535331	1	gene_sp10007540.1;gene_sp10031260.1;gene_sp10057030.1;gene_sp10067360.1;gene_sp10068580.1
GO:0009156	ribonucleoside monophosphate biosynthetic process	BP	0.535331	1	gene_sp10007540.1;gene_sp10031260.1;gene_sp10057030.1;gene_sp10067360.1;gene_sp10068580.1
GO:0009168	purine ribonucleoside monophosphate biosynthetic process	BP	0.535331	1	gene_sp10007540.1;gene_sp10031260.1;gene_sp10057030.1;gene_sp10067360.1;gene_sp10068580.1
GO:0044262	cellular carbohydrate metabolic process	BP	0.535331	1	gene_sp10022110.1;gene_sp10042640.1;gene_sp10059010.1;gene_sp10064780.1;gene_sp10067930.1
GO:0000413	protein peptidyl-prolyl isomerization	BP	0.545377	1	gene_sp10005210.1;gene_sp10035080.1;gene_sp10046390.1
GO:0017038	protein import	BP	0.545377	1	gene_sp10003450.1;gene_sp10017320.1;gene_sp10066060.1
GO:0018208	peptidyl-proline modification	BP	0.545377	1	gene_sp10005210.1;gene_sp10035080.1;gene_sp10046390.1
GO:0016791	phosphatase activity	MF	0.549287	0.947789	gene_sp10006490.1;gene_sp10017780.1;gene_sp10018650.1;gene_sp10026830.1;gene_sp10039820.1;gene_sp10059160.1
GO:0043565	sequence-specific DNA binding	MF	0.549287	0.947789	gene_sp10003400.1;gene_sp10027850.1;gene_sp10033390.1;gene_sp10038630.1;gene_sp10052310.1;gene_sp10054170.1
GO:0000313	organellar ribosome	CC	0.552968	1	gene_sp10035640.1
GO:0005758	mitochondrial intermembrane space	CC	0.552968	1	gene_sp10055040.1
GO:0005761	mitochondrial ribosome	CC	0.552968	1	gene_sp10035640.1
GO:0005905	coated pit	CC	0.552968	1	gene_sp10015010.1
GO:0008287	protein serine/threonine phosphatase complex	CC	0.552968	1	gene_sp10033880.1
GO:0009331	glycerol-3-phosphate dehydrogenase complex	CC	0.552968	1	gene_sp10007000.1
GO:0030125	clathrin vesicle coat	CC	0.552968	1	gene_sp10015010.1
GO:0030126	COPI vesicle coat	CC	0.552968	1	gene_sp10007550.1
GO:0030132	clathrin coat of coated pit	CC	0.552968	1	gene_sp10015010.1
GO:0030136	clathrin-coated vesicle	CC	0.552968	1	gene_sp10015010.1
GO:0030137	COPI-coated vesicle	CC	0.552968	1	gene_sp10007550.1
GO:0030663	COPI-coated vesicle membrane	CC	0.552968	1	gene_sp10007550.1
GO:0030665	clathrin-coated vesicle membrane	CC	0.552968	1	gene_sp10015010.1
GO:0031970	organelle envelope lumen	CC	0.552968	1	gene_sp10055040.1
GO:0070461	SAGA-type complex	CC	0.552968	1	gene_sp10028670.1
GO:0097525	spliceosomal snRNP complex	CC	0.552968	1	gene_sp10048210.1
GO:0098589	membrane region	CC	0.552968	1	gene_sp10015010.1
GO:1903293	phosphatase complex	CC	0.552968	1	gene_sp10033880.1
GO:0019219	regulation of nucleobase-containing compound metabolic process	BP	0.554768	1	gene_sp10003400.1;gene_sp10003870.1;gene_sp10005700.1;gene_sp10008370.1;gene_sp10008490.1;gene_sp10008800.1;gene_sp10010750.1;gene_sp10012450.1;gene_sp10018760.1;gene_sp10020590.1;gene_sp10023200.1;gene_sp10023660.1;gene_sp10027850.1;gene_sp10029840.1;gene_sp10032130.1;gene_sp10033390.1;gene_sp10033930.1;gene_sp10035180.1;gene_sp10036460.1;gene_sp10036880.1;gene_sp10038630.1;gene_sp10039840.1;gen…
GO:0000003	reproduction	BP	0.555518	1	gene_sp10041750.1;gene_sp10064870.1
GO:0015748	organophosphate ester transport	BP	0.555518	1	gene_sp10056060.1;gene_sp10060360.1
GO:0022414	reproductive process	BP	0.555518	1	gene_sp10041750.1;gene_sp10064870.1
GO:0033014	tetrapyrrole biosynthetic process	BP	0.555518	1	gene_sp10008750.1;gene_sp10011510.1
GO:0044702	single organism reproductive process	BP	0.555518	1	gene_sp10041750.1;gene_sp10064870.1
GO:0046434	organophosphate catabolic process	BP	0.555518	1	gene_sp10007000.1;gene_sp10057710.1
GO:1990542	mitochondrial transmembrane transport	BP	0.555518	1	gene_sp10017320.1;gene_sp10066060.1
GO:0010468	regulation of gene expression	BP	0.574283	1	gene_sp10003400.1;gene_sp10003870.1;gene_sp10005700.1;gene_sp10008370.1;gene_sp10008490.1;gene_sp10008800.1;gene_sp10010750.1;gene_sp10012450.1;gene_sp10018760.1;gene_sp10020590.1;gene_sp10023200.1;gene_sp10023660.1;gene_sp10027850.1;gene_sp10029840.1;gene_sp10032130.1;gene_sp10033390.1;gene_sp10033930.1;gene_sp10035180.1;gene_sp10036460.1;gene_sp10036880.1;gene_sp10038630.1;gene_sp10039840.1;gen…
GO:0000288	nuclear-transcribed mRNA catabolic process, deadenylation-dependent decay	BP	0.578439	1	gene_sp10031020.1
GO:0006022	aminoglycan metabolic process	BP	0.578439	1	gene_sp10039280.1
GO:0006023	aminoglycan biosynthetic process	BP	0.578439	1	gene_sp10039280.1
GO:0006030	chitin metabolic process	BP	0.578439	1	gene_sp10039280.1
GO:0006031	chitin biosynthetic process	BP	0.578439	1	gene_sp10039280.1
GO:0006071	glycerol metabolic process	BP	0.578439	1	gene_sp10022110.1
GO:0006072	glycerol-3-phosphate metabolic process	BP	0.578439	1	gene_sp10007000.1
GO:0006189	'de novo' IMP biosynthetic process	BP	0.578439	1	gene_sp10031260.1
GO:0006302	double-strand break repair	BP	0.578439	1	gene_sp10007970.1
GO:0006465	signal peptide processing	BP	0.578439	1	gene_sp10010140.1
GO:0006493	protein O-linked glycosylation	BP	0.578439	1	gene_sp10029290.1
GO:0006694	steroid biosynthetic process	BP	0.578439	1	gene_sp10018560.1
GO:0006750	glutathione biosynthetic process	BP	0.578439	1	gene_sp10002600.1
GO:0006760	folic acid-containing compound metabolic process	BP	0.578439	1	gene_sp10032700.1
GO:0007064	mitotic sister chromatid cohesion	BP	0.578439	1	gene_sp10030230.1
GO:0007131	reciprocal meiotic recombination	BP	0.578439	1	gene_sp10064870.1
GO:0009082	branched-chain amino acid biosynthetic process	BP	0.578439	1	gene_sp10049930.1
GO:0009396	folic acid-containing compound biosynthetic process	BP	0.578439	1	gene_sp10032700.1
GO:0009452	7-methylguanosine RNA capping	BP	0.578439	1	gene_sp10043330.1
GO:0009628	response to abiotic stimulus	BP	0.578439	1	gene_sp10008120.1
GO:0010629	negative regulation of gene expression	BP	0.578439	1	gene_sp10051460.1
GO:0016042	lipid catabolic process	BP	0.578439	1	gene_sp10057710.1
GO:0016197	endosomal transport	BP	0.578439	1	gene_sp10041760.1
GO:0016558	protein import into peroxisome matrix	BP	0.578439	1	gene_sp10003450.1
GO:0016571	histone methylation	BP	0.578439	1	gene_sp10000970.1
GO:0018022	peptidyl-lysine methylation	BP	0.578439	1	gene_sp10000970.1
GO:0019400	alditol metabolic process	BP	0.578439	1	gene_sp10022110.1
GO:0031145	anaphase-promoting complex-dependent proteasomal ubiquitin-dependent protein catabolic process	BP	0.578439	1	gene_sp10062980.1
GO:0031329	regulation of cellular catabolic process	BP	0.578439	1	gene_sp10059510.1
GO:0034227	tRNA thio-modification	BP	0.578439	1	gene_sp10004640.1
GO:0034968	histone lysine methylation	BP	0.578439	1	gene_sp10000970.1
GO:0035825	reciprocal DNA recombination	BP	0.578439	1	gene_sp10064870.1
GO:0036260	RNA capping	BP	0.578439	1	gene_sp10043330.1
GO:0042147	retrograde transport, endosome to Golgi	BP	0.578439	1	gene_sp10041760.1
GO:0042558	pteridine-containing compound metabolic process	BP	0.578439	1	gene_sp10032700.1
GO:0042559	pteridine-containing compound biosynthetic process	BP	0.578439	1	gene_sp10032700.1
GO:0045132	meiotic chromosome segregation	BP	0.578439	1	gene_sp10041750.1
GO:0045787	positive regulation of cell cycle	BP	0.578439	1	gene_sp10059160.1
GO:0045892	negative regulation of transcription, DNA-templated	BP	0.578439	1	gene_sp10051460.1
GO:0046148	pigment biosynthetic process	BP	0.578439	1	gene_sp10031260.1
GO:0046349	amino sugar biosynthetic process	BP	0.578439	1	gene_sp10039280.1
GO:0046416	D-amino acid metabolic process	BP	0.578439	1	gene_sp10023950.1
GO:0051253	negative regulation of RNA metabolic process	BP	0.578439	1	gene_sp10051460.1
GO:0052646	alditol phosphate metabolic process	BP	0.578439	1	gene_sp10007000.1
GO:0070897	DNA-templated transcriptional preinitiation complex assembly	BP	0.578439	1	gene_sp10035180.1
GO:0090501	RNA phosphodiester bond hydrolysis	BP	0.578439	1	gene_sp10007710.1
GO:1901073	glucosamine-containing compound biosynthetic process	BP	0.578439	1	gene_sp10039280.1
GO:1902679	negative regulation of RNA biosynthetic process	BP	0.578439	1	gene_sp10051460.1
GO:1903507	negative regulation of nucleic acid-templated transcription	BP	0.578439	1	gene_sp10051460.1
GO:0009124	nucleoside monophosphate biosynthetic process	BP	0.586103	1	gene_sp10007540.1;gene_sp10031260.1;gene_sp10057030.1;gene_sp10067360.1;gene_sp10068580.1
GO:0008047	enzyme activator activity	MF	0.586852	0.975102	gene_sp10039880.1;gene_sp10048470.1;gene_sp10067200.1
GO:0008094	DNA-dependent ATPase activity	MF	0.586852	0.975102	gene_sp10003020.1;gene_sp10019280.1;gene_sp10041160.1
GO:0016831	carboxy-lyase activity	MF	0.586852	0.975102	gene_sp10037400.1;gene_sp10051020.1;gene_sp10061440.1
GO:0008026	ATP-dependent helicase activity	MF	0.591875	0.975102	gene_sp10003020.1;gene_sp10041160.1
GO:0070035	purine NTP-dependent helicase activity	MF	0.591875	0.975102	gene_sp10003020.1;gene_sp10041160.1
GO:0010556	regulation of macromolecule biosynthetic process	BP	0.593521	1	gene_sp10003400.1;gene_sp10003870.1;gene_sp10005700.1;gene_sp10008370.1;gene_sp10008490.1;gene_sp10008800.1;gene_sp10010750.1;gene_sp10012450.1;gene_sp10018760.1;gene_sp10020590.1;gene_sp10023200.1;gene_sp10023660.1;gene_sp10027850.1;gene_sp10029840.1;gene_sp10032130.1;gene_sp10033390.1;gene_sp10033930.1;gene_sp10035180.1;gene_sp10036460.1;gene_sp10036880.1;gene_sp10038630.1;gene_sp10039840.1;gen…
GO:0051171	regulation of nitrogen compound metabolic process	BP	0.593521	1	gene_sp10003400.1;gene_sp10003870.1;gene_sp10005700.1;gene_sp10008370.1;gene_sp10008490.1;gene_sp10008800.1;gene_sp10010750.1;gene_sp10012450.1;gene_sp10018760.1;gene_sp10020590.1;gene_sp10023200.1;gene_sp10023660.1;gene_sp10027850.1;gene_sp10029840.1;gene_sp10032130.1;gene_sp10033390.1;gene_sp10033930.1;gene_sp10035180.1;gene_sp10036460.1;gene_sp10036880.1;gene_sp10038630.1;gene_sp10039840.1;gen…
GO:2000112	regulation of cellular macromolecule biosynthetic process	BP	0.593521	1	gene_sp10003400.1;gene_sp10003870.1;gene_sp10005700.1;gene_sp10008370.1;gene_sp10008490.1;gene_sp10008800.1;gene_sp10010750.1;gene_sp10012450.1;gene_sp10018760.1;gene_sp10020590.1;gene_sp10023200.1;gene_sp10023660.1;gene_sp10027850.1;gene_sp10029840.1;gene_sp10032130.1;gene_sp10033390.1;gene_sp10033930.1;gene_sp10035180.1;gene_sp10036460.1;gene_sp10036880.1;gene_sp10038630.1;gene_sp10039840.1;gen…
GO:0000139	Golgi membrane	CC	0.595608	1	gene_sp10007550.1;gene_sp10015010.1
GO:0006310	DNA recombination	BP	0.595853	1	gene_sp10007970.1;gene_sp10024540.1;gene_sp10026220.1;gene_sp10064870.1
GO:0009142	nucleoside triphosphate biosynthetic process	BP	0.595853	1	gene_sp10007540.1;gene_sp10057030.1;gene_sp10067360.1;gene_sp10068580.1
GO:0009145	purine nucleoside triphosphate biosynthetic process	BP	0.595853	1	gene_sp10007540.1;gene_sp10057030.1;gene_sp10067360.1;gene_sp10068580.1
GO:0009201	ribonucleoside triphosphate biosynthetic process	BP	0.595853	1	gene_sp10007540.1;gene_sp10057030.1;gene_sp10067360.1;gene_sp10068580.1
GO:0009206	purine ribonucleoside triphosphate biosynthetic process	BP	0.595853	1	gene_sp10007540.1;gene_sp10057030.1;gene_sp10067360.1;gene_sp10068580.1
GO:0016052	carbohydrate catabolic process	BP	0.595853	1	gene_sp10018610.1;gene_sp10022680.1;gene_sp10043720.1;gene_sp10060170.1
GO:0015672	monovalent inorganic cation transport	BP	0.601876	1	gene_sp10007540.1;gene_sp10008070.1;gene_sp10011950.1;gene_sp10012910.1;gene_sp10017370.1;gene_sp10057030.1;gene_sp10066110.1;gene_sp10067360.1;gene_sp10068580.1
GO:0000990	transcription factor activity, core RNA polymerase binding	MF	0.609439	0.975102	gene_sp10035180.1
GO:0003916	DNA topoisomerase activity	MF	0.609439	0.975102	gene_sp10019280.1
GO:0004180	carboxypeptidase activity	MF	0.609439	0.975102	gene_sp10031460.1
GO:0004857	enzyme inhibitor activity	MF	0.609439	0.975102	gene_sp10021410.1
GO:0005375	copper ion transmembrane transporter activity	MF	0.609439	0.975102	gene_sp10025530.1
GO:0008134	transcription factor binding	MF	0.609439	0.975102	gene_sp10035180.1
GO:0008378	galactosyltransferase activity	MF	0.609439	0.975102	gene_sp10044290.1
GO:0015298	solute:cation antiporter activity	MF	0.609439	0.975102	gene_sp10003560.1
GO:0015299	solute:proton antiporter activity	MF	0.609439	0.975102	gene_sp10003560.1
GO:0016628	oxidoreductase activity, acting on the CH-CH group of donors, NAD or NADP as acceptor	MF	0.609439	0.975102	gene_sp10050510.1
GO:0016778	diphosphotransferase activity	MF	0.609439	0.975102	gene_sp10032700.1
GO:0016790	thiolester hydrolase activity	MF	0.609439	0.975102	gene_sp10003660.1
GO:0016832	aldehyde-lyase activity	MF	0.609439	0.975102	gene_sp10032700.1
GO:0050023	L-fuconate dehydratase activity	MF	0.609439	0.975102	gene_sp10060170.1
GO:1990837	sequence-specific double-stranded DNA binding	MF	0.609439	0.975102	gene_sp10027850.1
GO:0000070	mitotic sister chromatid segregation	BP	0.610047	1	gene_sp10030230.1;gene_sp10041750.1;gene_sp10062980.1
GO:0000819	sister chromatid segregation	BP	0.610047	1	gene_sp10030230.1;gene_sp10041750.1;gene_sp10062980.1
GO:0065002	intracellular protein transmembrane transport	BP	0.610047	1	gene_sp10003450.1;gene_sp10017320.1;gene_sp10066060.1
GO:0071806	protein transmembrane transport	BP	0.610047	1	gene_sp10003450.1;gene_sp10017320.1;gene_sp10066060.1
GO:0009889	regulation of biosynthetic process	BP	0.612439	1	gene_sp10003400.1;gene_sp10003870.1;gene_sp10005700.1;gene_sp10008370.1;gene_sp10008490.1;gene_sp10008800.1;gene_sp10010750.1;gene_sp10012450.1;gene_sp10018760.1;gene_sp10020590.1;gene_sp10023200.1;gene_sp10023660.1;gene_sp10027850.1;gene_sp10029840.1;gene_sp10032130.1;gene_sp10033390.1;gene_sp10033930.1;gene_sp10035180.1;gene_sp10036460.1;gene_sp10036880.1;gene_sp10038630.1;gene_sp10039840.1;gen…
GO:0031326	regulation of cellular biosynthetic process	BP	0.612439	1	gene_sp10003400.1;gene_sp10003870.1;gene_sp10005700.1;gene_sp10008370.1;gene_sp10008490.1;gene_sp10008800.1;gene_sp10010750.1;gene_sp10012450.1;gene_sp10018760.1;gene_sp10020590.1;gene_sp10023200.1;gene_sp10023660.1;gene_sp10027850.1;gene_sp10029840.1;gene_sp10032130.1;gene_sp10033390.1;gene_sp10033930.1;gene_sp10035180.1;gene_sp10036460.1;gene_sp10036880.1;gene_sp10038630.1;gene_sp10039840.1;gen…
GO:0019867	outer membrane	CC	0.621981	1	gene_sp10010450.1;gene_sp10017320.1;gene_sp10066060.1
GO:0016829	lyase activity	MF	0.622764	0.992068	gene_sp10014020.1;gene_sp10016910.1;gene_sp10032700.1;gene_sp10034720.1;gene_sp10037270.1;gene_sp10037400.1;gene_sp10045920.1;gene_sp10048230.1;gene_sp10051020.1;gene_sp10058050.1;gene_sp10060170.1;gene_sp10061440.1
GO:0046034	ATP metabolic process	BP	0.622952	1	gene_sp10007540.1;gene_sp10008070.1;gene_sp10022680.1;gene_sp10057030.1;gene_sp10067360.1;gene_sp10068580.1
GO:0016887	ATPase activity	MF	0.627208	0.992068	gene_sp10003020.1;gene_sp10004440.1;gene_sp10004890.1;gene_sp10013470.1;gene_sp10019280.1;gene_sp10021650.1;gene_sp10022400.1;gene_sp10023510.1;gene_sp10033330.1;gene_sp10037570.1;gene_sp10041160.1;gene_sp10049620.1;gene_sp10058330.1;gene_sp10059340.1;gene_sp10066380.1;gene_sp10067830.1
GO:0004721	phosphoprotein phosphatase activity	MF	0.629061	0.992068	gene_sp10006490.1;gene_sp10017780.1;gene_sp10026830.1;gene_sp10059160.1
GO:0016830	carbon-carbon lyase activity	MF	0.629061	0.992068	gene_sp10032700.1;gene_sp10037400.1;gene_sp10051020.1;gene_sp10061440.1
GO:0006479	protein methylation	BP	0.6335	1	gene_sp10000970.1;gene_sp10007650.1
GO:0008213	protein alkylation	BP	0.6335	1	gene_sp10000970.1;gene_sp10007650.1
GO:0015931	nucleobase-containing compound transport	BP	0.6335	1	gene_sp10056060.1;gene_sp10060360.1
GO:0033013	tetrapyrrole metabolic process	BP	0.6335	1	gene_sp10008750.1;gene_sp10011510.1
GO:0009308	amine metabolic process	BP	0.633696	1	gene_sp10036260.1;gene_sp10039780.1;gene_sp10045880.1;gene_sp10047490.1;gene_sp10057850.1
GO:0008757	S-adenosylmethionine-dependent methyltransferase activity	MF	0.636795	1	gene_sp10000970.1;gene_sp10033780.1;gene_sp10034100.1
GO:0016684	oxidoreductase activity, acting on peroxide as acceptor	MF	0.652205	1	gene_sp10005150.1;gene_sp10062680.1
GO:0016903	oxidoreductase activity, acting on the aldehyde or oxo group of donors	MF	0.652205	1	gene_sp10033840.1;gene_sp10047460.1
GO:0009126	purine nucleoside monophosphate metabolic process	BP	0.65347	1	gene_sp10007540.1;gene_sp10008070.1;gene_sp10022680.1;gene_sp10031260.1;gene_sp10057030.1;gene_sp10067360.1;gene_sp10068580.1
GO:0009161	ribonucleoside monophosphate metabolic process	BP	0.65347	1	gene_sp10007540.1;gene_sp10008070.1;gene_sp10022680.1;gene_sp10031260.1;gene_sp10057030.1;gene_sp10067360.1;gene_sp10068580.1
GO:0009167	purine ribonucleoside monophosphate metabolic process	BP	0.65347	1	gene_sp10007540.1;gene_sp10008070.1;gene_sp10022680.1;gene_sp10031260.1;gene_sp10057030.1;gene_sp10067360.1;gene_sp10068580.1
GO:0004386	helicase activity	MF	0.656428	1	gene_sp10003020.1;gene_sp10004520.1;gene_sp10005670.1;gene_sp10022330.1;gene_sp10041160.1;gene_sp10052850.1
GO:0022624	proteasome accessory complex	CC	0.658342	1	gene_sp10008010.1
GO:0000151	ubiquitin ligase complex	CC	0.663551	1	gene_sp10043840.1;gene_sp10062980.1
GO:0000794	condensed nuclear chromosome	CC	0.663551	1	gene_sp10011550.1;gene_sp10033590.1
GO:0012506	vesicle membrane	CC	0.663551	1	gene_sp10007550.1;gene_sp10015010.1
GO:0016023	cytoplasmic, membrane-bounded vesicle	CC	0.663551	1	gene_sp10007550.1;gene_sp10015010.1
GO:0030120	vesicle coat	CC	0.663551	1	gene_sp10007550.1;gene_sp10015010.1
GO:0030135	coated vesicle	CC	0.663551	1	gene_sp10007550.1;gene_sp10015010.1
GO:0030659	cytoplasmic vesicle membrane	CC	0.663551	1	gene_sp10007550.1;gene_sp10015010.1
GO:0030662	coated vesicle membrane	CC	0.663551	1	gene_sp10007550.1;gene_sp10015010.1
GO:0031410	cytoplasmic vesicle	CC	0.663551	1	gene_sp10007550.1;gene_sp10015010.1
GO:0031982	vesicle	CC	0.663551	1	gene_sp10007550.1;gene_sp10015010.1
GO:0031988	membrane-bounded vesicle	CC	0.663551	1	gene_sp10007550.1;gene_sp10015010.1
GO:0044433	cytoplasmic vesicle part	CC	0.663551	1	gene_sp10007550.1;gene_sp10015010.1
GO:0006400	tRNA modification	BP	0.668243	1	gene_sp10004640.1;gene_sp10048350.1;gene_sp10048360.1
GO:0043414	macromolecule methylation	BP	0.668243	1	gene_sp10000970.1;gene_sp10007650.1;gene_sp10043330.1
GO:0005886	plasma membrane	CC	0.675366	1	gene_sp10011950.1;gene_sp10015010.1;gene_sp10027000.1
GO:0044455	mitochondrial membrane part	CC	0.676241	1	gene_sp10007540.1;gene_sp10017320.1;gene_sp10057030.1;gene_sp10066060.1;gene_sp10067360.1;gene_sp10068580.1
GO:0048285	organelle fission	BP	0.677778	1	gene_sp10030230.1;gene_sp10039390.1;gene_sp10041750.1;gene_sp10062980.1;gene_sp10064870.1
GO:0006098	pentose-phosphate shunt	BP	0.683986	1	gene_sp10006850.1
GO:0006188	IMP biosynthetic process	BP	0.683986	1	gene_sp10031260.1
GO:0006220	pyrimidine nucleotide metabolic process	BP	0.683986	1	gene_sp10006000.1
GO:0006221	pyrimidine nucleotide biosynthetic process	BP	0.683986	1	gene_sp10006000.1
GO:0006265	DNA topological change	BP	0.683986	1	gene_sp10019280.1
GO:0006284	base-excision repair	BP	0.683986	1	gene_sp10018110.1
GO:0006333	chromatin assembly or disassembly	BP	0.683986	1	gene_sp10018260.1
GO:0006487	protein N-linked glycosylation	BP	0.683986	1	gene_sp10000220.1
GO:0006555	methionine metabolic process	BP	0.683986	1	gene_sp10041080.1
GO:0006625	protein targeting to peroxisome	BP	0.683986	1	gene_sp10003450.1
GO:0006779	porphyrin-containing compound biosynthetic process	BP	0.683986	1	gene_sp10011510.1
GO:0007127	meiosis I	BP	0.683986	1	gene_sp10064870.1
GO:0008202	steroid metabolic process	BP	0.683986	1	gene_sp10018560.1
GO:0008608	attachment of spindle microtubules to kinetochore	BP	0.683986	1	gene_sp10033590.1
GO:0009081	branched-chain amino acid metabolic process	BP	0.683986	1	gene_sp10049930.1
GO:0010558	negative regulation of macromolecule biosynthetic process	BP	0.683986	1	gene_sp10051460.1
GO:0019682	glyceraldehyde-3-phosphate metabolic process	BP	0.683986	1	gene_sp10006850.1
GO:0022618	ribonucleoprotein complex assembly	BP	0.683986	1	gene_sp10048210.1
GO:0035434	copper ion transmembrane transport	BP	0.683986	1	gene_sp10025530.1
GO:0042440	pigment metabolic process	BP	0.683986	1	gene_sp10031260.1
GO:0043086	negative regulation of catalytic activity	BP	0.683986	1	gene_sp10021410.1
GO:0043094	cellular metabolic compound salvage	BP	0.683986	1	gene_sp10041080.1
GO:0043574	peroxisomal transport	BP	0.683986	1	gene_sp10003450.1
GO:0044092	negative regulation of molecular function	BP	0.683986	1	gene_sp10021410.1
GO:0045934	negative regulation of nucleobase-containing compound metabolic process	BP	0.683986	1	gene_sp10051460.1
GO:0046040	IMP metabolic process	BP	0.683986	1	gene_sp10031260.1
GO:0046112	nucleobase biosynthetic process	BP	0.683986	1	gene_sp10031260.1
GO:0046839	phospholipid dephosphorylation	BP	0.683986	1	gene_sp10017650.1
GO:0046856	phosphatidylinositol dephosphorylation	BP	0.683986	1	gene_sp10017650.1
GO:0051156	glucose 6-phosphate metabolic process	BP	0.683986	1	gene_sp10006850.1
GO:0051172	negative regulation of nitrogen compound metabolic process	BP	0.683986	1	gene_sp10051460.1
GO:0071804	cellular potassium ion transport	BP	0.683986	1	gene_sp10011950.1
GO:0071805	potassium ion transmembrane transport	BP	0.683986	1	gene_sp10011950.1
GO:0072662	protein localization to peroxisome	BP	0.683986	1	gene_sp10003450.1
GO:0072663	establishment of protein localization to peroxisome	BP	0.683986	1	gene_sp10003450.1
GO:1901136	carbohydrate derivative catabolic process	BP	0.683986	1	gene_sp10007000.1
GO:2000113	negative regulation of cellular macromolecule biosynthetic process	BP	0.683986	1	gene_sp10051460.1
GO:0005794	Golgi apparatus	CC	0.687842	1	gene_sp10007550.1;gene_sp10015010.1;gene_sp10056060.1;gene_sp10060360.1
GO:0009123	nucleoside monophosphate metabolic process	BP	0.689998	1	gene_sp10007540.1;gene_sp10008070.1;gene_sp10022680.1;gene_sp10031260.1;gene_sp10057030.1;gene_sp10067360.1;gene_sp10068580.1
GO:0000049	tRNA binding	MF	0.691312	1	gene_sp10004640.1
GO:0003697	single-stranded DNA binding	MF	0.691312	1	gene_sp10052310.1
GO:0003747	translation release factor activity	MF	0.691312	1	gene_sp10006140.1
GO:0003954	NADH dehydrogenase activity	MF	0.691312	1	gene_sp10067690.1
GO:0004722	protein serine/threonine phosphatase activity	MF	0.691312	1	gene_sp10006490.1
GO:0008079	translation termination factor activity	MF	0.691312	1	gene_sp10006140.1
GO:0008137	NADH dehydrogenase (ubiquinone) activity	MF	0.691312	1	gene_sp10067690.1
GO:0008375	acetylglucosaminyltransferase activity	MF	0.691312	1	gene_sp10039280.1
GO:0008408	3'-5' exonuclease activity	MF	0.691312	1	gene_sp10004950.1
GO:0015079	potassium ion transmembrane transporter activity	MF	0.691312	1	gene_sp10011950.1
GO:0016655	oxidoreductase activity, acting on NAD(P)H, quinone or similar compound as acceptor	MF	0.691312	1	gene_sp10067690.1
GO:0016679	oxidoreductase activity, acting on diphenols and related substances as donors	MF	0.691312	1	gene_sp10016720.1
GO:0019888	protein phosphatase regulator activity	MF	0.691312	1	gene_sp10033880.1
GO:0030976	thiamine pyrophosphate binding	MF	0.691312	1	gene_sp10009880.1
GO:0050136	NADH dehydrogenase (quinone) activity	MF	0.691312	1	gene_sp10067690.1
GO:0051537	2 iron, 2 sulfur cluster binding	MF	0.691312	1	gene_sp10037890.1
GO:0098813	nuclear chromosome segregation	BP	0.695424	1	gene_sp10030230.1;gene_sp10033590.1;gene_sp10041750.1;gene_sp10062980.1
GO:0006081	cellular aldehyde metabolic process	BP	0.700333	1	gene_sp10003660.1;gene_sp10006850.1
GO:0006626	protein targeting to mitochondrion	BP	0.700333	1	gene_sp10017320.1;gene_sp10066060.1
GO:0007031	peroxisome organization	BP	0.700333	1	gene_sp10003450.1;gene_sp10039390.1
GO:0009892	negative regulation of metabolic process	BP	0.700333	1	gene_sp10021410.1;gene_sp10051460.1
GO:0010564	regulation of cell cycle process	BP	0.700333	1	gene_sp10059160.1;gene_sp10062980.1
GO:0016051	carbohydrate biosynthetic process	BP	0.700333	1	gene_sp10064780.1;gene_sp10067930.1
GO:0042398	cellular modified amino acid biosynthetic process	BP	0.700333	1	gene_sp10002600.1;gene_sp10032700.1
GO:0070585	protein localization to mitochondrion	BP	0.700333	1	gene_sp10017320.1;gene_sp10066060.1
GO:0072655	establishment of protein localization to mitochondrion	BP	0.700333	1	gene_sp10017320.1;gene_sp10066060.1
GO:1901987	regulation of cell cycle phase transition	BP	0.700333	1	gene_sp10059160.1;gene_sp10062980.1
GO:0009141	nucleoside triphosphate metabolic process	BP	0.702595	1	gene_sp10007540.1;gene_sp10008070.1;gene_sp10022680.1;gene_sp10057030.1;gene_sp10067360.1;gene_sp10068580.1
GO:0009144	purine nucleoside triphosphate metabolic process	BP	0.702595	1	gene_sp10007540.1;gene_sp10008070.1;gene_sp10022680.1;gene_sp10057030.1;gene_sp10067360.1;gene_sp10068580.1
GO:0009199	ribonucleoside triphosphate metabolic process	BP	0.702595	1	gene_sp10007540.1;gene_sp10008070.1;gene_sp10022680.1;gene_sp10057030.1;gene_sp10067360.1;gene_sp10068580.1
GO:0009205	purine ribonucleoside triphosphate metabolic process	BP	0.702595	1	gene_sp10007540.1;gene_sp10008070.1;gene_sp10022680.1;gene_sp10057030.1;gene_sp10067360.1;gene_sp10068580.1
GO:0003690	double-stranded DNA binding	MF	0.705202	1	gene_sp10008880.1;gene_sp10027850.1
GO:0051213	dioxygenase activity	MF	0.705202	1	gene_sp10026240.1;gene_sp10056050.1
GO:0008234	cysteine-type peptidase activity	MF	0.706906	1	gene_sp10028810.1;gene_sp10033390.1;gene_sp10045700.1;gene_sp10060510.1
GO:0098798	mitochondrial protein complex	CC	0.711419	1	gene_sp10007540.1;gene_sp10017320.1;gene_sp10057030.1;gene_sp10066060.1;gene_sp10067360.1;gene_sp10068580.1
GO:0009152	purine ribonucleotide biosynthetic process	BP	0.718172	1	gene_sp10007540.1;gene_sp10031260.1;gene_sp10057030.1;gene_sp10067360.1;gene_sp10068580.1
GO:0009260	ribonucleotide biosynthetic process	BP	0.718172	1	gene_sp10007540.1;gene_sp10031260.1;gene_sp10057030.1;gene_sp10067360.1;gene_sp10068580.1
GO:0046390	ribose phosphate biosynthetic process	BP	0.718172	1	gene_sp10007540.1;gene_sp10031260.1;gene_sp10057030.1;gene_sp10067360.1;gene_sp10068580.1
GO:0015078	hydrogen ion transmembrane transporter activity	MF	0.718368	1	gene_sp10001570.1;gene_sp10003560.1;gene_sp10007540.1;gene_sp10057030.1;gene_sp10067360.1;gene_sp10068580.1
GO:0007067	mitotic nuclear division	BP	0.719813	1	gene_sp10030230.1;gene_sp10041750.1;gene_sp10062980.1
GO:0051536	iron-sulfur cluster binding	MF	0.723514	1	gene_sp10008140.1;gene_sp10037890.1;gene_sp10048280.1
GO:0051540	metal cluster binding	MF	0.723514	1	gene_sp10008140.1;gene_sp10037890.1;gene_sp10048280.1
GO:0022402	cell cycle process	BP	0.723951	1	gene_sp10011550.1;gene_sp10030230.1;gene_sp10033590.1;gene_sp10041750.1;gene_sp10059160.1;gene_sp10062980.1;gene_sp10064870.1
GO:0000280	nuclear division	BP	0.738115	1	gene_sp10030230.1;gene_sp10041750.1;gene_sp10062980.1;gene_sp10064870.1
GO:0006486	protein glycosylation	BP	0.738115	1	gene_sp10000220.1;gene_sp10029290.1;gene_sp10031740.1;gene_sp10044290.1
GO:0009100	glycoprotein metabolic process	BP	0.738115	1	gene_sp10000220.1;gene_sp10029290.1;gene_sp10031740.1;gene_sp10044290.1
GO:0009101	glycoprotein biosynthetic process	BP	0.738115	1	gene_sp10000220.1;gene_sp10029290.1;gene_sp10031740.1;gene_sp10044290.1
GO:0043413	macromolecule glycosylation	BP	0.738115	1	gene_sp10000220.1;gene_sp10029290.1;gene_sp10031740.1;gene_sp10044290.1
GO:0016272	prefoldin complex	CC	0.738936	1	gene_sp10015350.1
GO:0016459	myosin complex	CC	0.738936	1	gene_sp10061940.1
GO:0030008	TRAPP complex	CC	0.738936	1	gene_sp10041510.1
GO:0030133	transport vesicle	CC	0.738936	1	gene_sp10015010.1
GO:0030658	transport vesicle membrane	CC	0.738936	1	gene_sp10015010.1
GO:0008610	lipid biosynthetic process	BP	0.742725	1	gene_sp10004290.1;gene_sp10011450.1;gene_sp10018560.1;gene_sp10031840.1;gene_sp10037400.1;gene_sp10044570.1;gene_sp10049190.1;gene_sp10051020.1
GO:0031323	regulation of cellular metabolic process	BP	0.745853	1	gene_sp10003400.1;gene_sp10003870.1;gene_sp10005700.1;gene_sp10008370.1;gene_sp10008490.1;gene_sp10008800.1;gene_sp10010750.1;gene_sp10012450.1;gene_sp10018760.1;gene_sp10020590.1;gene_sp10023200.1;gene_sp10023660.1;gene_sp10027850.1;gene_sp10029840.1;gene_sp10032130.1;gene_sp10033390.1;gene_sp10033930.1;gene_sp10035180.1;gene_sp10036460.1;gene_sp10036880.1;gene_sp10038630.1;gene_sp10039840.1;gen…
GO:1901565	organonitrogen compound catabolic process	BP	0.754827	1	gene_sp10018730.1;gene_sp10047490.1;gene_sp10052410.1;gene_sp10054440.1;gene_sp10058370.1
GO:0004129	cytochrome-c oxidase activity	MF	0.756044	1	gene_sp10001570.1
GO:0008138	protein tyrosine/serine/threonine phosphatase activity	MF	0.756044	1	gene_sp10017780.1
GO:0008170	N-methyltransferase activity	MF	0.756044	1	gene_sp10000970.1
GO:0008312	7S RNA binding	MF	0.756044	1	gene_sp10025430.1
GO:0008536	Ran GTPase binding	MF	0.756044	1	gene_sp10034880.1
GO:0008565	protein transporter activity	MF	0.756044	1	gene_sp10034960.1
GO:0015002	heme-copper terminal oxidase activity	MF	0.756044	1	gene_sp10001570.1
GO:0015297	antiporter activity	MF	0.756044	1	gene_sp10003560.1
GO:0016675	oxidoreductase activity, acting on a heme group of donors	MF	0.756044	1	gene_sp10001570.1
GO:0016676	oxidoreductase activity, acting on a heme group of donors, oxygen as acceptor	MF	0.756044	1	gene_sp10001570.1
GO:0016814	hydrolase activity, acting on carbon-nitrogen (but not peptide) bonds, in cyclic amidines	MF	0.756044	1	gene_sp10052410.1
GO:0043015	gamma-tubulin binding	MF	0.756044	1	gene_sp10009110.1
GO:0070403	NAD+ binding	MF	0.756044	1	gene_sp10035220.1
GO:0009064	glutamine family amino acid metabolic process	BP	0.756709	1	gene_sp10054440.1;gene_sp10061440.1
GO:0044272	sulfur compound biosynthetic process	BP	0.756709	1	gene_sp10002600.1;gene_sp10041080.1
GO:0044770	cell cycle phase transition	BP	0.756709	1	gene_sp10059160.1;gene_sp10062980.1
GO:0019783	ubiquitin-like protein-specific protease activity	MF	0.760388	1	gene_sp10033390.1;gene_sp10045700.1;gene_sp10060510.1
GO:0036459	thiol-dependent ubiquitinyl hydrolase activity	MF	0.760388	1	gene_sp10033390.1;gene_sp10045700.1;gene_sp10060510.1
GO:0101005	ubiquitinyl hydrolase activity	MF	0.760388	1	gene_sp10033390.1;gene_sp10045700.1;gene_sp10060510.1
GO:0006351	transcription, DNA-templated	BP	0.761673	1	gene_sp10003400.1;gene_sp10003870.1;gene_sp10005700.1;gene_sp10007890.1;gene_sp10008370.1;gene_sp10008490.1;gene_sp10008800.1;gene_sp10010750.1;gene_sp10012450.1;gene_sp10018760.1;gene_sp10019060.1;gene_sp10019660.1;gene_sp10020590.1;gene_sp10023200.1;gene_sp10023520.1;gene_sp10023660.1;gene_sp10023750.1;gene_sp10027540.1;gene_sp10027850.1;gene_sp10029840.1;gene_sp10032130.1;gene_sp10032940.1;gen…
GO:0097659	nucleic acid-templated transcription	BP	0.761673	1	gene_sp10003400.1;gene_sp10003870.1;gene_sp10005700.1;gene_sp10007890.1;gene_sp10008370.1;gene_sp10008490.1;gene_sp10008800.1;gene_sp10010750.1;gene_sp10012450.1;gene_sp10018760.1;gene_sp10019060.1;gene_sp10019660.1;gene_sp10020590.1;gene_sp10023200.1;gene_sp10023520.1;gene_sp10023660.1;gene_sp10023750.1;gene_sp10027540.1;gene_sp10027850.1;gene_sp10029840.1;gene_sp10032130.1;gene_sp10032940.1;gen…
GO:0042578	phosphoric ester hydrolase activity	MF	0.762667	1	gene_sp10006490.1;gene_sp10017780.1;gene_sp10018650.1;gene_sp10026830.1;gene_sp10039820.1;gene_sp10050560.1;gene_sp10059160.1
GO:0000075	cell cycle checkpoint	BP	0.763137	1	gene_sp10011550.1
GO:0000096	sulfur amino acid metabolic process	BP	0.763137	1	gene_sp10041080.1
GO:0000956	nuclear-transcribed mRNA catabolic process	BP	0.763137	1	gene_sp10031020.1
GO:0001510	RNA methylation	BP	0.763137	1	gene_sp10043330.1
GO:0006778	porphyrin-containing compound metabolic process	BP	0.763137	1	gene_sp10011510.1
GO:0006813	potassium ion transport	BP	0.763137	1	gene_sp10011950.1
GO:0007091	metaphase/anaphase transition of mitotic cell cycle	BP	0.763137	1	gene_sp10062980.1
GO:0009067	aspartate family amino acid biosynthetic process	BP	0.763137	1	gene_sp10041080.1
GO:0009890	negative regulation of biosynthetic process	BP	0.763137	1	gene_sp10051460.1
GO:0009894	regulation of catabolic process	BP	0.763137	1	gene_sp10059510.1
GO:0010965	regulation of mitotic sister chromatid separation	BP	0.763137	1	gene_sp10062980.1
GO:0016226	iron-sulfur cluster assembly	BP	0.763137	1	gene_sp10048280.1
GO:0016485	protein processing	BP	0.763137	1	gene_sp10010140.1
GO:0030071	regulation of mitotic metaphase/anaphase transition	BP	0.763137	1	gene_sp10062980.1
GO:0031163	metallo-sulfur cluster assembly	BP	0.763137	1	gene_sp10048280.1
GO:0031327	negative regulation of cellular biosynthetic process	BP	0.763137	1	gene_sp10051460.1
GO:0033044	regulation of chromosome organization	BP	0.763137	1	gene_sp10062980.1
GO:0033045	regulation of sister chromatid segregation	BP	0.763137	1	gene_sp10062980.1
GO:0033047	regulation of mitotic sister chromatid segregation	BP	0.763137	1	gene_sp10062980.1
GO:0044784	metaphase/anaphase transition of cell cycle	BP	0.763137	1	gene_sp10062980.1
GO:0051306	mitotic sister chromatid separation	BP	0.763137	1	gene_sp10062980.1
GO:0051983	regulation of chromosome segregation	BP	0.763137	1	gene_sp10062980.1
GO:0071826	ribonucleoprotein complex subunit organization	BP	0.763137	1	gene_sp10048210.1
GO:0072350	tricarboxylic acid metabolic process	BP	0.763137	1	gene_sp10057320.1
GO:1902099	regulation of metaphase/anaphase transition of cell cycle	BP	0.763137	1	gene_sp10062980.1
GO:0051726	regulation of cell cycle	BP	0.76492	1	gene_sp10000970.1;gene_sp10059160.1;gene_sp10062980.1
GO:0000793	condensed chromosome	CC	0.764986	1	gene_sp10005220.1;gene_sp10011550.1;gene_sp10033590.1
GO:0098800	inner mitochondrial membrane protein complex	CC	0.765426	1	gene_sp10007540.1;gene_sp10057030.1;gene_sp10067360.1;gene_sp10068580.1
GO:0005777	peroxisome	CC	0.771655	1	gene_sp10003450.1;gene_sp10039390.1
GO:0042579	microbody	CC	0.771655	1	gene_sp10003450.1;gene_sp10039390.1
GO:0051276	chromosome organization	BP	0.771728	1	gene_sp10000970.1;gene_sp10004520.1;gene_sp10005670.1;gene_sp10018260.1;gene_sp10019280.1;gene_sp10022330.1;gene_sp10027520.1;gene_sp10030230.1;gene_sp10041750.1;gene_sp10052310.1;gene_sp10052850.1;gene_sp10055140.1;gene_sp10062980.1
GO:0098655	cation transmembrane transport	BP	0.783963	1	gene_sp10007540.1;gene_sp10011950.1;gene_sp10025530.1;gene_sp10027000.1;gene_sp10057030.1;gene_sp10067360.1;gene_sp10068580.1
GO:0098660	inorganic ion transmembrane transport	BP	0.783963	1	gene_sp10007540.1;gene_sp10011950.1;gene_sp10025530.1;gene_sp10027000.1;gene_sp10057030.1;gene_sp10067360.1;gene_sp10068580.1
GO:0098662	inorganic cation transmembrane transport	BP	0.783963	1	gene_sp10007540.1;gene_sp10011950.1;gene_sp10025530.1;gene_sp10027000.1;gene_sp10057030.1;gene_sp10067360.1;gene_sp10068580.1
GO:0032774	RNA biosynthetic process	BP	0.785024	1	gene_sp10003400.1;gene_sp10003870.1;gene_sp10005700.1;gene_sp10007890.1;gene_sp10008370.1;gene_sp10008490.1;gene_sp10008800.1;gene_sp10010750.1;gene_sp10012450.1;gene_sp10018760.1;gene_sp10019060.1;gene_sp10019660.1;gene_sp10020590.1;gene_sp10023200.1;gene_sp10023520.1;gene_sp10023660.1;gene_sp10023750.1;gene_sp10027540.1;gene_sp10027850.1;gene_sp10029840.1;gene_sp10032130.1;gene_sp10032940.1;gen…
GO:0006164	purine nucleotide biosynthetic process	BP	0.787795	1	gene_sp10007540.1;gene_sp10031260.1;gene_sp10057030.1;gene_sp10067360.1;gene_sp10068580.1
GO:0007005	mitochondrion organization	BP	0.787795	1	gene_sp10009730.1;gene_sp10017320.1;gene_sp10031950.1;gene_sp10038040.1;gene_sp10066060.1
GO:0018193	peptidyl-amino acid modification	BP	0.787795	1	gene_sp10000970.1;gene_sp10005210.1;gene_sp10034100.1;gene_sp10035080.1;gene_sp10046390.1
GO:0060255	regulation of macromolecule metabolic process	BP	0.791017	1	gene_sp10003400.1;gene_sp10003870.1;gene_sp10005700.1;gene_sp10008370.1;gene_sp10008490.1;gene_sp10008800.1;gene_sp10010750.1;gene_sp10012450.1;gene_sp10018760.1;gene_sp10020590.1;gene_sp10023200.1;gene_sp10023660.1;gene_sp10027850.1;gene_sp10029840.1;gene_sp10032130.1;gene_sp10033390.1;gene_sp10033930.1;gene_sp10035180.1;gene_sp10036460.1;gene_sp10036880.1;gene_sp10038630.1;gene_sp10039840.1;gen…
GO:0004190	aspartic-type endopeptidase activity	MF	0.791028	1	gene_sp10006450.1;gene_sp10039550.1
GO:0004222	metalloendopeptidase activity	MF	0.791028	1	gene_sp10014780.1;gene_sp10068630.1
GO:0070001	aspartic-type peptidase activity	MF	0.791028	1	gene_sp10006450.1;gene_sp10039550.1
GO:1901137	carbohydrate derivative biosynthetic process	BP	0.792807	1	gene_sp10000220.1;gene_sp10007540.1;gene_sp10029290.1;gene_sp10031260.1;gene_sp10031740.1;gene_sp10039280.1;gene_sp10040730.1;gene_sp10044290.1;gene_sp10047540.1;gene_sp10057030.1;gene_sp10062540.1;gene_sp10067360.1;gene_sp10068580.1
GO:0046983	protein dimerization activity	MF	0.793175	1	gene_sp10000910.1;gene_sp10027540.1;gene_sp10040820.1
GO:0007049	cell cycle	BP	0.797885	1	gene_sp10000970.1;gene_sp10011550.1;gene_sp10030230.1;gene_sp10031590.1;gene_sp10033590.1;gene_sp10041750.1;gene_sp10059160.1;gene_sp10062980.1;gene_sp10064870.1;gene_sp10067320.1
GO:0016469	proton-transporting two-sector ATPase complex	CC	0.79817	1	gene_sp10007540.1;gene_sp10057030.1;gene_sp10067360.1;gene_sp10068580.1
GO:0019222	regulation of metabolic process	BP	0.798462	1	gene_sp10003400.1;gene_sp10003870.1;gene_sp10005700.1;gene_sp10008370.1;gene_sp10008490.1;gene_sp10008800.1;gene_sp10010750.1;gene_sp10012450.1;gene_sp10018760.1;gene_sp10020590.1;gene_sp10021410.1;gene_sp10023200.1;gene_sp10023660.1;gene_sp10027850.1;gene_sp10029840.1;gene_sp10032130.1;gene_sp10033390.1;gene_sp10033930.1;gene_sp10035180.1;gene_sp10036460.1;gene_sp10036880.1;gene_sp10038630.1;gen…
GO:0015934	large ribosomal subunit	CC	0.800563	1	gene_sp10035640.1
GO:0030118	clathrin coat	CC	0.800563	1	gene_sp10015010.1
GO:0030119	AP-type membrane coat adaptor complex	CC	0.800563	1	gene_sp10034960.1
GO:0048500	signal recognition particle	CC	0.800563	1	gene_sp10025430.1
GO:0072686	mitotic spindle	CC	0.800563	1	gene_sp10033590.1
GO:1990204	oxidoreductase complex	CC	0.800563	1	gene_sp10007000.1
GO:0051301	cell division	BP	0.803672	1	gene_sp10041750.1;gene_sp10062980.1
GO:0072525	pyridine-containing compound biosynthetic process	BP	0.803672	1	gene_sp10059930.1;gene_sp10068110.1
GO:0016579	protein deubiquitination	BP	0.803935	1	gene_sp10033390.1;gene_sp10045700.1;gene_sp10060510.1
GO:0003682	chromatin binding	MF	0.807217	1	gene_sp10055140.1
GO:0004061	arylformamidase activity	MF	0.807217	1	gene_sp10047490.1
GO:0008194	UDP-glycosyltransferase activity	MF	0.807217	1	gene_sp10039280.1
GO:0016702	oxidoreductase activity, acting on single donors with incorporation of molecular oxygen, incorporation of two atoms of oxygen	MF	0.807217	1	gene_sp10026240.1
GO:0019208	phosphatase regulator activity	MF	0.807217	1	gene_sp10033880.1
GO:0030983	mismatched DNA binding	MF	0.807217	1	gene_sp10008880.1
GO:0006281	DNA repair	BP	0.80949	1	gene_sp10003020.1;gene_sp10004520.1;gene_sp10005220.1;gene_sp10005670.1;gene_sp10007970.1;gene_sp10008120.1;gene_sp10008880.1;gene_sp10018110.1;gene_sp10022330.1;gene_sp10024540.1;gene_sp10026220.1;gene_sp10041160.1;gene_sp10041750.1;gene_sp10052850.1;gene_sp10056050.1;gene_sp10067320.1
GO:0007059	chromosome segregation	BP	0.809629	1	gene_sp10030230.1;gene_sp10033590.1;gene_sp10041750.1;gene_sp10062980.1
GO:0009163	nucleoside biosynthetic process	BP	0.809629	1	gene_sp10007540.1;gene_sp10057030.1;gene_sp10067360.1;gene_sp10068580.1
GO:0042451	purine nucleoside biosynthetic process	BP	0.809629	1	gene_sp10007540.1;gene_sp10057030.1;gene_sp10067360.1;gene_sp10068580.1
GO:0042455	ribonucleoside biosynthetic process	BP	0.809629	1	gene_sp10007540.1;gene_sp10057030.1;gene_sp10067360.1;gene_sp10068580.1
GO:0046129	purine ribonucleoside biosynthetic process	BP	0.809629	1	gene_sp10007540.1;gene_sp10057030.1;gene_sp10067360.1;gene_sp10068580.1
GO:0070085	glycosylation	BP	0.809629	1	gene_sp10000220.1;gene_sp10029290.1;gene_sp10031740.1;gene_sp10044290.1
GO:0072524	pyridine-containing compound metabolic process	BP	0.809629	1	gene_sp10006850.1;gene_sp10022680.1;gene_sp10059930.1;gene_sp10068110.1
GO:1901659	glycosyl compound biosynthetic process	BP	0.809629	1	gene_sp10007540.1;gene_sp10057030.1;gene_sp10067360.1;gene_sp10068580.1
GO:0005667	transcription factor complex	CC	0.813403	1	gene_sp10035180.1;gene_sp10036880.1
GO:0005741	mitochondrial outer membrane	CC	0.813403	1	gene_sp10017320.1;gene_sp10066060.1
GO:0031968	organelle outer membrane	CC	0.813403	1	gene_sp10017320.1;gene_sp10066060.1
GO:0044798	nuclear transcription factor complex	CC	0.813403	1	gene_sp10035180.1;gene_sp10036880.1
GO:0080090	regulation of primary metabolic process	BP	0.816581	1	gene_sp10003400.1;gene_sp10003870.1;gene_sp10005700.1;gene_sp10008370.1;gene_sp10008490.1;gene_sp10008800.1;gene_sp10010750.1;gene_sp10012450.1;gene_sp10018760.1;gene_sp10020590.1;gene_sp10023200.1;gene_sp10023660.1;gene_sp10027850.1;gene_sp10029840.1;gene_sp10032130.1;gene_sp10033390.1;gene_sp10033930.1;gene_sp10035180.1;gene_sp10036460.1;gene_sp10036880.1;gene_sp10038630.1;gene_sp10039840.1;gen…
GO:0043623	cellular protein complex assembly	BP	0.81721	1	gene_sp10009110.1;gene_sp10009730.1;gene_sp10031950.1;gene_sp10036720.1;gene_sp10038040.1
GO:0006974	cellular response to DNA damage stimulus	BP	0.820235	1	gene_sp10003020.1;gene_sp10004520.1;gene_sp10005220.1;gene_sp10005670.1;gene_sp10007970.1;gene_sp10008120.1;gene_sp10008880.1;gene_sp10011550.1;gene_sp10018110.1;gene_sp10022330.1;gene_sp10024540.1;gene_sp10026220.1;gene_sp10041160.1;gene_sp10041750.1;gene_sp10052850.1;gene_sp10056050.1;gene_sp10067320.1
GO:0019693	ribose phosphate metabolic process	BP	0.82034	1	gene_sp10006850.1;gene_sp10007540.1;gene_sp10008070.1;gene_sp10022680.1;gene_sp10031260.1;gene_sp10057030.1;gene_sp10067360.1;gene_sp10068580.1
GO:0006090	pyruvate metabolic process	BP	0.822485	1	gene_sp10022680.1
GO:0006096	glycolytic process	BP	0.822485	1	gene_sp10022680.1
GO:0006402	mRNA catabolic process	BP	0.822485	1	gene_sp10031020.1
GO:0006415	translational termination	BP	0.822485	1	gene_sp10006140.1
GO:0006739	NADP metabolic process	BP	0.822485	1	gene_sp10006850.1
GO:0006757	ATP generation from ADP	BP	0.822485	1	gene_sp10022680.1
GO:0007186	G-protein coupled receptor signaling pathway	BP	0.822485	1	gene_sp10020810.1
GO:0009135	purine nucleoside diphosphate metabolic process	BP	0.822485	1	gene_sp10022680.1
GO:0009179	purine ribonucleoside diphosphate metabolic process	BP	0.822485	1	gene_sp10022680.1
GO:0009185	ribonucleoside diphosphate metabolic process	BP	0.822485	1	gene_sp10022680.1
GO:0046031	ADP metabolic process	BP	0.822485	1	gene_sp10022680.1
GO:0046834	lipid phosphorylation	BP	0.822485	1	gene_sp10022220.1
GO:0046854	phosphatidylinositol phosphorylation	BP	0.822485	1	gene_sp10022220.1
GO:0051304	chromosome separation	BP	0.822485	1	gene_sp10062980.1
GO:0051604	protein maturation	BP	0.822485	1	gene_sp10010140.1
GO:0065004	protein-DNA complex assembly	BP	0.822485	1	gene_sp10035180.1
GO:0016788	hydrolase activity, acting on ester bonds	MF	0.829529	1	gene_sp10003660.1;gene_sp10004950.1;gene_sp10005530.1;gene_sp10006490.1;gene_sp10008120.1;gene_sp10016940.1;gene_sp10017780.1;gene_sp10018650.1;gene_sp10026830.1;gene_sp10030520.1;gene_sp10031600.1;gene_sp10039820.1;gene_sp10042820.1;gene_sp10050560.1;gene_sp10057710.1;gene_sp10059160.1;gene_sp10059370.1;gene_sp10066830.1
GO:0009150	purine ribonucleotide metabolic process	BP	0.833675	1	gene_sp10007540.1;gene_sp10008070.1;gene_sp10022680.1;gene_sp10031260.1;gene_sp10057030.1;gene_sp10067360.1;gene_sp10068580.1
GO:0009259	ribonucleotide metabolic process	BP	0.833675	1	gene_sp10007540.1;gene_sp10008070.1;gene_sp10022680.1;gene_sp10031260.1;gene_sp10057030.1;gene_sp10067360.1;gene_sp10068580.1
GO:0034622	cellular macromolecular complex assembly	BP	0.833675	1	gene_sp10009110.1;gene_sp10009730.1;gene_sp10031950.1;gene_sp10035180.1;gene_sp10036720.1;gene_sp10038040.1;gene_sp10048210.1
GO:0008168	methyltransferase activity	MF	0.835444	1	gene_sp10000970.1;gene_sp10006470.1;gene_sp10007650.1;gene_sp10033780.1;gene_sp10034100.1;gene_sp10037770.1;gene_sp10043320.1;gene_sp10065440.1
GO:0032259	methylation	BP	0.837356	1	gene_sp10000970.1;gene_sp10007650.1;gene_sp10043330.1
GO:0044282	small molecule catabolic process	BP	0.837356	1	gene_sp10003660.1;gene_sp10047490.1;gene_sp10054440.1
GO:0030234	enzyme regulator activity	MF	0.837819	1	gene_sp10000910.1;gene_sp10021410.1;gene_sp10033880.1;gene_sp10039880.1;gene_sp10048470.1;gene_sp10067200.1
GO:0072521	purine-containing compound metabolic process	BP	0.841779	1	gene_sp10007540.1;gene_sp10008070.1;gene_sp10022680.1;gene_sp10031260.1;gene_sp10052410.1;gene_sp10057030.1;gene_sp10067360.1;gene_sp10068580.1
GO:0006289	nucleotide-excision repair	BP	0.842397	1	gene_sp10008120.1;gene_sp10041160.1
GO:1901606	alpha-amino acid catabolic process	BP	0.842397	1	gene_sp10047490.1;gene_sp10054440.1
GO:0006818	hydrogen transport	BP	0.843258	1	gene_sp10007540.1;gene_sp10008070.1;gene_sp10057030.1;gene_sp10067360.1;gene_sp10068580.1
GO:0015992	proton transport	BP	0.843258	1	gene_sp10007540.1;gene_sp10008070.1;gene_sp10057030.1;gene_sp10067360.1;gene_sp10068580.1
GO:0072522	purine-containing compound biosynthetic process	BP	0.843258	1	gene_sp10007540.1;gene_sp10031260.1;gene_sp10057030.1;gene_sp10067360.1;gene_sp10068580.1
GO:0008081	phosphoric diester hydrolase activity	MF	0.847669	1	gene_sp10050560.1
GO:0016701	oxidoreductase activity, acting on single donors with incorporation of molecular oxygen	MF	0.847669	1	gene_sp10026240.1
GO:0017056	structural constituent of nuclear pore	MF	0.847669	1	gene_sp10053530.1
GO:0051087	chaperone binding	MF	0.847669	1	gene_sp10000910.1
GO:1901681	sulfur compound binding	MF	0.847669	1	gene_sp10009880.1
GO:0000778	condensed nuclear chromosome kinetochore	CC	0.847676	1	gene_sp10033590.1
GO:0000780	condensed nuclear chromosome, centromeric region	CC	0.847676	1	gene_sp10033590.1
GO:0000922	spindle pole	CC	0.847676	1	gene_sp10009110.1
GO:0000940	condensed chromosome outer kinetochore	CC	0.847676	1	gene_sp10033590.1
GO:0000942	condensed nuclear chromosome outer kinetochore	CC	0.847676	1	gene_sp10033590.1
GO:0005779	integral component of peroxisomal membrane	CC	0.847676	1	gene_sp10039390.1
GO:0005885	Arp2/3 protein complex	CC	0.847676	1	gene_sp10036720.1
GO:0031231	intrinsic component of peroxisomal membrane	CC	0.847676	1	gene_sp10039390.1
GO:0042729	DASH complex	CC	0.847676	1	gene_sp10033590.1
GO:0008237	metallopeptidase activity	MF	0.854021	1	gene_sp10014780.1;gene_sp10068630.1
GO:0008483	transaminase activity	MF	0.854021	1	gene_sp10010960.1;gene_sp10066350.1
GO:0016769	transferase activity, transferring nitrogenous groups	MF	0.854021	1	gene_sp10010960.1;gene_sp10066350.1
GO:0006508	proteolysis	BP	0.855228	1	gene_sp10006450.1;gene_sp10007420.1;gene_sp10010140.1;gene_sp10014780.1;gene_sp10016560.1;gene_sp10017600.1;gene_sp10023500.1;gene_sp10027890.1;gene_sp10028810.1;gene_sp10031460.1;gene_sp10033390.1;gene_sp10035430.1;gene_sp10037030.1;gene_sp10039550.1;gene_sp10045700.1;gene_sp10050560.1;gene_sp10053950.1;gene_sp10057280.1;gene_sp10058120.1;gene_sp10060510.1;gene_sp10062610.1;gene_sp10062980.1;gen…
GO:0030117	membrane coat	CC	0.860735	1	gene_sp10007550.1;gene_sp10015010.1;gene_sp10034960.1
GO:0044454	nuclear chromosome part	CC	0.860735	1	gene_sp10011550.1;gene_sp10033590.1;gene_sp10052310.1
GO:0048475	coated membrane	CC	0.860735	1	gene_sp10007550.1;gene_sp10015010.1;gene_sp10034960.1
GO:0004518	nuclease activity	MF	0.861378	1	gene_sp10004950.1;gene_sp10008120.1;gene_sp10016940.1;gene_sp10030520.1;gene_sp10042820.1;gene_sp10059370.1;gene_sp10066830.1
GO:0016311	dephosphorylation	BP	0.864352	1	gene_sp10006490.1;gene_sp10017650.1;gene_sp10017780.1;gene_sp10059160.1
GO:1902600	hydrogen ion transmembrane transport	BP	0.864352	1	gene_sp10007540.1;gene_sp10057030.1;gene_sp10067360.1;gene_sp10068580.1
GO:0006457	protein folding	BP	0.865743	1	gene_sp10000910.1;gene_sp10008360.1;gene_sp10015350.1
GO:0006470	protein dephosphorylation	BP	0.865743	1	gene_sp10006490.1;gene_sp10017780.1;gene_sp10059160.1
GO:0070646	protein modification by small protein removal	BP	0.865743	1	gene_sp10033390.1;gene_sp10045700.1;gene_sp10060510.1
GO:1903047	mitotic cell cycle process	BP	0.865743	1	gene_sp10030230.1;gene_sp10041750.1;gene_sp10062980.1
GO:0006613	cotranslational protein targeting to membrane	BP	0.86698	1	gene_sp10025430.1
GO:0006614	SRP-dependent cotranslational protein targeting to membrane	BP	0.86698	1	gene_sp10025430.1
GO:0006914	autophagy	BP	0.86698	1	gene_sp10059510.1
GO:0007020	microtubule nucleation	BP	0.86698	1	gene_sp10009110.1
GO:0007088	regulation of mitotic nuclear division	BP	0.86698	1	gene_sp10062980.1
GO:0010605	negative regulation of macromolecule metabolic process	BP	0.86698	1	gene_sp10051460.1
GO:0010638	positive regulation of organelle organization	BP	0.86698	1	gene_sp10036720.1
GO:0019441	tryptophan catabolic process to kynurenine	BP	0.86698	1	gene_sp10047490.1
GO:0030838	positive regulation of actin filament polymerization	BP	0.86698	1	gene_sp10036720.1
GO:0031109	microtubule polymerization or depolymerization	BP	0.86698	1	gene_sp10009110.1
GO:0031334	positive regulation of protein complex assembly	BP	0.86698	1	gene_sp10036720.1
GO:0032273	positive regulation of protein polymerization	BP	0.86698	1	gene_sp10036720.1
GO:0034314	Arp2/3 complex-mediated actin nucleation	BP	0.86698	1	gene_sp10036720.1
GO:0042537	benzene-containing compound metabolic process	BP	0.86698	1	gene_sp10047490.1
GO:0044089	positive regulation of cellular component biogenesis	BP	0.86698	1	gene_sp10036720.1
GO:0045010	actin nucleation	BP	0.86698	1	gene_sp10036720.1
GO:0046785	microtubule polymerization	BP	0.86698	1	gene_sp10009110.1
GO:0051302	regulation of cell division	BP	0.86698	1	gene_sp10062980.1
GO:0051495	positive regulation of cytoskeleton organization	BP	0.86698	1	gene_sp10036720.1
GO:0051783	regulation of nuclear division	BP	0.86698	1	gene_sp10062980.1
GO:0070189	kynurenine metabolic process	BP	0.86698	1	gene_sp10047490.1
GO:0071824	protein-DNA complex subunit organization	BP	0.86698	1	gene_sp10035180.1
GO:1901990	regulation of mitotic cell cycle phase transition	BP	0.86698	1	gene_sp10062980.1
GO:0009119	ribonucleoside metabolic process	BP	0.869603	1	gene_sp10007540.1;gene_sp10008070.1;gene_sp10022680.1;gene_sp10057030.1;gene_sp10067360.1;gene_sp10068580.1
GO:0042278	purine nucleoside metabolic process	BP	0.869603	1	gene_sp10007540.1;gene_sp10008070.1;gene_sp10022680.1;gene_sp10057030.1;gene_sp10067360.1;gene_sp10068580.1
GO:0046128	purine ribonucleoside metabolic process	BP	0.869603	1	gene_sp10007540.1;gene_sp10008070.1;gene_sp10022680.1;gene_sp10057030.1;gene_sp10067360.1;gene_sp10068580.1
GO:0034654	nucleobase-containing compound biosynthetic process	BP	0.873347	1	gene_sp10003400.1;gene_sp10003870.1;gene_sp10005700.1;gene_sp10006000.1;gene_sp10007540.1;gene_sp10007890.1;gene_sp10008370.1;gene_sp10008490.1;gene_sp10008800.1;gene_sp10010750.1;gene_sp10012450.1;gene_sp10018760.1;gene_sp10019060.1;gene_sp10019660.1;gene_sp10020590.1;gene_sp10023200.1;gene_sp10023520.1;gene_sp10023660.1;gene_sp10023750.1;gene_sp10027540.1;gene_sp10027850.1;gene_sp10029840.1;gen…
GO:0006163	purine nucleotide metabolic process	BP	0.873869	1	gene_sp10007540.1;gene_sp10008070.1;gene_sp10022680.1;gene_sp10031260.1;gene_sp10057030.1;gene_sp10067360.1;gene_sp10068580.1
GO:0065003	macromolecular complex assembly	BP	0.873869	1	gene_sp10009110.1;gene_sp10009730.1;gene_sp10031950.1;gene_sp10035180.1;gene_sp10036720.1;gene_sp10038040.1;gene_sp10048210.1
GO:0006766	vitamin metabolic process	BP	0.874061	1	gene_sp10059930.1;gene_sp10068110.1
GO:0006767	water-soluble vitamin metabolic process	BP	0.874061	1	gene_sp10059930.1;gene_sp10068110.1
GO:0006839	mitochondrial transport	BP	0.874061	1	gene_sp10017320.1;gene_sp10066060.1
GO:0009110	vitamin biosynthetic process	BP	0.874061	1	gene_sp10059930.1;gene_sp10068110.1
GO:0030258	lipid modification	BP	0.874061	1	gene_sp10017650.1;gene_sp10022220.1
GO:0042364	water-soluble vitamin biosynthetic process	BP	0.874061	1	gene_sp10059930.1;gene_sp10068110.1
GO:0005819	spindle	CC	0.877014	1	gene_sp10009110.1;gene_sp10033590.1
GO:0000287	magnesium ion binding	MF	0.878545	1	gene_sp10009880.1;gene_sp10022680.1
GO:0051082	unfolded protein binding	MF	0.878545	1	gene_sp10008360.1;gene_sp10015350.1
GO:0004527	exonuclease activity	MF	0.879644	1	gene_sp10004950.1
GO:0017016	Ras GTPase binding	MF	0.879644	1	gene_sp10034880.1
GO:0031267	small GTPase binding	MF	0.879644	1	gene_sp10034880.1
GO:0038023	signaling receptor activity	MF	0.879644	1	gene_sp10020810.1
GO:0051020	GTPase binding	MF	0.879644	1	gene_sp10034880.1
GO:0005759	mitochondrial matrix	CC	0.883686	1	gene_sp10035640.1
GO:0005778	peroxisomal membrane	CC	0.883686	1	gene_sp10039390.1
GO:0031903	microbody membrane	CC	0.883686	1	gene_sp10039390.1
GO:0044438	microbody part	CC	0.883686	1	gene_sp10039390.1
GO:0044439	peroxisomal part	CC	0.883686	1	gene_sp10039390.1
GO:0019439	aromatic compound catabolic process	BP	0.886257	1	gene_sp10020090.1;gene_sp10031020.1;gene_sp10047490.1;gene_sp10052410.1
GO:0072594	establishment of protein localization to organelle	BP	0.886257	1	gene_sp10003450.1;gene_sp10017320.1;gene_sp10025430.1;gene_sp10066060.1
GO:0030170	pyridoxal phosphate binding	MF	0.887332	1	gene_sp10001240.1;gene_sp10010960.1;gene_sp10015690.1;gene_sp10031910.1;gene_sp10061440.1;gene_sp10066350.1
GO:0071944	cell periphery	CC	0.894034	1	gene_sp10011950.1;gene_sp10015010.1;gene_sp10027000.1;gene_sp10049320.1
GO:0004674	protein serine/threonine kinase activity	MF	0.899216	1	gene_sp10031390.1;gene_sp10038370.1
GO:0019899	enzyme binding	MF	0.899216	1	gene_sp10002600.1;gene_sp10034880.1
GO:0009063	cellular amino acid catabolic process	BP	0.899769	1	gene_sp10047490.1;gene_sp10054440.1
GO:0034655	nucleobase-containing compound catabolic process	BP	0.899769	1	gene_sp10020090.1;gene_sp10031020.1
GO:0048519	negative regulation of biological process	BP	0.899769	1	gene_sp10021410.1;gene_sp10051460.1
GO:0006165	nucleoside diphosphate phosphorylation	BP	0.900334	1	gene_sp10022680.1
GO:0006298	mismatch repair	BP	0.900334	1	gene_sp10008880.1
GO:0006401	RNA catabolic process	BP	0.900334	1	gene_sp10031020.1
GO:0006569	tryptophan catabolic process	BP	0.900334	1	gene_sp10047490.1
GO:0006913	nucleocytoplasmic transport	BP	0.900334	1	gene_sp10053530.1
GO:0007346	regulation of mitotic cell cycle	BP	0.900334	1	gene_sp10062980.1
GO:0009066	aspartate family amino acid metabolic process	BP	0.900334	1	gene_sp10041080.1
GO:0009074	aromatic amino acid family catabolic process	BP	0.900334	1	gene_sp10047490.1
GO:0009132	nucleoside diphosphate metabolic process	BP	0.900334	1	gene_sp10022680.1
GO:0009310	amine catabolic process	BP	0.900334	1	gene_sp10047490.1
GO:0031324	negative regulation of cellular metabolic process	BP	0.900334	1	gene_sp10051460.1
GO:0031325	positive regulation of cellular metabolic process	BP	0.900334	1	gene_sp10059510.1
GO:0042402	cellular biogenic amine catabolic process	BP	0.900334	1	gene_sp10047490.1
GO:0042436	indole-containing compound catabolic process	BP	0.900334	1	gene_sp10047490.1
GO:0044772	mitotic cell cycle phase transition	BP	0.900334	1	gene_sp10062980.1
GO:0046218	indolalkylamine catabolic process	BP	0.900334	1	gene_sp10047490.1
GO:0046939	nucleotide phosphorylation	BP	0.900334	1	gene_sp10022680.1
GO:0051130	positive regulation of cellular component organization	BP	0.900334	1	gene_sp10036720.1
GO:0051169	nuclear transport	BP	0.900334	1	gene_sp10053530.1
GO:0051336	regulation of hydrolase activity	BP	0.900334	1	gene_sp10021410.1
GO:0044431	Golgi apparatus part	CC	0.900711	1	gene_sp10007550.1;gene_sp10015010.1
GO:0098687	chromosomal region	CC	0.900711	1	gene_sp10033590.1;gene_sp10052310.1
GO:0044255	cellular lipid metabolic process	BP	0.901661	1	gene_sp10000220.1;gene_sp10004290.1;gene_sp10011450.1;gene_sp10017650.1;gene_sp10022220.1;gene_sp10037400.1;gene_sp10044570.1;gene_sp10047540.1;gene_sp10051020.1;gene_sp10057710.1
GO:0004252	serine-type endopeptidase activity	MF	0.904915	1	gene_sp10016560.1
GO:0008173	RNA methyltransferase activity	MF	0.904915	1	gene_sp10033780.1
GO:0015291	secondary active transmembrane transporter activity	MF	0.904915	1	gene_sp10003560.1
GO:1901135	carbohydrate derivative metabolic process	BP	0.904977	1	gene_sp10000220.1;gene_sp10006850.1;gene_sp10007000.1;gene_sp10007540.1;gene_sp10008070.1;gene_sp10008600.1;gene_sp10022680.1;gene_sp10029290.1;gene_sp10031260.1;gene_sp10031740.1;gene_sp10039280.1;gene_sp10040730.1;gene_sp10044290.1;gene_sp10047540.1;gene_sp10057030.1;gene_sp10062540.1;gene_sp10067360.1;gene_sp10068580.1
GO:0016741	transferase activity, transferring one-carbon groups	MF	0.904993	1	gene_sp10000970.1;gene_sp10006470.1;gene_sp10007650.1;gene_sp10033780.1;gene_sp10034100.1;gene_sp10037770.1;gene_sp10043320.1;gene_sp10065440.1
GO:0022607	cellular component assembly	BP	0.90798	1	gene_sp10009110.1;gene_sp10009730.1;gene_sp10031950.1;gene_sp10035180.1;gene_sp10036720.1;gene_sp10038040.1;gene_sp10048210.1;gene_sp10048280.1
GO:0000777	condensed chromosome kinetochore	CC	0.911203	1	gene_sp10033590.1
GO:0000779	condensed chromosome, centromeric region	CC	0.911203	1	gene_sp10033590.1
GO:0005815	microtubule organizing center	CC	0.911203	1	gene_sp10009110.1
GO:0044391	ribosomal subunit	CC	0.911203	1	gene_sp10035640.1
GO:0090575	RNA polymerase II transcription factor complex	CC	0.911203	1	gene_sp10036880.1
GO:0009116	nucleoside metabolic process	BP	0.918147	1	gene_sp10007540.1;gene_sp10008070.1;gene_sp10022680.1;gene_sp10057030.1;gene_sp10067360.1;gene_sp10068580.1
GO:0044712	single-organism catabolic process	BP	0.918147	1	gene_sp10003660.1;gene_sp10022680.1;gene_sp10047490.1;gene_sp10052410.1;gene_sp10054440.1;gene_sp10057710.1
GO:1901657	glycosyl compound metabolic process	BP	0.918147	1	gene_sp10007540.1;gene_sp10008070.1;gene_sp10022680.1;gene_sp10057030.1;gene_sp10067360.1;gene_sp10068580.1
GO:0006461	protein complex assembly	BP	0.918631	1	gene_sp10009110.1;gene_sp10009730.1;gene_sp10031950.1;gene_sp10036720.1;gene_sp10038040.1
GO:0070271	protein complex biogenesis	BP	0.918631	1	gene_sp10009110.1;gene_sp10009730.1;gene_sp10031950.1;gene_sp10036720.1;gene_sp10038040.1
GO:0016482	cytoplasmic transport	BP	0.92027	1	gene_sp10003450.1;gene_sp10017320.1;gene_sp10025430.1;gene_sp10041760.1;gene_sp10053530.1;gene_sp10056060.1;gene_sp10060360.1;gene_sp10066060.1
GO:0000228	nuclear chromosome	CC	0.920484	1	gene_sp10011550.1;gene_sp10033590.1;gene_sp10052310.1
GO:0016054	organic acid catabolic process	BP	0.920515	1	gene_sp10047490.1;gene_sp10054440.1
GO:0046395	carboxylic acid catabolic process	BP	0.920515	1	gene_sp10047490.1;gene_sp10054440.1
GO:0006605	protein targeting	BP	0.920976	1	gene_sp10003450.1;gene_sp10017320.1;gene_sp10025430.1;gene_sp10066060.1
GO:0009451	RNA modification	BP	0.920976	1	gene_sp10004640.1;gene_sp10043330.1;gene_sp10048350.1;gene_sp10048360.1
GO:0044723	single-organism carbohydrate metabolic process	BP	0.924421	1	gene_sp10000220.1;gene_sp10022110.1;gene_sp10022680.1;gene_sp10029290.1;gene_sp10031740.1;gene_sp10042640.1;gene_sp10044290.1;gene_sp10059010.1;gene_sp10064780.1;gene_sp10067930.1
GO:0016866	intramolecular transferase activity	MF	0.924886	1	gene_sp10040730.1
GO:0019842	vitamin binding	MF	0.924886	1	gene_sp10009880.1
GO:0000226	microtubule cytoskeleton organization	BP	0.925334	1	gene_sp10009110.1
GO:0006270	DNA replication initiation	BP	0.925334	1	gene_sp10009330.1
GO:0006612	protein targeting to membrane	BP	0.925334	1	gene_sp10025430.1
GO:0009893	positive regulation of metabolic process	BP	0.925334	1	gene_sp10059510.1
GO:0043241	protein complex disassembly	BP	0.925334	1	gene_sp10006140.1
GO:0043624	cellular protein complex disassembly	BP	0.925334	1	gene_sp10006140.1
GO:0044724	single-organism carbohydrate catabolic process	BP	0.925334	1	gene_sp10022680.1
GO:0000375	RNA splicing, via transesterification reactions	BP	0.926392	1	gene_sp10015090.1;gene_sp10048210.1;gene_sp10064360.1
GO:0000377	RNA splicing, via transesterification reactions with bulged adenosine as nucleophile	BP	0.926392	1	gene_sp10015090.1;gene_sp10048210.1;gene_sp10064360.1
GO:0000398	mRNA splicing, via spliceosome	BP	0.926392	1	gene_sp10015090.1;gene_sp10048210.1;gene_sp10064360.1
GO:0048522	positive regulation of cellular process	BP	0.926392	1	gene_sp10036720.1;gene_sp10059160.1;gene_sp10059510.1
GO:0005739	mitochondrion	CC	0.928657	1	gene_sp10007540.1;gene_sp10009730.1;gene_sp10017320.1;gene_sp10021410.1;gene_sp10034720.1;gene_sp10035640.1;gene_sp10055040.1;gene_sp10057030.1;gene_sp10057310.1;gene_sp10066060.1;gene_sp10067360.1;gene_sp10068580.1
GO:0009165	nucleotide biosynthetic process	BP	0.930389	1	gene_sp10006000.1;gene_sp10007540.1;gene_sp10031260.1;gene_sp10057030.1;gene_sp10067360.1;gene_sp10068580.1
GO:1901293	nucleoside phosphate biosynthetic process	BP	0.930389	1	gene_sp10006000.1;gene_sp10007540.1;gene_sp10031260.1;gene_sp10057030.1;gene_sp10067360.1;gene_sp10068580.1
GO:0098805	whole membrane	CC	0.930704	1	gene_sp10007550.1;gene_sp10015010.1;gene_sp10017320.1;gene_sp10039390.1;gene_sp10066060.1
GO:0000145	exocyst	CC	0.932225	1	gene_sp10049320.1
GO:0000776	kinetochore	CC	0.932225	1	gene_sp10033590.1
GO:0005643	nuclear pore	CC	0.932225	1	gene_sp10053530.1
GO:0044448	cell cortex part	CC	0.932225	1	gene_sp10049320.1
GO:0019362	pyridine nucleotide metabolic process	BP	0.93717	1	gene_sp10006850.1;gene_sp10022680.1
GO:0046496	nicotinamide nucleotide metabolic process	BP	0.93717	1	gene_sp10006850.1;gene_sp10022680.1
GO:0018130	heterocycle biosynthetic process	BP	0.93958	1	gene_sp10003400.1;gene_sp10003870.1;gene_sp10005700.1;gene_sp10006000.1;gene_sp10007540.1;gene_sp10007890.1;gene_sp10008370.1;gene_sp10008490.1;gene_sp10008750.1;gene_sp10008800.1;gene_sp10010750.1;gene_sp10011510.1;gene_sp10012450.1;gene_sp10018760.1;gene_sp10019060.1;gene_sp10019660.1;gene_sp10020590.1;gene_sp10023200.1;gene_sp10023520.1;gene_sp10023660.1;gene_sp10023750.1;gene_sp10027540.1;gen…
GO:0019438	aromatic compound biosynthetic process	BP	0.93958	1	gene_sp10003400.1;gene_sp10003870.1;gene_sp10005700.1;gene_sp10006000.1;gene_sp10007540.1;gene_sp10007890.1;gene_sp10008370.1;gene_sp10008490.1;gene_sp10008750.1;gene_sp10008800.1;gene_sp10010750.1;gene_sp10011510.1;gene_sp10012450.1;gene_sp10018760.1;gene_sp10019060.1;gene_sp10019660.1;gene_sp10020590.1;gene_sp10023200.1;gene_sp10023520.1;gene_sp10023660.1;gene_sp10023750.1;gene_sp10027540.1;gen…
GO:0008654	phospholipid biosynthetic process	BP	0.940202	1	gene_sp10004290.1;gene_sp10037400.1;gene_sp10051020.1
GO:0048518	positive regulation of biological process	BP	0.940202	1	gene_sp10036720.1;gene_sp10059160.1;gene_sp10059510.1
GO:0005216	ion channel activity	MF	0.940668	1	gene_sp10006900.1
GO:0016765	transferase activity, transferring alkyl or aryl (other than methyl) groups	MF	0.940668	1	gene_sp10008750.1
GO:0022838	substrate-specific channel activity	MF	0.940668	1	gene_sp10006900.1
GO:0034061	DNA polymerase activity	MF	0.940668	1	gene_sp10048810.1
GO:0004175	endopeptidase activity	MF	0.940839	1	gene_sp10006450.1;gene_sp10014780.1;gene_sp10016560.1;gene_sp10028810.1;gene_sp10037030.1;gene_sp10039550.1;gene_sp10068630.1
GO:0006644	phospholipid metabolic process	BP	0.940987	1	gene_sp10004290.1;gene_sp10017650.1;gene_sp10022220.1;gene_sp10037400.1;gene_sp10051020.1;gene_sp10057710.1
GO:0005509	calcium ion binding	MF	0.943111	1	gene_sp10018610.1;gene_sp10043060.1;gene_sp10043720.1
GO:0003774	motor activity	MF	0.943192	1	gene_sp10045150.1;gene_sp10061940.1
GO:0006568	tryptophan metabolic process	BP	0.94407	1	gene_sp10047490.1
GO:0006586	indolalkylamine metabolic process	BP	0.94407	1	gene_sp10047490.1
GO:0008064	regulation of actin polymerization or depolymerization	BP	0.94407	1	gene_sp10036720.1
GO:0008154	actin polymerization or depolymerization	BP	0.94407	1	gene_sp10036720.1
GO:0010498	proteasomal protein catabolic process	BP	0.94407	1	gene_sp10062980.1
GO:0018205	peptidyl-lysine modification	BP	0.94407	1	gene_sp10000970.1
GO:0022411	cellular component disassembly	BP	0.94407	1	gene_sp10006140.1
GO:0030041	actin filament polymerization	BP	0.94407	1	gene_sp10036720.1
GO:0030832	regulation of actin filament length	BP	0.94407	1	gene_sp10036720.1
GO:0030833	regulation of actin filament polymerization	BP	0.94407	1	gene_sp10036720.1
GO:0032271	regulation of protein polymerization	BP	0.94407	1	gene_sp10036720.1
GO:0032535	regulation of cellular component size	BP	0.94407	1	gene_sp10036720.1
GO:0032956	regulation of actin cytoskeleton organization	BP	0.94407	1	gene_sp10036720.1
GO:0032970	regulation of actin filament-based process	BP	0.94407	1	gene_sp10036720.1
GO:0032984	macromolecular complex disassembly	BP	0.94407	1	gene_sp10006140.1
GO:0042180	cellular ketone metabolic process	BP	0.94407	1	gene_sp10047490.1
GO:0042430	indole-containing compound metabolic process	BP	0.94407	1	gene_sp10047490.1
GO:0043161	proteasome-mediated ubiquitin-dependent protein catabolic process	BP	0.94407	1	gene_sp10062980.1
GO:0043254	regulation of protein complex assembly	BP	0.94407	1	gene_sp10036720.1
GO:0044087	regulation of cellular component biogenesis	BP	0.94407	1	gene_sp10036720.1
GO:0045047	protein targeting to ER	BP	0.94407	1	gene_sp10025430.1
GO:0051493	regulation of cytoskeleton organization	BP	0.94407	1	gene_sp10036720.1
GO:0071103	DNA conformation change	BP	0.94407	1	gene_sp10019280.1
GO:0072527	pyrimidine-containing compound metabolic process	BP	0.94407	1	gene_sp10006000.1
GO:0072528	pyrimidine-containing compound biosynthetic process	BP	0.94407	1	gene_sp10006000.1
GO:0072599	establishment of protein localization to endoplasmic reticulum	BP	0.94407	1	gene_sp10025430.1
GO:0090066	regulation of anatomical structure size	BP	0.94407	1	gene_sp10036720.1
GO:0008380	RNA splicing	BP	0.945879	1	gene_sp10015090.1;gene_sp10026230.1;gene_sp10048210.1;gene_sp10064360.1
GO:0033365	protein localization to organelle	BP	0.945879	1	gene_sp10003450.1;gene_sp10017320.1;gene_sp10025430.1;gene_sp10066060.1
GO:0044270	cellular nitrogen compound catabolic process	BP	0.945879	1	gene_sp10020090.1;gene_sp10031020.1;gene_sp10047490.1;gene_sp10052410.1
GO:0046700	heterocycle catabolic process	BP	0.945879	1	gene_sp10020090.1;gene_sp10031020.1;gene_sp10047490.1;gene_sp10052410.1
GO:1901361	organic cyclic compound catabolic process	BP	0.945879	1	gene_sp10020090.1;gene_sp10031020.1;gene_sp10047490.1;gene_sp10052410.1
GO:0016818	hydrolase activity, acting on acid anhydrides, in phosphorus-containing anhydrides	MF	0.946077	1	gene_sp10003020.1;gene_sp10004140.1;gene_sp10004440.1;gene_sp10004520.1;gene_sp10004890.1;gene_sp10005670.1;gene_sp10009770.1;gene_sp10013470.1;gene_sp10017690.1;gene_sp10019280.1;gene_sp10020180.1;gene_sp10021650.1;gene_sp10022330.1;gene_sp10022400.1;gene_sp10023510.1;gene_sp10025080.1;gene_sp10033330.1;gene_sp10037570.1;gene_sp10041160.1;gene_sp10045150.1;gene_sp10049220.1;gene_sp10049620.1;gen…
GO:0003677	DNA binding	MF	0.947149	1	gene_sp10003400.1;gene_sp10005700.1;gene_sp10008370.1;gene_sp10008490.1;gene_sp10008880.1;gene_sp10012450.1;gene_sp10018760.1;gene_sp10019280.1;gene_sp10019660.1;gene_sp10020090.1;gene_sp10023520.1;gene_sp10023750.1;gene_sp10026220.1;gene_sp10027850.1;gene_sp10032940.1;gene_sp10033140.1;gene_sp10033390.1;gene_sp10033560.1;gene_sp10033930.1;gene_sp10038630.1;gene_sp10039770.1;gene_sp10039880.1;gen…
GO:0005938	cell cortex	CC	0.948282	1	gene_sp10049320.1
GO:0099568	cytoplasmic region	CC	0.948282	1	gene_sp10049320.1
GO:0006357	regulation of transcription from RNA polymerase II promoter	BP	0.950478	1	gene_sp10048510.1;gene_sp10067240.1
GO:0006364	rRNA processing	BP	0.950478	1	gene_sp10007710.1;gene_sp10024210.1
GO:0016072	rRNA metabolic process	BP	0.950478	1	gene_sp10007710.1;gene_sp10024210.1
GO:0033043	regulation of organelle organization	BP	0.950478	1	gene_sp10036720.1;gene_sp10062980.1
GO:0051258	protein polymerization	BP	0.950478	1	gene_sp10009110.1;gene_sp10036720.1
GO:0000278	mitotic cell cycle	BP	0.951579	1	gene_sp10030230.1;gene_sp10041750.1;gene_sp10062980.1
GO:0015267	channel activity	MF	0.953138	1	gene_sp10006900.1
GO:0022803	passive transmembrane transporter activity	MF	0.953138	1	gene_sp10006900.1
GO:0003899	DNA-directed RNA polymerase activity	MF	0.953258	1	gene_sp10023520.1;gene_sp10027540.1
GO:0016817	hydrolase activity, acting on acid anhydrides	MF	0.957222	1	gene_sp10003020.1;gene_sp10004140.1;gene_sp10004440.1;gene_sp10004520.1;gene_sp10004890.1;gene_sp10005670.1;gene_sp10009770.1;gene_sp10013470.1;gene_sp10017690.1;gene_sp10019280.1;gene_sp10020180.1;gene_sp10021650.1;gene_sp10022330.1;gene_sp10022400.1;gene_sp10023510.1;gene_sp10025080.1;gene_sp10033330.1;gene_sp10037570.1;gene_sp10041160.1;gene_sp10045150.1;gene_sp10049220.1;gene_sp10049620.1;gen…
GO:0090407	organophosphate biosynthetic process	BP	0.957372	1	gene_sp10004290.1;gene_sp10006000.1;gene_sp10007540.1;gene_sp10031260.1;gene_sp10036250.1;gene_sp10037400.1;gene_sp10047920.1;gene_sp10051020.1;gene_sp10057030.1;gene_sp10067360.1;gene_sp10068580.1
GO:0006338	chromatin remodeling	BP	0.95811	1	gene_sp10055140.1
GO:0022406	membrane docking	BP	0.95811	1	gene_sp10003450.1
GO:0070972	protein localization to endoplasmic reticulum	BP	0.95811	1	gene_sp10025430.1
GO:0015629	actin cytoskeleton	CC	0.959047	1	gene_sp10036720.1;gene_sp10061940.1
GO:0009056	catabolic process	BP	0.960767	1	gene_sp10003660.1;gene_sp10007000.1;gene_sp10017600.1;gene_sp10018610.1;gene_sp10018730.1;gene_sp10020090.1;gene_sp10022680.1;gene_sp10031020.1;gene_sp10037030.1;gene_sp10043720.1;gene_sp10047490.1;gene_sp10052410.1;gene_sp10054440.1;gene_sp10057710.1;gene_sp10058370.1;gene_sp10059510.1;gene_sp10060170.1;gene_sp10062980.1
GO:0051128	regulation of cellular component organization	BP	0.96107	1	gene_sp10036720.1;gene_sp10062980.1
GO:0034062	RNA polymerase activity	MF	0.961606	1	gene_sp10023520.1;gene_sp10027540.1
GO:1901362	organic cyclic compound biosynthetic process	BP	0.962079	1	gene_sp10003400.1;gene_sp10003870.1;gene_sp10005700.1;gene_sp10006000.1;gene_sp10007540.1;gene_sp10007890.1;gene_sp10008370.1;gene_sp10008490.1;gene_sp10008750.1;gene_sp10008800.1;gene_sp10010750.1;gene_sp10011510.1;gene_sp10012450.1;gene_sp10018560.1;gene_sp10018760.1;gene_sp10019060.1;gene_sp10019660.1;gene_sp10020590.1;gene_sp10023200.1;gene_sp10023520.1;gene_sp10023660.1;gene_sp10023750.1;gen…
GO:0004298	threonine-type endopeptidase activity	MF	0.96299	1	gene_sp10037030.1
GO:0004871	signal transducer activity	MF	0.96299	1	gene_sp10020810.1
GO:0004872	receptor activity	MF	0.96299	1	gene_sp10020810.1
GO:0060089	molecular transducer activity	MF	0.96299	1	gene_sp10020810.1
GO:0070003	threonine-type peptidase activity	MF	0.96299	1	gene_sp10037030.1
GO:0006366	transcription from RNA polymerase II promoter	BP	0.963403	1	gene_sp10048510.1;gene_sp10065480.1;gene_sp10067240.1;gene_sp10067540.1
GO:0006753	nucleoside phosphate metabolic process	BP	0.967789	1	gene_sp10006000.1;gene_sp10006850.1;gene_sp10007540.1;gene_sp10008070.1;gene_sp10022680.1;gene_sp10031260.1;gene_sp10057030.1;gene_sp10067360.1;gene_sp10068580.1
GO:0009117	nucleotide metabolic process	BP	0.967789	1	gene_sp10006000.1;gene_sp10006850.1;gene_sp10007540.1;gene_sp10008070.1;gene_sp10022680.1;gene_sp10031260.1;gene_sp10057030.1;gene_sp10067360.1;gene_sp10068580.1
GO:0015631	tubulin binding	MF	0.968513	1	gene_sp10009110.1;gene_sp10045150.1
GO:0032403	protein complex binding	MF	0.968513	1	gene_sp10045150.1;gene_sp10055140.1
GO:0006413	translational initiation	BP	0.96863	1	gene_sp10059780.1
GO:0044248	cellular catabolic process	BP	0.96882	1	gene_sp10003660.1;gene_sp10017600.1;gene_sp10018730.1;gene_sp10020090.1;gene_sp10031020.1;gene_sp10037030.1;gene_sp10047490.1;gene_sp10052410.1;gene_sp10054440.1;gene_sp10057710.1;gene_sp10058370.1;gene_sp10059510.1;gene_sp10062980.1
GO:0006733	oxidoreduction coenzyme metabolic process	BP	0.96947	1	gene_sp10006850.1;gene_sp10022680.1
GO:0005635	nuclear envelope	CC	0.969906	1	gene_sp10053530.1
GO:0005743	mitochondrial inner membrane	CC	0.969908	1	gene_sp10007540.1;gene_sp10057030.1;gene_sp10067360.1;gene_sp10068580.1
GO:0071822	protein complex subunit organization	BP	0.97039	1	gene_sp10006140.1;gene_sp10009110.1;gene_sp10009730.1;gene_sp10031950.1;gene_sp10036720.1;gene_sp10038040.1
GO:0005783	endoplasmic reticulum	CC	0.970561	1	gene_sp10008160.1;gene_sp10015410.1;gene_sp10017110.1;gene_sp10025960.1;gene_sp10035810.1
GO:0000989	transcription factor activity, transcription factor binding	MF	0.970773	1	gene_sp10035180.1
GO:0003777	microtubule motor activity	MF	0.970773	1	gene_sp10045150.1
GO:0005634	nucleus	CC	0.971671	1	gene_sp10002300.1;gene_sp10003870.1;gene_sp10004950.1;gene_sp10005220.1;gene_sp10005700.1;gene_sp10008370.1;gene_sp10008490.1;gene_sp10008800.1;gene_sp10010750.1;gene_sp10011550.1;gene_sp10012450.1;gene_sp10018260.1;gene_sp10018760.1;gene_sp10019660.1;gene_sp10020590.1;gene_sp10023200.1;gene_sp10023520.1;gene_sp10023660.1;gene_sp10023750.1;gene_sp10026220.1;gene_sp10026230.1;gene_sp10027850.1;gen…
GO:0016407	acetyltransferase activity	MF	0.971813	1	gene_sp10006640.1;gene_sp10026700.1;gene_sp10041750.1
GO:1901575	organic substance catabolic process	BP	0.971814	1	gene_sp10003660.1;gene_sp10007000.1;gene_sp10017600.1;gene_sp10018610.1;gene_sp10018730.1;gene_sp10020090.1;gene_sp10022680.1;gene_sp10031020.1;gene_sp10037030.1;gene_sp10043720.1;gene_sp10047490.1;gene_sp10052410.1;gene_sp10054440.1;gene_sp10057710.1;gene_sp10058370.1;gene_sp10060170.1;gene_sp10062980.1
GO:1902582	single-organism intracellular transport	BP	0.972247	1	gene_sp10003450.1;gene_sp10013800.1;gene_sp10017320.1;gene_sp10025430.1;gene_sp10025960.1;gene_sp10036090.1;gene_sp10041760.1;gene_sp10048830.1;gene_sp10056060.1;gene_sp10060360.1;gene_sp10066060.1
GO:0005740	mitochondrial envelope	CC	0.973744	1	gene_sp10007540.1;gene_sp10017320.1;gene_sp10055040.1;gene_sp10057030.1;gene_sp10066060.1;gene_sp10067360.1;gene_sp10068580.1
GO:0016879	ligase activity, forming carbon-nitrogen bonds	MF	0.974216	1	gene_sp10006000.1;gene_sp10031260.1
GO:0051188	cofactor biosynthetic process	BP	0.974737	1	gene_sp10011510.1;gene_sp10032700.1;gene_sp10050510.1
GO:0031966	mitochondrial membrane	CC	0.976346	1	gene_sp10007540.1;gene_sp10017320.1;gene_sp10057030.1;gene_sp10066060.1;gene_sp10067360.1;gene_sp10068580.1
GO:0006576	cellular biogenic amine metabolic process	BP	0.97651	1	gene_sp10047490.1
GO:0006887	exocytosis	BP	0.97651	1	gene_sp10049320.1
GO:0007015	actin filament organization	BP	0.97651	1	gene_sp10036720.1
GO:0015980	energy derivation by oxidation of organic compounds	BP	0.97651	1	gene_sp10061700.1
GO:0044106	cellular amine metabolic process	BP	0.97651	1	gene_sp10047490.1
GO:0048523	negative regulation of cellular process	BP	0.97651	1	gene_sp10051460.1
GO:0006629	lipid metabolic process	BP	0.976691	1	gene_sp10000220.1;gene_sp10004290.1;gene_sp10011450.1;gene_sp10017650.1;gene_sp10018560.1;gene_sp10022220.1;gene_sp10031840.1;gene_sp10037400.1;gene_sp10044570.1;gene_sp10047540.1;gene_sp10049190.1;gene_sp10050560.1;gene_sp10051020.1;gene_sp10057710.1
GO:0017111	nucleoside-triphosphatase activity	MF	0.97684	1	gene_sp10003020.1;gene_sp10004140.1;gene_sp10004440.1;gene_sp10004520.1;gene_sp10004890.1;gene_sp10005670.1;gene_sp10009770.1;gene_sp10013470.1;gene_sp10019280.1;gene_sp10020180.1;gene_sp10021650.1;gene_sp10022330.1;gene_sp10022400.1;gene_sp10023510.1;gene_sp10033330.1;gene_sp10037570.1;gene_sp10041160.1;gene_sp10045150.1;gene_sp10049220.1;gene_sp10049620.1;gene_sp10052040.1;gene_sp10052850.1;gen…
GO:0008017	microtubule binding	MF	0.976922	1	gene_sp10045150.1
GO:0016836	hydro-lyase activity	MF	0.976922	1	gene_sp10060170.1
GO:0035091	phosphatidylinositol binding	MF	0.976922	1	gene_sp10012110.1
GO:0065007	biological regulation	BP	0.976958	1	gene_sp10000970.1;gene_sp10001740.1;gene_sp10003400.1;gene_sp10003870.1;gene_sp10004520.1;gene_sp10005660.1;gene_sp10005670.1;gene_sp10005700.1;gene_sp10007060.1;gene_sp10008370.1;gene_sp10008490.1;gene_sp10008800.1;gene_sp10010750.1;gene_sp10012110.1;gene_sp10012450.1;gene_sp10017550.1;gene_sp10018760.1;gene_sp10020590.1;gene_sp10020810.1;gene_sp10021410.1;gene_sp10022330.1;gene_sp10022960.1;gen…
GO:0000775	chromosome, centromeric region	CC	0.977051	1	gene_sp10033590.1
GO:0005839	proteasome core complex	CC	0.977051	1	gene_sp10037030.1
GO:1901605	alpha-amino acid metabolic process	BP	0.977986	1	gene_sp10023950.1;gene_sp10032700.1;gene_sp10041080.1;gene_sp10047490.1;gene_sp10049930.1;gene_sp10054440.1;gene_sp10061440.1
GO:0000502	proteasome complex	CC	0.979432	1	gene_sp10008010.1;gene_sp10037030.1
GO:0019866	organelle inner membrane	CC	0.979502	1	gene_sp10007540.1;gene_sp10057030.1;gene_sp10067360.1;gene_sp10068580.1
GO:0022613	ribonucleoprotein complex biogenesis	BP	0.980072	1	gene_sp10007710.1;gene_sp10024210.1;gene_sp10037750.1;gene_sp10048210.1
GO:1902580	single-organism cellular localization	BP	0.980072	1	gene_sp10003450.1;gene_sp10017320.1;gene_sp10025430.1;gene_sp10066060.1
GO:0050794	regulation of cellular process	BP	0.980642	1	gene_sp10000970.1;gene_sp10001740.1;gene_sp10003400.1;gene_sp10003870.1;gene_sp10005660.1;gene_sp10005700.1;gene_sp10007060.1;gene_sp10008370.1;gene_sp10008490.1;gene_sp10008800.1;gene_sp10010750.1;gene_sp10012110.1;gene_sp10012450.1;gene_sp10017550.1;gene_sp10018760.1;gene_sp10020590.1;gene_sp10020810.1;gene_sp10022960.1;gene_sp10023200.1;gene_sp10023660.1;gene_sp10026540.1;gene_sp10027850.1;gen…
GO:0006091	generation of precursor metabolites and energy	BP	0.981343	1	gene_sp10022680.1;gene_sp10061700.1
GO:0000988	transcription factor activity, protein binding	MF	0.981778	1	gene_sp10035180.1
GO:0090304	nucleic acid metabolic process	BP	0.981998	1	gene_sp10000040.1;gene_sp10000650.1;gene_sp10003020.1;gene_sp10003400.1;gene_sp10003870.1;gene_sp10003900.1;gene_sp10004520.1;gene_sp10004640.1;gene_sp10004950.1;gene_sp10005220.1;gene_sp10005670.1;gene_sp10005700.1;gene_sp10006320.1;gene_sp10006580.1;gene_sp10007710.1;gene_sp10007890.1;gene_sp10007970.1;gene_sp10008120.1;gene_sp10008370.1;gene_sp10008490.1;gene_sp10008800.1;gene_sp10008880.1;gen…
GO:0044429	mitochondrial part	CC	0.982284	1	gene_sp10007540.1;gene_sp10017320.1;gene_sp10035640.1;gene_sp10055040.1;gene_sp10057030.1;gene_sp10066060.1;gene_sp10067360.1;gene_sp10068580.1
GO:0016462	pyrophosphatase activity	MF	0.982309	1	gene_sp10003020.1;gene_sp10004140.1;gene_sp10004440.1;gene_sp10004520.1;gene_sp10004890.1;gene_sp10005670.1;gene_sp10009770.1;gene_sp10013470.1;gene_sp10019280.1;gene_sp10020180.1;gene_sp10021650.1;gene_sp10022330.1;gene_sp10022400.1;gene_sp10023510.1;gene_sp10033330.1;gene_sp10037570.1;gene_sp10041160.1;gene_sp10045150.1;gene_sp10049220.1;gene_sp10049620.1;gene_sp10052040.1;gene_sp10052850.1;gen…
GO:0006352	DNA-templated transcription, initiation	BP	0.982414	1	gene_sp10035180.1
GO:0032940	secretion by cell	BP	0.982414	1	gene_sp10049320.1
GO:0046903	secretion	BP	0.982414	1	gene_sp10049320.1
GO:0055086	nucleobase-containing small molecule metabolic process	BP	0.982515	1	gene_sp10006000.1;gene_sp10006850.1;gene_sp10007540.1;gene_sp10008070.1;gene_sp10022680.1;gene_sp10031260.1;gene_sp10052410.1;gene_sp10057030.1;gene_sp10067360.1;gene_sp10068580.1
GO:0016747	transferase activity, transferring acyl groups other than amino-acyl groups	MF	0.982994	1	gene_sp10004490.1;gene_sp10006640.1;gene_sp10026700.1;gene_sp10041750.1
GO:0019637	organophosphate metabolic process	BP	0.983527	1	gene_sp10004290.1;gene_sp10006000.1;gene_sp10006850.1;gene_sp10007000.1;gene_sp10007540.1;gene_sp10008070.1;gene_sp10017650.1;gene_sp10022220.1;gene_sp10022680.1;gene_sp10031260.1;gene_sp10036250.1;gene_sp10037400.1;gene_sp10047920.1;gene_sp10051020.1;gene_sp10057030.1;gene_sp10057710.1;gene_sp10067360.1;gene_sp10068580.1
GO:1901607	alpha-amino acid biosynthetic process	BP	0.983834	1	gene_sp10032700.1;gene_sp10041080.1;gene_sp10049930.1
GO:0051186	cofactor metabolic process	BP	0.984586	1	gene_sp10006850.1;gene_sp10011510.1;gene_sp10022680.1;gene_sp10032700.1;gene_sp10050510.1
GO:0050789	regulation of biological process	BP	0.985702	1	gene_sp10000970.1;gene_sp10001740.1;gene_sp10003400.1;gene_sp10003870.1;gene_sp10005660.1;gene_sp10005700.1;gene_sp10007060.1;gene_sp10008370.1;gene_sp10008490.1;gene_sp10008800.1;gene_sp10010750.1;gene_sp10012110.1;gene_sp10012450.1;gene_sp10017550.1;gene_sp10018760.1;gene_sp10020590.1;gene_sp10020810.1;gene_sp10021410.1;gene_sp10022960.1;gene_sp10023200.1;gene_sp10023660.1;gene_sp10026540.1;gen…
GO:0008080	N-acetyltransferase activity	MF	0.985954	1	gene_sp10006640.1;gene_sp10026700.1
GO:0006928	movement of cell or subcellular component	BP	0.986835	1	gene_sp10045150.1
GO:0007018	microtubule-based movement	BP	0.986835	1	gene_sp10045150.1
GO:0032787	monocarboxylic acid metabolic process	BP	0.986835	1	gene_sp10022680.1
GO:0072657	protein localization to membrane	BP	0.986835	1	gene_sp10025430.1
GO:0090150	establishment of protein localization to membrane	BP	0.986835	1	gene_sp10025430.1
GO:0042254	ribosome biogenesis	BP	0.987112	1	gene_sp10007710.1;gene_sp10024210.1;gene_sp10037750.1
GO:0005856	cytoskeleton	CC	0.988234	1	gene_sp10009110.1;gene_sp10022960.1;gene_sp10033590.1;gene_sp10036720.1;gene_sp10061940.1
GO:0016410	N-acyltransferase activity	MF	0.988556	1	gene_sp10006640.1;gene_sp10026700.1
GO:0016835	carbon-oxygen lyase activity	MF	0.988644	1	gene_sp10060170.1
GO:0046488	phosphatidylinositol metabolic process	BP	0.988684	1	gene_sp10017650.1;gene_sp10022220.1
GO:0044085	cellular component biogenesis	BP	0.988876	1	gene_sp10007710.1;gene_sp10009110.1;gene_sp10009730.1;gene_sp10024210.1;gene_sp10031950.1;gene_sp10035180.1;gene_sp10036720.1;gene_sp10037750.1;gene_sp10038040.1;gene_sp10048210.1;gene_sp10048280.1
GO:0044711	single-organism biosynthetic process	BP	0.98932	1	gene_sp10000220.1;gene_sp10004290.1;gene_sp10006000.1;gene_sp10007540.1;gene_sp10011450.1;gene_sp10018560.1;gene_sp10031260.1;gene_sp10031840.1;gene_sp10032700.1;gene_sp10034100.1;gene_sp10036250.1;gene_sp10037400.1;gene_sp10039280.1;gene_sp10041080.1;gene_sp10044570.1;gene_sp10047540.1;gene_sp10047920.1;gene_sp10049190.1;gene_sp10049930.1;gene_sp10050510.1;gene_sp10051020.1;gene_sp10057030.1;gen…
GO:0016779	nucleotidyltransferase activity	MF	0.989857	1	gene_sp10023520.1;gene_sp10027540.1;gene_sp10045710.1;gene_sp10048810.1
GO:0008152	metabolic process	BP	0.989963	1	gene_sp10000040.1;gene_sp10000160.1;gene_sp10000190.1;gene_sp10000200.1;gene_sp10000220.1;gene_sp10000310.1;gene_sp10000650.1;gene_sp10000970.1;gene_sp10001240.1;gene_sp10001490.1;gene_sp10001900.1;gene_sp10001910.1;gene_sp10002100.1;gene_sp10002270.1;gene_sp10002600.1;gene_sp10002710.1;gene_sp10003020.1;gene_sp10003190.1;gene_sp10003400.1;gene_sp10003660.1;gene_sp10003710.1;gene_sp10003870.1;gen…
GO:0006996	organelle organization	BP	0.990113	1	gene_sp10000970.1;gene_sp10003450.1;gene_sp10004520.1;gene_sp10005670.1;gene_sp10009110.1;gene_sp10009730.1;gene_sp10017320.1;gene_sp10018260.1;gene_sp10019280.1;gene_sp10022330.1;gene_sp10027520.1;gene_sp10030230.1;gene_sp10031950.1;gene_sp10036720.1;gene_sp10038040.1;gene_sp10039390.1;gene_sp10041750.1;gene_sp10052310.1;gene_sp10052850.1;gene_sp10055140.1;gene_sp10062980.1;gene_sp10064870.1;gen…
GO:0006261	DNA-dependent DNA replication	BP	0.990146	1	gene_sp10009330.1
GO:0030029	actin filament-based process	BP	0.990146	1	gene_sp10036720.1
GO:0030036	actin cytoskeleton organization	BP	0.990146	1	gene_sp10036720.1
GO:1902589	single-organism organelle organization	BP	0.990147	1	gene_sp10000970.1;gene_sp10003450.1;gene_sp10004520.1;gene_sp10005670.1;gene_sp10009110.1;gene_sp10022330.1;gene_sp10030230.1;gene_sp10036720.1;gene_sp10041750.1;gene_sp10052310.1;gene_sp10052850.1;gene_sp10062980.1;gene_sp10064870.1
GO:0043167	ion binding	MF	0.991384	1	gene_sp10000650.1;gene_sp10001080.1;gene_sp10001240.1;gene_sp10003020.1;gene_sp10003400.1;gene_sp10003870.1;gene_sp10004140.1;gene_sp10004440.1;gene_sp10004890.1;gene_sp10005700.1;gene_sp10007060.1;gene_sp10007140.1;gene_sp10007750.1;gene_sp10008070.1;gene_sp10008360.1;gene_sp10008370.1;gene_sp10008490.1;gene_sp10008800.1;gene_sp10008880.1;gene_sp10009770.1;gene_sp10009880.1;gene_sp10010260.1;gen…
GO:0044265	cellular macromolecule catabolic process	BP	0.991539	1	gene_sp10017600.1;gene_sp10020090.1;gene_sp10031020.1;gene_sp10037030.1;gene_sp10062980.1
GO:0005789	endoplasmic reticulum membrane	CC	0.99199	1	gene_sp10017110.1;gene_sp10035810.1
GO:0042175	nuclear outer membrane-endoplasmic reticulum membrane network	CC	0.99199	1	gene_sp10017110.1;gene_sp10035810.1
GO:0031967	organelle envelope	CC	0.992245	1	gene_sp10007540.1;gene_sp10017320.1;gene_sp10053530.1;gene_sp10055040.1;gene_sp10057030.1;gene_sp10066060.1;gene_sp10067360.1;gene_sp10068580.1
GO:0031975	envelope	CC	0.992245	1	gene_sp10007540.1;gene_sp10017320.1;gene_sp10053530.1;gene_sp10055040.1;gene_sp10057030.1;gene_sp10066060.1;gene_sp10067360.1;gene_sp10068580.1
GO:0004672	protein kinase activity	MF	0.99253	1	gene_sp10022000.1;gene_sp10022350.1;gene_sp10023360.1;gene_sp10025850.1;gene_sp10031390.1;gene_sp10031870.1;gene_sp10038370.1;gene_sp10041320.1;gene_sp10045720.1;gene_sp10048600.1;gene_sp10051930.1;gene_sp10056200.1;gene_sp10059830.1;gene_sp10063150.1
GO:0016569	covalent chromatin modification	BP	0.992625	1	gene_sp10000970.1
GO:0016570	histone modification	BP	0.992625	1	gene_sp10000970.1
GO:0016746	transferase activity, transferring acyl groups	MF	0.992658	1	gene_sp10004490.1;gene_sp10006640.1;gene_sp10026700.1;gene_sp10037060.1;gene_sp10041750.1;gene_sp10051770.1
GO:0012505	endomembrane system	CC	0.993074	1	gene_sp10007550.1;gene_sp10008160.1;gene_sp10015010.1;gene_sp10015410.1;gene_sp10017110.1;gene_sp10025960.1;gene_sp10035810.1;gene_sp10053530.1;gene_sp10056060.1;gene_sp10060360.1
GO:0007010	cytoskeleton organization	BP	0.99318	1	gene_sp10009110.1;gene_sp10036720.1
GO:0008033	tRNA processing	BP	0.993547	1	gene_sp10004640.1;gene_sp10048350.1;gene_sp10048360.1
GO:0003924	GTPase activity	MF	0.993744	1	gene_sp10004140.1;gene_sp10009770.1;gene_sp10020180.1;gene_sp10049220.1;gene_sp10052040.1
GO:0008135	translation factor activity, RNA binding	MF	0.993848	1	gene_sp10006140.1;gene_sp10059780.1
GO:0003735	structural constituent of ribosome	MF	0.994291	1	gene_sp10015370.1;gene_sp10021230.1;gene_sp10031210.1;gene_sp10035430.1;gene_sp10035640.1;gene_sp10047160.1;gene_sp10053150.1;gene_sp10058550.1;gene_sp10060580.1;gene_sp10061530.1;gene_sp10065120.1;gene_sp10066500.1;gene_sp10068220.1
GO:0003743	translation initiation factor activity	MF	0.994416	1	gene_sp10059780.1
GO:0071702	organic substance transport	BP	0.994435	1	gene_sp10003450.1;gene_sp10007550.1;gene_sp10011540.1;gene_sp10015010.1;gene_sp10017320.1;gene_sp10025430.1;gene_sp10034880.1;gene_sp10034960.1;gene_sp10044700.1;gene_sp10045840.1;gene_sp10047760.1;gene_sp10052610.1;gene_sp10054780.1;gene_sp10056060.1;gene_sp10060360.1;gene_sp10062600.1;gene_sp10066060.1
GO:0009072	aromatic amino acid family metabolic process	BP	0.994481	1	gene_sp10047490.1
GO:0050790	regulation of catalytic activity	BP	0.994481	1	gene_sp10021410.1
GO:0098772	molecular function regulator	MF	0.99467	1	gene_sp10000910.1;gene_sp10021410.1;gene_sp10033880.1;gene_sp10039880.1;gene_sp10048470.1;gene_sp10067200.1
GO:0006650	glycerophospholipid metabolic process	BP	0.994717	1	gene_sp10017650.1;gene_sp10022220.1
GO:0046486	glycerolipid metabolic process	BP	0.994717	1	gene_sp10017650.1;gene_sp10022220.1
GO:0005198	structural molecule activity	MF	0.994728	1	gene_sp10007550.1;gene_sp10015010.1;gene_sp10015370.1;gene_sp10021230.1;gene_sp10031210.1;gene_sp10035430.1;gene_sp10035640.1;gene_sp10047160.1;gene_sp10053150.1;gene_sp10053530.1;gene_sp10058550.1;gene_sp10060580.1;gene_sp10061530.1;gene_sp10065120.1;gene_sp10066500.1;gene_sp10068220.1
GO:0006732	coenzyme metabolic process	BP	0.994895	1	gene_sp10006850.1;gene_sp10022680.1;gene_sp10032700.1
GO:0044257	cellular protein catabolic process	BP	0.994895	1	gene_sp10017600.1;gene_sp10037030.1;gene_sp10062980.1
GO:0051603	proteolysis involved in cellular protein catabolic process	BP	0.994895	1	gene_sp10017600.1;gene_sp10037030.1;gene_sp10062980.1
GO:0070647	protein modification by small protein conjugation or removal	BP	0.994895	1	gene_sp10033390.1;gene_sp10045700.1;gene_sp10060510.1
GO:0015630	microtubule cytoskeleton	CC	0.995045	1	gene_sp10009110.1;gene_sp10033590.1
GO:0050896	response to stimulus	BP	0.995254	1	gene_sp10001740.1;gene_sp10003020.1;gene_sp10004520.1;gene_sp10005150.1;gene_sp10005220.1;gene_sp10005670.1;gene_sp10007970.1;gene_sp10008120.1;gene_sp10008360.1;gene_sp10008880.1;gene_sp10011550.1;gene_sp10012110.1;gene_sp10018110.1;gene_sp10020810.1;gene_sp10022330.1;gene_sp10022960.1;gene_sp10024540.1;gene_sp10026220.1;gene_sp10026600.1;gene_sp10028560.1;gene_sp10030420.1;gene_sp10035810.1;gen…
GO:0007264	small GTPase mediated signal transduction	BP	0.995546	1	gene_sp10030420.1;gene_sp10039880.1;gene_sp10044190.1;gene_sp10052040.1
GO:0005543	phospholipid binding	MF	0.995593	1	gene_sp10012110.1
GO:0043933	macromolecular complex subunit organization	BP	0.995828	1	gene_sp10000970.1;gene_sp10006140.1;gene_sp10009110.1;gene_sp10009730.1;gene_sp10018260.1;gene_sp10031950.1;gene_sp10035180.1;gene_sp10036720.1;gene_sp10038040.1;gene_sp10048210.1;gene_sp10055140.1
GO:0051056	regulation of small GTPase mediated signal transduction	BP	0.995871	1	gene_sp10039880.1
GO:0065009	regulation of molecular function	BP	0.995871	1	gene_sp10021410.1
GO:0006511	ubiquitin-dependent protein catabolic process	BP	0.995913	1	gene_sp10017600.1;gene_sp10062980.1
GO:0019941	modification-dependent protein catabolic process	BP	0.995913	1	gene_sp10017600.1;gene_sp10062980.1
GO:0043632	modification-dependent macromolecule catabolic process	BP	0.995913	1	gene_sp10017600.1;gene_sp10062980.1
GO:0044430	cytoskeletal part	CC	0.99594	1	gene_sp10009110.1;gene_sp10033590.1;gene_sp10036720.1;gene_sp10061940.1
GO:0006325	chromatin organization	BP	0.995967	1	gene_sp10000970.1;gene_sp10018260.1;gene_sp10055140.1
GO:0005694	chromosome	CC	0.996081	1	gene_sp10005220.1;gene_sp10011550.1;gene_sp10020090.1;gene_sp10027520.1;gene_sp10030230.1;gene_sp10033590.1;gene_sp10052310.1
GO:0098588	bounding membrane of organelle	CC	0.996081	1	gene_sp10007550.1;gene_sp10015010.1;gene_sp10017110.1;gene_sp10017320.1;gene_sp10035810.1;gene_sp10039390.1;gene_sp10066060.1
GO:0046907	intracellular transport	BP	0.996456	1	gene_sp10003450.1;gene_sp10007550.1;gene_sp10013800.1;gene_sp10015010.1;gene_sp10017320.1;gene_sp10018530.1;gene_sp10025430.1;gene_sp10025960.1;gene_sp10034880.1;gene_sp10036090.1;gene_sp10041760.1;gene_sp10048830.1;gene_sp10053530.1;gene_sp10056060.1;gene_sp10060360.1;gene_sp10066060.1
GO:0006139	nucleobase-containing compound metabolic process	BP	0.996571	1	gene_sp10000040.1;gene_sp10000650.1;gene_sp10003020.1;gene_sp10003400.1;gene_sp10003870.1;gene_sp10003900.1;gene_sp10004520.1;gene_sp10004640.1;gene_sp10004950.1;gene_sp10005220.1;gene_sp10005670.1;gene_sp10005700.1;gene_sp10006000.1;gene_sp10006320.1;gene_sp10006580.1;gene_sp10006850.1;gene_sp10007540.1;gene_sp10007710.1;gene_sp10007890.1;gene_sp10007970.1;gene_sp10008070.1;gene_sp10008120.1;gen…
GO:0031300	intrinsic component of organelle membrane	CC	0.996581	1	gene_sp10039390.1
GO:0031301	integral component of organelle membrane	CC	0.996581	1	gene_sp10039390.1
GO:0008092	cytoskeletal protein binding	MF	0.996721	1	gene_sp10009110.1;gene_sp10045150.1
GO:0006397	mRNA processing	BP	0.99682	1	gene_sp10015090.1;gene_sp10048210.1;gene_sp10064360.1
GO:0016568	chromatin modification	BP	0.996842	1	gene_sp10000970.1;gene_sp10055140.1
GO:0048193	Golgi vesicle transport	BP	0.996911	1	gene_sp10025960.1
GO:0044432	endoplasmic reticulum part	CC	0.99695	1	gene_sp10017110.1;gene_sp10035810.1
GO:0034470	ncRNA processing	BP	0.997007	1	gene_sp10004640.1;gene_sp10007710.1;gene_sp10024210.1;gene_sp10048350.1;gene_sp10048360.1
GO:0016071	mRNA metabolic process	BP	0.997146	1	gene_sp10015090.1;gene_sp10031020.1;gene_sp10048210.1;gene_sp10064360.1
GO:0008289	lipid binding	MF	0.997256	1	gene_sp10012110.1
GO:0006260	DNA replication	BP	0.997496	1	gene_sp10003020.1;gene_sp10009330.1;gene_sp10026220.1
GO:0044427	chromosomal part	CC	0.99755	1	gene_sp10005220.1;gene_sp10011550.1;gene_sp10030230.1;gene_sp10033590.1;gene_sp10052310.1
GO:0051716	cellular response to stimulus	BP	0.997574	1	gene_sp10001740.1;gene_sp10003020.1;gene_sp10004520.1;gene_sp10005220.1;gene_sp10005670.1;gene_sp10007970.1;gene_sp10008120.1;gene_sp10008880.1;gene_sp10011550.1;gene_sp10012110.1;gene_sp10018110.1;gene_sp10020810.1;gene_sp10022330.1;gene_sp10022960.1;gene_sp10024540.1;gene_sp10026220.1;gene_sp10028560.1;gene_sp10030420.1;gene_sp10035810.1;gene_sp10039880.1;gene_sp10041160.1;gene_sp10041750.1;gen…
GO:0006886	intracellular protein transport	BP	0.997631	1	gene_sp10003450.1;gene_sp10007550.1;gene_sp10015010.1;gene_sp10017320.1;gene_sp10025430.1;gene_sp10034880.1;gene_sp10066060.1
GO:0009108	coenzyme biosynthetic process	BP	0.997689	1	gene_sp10032700.1
GO:0098796	membrane protein complex	CC	0.997836	1	gene_sp10007540.1;gene_sp10007550.1;gene_sp10015010.1;gene_sp10017320.1;gene_sp10027000.1;gene_sp10034960.1;gene_sp10057030.1;gene_sp10066060.1;gene_sp10067360.1;gene_sp10068580.1
GO:0044877	macromolecular complex binding	MF	0.997852	1	gene_sp10045150.1;gene_sp10055140.1
GO:0008652	cellular amino acid biosynthetic process	BP	0.998031	1	gene_sp10032700.1;gene_sp10041080.1;gene_sp10049930.1
GO:0009057	macromolecule catabolic process	BP	0.998049	1	gene_sp10017600.1;gene_sp10020090.1;gene_sp10031020.1;gene_sp10037030.1;gene_sp10062980.1
GO:0007017	microtubule-based process	BP	0.998121	1	gene_sp10009110.1;gene_sp10045150.1
GO:1990234	transferase complex	CC	0.998267	1	gene_sp10010750.1;gene_sp10028670.1;gene_sp10043840.1;gene_sp10062980.1
GO:0044283	small molecule biosynthetic process	BP	0.998407	1	gene_sp10032700.1;gene_sp10036250.1;gene_sp10041080.1;gene_sp10047920.1;gene_sp10049930.1;gene_sp10059930.1;gene_sp10068110.1
GO:0030163	protein catabolic process	BP	0.998454	1	gene_sp10017600.1;gene_sp10037030.1;gene_sp10062980.1
GO:0016043	cellular component organization	BP	0.99856	1	gene_sp10000970.1;gene_sp10003450.1;gene_sp10004520.1;gene_sp10005670.1;gene_sp10006140.1;gene_sp10009110.1;gene_sp10009730.1;gene_sp10017320.1;gene_sp10018260.1;gene_sp10019280.1;gene_sp10022330.1;gene_sp10025430.1;gene_sp10027520.1;gene_sp10030230.1;gene_sp10031950.1;gene_sp10035180.1;gene_sp10036720.1;gene_sp10038040.1;gene_sp10039390.1;gene_sp10041750.1;gene_sp10048210.1;gene_sp10048280.1;gen…
GO:0044802	single-organism membrane organization	BP	0.998707	1	gene_sp10025430.1
GO:0061024	membrane organization	BP	0.998707	1	gene_sp10025430.1
GO:1902531	regulation of intracellular signal transduction	BP	0.998707	1	gene_sp10039880.1
GO:0005525	GTP binding	MF	0.998953	1	gene_sp10004140.1;gene_sp10009770.1;gene_sp10020180.1;gene_sp10030420.1;gene_sp10044190.1;gene_sp10049220.1;gene_sp10052040.1
GO:0032561	guanyl ribonucleotide binding	MF	0.998953	1	gene_sp10004140.1;gene_sp10009770.1;gene_sp10020180.1;gene_sp10030420.1;gene_sp10044190.1;gene_sp10049220.1;gene_sp10052040.1
GO:0016773	phosphotransferase activity, alcohol group as acceptor	MF	0.998987	1	gene_sp10022000.1;gene_sp10022110.1;gene_sp10022350.1;gene_sp10022680.1;gene_sp10023360.1;gene_sp10025850.1;gene_sp10031390.1;gene_sp10031870.1;gene_sp10038370.1;gene_sp10041320.1;gene_sp10045720.1;gene_sp10048600.1;gene_sp10051930.1;gene_sp10056200.1;gene_sp10059830.1;gene_sp10063150.1
GO:0009966	regulation of signal transduction	BP	0.999034	1	gene_sp10039880.1
GO:0010646	regulation of cell communication	BP	0.999034	1	gene_sp10039880.1
GO:0023051	regulation of signaling	BP	0.999034	1	gene_sp10039880.1
GO:0048583	regulation of response to stimulus	BP	0.999034	1	gene_sp10039880.1
GO:0006725	cellular aromatic compound metabolic process	BP	0.999234	1	gene_sp10000040.1;gene_sp10000650.1;gene_sp10003020.1;gene_sp10003400.1;gene_sp10003870.1;gene_sp10003900.1;gene_sp10004520.1;gene_sp10004640.1;gene_sp10004950.1;gene_sp10005220.1;gene_sp10005670.1;gene_sp10005700.1;gene_sp10006000.1;gene_sp10006320.1;gene_sp10006580.1;gene_sp10006850.1;gene_sp10007540.1;gene_sp10007710.1;gene_sp10007890.1;gene_sp10007970.1;gene_sp10008070.1;gene_sp10008120.1;gen…
GO:0046483	heterocycle metabolic process	BP	0.999234	1	gene_sp10000040.1;gene_sp10000650.1;gene_sp10003020.1;gene_sp10003400.1;gene_sp10003870.1;gene_sp10003900.1;gene_sp10004520.1;gene_sp10004640.1;gene_sp10004950.1;gene_sp10005220.1;gene_sp10005670.1;gene_sp10005700.1;gene_sp10006000.1;gene_sp10006320.1;gene_sp10006580.1;gene_sp10006850.1;gene_sp10007540.1;gene_sp10007710.1;gene_sp10007890.1;gene_sp10007970.1;gene_sp10008070.1;gene_sp10008120.1;gen…
GO:0051649	establishment of localization in cell	BP	0.999243	1	gene_sp10003450.1;gene_sp10007550.1;gene_sp10013800.1;gene_sp10015010.1;gene_sp10017320.1;gene_sp10018530.1;gene_sp10025430.1;gene_sp10025960.1;gene_sp10034880.1;gene_sp10036090.1;gene_sp10041760.1;gene_sp10048830.1;gene_sp10049320.1;gene_sp10053530.1;gene_sp10056060.1;gene_sp10060360.1;gene_sp10066060.1
GO:0000166	nucleotide binding	MF	0.999249	1	gene_sp10000910.1;gene_sp10001080.1;gene_sp10003020.1;gene_sp10004140.1;gene_sp10004440.1;gene_sp10004890.1;gene_sp10007000.1;gene_sp10007060.1;gene_sp10007750.1;gene_sp10008070.1;gene_sp10008360.1;gene_sp10008880.1;gene_sp10009770.1;gene_sp10010740.1;gene_sp10012720.1;gene_sp10012930.1;gene_sp10013160.1;gene_sp10013470.1;gene_sp10013950.1;gene_sp10014060.1;gene_sp10017260.1;gene_sp10017540.1;gen…
GO:1901265	nucleoside phosphate binding	MF	0.999249	1	gene_sp10000910.1;gene_sp10001080.1;gene_sp10003020.1;gene_sp10004140.1;gene_sp10004440.1;gene_sp10004890.1;gene_sp10007000.1;gene_sp10007060.1;gene_sp10007750.1;gene_sp10008070.1;gene_sp10008360.1;gene_sp10008880.1;gene_sp10009770.1;gene_sp10010740.1;gene_sp10012720.1;gene_sp10012930.1;gene_sp10013160.1;gene_sp10013470.1;gene_sp10013950.1;gene_sp10014060.1;gene_sp10017260.1;gene_sp10017540.1;gen…
GO:0019001	guanyl nucleotide binding	MF	0.99925	1	gene_sp10004140.1;gene_sp10009770.1;gene_sp10020180.1;gene_sp10030420.1;gene_sp10044190.1;gene_sp10049220.1;gene_sp10052040.1
GO:0043227	membrane-bounded organelle	CC	0.999274	1	gene_sp10002300.1;gene_sp10003450.1;gene_sp10003870.1;gene_sp10004950.1;gene_sp10005220.1;gene_sp10005700.1;gene_sp10007540.1;gene_sp10007550.1;gene_sp10008160.1;gene_sp10008370.1;gene_sp10008490.1;gene_sp10008800.1;gene_sp10009730.1;gene_sp10010750.1;gene_sp10011550.1;gene_sp10012450.1;gene_sp10015010.1;gene_sp10015410.1;gene_sp10017110.1;gene_sp10017320.1;gene_sp10018260.1;gene_sp10018760.1;gen…
GO:0043231	intracellular membrane-bounded organelle	CC	0.999274	1	gene_sp10002300.1;gene_sp10003450.1;gene_sp10003870.1;gene_sp10004950.1;gene_sp10005220.1;gene_sp10005700.1;gene_sp10007540.1;gene_sp10007550.1;gene_sp10008160.1;gene_sp10008370.1;gene_sp10008490.1;gene_sp10008800.1;gene_sp10009730.1;gene_sp10010750.1;gene_sp10011550.1;gene_sp10012450.1;gene_sp10015010.1;gene_sp10015410.1;gene_sp10017110.1;gene_sp10017320.1;gene_sp10018260.1;gene_sp10018760.1;gen…
GO:0030529	intracellular ribonucleoprotein complex	CC	0.999294	1	gene_sp10015370.1;gene_sp10021230.1;gene_sp10024210.1;gene_sp10025430.1;gene_sp10026100.1;gene_sp10026230.1;gene_sp10031210.1;gene_sp10035430.1;gene_sp10035640.1;gene_sp10043910.1;gene_sp10047160.1;gene_sp10048210.1;gene_sp10053150.1;gene_sp10058550.1;gene_sp10060580.1;gene_sp10061530.1;gene_sp10065120.1;gene_sp10066500.1;gene_sp10068220.1
GO:1990904	ribonucleoprotein complex	CC	0.999294	1	gene_sp10015370.1;gene_sp10021230.1;gene_sp10024210.1;gene_sp10025430.1;gene_sp10026100.1;gene_sp10026230.1;gene_sp10031210.1;gene_sp10035430.1;gene_sp10035640.1;gene_sp10043910.1;gene_sp10047160.1;gene_sp10048210.1;gene_sp10053150.1;gene_sp10058550.1;gene_sp10060580.1;gene_sp10061530.1;gene_sp10065120.1;gene_sp10066500.1;gene_sp10068220.1
GO:0005840	ribosome	CC	0.999318	1	gene_sp10015370.1;gene_sp10021230.1;gene_sp10031210.1;gene_sp10035430.1;gene_sp10035640.1;gene_sp10047160.1;gene_sp10053150.1;gene_sp10058550.1;gene_sp10060580.1;gene_sp10061530.1;gene_sp10065120.1;gene_sp10066500.1;gene_sp10068220.1
GO:0034613	cellular protein localization	BP	0.999424	1	gene_sp10003450.1;gene_sp10007550.1;gene_sp10015010.1;gene_sp10017320.1;gene_sp10025430.1;gene_sp10034880.1;gene_sp10066060.1
GO:0070727	cellular macromolecule localization	BP	0.999424	1	gene_sp10003450.1;gene_sp10007550.1;gene_sp10015010.1;gene_sp10017320.1;gene_sp10025430.1;gene_sp10034880.1;gene_sp10066060.1
GO:0005654	nucleoplasm	CC	0.99946	1	gene_sp10010750.1;gene_sp10028670.1
GO:0044451	nucleoplasm part	CC	0.99946	1	gene_sp10010750.1;gene_sp10028670.1
GO:0006468	protein phosphorylation	BP	0.999496	1	gene_sp10022000.1;gene_sp10022350.1;gene_sp10023360.1;gene_sp10025850.1;gene_sp10031390.1;gene_sp10031870.1;gene_sp10041320.1;gene_sp10045720.1;gene_sp10048600.1;gene_sp10051930.1;gene_sp10056200.1;gene_sp10059830.1;gene_sp10063150.1
GO:0016192	vesicle-mediated transport	BP	0.999532	1	gene_sp10007550.1;gene_sp10013700.1;gene_sp10015010.1;gene_sp10025960.1;gene_sp10041510.1;gene_sp10041760.1;gene_sp10049320.1
GO:0044428	nuclear part	CC	0.999539	1	gene_sp10004950.1;gene_sp10010750.1;gene_sp10011550.1;gene_sp10026230.1;gene_sp10028670.1;gene_sp10033590.1;gene_sp10035180.1;gene_sp10036880.1;gene_sp10043840.1;gene_sp10048210.1;gene_sp10052310.1;gene_sp10053530.1;gene_sp10062980.1;gene_sp10064360.1
GO:0016053	organic acid biosynthetic process	BP	0.999547	1	gene_sp10032700.1;gene_sp10041080.1;gene_sp10049930.1
GO:0046394	carboxylic acid biosynthetic process	BP	0.999547	1	gene_sp10032700.1;gene_sp10041080.1;gene_sp10049930.1
GO:1901360	organic cyclic compound metabolic process	BP	0.999611	1	gene_sp10000040.1;gene_sp10000650.1;gene_sp10003020.1;gene_sp10003400.1;gene_sp10003870.1;gene_sp10003900.1;gene_sp10004520.1;gene_sp10004640.1;gene_sp10004950.1;gene_sp10005220.1;gene_sp10005670.1;gene_sp10005700.1;gene_sp10006000.1;gene_sp10006320.1;gene_sp10006580.1;gene_sp10006850.1;gene_sp10007540.1;gene_sp10007710.1;gene_sp10007890.1;gene_sp10007970.1;gene_sp10008070.1;gene_sp10008120.1;gen…
GO:0006396	RNA processing	BP	0.999615	1	gene_sp10004640.1;gene_sp10004950.1;gene_sp10007710.1;gene_sp10009520.1;gene_sp10015090.1;gene_sp10024210.1;gene_sp10026230.1;gene_sp10030520.1;gene_sp10043330.1;gene_sp10048210.1;gene_sp10048350.1;gene_sp10048360.1;gene_sp10064360.1;gene_sp10066830.1
GO:0031090	organelle membrane	CC	0.999639	1	gene_sp10007540.1;gene_sp10007550.1;gene_sp10015010.1;gene_sp10017110.1;gene_sp10017320.1;gene_sp10035810.1;gene_sp10039390.1;gene_sp10057030.1;gene_sp10066060.1;gene_sp10067360.1;gene_sp10068580.1
GO:0036094	small molecule binding	MF	0.999656	1	gene_sp10000910.1;gene_sp10001080.1;gene_sp10003020.1;gene_sp10004140.1;gene_sp10004440.1;gene_sp10004890.1;gene_sp10007000.1;gene_sp10007060.1;gene_sp10007750.1;gene_sp10008070.1;gene_sp10008360.1;gene_sp10008880.1;gene_sp10009770.1;gene_sp10009880.1;gene_sp10010740.1;gene_sp10012720.1;gene_sp10012930.1;gene_sp10013160.1;gene_sp10013470.1;gene_sp10013950.1;gene_sp10014060.1;gene_sp10017260.1;gen…
GO:0016301	kinase activity	MF	0.999685	1	gene_sp10022000.1;gene_sp10022110.1;gene_sp10022350.1;gene_sp10023360.1;gene_sp10025850.1;gene_sp10031390.1;gene_sp10031870.1;gene_sp10036250.1;gene_sp10038370.1;gene_sp10041320.1;gene_sp10045720.1;gene_sp10047920.1;gene_sp10048600.1;gene_sp10051930.1;gene_sp10056200.1;gene_sp10059830.1;gene_sp10063150.1
GO:0031974	membrane-enclosed lumen	CC	0.999718	1	gene_sp10004950.1;gene_sp10010750.1;gene_sp10011550.1;gene_sp10028670.1;gene_sp10033590.1;gene_sp10035640.1;gene_sp10052310.1;gene_sp10055040.1
GO:0035556	intracellular signal transduction	BP	0.999751	1	gene_sp10001740.1;gene_sp10028560.1;gene_sp10030420.1;gene_sp10039880.1;gene_sp10044190.1;gene_sp10050560.1;gene_sp10052040.1
GO:0003723	RNA binding	MF	0.999753	1	gene_sp10004640.1;gene_sp10006140.1;gene_sp10011640.1;gene_sp10015090.1;gene_sp10015370.1;gene_sp10016940.1;gene_sp10025430.1;gene_sp10028450.1;gene_sp10048130.1;gene_sp10059780.1;gene_sp10064360.1
GO:0015031	protein transport	BP	0.999793	1	gene_sp10003450.1;gene_sp10007550.1;gene_sp10015010.1;gene_sp10017320.1;gene_sp10025430.1;gene_sp10034880.1;gene_sp10034960.1;gene_sp10066060.1
GO:0071840	cellular component organization or biogenesis	BP	0.999801	1	gene_sp10000970.1;gene_sp10003450.1;gene_sp10004520.1;gene_sp10005670.1;gene_sp10006140.1;gene_sp10007710.1;gene_sp10009110.1;gene_sp10009730.1;gene_sp10017320.1;gene_sp10018260.1;gene_sp10019280.1;gene_sp10022330.1;gene_sp10024210.1;gene_sp10025430.1;gene_sp10027520.1;gene_sp10030230.1;gene_sp10031950.1;gene_sp10035180.1;gene_sp10036720.1;gene_sp10037750.1;gene_sp10038040.1;gene_sp10039390.1;gen…
GO:0031981	nuclear lumen	CC	0.999812	1	gene_sp10004950.1;gene_sp10010750.1;gene_sp10011550.1;gene_sp10028670.1;gene_sp10033590.1;gene_sp10052310.1
GO:0051641	cellular localization	BP	0.999858	1	gene_sp10003450.1;gene_sp10007550.1;gene_sp10013800.1;gene_sp10015010.1;gene_sp10017320.1;gene_sp10018530.1;gene_sp10025430.1;gene_sp10025960.1;gene_sp10034880.1;gene_sp10036090.1;gene_sp10041760.1;gene_sp10048830.1;gene_sp10049320.1;gene_sp10053530.1;gene_sp10056060.1;gene_sp10060360.1;gene_sp10066060.1
GO:0043233	organelle lumen	CC	0.999859	1	gene_sp10004950.1;gene_sp10010750.1;gene_sp10011550.1;gene_sp10028670.1;gene_sp10033590.1;gene_sp10035640.1;gene_sp10052310.1
GO:0070013	intracellular organelle lumen	CC	0.999859	1	gene_sp10004950.1;gene_sp10010750.1;gene_sp10011550.1;gene_sp10028670.1;gene_sp10033590.1;gene_sp10035640.1;gene_sp10052310.1
GO:0003676	nucleic acid binding	MF	0.999876	1	gene_sp10000650.1;gene_sp10003020.1;gene_sp10003370.1;gene_sp10003400.1;gene_sp10004640.1;gene_sp10004950.1;gene_sp10005700.1;gene_sp10006140.1;gene_sp10007750.1;gene_sp10008370.1;gene_sp10008490.1;gene_sp10008880.1;gene_sp10010580.1;gene_sp10011640.1;gene_sp10012450.1;gene_sp10014790.1;gene_sp10015090.1;gene_sp10015370.1;gene_sp10015930.1;gene_sp10016940.1;gene_sp10017690.1;gene_sp10018550.1;gen…
GO:1902494	catalytic complex	CC	0.999901	1	gene_sp10007000.1;gene_sp10010750.1;gene_sp10028670.1;gene_sp10033880.1;gene_sp10043840.1;gene_sp10062980.1
GO:0045184	establishment of protein localization	BP	0.999911	1	gene_sp10003450.1;gene_sp10007550.1;gene_sp10015010.1;gene_sp10017320.1;gene_sp10025430.1;gene_sp10034880.1;gene_sp10034960.1;gene_sp10066060.1
GO:0016070	RNA metabolic process	BP	0.999923	1	gene_sp10003400.1;gene_sp10003870.1;gene_sp10004640.1;gene_sp10004950.1;gene_sp10005700.1;gene_sp10007710.1;gene_sp10007890.1;gene_sp10008370.1;gene_sp10008490.1;gene_sp10008800.1;gene_sp10009520.1;gene_sp10010750.1;gene_sp10012450.1;gene_sp10015090.1;gene_sp10018760.1;gene_sp10019060.1;gene_sp10019660.1;gene_sp10020590.1;gene_sp10023200.1;gene_sp10023520.1;gene_sp10023660.1;gene_sp10023750.1;gen…
GO:0016772	transferase activity, transferring phosphorus-containing groups	MF	0.999941	1	gene_sp10000220.1;gene_sp10004290.1;gene_sp10022000.1;gene_sp10022110.1;gene_sp10022350.1;gene_sp10022680.1;gene_sp10023360.1;gene_sp10023520.1;gene_sp10025850.1;gene_sp10027540.1;gene_sp10031390.1;gene_sp10031870.1;gene_sp10032700.1;gene_sp10036250.1;gene_sp10038370.1;gene_sp10041320.1;gene_sp10045710.1;gene_sp10045720.1;gene_sp10047920.1;gene_sp10048600.1;gene_sp10048810.1;gene_sp10051930.1;gen…
GO:0008104	protein localization	BP	0.999953	1	gene_sp10003450.1;gene_sp10007550.1;gene_sp10015010.1;gene_sp10017320.1;gene_sp10025430.1;gene_sp10034880.1;gene_sp10034960.1;gene_sp10066060.1
GO:0007154	cell communication	BP	0.999978	1	gene_sp10001740.1;gene_sp10012110.1;gene_sp10020810.1;gene_sp10022960.1;gene_sp10028560.1;gene_sp10030420.1;gene_sp10039880.1;gene_sp10044190.1;gene_sp10050560.1;gene_sp10052040.1
GO:0007165	signal transduction	BP	0.999978	1	gene_sp10001740.1;gene_sp10012110.1;gene_sp10020810.1;gene_sp10022960.1;gene_sp10028560.1;gene_sp10030420.1;gene_sp10039880.1;gene_sp10044190.1;gene_sp10050560.1;gene_sp10052040.1
GO:0023052	signaling	BP	0.999978	1	gene_sp10001740.1;gene_sp10012110.1;gene_sp10020810.1;gene_sp10022960.1;gene_sp10028560.1;gene_sp10030420.1;gene_sp10039880.1;gene_sp10044190.1;gene_sp10050560.1;gene_sp10052040.1
GO:0044700	single organism signaling	BP	0.999978	1	gene_sp10001740.1;gene_sp10012110.1;gene_sp10020810.1;gene_sp10022960.1;gene_sp10028560.1;gene_sp10030420.1;gene_sp10039880.1;gene_sp10044190.1;gene_sp10050560.1;gene_sp10052040.1
GO:0030554	adenyl nucleotide binding	MF	0.999986	1	gene_sp10000910.1;gene_sp10001080.1;gene_sp10003020.1;gene_sp10004440.1;gene_sp10004890.1;gene_sp10007750.1;gene_sp10008070.1;gene_sp10008360.1;gene_sp10008880.1;gene_sp10013160.1;gene_sp10013470.1;gene_sp10017690.1;gene_sp10019280.1;gene_sp10020090.1;gene_sp10020410.1;gene_sp10021650.1;gene_sp10022000.1;gene_sp10022330.1;gene_sp10022350.1;gene_sp10022400.1;gene_sp10023360.1;gene_sp10023510.1;gen…
GO:0006520	cellular amino acid metabolic process	BP	0.999986	1	gene_sp10012720.1;gene_sp10023950.1;gene_sp10032700.1;gene_sp10041080.1;gene_sp10047490.1;gene_sp10049930.1;gene_sp10049980.1;gene_sp10054440.1;gene_sp10061440.1
GO:0044271	cellular nitrogen compound biosynthetic process	BP	0.999987	1	gene_sp10002600.1;gene_sp10003400.1;gene_sp10003870.1;gene_sp10005700.1;gene_sp10006000.1;gene_sp10006140.1;gene_sp10007540.1;gene_sp10007890.1;gene_sp10008370.1;gene_sp10008490.1;gene_sp10008750.1;gene_sp10008800.1;gene_sp10010750.1;gene_sp10011510.1;gene_sp10012450.1;gene_sp10015370.1;gene_sp10018760.1;gene_sp10019060.1;gene_sp10019660.1;gene_sp10020590.1;gene_sp10021230.1;gene_sp10023200.1;gen…
GO:0016310	phosphorylation	BP	0.999987	1	gene_sp10022000.1;gene_sp10022220.1;gene_sp10022350.1;gene_sp10022680.1;gene_sp10023360.1;gene_sp10025850.1;gene_sp10031390.1;gene_sp10031870.1;gene_sp10041320.1;gene_sp10045720.1;gene_sp10048600.1;gene_sp10051930.1;gene_sp10056200.1;gene_sp10059830.1;gene_sp10063150.1
GO:0005524	ATP binding	MF	0.999991	1	gene_sp10001080.1;gene_sp10003020.1;gene_sp10004440.1;gene_sp10004890.1;gene_sp10007750.1;gene_sp10008070.1;gene_sp10008360.1;gene_sp10008880.1;gene_sp10013160.1;gene_sp10013470.1;gene_sp10017690.1;gene_sp10019280.1;gene_sp10020090.1;gene_sp10020410.1;gene_sp10021650.1;gene_sp10022000.1;gene_sp10022330.1;gene_sp10022350.1;gene_sp10022400.1;gene_sp10023360.1;gene_sp10023510.1;gene_sp10025850.1;gen…
GO:0032559	adenyl ribonucleotide binding	MF	0.999991	1	gene_sp10001080.1;gene_sp10003020.1;gene_sp10004440.1;gene_sp10004890.1;gene_sp10007750.1;gene_sp10008070.1;gene_sp10008360.1;gene_sp10008880.1;gene_sp10013160.1;gene_sp10013470.1;gene_sp10017690.1;gene_sp10019280.1;gene_sp10020090.1;gene_sp10020410.1;gene_sp10021650.1;gene_sp10022000.1;gene_sp10022330.1;gene_sp10022350.1;gene_sp10022400.1;gene_sp10023360.1;gene_sp10023510.1;gene_sp10025850.1;gen…
GO:0097367	carbohydrate derivative binding	MF	0.999993	1	gene_sp10000190.1;gene_sp10000200.1;gene_sp10001080.1;gene_sp10003020.1;gene_sp10004140.1;gene_sp10004440.1;gene_sp10004890.1;gene_sp10007750.1;gene_sp10008070.1;gene_sp10008360.1;gene_sp10008880.1;gene_sp10009770.1;gene_sp10013160.1;gene_sp10013470.1;gene_sp10014060.1;gene_sp10017260.1;gene_sp10017690.1;gene_sp10019280.1;gene_sp10020090.1;gene_sp10020180.1;gene_sp10020410.1;gene_sp10021650.1;gen…
GO:0006399	tRNA metabolic process	BP	0.999994	1	gene_sp10004640.1;gene_sp10048350.1;gene_sp10048360.1
GO:0034660	ncRNA metabolic process	BP	0.999995	1	gene_sp10004640.1;gene_sp10007710.1;gene_sp10024210.1;gene_sp10048350.1;gene_sp10048360.1
GO:0006518	peptide metabolic process	BP	0.999996	1	gene_sp10002600.1;gene_sp10006140.1;gene_sp10007060.1;gene_sp10010140.1;gene_sp10015370.1;gene_sp10018730.1;gene_sp10021230.1;gene_sp10031210.1;gene_sp10035430.1;gene_sp10047160.1;gene_sp10050510.1;gene_sp10053150.1;gene_sp10058370.1;gene_sp10058550.1;gene_sp10059780.1;gene_sp10060580.1;gene_sp10061530.1;gene_sp10065120.1;gene_sp10066500.1;gene_sp10068220.1
GO:0033036	macromolecule localization	BP	0.999996	1	gene_sp10003450.1;gene_sp10007550.1;gene_sp10015010.1;gene_sp10017320.1;gene_sp10025430.1;gene_sp10034880.1;gene_sp10034960.1;gene_sp10066060.1
GO:0016740	transferase activity	MF	0.999996	1	gene_sp10000220.1;gene_sp10000970.1;gene_sp10004290.1;gene_sp10004490.1;gene_sp10006470.1;gene_sp10006640.1;gene_sp10007650.1;gene_sp10008550.1;gene_sp10008750.1;gene_sp10010960.1;gene_sp10015410.1;gene_sp10019290.1;gene_sp10021530.1;gene_sp10022000.1;gene_sp10022110.1;gene_sp10022350.1;gene_sp10022680.1;gene_sp10023360.1;gene_sp10023520.1;gene_sp10025850.1;gene_sp10026700.1;gene_sp10027540.1;gen…
GO:0006796	phosphate-containing compound metabolic process	BP	0.999997	1	gene_sp10004290.1;gene_sp10006000.1;gene_sp10006490.1;gene_sp10006850.1;gene_sp10007000.1;gene_sp10007540.1;gene_sp10008070.1;gene_sp10017650.1;gene_sp10017780.1;gene_sp10022000.1;gene_sp10022220.1;gene_sp10022350.1;gene_sp10022680.1;gene_sp10023360.1;gene_sp10025850.1;gene_sp10031260.1;gene_sp10031390.1;gene_sp10031870.1;gene_sp10036250.1;gene_sp10037400.1;gene_sp10041320.1;gene_sp10045720.1;gen…
GO:0043168	anion binding	MF	0.999997	1	gene_sp10001080.1;gene_sp10001240.1;gene_sp10003020.1;gene_sp10004140.1;gene_sp10004440.1;gene_sp10004890.1;gene_sp10007060.1;gene_sp10007750.1;gene_sp10008070.1;gene_sp10008360.1;gene_sp10008880.1;gene_sp10009770.1;gene_sp10009880.1;gene_sp10010960.1;gene_sp10012110.1;gene_sp10012930.1;gene_sp10013160.1;gene_sp10013470.1;gene_sp10013950.1;gene_sp10014060.1;gene_sp10015690.1;gene_sp10017260.1;gen…
GO:0006793	phosphorus metabolic process	BP	0.999997	1	gene_sp10004290.1;gene_sp10006000.1;gene_sp10006490.1;gene_sp10006850.1;gene_sp10007000.1;gene_sp10007540.1;gene_sp10008070.1;gene_sp10017650.1;gene_sp10017780.1;gene_sp10022000.1;gene_sp10022220.1;gene_sp10022350.1;gene_sp10022680.1;gene_sp10023360.1;gene_sp10025850.1;gene_sp10031260.1;gene_sp10031390.1;gene_sp10031870.1;gene_sp10036250.1;gene_sp10037400.1;gene_sp10041320.1;gene_sp10045720.1;gen…
GO:0016874	ligase activity	MF	0.999998	1	gene_sp10006000.1;gene_sp10031260.1
GO:1901363	heterocyclic compound binding	MF	0.999998	1	gene_sp10000650.1;gene_sp10000910.1;gene_sp10001080.1;gene_sp10001240.1;gene_sp10003020.1;gene_sp10003370.1;gene_sp10003400.1;gene_sp10004140.1;gene_sp10004440.1;gene_sp10004640.1;gene_sp10004890.1;gene_sp10004950.1;gene_sp10005700.1;gene_sp10006140.1;gene_sp10007000.1;gene_sp10007060.1;gene_sp10007140.1;gene_sp10007750.1;gene_sp10008070.1;gene_sp10008360.1;gene_sp10008370.1;gene_sp10008490.1;gen…
GO:0032553	ribonucleotide binding	MF	0.999998	1	gene_sp10001080.1;gene_sp10003020.1;gene_sp10004140.1;gene_sp10004440.1;gene_sp10004890.1;gene_sp10007750.1;gene_sp10008070.1;gene_sp10008360.1;gene_sp10008880.1;gene_sp10009770.1;gene_sp10013160.1;gene_sp10013470.1;gene_sp10014060.1;gene_sp10017260.1;gene_sp10017690.1;gene_sp10019280.1;gene_sp10020090.1;gene_sp10020180.1;gene_sp10020410.1;gene_sp10021650.1;gene_sp10022000.1;gene_sp10022330.1;gen…
GO:0097159	organic cyclic compound binding	MF	0.999998	1	gene_sp10000650.1;gene_sp10000910.1;gene_sp10001080.1;gene_sp10001240.1;gene_sp10003020.1;gene_sp10003370.1;gene_sp10003400.1;gene_sp10004140.1;gene_sp10004440.1;gene_sp10004640.1;gene_sp10004890.1;gene_sp10004950.1;gene_sp10005700.1;gene_sp10006140.1;gene_sp10007000.1;gene_sp10007060.1;gene_sp10007140.1;gene_sp10007750.1;gene_sp10008070.1;gene_sp10008360.1;gene_sp10008370.1;gene_sp10008490.1;gen…
GO:0009987	cellular process	BP	0.999998	1	gene_sp10000040.1;gene_sp10000160.1;gene_sp10000220.1;gene_sp10000650.1;gene_sp10000740.1;gene_sp10000910.1;gene_sp10000970.1;gene_sp10001590.1;gene_sp10001740.1;gene_sp10001880.1;gene_sp10002600.1;gene_sp10003020.1;gene_sp10003340.1;gene_sp10003400.1;gene_sp10003450.1;gene_sp10003560.1;gene_sp10003600.1;gene_sp10003660.1;gene_sp10003870.1;gene_sp10003900.1;gene_sp10003910.1;gene_sp10004290.1;gen…
GO:0019752	carboxylic acid metabolic process	BP	0.999999	1	gene_sp10012720.1;gene_sp10022680.1;gene_sp10023950.1;gene_sp10032700.1;gene_sp10041080.1;gene_sp10047490.1;gene_sp10049930.1;gene_sp10049980.1;gene_sp10054440.1;gene_sp10057320.1;gene_sp10061440.1
GO:0043436	oxoacid metabolic process	BP	0.999999	1	gene_sp10012720.1;gene_sp10022680.1;gene_sp10023950.1;gene_sp10032700.1;gene_sp10041080.1;gene_sp10047490.1;gene_sp10049930.1;gene_sp10049980.1;gene_sp10054440.1;gene_sp10057320.1;gene_sp10061440.1
GO:0034641	cellular nitrogen compound metabolic process	BP	0.999999	1	gene_sp10000040.1;gene_sp10000650.1;gene_sp10002600.1;gene_sp10003020.1;gene_sp10003400.1;gene_sp10003870.1;gene_sp10003900.1;gene_sp10004520.1;gene_sp10004640.1;gene_sp10004950.1;gene_sp10005220.1;gene_sp10005670.1;gene_sp10005700.1;gene_sp10006000.1;gene_sp10006140.1;gene_sp10006320.1;gene_sp10006580.1;gene_sp10006850.1;gene_sp10007060.1;gene_sp10007540.1;gene_sp10007710.1;gene_sp10007890.1;gen…
GO:0043603	cellular amide metabolic process	BP	0.999999	1	gene_sp10002600.1;gene_sp10006140.1;gene_sp10007060.1;gene_sp10010140.1;gene_sp10015370.1;gene_sp10018730.1;gene_sp10021230.1;gene_sp10031210.1;gene_sp10032700.1;gene_sp10035430.1;gene_sp10047160.1;gene_sp10050510.1;gene_sp10053150.1;gene_sp10058370.1;gene_sp10058550.1;gene_sp10059780.1;gene_sp10060580.1;gene_sp10061530.1;gene_sp10065120.1;gene_sp10066500.1;gene_sp10068220.1
GO:0006082	organic acid metabolic process	BP	0.999999	1	gene_sp10012720.1;gene_sp10022680.1;gene_sp10023950.1;gene_sp10032700.1;gene_sp10041080.1;gene_sp10047490.1;gene_sp10049930.1;gene_sp10049980.1;gene_sp10054440.1;gene_sp10057320.1;gene_sp10061440.1
GO:0006807	nitrogen compound metabolic process	BP	0.999999	1	gene_sp10000040.1;gene_sp10000650.1;gene_sp10002600.1;gene_sp10003020.1;gene_sp10003400.1;gene_sp10003870.1;gene_sp10003900.1;gene_sp10004040.1;gene_sp10004520.1;gene_sp10004640.1;gene_sp10004950.1;gene_sp10005220.1;gene_sp10005670.1;gene_sp10005700.1;gene_sp10006000.1;gene_sp10006140.1;gene_sp10006320.1;gene_sp10006580.1;gene_sp10006850.1;gene_sp10007060.1;gene_sp10007540.1;gene_sp10007710.1;gen…
GO:0009059	macromolecule biosynthetic process	BP	1	1	gene_sp10000220.1;gene_sp10003020.1;gene_sp10003400.1;gene_sp10003870.1;gene_sp10005700.1;gene_sp10006140.1;gene_sp10007890.1;gene_sp10008370.1;gene_sp10008490.1;gene_sp10008800.1;gene_sp10009330.1;gene_sp10010750.1;gene_sp10012450.1;gene_sp10015370.1;gene_sp10018760.1;gene_sp10019060.1;gene_sp10019660.1;gene_sp10020590.1;gene_sp10021230.1;gene_sp10023200.1;gene_sp10023520.1;gene_sp10023660.1;gen…
GO:0006464	cellular protein modification process	BP	1	1	gene_sp10000220.1;gene_sp10000970.1;gene_sp10005210.1;gene_sp10006490.1;gene_sp10007650.1;gene_sp10017780.1;gene_sp10022000.1;gene_sp10022350.1;gene_sp10023360.1;gene_sp10025850.1;gene_sp10029290.1;gene_sp10031390.1;gene_sp10031740.1;gene_sp10031870.1;gene_sp10033390.1;gene_sp10034100.1;gene_sp10035080.1;gene_sp10041320.1;gene_sp10044290.1;gene_sp10045700.1;gene_sp10045720.1;gene_sp10046390.1;gen…
GO:0036211	protein modification process	BP	1	1	gene_sp10000220.1;gene_sp10000970.1;gene_sp10005210.1;gene_sp10006490.1;gene_sp10007650.1;gene_sp10017780.1;gene_sp10022000.1;gene_sp10022350.1;gene_sp10023360.1;gene_sp10025850.1;gene_sp10029290.1;gene_sp10031390.1;gene_sp10031740.1;gene_sp10031870.1;gene_sp10033390.1;gene_sp10034100.1;gene_sp10035080.1;gene_sp10041320.1;gene_sp10044290.1;gene_sp10045700.1;gene_sp10045720.1;gene_sp10046390.1;gen…
GO:0034645	cellular macromolecule biosynthetic process	BP	1	1	gene_sp10000220.1;gene_sp10003020.1;gene_sp10003400.1;gene_sp10003870.1;gene_sp10005700.1;gene_sp10006140.1;gene_sp10007890.1;gene_sp10008370.1;gene_sp10008490.1;gene_sp10008800.1;gene_sp10009330.1;gene_sp10010750.1;gene_sp10012450.1;gene_sp10015370.1;gene_sp10018760.1;gene_sp10019060.1;gene_sp10019660.1;gene_sp10020590.1;gene_sp10021230.1;gene_sp10023200.1;gene_sp10023520.1;gene_sp10023660.1;gen…
GO:0043412	macromolecule modification	BP	1	1	gene_sp10000220.1;gene_sp10000970.1;gene_sp10004640.1;gene_sp10005210.1;gene_sp10006490.1;gene_sp10007650.1;gene_sp10017780.1;gene_sp10022000.1;gene_sp10022350.1;gene_sp10023360.1;gene_sp10025850.1;gene_sp10029290.1;gene_sp10031390.1;gene_sp10031740.1;gene_sp10031870.1;gene_sp10033390.1;gene_sp10034100.1;gene_sp10035080.1;gene_sp10041320.1;gene_sp10043330.1;gene_sp10044290.1;gene_sp10045700.1;gen…
GO:0044281	small molecule metabolic process	BP	1	1	gene_sp10003660.1;gene_sp10006000.1;gene_sp10006850.1;gene_sp10007540.1;gene_sp10008070.1;gene_sp10012720.1;gene_sp10022110.1;gene_sp10022680.1;gene_sp10023950.1;gene_sp10031260.1;gene_sp10032700.1;gene_sp10036250.1;gene_sp10041080.1;gene_sp10047490.1;gene_sp10047920.1;gene_sp10049930.1;gene_sp10049980.1;gene_sp10052410.1;gene_sp10054440.1;gene_sp10057030.1;gene_sp10057320.1;gene_sp10059930.1;gen…
GO:0043043	peptide biosynthetic process	BP	1	1	gene_sp10002600.1;gene_sp10006140.1;gene_sp10015370.1;gene_sp10021230.1;gene_sp10031210.1;gene_sp10035430.1;gene_sp10047160.1;gene_sp10050510.1;gene_sp10053150.1;gene_sp10058550.1;gene_sp10059780.1;gene_sp10060580.1;gene_sp10061530.1;gene_sp10065120.1;gene_sp10066500.1;gene_sp10068220.1
GO:1901576	organic substance biosynthetic process	BP	1	1	gene_sp10000220.1;gene_sp10002600.1;gene_sp10003020.1;gene_sp10003400.1;gene_sp10003870.1;gene_sp10004290.1;gene_sp10005700.1;gene_sp10006000.1;gene_sp10006140.1;gene_sp10007540.1;gene_sp10007890.1;gene_sp10008370.1;gene_sp10008490.1;gene_sp10008750.1;gene_sp10008800.1;gene_sp10009330.1;gene_sp10010750.1;gene_sp10011450.1;gene_sp10011510.1;gene_sp10012450.1;gene_sp10015370.1;gene_sp10018560.1;gen…
GO:0043604	amide biosynthetic process	BP	1	1	gene_sp10002600.1;gene_sp10006140.1;gene_sp10015370.1;gene_sp10021230.1;gene_sp10031210.1;gene_sp10032700.1;gene_sp10035430.1;gene_sp10047160.1;gene_sp10050510.1;gene_sp10053150.1;gene_sp10058550.1;gene_sp10059780.1;gene_sp10060580.1;gene_sp10061530.1;gene_sp10065120.1;gene_sp10066500.1;gene_sp10068220.1
GO:0009058	biosynthetic process	BP	1	1	gene_sp10000220.1;gene_sp10001240.1;gene_sp10002600.1;gene_sp10003020.1;gene_sp10003400.1;gene_sp10003870.1;gene_sp10004290.1;gene_sp10005700.1;gene_sp10006000.1;gene_sp10006140.1;gene_sp10007540.1;gene_sp10007890.1;gene_sp10008370.1;gene_sp10008490.1;gene_sp10008750.1;gene_sp10008800.1;gene_sp10009330.1;gene_sp10010750.1;gene_sp10011450.1;gene_sp10011510.1;gene_sp10012450.1;gene_sp10015370.1;gen…
GO:0043228	non-membrane-bounded organelle	CC	1	1	gene_sp10005220.1;gene_sp10009110.1;gene_sp10011550.1;gene_sp10015370.1;gene_sp10020090.1;gene_sp10021230.1;gene_sp10022960.1;gene_sp10027520.1;gene_sp10030230.1;gene_sp10031210.1;gene_sp10033590.1;gene_sp10035430.1;gene_sp10035640.1;gene_sp10036720.1;gene_sp10047160.1;gene_sp10052310.1;gene_sp10053150.1;gene_sp10058550.1;gene_sp10060580.1;gene_sp10061530.1;gene_sp10061940.1;gene_sp10065120.1;gen…
GO:0043232	intracellular non-membrane-bounded organelle	CC	1	1	gene_sp10005220.1;gene_sp10009110.1;gene_sp10011550.1;gene_sp10015370.1;gene_sp10020090.1;gene_sp10021230.1;gene_sp10022960.1;gene_sp10027520.1;gene_sp10030230.1;gene_sp10031210.1;gene_sp10033590.1;gene_sp10035430.1;gene_sp10035640.1;gene_sp10036720.1;gene_sp10047160.1;gene_sp10052310.1;gene_sp10053150.1;gene_sp10058550.1;gene_sp10060580.1;gene_sp10061530.1;gene_sp10061940.1;gene_sp10065120.1;gen…
GO:0010467	gene expression	BP	1	1	gene_sp10003400.1;gene_sp10003870.1;gene_sp10004640.1;gene_sp10004950.1;gene_sp10005700.1;gene_sp10006140.1;gene_sp10007710.1;gene_sp10007890.1;gene_sp10008370.1;gene_sp10008490.1;gene_sp10008800.1;gene_sp10009520.1;gene_sp10010140.1;gene_sp10010750.1;gene_sp10012450.1;gene_sp10015090.1;gene_sp10015370.1;gene_sp10018760.1;gene_sp10019060.1;gene_sp10019660.1;gene_sp10020590.1;gene_sp10021230.1;gen…
GO:0017076	purine nucleotide binding	MF	1	1	gene_sp10000910.1;gene_sp10001080.1;gene_sp10003020.1;gene_sp10004140.1;gene_sp10004440.1;gene_sp10004890.1;gene_sp10007750.1;gene_sp10008070.1;gene_sp10008360.1;gene_sp10008880.1;gene_sp10009770.1;gene_sp10013160.1;gene_sp10013470.1;gene_sp10017690.1;gene_sp10019280.1;gene_sp10020090.1;gene_sp10020180.1;gene_sp10020410.1;gene_sp10021650.1;gene_sp10022000.1;gene_sp10022330.1;gene_sp10022350.1;gen…
GO:0044444	cytoplasmic part	CC	1	1	gene_sp10003450.1;gene_sp10007000.1;gene_sp10007540.1;gene_sp10007550.1;gene_sp10008160.1;gene_sp10009730.1;gene_sp10015010.1;gene_sp10015370.1;gene_sp10015410.1;gene_sp10017110.1;gene_sp10017320.1;gene_sp10021230.1;gene_sp10021410.1;gene_sp10025430.1;gene_sp10025960.1;gene_sp10031210.1;gene_sp10034720.1;gene_sp10034960.1;gene_sp10035430.1;gene_sp10035640.1;gene_sp10035810.1;gene_sp10039390.1;gen…
GO:0001883	purine nucleoside binding	MF	1	1	gene_sp10001080.1;gene_sp10003020.1;gene_sp10004140.1;gene_sp10004440.1;gene_sp10004890.1;gene_sp10007750.1;gene_sp10008070.1;gene_sp10008360.1;gene_sp10008880.1;gene_sp10009770.1;gene_sp10013160.1;gene_sp10013470.1;gene_sp10017690.1;gene_sp10019280.1;gene_sp10020090.1;gene_sp10020180.1;gene_sp10020410.1;gene_sp10021650.1;gene_sp10022000.1;gene_sp10022330.1;gene_sp10022350.1;gene_sp10022400.1;gen…
GO:0032550	purine ribonucleoside binding	MF	1	1	gene_sp10001080.1;gene_sp10003020.1;gene_sp10004140.1;gene_sp10004440.1;gene_sp10004890.1;gene_sp10007750.1;gene_sp10008070.1;gene_sp10008360.1;gene_sp10008880.1;gene_sp10009770.1;gene_sp10013160.1;gene_sp10013470.1;gene_sp10017690.1;gene_sp10019280.1;gene_sp10020090.1;gene_sp10020180.1;gene_sp10020410.1;gene_sp10021650.1;gene_sp10022000.1;gene_sp10022330.1;gene_sp10022350.1;gene_sp10022400.1;gen…
GO:0032555	purine ribonucleotide binding	MF	1	1	gene_sp10001080.1;gene_sp10003020.1;gene_sp10004140.1;gene_sp10004440.1;gene_sp10004890.1;gene_sp10007750.1;gene_sp10008070.1;gene_sp10008360.1;gene_sp10008880.1;gene_sp10009770.1;gene_sp10013160.1;gene_sp10013470.1;gene_sp10017690.1;gene_sp10019280.1;gene_sp10020090.1;gene_sp10020180.1;gene_sp10020410.1;gene_sp10021650.1;gene_sp10022000.1;gene_sp10022330.1;gene_sp10022350.1;gene_sp10022400.1;gen…
GO:0035639	purine ribonucleoside triphosphate binding	MF	1	1	gene_sp10001080.1;gene_sp10003020.1;gene_sp10004140.1;gene_sp10004440.1;gene_sp10004890.1;gene_sp10007750.1;gene_sp10008070.1;gene_sp10008360.1;gene_sp10008880.1;gene_sp10009770.1;gene_sp10013160.1;gene_sp10013470.1;gene_sp10017690.1;gene_sp10019280.1;gene_sp10020090.1;gene_sp10020180.1;gene_sp10020410.1;gene_sp10021650.1;gene_sp10022000.1;gene_sp10022330.1;gene_sp10022350.1;gene_sp10022400.1;gen…
GO:1901564	organonitrogen compound metabolic process	BP	1	1	gene_sp10002600.1;gene_sp10006000.1;gene_sp10006140.1;gene_sp10006850.1;gene_sp10007060.1;gene_sp10007540.1;gene_sp10008070.1;gene_sp10008750.1;gene_sp10010140.1;gene_sp10011510.1;gene_sp10012720.1;gene_sp10015370.1;gene_sp10018730.1;gene_sp10021230.1;gene_sp10022680.1;gene_sp10023950.1;gene_sp10031210.1;gene_sp10031260.1;gene_sp10032700.1;gene_sp10035430.1;gene_sp10036260.1;gene_sp10039280.1;gen…
GO:0032549	ribonucleoside binding	MF	1	1	gene_sp10001080.1;gene_sp10003020.1;gene_sp10004140.1;gene_sp10004440.1;gene_sp10004890.1;gene_sp10007750.1;gene_sp10008070.1;gene_sp10008360.1;gene_sp10008880.1;gene_sp10009770.1;gene_sp10013160.1;gene_sp10013470.1;gene_sp10017690.1;gene_sp10019280.1;gene_sp10020090.1;gene_sp10020180.1;gene_sp10020410.1;gene_sp10021650.1;gene_sp10022000.1;gene_sp10022330.1;gene_sp10022350.1;gene_sp10022400.1;gen…
GO:0001882	nucleoside binding	MF	1	1	gene_sp10001080.1;gene_sp10003020.1;gene_sp10004140.1;gene_sp10004440.1;gene_sp10004890.1;gene_sp10007750.1;gene_sp10008070.1;gene_sp10008360.1;gene_sp10008880.1;gene_sp10009770.1;gene_sp10013160.1;gene_sp10013470.1;gene_sp10017690.1;gene_sp10019280.1;gene_sp10020090.1;gene_sp10020180.1;gene_sp10020410.1;gene_sp10021650.1;gene_sp10022000.1;gene_sp10022330.1;gene_sp10022350.1;gene_sp10022400.1;gen…
GO:0006412	translation	BP	1	1	gene_sp10006140.1;gene_sp10015370.1;gene_sp10021230.1;gene_sp10031210.1;gene_sp10035430.1;gene_sp10047160.1;gene_sp10053150.1;gene_sp10058550.1;gene_sp10059780.1;gene_sp10060580.1;gene_sp10061530.1;gene_sp10065120.1;gene_sp10066500.1;gene_sp10068220.1
GO:0044249	cellular biosynthetic process	BP	1	1	gene_sp10000220.1;gene_sp10002600.1;gene_sp10003020.1;gene_sp10003400.1;gene_sp10003870.1;gene_sp10004290.1;gene_sp10005700.1;gene_sp10006000.1;gene_sp10006140.1;gene_sp10007540.1;gene_sp10007890.1;gene_sp10008370.1;gene_sp10008490.1;gene_sp10008750.1;gene_sp10008800.1;gene_sp10009330.1;gene_sp10010750.1;gene_sp10011450.1;gene_sp10011510.1;gene_sp10012450.1;gene_sp10015370.1;gene_sp10018760.1;gen…
GO:0043226	organelle	CC	1	1	gene_sp10002300.1;gene_sp10003450.1;gene_sp10003870.1;gene_sp10004950.1;gene_sp10005220.1;gene_sp10005700.1;gene_sp10007540.1;gene_sp10007550.1;gene_sp10008160.1;gene_sp10008370.1;gene_sp10008490.1;gene_sp10008800.1;gene_sp10009110.1;gene_sp10009730.1;gene_sp10010750.1;gene_sp10011550.1;gene_sp10012450.1;gene_sp10015010.1;gene_sp10015370.1;gene_sp10015410.1;gene_sp10017110.1;gene_sp10017320.1;gen…
GO:0043229	intracellular organelle	CC	1	1	gene_sp10002300.1;gene_sp10003450.1;gene_sp10003870.1;gene_sp10004950.1;gene_sp10005220.1;gene_sp10005700.1;gene_sp10007540.1;gene_sp10007550.1;gene_sp10008160.1;gene_sp10008370.1;gene_sp10008490.1;gene_sp10008800.1;gene_sp10009110.1;gene_sp10009730.1;gene_sp10010750.1;gene_sp10011550.1;gene_sp10012450.1;gene_sp10015010.1;gene_sp10015370.1;gene_sp10015410.1;gene_sp10017110.1;gene_sp10017320.1;gen…
GO:1901566	organonitrogen compound biosynthetic process	BP	1	1	gene_sp10002600.1;gene_sp10006000.1;gene_sp10006140.1;gene_sp10007540.1;gene_sp10008750.1;gene_sp10011510.1;gene_sp10015370.1;gene_sp10021230.1;gene_sp10031210.1;gene_sp10031260.1;gene_sp10032700.1;gene_sp10035430.1;gene_sp10039280.1;gene_sp10041080.1;gene_sp10047160.1;gene_sp10049930.1;gene_sp10050510.1;gene_sp10053150.1;gene_sp10057030.1;gene_sp10058550.1;gene_sp10059780.1;gene_sp10059930.1;gen…
GO:0043234	protein complex	CC	1	1	gene_sp10001740.1;gene_sp10004950.1;gene_sp10005220.1;gene_sp10007000.1;gene_sp10007540.1;gene_sp10007550.1;gene_sp10008010.1;gene_sp10010750.1;gene_sp10011550.1;gene_sp10015010.1;gene_sp10015090.1;gene_sp10015350.1;gene_sp10017320.1;gene_sp10027000.1;gene_sp10028450.1;gene_sp10028560.1;gene_sp10028670.1;gene_sp10030230.1;gene_sp10033590.1;gene_sp10033880.1;gene_sp10034960.1;gene_sp10035180.1;gen…
GO:0043170	macromolecule metabolic process	BP	1	1	gene_sp10000040.1;gene_sp10000220.1;gene_sp10000650.1;gene_sp10000970.1;gene_sp10003020.1;gene_sp10003400.1;gene_sp10003870.1;gene_sp10003900.1;gene_sp10004520.1;gene_sp10004640.1;gene_sp10004950.1;gene_sp10005210.1;gene_sp10005220.1;gene_sp10005670.1;gene_sp10005700.1;gene_sp10006140.1;gene_sp10006320.1;gene_sp10006450.1;gene_sp10006490.1;gene_sp10006580.1;gene_sp10007420.1;gene_sp10007650.1;gen…
GO:0005737	cytoplasm	CC	1	1	gene_sp10003450.1;gene_sp10007000.1;gene_sp10007540.1;gene_sp10007550.1;gene_sp10008160.1;gene_sp10009730.1;gene_sp10015010.1;gene_sp10015370.1;gene_sp10015410.1;gene_sp10017110.1;gene_sp10017320.1;gene_sp10021230.1;gene_sp10021410.1;gene_sp10025430.1;gene_sp10025960.1;gene_sp10031210.1;gene_sp10031260.1;gene_sp10034720.1;gene_sp10034960.1;gene_sp10035430.1;gene_sp10035640.1;gene_sp10035810.1;gen…
GO:0044260	cellular macromolecule metabolic process	BP	1	1	gene_sp10000040.1;gene_sp10000220.1;gene_sp10000650.1;gene_sp10000970.1;gene_sp10003020.1;gene_sp10003400.1;gene_sp10003870.1;gene_sp10003900.1;gene_sp10004520.1;gene_sp10004640.1;gene_sp10004950.1;gene_sp10005210.1;gene_sp10005220.1;gene_sp10005670.1;gene_sp10005700.1;gene_sp10006140.1;gene_sp10006320.1;gene_sp10006490.1;gene_sp10006580.1;gene_sp10007650.1;gene_sp10007710.1;gene_sp10007890.1;gen…
GO:0044422	organelle part	CC	1	1	gene_sp10004950.1;gene_sp10005220.1;gene_sp10007540.1;gene_sp10007550.1;gene_sp10009110.1;gene_sp10010750.1;gene_sp10011550.1;gene_sp10015010.1;gene_sp10017110.1;gene_sp10017320.1;gene_sp10026230.1;gene_sp10028670.1;gene_sp10030230.1;gene_sp10033590.1;gene_sp10035180.1;gene_sp10035640.1;gene_sp10035810.1;gene_sp10036720.1;gene_sp10036880.1;gene_sp10039390.1;gene_sp10043840.1;gene_sp10048210.1;gen…
GO:0044446	intracellular organelle part	CC	1	1	gene_sp10004950.1;gene_sp10005220.1;gene_sp10007540.1;gene_sp10007550.1;gene_sp10009110.1;gene_sp10010750.1;gene_sp10011550.1;gene_sp10015010.1;gene_sp10017110.1;gene_sp10017320.1;gene_sp10026230.1;gene_sp10028670.1;gene_sp10030230.1;gene_sp10033590.1;gene_sp10035180.1;gene_sp10035640.1;gene_sp10035810.1;gene_sp10036720.1;gene_sp10036880.1;gene_sp10039390.1;gene_sp10043840.1;gene_sp10048210.1;gen…
GO:0071704	organic substance metabolic process	BP	1	1	gene_sp10000040.1;gene_sp10000190.1;gene_sp10000200.1;gene_sp10000220.1;gene_sp10000310.1;gene_sp10000650.1;gene_sp10000970.1;gene_sp10001900.1;gene_sp10001910.1;gene_sp10002270.1;gene_sp10002600.1;gene_sp10003020.1;gene_sp10003400.1;gene_sp10003660.1;gene_sp10003870.1;gene_sp10003900.1;gene_sp10004290.1;gene_sp10004520.1;gene_sp10004640.1;gene_sp10004950.1;gene_sp10005060.1;gene_sp10005210.1;gen…
GO:0019538	protein metabolic process	BP	1	1	gene_sp10000220.1;gene_sp10000970.1;gene_sp10005210.1;gene_sp10006140.1;gene_sp10006450.1;gene_sp10006490.1;gene_sp10007420.1;gene_sp10007650.1;gene_sp10010140.1;gene_sp10014780.1;gene_sp10015370.1;gene_sp10016560.1;gene_sp10017600.1;gene_sp10017780.1;gene_sp10021230.1;gene_sp10022000.1;gene_sp10022350.1;gene_sp10023360.1;gene_sp10023500.1;gene_sp10025850.1;gene_sp10027890.1;gene_sp10028810.1;gen…
GO:0044238	primary metabolic process	BP	1	1	gene_sp10000040.1;gene_sp10000190.1;gene_sp10000200.1;gene_sp10000220.1;gene_sp10000310.1;gene_sp10000650.1;gene_sp10000970.1;gene_sp10001900.1;gene_sp10001910.1;gene_sp10002270.1;gene_sp10003020.1;gene_sp10003400.1;gene_sp10003870.1;gene_sp10003900.1;gene_sp10004290.1;gene_sp10004520.1;gene_sp10004640.1;gene_sp10004950.1;gene_sp10005060.1;gene_sp10005210.1;gene_sp10005220.1;gene_sp10005670.1;gen…
GO:0005515	protein binding	MF	1	1	gene_sp10000910.1;gene_sp10001080.1;gene_sp10001420.1;gene_sp10002600.1;gene_sp10003450.1;gene_sp10006450.1;gene_sp10008360.1;gene_sp10008940.1;gene_sp10009110.1;gene_sp10009450.1;gene_sp10009520.1;gene_sp10011990.1;gene_sp10012900.1;gene_sp10015350.1;gene_sp10015980.1;gene_sp10019940.1;gene_sp10027520.1;gene_sp10027540.1;gene_sp10028160.1;gene_sp10028560.1;gene_sp10030930.1;gene_sp10033880.1;gen…
GO:0032991	macromolecular complex	CC	1	1	gene_sp10001740.1;gene_sp10004950.1;gene_sp10005220.1;gene_sp10007000.1;gene_sp10007540.1;gene_sp10007550.1;gene_sp10008010.1;gene_sp10010750.1;gene_sp10011550.1;gene_sp10015010.1;gene_sp10015090.1;gene_sp10015350.1;gene_sp10015370.1;gene_sp10017320.1;gene_sp10021230.1;gene_sp10024210.1;gene_sp10025430.1;gene_sp10026100.1;gene_sp10026230.1;gene_sp10027000.1;gene_sp10028450.1;gene_sp10028560.1;gen…
GO:0044267	cellular protein metabolic process	BP	1	1	gene_sp10000220.1;gene_sp10000970.1;gene_sp10005210.1;gene_sp10006140.1;gene_sp10006490.1;gene_sp10007650.1;gene_sp10010140.1;gene_sp10015370.1;gene_sp10017600.1;gene_sp10017780.1;gene_sp10021230.1;gene_sp10022000.1;gene_sp10022350.1;gene_sp10023360.1;gene_sp10025850.1;gene_sp10029290.1;gene_sp10031210.1;gene_sp10031390.1;gene_sp10031740.1;gene_sp10031870.1;gene_sp10033390.1;gene_sp10034100.1;gen…
GO:0044237	cellular metabolic process	BP	1	1	gene_sp10000040.1;gene_sp10000220.1;gene_sp10000650.1;gene_sp10000970.1;gene_sp10002600.1;gene_sp10003020.1;gene_sp10003400.1;gene_sp10003660.1;gene_sp10003870.1;gene_sp10003900.1;gene_sp10004290.1;gene_sp10004520.1;gene_sp10004640.1;gene_sp10004950.1;gene_sp10005210.1;gene_sp10005220.1;gene_sp10005670.1;gene_sp10005700.1;gene_sp10006000.1;gene_sp10006140.1;gene_sp10006320.1;gene_sp10006490.1;gen…
GO:0044424	intracellular part	CC	1	1	gene_sp10001740.1;gene_sp10002300.1;gene_sp10003450.1;gene_sp10003870.1;gene_sp10004950.1;gene_sp10005220.1;gene_sp10005700.1;gene_sp10007000.1;gene_sp10007540.1;gene_sp10007550.1;gene_sp10008010.1;gene_sp10008160.1;gene_sp10008370.1;gene_sp10008490.1;gene_sp10008800.1;gene_sp10009110.1;gene_sp10009730.1;gene_sp10010750.1;gene_sp10011550.1;gene_sp10012450.1;gene_sp10015010.1;gene_sp10015090.1;gen…
GO:0005622	intracellular	CC	1	1	gene_sp10001740.1;gene_sp10002300.1;gene_sp10003020.1;gene_sp10003450.1;gene_sp10003870.1;gene_sp10004950.1;gene_sp10005220.1;gene_sp10005700.1;gene_sp10007000.1;gene_sp10007540.1;gene_sp10007550.1;gene_sp10008010.1;gene_sp10008160.1;gene_sp10008370.1;gene_sp10008490.1;gene_sp10008800.1;gene_sp10009110.1;gene_sp10009730.1;gene_sp10010750.1;gene_sp10011550.1;gene_sp10012450.1;gene_sp10015010.1;gen…
GO:0008150	biological_process	BP	1	1	gene_sp10000040.1;gene_sp10000160.1;gene_sp10000190.1;gene_sp10000200.1;gene_sp10000220.1;gene_sp10000310.1;gene_sp10000650.1;gene_sp10000740.1;gene_sp10000910.1;gene_sp10000970.1;gene_sp10001240.1;gene_sp10001490.1;gene_sp10001590.1;gene_sp10001740.1;gene_sp10001880.1;gene_sp10001900.1;gene_sp10001910.1;gene_sp10002100.1;gene_sp10002270.1;gene_sp10002600.1;gene_sp10002710.1;gene_sp10003020.1;gen…
GO:0005488	binding	MF	1	1	gene_sp10000190.1;gene_sp10000200.1;gene_sp10000650.1;gene_sp10000910.1;gene_sp10001080.1;gene_sp10001240.1;gene_sp10001420.1;gene_sp10002600.1;gene_sp10003020.1;gene_sp10003370.1;gene_sp10003400.1;gene_sp10003450.1;gene_sp10003870.1;gene_sp10004140.1;gene_sp10004440.1;gene_sp10004640.1;gene_sp10004890.1;gene_sp10004950.1;gene_sp10005700.1;gene_sp10006140.1;gene_sp10006450.1;gene_sp10007000.1;gen…
GO:0003674	molecular_function	MF	1	1	gene_sp10000160.1;gene_sp10000190.1;gene_sp10000200.1;gene_sp10000220.1;gene_sp10000310.1;gene_sp10000650.1;gene_sp10000910.1;gene_sp10000970.1;gene_sp10001080.1;gene_sp10001240.1;gene_sp10001420.1;gene_sp10001490.1;gene_sp10001570.1;gene_sp10001590.1;gene_sp10001900.1;gene_sp10001910.1;gene_sp10001920.1;gene_sp10002270.1;gene_sp10002600.1;gene_sp10002710.1;gene_sp10003020.1;gene_sp10003190.1;gen…
GO:0005623	cell	CC	1	1	gene_sp10001740.1;gene_sp10002300.1;gene_sp10003020.1;gene_sp10003450.1;gene_sp10003870.1;gene_sp10004950.1;gene_sp10005220.1;gene_sp10005700.1;gene_sp10007000.1;gene_sp10007540.1;gene_sp10007550.1;gene_sp10008010.1;gene_sp10008160.1;gene_sp10008370.1;gene_sp10008490.1;gene_sp10008800.1;gene_sp10009110.1;gene_sp10009730.1;gene_sp10010750.1;gene_sp10011550.1;gene_sp10011950.1;gene_sp10012450.1;gen…
GO:0044464	cell part	CC	1	1	gene_sp10001740.1;gene_sp10002300.1;gene_sp10003020.1;gene_sp10003450.1;gene_sp10003870.1;gene_sp10004950.1;gene_sp10005220.1;gene_sp10005700.1;gene_sp10007000.1;gene_sp10007540.1;gene_sp10007550.1;gene_sp10008010.1;gene_sp10008160.1;gene_sp10008370.1;gene_sp10008490.1;gene_sp10008800.1;gene_sp10009110.1;gene_sp10009730.1;gene_sp10010750.1;gene_sp10011550.1;gene_sp10011950.1;gene_sp10012450.1;gen…
GO:0005575	cellular_component	CC	1	1	gene_sp10000160.1;gene_sp10000220.1;gene_sp10000740.1;gene_sp10001590.1;gene_sp10001740.1;gene_sp10001880.1;gene_sp10002300.1;gene_sp10003020.1;gene_sp10003340.1;gene_sp10003450.1;gene_sp10003530.1;gene_sp10003560.1;gene_sp10003600.1;gene_sp10003870.1;gene_sp10003910.1;gene_sp10004290.1;gene_sp10004440.1;gene_sp10004890.1;gene_sp10004950.1;gene_sp10005220.1;gene_sp10005700.1;gene_sp10006900.1;gen…
