# Supplementary material for: Comparative transcriptome analyses and CRISPR/Cas9-mediated functional study of Tfsdh1 reveal insights into the interaction between Tremella fuciformis and Annulohypoxylon stygium
Source: Front Microbiol. 2026 Jan 12;16:1723122. doi: 10.3389/fmicb.2025.1723122 (PMC12834513; doi:10.3389/fmicb.2025.1723122)
Supplement: Supplementary file 1 [file Data_Sheet_1.zip › Supplementary datasets/Tremella fuciformis/dataset1_FPKM_Tf.xlsx]

## Sheet: Sheet1
gene_id	fpkm_A1	fpkm_A2	fpkm_A3	fpkm_B1	fpkm_B2	fpkm_B3
gene_sp10000010.1	0	0	0	0	0	0
gene_sp10000020.1	0.54	0.05	0.14	0.47	0.34	0.37
gene_sp10000030.1	63.74	65.54	65.05	56.61	50.46	50.24
gene_sp10000040.1	0	0.01	0	0	0.22	0.19
gene_sp10000050.1	0	0	0	0	0	0
gene_sp10000060.1	5.1	6.33	10.25	1.16	0	0
gene_sp10000070.1	4.51	4.04	5.06	2.07	2.5	2.22
gene_sp10000080.1	0	0.33	0	0	0	0.24
gene_sp10000090.1	2.71	5.02	6.47	2.24	1.79	0.03
gene_sp10000100.1	35.88	38.66	38.45	13.67	8.13	7.4
gene_sp10000110.1	0.09	0.03	0	0.04	0	0
gene_sp10000120.1	2.07	2.18	1.93	0.95	1.74	1.14
gene_sp10000130.1	177.65	169.82	173.66	118.18	104.8	107.71
gene_sp10000140.1	5.54	4.14	2.89	3.03	3.14	2.96
gene_sp10000150.1	1.34	1.42	1.43	0.76	0.6	0.72
gene_sp10000160.1	1.47	1.43	2.12	4.57	10.26	10.3
gene_sp10000170.1	195.09	204.11	206.52	153.23	215.05	223.35
gene_sp10000180.1	254.43	269.95	265.07	91.73	117.2	125.21
gene_sp10000190.1	4.25	3.99	3.54	9.98	16.3	12.22
gene_sp10000200.1	7.57	7.54	7.16	11.78	13.15	13.55
gene_sp10000210.1	19.72	18.92	20.96	14.14	11.19	10.16
gene_sp10000220.1	305.55	308.95	304.7	75.43	73.18	73.7
gene_sp10000230.1	352.24	363.43	362.34	86.69	85.95	81.54
gene_sp10000240.1	124.98	125.37	121.44	50.39	49.68	50.97
gene_sp10000250.1	101.61	104.33	104.39	49.4	40.42	42.28
gene_sp10000260.1	27.54	28.8	28.68	16.72	23.4	21.86
gene_sp10000270.1	0.24	0.27	0	0	0	0
gene_sp10000280.1	16.25	17.25	17.73	10.48	8.26	8.28
gene_sp10000290.1	10.98	10.17	10.16	5.76	8.73	8.75
gene_sp10000300.1	0	0	0	0.96	0	0.4
gene_sp10000310.1	17.16	9.14	18.19	9.45	11.9	37.27
gene_sp10000320.1	32.95	33.99	35.1	11.58	11.49	10.64
gene_sp10000330.1	128.66	128.16	129.81	37.44	34.43	36.01
gene_sp10000340.1	8.72	11.33	14.13	5.13	0	8.31
gene_sp10000350.1	328.91	337.37	341.39	160.94	167.5	157.53
gene_sp10000360.1	0	0	0	0	0	0
gene_sp10000370.1	17.07	17.72	18.5	6.28	9	10.53
gene_sp10000380.1	60.03	56.47	57.97	23.21	26.3	26.31
gene_sp10000390.1	483.38	517.16	529.27	59.59	46.54	36.15
gene_sp10000400.1	75.03	74.96	72.19	36.5	52.83	47.99
gene_sp10000410.1	32.4	32.34	32.29	23.56	18.28	18.78
gene_sp10000420.1	210.3	212.51	207.24	75.1	59.87	52.61
gene_sp10000430.1	61.21	60.62	60.7	37.37	38.55	38.7
gene_sp10000440.1	50.92	49.08	51.08	27.01	32.68	32.4
gene_sp10000450.1	114.71	125.73	132.27	47.45	43.14	33.11
gene_sp10000460.1	892.26	904.27	900.51	595.77	348.03	349.8
gene_sp10000470.1	0.23	0.53	0.12	0.32	0.32	0.14
gene_sp10000480.1	50.58	52.42	52.7	28.94	27.54	25.47
gene_sp10000490.1	520.51	533.29	551.27	315.28	317.77	326.05
gene_sp10000500.1	33.47	33.59	30.09	14.26	12.23	11.12
gene_sp10000510.1	1.78	2.28	1.88	0.72	0.46	0.59
gene_sp10000520.1	0	0	0	0	0	0
gene_sp10000530.1	567.68	571.94	563.57	182.22	214.61	190.9
gene_sp10000540.1	220.38	225.16	212.5	64.93	151.5	147.74
gene_sp10000550.1	28.6	26.33	27.44	25.23	26.8	25.61
gene_sp10000560.1	93.02	90.2	89.48	73.77	106.7	108.95
gene_sp10000570.1	31.88	30.89	30.55	15.81	12.57	12.61
gene_sp10000580.1	81.59	77.18	81.55	53.2	38.11	39.08
gene_sp10000590.1	61.86	55.29	68.58	21.76	21.72	11.96
gene_sp10000600.1	44.12	42.48	45.74	13.13	10.67	10.75
gene_sp10000610.1	10.09	9.35	10.21	5.12	3.62	3.56
gene_sp10000620.1	0.13	0.08	0.08	0	0.04	0.08
gene_sp10000630.1	28.82	28.04	29.19	14.23	14.71	14.85
gene_sp10000640.1	174.46	184.61	181.4	66	92.35	88.13
gene_sp10000650.1	0	0	0	0.53	0.43	0.43
gene_sp10000660.1	223.74	222.4	232.55	175.13	236.5	220.83
gene_sp10000670.1	22.41	22.31	23.01	14.6	19.64	21.56
gene_sp10000680.1	14.57	14.8	14.3	9.01	13.2	12.9
gene_sp10000690.1	0	0	0.59	0.29	0.61	0
gene_sp10000700.1	130.77	131.33	129.55	161.43	171.05	174.71
gene_sp10000710.1	34.78	33.97	33.34	15.56	11.57	12.24
gene_sp10000720.1	16.87	18.65	17.04	5.58	9.9	9.89
gene_sp10000730.1	48.4	48.68	53.91	117.33	112.06	104.39
gene_sp10000740.1	20.56	21.31	22.45	86.26	74.68	75.56
gene_sp10000750.1	40.58	39.82	40.15	22.85	25.01	24.98
gene_sp10000760.1	255.04	258	260.54	116.31	232.58	229.26
gene_sp10000770.1	9.12	8.72	8.23	2.31	4.64	3.55
gene_sp10000780.1	20.07	19.17	16.94	7.77	10.92	10.69
gene_sp10000790.1	29.66	51.83	68.86	26.75	19.39	25.2
gene_sp10000800.1	45.02	44.51	45.68	17.1	19.19	17.55
gene_sp10000810.1	0	0	0	0	0	0
gene_sp10000820.1	0	0	0	0	0	0
gene_sp10000830.1	0	1.43	2.16	0	1.86	6.4
gene_sp10000840.1	69.8	67.13	68.8	55.79	49.71	50.24
gene_sp10000850.1	0	0	0	2.52	16.36	14.24
gene_sp10000860.1	23.18	22.39	20.26	13.96	21.55	21.79
gene_sp10000870.1	0.41	0.15	0.18	0.1	0	0
gene_sp10000880.1	32.71	33.68	32.39	17.06	15.2	15.37
gene_sp10000890.1	109.97	113.48	113.13	19.09	22.78	25.95
gene_sp10000900.1	21.5	21.82	21.31	9.47	10.79	10.64
gene_sp10000910.1	3.43	3.22	4.39	46.38	131.93	130.8
gene_sp10000920.1	12.47	0	1.78	4.01	18.14	0
gene_sp10000930.1	12.19	12.31	11.64	5.15	8.65	8.97
gene_sp10000940.1	6.07	6.28	5.77	1.74	2.34	1.92
gene_sp10000950.1	31.9	30.34	30.55	18.08	33.33	30.59
gene_sp10000960.1	45.28	44.82	49.67	30.15	34.66	39.15
gene_sp10000970.1	1.06	1.46	1.44	1.64	1.79	1.53
gene_sp10000980.1	20.19	26.42	28.43	23.61	43.29	46.13
gene_sp10000990.1	4.47	3.54	4.44	3.7	3.18	4.1
gene_sp10001000.1	71.05	67.3	69.21	80.14	49.92	45.64
gene_sp10001010.1	76.97	77.7	79.65	33.47	42.15	40.08
gene_sp10001020.1	80.34	82.16	82.58	39.07	35.84	35.96
gene_sp10001030.1	13.4	11.97	12.95	5.62	10.37	9.74
gene_sp10001040.1	138.36	137.83	139.32	65.02	68.06	65.97
gene_sp10001050.1	60.6	58.39	60.24	41.15	31.14	33.46
gene_sp10001060.1	1.11	0.68	0.53	0.03	0.25	0.25
gene_sp10001070.1	54.98	58.27	59.01	32.77	32.82	33.39
gene_sp10001080.1	48.64	47.62	51.2	20.77	17.67	17.51
gene_sp10001090.1	150.23	149.55	147.83	73.4	78.43	77.53
gene_sp10001100.1	14.66	13.91	15.99	2.91	3.31	2.62
gene_sp10001110.1	222.81	221.73	224.13	126.44	86.64	85.46
gene_sp10001120.1	181.63	189.05	183.89	122.27	111.62	108.25
gene_sp10001130.1	40.08	41.92	40.67	23.32	26.46	27.64
gene_sp10001140.1	46.5	46.34	47.19	25.46	21.64	23.37
gene_sp10001150.1	0.11	0.52	0.15	0	0.84	0.1
gene_sp10001160.1	87.11	77.89	88.42	28.86	26.58	25.32
gene_sp10001180.1	56.65	49.23	52.95	30.64	47.93	48.84
gene_sp10001190.1	14.32	16.21	15.15	6.64	6.89	7.01
gene_sp10001200.1	131.95	130.19	130.04	53.09	79.28	86.62
gene_sp10001210.1	34.23	36.01	36.17	18.62	18.7	17.89
gene_sp10001220.1	35.06	37.81	34.88	22.14	25.96	25.47
gene_sp10001230.1	29.33	27.88	27.55	14.55	20.22	19.67
gene_sp10001240.1	94.48	98.04	96.65	19.33	23.75	24.13
gene_sp10001250.1	30.19	29.56	31.29	14.77	13.1	12.72
gene_sp10001260.1	41.28	36.55	35.19	26.79	37.43	31.02
gene_sp10001270.1	508.29	509.07	505.74	220.76	385.39	376.11
gene_sp10001280.1	69.42	70.12	73.74	36.59	54.59	53.86
gene_sp10001290.1	60.36	63.74	55.7	21.25	39.57	37.49
gene_sp10001300.1	2.04	1.02	1.68	0	1.69	0
gene_sp10001310.1	0	0	0	0	0	0
gene_sp10001320.1	23.97	24.96	24.21	20.76	16.66	16.09
gene_sp10001330.1	50.58	50	49.86	28.72	41.44	40.73
gene_sp10001340.1	8.21	8.19	7.7	4.94	4.13	4.34
gene_sp10001350.1	101.13	98.77	100.46	27.47	24.76	23.31
gene_sp10001360.1	45.78	43.96	39.77	222.54	19.73	19.31
gene_sp10001370.1	12.64	12.92	13.44	8.04	6.24	6.03
gene_sp10001380.1	20.43	20.01	20.41	8.32	7.14	7.84
gene_sp10001390.1	52.92	52.7	55.09	25.01	35.8	34.41
gene_sp10001400.1	171.36	171.07	173.17	53.65	55.33	55.12
gene_sp10001410.1	45.65	47.37	48.93	26.41	29.65	25.97
gene_sp10001420.1	11.75	11.71	11.75	3.42	2.27	1.68
gene_sp10001430.1	181.38	181.65	182.56	122.45	99.9	101.77
gene_sp10001440.1	4.5	4.42	4.5	2.39	2.58	2.97
gene_sp10001450.1	242.35	243.38	245.58	70.42	57.27	66.58
gene_sp10001460.1	64.63	65.24	67.29	35.26	44.33	46.24
gene_sp10001470.1	15.97	16.12	16.64	5.41	5.02	5.46
gene_sp10001480.1	22.53	24	21.74	8.35	6.56	8.1
gene_sp10001490.1	178.86	180.41	186.64	21.11	12.86	14.95
gene_sp10001500.1	209.83	205.93	206.58	97.43	92.27	89.02
gene_sp10001510.1	0	0.07	0.08	0	0	0.05
gene_sp10001520.1	63.7	61.5	65.05	32.11	32.26	31.64
gene_sp10001530.1	67.52	67.95	67.31	26.49	34.12	32.82
gene_sp10001540.1	73.16	70.53	72.62	50.19	64.34	64.07
gene_sp10001550.1	76.25	73.7	76.65	45.86	33.63	34.56
gene_sp10001560.1	31.08	33.03	32.45	17.44	24.22	23.06
gene_sp10001570.1	722.8	729.56	750.62	187.74	175.05	167.26
gene_sp10001580.1	11.16	11.99	10.9	2.53	5.02	4.5
gene_sp10001590.1	50.14	49.8	49.14	9.99	8.72	9.27
gene_sp10001600.1	293.71	288.85	261.5	129.87	127.79	128.3
gene_sp10001610.1	0.17	0	0	0	0	0
gene_sp10001620.1	58.71	56.79	60.06	44.45	46.4	50.45
gene_sp10001630.1	92.29	94.43	90.1	27.77	20.22	20.44
gene_sp10001640.1	22.21	21.31	20.25	15.9	15.4	15.57
gene_sp10001650.1	53.09	54.88	55.35	36.65	36.09	33.94
gene_sp10001660.1	424.64	423.82	418.74	254.83	241.26	232.28
gene_sp10001670.1	1.57	1.53	1.34	0.06	0.12	0.21
gene_sp10001680.1	0	0.82	0.69	0	0.54	0
gene_sp10001690.1	3.25	3.03	3.21	0.41	0.43	0.46
gene_sp10001700.1	0.92	0.47	0.49	0.24	0.05	0.15
gene_sp10001710.1	2.93	3.21	3.55	0.88	0.57	0.44
gene_sp10001720.1	97.22	100.29	101.12	50.64	33.88	34.59
gene_sp10001730.1	31.18	31.41	30.99	18.18	10.73	10.58
gene_sp10001740.1	18.69	19	18.83	22.08	31.36	30.45
gene_sp10001750.1	4.09	4.35	3.95	3.5	4.63	4.19
gene_sp10001760.1	0	0	0	0	0	0
gene_sp10001770.1	66.17	69.57	67.48	45.91	35.72	37.78
gene_sp10001780.1	28.77	28.32	28.55	13.5	9.26	8.67
gene_sp10001790.1	1344.39	1353.04	1377.89	619.7	686.14	677.5
gene_sp10001800.1	89.15	86.74	91.43	44.71	38.9	39.35
gene_sp10001810.1	81.41	83.04	81.2	48.06	51.37	48.4
gene_sp10001820.1	24.8	24.59	25.56	7.97	10.87	10.65
gene_sp10001830.1	30.82	29.77	32.7	10.01	10.9	11.4
gene_sp10001840.1	0	0	0	0	0	0
gene_sp10001850.1	252.16	252.75	260.54	108.2	219.59	205.7
gene_sp10001860.1	29.71	29.85	28.67	14.54	12.15	12.42
gene_sp10001870.1	19.29	19.95	20.24	12.53	16.01	14.29
gene_sp10001880.1	60.78	60.05	59.26	0.17	0.54	0.35
gene_sp10001890.1	32.49	32.37	33.56	12.8	9	9.26
gene_sp10001900.1	21.77	21.91	20.42	0.24	0.77	0.25
gene_sp10001910.1	6.14	6.81	6.35	0.54	0.95	0.77
gene_sp10001920.1	84.29	82.53	83.53	9	22.81	22.63
gene_sp10001930.1	0.07	0.03	0.14	0.09	0.02	0.19
gene_sp10001940.1	12.24	12.81	13.91	9.71	14.52	12.21
gene_sp10001950.1	631.18	601.17	626.74	52.54	0	13
gene_sp10001960.1	1159.54	1148.88	1158.33	554.62	700.61	703.92
gene_sp10001970.1	1371.96	1367.25	1411.53	670.77	545.64	526.57
gene_sp10001980.1	0	0	0	0	0	0
gene_sp10001990.1	31.41	38.36	28.27	15.51	16.43	16.94
gene_sp10002000.1	280.64	280.97	282.28	223.88	212.89	214.87
gene_sp10002010.1	80.9	78.71	83.24	69.28	96.77	99.31
gene_sp10002020.1	50.1	48.48	46.57	36.35	27.52	29.01
gene_sp10002030.1	1081.37	1042.07	1098.36	520.57	610.29	625.56
gene_sp10002040.1	15.3	15.13	15.15	6.84	5.44	5.24
gene_sp10002050.1	0	1.99	3.56	0	7.39	0
gene_sp10002060.1	49.01	47.35	45.17	32.46	55.38	57.54
gene_sp10002070.1	510.37	519.27	541.82	383.82	399.76	393.7
gene_sp10002080.1	99.33	104.34	117.85	55.52	87.95	79.08
gene_sp10002090.1	0	0.07	0	0.05	0.15	0.1
gene_sp10002100.1	0	0	0	22.37	65.61	69.39
gene_sp10002110.1	58.63	52.49	49.54	77.74	105.88	103.65
gene_sp10002120.1	35.27	33.92	37.67	16.12	12.39	13.97
gene_sp10002130.1	28.43	24.32	25.26	14.98	18.04	19.58
gene_sp10002140.1	55.48	55.81	56.52	41.38	29.29	25.78
gene_sp10002150.1	126.72	126.5	126.88	94.06	91.67	92.53
gene_sp10002160.1	84.96	85.37	81.16	24.96	19.09	20.16
gene_sp10002170.1	80.95	83.06	85.45	50.87	85.72	88.11
gene_sp10002180.1	70.78	70.16	67.22	34.63	28.46	31.97
gene_sp10002190.1	27.19	28.11	28.74	10.12	11.78	11.86
gene_sp10002200.1	32.69	34.07	33.74	16.94	17.99	21.59
gene_sp10002210.1	0.42	0.15	0.25	0.06	0.07	0
gene_sp10002220.1	28.45	29.72	27.83	19.53	17.85	20.2
gene_sp10002230.1	30.79	29.2	32.43	10.81	11.09	9.57
gene_sp10002240.1	64.3	71.91	70.05	41.25	42.73	46.67
gene_sp10002250.1	70.94	60.75	65.36	42.44	31.6	30.87
gene_sp10002260.1	44.16	42.94	39.81	27.42	46	44.48
gene_sp10002270.1	226.76	229.71	243.64	7.84	7.08	6.64
gene_sp10002280.1	32.26	33.4	31.92	9.83	12.85	14.68
gene_sp10002290.1	87.82	81.5	88.25	46.72	41.39	40.66
gene_sp10002300.1	124.28	128.79	130.07	32.43	26.35	22.38
gene_sp10002310.1	274.54	266.6	276.19	139.95	158.89	153.7
gene_sp10002320.1	46.09	47.36	45.96	35.22	24.61	26.75
gene_sp10002330.1	97.28	96.85	104.93	56.71	81.8	86.06
gene_sp10002340.1	10.67	12.16	12.44	6.01	6.32	6.19
gene_sp10002350.1	51.69	52.52	51.83	20.18	15.26	15.76
gene_sp10002360.1	123.49	121.65	124.39	83.74	108.54	112.42
gene_sp10002370.1	13.7	15.3	15.62	6.77	7.79	6.81
gene_sp10002380.1	282.02	320.73	309.01	140.87	189.7	176.36
gene_sp10002390.1	46.59	46.88	48.66	21.64	21.94	18.16
gene_sp10002400.1	0	0	0	2.77	0	0
gene_sp10002410.1	146.59	148.17	146.45	61.64	71.43	75.48
gene_sp10002420.1	0.08	0.13	0.15	0.54	0.11	0.17
gene_sp10002430.1	35.32	34.66	33.16	19.27	14.97	14.32
gene_sp10002440.1	166.12	158.93	157.72	70.33	75.11	69.45
gene_sp10002450.1	1088.6	1054.26	1074.09	277.6	288.08	285.39
gene_sp10002460.1	21.22	18.36	20.42	10.02	13.46	11.08
gene_sp10002470.1	1.59	0	1.7	0.08	0	3.5
gene_sp10002480.1	8.62	6.57	6.39	2.02	5.75	3.84
gene_sp10002490.1	10.67	9.46	9.52	4.98	5.66	4.81
gene_sp10002500.1	92.28	85.28	96.53	38.14	29.15	31.07
gene_sp10002510.1	32.2	35.45	35.58	15.04	16.66	16.54
gene_sp10002520.1	94.02	97.96	101.99	49.02	56.67	56.63
gene_sp10002530.1	10.11	10.29	9.6	6	6.62	5.7
gene_sp10002540.1	18	18.28	19.57	9.5	11.52	11.96
gene_sp10002550.1	62.59	59.14	60.04	27.56	31.05	31.2
gene_sp10002560.1	157.85	162.82	165.92	73.97	71.5	62.27
gene_sp10002570.1	0	0	0	0	0	0
gene_sp10002580.1	0	0	0	0	0	0
gene_sp10002590.1	32.72	34.44	33.09	22	17.99	19.12
gene_sp10002600.1	17.6	17.23	17.81	19.53	15.78	16.52
gene_sp10002610.1	35.82	34.16	34.99	20.41	18.83	18.4
gene_sp10002620.1	172.41	178.05	187.68	62.45	77.73	89.18
gene_sp10002630.1	217.39	225.47	222.06	187.27	443.58	443.41
gene_sp10002640.1	426.55	594.79	467.73	415.05	1459.92	1341.08
gene_sp10002650.1	167.11	173.11	168.65	67.64	88.43	85.48
gene_sp10002670.1	50.12	49.29	49.28	30.29	42.51	39.05
gene_sp10002680.1	676.23	686.12	704.04	233.7	261.21	248.95
gene_sp10002690.1	31.59	30.2	31.38	10.54	8.93	9.11
gene_sp10002700.1	17.72	18.81	19	11.23	8.99	9.29
gene_sp10002710.1	28.72	29.95	33.55	103.77	134.48	135.53
gene_sp10002720.1	9.55	5.77	8.45	3.34	8.09	3.97
gene_sp10002730.1	56	51.55	53.69	7.13	40.71	32.08
gene_sp10002740.1	85.46	85.04	84.7	22.68	28.24	25.21
gene_sp10002750.1	18.59	18.7	18.23	3.08	2.3	2.35
gene_sp10002760.1	51.5	53.72	55.66	26.16	29.16	27.58
gene_sp10002770.1	525.87	520.4	513.15	133.79	169.39	175.82
gene_sp10002780.1	16.41	16.74	15.95	10.93	11.93	12.35
gene_sp10002790.1	38.13	35.56	33.88	10	12.7	14
gene_sp10002800.1	75.94	73.76	78.15	37.01	41.8	43.85
gene_sp10002810.1	34.28	34.95	33.31	13.02	12.56	12.52
gene_sp10002820.1	268	258.87	226.58	153.96	163.39	150.18
gene_sp10002830.1	162.9	158.32	158.6	68.79	55.85	56.29
gene_sp10002840.1	8.86	8.52	8.36	6.18	8.78	10.18
gene_sp10002850.1	199.03	198.36	205.02	127.51	113.62	117.08
gene_sp10002860.1	13.83	15.03	15.25	21.76	25.53	24.14
gene_sp10002870.1	0	0	0	0	0	0
gene_sp10002880.1	80.29	80.71	83.11	62.63	55.58	53.97
gene_sp10002890.1	50.66	49.35	55.42	28.73	51.78	40.14
gene_sp10002900.1	0.55	0.61	0.25	0.55	0.58	0
gene_sp10002910.1	164.52	161.52	162.05	101.68	98.02	96.73
gene_sp10002920.1	161.37	155.89	158.32	84.82	60.31	62.54
gene_sp10002930.1	0	0	0	0	0	0
gene_sp10002940.1	34.69	33.05	36.07	2.99	2.45	1.89
gene_sp10002950.1	13.34	11.28	17.52	0	1.86	1.12
gene_sp10002960.1	0.1	0.12	0	0	0	0
gene_sp10002970.1	74.91	72.32	70.79	29.29	29.57	28.6
gene_sp10002980.1	28.56	26.81	32.24	21.33	17.16	19.79
gene_sp10002990.1	106.11	104.73	104.98	46.94	44.03	42.89
gene_sp10003000.1	126.85	123.83	131.57	33.92	39.09	33.89
gene_sp10003010.1	14.58	9.89	11.28	9.81	13.4	13.02
gene_sp10003020.1	10.26	10.42	11.41	3.09	2.56	2.92
gene_sp10003030.1	23.5	21.61	22.78	27.5	38.94	38.89
gene_sp10003040.1	0	0	0.14	0	0.11	0.22
gene_sp10003050.1	664.42	878.32	651.68	223.75	395.94	242.06
gene_sp10003060.1	26.68	28.39	30.08	14.59	11.42	15.41
gene_sp10003070.1	17.47	17.47	16.28	8	7.92	6.76
gene_sp10003080.1	81.06	86.52	87.74	40.17	34.38	38.54
gene_sp10003090.1	888.12	877.91	893.95	580.98	462.32	445.16
gene_sp10003100.1	0.14	0	0	0	0	0
gene_sp10003110.1	68.11	72.03	68.6	52.83	94.52	87.59
gene_sp10003120.1	107.61	106.8	111.46	58.53	51.68	52.45
gene_sp10003130.1	0	0	0	0	0	0
gene_sp10003140.1	21.13	21.53	21.53	8.46	8.6	8.99
gene_sp10003150.1	19.86	8.78	12.15	13.34	0	23.41
gene_sp10003160.1	2.61	0.99	2.9	1.18	1.31	2.94
gene_sp10003170.1	0	0	0	0	0	0
gene_sp10003180.1	13.05	12.62	12.86	7.21	6.08	5.79
gene_sp10003190.1	11.52	13.87	11.24	14.11	34.82	35.48
gene_sp10003200.1	27.2	26.81	27.8	14.3	12.32	12.89
gene_sp10003210.1	164.32	148.88	165.03	91.65	68.27	70.48
gene_sp10003220.1	8	7.27	5.5	2.44	4.77	6.35
gene_sp10003230.1	159.5	148.74	160.57	56.83	52.57	57.95
gene_sp10003240.1	39.74	31	32.59	17.16	15.11	11.74
gene_sp10003250.1	304.38	296.31	303.46	139.82	146.02	134.02
gene_sp10003270.1	79.1	75.51	75.96	17.08	36.74	37.38
gene_sp10003280.1	0	0	0	0	0	0
gene_sp10003290.1	8.13	6.45	9.07	319.89	611.18	616.59
gene_sp10003300.1	21.42	21.2	21.5	10	9.12	11.75
gene_sp10003310.1	84.34	80.35	79.88	25.65	17.86	19.91
gene_sp10003320.1	0.08	0	0	0	0	0
gene_sp10003330.1	19.14	18.95	20.12	9.35	8.94	10.33
gene_sp10003340.1	4.83	5.77	4.51	1.12	1.22	1.64
gene_sp10003350.1	90.68	93.47	96.04	54.86	107.97	91.3
gene_sp10003360.1	5.9	5.04	3.55	0.9	0	0
gene_sp10003370.1	64.68	65.15	67.3	14.76	12.6	12.22
gene_sp10003380.1	468.43	491.11	509.93	312.89	318.14	329.33
gene_sp10003390.1	183.17	181.23	180.53	100.96	104.57	106.61
gene_sp10003400.1	1.91	1.86	2.03	2.03	2.55	2.65
gene_sp10003410.1	335.93	337.96	337.04	183.71	201.15	198.75
gene_sp10003430.1	55.5	53.63	55.81	33.62	37.65	34.6
gene_sp10003440.1	68.54	67.01	70.64	40.87	62.82	61.28
gene_sp10003450.1	25.43	24.99	26.61	19.78	35.46	32.05
gene_sp10003460.1	12.6	12.06	11.31	7.11	7.19	7.52
gene_sp10003470.1	51.36	51.05	51.21	16	13.24	13.22
gene_sp10003480.1	323.72	326.26	327.77	116.23	126.52	123.08
gene_sp10003490.1	38.99	37.1	38.34	25.22	18.31	17.88
gene_sp10003500.1	12.69	13.1	14.86	12.68	7.93	7.71
gene_sp10003510.1	46.46	48.61	50.81	21.53	17.75	17.98
gene_sp10003520.1	0.29	0.51	0	0.18	0	0
gene_sp10003530.1	46.27	43.61	43.57	50.42	70.94	70.96
gene_sp10003540.1	3.97	3.79	3.33	22.17	37.89	36.13
gene_sp10003550.1	27.08	28.06	28.68	12.37	9	8.78
gene_sp10003560.1	115.65	116.07	118.97	86.83	163.05	166.04
gene_sp10003570.1	0.28	0.05	0	0.14	0.6	0.25
gene_sp10003580.1	15.03	13.76	13.84	8.58	8.19	8.71
gene_sp10003590.1	143.04	133.39	141.71	77.17	101.96	91.6
gene_sp10003600.1	13.53	13.58	14.91	12.25	19.14	16.61
gene_sp10003610.1	0	0	0	3.63	0	0
gene_sp10003620.1	18.45	19.87	18.57	10.46	9.11	7.98
gene_sp10003630.1	5.22	5.32	5.56	2.48	1.68	1.91
gene_sp10003640.1	226.39	205.36	185.49	62.99	85.42	102.69
gene_sp10003650.1	35.87	33.7	37.64	15.75	15.86	16.11
gene_sp10003660.1	270.16	274.93	263.39	59.34	71.92	75.67
gene_sp10003670.1	47.26	47.18	49.62	26.44	24.58	24.07
gene_sp10003680.1	188.31	192.12	186.88	79.27	84.17	85.75
gene_sp10003690.1	164.35	179.7	179.78	40.05	61.75	60.65
gene_sp10003700.1	43.41	42.11	43.12	35.7	32.53	32.94
gene_sp10003710.1	24.07	15.72	17.89	1.85	0.69	0.24
gene_sp10003720.1	45.89	44.52	42.09	14.74	12.77	14.61
gene_sp10003730.1	81.35	83.95	76.45	38.57	69.17	63.7
gene_sp10003740.1	25.05	29.9	29.29	46.19	87.87	69.54
gene_sp10003750.1	11.47	11.67	12.28	9.44	15.86	17.29
gene_sp10003760.1	205.48	205.08	210.54	95.47	101.48	98.49
gene_sp10003770.1	170.25	167.85	170.54	96.43	95.22	93.91
gene_sp10003780.1	251.9	255.04	292.43	133.28	145.44	133.79
gene_sp10003790.1	48.21	43.79	45.93	31.01	32.95	31.57
gene_sp10003800.1	1.61	0	3.44	0.5	0.27	0.75
gene_sp10003810.1	78.85	79.07	77.71	41.75	54.5	56.94
gene_sp10003820.1	22.51	21.94	22.62	13.83	13.52	13.94
gene_sp10003830.1	382.8	372.76	377.63	142.2	187.15	187.25
gene_sp10003840.1	133.33	126.5	134.58	159.31	186.22	193.82
gene_sp10003850.1	24.81	24.73	24.56	15.51	15.76	14.03
gene_sp10003860.1	9.03	6.72	10.4	8.16	10.8	9.73
gene_sp10003870.1	7.67	12.02	8.89	0.49	0	0
gene_sp10003880.1	41.82	39.56	41.35	15.63	18.8	18.94
gene_sp10003890.1	138.44	141.98	141.62	76.06	92.31	93.19
gene_sp10003900.1	0.02	0.01	0.02	0.27	0.22	0.17
gene_sp10003910.1	5.99	5.2	6.53	1.34	1.71	1.32
gene_sp10003920.1	5.52	5.24	5.33	2.21	2.08	2.26
gene_sp10003930.1	0	0	0	0	0.08	0
gene_sp10003940.1	250.31	238.86	247.89	133.6	111.4	110.86
gene_sp10003950.1	127.79	132.11	135.42	64.42	56.65	55.34
gene_sp10003960.1	11.05	11.82	10.97	7.71	7.67	6.94
gene_sp10003970.1	28.61	28.86	28.75	18.45	16.23	15.72
gene_sp10003980.1	156.16	159.84	160.25	54.77	102.23	113.58
gene_sp10003990.1	176.53	178.09	177.05	48.98	70.53	67.71
gene_sp10004000.1	166.28	179.02	169.51	68.67	116.58	110.55
gene_sp10004010.1	0	0	0	0	0	0
gene_sp10004020.1	103.82	106.58	100.48	52.65	70.24	79.42
gene_sp10004030.1	59.43	51.34	58.31	14.21	11.81	10.51
gene_sp10004040.1	0	0	0.14	0	1.51	7.17
gene_sp10004050.1	224.47	227.89	224.43	43.93	50.14	48.63
gene_sp10004060.1	114.5	105.24	108.97	56.93	63.24	57.75
gene_sp10004070.1	81.1	81.89	78.4	61.17	26.37	35.71
gene_sp10004080.1	159.25	156.99	162.2	98.27	123.18	119
gene_sp10004090.1	86.89	81.88	84.95	35.63	30.52	31.66
gene_sp10004100.1	23.97	26.27	26.6	10.11	14	14.9
gene_sp10004110.1	134.65	135.21	138.14	62.18	68.43	67.48
gene_sp10004120.1	7.11	0	0	0	0	0
gene_sp10004130.1	52.79	48.06	48.98	21.19	31.27	30.29
gene_sp10004140.1	0.45	1.72	2.17	0.93	0.98	1.04
gene_sp10004150.1	149.08	151.59	154.28	112.68	102.81	104.79
gene_sp10004160.1	17.3	16.27	15.21	7.89	10.92	10.01
gene_sp10004170.1	0.94	1.21	1.5	3.36	3.68	2.57
gene_sp10004180.1	322.75	323.8	329.87	161.1	224.93	227.07
gene_sp10004190.1	39.17	38.61	39.95	20.04	13.85	14.15
gene_sp10004200.1	27.38	27.09	27.06	23.02	19.45	18.11
gene_sp10004210.1	13.84	11.91	13.69	11.5	13.13	13.56
gene_sp10004220.1	0.38	0.32	0.1	1.14	0.13	0.29
gene_sp10004230.1	1.64	1.25	1.93	2.14	1.41	0.71
gene_sp10004240.1	295.38	285.87	288.14	146.82	111.11	114.69
gene_sp10004250.1	70.53	71.24	72.26	31.51	81.37	76.98
gene_sp10004260.1	14.45	15.57	14.83	16.79	34.22	32.13
gene_sp10004270.1	0	0	0	0	0	0
gene_sp10004280.1	40.09	40.56	43.4	31.17	22.18	21.03
gene_sp10004290.1	14.65	13.94	14.46	7.03	7.96	8.03
gene_sp10004300.1	87.76	88.38	89.66	49.8	52.18	53.81
gene_sp10004310.1	37.28	37.46	37.52	22.61	25.79	26.4
gene_sp10004320.1	557.67	574.51	579.6	320.58	540.56	532.41
gene_sp10004330.1	127.45	123.05	131.82	56.66	79.75	76.56
gene_sp10004340.1	36.66	35.15	35.86	14.53	19.59	18.53
gene_sp10004350.1	243.07	231.3	223.17	84.69	122.31	129.3
gene_sp10004360.1	436.53	442.17	457.82	176.1	209.27	239.46
gene_sp10004370.1	67.87	63.7	68.37	37.61	34.5	35.26
gene_sp10004380.1	30.11	28.81	29.77	13.46	14.28	15.24
gene_sp10004390.1	32.38	32.8	34.24	20.07	37.09	39.95
gene_sp10004400.1	367.22	376.9	377.84	176.35	137.22	139.16
gene_sp10004410.1	105.01	110.18	102.02	55.44	94.55	92.19
gene_sp10004420.1	105.71	104.64	105.21	92.8	91.43	88.9
gene_sp10004440.1	31.78	29.86	30.23	51.81	47.86	46.99
gene_sp10004450.1	22.37	28.21	29.82	23.08	30.4	38.01
gene_sp10004460.1	68.33	71.18	71.85	26.81	27.25	29.13
gene_sp10004470.1	234.86	243.09	260.67	202.68	232.93	221.25
gene_sp10004480.1	17.65	20.28	19.51	3.39	4.18	5.91
gene_sp10004490.1	0.07	0.11	0.06	0.37	14.3	4.66
gene_sp10004500.1	90.12	75.97	82.17	24.43	14.79	17.03
gene_sp10004510.1	38.52	40.75	38.66	21.17	17.61	15.92
gene_sp10004520.1	0.06	0.03	0.06	20.75	12.22	13.02
gene_sp10004530.1	0	0	0	0	0	0
gene_sp10004540.1	827.47	831.8	941.73	357.57	340.59	369.59
gene_sp10004550.1	102.71	99.24	104.13	55.99	79.2	80.38
gene_sp10004560.1	33.51	33.33	33.66	22.6	19.5	18.19
gene_sp10004570.1	1315.66	1333.22	1291.34	820.03	1185.09	1196.16
gene_sp10004580.1	21.15	20.12	21.07	9.41	9.9	9.29
gene_sp10004590.1	9.03	10.75	11.12	8.85	10.7	10.74
gene_sp10004600.1	25.41	23.41	23.91	22.68	14.13	16.81
gene_sp10004610.1	3.55	2.88	3.44	0.61	1.5	1.55
gene_sp10004620.1	213.82	221.2	233.69	145.64	118.22	115.88
gene_sp10004630.1	16.07	15.93	16.5	11.32	15.75	15.53
gene_sp10004640.1	43.57	43.73	42.47	32.94	70.16	70.23
gene_sp10004650.1	0.63	0.89	0.47	1.07	0.48	0.47
gene_sp10004660.1	108.15	98.01	102	49.11	80.44	65.85
gene_sp10004670.1	3.53	2.4	3.64	2.06	0	0.44
gene_sp10004680.1	76.32	76.18	67.35	29.96	30.31	32.28
gene_sp10004690.1	46.56	47.26	65.67	26.21	20.61	18.99
gene_sp10004700.1	57.36	58.42	58.8	35.04	45.46	44.67
gene_sp10004710.1	39.59	37.69	34.58	12.84	15.41	13.33
gene_sp10004720.1	179.22	175.75	171.3	80.03	106.27	100.51
gene_sp10004730.1	92.69	92.26	95.01	43.83	56.62	51.75
gene_sp10004740.1	247.52	252.35	242.01	75.16	46.9	45.42
gene_sp10004750.1	78.36	74.66	80.51	36.54	32.94	34.18
gene_sp10004760.1	31.97	32.09	32.12	14.7	23.71	22.89
gene_sp10004770.1	73.35	71.97	73.87	24.66	22.68	22.82
gene_sp10004780.1	52.62	51.17	51.73	38.81	33.55	32.47
gene_sp10004790.1	2.76	2.68	2.96	3.36	2.57	1.53
gene_sp10004800.1	14.58	13.71	14.7	7.96	8.03	8.52
gene_sp10004820.1	53.26	52.99	55.26	18.62	21.08	20.41
gene_sp10004840.1	11.57	11.62	11.53	4.23	7.19	5.89
gene_sp10004850.1	25.81	27.99	28.2	16.45	15.46	15.5
gene_sp10004860.1	925.83	898.41	906.51	679.63	608.22	603.4
gene_sp10004870.1	58.06	62.14	62.59	18.53	15.44	15.7
gene_sp10004880.1	85.85	76.87	83.65	44.14	48.49	47.41
gene_sp10004890.1	0.16	0.08	0.11	72.79	46.64	44.51
gene_sp10004900.1	20.07	20.36	20.51	9.95	6.77	6.98
gene_sp10004910.1	0	0	0	0	0	0
gene_sp10004920.1	60.1	63.91	61.23	24.57	26.02	26.39
gene_sp10004930.1	17.43	18.25	18.35	7	11.63	11.78
gene_sp10004940.1	39.98	41.09	42.3	17.37	19.35	17.58
gene_sp10004950.1	42.42	42.41	44.13	12.95	8.53	8.78
gene_sp10004960.1	47.67	46.46	48.01	18	21.63	20.04
gene_sp10004970.1	74.56	70.89	73.01	55.48	40.94	47.93
gene_sp10004980.1	44.21	44.84	45.6	11.31	26.81	26.95
gene_sp10004990.1	6.35	6.6	5.82	2.3	3.24	2.08
gene_sp10005000.1	80.66	78.28	84.93	38.23	40.25	41.85
gene_sp10005010.1	39.95	42.94	42.35	17.8	17.86	18.9
gene_sp10005020.1	55.12	55.87	58.85	21.44	32.99	31.97
gene_sp10005030.1	103.39	109.08	107.04	29.49	39.66	27.34
gene_sp10005040.1	4.48	5.05	5.22	3.19	2.85	2.41
gene_sp10005050.1	71.43	70.31	73.83	23.28	20.37	21.21
gene_sp10005060.1	12.48	12.75	13.15	22.1	20.32	18.71
gene_sp10005070.1	384.55	389.36	403.43	2786.24	1994.9	1992.43
gene_sp10005080.1	107.41	110.81	110.19	76.18	105.8	108.54
gene_sp10005090.1	44.31	44.39	46.92	48.93	58.21	56.07
gene_sp10005100.1	48.59	45.28	48.4	18.24	19.64	21.31
gene_sp10005110.1	18.78	17.57	17.11	8.32	11.28	13.73
gene_sp10005120.1	194.69	204.22	210.35	84.8	80.16	76.68
gene_sp10005130.1	0	0.15	0	0.12	0	0.08
gene_sp10005140.1	47.35	46.8	49.5	17.67	14.05	12.52
gene_sp10005150.1	29.23	25.64	27.9	7.07	6.76	6.68
gene_sp10005160.1	51.36	49.17	54.16	32.64	48.15	51.04
gene_sp10005170.1	57.92	58.48	60.74	26.61	19.59	19.08
gene_sp10005180.1	46.89	46.17	47.46	23.94	12.87	13.48
gene_sp10005190.1	25.54	26.36	26.55	9.74	18.04	14.5
gene_sp10005200.1	31.12	30.83	31.87	16.19	18.12	18.48
gene_sp10005210.1	33.29	34.39	32.75	8.52	6.5	5.48
gene_sp10005220.1	70.95	68.44	69.68	22.31	16.68	15.49
gene_sp10005230.1	29.21	29.9	29.92	10.25	10.79	12
gene_sp10005240.1	490.08	517.4	518.88	258.52	395.61	395.78
gene_sp10005250.1	390.1	387.02	379.32	136.77	131.74	134.99
gene_sp10005260.1	38.94	40.12	39.91	13.46	16	16.32
gene_sp10005270.1	100.52	97.96	97.08	68.61	55.41	55.6
gene_sp10005280.1	70.4	69.01	71.31	44.3	59.88	54.72
gene_sp10005290.1	102.78	103.67	110.51	46.41	33.15	32.07
gene_sp10005300.1	58.41	57.82	58.62	36.93	44.91	45.64
gene_sp10005310.1	3.81	3.46	3.84	2.8	1.2	1.77
gene_sp10005320.1	54.88	53.61	54.67	29.08	26.17	26.56
gene_sp10005330.1	202.14	205.77	208.68	89.4	80.38	78.63
gene_sp10005340.1	286.2	285.54	297.4	137.16	120.7	125.4
gene_sp10005350.1	64.86	62.37	64.03	33.21	23.6	24.28
gene_sp10005360.1	38.16	35.99	37.01	17.72	15.17	16.97
gene_sp10005370.1	96.93	98.01	95.34	41.22	35.97	34.29
gene_sp10005380.1	158.96	164.41	168.34	120.29	117.52	113.93
gene_sp10005390.1	87.59	90.97	74.74	29.18	16.24	16.69
gene_sp10005400.1	165.91	167.42	168.1	50.79	35.71	33.56
gene_sp10005410.1	106.93	109.49	111.61	57.95	44.64	44.18
gene_sp10005420.1	176.18	170.61	174.34	65.27	80.23	77.19
gene_sp10005430.1	59.19	59.1	56.31	19.15	28.4	28.36
gene_sp10005440.1	39.59	46.25	43.77	24.25	20.35	20.79
gene_sp10005450.1	0.74	1.02	1.35	3.3	2.77	2.92
gene_sp10005460.1	36.33	36.25	37.16	21.14	18.47	20.19
gene_sp10005470.1	66.14	67.41	71.99	32.19	31.77	32.2
gene_sp10005480.1	47.74	48.86	47.42	28.73	25.53	26.4
gene_sp10005490.1	528.24	531.17	527.06	270.31	330.54	333.65
gene_sp10005500.1	33.87	35	36.61	18.95	8.39	6.3
gene_sp10005510.1	0.41	0	0	0	0	1.4
gene_sp10005520.1	27.81	34.74	22.12	0	0	0
gene_sp10005530.1	5.11	4.9	4.7	4.88	8.72	11.34
gene_sp10005540.1	52.57	50.96	52.88	22.11	17.2	18.53
gene_sp10005550.1	0.47	0.53	0.62	8.53	12	11.06
gene_sp10005560.1	35	37.32	36.09	13.18	14.61	13.88
gene_sp10005570.1	1.56	1.08	1.43	3.23	2.52	2.84
gene_sp10005580.1	23.35	20.93	23.86	8.74	9.86	8.72
gene_sp10005590.1	71.04	65.86	67.98	34.04	54.8	44.04
gene_sp10005600.1	12.99	15.61	14.5	8.08	7.69	7.14
gene_sp10005610.1	2.48	4.09	2.39	2.03	0.8	0.97
gene_sp10005620.1	0.04	0.11	0	0	0.04	0.04
gene_sp10005640.1	49.42	45.85	48.73	34.46	40.24	40.24
gene_sp10005650.1	1736.79	1766.92	1799.75	751.39	608.95	626.7
gene_sp10005660.1	659.43	643.27	665.59	160.97	130.15	127.77
gene_sp10005670.1	1.61	1.28	0.97	0.18	0.23	0.37
gene_sp10005680.1	72.61	73.83	73.46	41	35.28	33.57
gene_sp10005690.1	464.52	464.47	452.07	203	189.07	206.93
gene_sp10005700.1	55.07	55.65	57.39	17.86	13.66	13.21
gene_sp10005710.1	1.63	1.45	1.33	0	0.25	0
gene_sp10005720.1	4.78	3.81	3.86	1.39	1.07	1.28
gene_sp10005730.1	644.24	666.94	709.67	219.26	213.89	200.95
gene_sp10005740.1	92.21	91.06	93.56	52.17	43.79	41.29
gene_sp10005750.1	0	0	0.51	1.21	1.8	0.23
gene_sp10005760.1	97.94	95.54	97.85	54.87	60.28	59.09
gene_sp10005770.1	46.8	52.43	24.9	20.03	10.28	20.64
gene_sp10005780.1	161.1	172.31	168.82	38.6	27.15	27.64
gene_sp10005790.1	56.53	55.15	56.03	28.78	20.11	20.5
gene_sp10005800.1	491.41	516.88	485.61	266.23	279.55	269.58
gene_sp10005810.1	94.11	92.42	94.08	137.17	130.2	128.77
gene_sp10005820.1	35.15	35.53	35.04	20.78	18.41	18.73
gene_sp10005830.1	64.75	66.44	65.13	45.42	43.71	44.14
gene_sp10005840.1	60.73	60.67	60.79	35.33	30.17	30.42
gene_sp10005850.1	47.52	44.99	44.96	19.91	25.55	25.79
gene_sp10005860.1	92.37	89.99	91.92	26.34	28.14	27.97
gene_sp10005870.1	205.26	223.03	195.33	104.76	178.17	181.12
gene_sp10005880.1	42.16	40.09	40.76	25.04	17.79	17.45
gene_sp10005890.1	659.49	695.81	701.76	214.34	218.18	175.23
gene_sp10005900.1	19.98	19.67	19.41	16.46	14.52	15.4
gene_sp10005910.1	0	0.05	0	0.32	0	0.5
gene_sp10005920.1	12.17	12.67	13.15	9.23	7	7.9
gene_sp10005930.1	70.94	72.29	70.19	44.11	43.67	45.85
gene_sp10005940.1	0	0.05	0	0	0	0
gene_sp10005950.1	176.66	180.11	177.9	105.7	78.26	70.66
gene_sp10005960.1	21.16	19.9	21.7	10.06	13.48	13.52
gene_sp10005970.1	74.47	70.54	74.21	32.83	20.49	20.29
gene_sp10005980.1	108.97	106.41	113.78	68.15	83.82	80.84
gene_sp10005990.1	125.6	125.38	132.72	54.31	54.55	52.43
gene_sp10006000.1	80.53	78.41	72.44	55.87	116.21	116.08
gene_sp10006010.1	6.66	6.63	6.54	4.13	3.72	3.38
gene_sp10006020.1	6.95	7.86	7.65	9.79	9.24	10.91
gene_sp10006030.1	376.08	396.37	420.98	222.9	153.59	163.21
gene_sp10006040.1	63.33	61.9	64.85	39.23	44.46	46.26
gene_sp10006050.1	98.41	102.68	105.56	84.3	100.57	89.59
gene_sp10006060.1	21.33	22.72	28.43	32.3	29.51	27.2
gene_sp10006070.1	56.94	63.69	68.31	13.13	11.63	7.75
gene_sp10006080.1	15.45	15.56	14.08	10.99	8.49	9.23
gene_sp10006090.1	13.2	6.79	9.64	10.4	10.64	4.53
gene_sp10006100.1	8.37	8.32	8.2	3.83	3.14	3.14
gene_sp10006110.1	23.45	21.54	28.15	17.57	23.31	17.17
gene_sp10006120.1	7.13	7.14	4.89	5.59	3.07	1.52
gene_sp10006130.1	17.5	17.65	19.38	10.12	13.19	12.41
gene_sp10006140.1	9.85	17.09	12.99	18.9	15.39	17.59
gene_sp10006150.1	43.16	40.91	40.32	17.08	14.62	13.27
gene_sp10006170.1	34.82	35.42	37.86	12.9	9.39	8.97
gene_sp10006180.1	31.4	29.64	30.19	16.99	13.48	12.65
gene_sp10006190.1	29.15	29.01	33.34	8.78	11.1	10.69
gene_sp10006200.1	0	0	0	0	0	0
gene_sp10006210.1	116.07	109.43	115.6	52.38	34.45	32.35
gene_sp10006220.1	29.77	28.52	30.34	19.83	18.3	17.08
gene_sp10006230.1	300.04	311.44	322.25	189.55	164.05	154.29
gene_sp10006240.1	0.39	0.29	0.15	0	0	0
gene_sp10006250.1	0.3	0.72	0.75	0.31	0.24	0.16
gene_sp10006260.1	14.61	14.59	15.3	8.24	17.05	15.44
gene_sp10006270.1	26.46	32.46	25.84	15.36	48.23	49.12
gene_sp10006280.1	429.84	410.52	439.17	329.48	265.9	267.49
gene_sp10006290.1	31.02	31.42	31.13	15.1	24.33	22.59
gene_sp10006300.1	166.55	164.35	171.11	73.49	61.28	61.75
gene_sp10006310.1	66.26	66.82	66.82	38.19	43.88	40.77
gene_sp10006320.1	1.22	0	0	4.82	3.22	3.39
gene_sp10006330.1	117.05	107.48	109.08	77.62	85.9	80.63
gene_sp10006340.1	4.32	4.56	4.07	7.26	10.59	8.43
gene_sp10006350.1	125.83	127.07	127.38	80.01	61.88	60.22
gene_sp10006360.1	0	0	0	0	0	0
gene_sp10006370.1	827.1	840.88	835.63	285.67	242.16	241.12
gene_sp10006380.1	0	0	0	0	0	0
gene_sp10006390.1	47.58	45.44	48.27	15.38	30.16	33.36
gene_sp10006400.1	120.51	115.59	116.13	42.7	38.51	39.34
gene_sp10006410.1	87.53	86.53	90.06	21.56	22.43	23.85
gene_sp10006420.1	14.71	17.46	20.45	0	7.18	8.56
gene_sp10006430.1	0	0	0	0	0	0
gene_sp10006440.1	49.44	55.17	52.87	24.69	20.52	17.96
gene_sp10006450.1	69.31	68.96	70.31	37.19	28.57	29.82
gene_sp10006460.1	9.21	9.09	8.66	2.94	5.2	5.74
gene_sp10006470.1	13.8	13.63	15.83	3.42	5.06	2.87
gene_sp10006490.1	0	0	0.08	0	1.75	1.62
gene_sp10006500.1	63.9	65.14	68.86	31.99	22.39	22.31
gene_sp10006510.1	43.33	43	40.87	24.26	25.71	25.11
gene_sp10006520.1	235.43	246.69	235.93	96.7	87.81	89.5
gene_sp10006530.1	130.93	130.18	134.24	99.17	85.4	82.65
gene_sp10006540.1	43.05	46.75	46.29	18.37	20.89	20.72
gene_sp10006550.1	72.94	72.87	72.51	43.15	39.35	35.96
gene_sp10006560.1	0.22	0.5	0.09	0	0	0.63
gene_sp10006580.1	0.01	0	0.02	0.26	0.37	0.46
gene_sp10006590.1	44.29	44.36	44.25	24.91	29.32	31.42
gene_sp10006600.1	49.59	50.99	46.13	13.85	22.2	21.63
gene_sp10006610.1	57.92	59.14	57.84	25.57	24.6	22.18
gene_sp10006620.1	123.18	118.72	117.52	67	57.84	56.87
gene_sp10006630.1	12.57	12.73	14.57	9.46	8.06	8.59
gene_sp10006640.1	11.77	12.95	9.78	2.79	2.13	1.69
gene_sp10006650.1	62.56	63.82	65.14	22.93	25.15	27.98
gene_sp10006660.1	21.27	22.05	21.48	8.54	8.38	8.43
gene_sp10006670.1	80.96	85.14	82.61	40.24	49.67	49.85
gene_sp10006680.1	1367.72	1348.6	1355.68	360.64	484.88	487.8
gene_sp10006700.1	130.96	129.33	114.06	55.94	44.02	49.74
gene_sp10006710.1	115.36	114.47	112.5	71.12	72.72	75.47
gene_sp10006720.1	0	0	0	0	0	0
gene_sp10006730.1	7.35	6.81	6.67	6.57	9.78	8.68
gene_sp10006740.1	38.14	41.26	40.19	11.86	12.63	14.13
gene_sp10006750.1	1.14	1.9	1.99	0.64	0.3	0.43
gene_sp10006760.1	40.78	40.64	41.75	8.2	7.39	6.59
gene_sp10006770.1	4.34	4.62	5.33	6.15	2.6	2.38
gene_sp10006780.1	162.75	155.19	160.61	116.92	128.76	124.96
gene_sp10006790.1	45.47	42.58	46.38	32.98	56.1	51.6
gene_sp10006800.1	138.38	136.28	133.97	63.41	88.79	82.98
gene_sp10006810.1	5.47	5.75	5.65	60.12	78.96	81.6
gene_sp10006820.1	21.18	22.82	23.41	0	0	0
gene_sp10006830.1	0.65	0.95	1.31	0.22	0.23	0.24
gene_sp10006840.1	152.47	154.34	157.88	109.39	131.37	128.14
gene_sp10006850.1	21.6	20.44	19.69	4.33	2.26	2.8
gene_sp10006860.1	179.66	188.98	212.82	153.87	114.95	123.96
gene_sp10006870.1	954.88	961.02	977.48	470.53	801.62	830.56
gene_sp10006880.1	23.16	22.38	22.8	9.74	10.81	10.91
gene_sp10006890.1	24.63	24.48	24.83	22.31	25.78	25.97
gene_sp10006900.1	6.03	5.96	6.73	1.62	0.57	0.75
gene_sp10006910.1	55	58.94	60.74	198.2	214.88	220.08
gene_sp10006920.1	25.48	25.3	24.68	15.86	14.89	15.25
gene_sp10006930.1	11.84	13.22	17.98	0.87	0.68	2
gene_sp10006940.1	40.89	38.96	33.7	11.35	12.59	4.73
gene_sp10006950.1	73.87	72.29	74.78	56.54	55.82	55.65
gene_sp10006960.1	68.94	70.28	69.77	43.56	41.39	42.38
gene_sp10006970.1	66.62	65.63	70.69	26.63	22.65	25.61
gene_sp10006980.1	6.68	7.35	7.69	7.42	5.32	5.02
gene_sp10006990.1	58.25	59.35	57.32	12.69	10.34	9.13
gene_sp10007000.1	86.9	95.47	82.23	14.71	18.68	20.07
gene_sp10007010.1	45	45.26	44.73	22.44	26.14	23.96
gene_sp10007020.1	2.73	1.27	3.39	1.84	0	1.54
gene_sp10007030.1	21.09	22.79	21.95	21.99	21.76	20.83
gene_sp10007040.1	76.55	77.65	77.95	40.03	26.05	28.24
gene_sp10007050.1	39.5	39.1	38.75	18.01	14.51	13.37
gene_sp10007060.1	135.92	128.73	135	34.53	35.53	39.77
gene_sp10007070.1	587.2	611.34	616.35	276	351.75	328.18
gene_sp10007080.1	977.92	977.79	991.54	656.72	970.4	958.66
gene_sp10007090.1	9.23	8.57	9.07	8.77	9.61	9.18
gene_sp10007100.1	5.46	4.38	4.91	5.13	4.07	4.61
gene_sp10007110.1	73.4	72.66	74.51	39.6	30.21	28.86
gene_sp10007120.1	9.18	8.3	14.77	3.57	18.77	9.54
gene_sp10007130.1	692.2	692.36	705.41	282.24	253.63	252.53
gene_sp10007140.1	15.37	14.26	15.48	19.27	17.41	19.14
gene_sp10007150.1	26.13	29.31	30.85	10.29	19	17.24
gene_sp10007160.1	86.97	85.4	86.42	23.94	20.97	19.92
gene_sp10007170.1	78.91	82.66	80.91	46.82	47.2	46.67
gene_sp10007180.1	76.67	79.52	79.05	37.21	44.95	49.69
gene_sp10007190.1	174.87	174.48	174.56	124.51	126.42	124.8
gene_sp10007200.1	185.24	186.45	186.05	108.24	116.3	114.21
gene_sp10007210.1	170.93	162.84	171.39	89.48	91.95	90.3
gene_sp10007220.1	197.03	195.34	202.97	104.62	104.29	107.74
gene_sp10007230.1	10.05	9.43	8.22	6.51	13.02	11.96
gene_sp10007240.1	27.94	27.03	26.05	10.28	11.5	10.73
gene_sp10007250.1	70.28	60.14	50.64	54.08	57.93	51.89
gene_sp10007260.1	16.04	15.17	16.5	9.49	8.56	9.24
gene_sp10007270.1	48.81	45.78	45.39	14.21	14.99	16.97
gene_sp10007280.1	22.27	21.97	22.32	12.71	11.33	11.52
gene_sp10007290.1	29.55	30.22	28.22	14.31	21.69	21.98
gene_sp10007300.1	78.97	80.33	77.31	51.01	46.65	45.47
gene_sp10007310.1	98.38	92.68	102	31.73	24.65	26.67
gene_sp10007320.1	6.3	7.31	7.99	0.85	1.99	1.7
gene_sp10007330.1	0.16	0.27	0.05	0.23	0.18	0.36
gene_sp10007340.1	111.06	107.96	111.41	63.35	79.69	83.77
gene_sp10007350.1	30.34	29.22	31.03	23.78	32.07	33.75
gene_sp10007360.1	7.87	9.51	8.61	3.58	6.01	5.97
gene_sp10007370.1	63.72	78.42	82.6	51.68	55.25	51.33
gene_sp10007380.1	704.87	734.22	740.52	354.23	347.83	344.9
gene_sp10007390.1	81.78	80.28	82.48	62.24	67.38	68.97
gene_sp10007400.1	3.39	4.14	3.49	0	0	0
gene_sp10007410.1	27.57	26.72	28.43	25.4	28.67	28.6
gene_sp10007420.1	269.79	272.08	273.19	78.59	66.16	60.67
gene_sp10007430.1	27.46	26.97	28.02	13.38	10.06	9.94
gene_sp10007440.1	0	0.04	0.08	0.06	0.04	0
gene_sp10007450.1	23.32	25.33	18.7	10.36	10.59	11.59
gene_sp10007460.1	30.73	32.4	32.48	16.87	24.86	25.39
gene_sp10007470.1	25.9	25.82	26.33	15.56	24.75	25.06
gene_sp10007480.1	0	0.15	0.06	0	0	0
gene_sp10007490.1	136.31	133.42	134.82	66.96	57.32	52.99
gene_sp10007500.1	83.56	80.58	87.63	26.99	27.37	26.25
gene_sp10007510.1	59.46	57.69	59	21.11	18.03	19.34
gene_sp10007520.1	44.58	42.08	43.75	7.82	5.74	5.19
gene_sp10007530.1	35.94	34.7	38.14	12.55	12.34	11.46
gene_sp10007540.1	133.56	113.62	85.9	34.52	12.48	12.62
gene_sp10007550.1	5.85	6.66	4.25	0	0	0
gene_sp10007560.1	0	0	0	0	0	0
gene_sp10007570.1	178.15	184.78	177.5	74.44	125.82	120.66
gene_sp10007580.1	52.78	54.54	52.85	35.37	38.65	37.88
gene_sp10007590.1	101.3	97.42	95.1	67.54	127.16	127.32
gene_sp10007600.1	7.93	7.94	8.25	1.35	2.21	1.76
gene_sp10007610.1	126.67	128.62	131.62	24.2	24.63	24.21
gene_sp10007620.1	47.95	51.06	51.84	23.18	39.3	37.51
gene_sp10007630.1	0	0	0	0	0	0
gene_sp10007640.1	32.97	34.17	34.72	19.5	22.69	22.91
gene_sp10007650.1	0.64	1.5	0.69	0	0	0
gene_sp10007660.1	19.7	20.46	20.87	7.93	6.36	6.09
gene_sp10007670.1	741.86	724.66	734.59	42.87	40.34	41.04
gene_sp10007680.1	129.35	128.84	134.45	61.71	46.74	47.28
gene_sp10007690.1	491.71	529.03	489.9	363.39	412.72	394.93
gene_sp10007700.1	848.1	923.06	941.71	414.95	548.14	541.58
gene_sp10007710.1	39.23	42.25	36.36	2.31	10.23	7.33
gene_sp10007720.1	109.38	112.19	110.85	53.99	66.35	63.01
gene_sp10007730.1	108.36	109.34	106.82	65.55	90.96	90.82
gene_sp10007740.1	52.54	54.03	56.25	28.12	26.72	27.98
gene_sp10007750.1	27.38	30.29	26.14	85.59	117.23	117.51
gene_sp10007760.1	245.58	242.75	252.71	110.58	143.63	150.06
gene_sp10007770.1	102.41	102.91	106.78	30.91	54.66	51.45
gene_sp10007780.1	5.39	4.88	4.42	2.7	4.24	3.19
gene_sp10007790.1	61.79	61.78	69.23	27.08	14.33	17.5
gene_sp10007800.1	44.97	44.3	46.14	21.57	25.27	23.6
gene_sp10007810.1	1377.24	1348.66	1352.17	397.46	422.87	432.64
gene_sp10007820.1	50.66	50.28	50.26	22.31	17.73	18.28
gene_sp10007830.1	82.01	80.69	74.97	30.8	26.57	21.36
gene_sp10007840.1	73.76	71.36	70.46	33.81	28.12	28.64
gene_sp10007850.1	196.56	191.72	195.34	104.49	210.43	209.08
gene_sp10007860.1	612.63	629.6	623.32	364.79	292.83	285.13
gene_sp10007870.1	56.29	60.41	55.25	15.99	14.01	15.5
gene_sp10007880.1	0.13	0.27	0.09	0.21	0.13	0.02
gene_sp10007890.1	11.82	10.82	11.69	3	2.08	2.32
gene_sp10007900.1	25.07	24.71	29.57	11.53	11.17	13.48
gene_sp10007910.1	96.33	95.65	100.47	44.29	33.55	28.8
gene_sp10007920.1	42.18	42.27	43.74	49.69	55.83	55.24
gene_sp10007930.1	101.38	101.71	103	40.35	55.43	55
gene_sp10007940.1	104.33	106.37	108.26	48.93	50.79	46.37
gene_sp10007950.1	396.57	402.26	404.93	200.76	211	210.12
gene_sp10007960.1	375	380.06	374.97	93.04	97.58	123.62
gene_sp10007970.1	25.2	26.08	23.15	5.14	4.66	4.46
gene_sp10007980.1	17.05	15.06	15.76	7.31	8.96	8.45
gene_sp10007990.1	152.3	151.15	153.83	58.84	63.77	62.77
gene_sp10008000.1	6.76	7.77	7.62	3.22	2.87	3.32
gene_sp10008010.1	4.42	4.2	4.09	66.73	119.71	119.89
gene_sp10008020.1	59.39	66.41	59.53	19.82	16.21	15.86
gene_sp10008030.1	74.02	68.84	72.14	21.09	13.65	12.75
gene_sp10008040.1	25.93	25.84	24.65	9.76	10.54	12.88
gene_sp10008050.1	115.92	116.72	113.19	26.97	19.99	19.38
gene_sp10008060.1	26.72	29.02	28.28	13.32	15.76	18.2
gene_sp10008070.1	95.19	86.89	101.5	26.69	14.76	16.86
gene_sp10008080.1	132.28	127.14	126.83	61.1	70.33	70.99
gene_sp10008090.1	51.59	50.42	53.68	31.29	24.34	24.77
gene_sp10008100.1	30.33	32.02	33.91	16.61	18.07	16.55
gene_sp10008110.1	65.55	65.45	67.66	28.84	36.36	37.24
gene_sp10008120.1	3.43	3.35	3.04	0.26	0.25	0.1
gene_sp10008130.1	132.26	131.86	141.35	48.12	37.29	38.8
gene_sp10008140.1	319.28	309.96	317.98	91.37	67.2	65.63
gene_sp10008150.1	1242.94	1626.65	1216.73	577.8	498.29	820.27
gene_sp10008160.1	104.97	101.72	96.42	0	0	0
gene_sp10008170.1	98.6	97.97	102.19	62.41	68.42	66.63
gene_sp10008180.1	12	8.23	8.99	7.71	8.33	5.56
gene_sp10008190.1	27.06	23.48	26.63	16.52	20.16	17.28
gene_sp10008200.1	13	14.6	13.29	6.58	21.63	6.16
gene_sp10008210.1	15.3	16	15.01	17.26	16.96	17.89
gene_sp10008220.1	0	0	0	0	1.34	1.17
gene_sp10008230.1	65.63	75.6	73.29	23.24	35.65	33.39
gene_sp10008240.1	8.22	8.15	8.46	4.48	6.47	6.57
gene_sp10008250.1	1.64	2.04	1.41	2.56	3.22	3
gene_sp10008260.1	54.23	53.88	57.06	19.15	17.17	16.46
gene_sp10008270.1	0	0	0	0.13	0	0
gene_sp10008280.1	103.77	99.54	100.73	48.76	56.26	57.89
gene_sp10008290.1	70.7	81.42	82.42	32.08	39.6	35.4
gene_sp10008300.1	17.98	18.46	16.87	4.27	4.09	4.18
gene_sp10008310.1	29.48	29.98	32	11.45	11.95	9.97
gene_sp10008320.1	35.71	32.48	33.21	16.09	17.99	17.68
gene_sp10008330.1	30.26	29.29	29.98	15.49	14.91	13.54
gene_sp10008340.1	0.13	0	0	0.27	0.16	0
gene_sp10008350.1	30.17	30.06	29.31	14.11	15.97	14.62
gene_sp10008360.1	747.97	743.77	777.77	187.21	173.61	178.13
gene_sp10008370.1	90.17	89.82	92.21	28.49	21.02	21.76
gene_sp10008380.1	24.43	22.33	22.7	17.28	18.7	19.25
gene_sp10008390.1	42.08	42.02	41.11	24.26	17.2	18.5
gene_sp10008400.1	71.02	73.07	71.16	40.02	40.05	37.99
gene_sp10008410.1	0.04	0.06	0	0	0	0
gene_sp10008420.1	15.91	15.91	15.76	5.87	5.96	6.9
gene_sp10008430.1	2.88	2.67	2.84	1.01	1.92	1.54
gene_sp10008440.1	17.91	17.45	16.49	7.54	8.53	8.42
gene_sp10008450.1	0	0	0	0	0	0
gene_sp10008460.1	156.89	161.46	156.6	56.27	57.06	55.94
gene_sp10008470.1	256.1	281.7	270.33	181.12	217.89	226.99
gene_sp10008480.1	18.37	17.94	18.93	9.42	11.01	10.82
gene_sp10008490.1	9.26	10.73	10.78	0	0	0
gene_sp10008500.1	17.25	16.8	16.72	10.72	8.12	8.9
gene_sp10008510.1	33.01	33.02	33.8	23.93	36.04	35.84
gene_sp10008520.1	24.44	24.43	24.88	14.43	14.16	14.88
gene_sp10008530.1	11.4	11.59	12.14	1.88	0.84	1.6
gene_sp10008540.1	66.65	67.18	70.13	34.12	34.21	35.08
gene_sp10008550.1	25.29	26.04	25.55	29.6	30.68	29.22
gene_sp10008560.1	0	0	0	0	3.15	0
gene_sp10008570.1	1.83	2.41	1.17	0.29	0.13	0.15
gene_sp10008580.1	62.91	62.2	63.12	23.89	15.9	15.73
gene_sp10008590.1	114.19	115.31	117.49	64.61	57.29	55.96
gene_sp10008600.1	0.19	0.05	0.06	13.6	17.28	1.42
gene_sp10008610.1	64.63	65.7	69.96	38.03	55.04	54.29
gene_sp10008620.1	61.16	63.17	63.96	29.99	35.08	36.57
gene_sp10008630.1	90.37	86.8	84.02	83.97	121.02	117.97
gene_sp10008640.1	40.56	40.89	38.73	17.11	32.01	30.44
gene_sp10008650.1	3.17	3.04	3.03	0.94	1.3	1
gene_sp10008660.1	74.83	76.68	74.51	35.16	60.07	61.9
gene_sp10008670.1	8.24	8.35	7.56	1.05	0.56	0.55
gene_sp10008680.1	7.14	6.5	6.44	12.94	10.88	13.71
gene_sp10008690.1	93.78	97.33	93.8	33.66	44.61	45.26
gene_sp10008700.1	1188.92	1224.32	1234.14	386.87	610.02	567.76
gene_sp10008710.1	50.97	50.51	53.2	26.54	27.8	26.14
gene_sp10008720.1	10.15	10.49	9.87	7.82	14.22	13.46
gene_sp10008730.1	69.06	70.63	71.34	37.01	33.89	33.73
gene_sp10008740.1	306.98	298.05	309.01	105.67	76.11	72.82
gene_sp10008750.1	0	0	0	0	20.95	17.73
gene_sp10008760.1	74.33	72.83	74.61	46.23	47.91	47.62
gene_sp10008770.1	264.69	256.76	260.72	73.17	132.96	129.26
gene_sp10008780.1	416.47	409.39	418.71	190.59	160.27	160.58
gene_sp10008790.1	795.56	786.97	799.05	386.03	345.1	362.69
gene_sp10008800.1	5.76	5.96	6.04	17.97	8.14	7.23
gene_sp10008810.1	576.67	572.84	574.14	290.89	280.56	285.57
gene_sp10008820.1	81.8	81.13	84.19	99.86	75.36	75.66
gene_sp10008830.1	25.39	27.19	25.96	16.61	15.58	16.51
gene_sp10008840.1	253.6	248.9	256.3	125.05	109.19	110.21
gene_sp10008850.1	429.3	491.71	416.17	248.29	345.37	291.87
gene_sp10008860.1	46.18	44.63	45.07	24.27	17.57	17.22
gene_sp10008870.1	126.7	130.37	133.98	39.19	19.46	20.01
gene_sp10008880.1	27.32	26.69	27.46	9.12	6.19	5.91
gene_sp10008890.1	136.07	143.38	194.94	53.63	102.37	94.03
gene_sp10008900.1	35.75	35.38	35.12	17.15	12.67	13.93
gene_sp10008910.1	93.34	87.52	95.13	45.56	76.78	83.13
gene_sp10008920.1	85.06	82.66	85.16	38.82	30.58	29.53
gene_sp10008930.1	66.08	71.9	63.9	18.87	23.63	21.07
gene_sp10008940.1	14.03	16.24	13.69	10.94	9.99	9.42
gene_sp10008960.1	37.69	36.46	40.66	12.88	10.51	13.03
gene_sp10008970.1	62.86	61.97	62.94	29.66	28.75	27.34
gene_sp10008980.1	55.96	55.34	55	28.26	24.43	23.99
gene_sp10008990.1	44.85	45.62	42.9	22.34	16.89	17.87
gene_sp10009000.1	1.51	1.13	1.2	1.78	2.28	3.43
gene_sp10009010.1	53.81	53.85	54.44	32.58	19.04	20.52
gene_sp10009020.1	65.18	64.95	65.22	41.51	53.16	47.28
gene_sp10009030.1	1.71	1.9	1.21	3.74	3.55	5.18
gene_sp10009040.1	14.89	14.02	15.48	5.06	6.96	6.02
gene_sp10009050.1	5.24	6.52	9.63	0	0.28	0
gene_sp10009060.1	22.34	20.35	20.07	14.68	21.6	20.72
gene_sp10009070.1	0.28	0.15	0.22	0.09	0	0.14
gene_sp10009080.1	0	0	0	0	0	0
gene_sp10009090.1	197.86	207.93	205.09	59.79	60.36	57.37
gene_sp10009100.1	31.24	28.88	31.53	16.83	23.11	20.14
gene_sp10009110.1	18.5	14	14.9	15.05	33.54	24.29
gene_sp10009120.1	0	0	0	0	0	0
gene_sp10009130.1	37.76	40.85	39.32	22.48	19.23	19.69
gene_sp10009140.1	36.4	33.77	33.12	19.98	25.61	23.86
gene_sp10009150.1	41.75	42.09	41.57	25.45	27.52	25.17
gene_sp10009160.1	32.08	33.43	39.32	1.85	12.47	8.37
gene_sp10009170.1	3.02	10.69	11.64	4.62	3.66	0
gene_sp10009180.1	0	0.28	0.67	0.11	0.56	1.57
gene_sp10009190.1	279.65	279.61	282.88	130.74	137.26	133.87
gene_sp10009200.1	49.4	54	58.52	16.45	20.94	14.98
gene_sp10009210.1	64.1	66.3	68.72	38.1	31.81	29.52
gene_sp10009220.1	17.25	18.04	17.92	11.21	19.17	20.63
gene_sp10009230.1	3802.25	4026	3966.18	1784.97	2445.82	2391.81
gene_sp10009240.1	58.19	56.32	60.13	26.3	25.09	25.69
gene_sp10009250.1	8.83	10.22	10.27	6.03	5.46	5.25
gene_sp10009260.1	476.17	486.23	494.19	351.14	380.29	403.16
gene_sp10009270.1	2.63	2.41	0.43	0.89	0	0.06
gene_sp10009280.1	14.97	15.52	14.65	8.27	10	9.9
gene_sp10009290.1	24.68	25.1	24.96	10.39	6.1	2.59
gene_sp10009300.1	46.43	44.22	46.09	25.9	33.37	31.85
gene_sp10009310.1	276.1	273.32	278.78	399.43	651.06	671.58
gene_sp10009320.1	7.77	7.37	7.61	3.84	5.44	4.79
gene_sp10009330.1	1.14	0.89	0	0	0	0
gene_sp10009340.1	61.44	58.69	63.45	26.38	17.8	17.46
gene_sp10009350.1	56.83	56.03	55.94	32.7	23.62	22.32
gene_sp10009360.1	5.67	5.2	5.26	1.61	2.49	7.4
gene_sp10009370.1	15.18	23.33	21.26	12.44	6.14	6.32
gene_sp10009380.1	104.07	102.55	104.75	55.9	81.34	81.35
gene_sp10009390.1	351.21	334.69	358.47	114.48	120.4	116.36
gene_sp10009400.1	944.83	924.9	1115.17	371.22	393.49	319.89
gene_sp10009410.1	22.44	22.83	22.91	19.26	16.74	15.62
gene_sp10009420.1	12.48	12.7	13.21	8.43	7.72	6.73
gene_sp10009430.1	14.32	14.43	14.49	8.94	11.1	12.18
gene_sp10009440.1	0	0.06	0	0	0	0
gene_sp10009450.1	155.95	158.92	152.8	17.24	2.11	8.42
gene_sp10009470.1	323.38	313.97	320.67	103.07	122.12	123.07
gene_sp10009480.1	205	201.02	198.19	131.39	134.59	97.29
gene_sp10009490.1	253.06	271.09	269.84	116.81	158.56	155.1
gene_sp10009500.1	25.86	25.85	26.91	18.84	18.37	16.26
gene_sp10009510.1	35.47	37.74	39.42	11.06	13.64	12.3
gene_sp10009520.1	3.38	0	0	3.43	3.53	3.73
gene_sp10009530.1	0.44	0.76	0.48	0.44	0.09	0.17
gene_sp10009540.1	67.67	65.8	66.98	31.68	32.78	32.41
gene_sp10009550.1	8.4	9.34	12.07	9.35	7.13	6.9
gene_sp10009560.1	1.65	2	2.32	0.79	1.38	1.79
gene_sp10009570.1	2.16	1.97	1.79	32.47	16.47	20.84
gene_sp10009580.1	20.83	21.3	20.53	12.4	18.35	18.23
gene_sp10009590.1	0.5	0.09	0.18	0.08	0.1	0.21
gene_sp10009600.1	64.24	63.7	64.4	37.62	52.48	48.79
gene_sp10009610.1	239.61	226.86	253.75	111.71	127.24	130.79
gene_sp10009620.1	83.89	81.44	83.1	33.54	24.67	22.69
gene_sp10009630.1	31.04	29.44	25.94	21.33	28.11	30.69
gene_sp10009640.1	65.42	64.74	69.37	14.1	16.91	12.2
gene_sp10009650.1	67.23	69.27	70.47	37.89	44.8	44.81
gene_sp10009660.1	36.39	38.57	32.77	18.45	54.17	48.1
gene_sp10009670.1	40.79	32.88	31.43	11.48	12.05	12.22
gene_sp10009680.1	165.12	154.92	165.23	101.68	80.91	78.39
gene_sp10009690.1	32.07	31.88	32.4	16.67	19.95	19.01
gene_sp10009700.1	25.31	26.21	25.46	20.2	17.25	16.69
gene_sp10009710.1	0	0.03	0	0	0	0.03
gene_sp10009720.1	57.02	55.71	54.7	25.95	26.58	26.99
gene_sp10009730.1	62.75	63.83	62.52	19.96	16.55	11.81
gene_sp10009740.1	71.87	72	71.68	43.89	59.63	60.73
gene_sp10009750.1	59.75	61.12	60.29	22.67	60.34	61.25
gene_sp10009760.1	157.52	151.54	148.88	63.89	65.83	66.28
gene_sp10009770.1	44.75	52.06	48	55.18	62.44	63.38
gene_sp10009780.1	35.55	34.52	33.55	42.86	49.66	50.25
gene_sp10009790.1	465.62	461.61	484.76	146.48	126.83	121.26
gene_sp10009800.1	199.25	195.24	205.42	64.16	158.22	137.94
gene_sp10009810.1	45	44.75	45.12	42.17	30.89	31.95
gene_sp10009820.1	45.26	44.37	45.31	26.74	20.54	22.85
gene_sp10009830.1	26.52	26.53	29.4	19.3	35.39	37.69
gene_sp10009840.1	75.35	75.78	77.89	34.33	24.44	24.54
gene_sp10009850.1	39.07	40.49	37.42	34.68	43.68	48.67
gene_sp10009860.1	92.04	92.12	92.09	50.78	70.74	71.34
gene_sp10009880.1	970.08	960.58	994.22	132.86	89.74	89.54
gene_sp10009890.1	131.62	129.58	131.08	17.99	24.08	20.95
gene_sp10009900.1	23.89	23.16	20.23	11.07	16.96	18.98
gene_sp10009910.1	0	0	0	0	0	0
gene_sp10009920.1	57.8	58.48	55.26	23.3	22.26	23.19
gene_sp10009930.1	33.07	33.55	34.42	19.95	16.32	17.58
gene_sp10009940.1	218.3	224.48	216.06	76.48	80.95	77.01
gene_sp10009950.1	237.16	231	236.53	97.67	67.06	67.55
gene_sp10009960.1	44.62	46.26	43.64	17.41	13.83	15.28
gene_sp10009970.1	798.56	799.72	797.82	327.83	293.24	304.45
gene_sp10009980.1	339.3	333.23	339.52	225.37	210.94	212.22
gene_sp10009990.1	0	1.57	0	0	0	0
gene_sp10010000.1	152.79	148.54	147.88	89.6	91.15	90.35
gene_sp10010010.1	117.67	119.23	118.56	101	75.96	74.45
gene_sp10010040.1	76.74	74.25	75.42	57.85	43.34	49.88
gene_sp10010050.1	24.34	23.99	25.14	13.41	9.96	10.52
gene_sp10010060.1	0	0	0	0	0	0
gene_sp10010070.1	12.48	12.5	12.82	10.27	9.53	11.25
gene_sp10010080.1	49.77	48.6	48.75	44.24	45.58	47.53
gene_sp10010090.1	304.64	299.35	302.04	100.22	96.78	99.12
gene_sp10010100.1	196.49	216.52	197.87	62.49	79.19	91.4
gene_sp10010110.1	30.56	29.89	34.6	9.17	7.31	7.67
gene_sp10010120.1	17.19	16.75	18.88	12.61	8.35	8.16
gene_sp10010130.1	330.83	347.85	335.28	183.51	163.61	155.76
gene_sp10010140.1	1.26	1.59	0.99	2.26	3.14	3.43
gene_sp10010150.1	187.1	188.55	194.33	77.63	68.98	69.2
gene_sp10010160.1	70.05	69.53	70.48	50.2	43.8	45.79
gene_sp10010170.1	121.03	115.71	114.01	39.56	77.7	92.55
gene_sp10010180.1	84.64	84.43	84.15	56.79	42.2	41.42
gene_sp10010190.1	137.35	133.17	127.72	48.02	71.76	70.37
gene_sp10010200.1	0.21	0.74	0.81	2.45	13.86	16.63
gene_sp10010210.1	70.9	67.38	69.55	32.23	55.65	55.57
gene_sp10010220.1	69.11	68.43	68.58	40.27	43.98	43.54
gene_sp10010230.1	33.26	31.64	32.65	18.49	16.01	17.88
gene_sp10010240.1	497.9	551.1	495.94	220.9	318.36	323.76
gene_sp10010250.1	51.38	51.46	52.43	27.99	22.87	24.54
gene_sp10010260.1	27.97	30.15	29.1	3.67	4.56	4.96
gene_sp10010270.1	37.83	38.18	38.83	34.48	43.33	39.85
gene_sp10010280.1	33.07	35.03	34.51	14.75	23.63	24.53
gene_sp10010290.1	52.28	52.44	52.11	40.21	45.26	45.07
gene_sp10010300.1	110.52	113.79	111.08	60.88	57.6	55.21
gene_sp10010310.1	1599.78	1576.98	1632.76	944.71	1588.92	1568.76
gene_sp10010320.1	40.32	39.06	39.43	19.56	29.1	29.34
gene_sp10010330.1	50.46	52.92	53.71	20.34	25.54	23.76
gene_sp10010340.1	11.44	11.13	11.31	8.3	10.3	10.08
gene_sp10010350.1	179.94	169.78	184.71	99.04	80.12	82.69
gene_sp10010360.1	22.99	24.38	23.82	8.91	7.92	7.55
gene_sp10010370.1	147.69	150.98	150.8	116.12	115.35	112.22
gene_sp10010380.1	19.2	21.92	16.95	10.02	21.93	20.61
gene_sp10010390.1	8.82	10.98	8.35	13.49	28.36	27.58
gene_sp10010400.1	38.97	42.22	38.35	21.97	31.22	31.9
gene_sp10010410.1	57.89	59.42	58.71	32.68	34.61	33.33
gene_sp10010430.1	237.48	249.49	246.88	109.91	119.57	116.62
gene_sp10010440.1	0	0	0	0	0.46	0
gene_sp10010450.1	15.4	15.2	15.99	24.86	31.95	31.61
gene_sp10010460.1	0.11	0	0.27	0	0.09	0.04
gene_sp10010470.1	0.08	0.36	0.14	0.09	0.36	0.27
gene_sp10010480.1	67.37	65.83	66.65	45.6	46.6	54.14
gene_sp10010490.1	63.85	63.32	64.94	32.31	40.24	40.44
gene_sp10010500.1	0	0	0	0	0	0
gene_sp10010510.1	34.11	36.96	31.46	30.45	15.52	29.05
gene_sp10010520.1	35.68	36.72	37.81	17.87	13.34	11.73
gene_sp10010530.1	18.37	19.9	21.32	21.45	26.35	26.4
gene_sp10010540.1	117.01	115.71	114.27	60.56	46.53	48.84
gene_sp10010550.1	2.11	2.09	2.21	1.76	1.94	1.51
gene_sp10010560.1	0	0	0	0.14	0.25	0.04
gene_sp10010570.1	57.54	59.12	56.21	30.58	35.35	37.01
gene_sp10010580.1	59.66	63.09	67.82	4.51	3.8	3.38
gene_sp10010590.1	24.24	25.62	23.28	16.22	11.81	11.98
gene_sp10010600.1	55.81	55.52	54.29	22.06	24.64	21.78
gene_sp10010610.1	104.96	99.9	104.29	50.87	41.92	41.67
gene_sp10010620.1	17.91	17.42	18.32	11.98	14.61	14.76
gene_sp10010630.1	39.57	39.11	38.97	26.77	22.18	23.46
gene_sp10010640.1	13.81	13.25	13.07	15.78	14.15	14.04
gene_sp10010650.1	53.06	52.14	52.19	30.79	40.43	39
gene_sp10010660.1	509.02	554.91	630.05	185.52	184.62	165.55
gene_sp10010670.1	18.7	19.24	18.99	20.36	15.48	16.05
gene_sp10010680.1	6.77	7.06	5.8	13.5	14.72	15.2
gene_sp10010690.1	55.72	57.26	61.4	19.95	21.78	20.45
gene_sp10010700.1	444.97	463.37	446.44	275.03	309.27	324.14
gene_sp10010710.1	39	37.63	29.32	12.81	8.72	11.55
gene_sp10010720.1	123.41	122.5	125.71	86.65	72.27	69.56
gene_sp10010730.1	17.32	17.11	15.56	2.58	2.98	3.14
gene_sp10010740.1	137.5	129.64	136.52	19.82	12.03	15.9
gene_sp10010750.1	156.46	153.33	157.9	38.07	40.31	36.83
gene_sp10010760.1	13.88	12.67	17.66	9.05	10.55	8.83
gene_sp10010770.1	0	0.13	0	0	0	0
gene_sp10010780.1	158.88	169.72	168.88	47.96	32.17	31.93
gene_sp10010790.1	132.85	132.59	135.05	22.86	33.66	31.01
gene_sp10010800.1	2.2	1.35	0.61	0.58	0.58	0
gene_sp10010810.1	36.85	38.5	39.12	15.13	22.5	21.9
gene_sp10010820.1	99.1	96.88	95.27	48.15	52.58	49.13
gene_sp10010830.1	2374.24	2394.41	2378.68	465.62	623.9	628.19
gene_sp10010840.1	58.78	57.24	60.42	23.73	15.86	16.3
gene_sp10010850.1	3.79	4.49	2.82	1.09	3.62	3.9
gene_sp10010860.1	43.34	45.17	47.11	17.54	17.77	16.98
gene_sp10010870.1	392.9	382.04	387.35	212.79	266.21	265.96
gene_sp10010880.1	17.78	18.47	17.29	6.13	8.12	2.32
gene_sp10010890.1	85.98	83.76	84.79	47.59	45.51	45.03
gene_sp10010900.1	97.04	92.87	102.75	31.74	31.35	29.69
gene_sp10010910.1	2.36	2.98	2.99	2.54	3.26	3.69
gene_sp10010920.1	77.94	78.69	81.23	41.55	43.23	42.03
gene_sp10010930.1	66.57	64.55	69.54	22.81	22.05	20.83
gene_sp10010940.1	78.77	80.66	79.04	30.56	20.11	16.01
gene_sp10010950.1	0	0	0	0	0	0
gene_sp10010960.1	130.1	135.86	129.6	131.79	217.24	218.62
gene_sp10010970.1	154.36	162.34	152.58	120.07	115.12	117.08
gene_sp10010980.1	635.19	670.01	670.96	178.85	125.01	129.42
gene_sp10010990.1	0	2.67	4.19	0	0.29	4.18
gene_sp10011000.1	25.95	25.09	26.23	10.36	6.76	6.26
gene_sp10011010.1	39.51	39.75	42.72	24.74	16.53	16.55
gene_sp10011020.1	100.77	98.89	108.6	76.42	112.82	114.99
gene_sp10011030.1	14.93	14.16	14.89	10.91	8.51	9.81
gene_sp10011040.1	23.04	19.5	19.17	12.51	22.38	22.67
gene_sp10011050.1	77.42	79.21	81.44	48.25	37.61	39.52
gene_sp10011060.1	121.81	120.46	121.92	72.61	54.1	54.59
gene_sp10011070.1	2.05	1.52	0.51	0	0	0
gene_sp10011080.1	0.06	0.27	0.72	0.13	0.46	0.07
gene_sp10011090.1	1.77	0	1.39	0	0	0
gene_sp10011100.1	28.81	29.49	30	37.88	42.61	41.02
gene_sp10011110.1	11.2	11.23	10.2	8.77	17.22	12.38
gene_sp10011120.1	40.07	42.96	38.78	23.8	19.95	20.49
gene_sp10011130.1	30.26	26.79	28.09	8.01	9.47	11.15
gene_sp10011140.1	75.74	70.45	77.63	21.48	31.67	31.59
gene_sp10011150.1	18.28	18.28	19.81	9.24	8.41	8.87
gene_sp10011160.1	66.62	63.9	72.25	19.77	16.02	14.58
gene_sp10011170.1	736.07	709.32	672.36	265.93	274.54	280.09
gene_sp10011180.1	54.09	53.33	55.44	24.99	26.62	26.21
gene_sp10011190.1	39.1	42.51	43.06	11.7	16.1	18.25
gene_sp10011200.1	421.17	427.92	411.19	180.13	274.34	260.15
gene_sp10011210.1	260.36	251.33	240.07	96.32	166.26	157.69
gene_sp10011220.1	29.3	28.02	30.83	15.62	17.16	17.67
gene_sp10011230.1	87	89.98	93.98	41.88	70.77	78.03
gene_sp10011240.1	28.37	27.76	29.49	10.7	10.73	11.35
gene_sp10011250.1	0	0	0	0	0	0
gene_sp10011260.1	161.62	159.27	164.67	73.16	56.86	57.88
gene_sp10011270.1	21.44	23.64	22.93	11.33	11.4	11.72
gene_sp10011280.1	17.84	16.17	17.33	5.9	7.95	8.26
gene_sp10011290.1	10	7.88	17.78	4.4	11.72	7.98
gene_sp10011310.1	138.9	139.15	141.31	119.73	114.92	113.38
gene_sp10011320.1	13.92	13.71	14.94	11.21	11.3	10.42
gene_sp10011330.1	118.74	124.43	119.14	42.05	48.56	52.62
gene_sp10011340.1	98.14	99.67	97.07	44.55	39.53	38.65
gene_sp10011350.1	12.31	11.73	11.95	6.79	6.47	6.8
gene_sp10011360.1	73.52	76.43	76.21	31.99	40.79	30.6
gene_sp10011370.1	56.35	54.68	53.63	19.99	16.36	15.86
gene_sp10011380.1	70.3	66.78	68.45	43.79	36.14	35.72
gene_sp10011390.1	168.4	165.36	156.68	91.69	84.15	89.32
gene_sp10011400.1	135.82	139.45	137	94.72	91.72	89.57
gene_sp10011410.1	0.25	0	0	0	0.47	0
gene_sp10011420.1	23.59	23.53	24.07	22.89	44.17	44.84
gene_sp10011430.1	258.72	266.66	218.68	107.3	116.38	62.12
gene_sp10011440.1	32.66	30.69	32.19	15.3	11.56	11.73
gene_sp10011450.1	61.84	64.29	63.27	11.4	19.51	18.1
gene_sp10011460.1	468.67	471.13	474.38	645.08	923.19	936.75
gene_sp10011470.1	0.08	0.06	0	0.12	0.06	0.23
gene_sp10011480.1	0.11	0.31	0.54	0.39	0.53	0.33
gene_sp10011490.1	29.97	28.55	29.38	18.56	17.83	17.59
gene_sp10011500.1	123.21	119.52	122.87	70.57	74.67	77.08
gene_sp10011510.1	78.69	80.65	82.46	23.78	12.1	13.52
gene_sp10011520.1	10.89	10.56	11.14	5.75	4.28	3.22
gene_sp10011530.1	106.32	99.56	106.29	50.93	39.82	41.22
gene_sp10011540.1	174.08	176.34	177.75	37.95	24.66	23.48
gene_sp10011550.1	7.76	7.97	7.53	0.54	2.16	2.11
gene_sp10011560.1	43.84	56.33	54.92	11	14.86	8.16
gene_sp10011570.1	44.78	42.06	43.33	27.85	21.84	25.53
gene_sp10011580.1	19.6	19.06	18.97	9.25	5.77	6.62
gene_sp10011590.1	0	0.57	0	0	0	0
gene_sp10011600.1	24.84	25.05	24.03	13.83	14.05	15.39
gene_sp10011610.1	56.05	53.78	54.71	24.36	19.96	19.75
gene_sp10011620.1	130.41	129.29	131.12	51.76	73.45	71.39
gene_sp10011630.1	133.64	128.35	122.22	35.15	39.88	28.83
gene_sp10011640.1	243.9	240.33	251.66	62.43	46.73	45.56
gene_sp10011650.1	70.37	73.63	74.1	20.32	14.76	12.93
gene_sp10011660.1	87.95	87.66	87.96	14.59	12.67	13.43
gene_sp10011670.1	46.57	45.07	44.03	14.19	16.14	16.47
gene_sp10011680.1	0	0	0	0.36	0.17	0.18
gene_sp10011690.1	0.01	0	0.01	21.55	83.89	17.75
gene_sp10011700.1	24.33	23.55	22.93	14.43	13.86	12.91
gene_sp10011710.1	14.83	15.06	18.5	7.69	2.16	2.52
gene_sp10011720.1	46.56	47	49.92	17.47	20.01	15.87
gene_sp10011730.1	120	114.86	117.79	42.91	35.96	36.88
gene_sp10011740.1	209.58	208.3	213.86	91.75	164.39	157
gene_sp10011760.1	148.38	144.62	139.06	75.73	48.44	50.5
gene_sp10011770.1	3.41	3.52	2.8	5.64	3.42	3.99
gene_sp10011780.1	7.55	7.58	7.57	2.4	2.7	1.97
gene_sp10011790.1	33.61	31.48	35.06	15.62	11	11.47
gene_sp10011800.1	203.99	203.76	197.74	86.06	84.93	90.31
gene_sp10011810.1	18.01	19	17.94	1.01	0.16	0.63
gene_sp10011820.1	0	0.03	0.08	0.05	0	0
gene_sp10011830.1	34.74	33.66	34.99	19.67	22.12	37.8
gene_sp10011840.1	2.14	2.27	1.56	0.14	0.5	0.7
gene_sp10011850.1	4062.38	3977.34	3951.08	2194.17	3068.69	3071.07
gene_sp10011860.1	128.35	134.01	131.15	51.54	53.65	53.9
gene_sp10011870.1	63.89	63.23	63.8	46.1	41.63	42.55
gene_sp10011880.1	253.54	253.84	258.86	164.12	143.64	144.98
gene_sp10011890.1	15.52	14.75	16.08	4.58	5.07	4.08
gene_sp10011900.1	167.22	111.34	170.37	43.22	140.84	100.79
gene_sp10011910.1	16.56	31.98	22.84	8.66	8.46	19.28
gene_sp10011920.1	39.85	38.05	38.7	16.68	25.65	24.64
gene_sp10011930.1	184.87	187.66	155.68	81.11	131.7	103.41
gene_sp10011940.1	86.17	88.41	94.94	27.35	29	26.4
gene_sp10011950.1	144.28	143.91	136.82	192.79	238.7	242.79
gene_sp10011960.1	43.33	45.1	41.64	15.89	18.71	21.11
gene_sp10011970.1	45.13	43.22	45	26.06	20.16	20.74
gene_sp10011980.1	34.27	33.87	32.16	10.48	14.85	14.15
gene_sp10011990.1	32.22	35.33	34.55	24.87	48.82	48.1
gene_sp10012000.1	24.3	21.45	19.84	12.75	12.3	9.81
gene_sp10012010.1	17.25	15.76	16.46	7.29	6.38	9.07
gene_sp10012020.1	316.6	321.38	320.91	138.88	178.84	157.41
gene_sp10012030.1	71.39	70.78	68.09	30.93	30.08	29.23
gene_sp10012040.1	35.96	34.89	36.47	15.84	14.81	16.06
gene_sp10012050.1	14.14	14.12	13.69	12.19	11.74	12
gene_sp10012060.1	232.59	248.09	251.22	130.03	164.21	170.56
gene_sp10012070.1	19.19	18.85	18.41	12.77	13.93	13.28
gene_sp10012080.1	50.6	51.6	51.13	23.38	19.05	20.68
gene_sp10012110.1	4.38	10.41	3.84	6.3	8.78	5.52
gene_sp10012120.1	17.47	17.77	18.67	9.69	10.4	8.93
gene_sp10012130.1	57.37	66.07	58.19	12.83	11.04	11.75
gene_sp10012140.1	18.93	19.92	17.17	3.28	3.7	4.05
gene_sp10012150.1	111.23	106.73	112.23	75.33	57.92	55.29
gene_sp10012160.1	89.25	88.98	85.41	37.04	38.77	38.31
gene_sp10012170.1	35.88	34.69	36.18	11.49	15.53	14.51
gene_sp10012180.1	429.91	442.37	432.77	184.88	149.41	156.22
gene_sp10012190.1	17.37	17.14	17.2	13.85	14.26	14.7
gene_sp10012200.1	66.77	68.93	67.86	33.61	28.41	26.85
gene_sp10012210.1	333.79	329.4	331.56	192.54	192.86	191.63
gene_sp10012220.1	187.7	189.27	188.87	91.26	149.93	149.63
gene_sp10012230.1	72.28	70.31	69.16	35.47	31.88	30.64
gene_sp10012240.1	0	0	0.07	0.08	0.35	0
gene_sp10012250.1	1.27	0.5	0.93	0.59	0	0.12
gene_sp10012260.1	44.32	45.86	47.02	25.67	25.69	25.22
gene_sp10012270.1	87.41	84.37	89.35	57.81	62.96	59.28
gene_sp10012280.1	23.49	21.41	18.78	9.04	8.85	12.53
gene_sp10012290.1	57.96	55.13	52.77	21.98	43.51	44.88
gene_sp10012300.1	0	0	0	0	0	0
gene_sp10012310.1	320.37	313.42	315.03	79.79	102.78	94.67
gene_sp10012320.1	21	20.32	21.12	13.04	10.45	10.81
gene_sp10012330.1	62.74	65.77	65.02	37.72	41.84	38.44
gene_sp10012340.1	24.56	22.93	20.63	7.82	5.87	6.67
gene_sp10012350.1	27.72	28.52	25.47	24.74	27.38	26.1
gene_sp10012360.1	46.65	47.1	48.93	21.86	48.17	44.19
gene_sp10012370.1	47.55	47.9	48.09	24.22	34.04	32.27
gene_sp10012380.1	89.39	87.87	90.08	45.83	43.51	43.54
gene_sp10012390.1	71.73	70.54	71.02	38.54	20.83	22.24
gene_sp10012400.1	0	0	0	0	0	0
gene_sp10012410.1	56.5	52.18	51.04	27.89	22.45	19.86
gene_sp10012420.1	56.83	55.79	58.44	25.99	19.67	22.58
gene_sp10012430.1	21.88	24.72	17.51	8.51	2.85	5.62
gene_sp10012440.1	89.33	89.23	90.61	32.23	29.25	29.16
gene_sp10012450.1	1.12	0	0.63	8.81	5.95	7.48
gene_sp10012460.1	224.53	224.2	211.13	113.64	176.86	157.28
gene_sp10012470.1	27.89	28.85	29.43	13.66	9.78	9.38
gene_sp10012480.1	28.77	24.99	27.12	18.74	11.25	13.01
gene_sp10012490.1	34.21	34.22	33.24	20.14	26.4	25.5
gene_sp10012500.1	0.24	0.44	0.05	0	0.05	0.1
gene_sp10012510.1	240.47	227.1	239.32	70.23	69.41	69.24
gene_sp10012520.1	95.3	94.63	93.68	40.15	113.22	108.37
gene_sp10012530.1	176.42	261.59	164.89	89.6	83.68	62.43
gene_sp10012540.1	805.73	803.43	824.59	210.65	245.45	238.92
gene_sp10012560.1	31.6	30.85	29.43	13.61	16.54	20.63
gene_sp10012570.1	87.6	87.97	87.25	54.87	55.39	56.46
gene_sp10012580.1	85.03	84.05	91.9	42.76	79.1	82.25
gene_sp10012590.1	0	0.38	0	0	0	0
gene_sp10012600.1	64.4	65.36	66.02	43.49	61.95	62.95
gene_sp10012610.1	1.79	1.21	0	0	0	0
gene_sp10012620.1	29.91	32.55	32.03	16.08	13.68	12.81
gene_sp10012630.1	27.14	27.24	26.15	20.04	16.2	17.09
gene_sp10012640.1	10.45	12.51	12.17	4.26	8.28	7.45
gene_sp10012650.1	51.68	52.27	50.69	20.51	17.38	18.56
gene_sp10012660.1	0	0	0	0	0	0
gene_sp10012670.1	360.01	358.39	361.12	118.22	149.07	139.16
gene_sp10012680.1	506.48	510.4	520.79	217.73	214.62	210.09
gene_sp10012690.1	102.94	99.96	104.16	103.36	89.81	84.11
gene_sp10012700.1	36.03	33.66	11.41	8.72	10.81	16.95
gene_sp10012710.1	130.36	132.78	131.7	93.2	91.51	89.01
gene_sp10012720.1	130.07	128.11	130.53	36.97	26.53	26.15
gene_sp10012730.1	21.71	21.75	22.92	32.87	74.97	74.85
gene_sp10012740.1	180.01	173.85	176.74	87.79	82.79	84.13
gene_sp10012750.1	0	0	0	0	0	0.44
gene_sp10012760.1	18.72	19.14	17.25	6.37	7.9	8.15
gene_sp10012770.1	113.15	107.41	112.15	48.98	42.68	43.19
gene_sp10012780.1	466.33	511.48	511.17	340.74	317.82	318.75
gene_sp10012790.1	82.15	78.61	81.46	41.12	61.04	59.74
gene_sp10012800.1	55.93	60.72	62.35	25.43	42.48	40.6
gene_sp10012810.1	5.58	5.1	5.46	0.84	1.47	2
gene_sp10012820.1	187.55	186.48	190.31	55.34	62.1	62.14
gene_sp10012830.1	48.85	49.87	50.52	31.73	28.6	29.57
gene_sp10012840.1	522.9	527.93	530.41	236.61	309.61	311
gene_sp10012850.1	0.16	0.21	0.29	0.2	0.18	0.25
gene_sp10012870.1	0	0	0	0	0	0
gene_sp10012880.1	0	0	0	0	0	0
gene_sp10012890.1	30.12	25.41	26.44	12.13	13.58	15.1
gene_sp10012900.1	150.43	155.7	137.59	18.67	22.85	22.65
gene_sp10012910.1	180.95	175.26	180.49	36.71	29	27.66
gene_sp10012920.1	212.47	213.61	224.51	81.99	131.49	131.41
gene_sp10012930.1	13.32	13.51	12.47	1.82	2.21	1.73
gene_sp10012940.1	64.11	74.97	66.4	26.63	38.37	37.35
gene_sp10012950.1	0.73	0.94	1	0.15	0.24	0.22
gene_sp10012960.1	27.1	27	27.63	20.36	17.44	17.4
gene_sp10012970.1	25.26	25.48	26.68	14.01	11.12	9.54
gene_sp10012980.1	20.73	21.67	19.64	11.13	12.14	9.59
gene_sp10012990.1	57.57	60.03	59.47	97.14	75.94	73.5
gene_sp10013000.1	94.86	96.78	97.76	64.51	111.81	113.39
gene_sp10013010.1	20.07	18.52	19.01	8.16	8.25	7.81
gene_sp10013020.1	0	0	0	0	0	0
gene_sp10013030.1	1.36	1.08	1.55	0.39	0.7	0.64
gene_sp10013040.1	25.81	24.68	25.59	27.54	22.09	23.33
gene_sp10013050.1	1.24	1.43	1.72	0.11	0	0.31
gene_sp10013060.1	1.07	1.56	0.98	0.47	1.12	1
gene_sp10013070.1	2.11	1.76	1.83	6.17	13.65	13.65
gene_sp10013080.1	53.7	56.65	57.79	41.86	76.53	73.42
gene_sp10013090.1	5.15	5.37	5.89	30.42	44.58	41.89
gene_sp10013100.1	32.94	33.33	31.49	19.61	23.73	23.79
gene_sp10013110.1	144.96	142.29	148.72	31.65	21.07	19.94
gene_sp10013120.1	63.08	61.94	63.75	34.3	28.87	28.44
gene_sp10013130.1	23.39	23.66	20.98	11.32	9.83	11.63
gene_sp10013140.1	0.28	0.2	0.46	0.33	0.04	0.17
gene_sp10013150.1	51.26	48.66	47.57	24.63	32	30.7
gene_sp10013160.1	5.7	5.92	5.13	9.83	13.32	13.99
gene_sp10013170.1	9.26	8.4	9.51	3.17	3.5	2.81
gene_sp10013180.1	48.89	47.92	49.59	19.97	25.19	26.58
gene_sp10013190.1	711.4	723.44	739.19	416.97	600.41	600.92
gene_sp10013200.1	16.79	18.2	17.94	9.21	14.47	13.32
gene_sp10013210.1	25.28	25.82	24.64	11.19	17.95	17.32
gene_sp10013220.1	127.6	124.24	126.38	86.13	77.3	79.11
gene_sp10013230.1	9.83	10.02	10.45	4.38	3.81	3.96
gene_sp10013240.1	166.63	226.95	174.82	65.66	57.2	62
gene_sp10013250.1	33.88	33.32	33.6	20.96	30.04	29.17
gene_sp10013260.1	112.3	112.52	114.24	69.01	72.75	75.02
gene_sp10013270.1	46.64	42.67	47.31	18.15	15.42	14.18
gene_sp10013280.1	38.33	36.56	36.72	27.5	30.83	29.56
gene_sp10013290.1	146.98	161.66	148.61	54.34	46.18	44.75
gene_sp10013300.1	15.59	15.53	15.65	11.98	12.05	11.98
gene_sp10013310.1	134.5	138.6	142.29	58.65	52.28	51.35
gene_sp10013320.1	48.07	45.97	43	3.57	7.67	7.15
gene_sp10013330.1	61.3	58.98	59.9	10.77	5.55	5.5
gene_sp10013340.1	148.47	146.99	150.84	6.16	3.55	3.76
gene_sp10013350.1	83.91	85.35	85.87	45.83	57.25	60.81
gene_sp10013360.1	28.68	30.62	33.94	13.39	17.97	15.17
gene_sp10013370.1	59.2	61.2	60.71	45.34	38.51	39.2
gene_sp10013380.1	51.99	49.41	53.59	23.99	33.16	32.74
gene_sp10013390.1	107.82	113.89	107.98	15.74	20.64	20.51
gene_sp10013400.1	1.63	1.73	1.28	0.14	1.16	0.74
gene_sp10013410.1	154.15	158.53	159.73	38.75	48.05	44.33
gene_sp10013420.1	0	0	0	0	0	0
gene_sp10013430.1	42.74	42.09	41.47	25.32	35.4	32
gene_sp10013440.1	24.26	23.19	22.74	10.21	13.84	13.26
gene_sp10013450.1	80.13	83.03	83.39	40.22	83.58	78.07
gene_sp10013460.1	8.09	3.24	5.75	2.86	1.26	4.65
gene_sp10013470.1	8.78	8.86	8.9	35.54	32.39	33
gene_sp10013480.1	44.4	45.8	45.06	21.01	20.83	21.05
gene_sp10013490.1	18.34	16.07	17.6	15.5	14.23	17.08
gene_sp10013500.1	11.11	10.88	9.43	3.64	6.77	8.51
gene_sp10013510.1	36.81	35.9	38.16	19.19	22.56	21.84
gene_sp10013520.1	4.28	5	4.25	3.36	7.77	6.25
gene_sp10013530.1	19.18	20.52	19.6	7.05	7.13	7.13
gene_sp10013540.1	262.94	255.35	256.34	110.05	73.3	74.4
gene_sp10013550.1	181.98	193.95	193.48	62.1	61.86	51.85
gene_sp10013560.1	77.96	86.74	81.36	37.62	96.26	81.4
gene_sp10013570.1	15.94	15.38	16.15	8.33	8.78	8.33
gene_sp10013580.1	71.47	79.73	72.8	48.96	90.16	89.07
gene_sp10013590.1	43.8	45.92	46.43	63.23	34.67	46.85
gene_sp10013600.1	20.31	18.5	18.97	30.31	53.11	53.14
gene_sp10013610.1	9.3	10.29	9.46	6.68	8.31	8.96
gene_sp10013620.1	29.11	29.02	29.37	17.96	31.55	31.66
gene_sp10013630.1	49.88	51.11	50.32	25.24	42.32	42.01
gene_sp10013640.1	994.06	1035.52	1022.42	474.4	509.79	468.31
gene_sp10013650.1	394.9	379.44	408.29	240.44	342.88	321.5
gene_sp10013660.1	35.51	36.77	36.45	25.27	27.73	26.45
gene_sp10013670.1	0	0	0.31	0.68	0	0
gene_sp10013680.1	36.28	34.55	33.35	23.28	25.57	23.53
gene_sp10013690.1	188.76	185.77	188.45	75.92	66.52	65.47
gene_sp10013700.1	2.34	3.77	1.95	11.26	15.59	15.52
gene_sp10013710.1	24.66	25.25	23.24	10.25	14.28	14.64
gene_sp10013720.1	2.58	3.28	3.07	0.7	1.04	1.62
gene_sp10013730.1	8.74	8.91	8.47	5.53	8.79	8.54
gene_sp10013740.1	7.35	6.38	8.06	15.66	27.52	24.55
gene_sp10013750.1	0	0	0	0	0	0
gene_sp10013760.1	0	0	0	0.05	0.11	0
gene_sp10013770.1	5.95	5.37	5.95	1.74	2.15	2.13
gene_sp10013780.1	60.42	55.05	59.77	24.89	22.85	22.52
gene_sp10013800.1	42.72	45.44	45	24.93	35.66	34.37
gene_sp10013810.1	0	0.1	0.14	0.15	0.43	0.11
gene_sp10013820.1	38.37	39.73	38.17	25.94	46.1	48.25
gene_sp10013840.1	27.78	28.14	27.49	8.16	13.5	13.63
gene_sp10013850.1	0.19	0	2.35	0	2.08	0
gene_sp10013860.1	113.21	109.05	113.2	86.83	79.27	77.83
gene_sp10013870.1	53.47	53.57	55.09	24.59	33.37	32.53
gene_sp10013880.1	63.72	63.87	61.23	50.99	50.57	51.98
gene_sp10013890.1	97.23	87.59	90.58	38.35	59.89	60.42
gene_sp10013900.1	1.68	2.55	1.42	0	0.41	0.7
gene_sp10013910.1	5.31	5.57	5.28	3.11	3.74	3.73
gene_sp10013920.1	1.77	1.7	2.12	1.35	1.53	1.8
gene_sp10013930.1	0.27	0.48	0.59	0	0	0.12
gene_sp10013940.1	1.37	1.2	1.35	3.87	5.52	8.94
gene_sp10013950.1	3.79	2.97	3.19	0.77	0.44	0.69
gene_sp10013960.1	0.78	0.93	0.66	0.51	0.4	0.45
gene_sp10013970.1	4.03	3.65	4.11	1.92	1.66	1.4
gene_sp10013980.1	10.38	9.52	10.77	1.44	2.69	2.52
gene_sp10013990.1	3.07	2.83	3.06	2.45	3.28	2.16
gene_sp10014000.1	6.81	7.15	7.11	12.46	14.8	13.67
gene_sp10014010.1	3.02	2.48	3.2	4.01	1.88	2.46
gene_sp10014020.1	0.56	0.87	0.7	2	1.51	2.75
gene_sp10014030.1	8.62	9.1	11.02	6.28	4.07	4.64
gene_sp10014040.1	3.53	3.39	4.68	0.15	0.45	0.14
gene_sp10014050.1	2.14	2.06	1.57	0.68	0.82	0.9
gene_sp10014060.1	4.19	4.49	5.3	0.65	0.59	0.88
gene_sp10014070.1	4.85	4.2	4.43	4.06	4.18	5.72
gene_sp10014080.1	26.76	27.35	27.98	15.84	19.45	19.03
gene_sp10014090.1	26.56	25.64	26.33	2.7	1.68	1.73
gene_sp10014100.1	0.39	0.45	0.44	0.25	0.26	0.46
gene_sp10014110.1	1.35	1.86	1.27	0.41	0.14	0.15
gene_sp10014130.1	0	0	0	0	0	0.01
gene_sp10014140.1	17.56	18.37	19.33	9.53	10.52	10.71
gene_sp10014150.1	0.19	0.14	0.09	0	0	0
gene_sp10014160.1	407.27	406.24	403.3	26.7	35.4	37.59
gene_sp10014170.1	1.43	1.48	0.95	0.99	1.56	1.38
gene_sp10014180.1	1.6	1.76	1.86	0.64	0.83	1.84
gene_sp10014190.1	23.52	22.34	25.8	10.82	11.09	11.69
gene_sp10014200.1	7.18	9.83	9.72	7.47	7.38	8.33
gene_sp10014210.1	1.81	3.06	2.89	0.9	1.36	2.93
gene_sp10014220.1	1.53	1.48	1.8	2.36	2.67	2.93
gene_sp10014230.1	116.52	111.29	114.95	12.98	10.87	10.18
gene_sp10014240.1	729	718.94	785.29	154.43	209.74	233.22
gene_sp10014250.1	32.58	36.19	35.08	24.65	26.36	24.17
gene_sp10014260.1	11.07	11.57	11.71	8.39	6.66	6.63
gene_sp10014270.1	47.37	47.88	49.39	25.2	26.24	25.44
gene_sp10014280.1	37.17	36.13	38.09	23.47	26.47	24.77
gene_sp10014290.1	18.54	17.98	18.81	16.87	14.9	13.47
gene_sp10014300.1	46.75	48.11	46.73	29.54	32.83	34.54
gene_sp10014310.1	4.21	5.83	5.18	19.89	42.47	38.8
gene_sp10014320.1	136.76	132.6	128.23	289.05	465.87	469.69
gene_sp10014330.1	41.48	42.02	45.33	19.26	21.09	22.37
gene_sp10014340.1	60.82	59.91	62.85	40.36	44.85	45.76
gene_sp10014350.1	86.75	91.23	89.48	34	55.35	50.59
gene_sp10014360.1	49.51	49.19	48.98	16.34	27.79	30.47
gene_sp10014370.1	380.93	372.34	365.22	211.09	256.83	244.91
gene_sp10014380.1	60.7	61.02	70.45	18.58	26.02	27.42
gene_sp10014390.1	30.8	31.92	31.78	19.74	25.69	25.35
gene_sp10014400.1	0	8.6	7.64	2.96	10.38	1.87
gene_sp10014410.1	28.41	29.17	29.09	17.87	24.81	25.52
gene_sp10014420.1	20.05	18.79	22.02	6.15	3.21	3.47
gene_sp10014430.1	58.63	57.02	58.96	34.47	35.44	35.46
gene_sp10014440.1	56.33	56.83	51.62	18.08	30.2	36.09
gene_sp10014450.1	21.54	22.03	21.22	12.15	9.12	7.74
gene_sp10014460.1	16.62	19.71	13.82	16.43	8.69	10.3
gene_sp10014470.1	61.95	62.9	62.42	15.16	20.91	21
gene_sp10014480.1	0.97	0.74	3.87	0	0	0
gene_sp10014490.1	256.78	257.1	257.7	144.09	156.37	161.06
gene_sp10014500.1	35.09	34.94	37.51	13.6	15.75	16.25
gene_sp10014510.1	73.73	74.31	74.47	46.16	42.27	41.68
gene_sp10014520.1	83.6	84.61	87.41	40.99	48.12	49.18
gene_sp10014530.1	15.86	16.81	16.84	7.8	8.6	8.99
gene_sp10014540.1	265.93	279.32	286.99	140.24	218.38	218.68
gene_sp10014550.1	50.71	49.25	51.33	40.91	43.43	44.7
gene_sp10014560.1	0	0	0	0	0	0
gene_sp10014570.1	17.42	15.9	15.64	10.72	10.27	9.6
gene_sp10014580.1	6.71	6.55	7.26	4.05	4.77	3.91
gene_sp10014590.1	53.41	52.76	54.03	33.83	43.41	43.4
gene_sp10014600.1	42.25	41.93	43.02	20.51	25.31	23.95
gene_sp10014610.1	37.02	38.39	40.55	14.63	21.73	17.48
gene_sp10014620.1	115.21	116.7	111.98	35.21	52.83	47.78
gene_sp10014630.1	7.89	8.18	8.85	6.24	7.95	8.03
gene_sp10014640.1	2.56	1.8	2.06	6.08	23.56	19.83
gene_sp10014650.1	64.23	72.18	82.69	29.27	26.78	29.04
gene_sp10014660.1	42.19	43.87	43.06	24.23	38.09	38.08
gene_sp10014670.1	0.26	0.24	0.11	0.11	0.09	0.21
gene_sp10014680.1	23.97	23.64	23.32	17.08	17.82	18.64
gene_sp10014690.1	106.42	103.73	105.57	37.66	44.95	45.54
gene_sp10014700.1	116.32	113.78	112.19	1.69	2.39	3.79
gene_sp10014710.1	13.76	12.89	13.07	8.21	7.2	7.16
gene_sp10014720.1	33.23	33.18	33.29	18.2	23.82	25.61
gene_sp10014730.1	5.28	7.7	6.42	0.18	3.48	0.2
gene_sp10014740.1	30.02	30.45	30.48	18.82	23.79	23.18
gene_sp10014750.1	9.08	8.27	8.84	5.78	7.45	7.95
gene_sp10014760.1	51.08	50.43	51.87	21.57	21.4	21.28
gene_sp10014770.1	36.63	31.56	25.65	14.04	25.45	18.84
gene_sp10014780.1	38.48	38.23	38.03	41.57	46.5	45.85
gene_sp10014790.1	0	0.01	0	0.82	1.19	1.26
gene_sp10014800.1	154.4	155.51	162.06	69.78	75.63	72.73
gene_sp10014810.1	181.89	170	164.37	49.46	97.77	100.54
gene_sp10014820.1	50.36	54.62	52.64	28.2	23.06	23.34
gene_sp10014830.1	57.92	57.81	60.93	35.02	42.56	37.22
gene_sp10014840.1	0.05	0.08	0.05	2.51	2.13	3.49
gene_sp10014850.1	0.29	0.13	0.14	0.73	1.57	1.71
gene_sp10014860.1	99.81	97.17	99.63	57.81	70.25	69.09
gene_sp10014870.1	104.19	102.84	99.27	60.13	65.35	63.64
gene_sp10014880.1	28.34	27.79	29.89	9.21	10.3	9.57
gene_sp10014890.1	17.92	18.61	17.5	10.26	9.48	9.63
gene_sp10014900.1	0	0.45	0	0	0.15	0
gene_sp10014910.1	16.93	18.08	15.97	13.94	16.12	17.15
gene_sp10014920.1	11.52	9.09	13.19	10.6	9.97	7.99
gene_sp10014930.1	31.36	30.5	30.15	11.69	20.55	20.49
gene_sp10014940.1	48.54	49.42	50.42	15.7	12.91	13.36
gene_sp10014950.1	34.19	37.85	37.35	16.23	20.4	19.59
gene_sp10014960.1	25.27	24.37	26.38	17.92	20.43	21.22
gene_sp10014970.1	76.3	78.46	79.54	47.03	49.5	53.4
gene_sp10014980.1	214.6	212.52	224.67	179.13	184.76	177.77
gene_sp10014990.1	50.83	48.7	50.74	24.73	40.58	36.81
gene_sp10015000.1	90.55	94.66	90.65	41.99	35.21	37.68
gene_sp10015010.1	212.75	215.07	206.77	61.28	50.03	51.59
gene_sp10015020.1	57.14	56	57.73	33.94	32.97	31.59
gene_sp10015030.1	260.3	272.64	278.03	139.46	152.59	161.11
gene_sp10015040.1	38.74	36.99	38.12	25.65	31.66	28.62
gene_sp10015050.1	63.61	64.1	65.25	33.83	22.41	22.92
gene_sp10015060.1	153.68	159.25	154.03	65.81	117.28	101.81
gene_sp10015070.1	37.73	36.46	43.44	31.71	18.26	26.1
gene_sp10015080.1	99.23	99.96	98.87	55.36	53.33	52.95
gene_sp10015090.1	3.05	1.54	6.3	0	0	0
gene_sp10015100.1	74.48	72.46	76.44	30.36	18.03	18.13
gene_sp10015110.1	0.62	0.65	0.33	0	0.13	0.28
gene_sp10015120.1	32.3	36.76	32.61	12.89	18.18	14.01
gene_sp10015130.1	8.41	9.16	7.86	0.99	0.76	0.79
gene_sp10015140.1	1.75	1.67	1.7	0.1	0	0
gene_sp10015150.1	15.56	13.63	14.14	10.49	9.57	8.84
gene_sp10015160.1	0.17	0.63	0.19	0.66	0.05	0.05
gene_sp10015170.1	171.83	174.14	182.26	115.78	116.84	111.58
gene_sp10015180.1	181.82	179.62	178.97	95.92	95.46	93.49
gene_sp10015190.1	128.49	125.04	126.71	55.18	61.3	61.98
gene_sp10015200.1	26.43	25.37	25.06	6.23	5.93	5.7
gene_sp10015210.1	0	0	0	0	0	0
gene_sp10015220.1	19.5	19.49	18.38	8.87	7.9	7.72
gene_sp10015230.1	31.53	29.46	30.31	21.34	15.65	17.1
gene_sp10015240.1	30.56	33.39	33.16	18.32	17.97	16.08
gene_sp10015250.1	66.69	67.24	68.35	33.4	27.71	25.24
gene_sp10015260.1	77.17	76.41	79.22	36.58	28.12	26.88
gene_sp10015270.1	39.08	38.11	39.26	21.53	16.63	16.64
gene_sp10015280.1	68.38	70.45	73.76	31.48	50.46	50.12
gene_sp10015290.1	2.95	2.88	3.34	1.52	3.88	2.09
gene_sp10015300.1	43.14	41	41.97	24.61	27.18	24.25
gene_sp10015310.1	146.32	146.07	141.05	80.34	80.83	85.54
gene_sp10015320.1	92.4	99.7	93.56	35.16	52.53	51.48
gene_sp10015330.1	0	0	0	0	0	0
gene_sp10015340.1	35.49	28.86	39.8	14.35	16.21	12.82
gene_sp10015350.1	84.64	82.81	83.64	23.19	19.75	18.47
gene_sp10015360.1	190.31	187.61	184.72	119.83	115.98	117.61
gene_sp10015370.1	84.77	92.28	92.26	25.42	17.73	20.31
gene_sp10015380.1	31.62	35.61	34.09	16.65	17.96	14.64
gene_sp10015390.1	97.28	101.81	106.39	2.76	2.46	1.21
gene_sp10015400.1	36.34	34.67	33.72	15.51	10.4	9.58
gene_sp10015410.1	0	0	0	0.97	0	0.41
gene_sp10015420.1	169.43	157.68	178.6	119.7	120.77	113.97
gene_sp10015430.1	55.87	57.24	56.23	29.36	30.06	29.06
gene_sp10015440.1	160.88	161.92	168.42	54.36	40.76	40.46
gene_sp10015450.1	8.36	8.36	8.6	4.5	3.7	4.16
gene_sp10015460.1	2.41	0.88	2.49	0.3	0.47	0.49
gene_sp10015470.1	1	1.09	1.42	0.42	0.89	0.9
gene_sp10015480.1	1.66	0	0	0	0	0
gene_sp10015490.1	2.72	1.61	2.04	0.06	0.2	0.41
gene_sp10015500.1	1.74	1.34	1.55	0.1	0.33	0.15
gene_sp10015510.1	221.04	223.69	230.23	55.05	79.22	77.81
gene_sp10015530.1	33.86	33.29	34.73	19.78	13.19	16.11
gene_sp10015540.1	59.75	55.68	56.93	30.76	23.52	22.84
gene_sp10015550.1	80.66	75.82	76.57	49.66	53.48	53.21
gene_sp10015560.1	205.38	203.23	203.85	86.12	154.85	154.88
gene_sp10015570.1	36.31	34.87	34.9	20.61	16.19	20.43
gene_sp10015580.1	24.21	23.59	25.64	10.22	8.8	8.34
gene_sp10015590.1	155.44	155.36	157.59	83.11	71.05	67.35
gene_sp10015600.1	12.82	10.85	11.41	23.54	20.25	18.86
gene_sp10015610.1	37.04	45.17	42.2	17.62	14.88	16.13
gene_sp10015620.1	9.21	8.33	8.99	1.33	1.3	2.38
gene_sp10015630.1	197.67	191.11	191.14	137.84	166.45	167.34
gene_sp10015640.1	82.2	80.96	85.93	32.73	22.85	21.52
gene_sp10015650.1	50.52	48.92	47.31	20.66	25.48	27.79
gene_sp10015660.1	75.37	86.81	87.06	29.91	37.83	31.79
gene_sp10015670.1	417.27	426.89	419.73	186.15	246.76	249.91
gene_sp10015680.1	261.14	247.79	261.66	110.84	139.28	135.3
gene_sp10015690.1	1161.47	1177.2	1150.93	142.13	163.18	165.25
gene_sp10015700.1	609.95	630.08	635.43	236.18	414.35	411.86
gene_sp10015710.1	30.38	32.32	32.69	17.38	17.84	19.49
gene_sp10015720.1	6.13	6.4	6.29	3.36	3.85	4.12
gene_sp10015730.1	286.57	289.78	285.41	101.32	130.4	156.63
gene_sp10015740.1	35.23	33.29	33.34	16.96	15.48	14.29
gene_sp10015750.1	23.24	24.09	23.1	13.26	9.06	9.9
gene_sp10015760.1	0	0	0	0	0	0
gene_sp10015770.1	42.62	42.16	41.06	24.66	23.3	22.07
gene_sp10015780.1	0	0	0	0	0	0.38
gene_sp10015790.1	591.55	659.05	661.85	255.64	618.83	653.63
gene_sp10015800.1	37.77	40.88	43.16	14.88	27.88	31.66
gene_sp10015810.1	20.07	20.17	18.82	11.46	18.27	20.12
gene_sp10015820.1	6.68	6.9	7.04	2.09	1.98	1.41
gene_sp10015830.1	27.72	24.54	26.58	12.67	18.51	19.76
gene_sp10015840.1	98.68	97.15	97.33	52.54	41.43	39.48
gene_sp10015850.1	47.49	46.15	46.58	26.16	25.49	27.92
gene_sp10015860.1	56.21	55.4	57.52	28.17	28.96	26.6
gene_sp10015870.1	406.83	395.09	395.34	19.72	17.15	18.11
gene_sp10015880.1	67.76	64.69	69.91	29.02	35.25	30.97
gene_sp10015890.1	93.11	89.43	92.75	47.52	49.33	48.03
gene_sp10015900.1	0	0	0	0	0	0
gene_sp10015910.1	43.66	41.54	40.59	16.77	19.92	18.63
gene_sp10015920.1	80.58	86.51	80.76	31.83	24.95	26.15
gene_sp10015930.1	181.51	184.16	185.82	43.08	33.41	34.46
gene_sp10015940.1	76.63	75.97	80.15	17.74	15.21	15.57
gene_sp10015950.1	131.72	131.22	133.21	52.13	55.05	53.89
gene_sp10015960.1	470	491.54	483.1	164.92	178.49	180.28
gene_sp10015970.1	58.64	54.64	57.9	32.97	23.03	21.24
gene_sp10015980.1	130.7	124.21	127.47	148.94	216.47	209.88
gene_sp10015990.1	100.57	101.49	104.05	74.25	104.07	109.52
gene_sp10016000.1	97.48	95.34	95.05	59.88	72.97	71.32
gene_sp10016010.1	3421.23	3358.85	3361.86	1084.07	1525.47	1490.8
gene_sp10016020.1	61.5	63.11	61.89	46.5	47.11	46.32
gene_sp10016030.1	55.98	64.68	64.99	15.02	23.52	22.49
gene_sp10016040.1	81.99	84.81	87.64	49.47	43.68	43.33
gene_sp10016050.1	53.48	56.89	55.73	28	30.18	26.98
gene_sp10016060.1	14.22	11.42	13.77	26.44	6.46	5.48
gene_sp10016070.1	6.63	7.09	8.65	30.47	22.15	26.87
gene_sp10016080.1	30.01	29.63	30.21	23.17	21.95	22.27
gene_sp10016090.1	11.25	10.35	10.72	3.02	3.21	3.32
gene_sp10016100.1	21.03	19.84	21.59	9.87	8.36	7.22
gene_sp10016110.1	107.67	104.18	104.99	29.25	41.34	41.56
gene_sp10016120.1	46.48	41.14	45.63	19.8	36.52	29.29
gene_sp10016130.1	103.77	93.65	76.04	84.45	69.93	52.91
gene_sp10016140.1	1557.17	1534.64	1559.96	886.58	989.07	1008.66
gene_sp10016150.1	41.53	42.76	43.2	5.26	6.83	5.24
gene_sp10016160.1	5	5.04	6.11	12.36	20.32	19.15
gene_sp10016170.1	33.34	33.08	32.83	16.96	16.26	16.38
gene_sp10016180.1	8.33	8.44	8.98	26.64	25.33	22.89
gene_sp10016190.1	0.1	0	0	0.72	1.83	1.13
gene_sp10016200.1	30.16	31.89	31.39	19.91	13.44	13.47
gene_sp10016220.1	26.44	26.89	28.47	13.22	14.67	13.83
gene_sp10016240.1	31	31.22	27.66	30.12	17.61	16.79
gene_sp10016250.1	33.69	34.82	33.74	19.57	34.2	32.62
gene_sp10016260.1	33.57	33.97	33.66	27.28	43.18	44.09
gene_sp10016270.1	27.77	30.16	28.73	25.23	32.36	32.48
gene_sp10016280.1	21.44	22.72	21.86	8.06	8.21	7.82
gene_sp10016290.1	4.52	5.37	5.84	3.48	1.79	1.34
gene_sp10016300.1	2.77	2.82	3	0.99	1.01	0.47
gene_sp10016310.1	48.59	50.39	48.48	20.75	31.64	30.28
gene_sp10016320.1	12.26	13.21	12.6	7.81	10.55	10.07
gene_sp10016330.1	6.05	5.79	6.04	3.3	6.46	4.64
gene_sp10016340.1	39.33	38.68	39.73	18.96	22.92	21.34
gene_sp10016350.1	8.03	6.82	5.26	8.16	5.51	6.42
gene_sp10016360.1	0	0	0.1	0	0	0
gene_sp10016370.1	28.06	28.59	28.12	17	18.49	18.26
gene_sp10016380.1	441.72	431.89	413.34	158.13	318.63	320.84
gene_sp10016390.1	19.89	18.77	19.54	10.75	8.01	8.39
gene_sp10016400.1	89.54	82.05	86.37	29.54	40.83	30.3
gene_sp10016410.1	16.78	19.07	18.4	9.79	12.7	11.79
gene_sp10016420.1	41.07	38.11	39.39	23.24	20.58	20.93
gene_sp10016430.1	293.75	287.95	290.72	151.23	136.87	136.05
gene_sp10016440.1	0	0	0	0	0	0
gene_sp10016450.1	96.67	92.28	96.86	43.65	29.9	31.79
gene_sp10016460.1	222.86	229.18	236.65	78.91	130.84	128.31
gene_sp10016470.1	280.83	276.98	296.66	113.15	152.55	131.81
gene_sp10016480.1	33.38	30.96	32.94	21.13	20.15	18.96
gene_sp10016490.1	58.93	57.33	53.95	22.51	27.16	25.52
gene_sp10016500.1	141.61	132.25	143.92	74.38	119.96	106.36
gene_sp10016510.1	12.63	12.02	12.63	7.33	8.04	9.55
gene_sp10016520.1	12.95	12.5	12.99	5.64	5.58	5.38
gene_sp10016530.1	0	0	0	0	0	0
gene_sp10016540.1	19.32	20.49	18.66	57.42	74.19	72.72
gene_sp10016550.1	32.68	34.61	38.34	13.72	17.37	18.98
gene_sp10016560.1	15.2	14.57	14.24	17.1	22.93	22.15
gene_sp10016570.1	0	0	0	0	0	0
gene_sp10016580.1	8.65	9.83	9.16	37.34	50.8	51.76
gene_sp10016590.1	6.11	16.69	13.42	3.56	4.3	3.33
gene_sp10016600.1	87.75	87.58	83.04	25.53	20.02	19.87
gene_sp10016610.1	19.55	18.72	21.53	10.52	16.01	17.99
gene_sp10016620.1	33.46	32.24	32.06	12.86	14.49	13.45
gene_sp10016630.1	49.97	47.74	45.93	25.17	37.56	37.65
gene_sp10016640.1	26.78	26.36	27.23	14.59	12.29	11.82
gene_sp10016650.1	338.33	345.13	341.85	106.76	169.48	166.03
gene_sp10016660.1	48.92	50.18	52.41	24.15	39.35	36.56
gene_sp10016670.1	85.42	84.48	84.03	61.93	108.42	101.03
gene_sp10016680.1	10.08	8.26	9.03	3.99	5.63	5.95
gene_sp10016690.1	146.56	146.29	142.34	65.62	73.04	63.55
gene_sp10016700.1	20.47	20.48	20	9.04	10	10.87
gene_sp10016710.1	0	0.58	0	0	0	0
gene_sp10016720.1	68.01	77.5	95.51	14.67	30.1	23.22
gene_sp10016730.1	0	0	0	0	0	0
gene_sp10016740.1	0.06	0.16	0.05	0	0	0
gene_sp10016750.1	3.26	3.57	3.82	0.65	0.84	0.69
gene_sp10016760.1	77.72	82.41	81.55	78.46	81.21	80.97
gene_sp10016770.1	99.99	97.66	100.25	38.83	37.55	38.27
gene_sp10016780.1	90.5	86.43	84.7	29.79	21.04	20.05
gene_sp10016790.1	235.88	227.43	235.42	38.91	29.24	30.06
gene_sp10016800.1	58.24	59.48	55.79	36.29	37.86	39.24
gene_sp10016810.1	312.44	303.58	329.86	159.5	159.96	151.91
gene_sp10016820.1	46.07	46.91	48.07	16.16	16.21	15.28
gene_sp10016830.1	24.72	25.46	26.25	12.72	11.86	9.51
gene_sp10016840.1	267.98	268.31	274.05	130.91	259.96	263.59
gene_sp10016850.1	91.48	88.27	88.31	25.37	18.1	16.37
gene_sp10016860.1	136.06	150.62	149.7	69.87	57.56	52.06
gene_sp10016870.1	36.23	36.24	37.98	27.41	35.82	34.91
gene_sp10016880.1	46.78	47.5	48.78	25.48	32.01	31.83
gene_sp10016890.1	29.84	28.82	28.02	10.23	14.04	16.24
gene_sp10016900.1	110.19	109.76	113.43	58.48	68.57	64.51
gene_sp10016910.1	18.24	18.14	13.37	1.15	0.81	0.53
gene_sp10016920.1	41.15	41.54	40.87	19.43	31.99	29.29
gene_sp10016930.1	89.66	81.37	82.25	28.76	32.95	30.38
gene_sp10016940.1	73.42	65.93	70.33	14.87	18.18	22.19
gene_sp10016950.1	20.54	22.47	23.06	32.3	22.58	24.71
gene_sp10016960.1	22.39	21.56	20.43	12.56	12.36	11.49
gene_sp10016970.1	224.98	234.62	236.28	106.74	131.83	135.22
gene_sp10016980.1	144.34	151.93	154.86	54.36	65.29	69.47
gene_sp10016990.1	52.3	51.59	54.93	21.17	20.08	17.02
gene_sp10017000.1	54.58	56.24	55.08	27.04	23.68	26.04
gene_sp10017010.1	127.44	130.02	119.14	93.42	114.69	101.08
gene_sp10017020.1	61.55	63.13	64.89	39.62	43.3	45.83
gene_sp10017030.1	49.62	50.46	49.48	32.78	37.05	36.16
gene_sp10017040.1	86.97	90.14	94.71	181.63	253.18	247.84
gene_sp10017050.1	0.26	0	0.5	0.15	0.17	0
gene_sp10017060.1	23.15	22.01	22.34	11.45	23.86	23.8
gene_sp10017070.1	206.55	211.15	213.47	95.69	189.38	193.18
gene_sp10017080.1	31.03	33.08	32.78	25.37	25.32	26.9
gene_sp10017090.1	109.95	114.54	120.83	52.09	106.67	101.75
gene_sp10017100.1	209.72	206.04	202.84	206.07	143.75	150.59
gene_sp10017110.1	98.84	99.75	96.42	28.57	24.46	26.22
gene_sp10017120.1	0	0	0	0	0	0
gene_sp10017130.1	462.94	456.52	448.97	93.56	102.84	99.88
gene_sp10017140.1	91.79	91.62	91.61	31.04	27.29	28.72
gene_sp10017150.1	26.85	26.17	26.61	14.27	15.67	16.58
gene_sp10017160.1	58.79	52.06	54.93	45.37	57.86	59.46
gene_sp10017170.1	70.12	73.98	72.81	17.32	18.7	16.05
gene_sp10017180.1	0	0	0	0	0	0
gene_sp10017190.1	7.76	7.68	7.58	3.8	4.27	4.5
gene_sp10017200.1	0	0	0	0.17	0	0
gene_sp10017210.1	62.85	61.89	61.85	26.48	34.12	34.89
gene_sp10017220.1	0	0.02	0	0	0	0
gene_sp10017230.1	19.49	20.83	21.41	10.5	0.21	0.79
gene_sp10017240.1	4.76	4.82	3.62	0.71	7.68	7.04
gene_sp10017250.1	7.9	6.66	8.14	3.28	3.64	4.47
gene_sp10017260.1	104.3	100.41	103.79	2.12	2.07	2.53
gene_sp10017270.1	0	0	0	0	0	0
gene_sp10017280.1	259.74	282.49	281.17	91.74	122.98	141.34
gene_sp10017290.1	13.16	13.52	13.93	6.68	4.42	5.76
gene_sp10017300.1	57.16	59.33	61.4	44.42	40.64	43.01
gene_sp10017310.1	0.32	0.14	0.45	0.2	0.47	0.54
gene_sp10017320.1	26.73	26.67	24.71	6.01	4.47	3.11
gene_sp10017340.1	0	0.64	0	0	0	0
gene_sp10017350.1	441.57	453.18	421.4	188.35	194.7	183.3
gene_sp10017360.1	0	0	0	0	0	0
gene_sp10017370.1	3.67	3.97	3.56	0.3	0.78	0.7
gene_sp10017380.1	73.32	67.77	69.92	41.83	33.83	31.33
gene_sp10017390.1	45.5	43.06	48.92	26.35	25.06	25.26
gene_sp10017400.1	24.17	23.93	23.82	4.51	4.51	2.75
gene_sp10017410.1	0	0	0	0	0	0
gene_sp10017420.1	79.03	77.95	82.21	30.96	33.05	30.45
gene_sp10017430.1	45.42	43.03	45.29	26.55	22.48	23.25
gene_sp10017440.1	15.53	14.89	14.63	38.98	42.62	43.83
gene_sp10017450.1	103.52	106.67	106.52	41.51	29.72	31.52
gene_sp10017460.1	14.52	21.95	15.14	9.41	37.31	35.3
gene_sp10017470.1	86.14	88.45	83.73	46.85	57.9	55.09
gene_sp10017480.1	100.28	102.83	102.77	207.14	322.65	318.43
gene_sp10017490.1	24.39	24.1	24.74	20.78	28.86	25.5
gene_sp10017500.1	107.39	108.88	101.51	105.84	111.57	110.68
gene_sp10017510.1	53.51	57.74	53.54	182.76	307.83	312.05
gene_sp10017520.1	93.13	85.33	85.41	77.12	50.87	46.62
gene_sp10017530.1	1.55	2.44	1.81	0.27	0.26	0.41
gene_sp10017540.1	7.53	7.99	6.94	14.81	10.75	11.53
gene_sp10017550.1	19.37	14.22	12.46	24.5	27.39	22.26
gene_sp10017560.1	34.41	33.29	32.22	16.17	10.36	13.92
gene_sp10017570.1	59.15	56.74	60.55	33.15	28.26	30.67
gene_sp10017580.1	0	0	0	0	0	0
gene_sp10017590.1	26.34	24.21	25.83	7.9	11.37	9.12
gene_sp10017600.1	174.83	176.02	167.91	41.21	45.63	36.51
gene_sp10017610.1	88.23	90.61	94.79	22.11	15.83	12.83
gene_sp10017620.1	23.96	25.6	24.32	13.91	10.39	14.45
gene_sp10017630.1	16.26	16.15	16.44	5.1	4.2	4.27
gene_sp10017640.1	102.78	100.45	107.72	37.25	29.78	27.59
gene_sp10017650.1	2.9	3.88	5.26	1.59	8.12	7.06
gene_sp10017660.1	70.81	67.9	68.39	31.75	30.09	31.72
gene_sp10017670.1	141.68	136.73	140.6	52.19	55.38	54.94
gene_sp10017680.1	6.06	8.18	5.75	1.62	2.55	1.73
gene_sp10017690.1	10.86	10.89	9.85	2.88	2.44	2.33
gene_sp10017700.1	102.42	104.04	103.33	48.5	35.56	35.31
gene_sp10017710.1	186.68	150.57	162.98	74	85	51.44
gene_sp10017720.1	89.72	84.47	85.51	29.41	24.42	28.86
gene_sp10017730.1	78.8	82.7	88.99	11.22	14.99	17.44
gene_sp10017740.1	239.87	249.5	255.24	106.9	236.61	221.87
gene_sp10017750.1	0	0	0	0	0	0
gene_sp10017760.1	8.61	13.4	5.22	8.67	14.84	12.63
gene_sp10017770.1	1024.12	1045.11	1041.96	545.92	460.84	460
gene_sp10017780.1	51.52	56.67	57.21	10.6	11.82	9.11
gene_sp10017790.1	74.25	74.64	75.38	171.25	163.48	158.02
gene_sp10017800.1	70.61	74.85	65.8	49.75	47.2	48.75
gene_sp10017810.1	1.54	1.39	0.84	0.41	1.46	1.71
gene_sp10017820.1	56.75	56.55	56.72	44.88	44.01	44.67
gene_sp10017830.1	149.58	146.8	149	93.22	113.85	121.78
gene_sp10017840.1	25.39	27.75	24.92	10.19	12.81	17.08
gene_sp10017850.1	0	0.83	0	0	0	0
gene_sp10017860.1	54.94	55.85	55.22	38.33	47.37	45.47
gene_sp10017870.1	115.57	120.68	115.82	77.05	101.53	97.18
gene_sp10017880.1	0	0	0	0	0	0
gene_sp10017890.1	65.51	70.2	67.61	41.98	32	31.8
gene_sp10017900.1	302.72	299.13	312.04	118.06	95.06	91.46
gene_sp10017910.1	46.52	46.99	49.42	22.56	20.66	19.51
gene_sp10017920.1	171.56	173.58	171.09	59.68	71.07	79.83
gene_sp10017930.1	1.56	1.23	0.94	0.87	1.03	0.88
gene_sp10017940.1	6.14	4.18	3.09	1.55	3.36	18.02
gene_sp10017950.1	10.35	12.95	12.01	4.51	8.26	6.32
gene_sp10017960.1	43.85	43.31	45.52	74.29	103.12	102.16
gene_sp10017970.1	84.9	85.59	81.7	43.99	40.2	42.28
gene_sp10017980.1	56.35	59.37	63.16	24.37	35.99	39.9
gene_sp10017990.1	51.21	52.13	49.27	38.81	34.25	35.77
gene_sp10018000.1	531.18	456.27	746.51	401.07	262.48	218.53
gene_sp10018010.1	0	0	0	0	0	0
gene_sp10018020.1	34.07	32.16	30.89	15.66	15.2	15.99
gene_sp10018030.1	33.35	25.06	25.02	11.81	10.8	10.64
gene_sp10018040.1	0.08	0.12	0.07	0	0	0.22
gene_sp10018050.1	36.54	36.01	36.03	14.22	16.88	17
gene_sp10018060.1	0.28	0.13	0	0	0	0
gene_sp10018070.1	38.21	40.51	37.91	17.83	17.19	18.14
gene_sp10018080.1	11.68	12.32	12.32	5.31	8.58	8.8
gene_sp10018090.1	108.6	109.02	107.32	29.88	21.87	24.46
gene_sp10018100.1	0	0	0	0	0	0
gene_sp10018110.1	29.9	31.15	32.11	14.52	28.85	29.34
gene_sp10018120.1	64.91	62.7	63.55	20.86	24.4	23.86
gene_sp10018130.1	63.33	65.75	65.68	30.28	59.09	57.42
gene_sp10018140.1	30.7	27.26	34.67	17.83	19.68	18.73
gene_sp10018150.1	39.13	37.93	39.21	11.03	13.12	13.37
gene_sp10018160.1	3.62	3.38	3.3	12.58	28.85	30.32
gene_sp10018170.1	362.43	347.34	357.81	268.88	304.88	296.38
gene_sp10018180.1	8.93	9.53	9.61	6.42	3.77	4.23
gene_sp10018190.1	2498.65	2449.65	2676.44	704.33	875.94	722.2
gene_sp10018200.1	0	0.56	0	2.98	0	0
gene_sp10018210.1	81.5	82.38	76.24	43.93	128.62	106.69
gene_sp10018220.1	376.89	374.56	372.1	212.07	202.23	195.77
gene_sp10018230.1	71.65	78.53	79.31	37.13	29.62	30.4
gene_sp10018240.1	0	0	0.11	0.04	0	0
gene_sp10018250.1	54.79	55.15	57.51	26.02	30.37	31.47
gene_sp10018260.1	169.97	173.21	167.61	32.14	27.2	30.68
gene_sp10018270.1	71.26	68.1	69.09	37.02	41.12	41.87
gene_sp10018280.1	92.3	88.79	91.62	38.01	31.08	32.92
gene_sp10018290.1	7.65	6.03	7.98	10.63	6.21	7.19
gene_sp10018310.1	82.25	81.18	81	37.41	58.44	56.08
gene_sp10018320.1	78.16	73.7	78.5	34.52	38.33	37.2
gene_sp10018330.1	32.95	31.18	31.75	29.77	23.43	22.98
gene_sp10018340.1	5.29	5.47	6.3	0.34	1.78	1.1
gene_sp10018350.1	61.51	61.7	61.95	34.39	37.13	36.49
gene_sp10018360.1	16.89	16.98	16.36	5.73	6.84	3.24
gene_sp10018370.1	58.21	43.32	46.48	11.27	10.42	13.85
gene_sp10018380.1	0	0	0	1.09	0	0
gene_sp10018390.1	71.18	70.08	71.41	26.45	21.25	21.17
gene_sp10018400.1	61.61	52.57	52.33	25.88	29.61	25.32
gene_sp10018410.1	59.5	55.56	60.7	49.34	37.48	33.37
gene_sp10018420.1	4.5	5.95	5.42	0	0.22	1.4
gene_sp10018430.1	1.47	1.64	1.96	2.26	5.21	3.37
gene_sp10018440.1	0.26	0	0	0.03	0	0
gene_sp10018460.1	0	0	0	0	0	0
gene_sp10018470.1	0	0	0	0	0	0
gene_sp10018480.1	918.72	877.98	883.88	550.76	486.73	479.21
gene_sp10018490.1	14.16	14.43	14.94	11.39	12.35	13.46
gene_sp10018500.1	57.44	61.79	62.62	29.19	45.87	43.19
gene_sp10018510.1	201.88	195.58	208.3	73.19	69.09	74.02
gene_sp10018520.1	25.38	28.85	26.65	15.2	16.62	18.15
gene_sp10018530.1	15.76	17.3	14.8	3.84	4.29	3.08
gene_sp10018540.1	220.95	232.25	216.59	93.32	142.25	133.85
gene_sp10018550.1	33.27	33.1	32.21	8.03	5.3	5.93
gene_sp10018560.1	107.75	108.46	107.58	324.93	250.5	241.59
gene_sp10018570.1	280.07	286.28	292.23	206.9	385.28	374.25
gene_sp10018580.1	24.38	23.94	26.33	7.47	9.6	10.23
gene_sp10018590.1	18.48	16.59	18.43	12	13.64	12.55
gene_sp10018600.1	3.04	3.67	4.57	1.97	2.08	0.66
gene_sp10018610.1	207.41	205.08	204.42	463.01	547.26	550.16
gene_sp10018620.1	91.02	87.11	91.91	68.15	59.67	58.12
gene_sp10018630.1	98.15	99.75	101.18	58.39	52.11	48.41
gene_sp10018640.1	6.61	7.01	6.41	1.82	3.9	3.91
gene_sp10018650.1	116.26	118.5	110.3	142.87	192.74	187.38
gene_sp10018660.1	75.43	75.77	77.28	42.47	47.53	43.44
gene_sp10018670.1	66.51	76.15	72.63	33.2	54.67	39.88
gene_sp10018680.1	52.26	51.61	50.21	22.39	26.22	24.6
gene_sp10018690.1	107.27	108.24	113.18	93.82	89.38	90.87
gene_sp10018700.1	1.19	1.39	1.38	4.88	7.51	6.68
gene_sp10018710.1	1.2	1.39	1.2	3.25	4.42	4.39
gene_sp10018720.1	77.83	75.7	78.17	38.37	44.14	45.12
gene_sp10018730.1	50.51	50.92	50.74	48.27	77.82	72.1
gene_sp10018740.1	17.4	16.53	16.97	10.5	18.92	17.65
gene_sp10018750.1	0.44	0	0.34	8.07	10.72	12.22
gene_sp10018760.1	28.83	29.86	28.28	43.04	48.97	56.84
gene_sp10018770.1	68.29	68.29	69.49	94.4	84.2	83.81
gene_sp10018780.1	19.27	21.84	19.7	3.35	2.26	0.11
gene_sp10018790.1	133.21	130.44	133.93	53.85	63.32	60.39
gene_sp10018800.1	88.81	92.37	87.35	42.25	56.31	59.88
gene_sp10018810.1	19.96	20.35	23.54	10.25	9.78	10.66
gene_sp10018820.1	21.58	21.87	20.73	23.76	22.69	21.82
gene_sp10018830.1	10.46	13.56	12.67	5.43	8.56	7.32
gene_sp10018840.1	112.76	111.77	116.77	56.81	49.73	50.4
gene_sp10018850.1	19.53	20.81	20.57	8.07	9.23	8.37
gene_sp10018860.1	30.16	27.93	29.92	4.87	3.4	2.82
gene_sp10018870.1	953.59	976.22	970.55	361.08	370.93	382.96
gene_sp10018880.1	56.68	56.64	53.48	19.22	16.12	15.25
gene_sp10018890.1	309.77	322.77	320.46	178.29	137.8	138.72
gene_sp10018900.1	104.67	101.7	102.03	37.97	36.11	33.15
gene_sp10018910.1	0	0.1	0.73	0.12	0	0
gene_sp10018920.1	16.62	17.38	16.57	15.29	17.54	18.34
gene_sp10018930.1	16.03	15.12	15.64	11.94	9.73	10
gene_sp10018940.1	61.36	63.59	66.08	25.56	20.14	20.43
gene_sp10018950.1	38.44	40.93	41.77	5.7	6.55	6.93
gene_sp10018960.1	31.83	32.68	34.99	12.78	9.41	10.02
gene_sp10018970.1	11.23	10.84	10.92	5.51	5.98	5.62
gene_sp10018980.1	1.88	2.49	2.97	1.01	2.01	1.44
gene_sp10018990.1	49.01	48.95	48.91	25.11	29.05	29.26
gene_sp10019000.1	24.34	24.89	23.36	10.23	10.97	10.16
gene_sp10019010.1	107.5	106.96	113.24	23.48	25.76	24.12
gene_sp10019020.1	1.84	2.14	1.11	0.97	1.39	1.7
gene_sp10019040.1	101.4	100.67	101.87	74.54	67.66	65.68
gene_sp10019050.1	56.85	55.41	57.64	17.32	16.73	14.08
gene_sp10019060.1	339.93	356.5	375.11	86.22	68.33	63.05
gene_sp10019070.1	219.53	219	225.36	140.94	138.34	134.53
gene_sp10019080.1	13.63	14.75	14.64	7.36	8.27	7.99
gene_sp10019090.1	4.78	4.76	4.41	1.39	2.07	2.12
gene_sp10019100.1	0.97	0.81	0.92	0	0.24	0.16
gene_sp10019110.1	0.11	0.13	0	0	0	0
gene_sp10019120.1	160.18	161.43	158.02	113.45	121.43	124.1
gene_sp10019130.1	34.17	33.07	33.05	20.48	42.16	41.63
gene_sp10019140.1	85.39	82.92	83.81	38	34.11	36.13
gene_sp10019150.1	62.8	61.7	66.53	29.2	32.51	41.27
gene_sp10019160.1	37.76	35.44	38.36	12.72	15.74	16.25
gene_sp10019170.1	69.71	71.47	71.9	22.92	23.94	23.54
gene_sp10019180.1	5.91	5.33	5.81	3.54	3.13	2.18
gene_sp10019190.1	35.6	38.65	39.39	19.93	22.25	23.44
gene_sp10019200.1	23.74	24.49	23.92	24.48	50.25	50.22
gene_sp10019210.1	0	0	0	0	0.32	0
gene_sp10019220.1	197.61	202.78	210.97	164.9	141.27	141.49
gene_sp10019230.1	186.39	184.14	191.1	88.26	119.89	109.45
gene_sp10019240.1	243.85	227.49	245.32	87	100.29	89.17
gene_sp10019250.1	9.77	8.81	9.63	3.6	2.62	2.04
gene_sp10019260.1	37.43	38.04	39.77	19.35	14.9	14.1
gene_sp10019270.1	0	0	0	0	0	0
gene_sp10019280.1	119.1	115.38	120.06	33.3	21.26	20.91
gene_sp10019290.1	398.21	394.32	386.94	0	15.41	14.77
gene_sp10019300.1	12.52	13.67	13.03	12.63	13.49	12.69
gene_sp10019310.1	175.3	163.55	168.32	96.38	153.9	153.62
gene_sp10019320.1	19.41	19.48	19.42	8.04	10.89	10.62
gene_sp10019330.1	2.36	2.26	2.64	2.79	3.26	3.68
gene_sp10019340.1	963.43	974.14	923.81	461.69	598.65	630.67
gene_sp10019350.1	659.61	643.89	663.69	290.93	418.01	416.53
gene_sp10019360.1	392.42	408.35	399.07	268.03	239.42	242.5
gene_sp10019370.1	61.61	61.84	63.66	35.22	29.76	29.06
gene_sp10019380.1	13.87	14.97	13.06	7.98	7.85	8.03
gene_sp10019390.1	91.06	89.16	91.32	57.3	95.36	93.74
gene_sp10019400.1	24.1	25.25	25.29	12.79	11.24	11.24
gene_sp10019410.1	66.64	66.81	64.62	31.23	56.57	55.65
gene_sp10019420.1	52.75	52.3	52.75	27.2	22.56	22.55
gene_sp10019430.1	43.13	40.33	41.35	31.2	29.58	24.43
gene_sp10019440.1	47.63	46.61	47.06	9.5	8.98	7.6
gene_sp10019450.1	0.26	0.27	0.19	5.01	5.23	3.32
gene_sp10019460.1	120.95	123.67	121.87	53.18	50.11	49.87
gene_sp10019470.1	92.73	93.35	95.63	59.59	84.67	84.27
gene_sp10019480.1	3.84	2.95	4.43	7.85	3.8	1.75
gene_sp10019490.1	40.8	55.12	52.12	19.2	35.23	33.03
gene_sp10019500.1	41.49	41.06	42.58	19.31	25.35	23.32
gene_sp10019510.1	36.85	33.07	34.58	16.03	21.78	13.13
gene_sp10019520.1	35.94	42.03	44.41	18.14	55.09	53.61
gene_sp10019530.1	97.97	93.9	96.26	73.45	71.69	73.2
gene_sp10019540.1	70.69	71.45	70.99	35.33	36.83	36.43
gene_sp10019550.1	288.29	289.58	287.37	126.1	92.82	98.53
gene_sp10019560.1	30.51	35.31	36.06	13.58	21.49	22.54
gene_sp10019570.1	62.3	63.46	57.34	28.69	57.34	54.61
gene_sp10019580.1	86.97	89.13	85.85	35.17	36.56	34.15
gene_sp10019590.1	132.6	133.81	135.51	57.92	76.3	76.53
gene_sp10019600.1	25.94	26.95	27.48	4.98	8.64	9.64
gene_sp10019610.1	1200.33	1160.45	1205.61	763.41	841.95	858.55
gene_sp10019620.1	77.94	79.52	77.3	47.25	74.63	77.32
gene_sp10019630.1	172.02	176.69	181.03	78.63	160.18	143.64
gene_sp10019640.1	0	0	0	1.29	8.4	8.8
gene_sp10019650.1	17.12	14.53	15.51	8.01	9.51	9.11
gene_sp10019660.1	2.97	3.32	3.04	8.98	9.38	10.08
gene_sp10019670.1	363.92	369.15	372.87	643.45	672.91	698.13
gene_sp10019680.1	14.73	13.77	14.26	6.19	15.74	13.89
gene_sp10019690.1	60.19	59.36	60.36	32.51	48.96	48.74
gene_sp10019700.1	58.82	57.15	56.93	26.66	26.43	25.8
gene_sp10019710.1	198.98	196	195.92	62.84	69.22	69.14
gene_sp10019720.1	39.62	43.65	40.83	18.53	20.9	20.68
gene_sp10019730.1	17.31	17.98	17.37	11.76	16.96	16.67
gene_sp10019740.1	0	0	0	0	0	0
gene_sp10019750.1	17.97	20.86	15.29	16.88	41.21	40.48
gene_sp10019760.1	17.09	17.68	15.31	8.54	21.42	22.57
gene_sp10019770.1	127.32	133.82	138.36	92.92	86.39	86.03
gene_sp10019780.1	15.98	15.51	15.11	7.52	6.75	7.02
gene_sp10019790.1	107.77	109.33	109.93	59.44	162.62	143.6
gene_sp10019800.1	407.7	411.88	425.04	296.84	418.03	423.48
gene_sp10019810.1	0	0	0	0	0	0.9
gene_sp10019820.1	55.07	59.85	58.21	35.35	49.3	47.73
gene_sp10019830.1	104.94	98.08	97.58	52.63	33.06	34.61
gene_sp10019840.1	17.27	17.43	16.75	9.49	14.63	13.79
gene_sp10019850.1	26.14	26.25	30.19	9.31	10.49	10.24
gene_sp10019860.1	13.05	12.82	12.45	10.71	19.39	18
gene_sp10019870.1	19.22	20.87	20.75	15.4	30.6	30.67
gene_sp10019880.1	10.5	11.09	10.88	1.18	0.51	1.02
gene_sp10019890.1	2.64	2.91	2.46	0.19	0.17	0.37
gene_sp10019900.1	9.05	8.32	8.05	23.5	23.48	23
gene_sp10019910.1	102.86	102.63	101.21	61.68	114.56	110.25
gene_sp10019920.1	65.45	63.86	66.06	29.47	47.5	50.39
gene_sp10019930.1	19.73	20.4	20.81	15.38	33.88	35.77
gene_sp10019940.1	54.93	56.87	58.91	54.08	85.99	88.48
gene_sp10019950.1	225.6	222.72	227.04	173.64	164.32	167.65
gene_sp10019960.1	197.92	192.21	196.87	78.87	65.87	65.52
gene_sp10019970.1	22.72	24.69	24.71	14.64	26.17	29.72
gene_sp10019980.1	101.8	112.22	104.23	34.81	34.24	46.06
gene_sp10019990.1	8.18	7.76	7.4	2.53	2.59	3.25
gene_sp10020000.1	64.58	62.87	64.43	38.91	49.71	49.18
gene_sp10020010.1	43.38	53.37	52.23	20.63	26.69	21.28
gene_sp10020020.1	73.49	67.12	67.43	36.49	56.2	52.87
gene_sp10020030.1	6.87	7.97	6.46	9.02	14.59	13.65
gene_sp10020040.1	1.48	1.58	1.99	0.11	0.51	0.69
gene_sp10020050.1	3.33	3.39	3.38	0.97	0.67	0.93
gene_sp10020060.1	1.28	1.29	1.84	0.11	0	0.06
gene_sp10020070.1	6.81	7.32	8.05	4.61	5.4	4.85
gene_sp10020080.1	48.73	45.01	47.61	28.84	28.65	27.09
gene_sp10020090.1	50.04	50.3	51.46	6.61	8.42	9.88
gene_sp10020100.1	64.16	66.85	64	49.03	38.5	38.03
gene_sp10020110.1	400.83	426.3	442.93	268.23	326.99	322.57
gene_sp10020120.1	235.77	236.89	237.81	136.88	193.08	186.14
gene_sp10020130.1	30.52	28.02	29.6	16.64	13.67	13.24
gene_sp10020150.1	0	0.36	0.81	0	0	0
gene_sp10020160.1	70.02	70.04	74.21	75.77	107.72	104.11
gene_sp10020170.1	0	0	0	0	0	0
gene_sp10020180.1	57.19	59.02	60.26	18.98	14.68	14.14
gene_sp10020190.1	37.75	37.16	38.33	15.43	16.91	18.17
gene_sp10020200.1	46.63	45.61	46.4	26.2	17.56	19.87
gene_sp10020210.1	51.81	52.94	54.27	39.74	48.56	44.35
gene_sp10020220.1	42.14	42.85	42	22.91	18.55	19.55
gene_sp10020230.1	16.62	16.23	16.7	10.19	11.72	11.96
gene_sp10020240.1	0	0	0.32	0	0.3	0
gene_sp10020250.1	258.81	249.58	249.69	57.16	57.43	64.88
gene_sp10020260.1	41.63	42.19	41.52	19.53	15.07	14.73
gene_sp10020270.1	78.95	75.25	77.14	41.25	45.9	46.47
gene_sp10020280.1	23.74	21.42	21.88	8.03	8.38	7.6
gene_sp10020290.1	104.21	126.91	131.67	38.23	20.34	25.29
gene_sp10020300.1	176.87	171.49	178.89	83.83	90	85.23
gene_sp10020310.1	20.56	19.44	20.58	7.91	9.38	9.02
gene_sp10020320.1	42.73	42.27	46.06	18.35	18.83	17.52
gene_sp10020330.1	470.81	491.68	476.74	111.17	126.95	129.38
gene_sp10020340.1	124.65	130.28	136.7	25.79	33.74	18.96
[truncated: 4,740 more rows]
