# Supplementary material for: Comparative transcriptome analyses and CRISPR/Cas9-mediated functional study of Tfsdh1 reveal insights into the interaction between Tremella fuciformis and Annulohypoxylon stygium
Source: Front Microbiol. 2026 Jan 12;16:1723122. doi: 10.3389/fmicb.2025.1723122 (PMC12834513; doi:10.3389/fmicb.2025.1723122)
Supplement: Supplementary file 1 [file Data_Sheet_1.zip › Supplementary datasets/Annulohypoxylon stygium/dataset5_DEGs_As.xlsx]

## Sheet: Sheet1
gene_id	log2fc	pvalue	qvalue
gene_sam0033780.1	4.27127	6.78726e-177	4.79045e-173
gene_sam0055840.1	6.83634	1.58884e-158	8.41053e-155
gene_sam0093560.1	-4.91725	5.18518e-89	1.2199e-85
gene_sam0014150.1	-3.36012	1.00465e-81	2.12724e-78
gene_sam0036450.1	3.57659	5.84965e-77	1.03217e-73
gene_sam0051050.1	5.56623	2.39485e-76	3.90066e-73
gene_sam0081770.1	6.51953	2.09499e-75	3.16852e-72
gene_sam0068250.1	-5.74778	5.09039e-74	6.73649e-71
gene_sam0072650.1	2.52219	1.01963e-72	1.26998e-69
gene_sam0031290.1	5.00481	3.17264e-72	3.73208e-69
gene_sam0025640.1	-4.12842	7.94744e-72	8.8568e-69
gene_sam0097400.1	-3.81631	1.05462e-70	1.06336e-67
gene_sam0089910.1	9.83621	2.98924e-68	2.87701e-65
gene_sam0071310.1	-4.07374	1.12511e-66	9.92632e-64
gene_sam0059670.1	-3.4166	1.46077e-64	1.14557e-61
gene_sam0064630.1	-3.22394	2.86811e-64	2.1689e-61
gene_sam0062440.1	2.50008	3.20113e-64	2.33727e-61
gene_sam0018240.1	6.45931	2.74621e-61	1.81713e-58
gene_sam0060830.1	-3.07351	1.12534e-59	6.80798e-57
gene_sam0069300.1	2.94816	1.59048e-59	9.35467e-57
gene_sam0010580.1	-4.02385	4.46325e-57	2.36262e-54
gene_sam0012520.1	-2.53409	6.89004e-55	3.31567e-52
gene_sam0057100.1	3.31745	1.62924e-54	7.66612e-52
gene_sam0093340.1	-3.8193	2.55948e-53	1.15307e-50
gene_sam0034400.1	5.64612	2.36285e-50	9.09655e-48
gene_sam0081870.1	3.82648	5.13894e-50	1.94307e-47
gene_sam0029410.1	2.98481	3.60581e-49	1.29406e-46
gene_sam0049710.1	-2.78527	8.54479e-49	2.87186e-46
gene_sam0037230.1	2.47071	8.62971e-48	2.68233e-45
gene_sam0069710.1	4.73467	8.74096e-48	2.68233e-45
gene_sam0004910.1	-3.9937	1.92923e-47	5.67355e-45
gene_sam0025650.1	-3.11869	3.12663e-47	8.82709e-45
gene_sam0093320.1	-3.02848	1.29578e-46	3.38725e-44
gene_sam0017990.1	2.49294	5.66244e-45	1.34715e-42
gene_sam0033370.1	8.39158	5.38951e-44	1.16446e-41
gene_sam0025660.1	-4.1613	1.03245e-43	2.18612e-41
gene_sam0080200.1	6.66284	1.33416e-43	2.76956e-41
gene_sam0026270.1	3.83837	1.37322e-43	2.81862e-41
gene_sam0082290.1	3.69151	1.64451e-43	3.31627e-41
gene_sam0055580.1	3.28759	2.15939e-43	4.27811e-41
gene_sam0070330.1	-3.01442	3.77228e-42	6.54706e-40
gene_sam0010890.1	-5.11306	3.8925e-42	6.7008e-40
gene_sam0016510.1	-2.26058	1.93371e-41	3.01061e-39
gene_sam0086990.1	-5.26254	3.79835e-41	5.74473e-39
gene_sam0027210.1	-4.7293	4.898e-41	7.25247e-39
gene_sam0037870.1	4.3767	7.25998e-41	1.0317e-38
gene_sam0085750.1	-3.40563	3.64484e-40	4.70585e-38
gene_sam0037480.1	-3.88561	3.91372e-40	4.99211e-38
gene_sam0070830.1	3.86941	3.02213e-39	3.24825e-37
gene_sam0036010.1	3.91401	9.7369e-39	9.72496e-37
gene_sam0072070.1	-2.62462	9.86656e-39	9.76237e-37
gene_sam0047340.1	-4.79185	1.56946e-38	1.49022e-36
gene_sam0086630.1	6.80055	7.14246e-38	5.8618e-36
gene_sam0071300.1	3.70607	7.33015e-38	5.99261e-36
gene_sam0068270.1	-3.3953	1.29067e-36	8.18223e-35
gene_sam0041040.1	-2.54956	3.10495e-36	1.82623e-34
gene_sam0058040.1	3.04576	3.59589e-36	2.069e-34
gene_sam0038090.1	9.22203	3.63787e-36	2.08185e-34
gene_sam0082090.1	4.88613	7.34151e-36	3.88623e-34
gene_sam0027300.1	-2.01683	9.42529e-36	4.87949e-34
gene_sam0072870.1	3.21687	1.6389e-35	8.07023e-34
gene_sam0012720.1	3.66547	1.74163e-35	8.51669e-34
gene_sam0075890.1	5.58086	1.75287e-35	8.53226e-34
gene_sam0046140.1	2.72697	7.0544e-35	3.03597e-33
gene_sam0081750.1	-2.41503	7.17093e-35	3.07832e-33
gene_sam0096060.1	-2.61657	2.56086e-34	1.00229e-32
gene_sam0020900.1	-2.98339	2.90891e-34	1.12397e-32
gene_sam0027090.1	-4.46571	5.84354e-34	2.10786e-32
gene_sam0064950.1	2.15796	8.5952e-34	2.95927e-32
gene_sam0071430.1	-5.67236	1.28723e-33	4.27208e-32
gene_sam0087360.1	3.03457	1.60569e-33	5.22255e-32
gene_sam0045880.1	2.90169	2.11738e-33	6.6902e-32
gene_sam0089450.1	3.0692	2.51579e-33	7.75392e-32
gene_sam0082230.1	2.10312	3.76001e-33	1.10422e-31
gene_sam0036020.1	2.53707	4.78557e-33	1.37981e-31
gene_sam0054620.1	3.60869	5.65789e-33	1.59309e-31
gene_sam0071660.1	4.15783	1.02199e-32	2.71514e-31
gene_sam0009760.1	-3.24721	2.26376e-32	5.56713e-31
gene_sam0083070.1	-2.53012	2.67058e-32	6.49217e-31
gene_sam0071920.1	4.15488	1.82836e-31	3.79174e-30
gene_sam0018970.1	-2.8913	3.39769e-31	6.66102e-30
gene_sam0044330.1	2.2796	3.40876e-31	6.67072e-30
gene_sam0046720.1	4.59732	3.96035e-31	7.61639e-30
gene_sam0067630.1	-3.39514	4.97841e-31	9.36171e-30
gene_sam0073450.1	2.4827	3.10117e-30	5.0202e-29
gene_sam0002470.1	-2.57858	3.43151e-30	5.48105e-29
gene_sam0038080.1	3.68544	3.94484e-30	6.23808e-29
gene_sam0086490.1	2.15043	1.61358e-29	2.29456e-28
gene_sam0070990.1	1.88336	2.92466e-29	3.97732e-28
gene_sam0070320.1	-2.49104	7.54305e-29	9.52963e-28
gene_sam0047400.1	1.4757	1.075e-28	1.32184e-27
gene_sam0021420.1	10.1401	1.1556e-28	1.41519e-27
gene_sam0041890.1	1.76722	1.67728e-28	1.99986e-27
gene_sam0019060.1	1.87702	5.64106e-28	6.03252e-27
gene_sam0038520.1	-1.48271	9.72035e-28	1.00399e-26
gene_sam0050000.1	-1.78299	2.49138e-27	2.40989e-26
gene_sam0075410.1	2.0567	3.69335e-27	3.4726e-26
gene_sam0001210.1	-4.5895	5.09451e-27	4.70437e-26
gene_sam0060820.1	-6.66874	6.8388e-27	6.16453e-26
gene_sam0026350.1	-1.49345	8.42793e-27	7.49173e-26
gene_sam0069290.1	4.50633	8.73981e-27	7.74945e-26
gene_sam0031670.1	3.52254	9.13994e-27	8.08393e-26
gene_sam0096770.1	-2.75547	1.49667e-26	1.27425e-25
gene_sam0089340.1	-1.84201	1.72453e-26	1.45247e-25
gene_sam0088470.1	7.07469	1.97476e-26	1.64686e-25
gene_sam0016270.1	-4.72559	4.39243e-26	3.48074e-25
gene_sam0078380.1	3.4061	4.5335e-26	3.5818e-25
gene_sam0051340.1	3.12689	5.71456e-26	4.4633e-25
gene_sam0088700.1	2.30941	6.55603e-26	5.08675e-25
gene_sam0084950.1	-2.19383	7.40956e-26	5.7134e-25
gene_sam0067800.1	-2.89392	7.94829e-26	6.10435e-25
gene_sam0047550.1	4.32416	1.08109e-25	8.17533e-25
gene_sam0034910.1	-5.62906	1.17779e-25	8.83722e-25
gene_sam0043150.1	-2.48089	1.48698e-25	1.10012e-24
gene_sam0080040.1	-4.11388	1.87991e-25	1.3674e-24
gene_sam0063430.1	-4.17793	4.44635e-25	3.06768e-24
gene_sam0053350.1	4.03342	5.05028e-25	3.45062e-24
gene_sam0031650.1	3.15927	7.19388e-25	4.8097e-24
gene_sam0071360.1	-1.56293	9.75797e-25	6.4306e-24
gene_sam0070410.1	12.0741	1.0592e-24	6.95214e-24
gene_sam0063180.1	2.64222	1.13201e-24	7.37516e-24
gene_sam0037900.1	3.38096	1.15544e-24	7.51621e-24
gene_sam0074080.1	3.24771	1.27186e-24	8.24566e-24
gene_sam0081830.1	-2.23212	1.98331e-24	1.25695e-23
gene_sam0078800.1	1.47237	3.08219e-24	1.90937e-23
gene_sam0074330.1	11.7085	3.38108e-24	2.08416e-23
gene_sam0026890.1	-5.0987	3.51925e-24	2.16618e-23
gene_sam0004120.1	-4.88732	3.96645e-24	2.42523e-23
gene_sam0008630.1	-2.35284	6.44615e-24	3.83078e-23
gene_sam0070310.1	-3.05889	7.41868e-24	4.37924e-23
gene_sam0018000.1	2.44665	7.94577e-24	4.66954e-23
gene_sam0042330.1	-2.71297	1.17779e-23	6.78228e-23
gene_sam0052450.1	2.24721	1.64791e-23	9.30477e-23
gene_sam0058890.1	4.16431	1.82885e-23	1.03017e-22
gene_sam0094990.1	2.29192	2.00091e-23	1.12231e-22
gene_sam0029940.1	-2.13467	2.27885e-23	1.27315e-22
gene_sam0025510.1	-4.55644	3.49681e-23	1.91519e-22
gene_sam0044490.1	-2.98599	5.40979e-23	2.91542e-22
gene_sam0081810.1	-1.83181	6.1108e-23	3.27404e-22
gene_sam0074810.1	-7.15952	7.47129e-23	3.96484e-22
gene_sam0072350.1	2.6482	8.08648e-23	4.2763e-22
gene_sam0059630.1	-2.42383	8.47835e-23	4.47459e-22
gene_sam0068310.1	-5.49619	1.22853e-22	6.39609e-22
gene_sam0006510.1	2.74152	1.66689e-22	8.55297e-22
gene_sam0095750.1	-2.38149	1.70816e-22	8.75117e-22
gene_sam0083200.1	3.51169	2.53845e-22	1.27579e-21
gene_sam0076110.1	-1.65144	4.84516e-22	2.36932e-21
gene_sam0078420.1	-2.23243	5.05318e-22	2.46705e-21
gene_sam0071320.1	-4.36765	5.80419e-22	2.81489e-21
gene_sam0037420.1	3.63295	1.00128e-21	4.74297e-21
gene_sam0058810.1	-1.71003	1.06091e-21	5.0053e-21
gene_sam0053830.1	-2.5175	1.27548e-21	5.98032e-21
gene_sam0054140.1	1.43703	1.31718e-21	6.16624e-21
gene_sam0019600.1	1.45324	1.34859e-21	6.30633e-21
gene_sam0021430.1	-3.39171	1.70223e-21	7.90071e-21
gene_sam0070260.1	1.40023	2.4312e-21	1.1157e-20
gene_sam0056280.1	2.80469	2.79236e-21	1.27206e-20
gene_sam0021920.1	11.5456	3.01047e-21	1.36848e-20
gene_sam0049670.1	-3.79205	3.15842e-21	1.43051e-20
gene_sam0026750.1	2.47865	3.68517e-21	1.65774e-20
gene_sam0079160.1	-3.2845	4.37288e-21	1.95258e-20
gene_sam0036800.1	1.64778	4.88768e-21	2.17283e-20
gene_sam0059330.1	1.68107	6.24045e-21	2.75282e-20
gene_sam0073610.1	1.77219	6.74397e-21	2.96628e-20
gene_sam0001270.1	1.7856	6.95868e-21	3.05627e-20
gene_sam0046690.1	10.8168	8.4917e-21	3.70423e-20
gene_sam0062870.1	-2.42931	9.60604e-21	4.17227e-20
gene_sam0056080.1	2.30822	1.22272e-20	5.27824e-20
gene_sam0044570.1	10.7925	1.69431e-20	7.2242e-20
gene_sam0081100.1	1.59507	2.05801e-20	8.71698e-20
gene_sam0038870.1	-2.39003	4.14769e-20	1.71262e-19
gene_sam0071030.1	-1.86902	4.98526e-20	2.04768e-19
gene_sam0097080.1	1.89235	5.02161e-20	2.06181e-19
gene_sam0085770.1	2.54093	6.3361e-20	2.57951e-19
gene_sam0029760.1	-1.46286	7.39998e-20	2.9988e-19
gene_sam0082150.1	-2.17544	8.62465e-20	3.48043e-19
gene_sam0032140.1	-1.79477	8.87856e-20	3.58153e-19
gene_sam0018880.1	3.11921	1.12527e-19	4.50574e-19
gene_sam0032520.1	1.55033	1.27667e-19	5.10138e-19
gene_sam0016730.1	1.82043	1.66381e-19	6.60595e-19
gene_sam0042320.1	-2.70441	1.7238e-19	6.83644e-19
gene_sam0086210.1	1.54086	2.0729e-19	8.17346e-19
gene_sam0067050.1	-1.9137	2.35215e-19	9.23672e-19
gene_sam0084690.1	-1.66416	2.37047e-19	9.30523e-19
gene_sam0012230.1	3.39202	2.52758e-19	9.90726e-19
gene_sam0006610.1	6.52997	2.90879e-19	1.13699e-18
gene_sam0020520.1	4.03566	3.09819e-19	1.20924e-18
gene_sam0014020.1	-2.99756	3.7191e-19	1.44201e-18
gene_sam0018230.1	-1.19938	4.16432e-19	1.61051e-18
gene_sam0089080.1	3.18942	4.63581e-19	1.78535e-18
gene_sam0080160.1	2.60786	5.09773e-19	1.95933e-18
gene_sam0087290.1	-3.57852	5.85506e-19	2.23943e-18
gene_sam0037240.1	1.44558	7.13045e-19	2.71011e-18
gene_sam0018010.1	2.40213	1.58784e-18	5.91396e-18
gene_sam0012200.1	4.67524	1.66222e-18	6.18232e-18
gene_sam0081440.1	5.97769	2.08397e-18	7.70222e-18
gene_sam0056950.1	2.2973	2.30909e-18	8.50603e-18
gene_sam0053990.1	-6.37174	2.97603e-18	1.08702e-17
gene_sam0073410.1	-7.8458	3.66694e-18	1.33157e-17
gene_sam0014350.1	2.53602	4.79529e-18	1.72856e-17
gene_sam0028050.1	1.28378	5.29032e-18	1.90441e-17
gene_sam0000970.1	-1.97605	6.11155e-18	2.19295e-17
gene_sam0066080.1	-1.45773	6.39939e-18	2.29468e-17
gene_sam0082160.1	1.68914	7.45476e-18	2.66319e-17
gene_sam0078810.1	-1.99974	8.77554e-18	3.12082e-17
gene_sam0034630.1	2.04896	1.51285e-17	5.30526e-17
gene_sam0038450.1	2.89692	1.81141e-17	6.32814e-17
gene_sam0070820.1	-1.70345	2.09117e-17	7.2695e-17
gene_sam0052460.1	-4.66124	2.1612e-17	7.50185e-17
gene_sam0018980.1	-2.5428	2.51017e-17	8.69323e-17
gene_sam0017770.1	1.79522	2.60112e-17	8.99936e-17
gene_sam0090640.1	-4.29343	2.82656e-17	9.7618e-17
gene_sam0044450.1	1.91935	3.40156e-17	1.17247e-16
gene_sam0059660.1	-5.56992	3.61193e-17	1.24356e-16
gene_sam0068440.1	10.7548	3.72451e-17	1.28128e-16
gene_sam0025670.1	-3.93709	4.34735e-17	1.4907e-16
gene_sam0074570.1	1.65708	4.39055e-17	1.50503e-16
gene_sam0049990.1	-2.13133	4.50441e-17	1.54331e-16
gene_sam0074070.1	1.96341	4.63487e-17	1.58672e-16
gene_sam0070430.1	-1.32488	4.68303e-17	1.60243e-16
gene_sam0077090.1	1.76469	5.12498e-17	1.75055e-16
gene_sam0045910.1	1.78261	5.38333e-17	1.83612e-16
gene_sam0026690.1	3.39077	5.76532e-17	1.96167e-16
gene_sam0066340.1	1.31055	7.40501e-17	2.50709e-16
gene_sam0074400.1	-2.54998	7.72012e-17	2.60836e-16
gene_sam0071390.1	-2.47348	7.85067e-17	2.65162e-16
gene_sam0035660.1	-2.45582	7.98667e-17	2.69584e-16
gene_sam0006390.1	-9.88152	8.29169e-17	2.79745e-16
gene_sam0027600.1	1.98913	8.67873e-17	2.92524e-16
gene_sam0047700.1	9.78094	1.02615e-16	3.44558e-16
gene_sam0085110.1	-2.36795	1.18294e-16	3.95883e-16
gene_sam0077150.1	1.30561	1.24988e-16	4.17627e-16
gene_sam0037760.1	2.91393	1.26114e-16	4.21323e-16
gene_sam0067280.1	9.98946	1.30078e-16	4.34498e-16
gene_sam0038030.1	3.27198	1.40296e-16	4.67962e-16
gene_sam0004800.1	1.49642	1.53716e-16	5.11678e-16
gene_sam0006620.1	2.8229	1.64253e-16	5.45636e-16
gene_sam0090110.1	2.46402	1.82099e-16	6.03217e-16
gene_sam0093330.1	-3.9351	2.11124e-16	6.97182e-16
gene_sam0049050.1	2.60165	2.11423e-16	6.98062e-16
gene_sam0005150.1	-1.763	2.18647e-16	7.2124e-16
gene_sam0086660.1	4.13197	2.20902e-16	7.28337e-16
gene_sam0012890.1	5.08496	2.3656e-16	7.78388e-16
gene_sam0034470.1	4.36739	3.02513e-16	9.91395e-16
gene_sam0005830.1	1.17268	3.10372e-16	1.01668e-15
gene_sam0086960.1	-2.77958	3.43506e-16	1.12226e-15
gene_sam0067790.1	-2.07084	3.45252e-16	1.1278e-15
gene_sam0075540.1	-2.55452	3.64514e-16	1.18906e-15
gene_sam0035430.1	5.73503	3.92479e-16	1.27871e-15
gene_sam0068260.1	-8.81575	4.2809e-16	1.39324e-15
gene_sam0039750.1	2.42832	5.35212e-16	1.73626e-15
gene_sam0048790.1	2.25474	5.8369e-16	1.89179e-15
gene_sam0085190.1	2.5104	6.09999e-16	1.97525e-15
gene_sam0028550.1	2.25451	7.02305e-16	2.26998e-15
gene_sam0051900.1	-1.67616	7.14118e-16	2.3078e-15
gene_sam0000530.1	-2.68987	7.16485e-16	2.3151e-15
gene_sam0036440.1	-2.23497	7.53517e-16	2.43179e-15
gene_sam0017980.1	3.22398	7.77341e-16	2.506e-15
gene_sam0089530.1	7.63424	7.99063e-16	2.57493e-15
gene_sam0045770.1	3.52672	8.1382e-16	2.62121e-15
gene_sam0092060.1	2.38438	8.29115e-16	2.66885e-15
gene_sam0081430.1	2.66226	8.8584e-16	2.84755e-15
gene_sam0088130.1	-3.09678	9.14169e-16	2.93549e-15
gene_sam0040860.1	2.43001	9.23936e-16	2.96505e-15
gene_sam0058930.1	1.31942	9.49314e-16	3.04419e-15
gene_sam0088080.1	2.35791	1.17948e-15	3.76799e-15
gene_sam0044370.1	-3.00319	1.25345e-15	3.99886e-15
gene_sam0072140.1	1.28979	1.30991e-15	4.17272e-15
gene_sam0029100.1	2.19875	1.37931e-15	4.38983e-15
gene_sam0018990.1	-2.19479	1.40439e-15	4.46898e-15
gene_sam0056730.1	-2.18474	1.49331e-15	4.74836e-15
gene_sam0085840.1	3.31958	1.56979e-15	4.98855e-15
gene_sam0014520.1	2.71552	1.59814e-15	5.07788e-15
gene_sam0039870.1	2.06739	1.75713e-15	5.57469e-15
gene_sam0094210.1	2.96453	2.07652e-15	6.57616e-15
gene_sam0036390.1	4.18986	2.68326e-15	8.45216e-15
gene_sam0030090.1	-1.68441	2.7299e-15	8.59652e-15
gene_sam0090800.1	9.89125	2.78668e-15	8.77139e-15
gene_sam0088090.1	1.4742	2.83027e-15	8.90463e-15
gene_sam0093610.1	-2.69806	3.54958e-15	1.11198e-14
gene_sam0059640.1	-2.59895	3.93409e-15	1.2298e-14
gene_sam0070730.1	-1.22391	4.04286e-15	1.26296e-14
gene_sam0038130.1	-1.96552	4.12209e-15	1.28752e-14
gene_sam0022100.1	1.30919	4.29482e-15	1.34009e-14
gene_sam0006540.1	1.63123	4.59955e-15	1.43369e-14
gene_sam0071410.1	-3.70982	4.68746e-15	1.46067e-14
gene_sam0077500.1	3.08875	5.14077e-15	1.59863e-14
gene_sam0097270.1	-1.94723	5.29825e-15	1.64639e-14
gene_sam0064920.1	-3.92589	5.29996e-15	1.64668e-14
gene_sam0035450.1	2.41502	6.48527e-15	2.00876e-14
gene_sam0003630.1	3.30137	6.75108e-15	2.08865e-14
gene_sam0032480.1	2.19167	6.98736e-15	2.16017e-14
gene_sam0075680.1	1.82525	7.28429e-15	2.25033e-14
gene_sam0091970.1	-1.74777	7.371e-15	2.27579e-14
gene_sam0073290.1	-4.58741	8.82668e-15	2.71928e-14
gene_sam0011890.1	1.27495	8.95561e-15	2.7586e-14
gene_sam0081760.1	-2.59719	9.11934e-15	2.80699e-14
gene_sam0032680.1	-3.1822	1.00418e-14	3.08556e-14
gene_sam0032350.1	-3.27171	1.27988e-14	3.91734e-14
gene_sam0035460.1	1.87669	1.33572e-14	4.08472e-14
gene_sam0039180.1	-4.53595	1.36209e-14	4.16296e-14
gene_sam0069450.1	-2.831	1.47283e-14	4.49752e-14
gene_sam0079600.1	9.07461	1.58803e-14	4.84335e-14
gene_sam0084980.1	3.25246	1.59052e-14	4.84991e-14
gene_sam0005700.1	-1.39272	1.64466e-14	5.01138e-14
gene_sam0024220.1	-1.00039	1.65848e-14	5.05129e-14
gene_sam0063950.1	-1.21863	1.8799e-14	5.71747e-14
gene_sam0040870.1	1.41134	1.88715e-14	5.73869e-14
gene_sam0020480.1	1.83667	2.11778e-14	6.42064e-14
gene_sam0028810.1	-3.64185	2.20968e-14	6.69641e-14
gene_sam0057530.1	-1.3985	2.83148e-14	8.54409e-14
gene_sam0082310.1	1.66426	2.88252e-14	8.69188e-14
gene_sam0056600.1	2.17357	2.8973e-14	8.73399e-14
gene_sam0003010.1	1.82048	2.97312e-14	8.95743e-14
gene_sam0058270.1	-9.15166	3.08963e-14	9.30315e-14
gene_sam0002790.1	9.68215	3.16646e-14	9.53042e-14
gene_sam0097670.1	-3.72334	3.32553e-14	9.99926e-14
gene_sam0067830.1	1.89315	3.37614e-14	1.01486e-13
gene_sam0030570.1	1.51236	3.41904e-14	1.02746e-13
gene_sam0076290.1	1.92816	3.55739e-14	1.06858e-13
gene_sam0088520.1	-6.77704	5.11119e-14	1.5301e-13
gene_sam0003250.1	-1.86403	5.37147e-14	1.60666e-13
gene_sam0074060.1	3.41062	6.08367e-14	1.81533e-13
gene_sam0017760.1	-3.17263	7.39773e-14	2.20123e-13
gene_sam0000360.1	1.34674	7.51383e-14	2.23421e-13
gene_sam0036910.1	2.20414	7.97245e-14	2.36725e-13
gene_sam0062200.1	1.31994	8.05491e-14	2.39107e-13
gene_sam0030440.1	-1.3057	8.15572e-14	2.42031e-13
gene_sam0071570.1	1.7387	8.65561e-14	2.56722e-13
gene_sam0095120.1	2.38301	8.95259e-14	2.65345e-13
gene_sam0064490.1	-2.57966	1.01218e-13	2.99285e-13
gene_sam0043140.1	-2.43614	1.04374e-13	3.0836e-13
gene_sam0030740.1	-3.01791	1.25724e-13	3.70454e-13
gene_sam0027360.1	-1.99031	1.25799e-13	3.70623e-13
gene_sam0096290.1	-1.25021	1.27131e-13	3.74444e-13
gene_sam0017140.1	8.77833	1.32099e-13	3.88804e-13
gene_sam0044560.1	-1.3405	1.34017e-13	3.94396e-13
gene_sam0079860.1	2.50222	1.54782e-13	4.54682e-13
gene_sam0097650.1	-1.62545	1.57234e-13	4.61693e-13
gene_sam0053130.1	-1.07243	1.83875e-13	5.38874e-13
gene_sam0081920.1	8.95945	2.18085e-13	6.37544e-13
gene_sam0080060.1	1.84931	2.38283e-13	6.95917e-13
gene_sam0031180.1	-1.4513	2.53872e-13	7.40526e-13
gene_sam0030640.1	-3.30301	2.68069e-13	7.81186e-13
gene_sam0024130.1	-1.51482	2.74311e-13	7.98937e-13
gene_sam0064650.1	-1.80881	2.9892e-13	8.69414e-13
gene_sam0081670.1	-2.07194	3.78073e-13	1.09602e-12
gene_sam0092070.1	-2.9729	4.02335e-13	1.16603e-12
gene_sam0004210.1	1.95794	4.21935e-13	1.22234e-12
gene_sam0095440.1	1.15147	4.29995e-13	1.24535e-12
gene_sam0001990.1	8.7023	4.3996e-13	1.27368e-12
gene_sam0039890.1	1.4936	4.75395e-13	1.3742e-12
gene_sam0044980.1	-2.15296	4.78015e-13	1.38158e-12
gene_sam0086500.1	-2.32469	4.81421e-13	1.39124e-12
gene_sam0053510.1	1.9633	5.54427e-13	1.60025e-12
gene_sam0014290.1	1.81781	6.01339e-13	1.73376e-12
gene_sam0046170.1	8.61586	6.05612e-13	1.7449e-12
gene_sam0066090.1	-1.04957	6.13761e-13	1.76717e-12
gene_sam0060290.1	-2.08724	6.34317e-13	1.82561e-12
gene_sam0051720.1	2.88445	6.82348e-13	1.96225e-12
gene_sam0037530.1	2.95285	6.86782e-13	1.97473e-12
gene_sam0014680.1	-2.32687	7.2601e-13	2.08611e-12
gene_sam0083080.1	-1.53729	7.28366e-13	2.0926e-12
gene_sam0018590.1	6.48728	7.45239e-13	2.13933e-12
gene_sam0025370.1	3.24539	7.90814e-13	2.26893e-12
gene_sam0088680.1	1.7186	7.93013e-13	2.27462e-12
gene_sam0045740.1	2.86408	7.97399e-13	2.28689e-12
gene_sam0045450.1	-4.0567	7.9767e-13	2.28736e-12
gene_sam0012210.1	3.95226	8.12451e-13	2.32817e-12
gene_sam0016390.1	-1.51694	8.20516e-13	2.35064e-12
gene_sam0026950.1	-1.77454	8.5994e-13	2.46125e-12
gene_sam0011790.1	1.2051	8.79782e-13	2.51771e-12
gene_sam0038180.1	-2.6432	8.96508e-13	2.56419e-12
gene_sam0056380.1	1.40354	1.03388e-12	2.95191e-12
gene_sam0024580.1	1.59769	1.04551e-12	2.98472e-12
gene_sam0069090.1	1.33709	1.0503e-12	2.99797e-12
gene_sam0022520.1	-1.99175	1.12862e-12	3.21808e-12
gene_sam0085230.1	1.93054	1.13741e-12	3.2427e-12
gene_sam0007130.1	1.37305	1.16567e-12	3.32149e-12
gene_sam0056350.1	-1.55523	1.28718e-12	3.66278e-12
gene_sam0037510.1	2.76553	1.47403e-12	4.18886e-12
gene_sam0062860.1	-8.25727	1.49297e-12	4.24153e-12
gene_sam0053710.1	8.73262	1.50096e-12	4.26366e-12
gene_sam0084870.1	-2.13532	1.56591e-12	4.44279e-12
gene_sam0064100.1	5.8939	1.59104e-12	4.51289e-12
gene_sam0015770.1	1.56247	1.76416e-12	4.99724e-12
gene_sam0012710.1	1.40217	1.76931e-12	5.01115e-12
gene_sam0070150.1	2.06845	1.80876e-12	5.12082e-12
gene_sam0045750.1	2.45479	1.83713e-12	5.19906e-12
gene_sam0078910.1	-1.54993	1.85637e-12	5.2521e-12
gene_sam0058820.1	-4.29036	1.92245e-12	5.43545e-12
gene_sam0089390.1	3.93621	2.12571e-12	6.00452e-12
gene_sam0080800.1	-8.8876	2.2497e-12	6.34712e-12
gene_sam0050670.1	1.67672	2.40523e-12	6.7787e-12
gene_sam0040730.1	1.9488	2.43714e-12	6.8668e-12
gene_sam0041910.1	1.76276	2.48171e-12	6.99146e-12
gene_sam0050140.1	8.44759	2.48524e-12	6.99953e-12
gene_sam0029210.1	-1.655	2.82905e-12	7.95094e-12
gene_sam0010840.1	2.24962	2.89232e-12	8.12444e-12
gene_sam0014710.1	4.39208	2.9188e-12	8.19554e-12
gene_sam0005750.1	-2.8928	2.92524e-12	8.21145e-12
gene_sam0081860.1	3.48389	3.09453e-12	8.68322e-12
gene_sam0031080.1	3.33553	3.39476e-12	9.51556e-12
gene_sam0028800.1	-1.99372	3.49336e-12	9.78678e-12
gene_sam0033620.1	-1.03072	3.55984e-12	9.96907e-12
gene_sam0070270.1	2.89053	3.89352e-12	1.08891e-11
gene_sam0011670.1	1.07844	4.04571e-12	1.13073e-11
gene_sam0090320.1	-1.11689	4.13956e-12	1.1568e-11
gene_sam0028210.1	-2.33415	4.17762e-12	1.16729e-11
gene_sam0058880.1	6.81068	4.23278e-12	1.18254e-11
gene_sam0000540.1	-1.28344	4.46805e-12	1.24696e-11
gene_sam0079730.1	1.8866	4.72247e-12	1.31622e-11
gene_sam0045560.1	-1.48811	4.77249e-12	1.32982e-11
gene_sam0054860.1	8.30231	4.83658e-12	1.34732e-11
gene_sam0065850.1	1.57993	5.11317e-12	1.42325e-11
gene_sam0040300.1	2.51472	5.21734e-12	1.45186e-11
gene_sam0073800.1	-1.71234	5.24746e-12	1.46005e-11
gene_sam0056900.1	1.4306	5.83532e-12	1.62106e-11
gene_sam0002770.1	-1.58864	6.3246e-12	1.75422e-11
gene_sam0064360.1	-1.70409	6.54278e-12	1.81378e-11
gene_sam0018750.1	1.0644	6.70603e-12	1.85782e-11
gene_sam0094310.1	1.07156	7.31135e-12	2.02393e-11
gene_sam0067760.1	-1.76237	7.38462e-12	2.04395e-11
gene_sam0062170.1	-1.54247	7.44023e-12	2.05853e-11
gene_sam0054870.1	-3.27561	7.44175e-12	2.05868e-11
gene_sam0052440.1	-2.11785	8.09488e-12	2.23557e-11
gene_sam0070050.1	-3.65744	8.1639e-12	2.25404e-11
gene_sam0094490.1	8.27646	1.03018e-11	2.83692e-11
gene_sam0073350.1	-4.50248	1.16798e-11	3.21139e-11
gene_sam0023990.1	-2.98179	1.24182e-11	3.41308e-11
gene_sam0077490.1	2.20831	1.31119e-11	3.59906e-11
gene_sam0063390.1	-1.45803	1.39549e-11	3.82797e-11
gene_sam0011810.1	2.32644	1.46911e-11	4.02835e-11
gene_sam0038580.1	-1.07657	1.49109e-11	4.08703e-11
gene_sam0085430.1	-1.9805	1.58084e-11	4.32798e-11
gene_sam0084860.1	-3.23474	1.59999e-11	4.37986e-11
gene_sam0005570.1	1.59748	1.61278e-11	4.4143e-11
gene_sam0037490.1	-1.33507	1.70137e-11	4.65436e-11
gene_sam0064930.1	-3.685	1.72148e-11	4.70816e-11
gene_sam0051550.1	3.84536	1.75395e-11	4.79512e-11
gene_sam0002950.1	1.22056	1.94552e-11	5.31129e-11
gene_sam0091040.1	-1.75253	1.96191e-11	5.35535e-11
gene_sam0070570.1	-1.26911	2.0434e-11	5.57419e-11
gene_sam0070440.1	-1.10447	2.27864e-11	6.20631e-11
gene_sam0090840.1	3.09014	2.28082e-11	6.21145e-11
gene_sam0071580.1	1.90894	2.5203e-11	6.85129e-11
gene_sam0095580.1	3.37794	2.62912e-11	7.14438e-11
gene_sam0094200.1	3.7974	3.41787e-11	9.2604e-11
gene_sam0005760.1	-3.24624	3.45698e-11	9.36515e-11
gene_sam0073250.1	3.80406	3.70444e-11	1.00189e-10
gene_sam0089830.1	-1.99021	3.80535e-11	1.02879e-10
gene_sam0032340.1	7.99751	4.01306e-11	1.08453e-10
gene_sam0026610.1	-1.78634	4.1564e-11	1.12269e-10
gene_sam0090540.1	1.39256	4.42732e-11	1.19495e-10
gene_sam0098040.1	-1.34104	4.49769e-11	1.21348e-10
gene_sam0013690.1	1.80179	4.83316e-11	1.30283e-10
gene_sam0013090.1	1.775	5.06627e-11	1.36497e-10
gene_sam0028200.1	-2.18953	5.14855e-11	1.38696e-10
gene_sam0050210.1	2.12947	5.25611e-11	1.41576e-10
gene_sam0068860.1	-1.2259	5.52741e-11	1.48827e-10
gene_sam0090180.1	-1.74072	5.63589e-11	1.51728e-10
gene_sam0068030.1	-2.15198	5.69525e-11	1.53307e-10
gene_sam0019210.1	-2.82744	6.02248e-11	1.61992e-10
gene_sam0065650.1	-4.45112	6.35465e-11	1.70753e-10
gene_sam0032010.1	-1.3066	6.417e-11	1.72407e-10
gene_sam0095680.1	-2.04139	6.5918e-11	1.77013e-10
gene_sam0083220.1	1.10386	6.62538e-11	1.7787e-10
gene_sam0038100.1	4.16931	6.64495e-11	1.7835e-10
gene_sam0064090.1	1.16016	6.7804e-11	1.81939e-10
gene_sam0054720.1	1.12258	6.96053e-11	1.86725e-10
gene_sam0010640.1	-2.36764	6.98315e-11	1.87308e-10
gene_sam0081850.1	-1.56804	7.29353e-11	1.9551e-10
gene_sam0093370.1	-2.59051	7.89927e-11	2.11439e-10
gene_sam0020560.1	-2.49462	8.02052e-11	2.14644e-10
gene_sam0082930.1	2.76516	8.37361e-11	2.2398e-10
gene_sam0014230.1	-3.13423	9.39872e-11	2.51115e-10
gene_sam0000550.1	-1.06952	9.87013e-11	2.63577e-10
gene_sam0017590.1	3.21253	1.00482e-10	2.68299e-10
gene_sam0051250.1	1.56007	1.01903e-10	2.72023e-10
gene_sam0059360.1	1.44671	1.03602e-10	2.7649e-10
gene_sam0076510.1	-3.16955	1.14437e-10	3.04944e-10
gene_sam0027940.1	-1.61365	1.15602e-10	3.0797e-10
gene_sam0081940.1	-4.49543	1.16698e-10	3.10852e-10
gene_sam0000560.1	-1.24051	1.17951e-10	3.14071e-10
gene_sam0003020.1	2.76194	1.19266e-10	3.17453e-10
gene_sam0024640.1	-2.32938	1.25628e-10	3.34134e-10
gene_sam0024500.1	-1.86206	1.26144e-10	3.35422e-10
gene_sam0074650.1	-2.31957	1.3502e-10	3.58753e-10
gene_sam0024780.1	2.41708	1.35891e-10	3.61022e-10
gene_sam0053060.1	-3.57518	1.43748e-10	3.81657e-10
gene_sam0010220.1	-1.75802	1.49069e-10	3.95686e-10
gene_sam0068800.1	-2.12942	1.58147e-10	4.19466e-10
gene_sam0047450.1	-2.36539	1.58585e-10	4.20577e-10
gene_sam0004950.1	6.48289	1.67333e-10	4.4361e-10
gene_sam0089900.1	2.33015	1.75718e-10	4.65605e-10
gene_sam0042870.1	1.3956	1.7919e-10	4.74745e-10
gene_sam0053220.1	-1.85386	1.81558e-10	4.80899e-10
gene_sam0071000.1	2.29061	1.83254e-10	4.85331e-10
gene_sam0030220.1	-8.99928	2.06083e-10	5.4504e-10
gene_sam0069960.1	-1.50182	2.09056e-10	5.52767e-10
gene_sam0088240.1	-3.81346	2.20064e-10	5.81509e-10
gene_sam0077110.1	-1.8145	2.21754e-10	5.85829e-10
gene_sam0025290.1	2.39295	2.24642e-10	5.93385e-10
gene_sam0027740.1	2.48517	2.40053e-10	6.33539e-10
gene_sam0073550.1	-3.42073	2.48708e-10	6.56136e-10
gene_sam0069440.1	-2.49235	2.5149e-10	6.63393e-10
gene_sam0058800.1	-1.54764	2.60316e-10	6.85904e-10
gene_sam0039780.1	2.15681	2.64789e-10	6.97431e-10
gene_sam0062470.1	3.60388	2.96844e-10	7.80501e-10
gene_sam0066670.1	1.72081	2.96912e-10	7.80584e-10
gene_sam0067680.1	1.29379	3.02932e-10	7.95916e-10
gene_sam0034620.1	2.09579	3.21015e-10	8.4259e-10
gene_sam0093430.1	1.20218	3.33307e-10	8.74744e-10
gene_sam0084920.1	-1.69458	3.48204e-10	9.13162e-10
gene_sam0083390.1	-2.60366	3.63813e-10	9.53388e-10
gene_sam0006430.1	1.72587	4.07972e-10	1.06673e-09
gene_sam0085660.1	-2.07144	4.1672e-10	1.08893e-09
gene_sam0059490.1	1.47623	4.3992e-10	1.14857e-09
gene_sam0097090.1	-1.3415	4.42157e-10	1.15412e-09
gene_sam0079900.1	-1.98155	4.43691e-10	1.15798e-09
gene_sam0018600.1	2.27761	4.57414e-10	1.19336e-09
gene_sam0021980.1	1.28302	5.04331e-10	1.31462e-09
gene_sam0057550.1	1.37131	5.4784e-10	1.42734e-09
gene_sam0086480.1	-7.7299	5.52087e-10	1.43822e-09
gene_sam0066180.1	-2.39187	5.75646e-10	1.49868e-09
gene_sam0069250.1	1.09884	6.14804e-10	1.59885e-09
gene_sam0036790.1	2.56306	6.37998e-10	1.65815e-09
gene_sam0096340.1	1.61343	6.51441e-10	1.69247e-09
gene_sam0074840.1	-1.45341	6.73914e-10	1.74978e-09
gene_sam0094090.1	-2.35209	6.78509e-10	1.76128e-09
gene_sam0010480.1	1.85573	7.1267e-10	1.8495e-09
gene_sam0091930.1	-5.20702	7.49141e-10	1.9432e-09
gene_sam0049260.1	-2.4727	7.77403e-10	2.01552e-09
gene_sam0053870.1	-1.48171	8.62327e-10	2.23323e-09
gene_sam0037270.1	-1.31291	8.69201e-10	2.25048e-09
gene_sam0083600.1	-1.16565	1.04926e-09	2.71237e-09
gene_sam0049640.1	-1.72048	1.05165e-09	2.71821e-09
gene_sam0040920.1	1.43239	1.06446e-09	2.75067e-09
gene_sam0041470.1	-1.29424	1.10801e-09	2.8625e-09
gene_sam0043540.1	1.32044	1.10957e-09	2.86617e-09
gene_sam0051860.1	1.46931	1.1393e-09	2.94189e-09
gene_sam0054630.1	4.63222	1.18457e-09	3.05805e-09
gene_sam0026740.1	2.46025	1.18708e-09	3.06415e-09
gene_sam0042910.1	1.75067	1.30837e-09	3.37436e-09
gene_sam0013520.1	6.14176	1.31021e-09	3.37869e-09
gene_sam0073010.1	-1.21443	1.33356e-09	3.43807e-09
gene_sam0037250.1	3.27103	1.37897e-09	3.5521e-09
gene_sam0001110.1	1.3627	1.3869e-09	3.57168e-09
gene_sam0089240.1	6.9676	1.38928e-09	3.57693e-09
gene_sam0016180.1	3.68001	1.41978e-09	3.65455e-09
gene_sam0007060.1	-1.02617	1.43485e-09	3.69246e-09
gene_sam0000860.1	-3.22253	1.4597e-09	3.75457e-09
gene_sam0070350.1	-1.98521	1.53448e-09	3.94309e-09
gene_sam0038700.1	1.9077	1.56737e-09	4.02517e-09
gene_sam0085360.1	1.88542	1.61044e-09	4.13477e-09
gene_sam0070220.1	1.44132	1.77711e-09	4.55883e-09
gene_sam0081470.1	3.09406	1.80189e-09	4.62183e-09
gene_sam0017480.1	1.61773	1.84447e-09	4.73049e-09
gene_sam0002730.1	-1.77325	1.86317e-09	4.77784e-09
gene_sam0018150.1	2.31619	1.87758e-09	4.81422e-09
gene_sam0091070.1	1.28067	1.88006e-09	4.81999e-09
gene_sam0088370.1	1.34013	1.9197e-09	4.92043e-09
gene_sam0015420.1	-3.07954	2.00936e-09	5.14963e-09
gene_sam0067190.1	-2.22605	2.0586e-09	5.27518e-09
gene_sam0043950.1	-1.56777	2.11094e-09	5.40734e-09
gene_sam0004810.1	-1.4546	2.12369e-09	5.43869e-09
gene_sam0009320.1	1.22192	2.20165e-09	5.6356e-09
gene_sam0081480.1	2.56079	2.21568e-09	5.66945e-09
gene_sam0027710.1	-8.48703	2.26512e-09	5.79387e-09
gene_sam0023620.1	1.09494	2.31915e-09	5.93135e-09
gene_sam0053800.1	-2.35647	2.32996e-09	5.95755e-09
gene_sam0008900.1	1.17525	2.54016e-09	6.48956e-09
gene_sam0014640.1	1.23237	2.54143e-09	6.49201e-09
gene_sam0064240.1	1.90598	2.55858e-09	6.53503e-09
gene_sam0053580.1	-1.0572	2.59362e-09	6.62293e-09
gene_sam0070850.1	2.15667	2.64902e-09	6.76196e-09
gene_sam0000620.1	1.50614	2.6956e-09	6.88003e-09
gene_sam0031920.1	1.18406	2.73837e-09	6.98666e-09
gene_sam0062450.1	-1.35092	2.80319e-09	7.14859e-09
gene_sam0062490.1	3.03978	2.83795e-09	7.23548e-09
gene_sam0093530.1	-1.76052	2.84301e-09	7.24752e-09
gene_sam0096780.1	-1.05903	2.86548e-09	7.30304e-09
gene_sam0033720.1	1.85902	3.33907e-09	8.49981e-09
gene_sam0024860.1	1.0725	3.43728e-09	8.74457e-09
gene_sam0089030.1	-1.59307	3.64639e-09	9.26987e-09
gene_sam0077320.1	-1.208	3.67573e-09	9.34334e-09
gene_sam0063490.1	1.44929	3.71458e-09	9.44095e-09
gene_sam0012430.1	1.85547	3.95067e-09	1.00338e-08
gene_sam0038260.1	3.66501	4.01747e-09	1.0201e-08
gene_sam0072330.1	2.16555	4.02279e-09	1.02133e-08
gene_sam0051980.1	1.69033	4.07371e-09	1.03413e-08
gene_sam0025140.1	2.13361	4.10514e-09	1.04198e-08
gene_sam0002580.1	1.91651	4.15627e-09	1.05483e-08
gene_sam0073830.1	3.74632	4.17817e-09	1.06027e-08
gene_sam0066650.1	-3.52658	4.17901e-09	1.06035e-08
gene_sam0015590.1	1.52108	4.1996e-09	1.06545e-08
gene_sam0049620.1	1.97772	4.48072e-09	1.13568e-08
gene_sam0083590.1	-2.48244	4.52395e-09	1.1465e-08
gene_sam0073760.1	-2.31086	4.56261e-09	1.15616e-08
gene_sam0000070.1	-1.45135	4.62662e-09	1.17196e-08
gene_sam0045780.1	3.33577	4.95845e-09	1.25511e-08
gene_sam0078630.1	1.3415	4.97808e-09	1.25993e-08
gene_sam0059320.1	1.9076	5.09495e-09	1.28905e-08
gene_sam0052560.1	-1.70526	5.42648e-09	1.37162e-08
gene_sam0022030.1	-2.08622	5.48117e-09	1.38527e-08
gene_sam0093360.1	-2.01493	5.49826e-09	1.38943e-08
gene_sam0005290.1	-1.78971	5.55385e-09	1.40331e-08
gene_sam0018390.1	-1.88629	5.57268e-09	1.4079e-08
gene_sam0008560.1	-1.79587	5.67054e-09	1.43194e-08
gene_sam0078890.1	1.20898	5.93747e-09	1.49863e-08
gene_sam0090190.1	-1.74337	6.02337e-09	1.51995e-08
gene_sam0055660.1	1.29135	6.11961e-09	1.54405e-08
gene_sam0031090.1	1.27497	6.17477e-09	1.55759e-08
gene_sam0054640.1	4.90194	6.66028e-09	1.67967e-08
gene_sam0079590.1	-1.46579	6.66242e-09	1.68001e-08
gene_sam0048100.1	-1.15547	7.05967e-09	1.77933e-08
gene_sam0097510.1	2.17533	7.51599e-09	1.89254e-08
gene_sam0082010.1	-1.37001	7.73065e-09	1.94613e-08
gene_sam0073120.1	1.45853	7.81841e-09	1.96775e-08
gene_sam0031330.1	3.81595	7.87861e-09	1.98243e-08
gene_sam0074800.1	-2.36476	8.06271e-09	2.02803e-08
gene_sam0050020.1	-1.36401	9.00868e-09	2.26302e-08
gene_sam0068340.1	2.26935	9.11231e-09	2.28878e-08
gene_sam0051410.1	-1.81838	9.18028e-09	2.30558e-08
gene_sam0066660.1	1.72964	9.24237e-09	2.3209e-08
gene_sam0058860.1	-8.32012	9.70964e-09	2.43679e-08
gene_sam0022050.1	1.73424	9.89826e-09	2.48236e-08
gene_sam0089350.1	-7.54784	1.04918e-08	2.62811e-08
gene_sam0051760.1	1.68129	1.05652e-08	2.64587e-08
gene_sam0088770.1	-4.38369	1.06469e-08	2.6657e-08
gene_sam0048060.1	1.89371	1.07194e-08	2.68354e-08
gene_sam0057250.1	-1.24597	1.09008e-08	2.72766e-08
gene_sam0066560.1	2.618	1.09182e-08	2.73167e-08
gene_sam0009170.1	-1.50614	1.09393e-08	2.73663e-08
gene_sam0003950.1	2.46768	1.11131e-08	2.77945e-08
gene_sam0052710.1	-1.74047	1.13856e-08	2.84728e-08
gene_sam0087480.1	3.97756	1.17714e-08	2.94236e-08
gene_sam0083660.1	-1.81956	1.17831e-08	2.94493e-08
gene_sam0085990.1	1.44549	1.19176e-08	2.9782e-08
gene_sam0013240.1	-1.02759	1.20373e-08	3.00776e-08
gene_sam0006670.1	1.99639	1.30238e-08	3.25272e-08
gene_sam0033900.1	1.0311	1.33225e-08	3.32615e-08
gene_sam0085470.1	2.27307	1.37717e-08	3.43506e-08
gene_sam0079580.1	-5.94923	1.40383e-08	3.50114e-08
gene_sam0000910.1	2.40342	1.41137e-08	3.51911e-08
gene_sam0012240.1	1.26647	1.50498e-08	3.749e-08
gene_sam0077200.1	1.67871	1.57658e-08	3.92458e-08
gene_sam0014890.1	-2.40785	1.58364e-08	3.94169e-08
gene_sam0097310.1	-1.43981	1.59081e-08	3.95907e-08
gene_sam0043300.1	-1.85726	1.60898e-08	4.00336e-08
gene_sam0037780.1	1.57614	1.61674e-08	4.02123e-08
gene_sam0043880.1	-1.17143	1.61656e-08	4.02123e-08
gene_sam0072460.1	1.32676	1.642e-08	4.08312e-08
gene_sam0038170.1	1.38513	1.64281e-08	4.08465e-08
gene_sam0054740.1	-1.70026	1.65234e-08	4.10737e-08
gene_sam0072320.1	1.4026	1.70676e-08	4.24116e-08
gene_sam0010270.1	2.14943	1.76297e-08	4.37826e-08
gene_sam0076710.1	1.11644	1.8314e-08	4.54448e-08
gene_sam0073900.1	-2.36621	2.01235e-08	4.98941e-08
gene_sam0082210.1	-1.22436	2.0663e-08	5.12197e-08
gene_sam0093590.1	-1.96445	2.08162e-08	5.15874e-08
gene_sam0065970.1	1.37796	2.11222e-08	5.23334e-08
gene_sam0072410.1	1.92094	2.11322e-08	5.2352e-08
gene_sam0096890.1	1.99836	2.1143e-08	5.23727e-08
gene_sam0085760.1	-2.36349	2.11678e-08	5.24281e-08
gene_sam0038190.1	2.39274	2.13917e-08	5.29579e-08
gene_sam0060750.1	1.51083	2.15256e-08	5.32831e-08
gene_sam0020850.1	-1.03646	2.16002e-08	5.34553e-08
gene_sam0043040.1	1.5755	2.1912e-08	5.42142e-08
gene_sam0090530.1	2.31438	2.19899e-08	5.44004e-08
gene_sam0047240.1	-1.24092	2.20175e-08	5.44625e-08
gene_sam0044310.1	2.17217	2.21347e-08	5.47461e-08
gene_sam0067180.1	-1.07865	2.23157e-08	5.51808e-08
gene_sam0034650.1	2.45845	2.24947e-08	5.56169e-08
gene_sam0007500.1	3.42314	2.3016e-08	5.68925e-08
gene_sam0086880.1	-1.33217	2.43028e-08	6.00453e-08
gene_sam0027980.1	1.20228	2.46934e-08	6.0989e-08
gene_sam0087860.1	1.12708	2.5007e-08	6.17491e-08
gene_sam0065830.1	1.4176	2.54274e-08	6.27651e-08
gene_sam0010720.1	7.07184	2.59898e-08	6.41234e-08
gene_sam0051890.1	-2.77455	2.63862e-08	6.5094e-08
gene_sam0051180.1	1.59154	2.68502e-08	6.62156e-08
gene_sam0039420.1	1.65837	2.76278e-08	6.81093e-08
gene_sam0003980.1	-2.66901	2.84421e-08	7.00761e-08
gene_sam0024240.1	2.5671	2.92309e-08	7.19859e-08
gene_sam0068040.1	1.31353	2.94212e-08	7.24293e-08
gene_sam0004050.1	-1.42598	3.0617e-08	7.52945e-08
gene_sam0084000.1	1.25756	3.08645e-08	7.58766e-08
gene_sam0077620.1	1.06005	3.11438e-08	7.65454e-08
gene_sam0003310.1	-3.45628	3.15034e-08	7.74203e-08
gene_sam0085130.1	-1.35992	3.31417e-08	8.14087e-08
gene_sam0024840.1	1.19976	3.32275e-08	8.16099e-08
gene_sam0035060.1	-1.75832	3.32395e-08	8.16299e-08
gene_sam0092210.1	1.37785	3.57494e-08	8.77282e-08
gene_sam0090580.1	-1.7001	3.66526e-08	8.98868e-08
gene_sam0086760.1	-1.66167	3.85822e-08	9.45532e-08
gene_sam0018320.1	-1.38587	3.90808e-08	9.57418e-08
gene_sam0026810.1	-1.48786	4.10399e-08	1.00472e-07
gene_sam0091130.1	-1.42819	4.20925e-08	1.02977e-07
gene_sam0092830.1	-1.75517	4.25853e-08	1.04159e-07
gene_sam0006820.1	-2.55185	4.41542e-08	1.07946e-07
gene_sam0055620.1	2.58267	4.44843e-08	1.08741e-07
gene_sam0044500.1	2.88071	4.45175e-08	1.08809e-07
gene_sam0090600.1	1.37732	4.48906e-08	1.09708e-07
gene_sam0001820.1	-1.36929	4.58971e-08	1.12129e-07
gene_sam0027480.1	1.30359	4.59758e-08	1.12283e-07
gene_sam0049330.1	-1.39634	4.61562e-08	1.12684e-07
gene_sam0016300.1	-1.56702	4.66962e-08	1.13976e-07
gene_sam0065820.1	1.41912	4.68636e-08	1.14372e-07
gene_sam0037210.1	2.63145	4.74184e-08	1.15686e-07
gene_sam0071830.1	-1.57654	4.74449e-08	1.15737e-07
gene_sam0090100.1	2.37419	5.01807e-08	1.22312e-07
gene_sam0061600.1	-3.33669	5.02242e-08	1.2239e-07
gene_sam0026530.1	1.292	5.03739e-08	1.22741e-07
gene_sam0012380.1	1.97247	5.13707e-08	1.25112e-07
gene_sam0030830.1	-2.13906	5.21969e-08	1.27095e-07
gene_sam0076770.1	6.93846	5.35997e-08	1.30465e-07
gene_sam0025180.1	-2.77227	5.56056e-08	1.35286e-07
gene_sam0047670.1	-2.15966	5.8809e-08	1.42948e-07
gene_sam0094670.1	-2.02766	5.91553e-08	1.43773e-07
gene_sam0035730.1	3.68845	5.92643e-08	1.44005e-07
gene_sam0097660.1	-3.53328	6.01117e-08	1.46031e-07
gene_sam0004970.1	-1.9491	6.15218e-08	1.49371e-07
gene_sam0003260.1	-1.9992	6.19466e-08	1.50385e-07
gene_sam0034840.1	-2.22873	6.19706e-08	1.50426e-07
gene_sam0080210.1	1.14741	6.27292e-08	1.5225e-07
gene_sam0012350.1	-1.11172	6.32841e-08	1.53544e-07
gene_sam0083330.1	-3.20702	6.81906e-08	1.65183e-07
gene_sam0059470.1	-2.45548	6.83553e-08	1.65563e-07
gene_sam0080050.1	-1.49319	7.08943e-08	1.71654e-07
gene_sam0046510.1	2.92723	7.11153e-08	1.7217e-07
gene_sam0062710.1	1.10644	7.16041e-08	1.73313e-07
gene_sam0029090.1	1.61101	7.17717e-08	1.73699e-07
gene_sam0047280.1	-1.18445	7.18187e-08	1.73793e-07
gene_sam0074610.1	1.31599	7.23605e-08	1.75064e-07
gene_sam0051530.1	-1.02153	7.24529e-08	1.75268e-07
gene_sam0060300.1	2.73232	7.683e-08	1.85602e-07
gene_sam0079320.1	1.78719	8.06047e-08	1.94654e-07
gene_sam0015400.1	-1.39793	8.19465e-08	1.97849e-07
gene_sam0040840.1	2.34333	8.30311e-08	2.00376e-07
gene_sam0018550.1	-2.43054	8.32365e-08	2.00849e-07
gene_sam0025680.1	-2.96982	8.66302e-08	2.08871e-07
gene_sam0017300.1	-1.89312	8.77736e-08	2.11556e-07
gene_sam0080630.1	1.74947	8.86205e-08	2.13573e-07
gene_sam0038200.1	6.82972	9.44019e-08	2.2717e-07
gene_sam0022900.1	1.17225	9.48991e-08	2.2834e-07
gene_sam0063380.1	1.15844	9.91589e-08	2.38319e-07
gene_sam0054060.1	-7.15594	1.01237e-07	2.43202e-07
gene_sam0076030.1	-1.02331	1.0235e-07	2.45821e-07
gene_sam0074030.1	1.43493	1.02498e-07	2.4615e-07
gene_sam0080770.1	-2.69473	1.02736e-07	2.46663e-07
gene_sam0011370.1	-1.35194	1.04057e-07	2.49751e-07
gene_sam0019620.1	1.7388	1.06679e-07	2.559e-07
gene_sam0045820.1	-1.94709	1.09092e-07	2.61629e-07
gene_sam0065130.1	-5.15679	1.09451e-07	2.62459e-07
gene_sam0057300.1	2.43515	1.09863e-07	2.63418e-07
gene_sam0069230.1	-1.75714	1.09932e-07	2.63552e-07
gene_sam0086330.1	4.31636	1.12536e-07	2.69674e-07
gene_sam0082560.1	2.44066	1.13194e-07	2.71189e-07
gene_sam0061670.1	1.09625	1.13782e-07	2.72568e-07
gene_sam0067070.1	3.64386	1.14587e-07	2.74433e-07
gene_sam0087220.1	-1.33248	1.20705e-07	2.88954e-07
gene_sam0049840.1	1.13784	1.26025e-07	3.01486e-07
gene_sam0024190.1	1.22843	1.3039e-07	3.11787e-07
gene_sam0007690.1	-1.12977	1.35244e-07	3.23284e-07
gene_sam0060480.1	-1.61052	1.36751e-07	3.26812e-07
gene_sam0000710.1	-7.41835	1.38249e-07	3.30318e-07
gene_sam0093100.1	1.39234	1.38509e-07	3.30902e-07
gene_sam0051270.1	-1.01927	1.38911e-07	3.31826e-07
gene_sam0000690.1	3.51898	1.40812e-07	3.3633e-07
gene_sam0075090.1	-1.90128	1.41836e-07	3.38737e-07
gene_sam0043650.1	-2.01709	1.45032e-07	3.46291e-07
gene_sam0026960.1	-3.62899	1.45164e-07	3.46566e-07
gene_sam0094480.1	-2.18784	1.45262e-07	3.46761e-07
gene_sam0048220.1	1.08264	1.52318e-07	3.63237e-07
gene_sam0028740.1	2.34706	1.5456e-07	3.68418e-07
gene_sam0055670.1	2.05477	1.58883e-07	3.78679e-07
gene_sam0090300.1	-1.55053	1.62566e-07	3.87196e-07
gene_sam0071210.1	-1.74701	1.62938e-07	3.88039e-07
gene_sam0087430.1	-1.57646	1.74467e-07	4.1498e-07
gene_sam0075530.1	-1.46797	1.76783e-07	4.20444e-07
gene_sam0020540.1	1.30232	1.87404e-07	4.45304e-07
gene_sam0079610.1	-2.24658	1.87747e-07	4.46017e-07
gene_sam0024160.1	-3.42905	1.9235e-07	4.5685e-07
gene_sam0019970.1	1.22935	2.04847e-07	4.85986e-07
gene_sam0036300.1	-1.37722	2.05423e-07	4.87298e-07
gene_sam0092850.1	1.23622	2.07305e-07	4.91708e-07
gene_sam0061280.1	1.61185	2.0988e-07	4.97537e-07
gene_sam0045170.1	-1.46226	2.16726e-07	5.13422e-07
gene_sam0069380.1	-2.04022	2.17627e-07	5.15498e-07
gene_sam0023260.1	1.05463	2.29965e-07	5.44601e-07
gene_sam0021670.1	6.31418	2.36543e-07	5.59804e-07
gene_sam0007470.1	1.44852	2.40209e-07	5.68289e-07
gene_sam0091720.1	-6.86454	2.40957e-07	5.69996e-07
gene_sam0065240.1	4.73627	2.43943e-07	5.76864e-07
gene_sam0047950.1	-2.30785	2.47867e-07	5.85947e-07
gene_sam0017540.1	-1.66262	2.48622e-07	5.87666e-07
gene_sam0015600.1	-1.01181	2.52738e-07	5.9733e-07
gene_sam0051740.1	1.38157	2.63226e-07	6.21771e-07
gene_sam0090350.1	-1.46298	2.66809e-07	6.30094e-07
gene_sam0000590.1	4.45559	2.68424e-07	6.33835e-07
gene_sam0064390.1	-3.19139	2.70352e-07	6.38317e-07
gene_sam0004160.1	-2.40948	2.8091e-07	6.62655e-07
gene_sam0016110.1	-1.65497	2.95753e-07	6.97358e-07
gene_sam0023860.1	1.47452	3.04e-07	7.16485e-07
gene_sam0047040.1	2.33918	3.05783e-07	7.20606e-07
gene_sam0043500.1	1.11842	3.08178e-07	7.2617e-07
gene_sam0056040.1	2.02799	3.21761e-07	7.57418e-07
gene_sam0088760.1	-1.10102	3.23197e-07	7.60714e-07
gene_sam0005440.1	-1.74488	3.23236e-07	7.60721e-07
gene_sam0094230.1	1.57231	3.27976e-07	7.71618e-07
gene_sam0082660.1	-6.91708	3.30447e-07	7.77259e-07
gene_sam0065360.1	-2.83874	3.32503e-07	7.82008e-07
gene_sam0035150.1	2.6024	3.374e-07	7.93261e-07
gene_sam0022580.1	-1.13647	3.38099e-07	7.94816e-07
gene_sam0077140.1	-1.4957	3.42897e-07	8.06005e-07
gene_sam0087530.1	3.38917	3.52364e-07	8.278e-07
gene_sam0032090.1	-3.74839	3.56743e-07	8.37808e-07
gene_sam0036860.1	1.22973	3.59738e-07	8.44749e-07
gene_sam0036540.1	-1.24835	3.60122e-07	8.45555e-07
gene_sam0020660.1	-3.58681	3.61768e-07	8.49325e-07
gene_sam0077540.1	-1.392	3.79237e-07	8.89253e-07
gene_sam0012930.1	-1.46684	3.79353e-07	8.89428e-07
gene_sam0059520.1	-2.184	3.80314e-07	8.91583e-07
gene_sam0080790.1	1.30948	3.83517e-07	8.98892e-07
gene_sam0067310.1	2.13144	3.86019e-07	9.04656e-07
gene_sam0068050.1	2.31943	3.86275e-07	9.05156e-07
gene_sam0029660.1	1.09516	4.02089e-07	9.419e-07
gene_sam0095670.1	-1.05925	4.04467e-07	9.47366e-07
gene_sam0078620.1	1.79755	4.07065e-07	9.53345e-07
gene_sam0061320.1	-1.10362	4.22887e-07	9.89963e-07
gene_sam0010260.1	1.16129	4.34481e-07	1.01677e-06
gene_sam0089050.1	1.61016	4.48948e-07	1.05039e-06
gene_sam0069820.1	1.86778	4.51908e-07	1.0572e-06
gene_sam0060080.1	-1.89533	4.54785e-07	1.06369e-06
gene_sam0075700.1	2.11235	4.58065e-07	1.07125e-06
gene_sam0070880.1	1.187	4.59664e-07	1.07487e-06
gene_sam0080420.1	-1.78052	4.61694e-07	1.07938e-06
gene_sam0078100.1	-1.1996	4.62937e-07	1.08216e-06
gene_sam0023340.1	-1.36466	4.66887e-07	1.09116e-06
gene_sam0017580.1	2.48601	4.69343e-07	1.09658e-06
gene_sam0040380.1	1.07918	4.85193e-07	1.13319e-06
gene_sam0018370.1	1.17356	4.97939e-07	1.16232e-06
gene_sam0064470.1	-1.67621	5.17517e-07	1.20775e-06
gene_sam0051040.1	-7.04617	5.24151e-07	1.22269e-06
gene_sam0059680.1	-4.00391	5.37369e-07	1.25311e-06
gene_sam0038760.1	1.5626	5.42071e-07	1.26394e-06
gene_sam0018720.1	-1.86708	5.43227e-07	1.26635e-06
gene_sam0035870.1	1.38916	5.46495e-07	1.27369e-06
gene_sam0001810.1	-1.25223	5.61509e-07	1.30745e-06
gene_sam0070370.1	4.54136	5.61535e-07	1.30745e-06
gene_sam0074350.1	-1.15623	5.70256e-07	1.32732e-06
gene_sam0047710.1	1.6426	5.74263e-07	1.3365e-06
gene_sam0003050.1	1.38183	5.76756e-07	1.34215e-06
gene_sam0082540.1	2.64783	5.78103e-07	1.34514e-06
gene_sam0045210.1	-1.28034	5.88839e-07	1.36967e-06
gene_sam0085810.1	-1.31631	5.89641e-07	1.37138e-06
gene_sam0013430.1	-1.29149	5.92727e-07	1.37841e-06
gene_sam0054780.1	1.39038	6.09433e-07	1.41695e-06
gene_sam0093520.1	-3.51966	6.15071e-07	1.42974e-06
gene_sam0007090.1	1.18923	6.19493e-07	1.43986e-06
gene_sam0092220.1	-1.62676	6.49668e-07	1.50884e-06
gene_sam0095960.1	-6.28434	6.60636e-07	1.53364e-06
gene_sam0046710.1	-3.30837	6.64647e-07	1.54244e-06
gene_sam0018810.1	-1.23556	6.79012e-07	1.57543e-06
gene_sam0067770.1	-2.19252	6.86565e-07	1.59226e-06
gene_sam0022720.1	1.19972	7.03838e-07	1.63178e-06
gene_sam0032200.1	-1.16773	7.11632e-07	1.64949e-06
gene_sam0005930.1	-3.49053	7.17021e-07	1.66162e-06
gene_sam0055470.1	-2.15201	7.25685e-07	1.68151e-06
gene_sam0076040.1	-2.0729	7.26979e-07	1.68432e-06
gene_sam0004490.1	1.55505	7.42203e-07	1.71941e-06
gene_sam0049970.1	-1.08917	7.57306e-07	1.75382e-06
gene_sam0063650.1	1.5413	7.58379e-07	1.75592e-06
gene_sam0005810.1	1.28212	7.61736e-07	1.7635e-06
gene_sam0076000.1	-1.21326	7.62683e-07	1.7655e-06
gene_sam0074010.1	1.59977	7.69224e-07	1.77987e-06
gene_sam0034660.1	1.35309	7.8198e-07	1.80918e-06
gene_sam0055680.1	-7.6082	7.86456e-07	1.81934e-06
gene_sam0080090.1	1.2619	7.89729e-07	1.82651e-06
gene_sam0046840.1	-2.90738	8.25733e-07	1.90916e-06
gene_sam0006260.1	2.02376	8.46427e-07	1.95594e-06
gene_sam0020670.1	-1.41376	8.48601e-07	1.96075e-06
gene_sam0075460.1	1.38382	8.69298e-07	2.00791e-06
gene_sam0016500.1	-1.62682	8.77154e-07	2.02584e-06
gene_sam0042740.1	-1.63434	8.85529e-07	2.04473e-06
gene_sam0018200.1	-1.71265	8.9168e-07	2.05849e-06
gene_sam0066840.1	-2.09273	8.98081e-07	2.07281e-06
gene_sam0054360.1	6.80912	9.12718e-07	2.10567e-06
gene_sam0089250.1	2.81833	9.14789e-07	2.11022e-06
gene_sam0027640.1	1.26683	9.22817e-07	2.12851e-06
gene_sam0029310.1	2.82427	9.23043e-07	2.1288e-06
gene_sam0091560.1	-1.71189	9.32619e-07	2.15042e-06
gene_sam0073150.1	1.44972	9.57935e-07	2.20831e-06
gene_sam0023100.1	-1.52409	9.69391e-07	2.23399e-06
gene_sam0020210.1	-1.03762	1.00124e-06	2.30612e-06
gene_sam0067890.1	-1.16418	1.00712e-06	2.31918e-06
gene_sam0035310.1	-1.31564	1.02444e-06	2.35777e-06
gene_sam0054880.1	1.77851	1.07638e-06	2.47515e-06
gene_sam0011400.1	-1.26289	1.08754e-06	2.50002e-06
gene_sam0025840.1	3.45746	1.13232e-06	2.60098e-06
gene_sam0023280.1	1.45811	1.18384e-06	2.71813e-06
gene_sam0064770.1	3.16167	1.21722e-06	2.79387e-06
gene_sam0074770.1	-3.08656	1.26191e-06	2.89425e-06
gene_sam0034110.1	1.05576	1.30268e-06	2.98678e-06
gene_sam0081030.1	-1.41783	1.30284e-06	2.98684e-06
gene_sam0001580.1	4.87094	1.33548e-06	3.06065e-06
gene_sam0064050.1	-3.14089	1.35228e-06	3.09817e-06
gene_sam0035390.1	1.36256	1.37147e-06	3.14144e-06
gene_sam0002280.1	1.49614	1.41052e-06	3.22915e-06
gene_sam0029600.1	-1.21807	1.41233e-06	3.23294e-06
gene_sam0024120.1	-1.66955	1.41528e-06	3.23934e-06
gene_sam0093600.1	-1.77895	1.41547e-06	3.23943e-06
gene_sam0061250.1	-1.12452	1.45573e-06	3.33084e-06
gene_sam0067490.1	6.49086	1.51907e-06	3.47465e-06
gene_sam0042440.1	-1.22638	1.54028e-06	3.52239e-06
gene_sam0059690.1	-1.06228	1.54298e-06	3.5278e-06
gene_sam0065460.1	-2.94777	1.60039e-06	3.6579e-06
gene_sam0068370.1	-1.80073	1.60326e-06	3.66404e-06
gene_sam0066170.1	-1.05625	1.61171e-06	3.68296e-06
gene_sam0091120.1	-1.01394	1.61315e-06	3.68586e-06
gene_sam0052140.1	-2.90251	1.61798e-06	3.69609e-06
gene_sam0061620.1	1.25421	1.6467e-06	3.7609e-06
gene_sam0087300.1	1.47676	1.64929e-06	3.76641e-06
gene_sam0085460.1	4.70072	1.66043e-06	3.79103e-06
gene_sam0091760.1	1.51633	1.66398e-06	3.79872e-06
gene_sam0003170.1	3.15891	1.67262e-06	3.8178e-06
gene_sam0002910.1	-1.42394	1.6727e-06	3.8178e-06
gene_sam0061360.1	1.39062	1.67421e-06	3.82083e-06
gene_sam0050820.1	1.63866	1.69663e-06	3.87158e-06
gene_sam0032380.1	-1.04934	1.77468e-06	4.04751e-06
gene_sam0065230.1	-1.14102	1.8135e-06	4.13471e-06
gene_sam0060910.1	1.4484	1.83438e-06	4.18181e-06
gene_sam0037750.1	1.69658	1.88627e-06	4.29738e-06
gene_sam0071860.1	-1.59902	1.93532e-06	4.40819e-06
gene_sam0037410.1	-1.84513	1.947e-06	4.43384e-06
gene_sam0082650.1	-3.40701	1.95368e-06	4.44857e-06
gene_sam0047740.1	1.44443	1.98761e-06	4.52486e-06
gene_sam0049910.1	1.52226	2.0006e-06	4.55344e-06
gene_sam0031970.1	-1.10891	2.06381e-06	4.69276e-06
gene_sam0070980.1	1.02218	2.07205e-06	4.71051e-06
gene_sam0088120.1	-2.49114	2.07196e-06	4.71051e-06
gene_sam0048820.1	1.35142	2.08546e-06	4.74048e-06
gene_sam0043720.1	1.15793	2.10549e-06	4.78497e-06
gene_sam0006780.1	1.48666	2.13109e-06	4.84211e-06
gene_sam0006840.1	3.98669	2.14374e-06	4.86982e-06
gene_sam0018030.1	2.75337	2.18251e-06	4.95734e-06
gene_sam0089150.1	-2.35257	2.19433e-06	4.98367e-06
gene_sam0068350.1	2.0581	2.2318e-06	5.06822e-06
gene_sam0092810.1	1.30548	2.33218e-06	5.28937e-06
gene_sam0030850.1	-1.21528	2.34905e-06	5.32648e-06
gene_sam0081270.1	-3.0271	2.35699e-06	5.34392e-06
gene_sam0038150.1	1.12776	2.38612e-06	5.4094e-06
gene_sam0018910.1	1.59769	2.41688e-06	5.47853e-06
gene_sam0002740.1	-1.88267	2.44636e-06	5.54477e-06
gene_sam0039410.1	1.46381	2.48803e-06	5.638e-06
gene_sam0061070.1	1.40429	2.49653e-06	5.65666e-06
gene_sam0053100.1	-1.85475	2.51536e-06	5.69871e-06
gene_sam0000320.1	-1.75094	2.59475e-06	5.87545e-06
gene_sam0065330.1	1.04771	2.60554e-06	5.89861e-06
gene_sam0056320.1	-2.69349	2.65103e-06	5.99967e-06
gene_sam0077670.1	1.00238	2.65852e-06	6.01598e-06
gene_sam0085960.1	1.13794	2.71207e-06	6.13585e-06
gene_sam0037050.1	1.18396	2.7219e-06	6.15677e-06
gene_sam0053010.1	-1.09735	2.74758e-06	6.21286e-06
gene_sam0006240.1	-1.91379	2.75467e-06	6.22823e-06
gene_sam0014790.1	-2.61757	2.78499e-06	6.29477e-06
gene_sam0044080.1	-1.30528	2.79487e-06	6.31643e-06
gene_sam0086120.1	-1.73147	2.79851e-06	6.32398e-06
gene_sam0096070.1	-2.97858	2.81324e-06	6.3559e-06
gene_sam0014880.1	1.13982	2.84693e-06	6.42928e-06
gene_sam0083760.1	1.14461	2.8556e-06	6.44678e-06
gene_sam0035120.1	-1.36333	2.91431e-06	6.57793e-06
gene_sam0036490.1	-1.46149	2.93908e-06	6.63103e-06
gene_sam0092520.1	-2.87907	2.94493e-06	6.64279e-06
gene_sam0084800.1	-1.92352	2.95456e-06	6.6638e-06
gene_sam0020420.1	1.02993	2.95784e-06	6.67049e-06
gene_sam0048040.1	1.06155	3.12165e-06	7.03317e-06
gene_sam0040670.1	1.06574	3.16997e-06	7.13902e-06
gene_sam0077580.1	3.6571	3.17931e-06	7.15927e-06
gene_sam0029540.1	-2.66474	3.24949e-06	7.31498e-06
gene_sam0083540.1	1.34946	3.27962e-06	7.38123e-06
gene_sam0091870.1	-1.65767	3.30309e-06	7.43169e-06
gene_sam0057040.1	2.49813	3.30649e-06	7.43855e-06
gene_sam0002030.1	1.01445	3.37156e-06	7.58332e-06
gene_sam0034760.1	6.83376	3.39664e-06	7.63893e-06
gene_sam0038430.1	-2.27907	3.4439e-06	7.74273e-06
gene_sam0059940.1	2.62041	3.47662e-06	7.81548e-06
gene_sam0072780.1	1.45447	3.51888e-06	7.90963e-06
gene_sam0011120.1	-1.69686	3.52375e-06	7.91805e-06
gene_sam0095560.1	-1.87245	3.60158e-06	8.08866e-06
gene_sam0004700.1	-1.80942	3.63156e-06	8.15512e-06
gene_sam0090830.1	1.05762	3.78794e-06	8.50268e-06
gene_sam0086370.1	2.25488	3.83784e-06	8.61196e-06
gene_sam0053440.1	1.27704	3.83969e-06	8.61519e-06
gene_sam0024270.1	1.60628	3.96924e-06	8.90021e-06
gene_sam0093500.1	1.31521	3.97671e-06	8.91507e-06
gene_sam0081650.1	1.10001	4.08044e-06	9.14084e-06
gene_sam0039400.1	1.3742	4.15617e-06	9.30655e-06
gene_sam0077010.1	-1.70801	4.22782e-06	9.46599e-06
gene_sam0019430.1	-1.34359	4.39743e-06	9.8343e-06
gene_sam0011380.1	-1.43217	4.408e-06	9.8569e-06
gene_sam0045730.1	1.67353	4.4374e-06	9.92159e-06
gene_sam0017880.1	-2.34211	4.45058e-06	9.95002e-06
gene_sam0023680.1	-1.1036	4.4594e-06	9.96868e-06
gene_sam0012820.1	-1.10616	4.47291e-06	9.99782e-06
gene_sam0007170.1	1.35971	4.49786e-06	1.00515e-05
gene_sam0093410.1	1.36024	4.50033e-06	1.00559e-05
gene_sam0039280.1	-4.60219	4.56412e-06	1.01974e-05
gene_sam0008790.1	-1.54845	4.62035e-06	1.0319e-05
gene_sam0029810.1	-1.04159	4.66383e-06	1.04125e-05
gene_sam0026130.1	-1.62559	4.82422e-06	1.07626e-05
gene_sam0009920.1	-1.40479	4.86194e-06	1.08422e-05
gene_sam0055830.1	1.30398	4.94943e-06	1.10338e-05
gene_sam0062880.1	-1.25066	5.01838e-06	1.11864e-05
gene_sam0026480.1	-1.3772	5.03517e-06	1.12226e-05
gene_sam0053840.1	6.50067	5.08394e-06	1.13301e-05
gene_sam0002000.1	1.43676	5.08939e-06	1.13411e-05
gene_sam0002040.1	-1.79374	5.1586e-06	1.14941e-05
gene_sam0091010.1	2.79835	5.15921e-06	1.14942e-05
gene_sam0064970.1	1.67395	5.2415e-06	1.16726e-05
gene_sam0013930.1	-1.87825	5.25754e-06	1.17071e-05
gene_sam0084220.1	1.14668	5.36526e-06	1.19432e-05
gene_sam0094280.1	-1.41993	5.38702e-06	1.19891e-05
gene_sam0042590.1	1.39209	5.43148e-06	1.20856e-05
gene_sam0015230.1	-1.0015	5.46686e-06	1.2163e-05
gene_sam0005940.1	-1.12567	5.57827e-06	1.24043e-05
gene_sam0063920.1	-1.08354	5.66593e-06	1.25927e-05
gene_sam0045010.1	-1.3301	5.68506e-06	1.26339e-05
gene_sam0020740.1	-1.48925	5.71249e-06	1.26935e-05
gene_sam0003640.1	1.56382	5.80246e-06	1.28907e-05
gene_sam0065100.1	1.27241	6.01744e-06	1.33599e-05
gene_sam0097390.1	-2.33033	6.04857e-06	1.34262e-05
gene_sam0091730.1	-1.59107	6.06728e-06	1.34649e-05
gene_sam0039210.1	2.34179	6.12585e-06	1.35863e-05
gene_sam0000920.1	1.22695	6.26615e-06	1.38931e-05
gene_sam0023200.1	1.3766	6.30023e-06	1.39658e-05
gene_sam0093580.1	-1.71281	6.3403e-06	1.40487e-05
gene_sam0004620.1	-1.47842	6.35241e-06	1.40711e-05
gene_sam0055020.1	1.71851	6.36642e-06	1.40992e-05
gene_sam0091920.1	-2.10461	6.40434e-06	1.41802e-05
gene_sam0061330.1	1.10124	6.4149e-06	1.41992e-05
gene_sam0050420.1	1.23225	6.52154e-06	1.44261e-05
gene_sam0081880.1	1.69717	6.65556e-06	1.47165e-05
gene_sam0045900.1	1.67374	6.7442e-06	1.49109e-05
gene_sam0086850.1	1.0999	6.74869e-06	1.49193e-05
gene_sam0033830.1	4.31058	6.77338e-06	1.49723e-05
gene_sam0033700.1	-1.9169	6.81707e-06	1.50657e-05
gene_sam0023450.1	1.00707	6.91949e-06	1.52873e-05
gene_sam0027930.1	1.25129	7.04078e-06	1.55504e-05
gene_sam0006890.1	1.13509	7.24994e-06	1.60006e-05
gene_sam0057600.1	2.5642	7.43883e-06	1.64141e-05
gene_sam0010830.1	1.83029	7.4524e-06	1.64423e-05
gene_sam0007080.1	-1.42007	7.4673e-06	1.64735e-05
gene_sam0057750.1	-1.96741	7.51934e-06	1.65814e-05
gene_sam0053240.1	1.26599	7.68139e-06	1.69352e-05
gene_sam0050070.1	1.15585	7.70056e-06	1.69739e-05
gene_sam0081720.1	3.10241	7.73023e-06	1.70376e-05
gene_sam0087690.1	-1.25834	7.74779e-06	1.70745e-05
gene_sam0074210.1	-1.94147	7.77328e-06	1.71289e-05
gene_sam0093810.1	-1.15783	7.9109e-06	1.74231e-05
gene_sam0027950.1	-1.57835	8.05382e-06	1.77323e-05
gene_sam0058640.1	1.4827	8.08398e-06	1.77969e-05
gene_sam0011280.1	-2.0997	8.09397e-06	1.7817e-05
gene_sam0040020.1	1.0906	8.19123e-06	1.80217e-05
gene_sam0040850.1	2.0198	8.3905e-06	1.84506e-05
gene_sam0079760.1	1.1164	8.42933e-06	1.8534e-05
gene_sam0022220.1	1.30058	8.72384e-06	1.91617e-05
gene_sam0058280.1	1.08684	8.7265e-06	1.91655e-05
gene_sam0084530.1	-1.11149	8.75007e-06	1.92153e-05
gene_sam0077240.1	-1.03778	8.90799e-06	1.95601e-05
gene_sam0028080.1	1.37534	8.91539e-06	1.95743e-05
gene_sam0087720.1	1.64776	9.11428e-06	2.00006e-05
gene_sam0010240.1	1.18183	9.15711e-06	2.00925e-05
gene_sam0045670.1	-1.16666	9.33018e-06	2.04617e-05
gene_sam0010470.1	-2.52877	9.58638e-06	2.10126e-05
gene_sam0045180.1	-2.07268	9.79352e-06	2.146e-05
gene_sam0074190.1	1.17237	1.00092e-05	2.19168e-05
gene_sam0004830.1	1.13678	1.00459e-05	2.19949e-05
gene_sam0034120.1	1.15226	1.01095e-05	2.21296e-05
gene_sam0091520.1	-1.95688	1.01139e-05	2.21369e-05
gene_sam0074020.1	-1.63125	1.0135e-05	2.21806e-05
gene_sam0001760.1	1.66858	1.01461e-05	2.22026e-05
gene_sam0077420.1	-2.14165	1.02004e-05	2.23192e-05
gene_sam0046880.1	-2.27951	1.02881e-05	2.25076e-05
gene_sam0051480.1	1.00074	1.03622e-05	2.26592e-05
gene_sam0093620.1	-2.58387	1.04468e-05	2.28395e-05
gene_sam0048630.1	1.368	1.04905e-05	2.29302e-05
gene_sam0056640.1	1.2062	1.0498e-05	2.29441e-05
gene_sam0041550.1	-2.9793	1.0522e-05	2.2992e-05
gene_sam0014250.1	-1.08686	1.06298e-05	2.32229e-05
gene_sam0028870.1	1.7112	1.06731e-05	2.3315e-05
gene_sam0074470.1	-1.37247	1.08753e-05	2.37469e-05
gene_sam0019310.1	-1.58099	1.11248e-05	2.42817e-05
gene_sam0015010.1	1.29457	1.12564e-05	2.45613e-05
gene_sam0029080.1	1.07449	1.13991e-05	2.4865e-05
gene_sam0025400.1	1.66304	1.14644e-05	2.5005e-05
gene_sam0033570.1	1.20201	1.15115e-05	2.51025e-05
gene_sam0088900.1	1.09671	1.15714e-05	2.52304e-05
gene_sam0055520.1	2.845	1.16534e-05	2.54066e-05
gene_sam0024150.1	-1.84594	1.1734e-05	2.55771e-05
gene_sam0008540.1	-1.09909	1.179e-05	2.56939e-05
gene_sam0047510.1	1.56201	1.21725e-05	2.65137e-05
gene_sam0027840.1	-1.25378	1.21925e-05	2.65547e-05
gene_sam0095690.1	-1.78876	1.24333e-05	2.70625e-05
gene_sam0090240.1	2.35054	1.25996e-05	2.74158e-05
gene_sam0050710.1	1.45559	1.30476e-05	2.83673e-05
gene_sam0031070.1	1.39466	1.30819e-05	2.84362e-05
gene_sam0060490.1	-1.03461	1.31871e-05	2.8659e-05
gene_sam0095810.1	1.3981	1.33587e-05	2.90258e-05
gene_sam0087960.1	4.99833	1.34016e-05	2.91072e-05
gene_sam0019010.1	-3.03127	1.35983e-05	2.95284e-05
gene_sam0003000.1	1.32557	1.36121e-05	2.95553e-05
gene_sam0023910.1	-1.33764	1.36852e-05	2.9708e-05
gene_sam0051670.1	1.14213	1.38338e-05	3.00181e-05
gene_sam0084770.1	-1.08368	1.39824e-05	3.03374e-05
gene_sam0062240.1	1.13216	1.40526e-05	3.04867e-05
gene_sam0073060.1	-1.74106	1.4187e-05	3.0775e-05
gene_sam0027780.1	1.40669	1.43454e-05	3.11091e-05
gene_sam0053110.1	1.1315	1.43816e-05	3.11813e-05
gene_sam0003110.1	-2.13752	1.45317e-05	3.14969e-05
gene_sam0001250.1	-1.75623	1.47581e-05	3.19682e-05
gene_sam0020970.1	-1.61022	1.47798e-05	3.20117e-05
gene_sam0094250.1	-1.55699	1.48843e-05	3.22348e-05
gene_sam0037540.1	1.96468	1.49828e-05	3.24415e-05
gene_sam0060770.1	1.25762	1.50584e-05	3.26019e-05
gene_sam0014070.1	1.04874	1.51095e-05	3.27091e-05
gene_sam0081840.1	-2.96241	1.56243e-05	3.38203e-05
gene_sam0081970.1	-2.69817	1.57621e-05	3.41044e-05
gene_sam0087420.1	-1.74364	1.57606e-05	3.41044e-05
gene_sam0077180.1	2.25417	1.60269e-05	3.46633e-05
gene_sam0095730.1	1.28665	1.61504e-05	3.49233e-05
gene_sam0044350.1	-1.23904	1.61757e-05	3.49709e-05
gene_sam0007940.1	1.02309	1.6321e-05	3.52777e-05
gene_sam0025170.1	1.06427	1.63629e-05	3.53646e-05
gene_sam0095110.1	1.38375	1.64631e-05	3.55704e-05
gene_sam0077450.1	1.14578	1.65138e-05	3.56763e-05
gene_sam0092960.1	-1.39948	1.65204e-05	3.56869e-05
gene_sam0041920.1	1.56666	1.65723e-05	3.57917e-05
gene_sam0011840.1	-1.50715	1.70273e-05	3.67668e-05
gene_sam0051380.1	-1.46705	1.75714e-05	3.79263e-05
gene_sam0009800.1	1.20952	1.76322e-05	3.80498e-05
gene_sam0010020.1	-2.42976	1.7859e-05	3.85234e-05
gene_sam0082250.1	1.12177	1.84192e-05	3.97116e-05
gene_sam0056740.1	-1.40264	1.843e-05	3.9731e-05
gene_sam0018740.1	1.35684	1.84584e-05	3.9788e-05
gene_sam0038040.1	1.84072	1.87775e-05	4.04676e-05
gene_sam0002810.1	1.33147	1.88202e-05	4.05556e-05
gene_sam0059240.1	-1.95944	1.92286e-05	4.14104e-05
gene_sam0048340.1	1.25258	1.93698e-05	4.1706e-05
gene_sam0065470.1	-1.48758	1.95369e-05	4.20572e-05
gene_sam0090890.1	-2.40983	1.99993e-05	4.30264e-05
gene_sam0010540.1	-2.05425	2.01239e-05	4.32769e-05
gene_sam0077470.1	-5.10188	2.04408e-05	4.39449e-05
gene_sam0083260.1	-2.0803	2.04707e-05	4.40048e-05
gene_sam0082620.1	-2.84055	2.04984e-05	4.40597e-05
gene_sam0094430.1	1.70991	2.05513e-05	4.41646e-05
gene_sam0045310.1	-1.31205	2.06543e-05	4.43725e-05
gene_sam0024250.1	1.53343	2.11664e-05	4.54496e-05
gene_sam0072360.1	1.7051	2.12215e-05	4.55586e-05
gene_sam0070510.1	1.3063	2.13153e-05	4.57507e-05
gene_sam0040030.1	1.38325	2.18606e-05	4.69069e-05
gene_sam0072630.1	-1.17313	2.21807e-05	4.75647e-05
gene_sam0007370.1	-1.28521	2.21903e-05	4.75806e-05
gene_sam0038010.1	4.47085	2.22504e-05	4.77045e-05
gene_sam0097170.1	1.15886	2.23497e-05	4.79077e-05
gene_sam0014300.1	1.42525	2.24962e-05	4.8212e-05
gene_sam0092770.1	-1.18176	2.28446e-05	4.89487e-05
gene_sam0072750.1	-1.91054	2.28595e-05	4.89708e-05
gene_sam0008670.1	1.22121	2.31139e-05	4.95007e-05
gene_sam0082510.1	-1.00256	2.32122e-05	4.97063e-05
gene_sam0033850.1	1.2466	2.32942e-05	4.98768e-05
gene_sam0053170.1	-2.72145	2.33935e-05	5.00843e-05
gene_sam0060440.1	1.50268	2.37334e-05	5.07916e-05
gene_sam0065790.1	-3.18189	2.39664e-05	5.12746e-05
gene_sam0050720.1	-1.54294	2.39662e-05	5.12746e-05
gene_sam0046550.1	-1.30247	2.4154e-05	5.16654e-05
gene_sam0003030.1	1.31787	2.44415e-05	5.22751e-05
gene_sam0008230.1	1.01048	2.49507e-05	5.33427e-05
gene_sam0082860.1	1.17267	2.5322e-05	5.41146e-05
gene_sam0095540.1	-1.75485	2.58183e-05	5.51642e-05
gene_sam0044000.1	1.04674	2.59025e-05	5.53273e-05
gene_sam0060130.1	1.33543	2.60839e-05	5.56979e-05
gene_sam0083190.1	1.71275	2.61241e-05	5.57725e-05
gene_sam0093940.1	3.01252	2.61552e-05	5.58332e-05
gene_sam0071010.1	1.6878	2.62471e-05	5.60239e-05
gene_sam0096400.1	-1.12124	2.62832e-05	5.60952e-05
gene_sam0007600.1	-1.24053	2.67226e-05	5.70158e-05
gene_sam0029200.1	-1.27348	2.68249e-05	5.72282e-05
gene_sam0037150.1	3.44041	2.69917e-05	5.75726e-05
gene_sam0077880.1	-1.42581	2.72813e-05	5.81551e-05
gene_sam0002600.1	1.11269	2.79373e-05	5.95356e-05
gene_sam0065990.1	-1.32758	2.8109e-05	5.98892e-05
gene_sam0069490.1	2.02806	2.8181e-05	6.00307e-05
gene_sam0085010.1	2.59423	2.84241e-05	6.05424e-05
gene_sam0089570.1	4.08002	2.91142e-05	6.19811e-05
gene_sam0057830.1	-2.11846	2.95429e-05	6.28621e-05
gene_sam0012500.1	-1.09488	3.01571e-05	6.41433e-05
gene_sam0022890.1	1.13784	3.01678e-05	6.41596e-05
gene_sam0052120.1	1.23585	3.02329e-05	6.42787e-05
gene_sam0079830.1	1.25262	3.02892e-05	6.43855e-05
gene_sam0096280.1	-1.97931	3.08267e-05	6.54952e-05
gene_sam0073840.1	1.01259	3.08384e-05	6.55135e-05
gene_sam0002530.1	1.32726	3.0916e-05	6.56716e-05
gene_sam0071200.1	1.03415	3.09328e-05	6.56943e-05
gene_sam0087110.1	-2.37809	3.09302e-05	6.56943e-05
gene_sam0063510.1	1.16267	3.10771e-05	6.59808e-05
gene_sam0043680.1	1.33717	3.14179e-05	6.66978e-05
gene_sam0004350.1	1.72133	3.14701e-05	6.68019e-05
gene_sam0073070.1	1.18228	3.15478e-05	6.69601e-05
gene_sam0061210.1	1.81647	3.15985e-05	6.70609e-05
gene_sam0006420.1	1.34483	3.17546e-05	6.73855e-05
gene_sam0039940.1	1.16789	3.19015e-05	6.76835e-05
gene_sam0068880.1	-2.56309	3.30178e-05	6.99679e-05
gene_sam0061140.1	1.48746	3.3089e-05	7.01118e-05
gene_sam0076210.1	-1.15446	3.31293e-05	7.01901e-05
gene_sam0070340.1	2.43384	3.35343e-05	7.10399e-05
gene_sam0008240.1	1.00502	3.35371e-05	7.10399e-05
gene_sam0003380.1	1.13072	3.36646e-05	7.13028e-05
gene_sam0044070.1	-1.31018	3.39306e-05	7.18446e-05
gene_sam0097110.1	1.52507	3.40298e-05	7.20474e-05
gene_sam0053490.1	1.55678	3.41149e-05	7.22204e-05
gene_sam0002670.1	1.07111	3.41956e-05	7.2384e-05
gene_sam0002900.1	-1.35543	3.42241e-05	7.24372e-05
gene_sam0020080.1	-1.23586	3.46272e-05	7.32756e-05
gene_sam0073320.1	-1.12719	3.46997e-05	7.34218e-05
gene_sam0006340.1	-1.2362	3.50957e-05	7.423e-05
gene_sam0090010.1	1.06649	3.5432e-05	7.49187e-05
gene_sam0047120.1	-1.22689	3.56993e-05	7.54615e-05
gene_sam0027220.1	-2.56637	3.5817e-05	7.57027e-05
gene_sam0047160.1	1.10711	3.60042e-05	7.60756e-05
gene_sam0077070.1	1.50855	3.66734e-05	7.74509e-05
gene_sam0095090.1	1.12293	3.70878e-05	7.83183e-05
gene_sam0000460.1	-6.33889	3.7163e-05	7.84692e-05
gene_sam0057220.1	1.63928	3.78342e-05	7.98147e-05
gene_sam0053120.1	1.21978	3.82133e-05	8.05583e-05
gene_sam0061590.1	-1.09157	3.83259e-05	8.07876e-05
gene_sam0037550.1	1.84542	3.83496e-05	8.08295e-05
gene_sam0064080.1	4.43479	3.91957e-05	8.25882e-05
gene_sam0048010.1	1.01816	3.93031e-05	8.27981e-05
gene_sam0080850.1	-1.21945	3.94047e-05	8.30039e-05
gene_sam0096740.1	-2.37191	3.96178e-05	8.34361e-05
gene_sam0097990.1	6.00656	4.01231e-05	8.44667e-05
gene_sam0057780.1	6.00656	4.01231e-05	8.44667e-05
gene_sam0033710.1	-2.18715	4.04384e-05	8.51137e-05
gene_sam0053430.1	-1.47665	4.09725e-05	8.62035e-05
gene_sam0012070.1	1.05486	4.13024e-05	8.68803e-05
gene_sam0083320.1	2.33576	4.13261e-05	8.69215e-05
gene_sam0071930.1	3.86416	4.19373e-05	8.81895e-05
gene_sam0002140.1	1.14622	4.29168e-05	9.02044e-05
gene_sam0084040.1	-1.37003	4.32447e-05	9.08756e-05
gene_sam0096050.1	-1.1993	4.352e-05	9.1436e-05
gene_sam0071750.1	-1.5816	4.38894e-05	9.21939e-05
gene_sam0069810.1	1.18445	4.49223e-05	9.42888e-05
gene_sam0035670.1	-1.10872	4.52545e-05	9.49578e-05
gene_sam0061390.1	-1.22352	4.63853e-05	9.73113e-05
gene_sam0013710.1	-1.09375	4.69951e-05	9.85515e-05
gene_sam0088500.1	-2.52614	4.73095e-05	9.91813e-05
gene_sam0083350.1	2.79771	4.76329e-05	9.98395e-05
gene_sam0078120.1	-2.6875	4.76475e-05	9.98603e-05
gene_sam0047130.1	-2.10565	4.77e-05	9.99604e-05
gene_sam0055750.1	3.60599	4.85702e-05	0.000101734
gene_sam0060340.1	-2.37241	4.94402e-05	0.000103494
gene_sam0039590.1	1.62378	5.09605e-05	0.000106614
gene_sam0054120.1	1.40236	5.14892e-05	0.000107699
gene_sam0031600.1	2.0011	5.15395e-05	0.000107793
gene_sam0012740.1	1.13689	5.15667e-05	0.000107839
gene_sam0060320.1	1.24544	5.195e-05	0.000108609
gene_sam0080780.1	1.03387	5.23755e-05	0.000109488
gene_sam0050760.1	1.97587	5.2863e-05	0.000110496
gene_sam0030870.1	-3.27543	5.29825e-05	0.000110713
gene_sam0017110.1	1.19431	5.29794e-05	0.000110713
gene_sam0000450.1	5.81185	5.34754e-05	0.00011172
gene_sam0088200.1	-1.40492	5.43664e-05	0.000113537
gene_sam0001130.1	-1.32517	5.46201e-05	0.000114045
gene_sam0073310.1	-1.24024	5.54833e-05	0.000115767
gene_sam0037570.1	1.16605	5.55053e-05	0.000115802
gene_sam0059750.1	1.85078	5.61565e-05	0.000117149
gene_sam0087400.1	-1.75506	5.65489e-05	0.000117932
gene_sam0044920.1	-2.51495	5.92753e-05	0.000123545
gene_sam0065260.1	1.9467	5.94686e-05	0.000123924
gene_sam0013910.1	1.17184	6.03471e-05	0.000125606
gene_sam0058630.1	1.2397	6.11911e-05	0.000127313
gene_sam0058740.1	-2.11152	6.14547e-05	0.000127836
gene_sam0031760.1	1.08238	6.1461e-05	0.000127836
gene_sam0055900.1	1.09295	6.16528e-05	0.00012821
gene_sam0091050.1	3.04789	6.19384e-05	0.000128779
gene_sam0074710.1	-1.53493	6.22423e-05	0.000129385
gene_sam0011130.1	-1.68087	6.2749e-05	0.000130413
gene_sam0016150.1	1.73809	6.32145e-05	0.000131367
gene_sam0066680.1	-1.25212	6.40382e-05	0.000133027
gene_sam0074790.1	-1.58294	6.4596e-05	0.00013416
gene_sam0030010.1	1.20571	6.47309e-05	0.000134413
gene_sam0035440.1	4.6438	6.4841e-05	0.000134629
gene_sam0014610.1	-1.50503	6.53271e-05	0.000135611
gene_sam0003990.1	-2.84945	6.54249e-05	0.000135801
gene_sam0075820.1	1.10242	6.61146e-05	0.000137192
gene_sam0046530.1	-2.85965	6.76449e-05	0.000140327
gene_sam0057870.1	1.00268	6.77012e-05	0.00014043
gene_sam0052250.1	1.14129	6.79344e-05	0.0001409
gene_sam0091170.1	1.10983	6.82047e-05	0.000141432
gene_sam0041260.1	1.03821	6.83401e-05	0.000141699
gene_sam0075590.1	1.20431	6.9431e-05	0.000143891
gene_sam0065250.1	1.18138	6.96031e-05	0.000144219
gene_sam0091110.1	-2.04846	7.05273e-05	0.000146034
gene_sam0033940.1	1.01171	7.16158e-05	0.000148201
gene_sam0067930.1	-2.10253	7.1959e-05	0.000148897
gene_sam0040400.1	1.20526	7.35906e-05	0.000152109
gene_sam0064120.1	1.10685	7.44195e-05	0.000153763
gene_sam0038960.1	1.13325	7.46895e-05	0.000154305
gene_sam0071530.1	1.14588	7.49682e-05	0.000154851
gene_sam0000440.1	2.60221	7.58689e-05	0.000156665
gene_sam0059820.1	1.30408	7.58778e-05	0.000156669
gene_sam0051320.1	1.18084	7.65072e-05	0.000157953
gene_sam0050200.1	1.26896	7.71144e-05	0.00015916
gene_sam0077080.1	2.01374	7.77952e-05	0.000160534
gene_sam0077170.1	2.01941	8.1835e-05	0.000168755
gene_sam0041750.1	-1.24357	8.30655e-05	0.000171226
gene_sam0010450.1	-1.50105	8.32156e-05	0.000171485
gene_sam0094680.1	2.048	8.32258e-05	0.000171489
gene_sam0041860.1	-1.52978	8.57204e-05	0.000176543
gene_sam0003930.1	1.17325	8.60518e-05	0.000177209
gene_sam0031870.1	1.12113	8.96364e-05	0.000184411
gene_sam0051610.1	-1.07998	8.97109e-05	0.000184547
gene_sam0008530.1	-1.16539	8.99494e-05	0.000185019
gene_sam0091060.1	-2.76619	8.99873e-05	0.000185079
gene_sam0075780.1	-1.41074	9.00559e-05	0.000185202
gene_sam0094150.1	-1.07702	9.14364e-05	0.000188005
gene_sam0073680.1	-2.00108	9.15979e-05	0.0001883
gene_sam0083840.1	1.30448	9.17667e-05	0.000188629
gene_sam0026080.1	-1.31351	9.1917e-05	0.00018892
gene_sam0086570.1	5.68833	9.21788e-05	0.000189439
gene_sam0087870.1	1.0632	9.31497e-05	0.000191323
gene_sam0064910.1	-2.3973	9.32127e-05	0.000191434
gene_sam0078320.1	1.19346	9.35102e-05	0.000192008
gene_sam0050590.1	1.00449	9.41017e-05	0.000193204
gene_sam0016380.1	-2.52994	9.44229e-05	0.000193826
gene_sam0035410.1	1.17016	9.48391e-05	0.000194661
gene_sam0091420.1	1.0428	9.52716e-05	0.00019553
gene_sam0037720.1	1.4441	9.54259e-05	0.000195828
gene_sam0085730.1	1.84323	9.74163e-05	0.000199815
gene_sam0063090.1	1.1059	0.000101903	0.000208776
gene_sam0081580.1	-1.47899	0.000102152	0.000209264
gene_sam0072340.1	2.57961	0.000103268	0.00021151
gene_sam0086860.1	1.23941	0.000103738	0.000212432
gene_sam0087570.1	3.11117	0.000104025	0.000212979
gene_sam0028420.1	-2.40229	0.000104418	0.000213762
gene_sam0013040.1	-1.04752	0.000105109	0.000215156
gene_sam0038460.1	-1.00673	0.000106308	0.000217485
gene_sam0070140.1	1.87907	0.000106862	0.000218597
gene_sam0022040.1	3.13286	0.000109373	0.000223452
gene_sam0034780.1	1.0722	0.000109474	0.000223637
gene_sam0003060.1	-2.42262	0.000110178	0.000225032
gene_sam0094540.1	1.22621	0.000110374	0.00022541
gene_sam0007770.1	1.29296	0.000112323	0.000229324
gene_sam0086800.1	-1.4614	0.000114337	0.000233323
gene_sam0016010.1	1.86437	0.000115306	0.000235257
gene_sam0058760.1	-1.17683	0.000116487	0.00023762
gene_sam0054380.1	-1.111	0.000118688	0.000242017
gene_sam0028900.1	1.00137	0.000119066	0.000242763
gene_sam0084830.1	2.02965	0.00012084	0.000246239
gene_sam0034480.1	-1.94007	0.000120903	0.000246344
gene_sam0046250.1	1.12603	0.000121413	0.000247334
gene_sam0071260.1	-1.64653	0.000122146	0.000248804
gene_sam0072680.1	-1.79352	0.000123555	0.000251651
gene_sam0094330.1	-1.56212	0.000125443	0.000255372
gene_sam0012050.1	-1.86095	0.00012717	0.000258765
gene_sam0074140.1	1.11214	0.00012761	0.00025961
gene_sam0025630.1	-1.7651	0.000128732	0.000261816
gene_sam0060380.1	-1.09452	0.000131088	0.000266455
gene_sam0085670.1	1.07344	0.000132021	0.000268247
gene_sam0039530.1	-1.35129	0.000132923	0.000270029
gene_sam0086820.1	5.60049	0.000133311	0.000270792
gene_sam0071680.1	1.94346	0.000133432	0.00027101
gene_sam0069550.1	-4.04323	0.000135192	0.000274453
gene_sam0035540.1	1.09779	0.000135436	0.000274924
gene_sam0060640.1	-1.86521	0.000135781	0.000275597
gene_sam0046070.1	1.10416	0.000136082	0.000276181
gene_sam0017600.1	1.46456	0.000136186	0.000276321
gene_sam0068060.1	1.23439	0.000139072	0.000282007
gene_sam0055400.1	-1.04347	0.000141141	0.000286066
gene_sam0011520.1	-1.04517	0.000141876	0.000287527
gene_sam0007380.1	-1.25871	0.000145518	0.000294794
gene_sam0056010.1	1.85345	0.000145881	0.000295474
gene_sam0041290.1	-1.13299	0.000146311	0.000296317
gene_sam0051010.1	1.23954	0.000147022	0.000297672
gene_sam0003100.1	3.33168	0.000147607	0.000298827
gene_sam0000810.1	-1.12793	0.000147828	0.000299245
gene_sam0002990.1	2.02041	0.000148276	0.000300095
gene_sam0042730.1	1.05599	0.000148794	0.000301115
gene_sam0048800.1	1.04131	0.000150943	0.000305289
gene_sam0081400.1	-1.90038	0.000152312	0.000307911
gene_sam0071330.1	-1.46144	0.0001526	0.000308434
gene_sam0040370.1	1.19038	0.00015339	0.000309942
gene_sam0097600.1	-5.70055	0.000154077	0.0003113
gene_sam0076470.1	-1.49067	0.000154899	0.000312842
gene_sam0022680.1	-2.01054	0.000154932	0.000312879
gene_sam0061910.1	1.09621	0.000155741	0.000314451
gene_sam0038420.1	-1.4222	0.00015611	0.000315167
gene_sam0017130.1	-1.35769	0.000157414	0.000317769
gene_sam0085150.1	4.11062	0.000157612	0.000318139
gene_sam0015110.1	-2.23042	0.000160702	0.000324252
gene_sam0020230.1	-2.28803	0.000164443	0.000331706
gene_sam0023370.1	-1.71924	0.000164547	0.000331885
gene_sam0051090.1	-1.48418	0.000164854	0.000332472
gene_sam0089170.1	1.17899	0.000165322	0.000333384
gene_sam0021810.1	1.06247	0.000165506	0.000333724
gene_sam0093350.1	-1.6825	0.00016628	0.00033522
gene_sam0060140.1	-1.10978	0.000167591	0.000337798
gene_sam0079750.1	-1.06034	0.000169877	0.000342243
gene_sam0010170.1	1.17035	0.000171738	0.000345763
gene_sam0037500.1	-1.59833	0.000171892	0.000346039
gene_sam0083800.1	1.10976	0.000172459	0.000347147
gene_sam0024940.1	-1.59076	0.000173611	0.000349366
gene_sam0020710.1	1.58877	0.000174217	0.000350554
gene_sam0027610.1	1.70051	0.000175022	0.000352139
gene_sam0069740.1	1.07663	0.000176024	0.000354122
gene_sam0088340.1	1.07234	0.000178054	0.000358002
gene_sam0032490.1	2.06745	0.000178537	0.000358905
gene_sam0029910.1	-1.21158	0.000178818	0.000359435
gene_sam0024880.1	-1.22846	0.000178877	0.00035952
gene_sam0032310.1	1.46913	0.000180847	0.000363341
gene_sam0052150.1	1.27516	0.000183712	0.000368922
gene_sam0052000.1	-1.27705	0.000184186	0.000369803
gene_sam0098000.1	5.52802	0.000186198	0.000373703
gene_sam0041450.1	1.56673	0.000188707	0.000378527
gene_sam0034570.1	1.56696	0.000188821	0.000378694
gene_sam0060190.1	-1.90185	0.000188828	0.000378694
gene_sam0004530.1	-1.53436	0.000189858	0.000380687
gene_sam0016630.1	1.20787	0.000199449	0.000399389
gene_sam0023940.1	-1.11123	0.000199741	0.000399897
gene_sam0093270.1	1.41082	0.000201465	0.00040331
gene_sam0002200.1	2.07612	0.000202887	0.00040608
gene_sam0060390.1	-1.24545	0.000203928	0.000408125
gene_sam0011560.1	-1.11559	0.00020501	0.000410252
gene_sam0081110.1	6.00524	0.000205481	0.000411157
gene_sam0093640.1	-1.45822	0.00020583	0.000411816
gene_sam0070500.1	-2.23503	0.000207578	0.000415233
gene_sam0025860.1	2.53091	0.000207603	0.000415246
gene_sam0050700.1	-2.11181	0.000210032	0.000420063
gene_sam0067780.1	-1.71091	0.000210382	0.000420645
gene_sam0023690.1	1.0197	0.000212143	0.000424046
gene_sam0042550.1	-1.11989	0.000212167	0.000424054
gene_sam0011080.1	-2.40017	0.000213667	0.00042697
gene_sam0054180.1	1.04411	0.000213901	0.000427399
gene_sam0079800.1	1.02129	0.00021665	0.00043285
gene_sam0041640.1	-1.36153	0.000220614	0.000440437
gene_sam0058870.1	-3.76005	0.00022161	0.000442259
gene_sam0085350.1	3.14616	0.000224069	0.000446997
gene_sam0093300.1	1.09842	0.000226126	0.000450931
gene_sam0008870.1	1.5022	0.000226301	0.000451238
gene_sam0018900.1	1.90854	0.000228026	0.000454549
gene_sam0017720.1	1.06784	0.000229917	0.000458147
gene_sam0049900.1	1.73837	0.000230218	0.000458703
gene_sam0017850.1	-1.14664	0.000230861	0.000459854
gene_sam0004130.1	-1.53379	0.000231253	0.000460592
gene_sam0030000.1	1.02632	0.000231328	0.000460697
gene_sam0031570.1	-1.24181	0.000231502	0.000461002
gene_sam0080620.1	-1.34956	0.000232512	0.000462838
gene_sam0035860.1	-2.03839	0.0002338	0.000465314
gene_sam0048840.1	-1.18342	0.00023674	0.000470989
gene_sam0076650.1	1.00076	0.000237585	0.000472581
gene_sam0072200.1	1.13307	0.000237909	0.000473137
gene_sam0033640.1	1.08129	0.000241058	0.000479263
gene_sam0075320.1	-3.45115	0.000242289	0.000481621
gene_sam0011300.1	1.10781	0.000243685	0.000484304
gene_sam0088510.1	-1.77468	0.000247098	0.000490949
gene_sam0093550.1	-1.50798	0.000249545	0.000495487
gene_sam0008160.1	1.11656	0.000250287	0.000496913
gene_sam0074600.1	1.06963	0.000254227	0.000504689
gene_sam0035190.1	-1.18864	0.000255382	0.000506887
gene_sam0055930.1	1.02876	0.000256398	0.000508759
gene_sam0083500.1	1.18845	0.000257478	0.000510855
gene_sam0039220.1	1.24165	0.00026073	0.000517016
gene_sam0001590.1	1.02737	0.000263113	0.000521594
gene_sam0008600.1	1.76609	0.000263928	0.000523162
gene_sam0075100.1	-1.38566	0.000265865	0.000526852
gene_sam0062660.1	1.05118	0.000266513	0.000528038
gene_sam0075310.1	-1.92956	0.000268044	0.000530973
gene_sam0076090.1	1.03995	0.000269907	0.000534613
gene_sam0038820.1	-1.35144	0.000270413	0.000535565
gene_sam0067350.1	-1.22809	0.000276559	0.000547328
gene_sam0067920.1	-1.08092	0.000278264	0.0005506
gene_sam0044100.1	-1.18225	0.00028061	0.000555086
gene_sam0006460.1	1.0387	0.000283273	0.000560248
gene_sam0045370.1	1.18066	0.000285085	0.000563728
gene_sam0011490.1	1.33116	0.000286269	0.00056591
gene_sam0084990.1	3.71713	0.000287626	0.000568473
gene_sam0098170.1	2.30122	0.000288573	0.000570251
gene_sam0064320.1	1.14865	0.000289399	0.000571777
gene_sam0065800.1	-1.75806	0.000289805	0.000572526
gene_sam0041150.1	-1.91916	0.000291875	0.000576454
gene_sam0052690.1	-1.53678	0.000296537	0.000585442
gene_sam0037030.1	-1.24036	0.000297372	0.000586982
gene_sam0096580.1	-1.14016	0.000298866	0.000589711
gene_sam0056160.1	2.67494	0.000301303	0.000594408
gene_sam0089460.1	4.26314	0.00030287	0.000597223
gene_sam0083440.1	1.00233	0.000303737	0.00059882
gene_sam0076160.1	-2.46042	0.000306651	0.000604452
gene_sam0059150.1	-1.11722	0.00030854	0.000608063
gene_sam0019020.1	-1.51213	0.000309123	0.000609156
gene_sam0021370.1	1.74244	0.000315446	0.00062121
gene_sam0092980.1	-1.01394	0.000315777	0.000621805
gene_sam0063680.1	1.46329	0.000317536	0.000625094
gene_sam0082630.1	4.40898	0.000318394	0.000626609
gene_sam0002310.1	1.52489	0.000321785	0.00063281
gene_sam0031690.1	1.19114	0.000323282	0.000635637
gene_sam0038310.1	-2.55722	0.000323324	0.00063566
gene_sam0069650.1	-2.24716	0.000323531	0.000636008
gene_sam0024200.1	1.19225	0.000324335	0.00063753
gene_sam0063840.1	1.14933	0.00033071	0.00064988
gene_sam0005890.1	-1.28727	0.000331483	0.000651277
gene_sam0020250.1	-1.97072	0.000335526	0.000658978
gene_sam0034950.1	1.06417	0.00033644	0.000660648
gene_sam0000600.1	1.25354	0.000337395	0.000662403
gene_sam0075470.1	-1.73375	0.000339068	0.000665625
gene_sam0052280.1	-1.84227	0.000339306	0.000666029
gene_sam0077410.1	-2.64471	0.000344338	0.000675657
gene_sam0000940.1	-1.03596	0.000349213	0.000685095
gene_sam0032280.1	-1.164	0.000349332	0.000685266
gene_sam0030120.1	-1.59124	0.000349942	0.000686399
gene_sam0000870.1	1.00427	0.000358148	0.000702104
gene_sam0086220.1	-1.11603	0.000358418	0.000702503
gene_sam0030700.1	1.17871	0.000358743	0.000703075
gene_sam0096250.1	-1.56084	0.000359808	0.000705097
gene_sam0012330.1	-1.11993	0.000361653	0.000708648
gene_sam0072510.1	-1.77931	0.000364236	0.000713444
gene_sam0062670.1	-3.13746	0.000367519	0.000719675
gene_sam0042100.1	1.0079	0.000367742	0.000720046
gene_sam0073620.1	1.36505	0.000372703	0.000729488
gene_sam0096510.1	1.30831	0.000379929	0.000743358
gene_sam0069420.1	1.00579	0.000381567	0.000746355
gene_sam0077910.1	-1.95061	0.000382585	0.000748277
gene_sam0019090.1	1.34194	0.000382904	0.000748832
gene_sam0078370.1	-1.36927	0.000384204	0.000751166
gene_sam0029060.1	-1.27291	0.000384384	0.00075145
gene_sam0085170.1	-3.6626	0.000385924	0.000754391
gene_sam0051350.1	1.02668	0.000392021	0.000765955
gene_sam0070680.1	-2.08177	0.000392362	0.000766549
gene_sam0096560.1	4.41074	0.000398424	0.000778178
gene_sam0058610.1	1.7106	0.000400546	0.000782106
gene_sam0019580.1	1.42219	0.000405498	0.000791484
gene_sam0070210.1	-1.1502	0.000412227	0.000804396
gene_sam0095660.1	-1.23007	0.000414902	0.000809502
gene_sam0062300.1	-2.33157	0.00041492	0.000809502
gene_sam0097440.1	1.04784	0.000415699	0.000810871
gene_sam0068650.1	-2.64013	0.000415696	0.000810871
gene_sam0006530.1	-1.27322	0.000418016	0.000815241
gene_sam0011470.1	-2.00936	0.000418388	0.000815892
gene_sam0073520.1	2.20414	0.000430455	0.00083865
gene_sam0033980.1	1.08083	0.000431566	0.000840506
gene_sam0092460.1	-1.43184	0.000432304	0.000841867
gene_sam0011440.1	1.05966	0.000437647	0.000852113
gene_sam0022980.1	-1.39518	0.000439466	0.000855499
gene_sam0071420.1	-1.896	0.000440193	0.000856835
gene_sam0032740.1	1.01128	0.000440236	0.00085684
gene_sam0043260.1	-1.2843	0.000445066	0.000865922
gene_sam0071500.1	1.30911	0.000448787	0.00087292
gene_sam0006630.1	1.04356	0.000449443	0.000874036
gene_sam0020140.1	1.60198	0.000449691	0.000874438
gene_sam0048230.1	-1.63918	0.000451252	0.000877312
gene_sam0025360.1	1.11563	0.000451903	0.000878498
gene_sam0096940.1	2.049	0.000452746	0.000879974
gene_sam0032730.1	1.28991	0.000462449	0.000898504
gene_sam0072850.1	-1.1689	0.000466897	0.000906813
gene_sam0078140.1	-2.26366	0.000476099	0.000923922
gene_sam0090860.1	-1.64504	0.000477982	0.000927491
gene_sam0056990.1	-1.80492	0.000482554	0.00093602
gene_sam0024710.1	3.86965	0.000486747	0.000943808
gene_sam0097290.1	-1.16925	0.000494107	0.000957641
gene_sam0030280.1	1.27336	0.000495976	0.000961174
gene_sam0087150.1	1.07378	0.000507887	0.000983718
gene_sam0040610.1	-1.19393	0.000508156	0.000984148
gene_sam0069950.1	-1.57498	0.00050963	0.000986732
gene_sam0054530.1	3.09368	0.000511058	0.000989317
gene_sam0051310.1	-1.30779	0.000511322	0.000989737
gene_sam0072530.1	-1.97191	0.000513678	0.000993933
gene_sam0011550.1	1.07247	0.000514678	0.000995778
gene_sam0025730.1	-2.90185	0.000523169	0.00101184
gene_sam0035900.1	1.27744	0.000527765	0.00102044
gene_sam0022500.1	-1.1859	0.000535377	0.00103469
gene_sam0044010.1	1.00539	0.000535764	0.00103534
gene_sam0017250.1	1.04229	0.000542458	0.0010479
gene_sam0045630.1	1.79498	0.000542716	0.0010483
gene_sam0094820.1	-1.78129	0.000546202	0.00105484
gene_sam0002710.1	1.11326	0.000546908	0.00105611
gene_sam0077590.1	2.90893	0.000549069	0.00106019
gene_sam0070080.1	1.48445	0.000550258	0.0010621
gene_sam0049570.1	1.0149	0.000552238	0.00106572
gene_sam0076780.1	1.73939	0.000553201	0.00106748
gene_sam0064850.1	-1.88548	0.000567655	0.00109458
gene_sam0090140.1	-2.22721	0.000571018	0.00110096
gene_sam0046500.1	-1.10945	0.000574446	0.00110706
gene_sam0090630.1	-1.69925	0.000574975	0.00110798
gene_sam0005010.1	-1.62665	0.000577295	0.00111235
gene_sam0082870.1	-1.72889	0.000578981	0.0011155
gene_sam0013330.1	-1.08157	0.000582758	0.00112247
gene_sam0014750.1	1.1252	0.000584102	0.00112496
gene_sam0074160.1	1.37825	0.00058854	0.00113268
gene_sam0095890.1	-1.58184	0.00058901	0.00113348
gene_sam0086080.1	-1.28624	0.000594075	0.00114292
gene_sam0020260.1	-1.60114	0.000596507	0.00114718
gene_sam0011660.1	-1.32036	0.000607334	0.00116737
gene_sam0037910.1	1.38955	0.000611302	0.00117457
gene_sam0055950.1	1.21041	0.000613321	0.00117812
gene_sam0058050.1	-1.5872	0.000616731	0.00118414
gene_sam0029920.1	-1.10583	0.00062469	0.00119909
gene_sam0060550.1	-1.15399	0.000628052	0.00120533
gene_sam0090200.1	-1.20435	0.000629526	0.00120805
gene_sam0045410.1	-1.59563	0.000631088	0.00121082
gene_sam0019160.1	-1.01016	0.000633122	0.00121462
gene_sam0054680.1	1.19556	0.000635587	0.00121913
gene_sam0083670.1	1.09506	0.000644608	0.0012352
gene_sam0080570.1	1.28108	0.00065016	0.00124519
gene_sam0015790.1	-1.85696	0.000653919	0.00125213
gene_sam0033500.1	1.32875	0.000659919	0.00126339
gene_sam0092150.1	1.02609	0.000669377	0.00128092
gene_sam0091740.1	-1.73715	0.000671911	0.00128554
gene_sam0006360.1	-1.33799	0.00067237	0.0012863
gene_sam0083990.1	1.19773	0.00067457	0.00129039
gene_sam0054170.1	-1.7639	0.000680372	0.0013009
gene_sam0000780.1	-1.50715	0.000681735	0.00130339
gene_sam0067300.1	1.26777	0.000686863	0.00131272
gene_sam0030680.1	1.30117	0.000696493	0.00133064
gene_sam0036240.1	-1.39821	0.000699126	0.00133543
gene_sam0062350.1	-1.01137	0.000699944	0.00133688
gene_sam0021610.1	1.19775	0.000705938	0.00134796
gene_sam0022530.1	-1.62221	0.000707444	0.00135059
gene_sam0090230.1	1.53519	0.000707888	0.00135132
gene_sam0049870.1	-1.91584	0.000717279	0.00136863
gene_sam0039970.1	-1.95697	0.000719045	0.00137175
gene_sam0019420.1	-1.3092	0.000721124	0.00137547
gene_sam0015980.1	1.10771	0.000731304	0.00139451
gene_sam0087340.1	2.54624	0.000742049	0.00141436
gene_sam0079180.1	5.14541	0.000746143	0.00142191
gene_sam0085830.1	3.54758	0.000749044	0.00142692
gene_sam0066640.1	-1.01617	0.00074982	0.00142827
gene_sam0053630.1	-1.53239	0.000760163	0.00144732
gene_sam0054940.1	1.17294	0.000760294	0.00144744
gene_sam0057170.1	1.01944	0.000762965	0.00145227
gene_sam0018040.1	5.55214	0.000776517	0.00147713
gene_sam0094710.1	-1.40528	0.000781673	0.00148654
gene_sam0007410.1	1.02984	0.000794338	0.00150927
gene_sam0034380.1	-1.44689	0.000796551	0.00151307
gene_sam0083980.1	1.35532	0.000801979	0.00152242
gene_sam0090210.1	-1.10273	0.000805708	0.00152936
gene_sam0071700.1	-1.42044	0.000808799	0.00153468
gene_sam0030130.1	1.0698	0.000812692	0.00154179
gene_sam0003960.1	-1.38673	0.00081697	0.00154904
gene_sam0090380.1	1.38353	0.000828405	0.00156963
gene_sam0071890.1	-1.05844	0.000828401	0.00156963
gene_sam0019630.1	1.33593	0.000833909	0.0015795
gene_sam0020930.1	1.016	0.000834474	0.00158043
gene_sam0078360.1	-1.43245	0.000835873	0.00158279
gene_sam0063700.1	-3.33051	0.00084601	0.00160141
gene_sam0010600.1	2.93974	0.00084802	0.00160508
gene_sam0003420.1	-1.31973	0.000852007	0.00161245
gene_sam0056610.1	1.3434	0.000852067	0.00161245
gene_sam0059400.1	1.30781	0.000852284	0.00161271
gene_sam0047500.1	1.62118	0.000868288	0.00164129
gene_sam0075800.1	-2.78724	0.000874145	0.00165142
gene_sam0022230.1	-1.26691	0.0008762	0.00165501
gene_sam0082140.1	-2.61743	0.000884189	0.0016695
gene_sam0091310.1	-1.29809	0.00089714	0.00169381
gene_sam0012310.1	1.03858	0.000903142	0.00170483
gene_sam0030070.1	-2.39209	0.00090655	0.00171112
gene_sam0062190.1	-1.64982	0.000906966	0.00171175
gene_sam0043370.1	-2.12439	0.000913376	0.00172338
gene_sam0088270.1	-1.92606	0.000914594	0.00172553
gene_sam0061820.1	-1.08697	0.000920404	0.00173603
gene_sam0029750.1	-1.32924	0.000924814	0.00174419
gene_sam0049750.1	1.02346	0.000933633	0.00176019
gene_sam0051930.1	-1.07736	0.000941852	0.0017749
gene_sam0050410.1	-1.04805	0.000952693	0.00179453
gene_sam0063310.1	1.41262	0.000954604	0.00179781
gene_sam0047190.1	1.79286	0.000958542	0.00180491
gene_sam0031680.1	-1.05432	0.000958734	0.00180511
gene_sam0079410.1	2.7146	0.000962283	0.00181131
gene_sam0015970.1	-1.3494	0.000969168	0.00182394
gene_sam0050560.1	-1.03516	0.000977767	0.00183931
gene_sam0000170.1	1.4351	0.000997166	0.00187413
gene_sam0019260.1	-1.26178	0.00101742	0.00191084
gene_sam0000980.1	1.17899	0.00102289	0.00192026
gene_sam0082480.1	-1.49248	0.00103549	0.00194289
gene_sam0076530.1	1.16835	0.0010357	0.00194311
gene_sam0005160.1	-1.60486	0.00103765	0.00194643
gene_sam0096040.1	-1.73788	0.00105105	0.00197085
gene_sam0044060.1	1.24912	0.00105648	0.00198052
gene_sam0013270.1	-1.01361	0.00105899	0.00198468
gene_sam0086020.1	1.29205	0.00107039	0.00200517
gene_sam0023550.1	1.64405	0.00107908	0.00202092
gene_sam0031140.1	1.12172	0.00108309	0.00202806
gene_sam0057680.1	2.10193	0.00109442	0.00204801
gene_sam0078770.1	-1.50472	0.00109488	0.00204869
gene_sam0019230.1	-1.40571	0.00111364	0.00208141
gene_sam0088870.1	1.04859	0.00111874	0.00209056
gene_sam0084080.1	1.46756	0.00112147	0.00209548
gene_sam0059250.1	-1.30221	0.00112309	0.00209814
gene_sam0052160.1	-1.09026	0.00112473	0.00210082
gene_sam0026110.1	-2.04254	0.00114013	0.00212829
gene_sam0031960.1	1.20804	0.00114839	0.00214282
gene_sam0050870.1	-2.34614	0.00115077	0.00214683
gene_sam0088800.1	3.57662	0.00117448	0.0021899
gene_sam0055870.1	1.23813	0.00117637	0.00219322
gene_sam0020220.1	-1.83999	0.00118102	0.00220151
gene_sam0093150.1	-1.04178	0.00118376	0.00220622
gene_sam0016240.1	-1.22039	0.00118955	0.00221643
gene_sam0046440.1	2.07682	0.00120255	0.00223967
gene_sam0088040.1	1.26024	0.00122234	0.00227493
gene_sam0063100.1	1.01839	0.00123119	0.00229018
gene_sam0084070.1	1.26704	0.00125158	0.00232729
gene_sam0044260.1	-1.23937	0.0012582	0.00233878
gene_sam0079690.1	-5.99918	0.00126044	0.00234274
gene_sam0090720.1	1.1209	0.0012618	0.00234491
gene_sam0025260.1	-1.13633	0.00127652	0.00237034
gene_sam0046180.1	-1.20219	0.0012779	0.00237269
gene_sam0019760.1	-2.76033	0.00127837	0.00237337
gene_sam0031980.1	-1.14887	0.00127988	0.00237595
gene_sam0003070.1	1.87935	0.00128421	0.00238379
gene_sam0081700.1	3.62172	0.00131334	0.00243636
gene_sam0054830.1	-1.3965	0.00132431	0.00245499
gene_sam0091260.1	-1.32743	0.0013319	0.00246864
gene_sam0075830.1	-1.46842	0.00133214	0.00246886
gene_sam0088430.1	-1.27246	0.00133332	0.00247084
gene_sam0066250.1	-1.6328	0.00133402	0.00247191
gene_sam0065760.1	2.68325	0.00134785	0.00249688
gene_sam0073400.1	-1.80102	0.00135128	0.00250281
gene_sam0030930.1	-1.62208	0.00135647	0.00251197
gene_sam0029580.1	-1.57966	0.00135725	0.00251298
gene_sam0024920.1	1.27387	0.00135787	0.0025139
gene_sam0009440.1	1.10501	0.00136095	0.00251886
gene_sam0049100.1	1.35479	0.00136822	0.00253175
gene_sam0014390.1	-1.50864	0.00137086	0.00253619
gene_sam0069690.1	-1.01931	0.00138061	0.00255333
gene_sam0087230.1	1.14213	0.00138899	0.00256792
gene_sam0091900.1	-1.01872	0.00140648	0.00259844
gene_sam0027350.1	1.03895	0.0014195	0.00262159
gene_sam0093030.1	-1.50228	0.00143088	0.00264213
gene_sam0077340.1	-2.09696	0.00146135	0.00269653
gene_sam0044810.1	1.08428	0.00146895	0.0027096
gene_sam0065870.1	-1.96752	0.00147747	0.00272484
gene_sam0028760.1	-1.39734	0.00148031	0.0027296
gene_sam0039510.1	1.1277	0.00148772	0.00274232
gene_sam0011580.1	1.40068	0.00149818	0.00276049
gene_sam0012780.1	-1.45055	0.00151454	0.00278933
gene_sam0059230.1	-1.0282	0.00152011	0.00279934
gene_sam0078450.1	-1.42508	0.001524	0.00280626
gene_sam0012580.1	1.19226	0.00153475	0.00282557
gene_sam0087190.1	-1.01395	0.00153674	0.00282898
gene_sam0075290.1	1.03831	0.00154659	0.00284637
gene_sam0097040.1	-2.01241	0.00157147	0.0028899
gene_sam0079990.1	-1.10031	0.0015887	0.00292057
gene_sam0080830.1	-3.61637	0.00159144	0.0029251
gene_sam0000330.1	-1.05843	0.00161386	0.0029645
gene_sam0006120.1	-1.56848	0.00162786	0.00298945
gene_sam0013190.1	1.82819	0.00163303	0.00299815
gene_sam0055510.1	1.63633	0.00163456	0.0030007
gene_sam0067950.1	1.88673	0.0016404	0.00301091
gene_sam0011150.1	-1.04158	0.00165035	0.00302857
gene_sam0034360.1	-1.34863	0.00165113	0.00302929
gene_sam0084740.1	1.02346	0.00166373	0.00305134
gene_sam0050430.1	-1.10411	0.00166852	0.00305988
gene_sam0021720.1	1.25551	0.00168098	0.00308111
gene_sam0091360.1	-1.76958	0.00168858	0.00309477
gene_sam0012300.1	1.19024	0.00169486	0.00310549
gene_sam0008480.1	1.06268	0.00170498	0.00312376
gene_sam0034420.1	-2.53186	0.00170622	0.00312576
gene_sam0020400.1	-1.30146	0.00174013	0.00318705
gene_sam0012130.1	1.0034	0.00175149	0.00320702
gene_sam0005000.1	-2.07089	0.00175164	0.00320702
gene_sam0077360.1	1.39672	0.00178312	0.00326207
gene_sam0025480.1	-2.31998	0.0017842	0.00326354
gene_sam0065040.1	-1.91053	0.00178885	0.00327175
gene_sam0028710.1	1.49989	0.00178917	0.00327195
gene_sam0034330.1	-1.60951	0.00181515	0.00331813
gene_sam0000610.1	1.31273	0.00182483	0.00333497
gene_sam0019050.1	2.36424	0.00188024	0.00343416
gene_sam0013350.1	-1.34165	0.00190402	0.00347549
gene_sam0083040.1	-1.03045	0.00190388	0.00347549
gene_sam0084720.1	-1.23822	0.0019064	0.00347924
gene_sam0075430.1	2.38206	0.00190718	0.00348035
gene_sam0039250.1	-1.0679	0.00191333	0.00349128
gene_sam0078180.1	-1.4642	0.00191558	0.00349478
gene_sam0017160.1	1.53404	0.00192116	0.00350437
gene_sam0005770.1	-1.87083	0.00193614	0.00353016
gene_sam0022910.1	-3.32206	0.00193734	0.00353174
gene_sam0005280.1	-1.13834	0.00195081	0.00355233
gene_sam0022340.1	1.256	0.00195077	0.00355233
gene_sam0025810.1	-2.25634	0.00196003	0.00356819
gene_sam0015270.1	-1.15482	0.00196541	0.00357707
gene_sam0094350.1	-1.37393	0.00197221	0.00358883
gene_sam0022440.1	-1.31852	0.0019835	0.00360874
gene_sam0082970.1	1.14424	0.00198517	0.00361149
gene_sam0012410.1	4.94064	0.00200213	0.00364202
gene_sam0091840.1	-1.11054	0.0020156	0.0036659
gene_sam0081730.1	1.68086	0.00204349	0.00371184
gene_sam0074090.1	1.1728	0.00205557	0.00373314
gene_sam0047210.1	1.76558	0.00208989	0.00379286
gene_sam0056200.1	-2.07784	0.00209551	0.00380273
gene_sam0003400.1	-1.01371	0.00209972	0.00381004
gene_sam0059410.1	-1.02264	0.00210148	0.00381291
gene_sam0057000.1	-1.68565	0.00211885	0.0038418
gene_sam0093200.1	1.08857	0.00212038	0.00384424
gene_sam0023520.1	-1.46928	0.00214366	0.00388412
gene_sam0024280.1	-1.37076	0.00215649	0.00390637
gene_sam0018760.1	2.00168	0.00215642	0.00390637
gene_sam0036160.1	1.02625	0.00216746	0.00392522
gene_sam0070240.1	-1.88912	0.00217196	0.0039327
gene_sam0049010.1	-1.5021	0.00217862	0.0039441
gene_sam0092310.1	-1.3227	0.00219235	0.00396725
gene_sam0076670.1	-1.59244	0.00220929	0.00399585
gene_sam0057410.1	1.1381	0.00225898	0.00408258
gene_sam0013540.1	-2.40597	0.00226546	0.0040936
gene_sam0050970.1	-1.60634	0.00226877	0.00409924
gene_sam0032180.1	1.65683	0.00232392	0.00419423
gene_sam0058210.1	-1.0224	0.00232533	0.00419642
gene_sam0003970.1	-3.47256	0.00235027	0.00423926
gene_sam0017840.1	-3.30287	0.00236331	0.00426237
gene_sam0049060.1	1.33828	0.00238249	0.00429444
gene_sam0001530.1	1.02461	0.00239564	0.00431704
gene_sam0036810.1	3.73443	0.00240132	0.0043269
gene_sam0008810.1	1.07361	0.00244044	0.00439366
gene_sam0079780.1	1.14228	0.00248162	0.00446364
gene_sam0010800.1	1.01795	0.00251829	0.00452652
gene_sam0062530.1	-1.53495	0.00252507	0.00453832
gene_sam0085070.1	1.65185	0.00256496	0.00460805
gene_sam0018170.1	1.53136	0.00256729	0.00461185
gene_sam0019610.1	-1.99763	0.00258387	0.00464006
gene_sam0004920.1	-1.38508	0.00261852	0.00470068
gene_sam0026310.1	1.19351	0.00270263	0.00484798
gene_sam0014370.1	-5.10898	0.0027202	0.00487701
gene_sam0067340.1	2.77485	0.00274884	0.00492586
gene_sam0056920.1	1.58662	0.00278824	0.004994
gene_sam0008010.1	1.0951	0.00279963	0.00501306
gene_sam0091680.1	2.50251	0.00280938	0.00502923
gene_sam0053180.1	-1.33236	0.00283034	0.00506504
gene_sam0071980.1	4.31019	0.00284289	0.00508708
gene_sam0028680.1	-1.87232	0.00285342	0.00510505
gene_sam0010390.1	1.03759	0.00285907	0.0051143
gene_sam0073420.1	-1.12618	0.00291321	0.0052063
gene_sam0021490.1	-2.47727	0.0029458	0.00526189
gene_sam0094840.1	-1.31196	0.00295519	0.00527599
gene_sam0013320.1	-1.16812	0.00295503	0.00527599
gene_sam0025890.1	1.09599	0.00295717	0.00527864
gene_sam0062740.1	-2.0316	0.00299188	0.00533654
gene_sam0038220.1	4.36421	0.00307295	0.00547658
gene_sam0068170.1	4.9121	0.00311299	0.00554416
gene_sam0087050.1	1.01393	0.00312708	0.00556832
gene_sam0040630.1	-1.07207	0.00313256	0.00557713
gene_sam0059010.1	-1.89592	0.00313553	0.00558195
gene_sam0073860.1	-1.81506	0.0031775	0.00565191
gene_sam0046290.1	-1.06982	0.00317847	0.00565316
gene_sam0029610.1	-1.67622	0.00319072	0.005674
gene_sam0025690.1	-2.68747	0.00320167	0.00569204
gene_sam0005610.1	-1.47653	0.00324876	0.00577092
gene_sam0065080.1	-1.63823	0.00325222	0.00577657
gene_sam0039000.1	1.20716	0.00325838	0.00578703
gene_sam0015220.1	-1.14363	0.00326088	0.00579098
gene_sam0097490.1	-1.44078	0.00333538	0.0059198
gene_sam0048850.1	1.515	0.00337709	0.00598982
gene_sam0035780.1	-1.51369	0.00338155	0.00599623
gene_sam0086700.1	1.16884	0.00338191	0.00599637
gene_sam0022200.1	-1.4965	0.00338647	0.00600395
gene_sam0009220.1	-2.00764	0.00339761	0.00602168
gene_sam0094690.1	6.10853	0.00340256	0.00602943
gene_sam0035920.1	1.25104	0.00340915	0.00604061
gene_sam0049890.1	-1.40147	0.00345334	0.00611636
gene_sam0029710.1	-1.43786	0.0034609	0.00612872
gene_sam0077990.1	-1.60164	0.00349538	0.00618875
gene_sam0013580.1	-3.14615	0.00352179	0.0062329
gene_sam0019510.1	1.26511	0.00353563	0.00625686
gene_sam0045260.1	-1.4281	0.00353771	0.00626002
gene_sam0092670.1	-1.11368	0.00355186	0.00628138
gene_sam0091700.1	-1.01419	0.00358735	0.00634151
gene_sam0030190.1	1.04356	0.00359573	0.00635578
gene_sam0036640.1	1.16977	0.00361347	0.00638502
gene_sam0047980.1	-1.72546	0.00362313	0.00640154
gene_sam0088160.1	1.04744	0.00363649	0.00642461
gene_sam0050110.1	-1.35862	0.00363872	0.00642802
gene_sam0005670.1	-1.06303	0.00364021	0.00642959
gene_sam0060620.1	-1.24417	0.00367467	0.00648719
gene_sam0013920.1	-1.12384	0.00370428	0.00653784
gene_sam0004300.1	-2.20482	0.00371791	0.0065597
gene_sam0094870.1	-2.66536	0.00373446	0.00658781
gene_sam0038440.1	-1.63398	0.0037451	0.00660493
gene_sam0052200.1	-1.3608	0.00379153	0.00668125
gene_sam0058380.1	-1.38117	0.0037996	0.00669436
gene_sam0073530.1	1.91678	0.00380096	0.00669619
gene_sam0037770.1	1.40175	0.00381923	0.00672537
gene_sam0075020.1	-1.61812	0.0038506	0.00677914
gene_sam0019960.1	1.05386	0.00390745	0.00687635
gene_sam0001170.1	1.09324	0.00390858	0.00687777
gene_sam0062110.1	1.19074	0.00393083	0.0069152
gene_sam0040570.1	1.1129	0.00393461	0.00692128
gene_sam0067430.1	2.175	0.00398272	0.00700241
gene_sam0010590.1	-1.14181	0.00401486	0.00705658
gene_sam0014510.1	-1.92622	0.00404002	0.00709904
gene_sam0084710.1	1.01165	0.00407576	0.00715947
gene_sam0071190.1	-1.74656	0.00410685	0.00721169
gene_sam0031270.1	1.79618	0.00412317	0.00723735
gene_sam0006950.1	-1.46921	0.00413175	0.00725028
gene_sam0028040.1	-2.39842	0.00415567	0.00729015
gene_sam0011650.1	-2.76436	0.00417539	0.00732233
gene_sam0084750.1	2.09709	0.00420624	0.00737398
gene_sam0041220.1	1.0143	0.00428199	0.00749932
gene_sam0019650.1	-1.28527	0.00428575	0.00750467
gene_sam0025350.1	4.68985	0.00429479	0.00751987
gene_sam0063350.1	1.22634	0.0043013	0.00753065
gene_sam0075990.1	-4.7025	0.00432615	0.00757165
gene_sam0039830.1	1.01374	0.00438054	0.00766178
gene_sam0021050.1	-1.12772	0.00444381	0.00776731
gene_sam0064710.1	-1.8193	0.00445101	0.00777669
gene_sam0012370.1	-1.09801	0.00452606	0.0079039
gene_sam0002510.1	1.41421	0.00454683	0.00793755
gene_sam0048000.1	1.12091	0.00455488	0.0079503
gene_sam0014930.1	1.15222	0.00455727	0.0079538
gene_sam0039760.1	1.7208	0.00461484	0.00804964
gene_sam0092970.1	-1.43236	0.00462159	0.00806009
gene_sam0088100.1	-1.6663	0.00465513	0.00811791
gene_sam0001140.1	-2.24844	0.00470893	0.008207
gene_sam0070360.1	1.18091	0.00471722	0.0082201
gene_sam0002430.1	1.01571	0.00473214	0.00824481
gene_sam0018960.1	-1.01639	0.0047574	0.00828808
gene_sam0084930.1	-1.59101	0.00480542	0.00836966
gene_sam0017390.1	1.00506	0.00480907	0.00837486
gene_sam0091690.1	-2.69046	0.00482367	0.00839938
gene_sam0015030.1	-1.49447	0.0048438	0.00843373
gene_sam0043350.1	-1.43715	0.00486086	0.00846065
gene_sam0087510.1	1.68616	0.0048812	0.00849465
gene_sam0071090.1	-1.53203	0.00488824	0.00850621
gene_sam0035400.1	1.21741	0.00489498	0.00851655
gene_sam0079150.1	-1.2343	0.00491758	0.00855304
gene_sam0089710.1	-1.06527	0.00497274	0.0086426
gene_sam0003820.1	-1.20176	0.00503891	0.00875042
gene_sam0049600.1	-1.82311	0.00504655	0.00876225
gene_sam0056260.1	-1.83682	0.0051054	0.0088579
gene_sam0045160.1	1.20675	0.00511847	0.00887984
gene_sam0057620.1	-2.82913	0.00512037	0.00888168
gene_sam0098100.1	-2.82913	0.00512037	0.00888168
gene_sam0060860.1	1.15193	0.00514703	0.00892428
gene_sam0042670.1	1.07	0.00516651	0.00895585
gene_sam0088490.1	-1.49855	0.00517921	0.00897639
gene_sam0013990.1	-1.1241	0.00522659	0.0090548
gene_sam0017450.1	-1.04682	0.00524389	0.00908255
gene_sam0074380.1	-2.10366	0.00531664	0.00920329
gene_sam0064900.1	-2.04396	0.00539603	0.0093285
gene_sam0056120.1	-1.08935	0.00541782	0.00936464
gene_sam0069040.1	-1.87993	0.00545001	0.00941798
gene_sam0004240.1	3.68087	0.00546914	0.00944893
gene_sam0076100.1	-1.85784	0.00549516	0.00949059
gene_sam0068470.1	1.42207	0.00554094	0.0095673
gene_sam0055910.1	-1.03002	0.00556438	0.00960543
gene_sam0084670.1	1.0293	0.00556505	0.00960579
gene_sam0062010.1	-1.00711	0.00562467	0.00970238
gene_sam0065190.1	1.85686	0.00565771	0.00975619
gene_sam0072730.1	1.19107	0.00570127	0.0098249
gene_sam0034900.1	3.24512	0.00570314	0.00982733
gene_sam0042950.1	1.01679	0.00576728	0.00993301
gene_sam0074540.1	-1.26597	0.00579726	0.00998221
gene_sam0020910.1	1.43612	0.00580956	0.0100026
gene_sam0068100.1	4.26175	0.00583739	0.0100472
gene_sam0070810.1	-1.58348	0.00587101	0.0101034
gene_sam0016440.1	-2.5908	0.00593588	0.0102101
gene_sam0018110.1	1.01282	0.00597101	0.0102664
gene_sam0050090.1	-1.50163	0.00597623	0.0102745
gene_sam0081500.1	-1.22681	0.00597726	0.0102754
gene_sam0053370.1	-1.05239	0.00604114	0.0103819
gene_sam0089800.1	1.02754	0.00609338	0.0104682
gene_sam0004660.1	1.04576	0.00617652	0.0106042
gene_sam0015500.1	1.09242	0.00619771	0.0106363
gene_sam0085290.1	1.15257	0.00620173	0.0106423
gene_sam0075510.1	-1.31415	0.00620446	0.0106461
gene_sam0009160.1	-1.02254	0.00620873	0.0106526
gene_sam0071510.1	-1.44265	0.00622233	0.0106742
gene_sam0053960.1	-1.02499	0.00628047	0.0107704
gene_sam0089180.1	-1.04185	0.00635917	0.0109019
gene_sam0070160.1	1.02358	0.00639204	0.0109547
gene_sam0034870.1	-2.88918	0.00640253	0.0109709
gene_sam0072970.1	1.32991	0.00645369	0.0110541
gene_sam0021930.1	-1.16486	0.0064751	0.0110863
gene_sam0001610.1	1.83254	0.00649177	0.0111139
gene_sam0009650.1	1.00084	0.00651679	0.011154
gene_sam0022420.1	1.1749	0.00656137	0.0112276
gene_sam0089670.1	4.23277	0.00656438	0.0112319
gene_sam0051800.1	1.55185	0.00660038	0.0112889
gene_sam0085280.1	-2.09067	0.00670262	0.0114554
gene_sam0060530.1	-1.33969	0.00675041	0.0115334
gene_sam0084640.1	-1.23078	0.00675547	0.0115411
gene_sam0095300.1	-1.16167	0.0067998	0.0116131
gene_sam0088920.1	-1.52716	0.00689111	0.0117633
gene_sam0056720.1	-1.36737	0.00708124	0.0120713
gene_sam0055050.1	-1.31768	0.00719762	0.0122569
gene_sam0046870.1	-1.05297	0.00722943	0.0123101
gene_sam0046220.1	-1.9529	0.00726782	0.0123695
gene_sam0097050.1	-1.39963	0.00729297	0.0124093
gene_sam0039150.1	2.13541	0.00729603	0.0124125
gene_sam0078760.1	2.20205	0.00734811	0.0124971
gene_sam0094270.1	-1.12216	0.00740336	0.0125863
gene_sam0004370.1	-1.09046	0.00741711	0.0126084
[truncated: 329 more rows]
