# Supplementary material for: Comparative transcriptome analyses and CRISPR/Cas9-mediated functional study of Tfsdh1 reveal insights into the interaction between Tremella fuciformis and Annulohypoxylon stygium
Source: Front Microbiol. 2026 Jan 12;16:1723122. doi: 10.3389/fmicb.2025.1723122 (PMC12834513; doi:10.3389/fmicb.2025.1723122)
Supplement: Supplementary file 1 [file Data_Sheet_1.zip › Supplementary datasets/Annulohypoxylon stygium/dataset2_cds_As.txt]

>gene_sam0000010.1	locus=tig00000001_pilon:877:2516:-	len:1530
ATGGCTTATGGCGATGACTATGGCCCACTGAATCCGGCCAGTGACACTTTATCGCCTCTA
CCGAATAGTCATCGCAATGGGCTTATCGCTGTCGCTGTCTGCGGCATCGTTTCTCTCGTT
TCAACATCGGCATTATTTCTATACTTGACTTACAAACTGGTAACATGGCGTCTACGGAGC
TTGGAAATAAAAGACGGCGGCCACGACAGCCAGCCGACACCAGCCAATGACCTCTCGCTA
GGTCTAGCCCAGCGAAATTTCGGGATCTCCAAGGGGGACATTCCCCGGGAATCGGAAGAA
GATGTGCGGCAACGACAAAACCCAAAACAACGACGGCCAAATCAATTCCTTGTCCTCGTG
TATAACTTGTTGCTCGCAGATATGCATCAGGCAACCGCGTTCGTATTGAACCTTCCATGG
GTTCAGAAGAACGAGATCACTGTCGGTAGCCCGAGCTGCTGGGCGCAAGGCTGGTTCGTA
TCGACAGGAGATCTCTCTGCGAGCTGTTTCATCTGCGCCATCTCCATCCACACCTACCTC
AGCGTTGTGAGAGGATATAAACCGCCGCACTGGGCGCTGCATCTTGTCATAGTTGGCCTC
TGGTTATTTATCTATGCGATGGCTATCGCAGGGGTAGCCGCAACTAACAATGGAAGGGGG
GTTGGTGGGTTTTACGTAAGGGCAGTAGCCTGTTTCGAAGGTTTGCGTCTTTGGCTACAT
TACTTATGGATTTTCATTTCGATCCTCATGACCAGCATTTTATATACTCTCATCTTCATT
TCGCTTCAGAGACGAAAAGCCTTCTCTCGATCTCGCTCGAGTCGCCGACCGTCAACAAGC
ACTAGGGCTGGGCAGAACGCCGAGTCTGCTCGAGCGGACTCGTCAGGCCATCATCCAGCA
TTTCTTATCTACCCAGTTATATACGTGCTCTGCACGGCGCCACTAGCTTTAGGTCGTATT
GTAACTATGTCTGGGAGAGATGTGAGTGTAGCATACTTTTGCTTAGCGGGTGCGATGATT
GCTTCGAATGGTTGGCTGGACGTGCTTTTGTTTTCGACAACTCGACACTCGATTATTTTC
AACGCGCCCCTAGACTCCGAAGATACGGGCTTGGAGACCTTTGCATTTATGAGGACACCG
TACTGGAGGCAGTACGGAAACATGATCTGGGTGCAGGGAGGGGCTCAAACGGACGATATC
AAAGATAAGCAGGCACTTAGAGTACGGGGTAGAATTGCTTGGGGATTCGATAAGATCACT
CACCTGGTTAAGTGGAAAGGGAGGAACGGCCGTTCCACGGGTGGAGGTCTTTGGAATGGG
GGCCGACGACGAGGCGGAAGCCAGGAATCTCTGAGAGGCATCACAGAGCAAGCCGACGCT
GGGATTCAGATGGATACGGTTACAACGGTTGTGATTGAGATTCAACACGGCCACGGCCAT
GCGAAGACCGGGTCGCGAGAGCATTCTGCTCATTCAGTGGACAGCTCAGAAAAGGTACCC
GTGGAAAGAATAGGGAGCTTACGTCTGTGA
>gene_sam0000020.1	locus=tig00000001_pilon:7293:8403:+	len:912
ATGGCTACACCTTTGACCACGGAAGAGGAGACCCGTTATACAGAAATCATCGATGGGATC
CTCGCCACGGCAGATCTCGAGACCGTCACGCGCAAGAAGATCCGTATGGGCCTCGAGGCT
GCTTTGGGCGGAAAAGACCTAAGCGACCAAAAGCATGCGATCAAGGCTCTCATAGAAGAG
CGTTTCGACGCCATCTCTTCCGCCCCGCCGCCGCCTTCCTCCGCGATTCCGCAGCCACAA
TCGACATCTCCTCGCCCGTCACCTAAGCGACAAGCCAACGGTTTTGATGAGACCAGCCAC
GATGTTGAAGACGACGCCAACGGCGACGAAATCAAAGTATCAGTGCAGCCCCCCAAGAAG
AAGCAGCGGAAGGAGAAGAGCGAGGACACCGAAGACGCCGACGCAAAGCTGGCAGCTCTC
TTACAGGCTCAGGAAAATCAGCGAACTCGCGCAACTCGCGGTGGCGGAAAGCCCAAAGCA
CCTGCGAAGAAGAAGAAGAAGTCGACGCCTCGGAAGAAGAGCGACAAAAAGGTCGGCGCC
GAAGAAGATAGCGACGTGGAGGGAAGCGAAGAGTCGAATAACAAACCGCGAAAAGCCGGC
GGAGGCTTCCAGAAGCCTTTTAATCTGAGCTACCCTCTCGCCGAGCTGTGCGGGGAACCG
CAGGTGAGCACATGGCCCCTCCGACATGATTTCCATGCCTCGTATACTAACATCGGACCG
CAGTTATCTCGACCCCAGGTCGTCAAGAAATTATGGGAACACATCAAGGGCAACCAGTTA
CAAGACCCCAACGACAAACGGCAGATTCGATGCGACGAGAGGATGCAAGCAGTCTTCAAG
CAGGCCAAGGTCGATATGTTCCAGATGAACAAGCTTGTGGGAAACCATCTCTATCCGGTA
GATGAGGAGTAG
>gene_sam0000030.1	locus=tig00000001_pilon:9607:12108:+	len:2298
ATGTCCTCAGCTGGCGGGATCTCGATGGATACACCGAACGCAACTGGAGGCTCTGGTACG
TCCGGGGCAAACCGCGGGCGTGGAGATCGTAATGCCAGAGGGAGAGGCAGAGGTCGCGGG
CGAGGCGATTCTGGCGCTAGAGGGAGAGGCCAAGGACGGCCGCATCGCGGGAGGGGAAGA
GGCGGTCACGCGCCGGCGACATCGTCCCCTTCGTCCGCCGATCCTCTCCTACCTACGTTG
TCCGATCCGACCCAGCTGGAACAACGTTTGCCACAACCCCGTGTAATTAGCAAGACCGAC
GAACTTAACACAGGCGAGGAAGACGTCGAGGCTGAAACGCTCGCTCCGTTTGTCCTATTC
ACAGACGACGCAGTCAAGCGATACCAGGACTATTCCGATGCTGACGTCACCAGCACCGAC
GACAATATCGGAATCCGCTACACGAACGAAGATATTGTCGGAGACACCGTCCTGCTACTA
CGCTACAATTGCCCCGACGACTCTTGCGACTTCGCCGGCCTCGGTTGGCCTGACCTGCAT
CGGCACGTCCGCAGCGCGCATCAGAAGAAGATGTGTGATTTATGTACTAGGAATAAGAAA
GTGTTTACTCACGAGCATGACCTATTCACCGACAAGGAGCTGGAAAAGCATATGAGACAC
GGAGATGACCAACCCGGCGCGGTAGACCAGACAGGCTTCAAGGGTCATCCGCTGTGCGCT
TTCTGCGGCCAGCGATTTTACGACGACGACAAGCTCTACGAGCACTGCCGAAGCAAGCAC
GAACGATGCTTCCTCTGCGACCGCCAGGACCCTCGACAGCCCCATTATTATCGAGACTAT
AATGCGCTGGAAGAACACTTTAAAAAAGATCATTTCTTGTGTCTTGATCGCGAGTGTCTC
GAAAAGAAATTTGTTGTTTTTAGTTCCGAGATCGACCTCAAGGCGCATCAGCTTAGCGAA
CACGGCAACTCGCTGTCTAAAGATGTAAGACGCGATGCTCGACTAGTTGATCTTTCAAGC
TTCGATTATCGGCAACCTTACCAGCAGGAAAGACGAGGCGGCGGGCATGGTCGGGATAGA
GACAGAGACAGGGACGGAGATAGGGAGAGGGATAGAGATAGGCGAGGAAGGGGTCGAGAT
CCGAATGCCGAACCGCTCCCGGTCAGCTCGGCGCAACCGCTTCGACGGGATGAGCTCGCT
TTTCAAAGACAAATGGCTGTCCATTCTTCGCAGTCAGTTTCTAATCGGACCTTCGGTGGC
CAATTATCAGCACCTCAATCATCGAGCGTTGCCGGGCCATCCTCACAAACCACGCAACGA
GCTTCCGGTAGTTTTGCGACTGGTCCTCCTACTGCATCTAACCCCGTTCCCGAGATCGGG
GGGCTGAGTCTGACGGATCCGAACCTCACGCCAGAAGACCGTGCCCGCCTTCTACGGCAT
TCCACCGTGATAGAACGGGCCTCAAATCTTTTACATAACGACCAGGATAAAGTAGCTTCC
TTTCGAATCCACATATCCTCTTTTAGGCAGGATAAAGTGTCAGCAGCGGCCCTCGTTGAC
GCCTTGTTTTCGCTATTCTCTGATACGTCTTCTTCAGCTTTGGGCACGCTCGTCCGCGAG
ACCGCCGATCTCTTCGAGGACAAGAAGAAGGGTGACAAATTAAGAAAGGCGTGGAACGAT
TGGAGAGCGATCAACGAGGACTATCCGACATTGCCTAGCTTGAGCGGTATGCACGGCGCC
ACGACCTCTAGCACGGGTTGGGCAGCTGCCGCCGCGACCTCTCCAGCTACGACAGCGGCG
GCGCCATCTCAAAGGCATACCACACGTGTTCTGAAACTGAAAAGCTCTACACAACAGTCG
CGGCGATCGAGCGCGGACCAGTCGTCAGCCGTTTTCTCGGGCGCCAGCTCTTCACGAAAC
CCACCACCACCACCCGCAGCCTCTTTTCCTGCTCTACCACCTAGCAACCTCGCCGGCGGC
GGAACGACGCGGCCTTCTCCTTCGACGACAGCTCTCTGGGGGTCTAGCGGGGGATCACAA
ACTCAATCTAGGCCCGCGAAACCCGCTAATAGAGACGAGGCGTTCCCGGCGCTCCCCGCG
GCACCCAAGCCCACGACAACTATCTTCGGTTACGGAACCGGTAGCGTACGTAGAGACGCC
GGGACTTCAAGAAATACGGGTTTCTCTTGGGGATCTTCCGACCCCGCCGGGGACGACGCG
GAAGACGAAAGGGGCGATACGGTCGGGAAAGGAAAGAAGGGTAAAGGTAGAAAGAAAGTC
CTGGTGCAATGGGGTTAA
>gene_sam0000040.1	locus=tig00000001_pilon:12316:13265:-	len:813
ATGTCCCTCATATATTGCGAGCACGTCATCCTGGATAGTATATTAGTCAACAATACGGGA
AACGTTGTCCAAAGCTCGAATACTGATGGTGCCGATACCATACGCTCGTCGCATATATCA
TTCAATAATTGGACGGTGTATAATGGAGACGACAGCATCTCGCTCAAGGCAGACAGCTAT
GATGTCAATATAACCAACTCTCATTTCTACAACGGAGCAGGCATTGCTATGGGGAGCATC
GGGCAATATTATGGTGTCACCGAGCATATCAAGGGGGTCTGGGTCAAGAACATTACTTTC
GACAGTACTCTCCACGCAGTATATTTCAAAACTTGGACCGCGGACCAGAATGGATATCCG
CCGAATGGTGGCGGTGGCGGATTAGGAAGTGAGCATGGCTATTTTATCCACCTATTAAAG
AATGCATGGGCTGACGAATGTGTCTCACTAGATGCTTCAGATATGTACTTTGACGATCTC
TTCACCAGAGAACTGCGTGGCGCGGCAATATCCATATCCCAGTGTACGCGCTTCAGCGGG
GCGCCGGGAGATGGAAACTGCACAAACTCCGAATTCGAGATCCTTGACATTACCGTAAAT
AACATGTCAGGCACGACAAAGTCTAATCAAATCGCTAGTCTCCAGTGTAGCGCCGTCAAG
CCTTGCGCGGATATTGGGCTATTCGATGTCAACCTAAAATTTGACAATGGGACAGCTGCG
GCAGCTTATCTGTGTGGAAACGCAGAGTCGCCCAGAGGGTTTAATTGTACTGGAGAGCCG
TGCGTTGGCGGCAGTGCCACTGGTGGTTGTTAA
>gene_sam0000050.1	locus=tig00000001_pilon:15223:16909:+	len:1575
ATGAGTGTCACAAAAGAGGCTGAAGTCACTACCAAGGGCCGACCCGTCCCTCAGACGGTG
ACCGAGAAATATGCAGACGTTACTCTGCGTTTGATCGAAGACCATGGAGACGAATTTGGA
CCCTTGACCCCTGAAAAGGAGAAGTTGTTGCGAAGAAAACTGTATCGCCATATCATGACC
TTGATATCTGCCATAAACATCATCCTATTTATCGATAAGTCTACGTTAGGATATGCTGCT
ATCCTTGGGTTGTTTGAGGAAACCGGAATCACCAAAGACCAGTACAATAATTTGAATACG
TTCTTCTACGTTGGGTATCTTGCTGCTCAATGGCCTGGGCACTATCTACTCCAAAAACTT
CCGTTTGGTAGAACCGTCGCCTCGATCATATTTCTGTGGGCTGCCGTCATACTTCTTCAC
TGCGTGGCCACCAAGTATGCGGGCCTCGTCGTCCTCCGTCTTGCCCTAGGCGCCGTCGAA
GCAGTTATCGTCCCCGCTATGGAGATCACCATCGGTATGTTCTTCAATCGCGAGGAGCAA
GCTTTTCTGCAACCAATTTTTTGGGTCACCTGTCAGGCGGCCCCCGTCGTCGCCGGTTTC
ATATCATACGGCCTTTTATGGAGCAATAGTTCTGTGCTGCCTTGGAAGTTATTCATGATC
ACCACAGGCGGGCTGACCCTCATACTCTCTATATATGCCTGGATCTGTTATCCTAGCAAT
CCTGCCGAAGCCCGGTTCCTCAGCTTGGAAGAGAAGGTCCATGTCATTCGGCGTGTTCAC
GGATCTAGCCAGAGTTCAATCGAGCAGAAGCAGTTCAAGAAGGCGCAATTCATCGAAACA
TTGAGAGATCCTATCTCGTGGTTGTTTGCACTCCAGGCATTCACGTTGATGTACTCTAAT
AATCTCACGTACGGTCAGCAGAATCTCCTTACCACCTCCCTCGGTGTCTCCAATCTTGGT
TCTACCTTGGTCGCAGTGGCAGGCGGCGTATTCGGGATGGTTCTATGTATCATTGCCGCC
TTCGTGCTAAAATGGCATCCACGGAATTTCGCCATCCATAGCTTGGTATGGTGTATCCCC
GCCGTGGCGGGCGGGATTGGCATGGTAGCTATCCCGTGGGATAGGAAGCTGGCGTTGCTA
GCATGTTTACTGCTTGCAGGACATACATACGGCATCACGTACATCATCGCCTTGGGCTGG
ACAACGTCTTCAGCAGCGGGCTACACTAAGAAGCTAACACGTAACGTCATGTTTATGCTC
GGATACAGTGTTGGCAACCTCGTCTCACCGCAAATATGGGTTCCCGATGCCGCACCAAGA
TATTACGGGGCTTGGATTTCTATGATTGTAGTTGCTTGGGTCGGCACTCCCGTGATCCTT
TTTATCATCCACTTTATATTATCGCGTAGGAATGCAGAGAGGAAAGCGTGGATTGCTGAC
CTTAGCGAAGAAGAACGGGAAGCCGGCCGTGTCGAGCAGTACGATGAAGGCGGACAGGTC
GTCACGAGGAACGTTGACATAGCTATGTTGGATCTAACAGACATGGAGAACAAATTCTTC
ATATACCCGGTATAG
>gene_sam0000060.1	locus=tig00000001_pilon:20654:24376:+	len:3657
ATGTTGCGACGGCCTCCTGGCGAGGGACGGCTCGTCGCTCAACAGCGCAAGGTTCTGCTC
GCCTTAGCCGTCTTTCTCCTTCCTTGGCTTCAGCTTGTAGATGCTCAGCAGCAGCAGCAA
CAACAACAACACCGGCAACAACCACCCCCCGAGCAAGCTCCTGTTGCCAACATTTTAAAC
GATTATGATGATAAACATGCCGTCCACGGCCGAGACGTCCCTAGTCTCCGACATGAATCT
CCCTTCGGTGCTGAGCGAGTCATAGGCAATCTTGCCACCGCTCCCGCTGCCGCCACACCC
TCTCCCAAACCGCGTAGCGCGCACGAGAACTCAGCCACCGGCCGCAGGAAGATTGTCAAT
ACGGACAGGAAGCGACTCGGAAAAATACCTATTCCTAACGATGCGAGCGCCCTCGCAACT
TTGGCTCCGGCTCCGCCCGTTCGAGCACCAAATTCTCCAAGACATCTGCCCAGCCTGCTA
GCCGGTGCTGGGCTTTCCACGCCGCAGACTGCGCGGAGTCTGGAGAGATGGGAAGTAGAA
GACTACATTCTTCTGGCGACCGTCGATGGACATCTTTACGCTGTCAACCGCGAATCCGGC
GACGAACGCTGGCACCTCCAGGTTGAACAGCCTATCGTCGAAACCATTCATCACCGCCTC
AATAGTTCCTTGGACGACGGGCAAGACGACCGGGAACATCATCCCCTCGACGATTACGTC
TGGGCTGTAGAACCTACTCATAATGGTGCTCTCTACGTCTGGTCGCCGTCCGGCTTTGGT
AGTGGTCTGATGAGCACGGGCTTTACTATGAAGCAGCTAGTGGAAGAATTTGGATCCTAC
GCCGTCCAGAACCCACCCGTAGTCTACACCGGCCACAAGAAGACTACCATGATCACGCTA
GATGCCGCTACCGGACGCGTGCTGAAGTGGTTTGGACAGGCCGGCTCCCAGGTCGACCAG
AGTGCCACCTGCTTCCCCCCGAATGGACGTTTCGTTGACGCGGACAGCGAAGAATGTAGT
GATAGTGGCACCATTACGCTTAGCCGAACGGAATACATCGTCAACATACACCGCTCCGAT
GATGGCAGCGAGATTGCCACTCTCAAGTACGCCGAATGGGGTCCGAACAATTTTGACAAC
GACCTACATCAACAATACCATGCTACTCAGGACAACCGGTATTTCACTAGCCAGCATGAC
GGCAAAGTATATGCGCTTGCCTATCCCGCCGGAATTACATCTTTTGCTCTCCAATTCTCC
GTTCCGGTTGCCCGTGTCTTCGACATTGCTAGGCCGCAGGATGCTCCGCACGGCAGCAAC
CCCGAACTCGTTCTGCTCCCCCAGCCGACCCCCCCAACCCGCGACGAAGACTCTGCCCGC
GCCCGAAGCCATAGCGTCTTCCTCAACCAGACCGAATCCGGAAGCTGGTACGCCATGTCC
GGCTGGTCGTATCCTCTCATCGTAGATGCCCCCGCAGCTCAGCTCGGTCGTCATAATAGA
TGGGACGGCGAAAACCCTTGGGACGACCTAGACGCCCCTTGGGCCAACAAGGCGTTGGTT
GGTACGCACGTCCTTGGGAACGCGAGGAGCGTTTCGCAGTGGCCGCAGACTTTGCCGGCG
AGCCTTCCCTCCCGACCTTTCCCTCCAGAATCCGACAATGACGACAATGAATCAGCGGTA
CCGAGCCCGTTCCCCGATACGGAGACCGAGTCCCCGGGCGTCATGAACACGGTCATCGCT
CTTCCCCAATACGCCGCCGACAAGACAGTTGATTTTTTCATGAATCCTATCCTCTTTCCC
GTTCTCATCTACCTCCTGGTTCGATATTATAAGGACCTTGTTAGATGGATTAGACGGGTC
ATCAGGCCAAAGGAGTACCTTGATGATCTGACATATGTGCCATCGACGGATTCTAGCACT
AACCCGCCCCAGGAAGTGGTTTCCGACAAGGCTCACGCGCCTCATGTGGATGAGGGCGAG
AAGCGAGAAGAGCTAGCAGCGGTCGAGGCTAAAAATGTTGATAAACTTATCCCCCCTGCC
GTATCTGTCGCGGAAGTTGAACCGGCAGACCTCGAAGCAGATCGTGATCAACAGCAGACA
GAGGGAGAGTCTCCCGAAAAGAAGAAGAAAGCACATCGTGGTCGGAGAGGCGGCGTCAAG
CATCGGAAAGGAGCGAAGAAACAACGCGACGCGTCCGAAACCCCCGGCGAAAAATTGTTC
TCCGATGCGGGAGAGGGGATTCCGGGTCTTCAGAGCGTTGGCATGCCGTCTAAGCTAGAG
CCGAACGTCACGACGATGACCAACAATCCCGAGGACGTGAGCAGCCCCATCGTCAAAATA
GACGGCATCGAGGTCAACCAGGACGAGCAGCTGGGTATGGGAAGCAACGGAACTATCGTC
TTCGCCGGAAAGTTCCACGGGCGAGACGTTGCGGTTAAGCGGATGCTCACCCAGTTCTGG
GATATCGCATCCCAGGAGACGCAATTATTGCTAGAGAGTGACCAACACCCTAACGTAATC
CGTTACTTCGCCATGTCGAAGAATGACAGTTTCTTGTACATTGCGTTAGAGCTCTGCCAG
GCTTCTCTATCAGACATCGTCGAGAAGCCGGCCATGTATCGAGACCTTGCCCAGGCGGGA
GAGATGGATTTGCCTCGAGTCCTGTTACAGGTCGCGCATGGTCTAGGATTCCTCCACGAC
CTCCGAATTGTTCATCGTGACTTGAAGCCGCAAAATATCCTGGTGACGATGGGGAGAGAC
GGAAAGCCGCGGCTTCTCGTGTCTGACTTTGGGTTATGTAAGAAGCTCGAAGACAGTCAG
TCGTCATTTGGTGCGACTACGGCTCACGCCGCTGGTACCTCGGGCTGGCGTGCGCCCGAG
CTTCTCCTCGATGACGACGCGCGAGAAAGCTCGACGATGTCCATAGCTAGTACGCATAGC
GATTCGAGCCAGCTAGTCAGTGCCGATGTGATGCCCAACCGCCGTGCTACTCGAGCGATT
GATATTTTCAGTCTTGGTCTCGTCTTTTTTTACGTACTCACTAAAGGATTACATCCGTTC
GACTGCGGTGACCGCTACATGCGAGAAGTCAACATACGAAAAGGCCAGTTCAATCTCAAA
CCTCTAGATGTACTCGGTGACTTCGCGCACGAAGCTAAAGCGTTAATCGAGACCATGCTT
CGGGCTGACCCTAGAGCTCGACCTTCGGCCAAGGATGTTATGTCTCACCCTTTCTTCTGG
TCGCCGAAGGAAAGGCTTGCATTCCTCTGTGACGTATCGGACCATTTCGAACTCGAACCT
CGCGACCCACCATCGGCGGCATTGACAACGCTCGAGGCGTGCGCACCCCAAGTGTGCCGG
GGCGACTTCCTTAAACTTCTACCCAAAGAATTCGTAGAAAGTCTTGGTAAACAACGCAAA
TATACAGGCTCTAGACTTCTAGACCTGCTACGGGCACTTCGAAATAAGCGATTTCACTAT
GGAGATATGAGCGAACCTCTCAAAAAGATGGTAGGACCTTTGCCGGATGGATACTTGAGT
TTCTGGACTCGGCGATTTCCAAATTTACTCATCGTATGCTGCACGGTCGTTTACAAACTG
AACTTGGAGGAATTGGATAGCTTTAAGGAATATTTCAAGCCGAGGACACCACTGTGA
>gene_sam0000070.1	locus=tig00000001_pilon:30654:31992:-	len:1281
ATGTCTTCTATCGAACCCAACAGCAACTCCTACGGAAAGTTGATTGACACGTACGGAAAC
GAATTCGAGATTCCCGACTATACTATTAAGGACATCCACGACGCTATCCCTAAACATTGT
TTCGAGCGGTCTGCCGTCAAGGGTCTGTACTATGTCTTCCGCGACATCGTTCAATTGGCA
ACCGTCTTCTACCTCTTCCACACCTACTTGACTCCGGAGAATGTTCCTTATACACCGGCT
CGTGTTGCCCTGTGGGGGCTGTATACCTTCATCCAGGGTCTCTCCGGCACCGGTATCTGG
GTATTGGCCCACGAGTGCGGTCATCAGTCCTTCAGCACCTCCAAGGTCCTAAACGATACC
GTGGGTTGGGTATTGCACTCTTCCCTCCTCGTGCCTTACTTCAGCTGGAAGATCTCTCAC
GGCAAGCACCACAAGGCGACAGGTCATATGGAGCGAGACATGGTCTTCGTTCCAAGGACT
CGTGAGGAGAGGGCTAGTCGCATTGGGAAGTTGGTCCACGAGCTCGGCGAGTTGGGTGAG
GAAACACCGATCGTCACCTTCATCAATCTTCTCGGACAACAACTGATTGGCTGGCCGAAC
TATCTCTTGACCAACGTCACCGGTCACAACTGCCACGAACGCCAGAGGGAGGGTCGCGGG
AAGGGCAAGAAGAATGGTTGGTTCACCGGCGTCAACCACTTCAACCCCTCAAGTCCCCTC
TTTGAGGCCAAGGACGCCAAGTTGATCGTGCTGAGCGACATCGGTTTGGCCATCACCATC
TCCGTCCTTGTATTCCTTGGAAATAAGTATAGCTGGGATAATCTCCTGGTCTGGTACTTC
TTGCCCTACCTATGGGTCAACCACTGGCTTGTCGCCATCACCTTCCTGCAACATACCGAC
CCATCTTTGCCCCACTACAAGCCCGAATCGTGGAACTACGTCCGTGGCGCCGCTGCGACA
ATCGACCGGGAATTCGGATTCATCGGCCGTCAGCTTATGCACGGCATTATCGAGACTCAC
GTCCTCCATCACTACATCTCCACCATTCCCTTCTATAACGCCGACGAAGCTAGCGATGCT
ATTAGGAAGGTTATGGGCCGCCACTACCGATCGGACACCAGAGATGGCTCTCTCGGTTTC
ATCAAGGCCATGTGGCGTTCTGCGAGGATGTGCCAATGGGTCGAGCCTAGCGAGGGTGCT
AAGGGCGAGGGTCAAGGCGTGCTATTCTTCAGAAACACCAACGGCTTAGGCACAAAACCG
ACGAAGATGAGCCCCGCCTAA
>gene_sam0000080.1	locus=tig00000001_pilon:43478:45363:-	len:1593
ATGTCGTCTTTTAGTCCCACCCAAATCTTCGAAGAGGGCACCACCGAAGAGAAAGGAGAA
AATGCCCGTCTTGCCGCCTTCGTCGGCGCCATCGCAGTTGGCGACCTTGTTAAGAGTACT
CTAGGACCAAAGGGAATGGATAAGATATTACAGTCAGCTTCCACCTCCGAAATTATGGTT
ACCAACGACGGCGCTACCATCCTCAAGTCGATCGCCCTCGATAATGCTGCAGCAAAGGTC
CTCGTCAATATATCAAAGGTTCAGGACGACGAAGTTGGTGATGGTACGACGTCGGTAGCC
GTTCTGGCAGCAGAACTCTTACGAGAAGCCGAGAAGCTCGTCGATAAGAAGATACACCCC
CAGACTATCATAGAGGGCTATCGAATAGCAAGTCAGGCCGCCCTCCAAGCTTTAGAAGGC
TCGGCCGTAGACCACAGCAAAAATCCCGAGGCCTTCAAGAAGGACCTAATCGCCATCGCC
CGTACGACCTTAAGCTCTAAAGTCCTCGCCCAAGATAGGGACCTCTTTTCCAAATTAGCT
GTCGAGGCAGTATTACGATTGAAGGGGTCCTCGGATCTGAGCCATATCCAGATCATCAAG
AAAGCTGGCGGGAAACTGAGCGACTCCTACTTAGACGAAGGTTTCATTCTCGACAAGAAG
ATCGGGGTAAACCAACCTAAGCGACTGGAGAAGGCTAAGATATTGGTTGCAAACACGTCG
ATGGACACGGACAAGGTCAAGATTTTCGGGGCGCGAATGAAGGTAAGTTCGACTGGTAAG
CTGGCCGAGCTTGAAAAGGCCGAGAAAGATAAGATGAAGGCCAAGGTGGACAGGATCAAG
GCTCACGGGATCAACTGCTTTATCAACCGGCAGTTGATATATAACTGGCCCGAGCAACTC
TTCACCGACGCTGGAATCATGTCTATCGAGCATGCCGACTTCGACGGCATCGAACGCCTA
GCTTTAGTAACCGGCGGCGAGATCACCTCTACATTCGATCACCCGGAACAAGTAAAATTG
GGTCACTGCGACCTGATCGAGGAGGTCATCATCGGCGAAGACACACTTATCAAGTTTTCT
GGCGTCGCCGCCGGTCAGGCTTGCACTATCGTCTTACGAGGTGCCACCGAACAGTTGCTA
GACGAAGCAGAGCGTTCGCTGCATGACGCATTAGCCGTCCTTTCCCAGACCGTCAGAGAG
CCGAGGACAACTCTTGGTGGTGGTTGTGCCGAGATGCTCATGGCTAAGGCTGTAGAAGGC
GCCGCAACTAGAGTAGAAGGCAAGAAGCAAATGGCAGTATCATCGTTTGCGGTAGCTTTG
CGGCAGCTCCCCACGATTTTGGCTGACAACGCCGGACTAGACTCAAGCGAACTTGTAGCG
AGACTACGGAAAGCCATCTATGACGGTCTGTCCACATATGGTCTAGATCTGACGACTCCC
GGCGGAGGAATAGCAGACATGCGAGATTTAGGAGTCATCGAGAGCTACAAGCTCAAAAAG
GCGGTTGTTTCGTCAGCCAGCGAAGCTGCAGAGTTACTCCTGAGAGTTGATGACATAATC
CGCGCAGCACCACGGAGGAGAGAAAGACACTAA
>gene_sam0000090.1	locus=tig00000001_pilon:46153:48609:+	len:2232
ATGGCGCCGTCCTTTGATCACCTGCGCGACGCAGACGTCGACGAAGACGACTACGATGAG
GATGAGATTGATATTTCTGATCTACGCGAGAAGTACGAAGTTCAACTTGAGCAAGGCTAC
GACACGTTCGTCGTCATCGATGGCCTACCCGAAGTCAACGAGGAACAAAAACCTAAGCTC
GTTAAATTCTTATTGAAGAAGCTCAACCAAGTTGGAAAGGCTAGAGAGGATCAAGTCTAC
ATGCCCATGGAAAATGGCAAGTCTCTCAGATTTGCCTTCGTCGAGTATTCTTCCGCAGCC
GAAGCTGCCGCCGCCGTAAGGCAACTCGACATGGTTCCCCTCGACAAGAGACATACCTTG
AGAGTCAACAAAATGACAGATGTCGATCGCTATGGTCGAGAAGGAAGAGTAGACGAGAAC
TACGTTCCTCCCAAGATCGAGGAGTTTGCGGAAAAAGAACATCTGCGCTCGTTCTTGGCC
GACCCCAGTGGCCGCGGTCGCGATCAGTTCGCCATGTATCGAGGCGACGTCGTAGGTGTC
TTCTGGAATAACGAGAAGGATGCTCCCGAGAATATCGTTGATCGACAACACTGGACTGAG
AGCTTCATCGCATGGTCGCCCTTGGGGACCTACTTGGTGTCCGTTCATCAGCAGGGTGTG
CAGCTTTGGGGCGGCGCCTCGTGGTCTCGTCAGAGACGATTTGCGCACCCTTTCGTGAAC
ATGCTCGAGTTTTCCCCCAACGAGAAGTACGTCGTCACATGGTCAAATAGACCTATTTCG
ATTCCTGATGAGGGACACCCCCAATTGTCTTTAGATGACGATGGTAAAAATTATGTTATC
TGGGAAGTTGAGACGGCCAAACCTCTCAGATCCTTCGCGAACCTCGACATTCCCGCCACC
AGTGATTCTCACGCAGCATCAGCAAAGCAGCAACCTAAGTTTCCCTGGCCAGCGTTCAAG
TGGTCTTCTGACGACAAGTACGTAGCACGAATGACTCAAGGATCGTCCATCTCCGTATAC
GAACTTCCCCGCATGGGTCTGCTGGACAAGACGACAATCAAGATCGAAGGTGTCATGGAT
TTTGAATGGGCTCCGTCCACTCCTCAGAGGGAGGGAGTGAAGCAATATGAGCAGCTCTTC
TGTTTTTGGACTCCGGAAATCGGTAGCAACCCCGCAAAGGTCGGGTTGATGAGCATACCC
TCGAAACAGATCGTTCGATCTCTGAACCTGTTCAGCGTCACCGATGCAAAACTTCACTGG
CAATCGGACGCTACCTATCTCTCGGTAAAGGTTGATCGGCATTCGAAGTCCAAGAAGTCG
CAGGCCACCACCCTTGAGATTTTCCGTATTAAAGAAAAGGGTGTACCCGTCGAAGTTGTC
GACACAATCAAGGATACAGTCATCAATTTTGCTTGGGAACCTAAGGGAGACCGATTTGTC
ATCATCACGACAACGGAGCCGACGGGTCCTACGGCTGTGGCCCCCAAGACCTCCGTGTCC
TTCTTCTGCCCCGAAAAGGCCAAGGGGATGGCCGTAGGTAACTTCAAACACCTCCGGACT
CTGGACAAGAAGAATAGCAACGCCATCTATTGGTCGCCGCGTGGTCGTTTTGTTGTCATT
GGCACGGTCGCCAACCAGCAGAGTTCTGACATCGATTTCTTCGACTTGGACTTCGAGGGT
GAGAAGCCGGAAAGCGACAAGGATTTAACTGCCAATCTGCAACTCATGAACACGGCGGAC
CATTATGGTGTCACAGACATTGCGTGGGACCCGTCAGGACGGTTTGTCGCCTCTTGGGCG
TCGATCTGGAAACATACGATGGAGAATGGATACCACGTCTACGATTTTAAGGGCGAATTA
TTACGAGAAGAGCCGGTTGATAAGTTCAGACAATGGCTATGGCGACCGAGACCTCCCACC
CTCCTTACCAAAGATGAGCAGAAGCAAATTCGCAAGAACCTCCGCGAGTACTCCAAGACC
TTCGAACAGGAAGATGCGGAACGTGGAGCCTCGGCGGACCTGGCGGTGGTCGAGGCCCGG
AGACGCCTGCTCGGTGAATGGATGGCGTGGCGCGAGTCGGTCGAAGCCGAACTGGAGGAT
GAGAGGCTTGCGCGAGGCTTGCCGAAGCACCCGGTTGAAGGTGATAGCAAATCGCCAGAG
AACGGAGAGGAACAAGTTATTGAGGAAATCGTGGAAGAGGTGCTCGAGGAGAGCGAGGAG
ATCGTTCCCTAA
>gene_sam0000100.1	locus=tig00000001_pilon:51273:53549:+	len:2214
ATGACCTACGGCGGAGGACACGCAGACGGGGTTGACCTCGCAATTCCGAGTCCCGGATCA
CCACCCGGCATGACTTCGTCCGCCATCACTTCCCGGGCGTCATCTGTACGCTCGTTCAAC
TCGGACGACGGCGACGATGCCATCACAGCGGATGTTGCCCATTTCGAAGAGATTGGTCTC
GACGACGATGTCACCTCCTTGGACCCTTCGCATTACCGCAACGTTCAGATCAAATCCGCT
CCAAATCCCTATAGCGCTTCCTTTGCCTCTGACCTTCGCGCCTCGTCGGCGAAACATGTC
GGCCCCAAAATTCACCCTCAACCTCGCGATTTAGCTCACCCACGCCCGCAGCTACGTAGC
AACCAATCTTTCTCGGGGTCACGCCCCCGAGCGCCGACTTTGAGCGCACATTTCCGTGAT
ACTAGCACCCGTGGTCTCAGCGCCGGAATTGGCCCAGATCCCCGACCAGGTCCGTTGCCC
GTGCGTGGCCTTTCGGTACGGTCTGCCTCTTCTGCCGCTGCGTCTCGTCGTCGACGAAGT
CCAAGCCCCAATGTATCTGCTCGATCGCTTAGCCCACAAGATATGAATCTCGTAGTGCCA
AAGCCACGACGAAGCAGTTGGCAGATGGGCCGGGAGCCGAAATCAGCGATCGACTTAGAG
AAGGAATGTGACGACGACGATGACGACAACATTCCAGATGATCTCATCCTAGATAATGTT
CCTCTATCGCCTCGCCCGCCGATGGAACGCTCGGCGAGCCGCCCTAGCTCTACCTCGACG
TCCCCCGAAAGACGACCTAAAGAACGTGTTCGCAGTGTCGGAAACGGTACCCCGCCAGTT
GCGGTTCATCAGGGTAGCCTGAAGTCCCCAACTTGGAAAACGGATTCTTCGTCCACGGAT
TCGAACCGGTCATCAACATCGTCCTCGGCAAAGGGTCGTGCTAAGAGCTGGACTGCCGCC
ATTTCAGATCTCAGCCCTGAAGCGAAAGCCCTTACCGAGAAATTAGAGGAGCATGCGGAT
GAGCTCGATAAGCATGGCCTGCACTCGTCGTATGACCGACCTGTGCTGAAGCCACGCGTG
AAGTCTGCGCTTGCTGAGCTCCCTCCTCTTCGCCGGACTAATATTATGATCGATCCCTTG
CCGGTCTCCAAGGAGAAAGAGGCTGTTCTCTCGCGAACAAGGCCGTCTTGGTTGCCGCCG
AAGGATCCTGCTGAAGAGAAAAGACATCTTAGAGAGTACAAGAGGATGATGGCGACTAGT
ATTGAAGCTGACAAGAAACGAGAGGCTGCCCAGAAGGAGAAGGAACGCGCTAAGGATAAT
GCTGCAAAGGCACTCATGCAGGTATGGGAAGATGACATTCTGAAGAGGTGGGATGCTGCC
GTTCGCGAGCGACGGACGCGCGAATTATGGTGGAAGGGTGTCGCACCACGCAGTCGAGGC
GCTGTATGGACTCGGGCTATCGGGAACGAACTAGGCTTGACCGAAACGTCATTCCAGGCT
GCTCTAACAAGGGTTCGTGAGGTTGAGGATCGATGCGCAGCCGGGAAAGCTAGCACTGAT
GACGAACGTAAAATGACTTGGTTTACCCAGATCAAGACAGATATCGAAGAACGAACTTGG
GCCGACCTCAAAATCTTCCAAGCCGGTGCCCCGCTGAACAAAGGTCTTATTGACGTTCTT
AGTGCATATGCTATGTATCGCAGCGACATCGGTTATGTTTCTGGCTGCAATACTATCGCA
GCGATGCTCTTGCTTAATCTCGCTACACCCGCCGCGGCTTTCGTTTCTCTAGCGAACGTC
TTGAACCGACCTCTGCCCTTTTCCTTCTATGCTTCTGACATAGGAGCCAAGACATCAGCA
TTCAATTTACTTCTTCAGACGTTGGGAACCAAGTCCCCACGACTTCATCAACGTCTCGTT
AATTCGGAACTTAATTTTGAGCCGAATGACTATCTAAGCGAGACTTTCACATCCTGCTTT
ACGCGCCATTTTAGTCTCGACGAGTGTACTCGACTTTGGGATGTTTACGTATTTGAAGGA
GACGCCCTCCTCATCCGCGCAGCCGTTGCCATGCTATTGGACTTAGAAGTGCCTCTTCTA
GATGCTAGCACCACCGCCGAGGTGCAGAAAGTGGTCGAGTCTCGGAGCAAGCTAGATCAG
CAGGAAAAAGTAGACGCGTGGATGTTACGAGTGCGAGACGCGGGCAAATCATAA
>gene_sam0000110.1	locus=tig00000001_pilon:54663:57859:-	len:2772
ATGGCACTCCAGCAGCAGAAACTCGTTGCTATAGCTGCCTGCCAAATCTTTTCTCGTCGA
TATCCTAAGATACCCACTTCAGCTTCGATCGCAGTCGCCGTCCTTTGCCTTGCTTCTATT
CTGTGTCGTCGCTCGCACCATTTTGTATTGGAGGACTATTCGCACTATTCACTGCTCGTG
GGATGGACTTCAGGTTCGCGCCCAACGCGATCGCAGACAAAATCCAAGGATACAATCGCT
AATATTCTTCAACAGGCTTTCCTCCCTTTCCTCCTTATTATCTACGATATCGCCGAGGTG
CGACCCATTAATCTACCGAGACACGAACATGATACGTACGCACGAACTACAGGCGCTTCG
TCTCCCCTCGTGAAATATGGCATGGTTGCCTTGTTCTGGGGCTTGGCTGCAACCGATACT
CTCCTACTTTCCGAGCGCGCTACCGGCGCAATCTGTCCCGCCGGAGCCTATATCGAGCGC
TTGATACCTCTCGCTCAGCTGCTCACGCTAGCCCTCGACGGTGTCTTCATTTCGCAAGTT
GGCAAGCTTAGGCAGGGAAACGAAGGACAGTCAAAGACGTGGCGTTTCCTGGCCACGCTC
TTCCTAACCTCGGCAGCCGTATTGACATTCTTGGCTGTCTGGTCATCTATCGACCGAACT
AACTTCCAGTGGAACGTCTTTCTCTCCTGGCTCGCCATCGGAGACCTGATCGTCGATAGT
ATCGTCGTAACGATAGGCATAGTCGCCGCCATATATCTCCTTGGCTACTTTCGTCCCTTG
TTTGTGAGCATGCTGCTCACGGCAACGAGCATATTCGTCTACTTACAATGGAGAATTATG
GACGGCACCATGATCAGGGTTTGGTCCAACTGGTGGGGTCTTATCACTGGCGTCTGGTTG
TTTGTAGGAGCAAGCCTTTTGTTGCGCTTTGGGAAGACAGCAAACTCTCAACCCCATTCA
TCTAGCGAGGGTGTTATCTCGAGGAATCGATATGGCTTCTGCGCCCTAGTTGCCTTCCTC
TTCGTGTTTACTCAGACAGTCTTCGTGAGCCCTGGTGGATTTAGGCCTACACCTACCCCG
ATCATCGCGAATGCTCGAAGTGAGTCGGATGCCTGGATAGCCGAGGCTACGAAGAGCAAA
TCGCTCCAAGAAGCCGTTTCGGAGTACAGGGAGCGCTACGGAATACCGCCTCCTCCCAAC
TTTGACAAATGGTATCACTTCGCAACCTCGGTCAAGTCCCCCATCATCGACACGTTCGAC
CAGATTCACGCAGATCTCCTCCCGTATTGGGGTACCTTACCATCTGTCTTGCGACAGAGG
ACCACCCATTTACTTGAGCATCCATCGCTTTCAATGGGTGGCATAATCCTTGAGGGTGGC
AAGATTGATGTGTCTCCACACATCCTCGGTACTCATAGGTGGATGATGGACGTGACCAAG
GACATGCTTGAACCCTTTGCCCAGTGGCTTCCAGATATGCAGCTCGCCTTCAACCTCGAT
GATGAATGCCGCATATCGATTCCGCTTGATCGTATGAAAGCCTATACCGAAGAAGGGCTT
AAAGCTAGGGCAAGGTTAGGCACGAAACAGGAGTTACTCCCGTTCAGCGACACCCAGGAG
CCACCTTGGGTGAAGGAGTATCTGAACGCGGATGAGAAGATCTGGGACGAGAAGTCACCG
TGGTTTTTGGATAGGTCTAAGCGCCAGATCTTTTATGAGTGGATCTCGCCAACATGTCCT
GCTGAATCGCCGGTGAATAATTACCGCTGGTGGAATAAAAAGGCAGAGTGTCTAGGTTGT
TCCGCTCCGCATATGAATAATGGATTTGTATCTAACTGGACCTTGTCTGGCGATTTATGC
CATCAGCCCGATCTTGCATATTTACACGGCGTCCTGCTATCGCCATCGGCCATGGCTCCT
TCTCACACTCTATTCCCTGTTTTCAGCCAGAGCCGACTATACAACTTCGCCGACATATTG
TATCCGAGTCCTTGGAATTTTGGCGAAAAGGTGGAGATCGAAAACAATAAAAGTATACCG
TGGGAGCAAAAGCTTAATAGCGTATACTGGCGTGGCGCTTCCTCGGACGGTTATGCCATC
CACGGCGCTTGGCAGACGTTCCTACGAGCCAGGTTCGTTAATATGGCTGCCAAAGCCAGA
CTATCCATCAAGGCTAAATCCCTCTTTAACCTGATGAATTATCGAAGAGATGTTCTTTTT
TCACTTGGATCCGTCTCGACACCTTCTCCCTCCGCACAAATGCCAACCCCTACCGAAGAT
CATATTACGGTTAACGTTTCATTCGTTGGAAACTTCAACCGTTGCGACGACCGTGACTGC
ACGGCCGAGCATACCACCTTCTATGGCTCCGCCGATGCTGAACCGCCCCCTTCACTCGAT
TTCCAAGAGCACTGGCGTCACCGCCACCTTATCGACCTCGACGGTGCAGCTTTTAGCGGC
CGTTTTATACCGTTCCTCAAATCCGGATCTCTGCCATACCGCGCCGCGCTCTTTCGCACG
TGGTGGGAAGAACGCGTCCACGCATGGAGACACTTCGTACCCCTTGACATACGACTAGGC
GACATGTGGAGCGCCGTAAATTACTTGGGTGGCCCTGGCCTGTCCGAAGCAGACGAGATC
GCGCATGCCGGCCGCGACTGGGCGCTCAAGTCGCTCCGGAAAGAAGACATGCAGGTCTAC
ATGTTTCGTCTATTACTCGAATGGGGACGTCTCGTGGATGATCGTAGAGAGGATCTCGGT
TTCTCTCTCTAA
>gene_sam0000120.1	locus=tig00000001_pilon:59283:61076:-	len:903
ATGGTCGCTCTAGTTCCTATTGCTACGGGCGTGGTGGTGGTGTCTTTCTTCCTCGCCTTT
AACCACAGCATCTTCACCAACGCCATCGCCAGATTCATTCGGGCTGTAGCATCCTTTTTT
TACAATACCACATTGACTTGGCTTGCGGTCCGAACAGGCTGGTACCTGCTGGAGAGCAAC
GTCAGTAGAAAGACCAACTCCCTCCGCAACAAGGAAATAGGCATAACAGGTGGGATGAAG
GCAGAGGCGTTGCGTAACGAGAAGAACATCCGTCAAATGCGTGCTAGCCAGGAATTGATC
AAGCATATGGAGGGCGATGAAGATCACGGTGGTCCCGGTGTCGTCATAAACAACTTGGAT
CCCTACGACCATGGCGGGATAAATGGGGCTATGTACTTTGTGTACGAGAGTAATCACGAC
TTCATCCCTTATAAATATTTAATCATTCCGCCTTGGTCTAGCGCGTTCTTATCTGTGTGT
CCGACTTTCCGCGGGCGTATCGTGCGTGGCAGCGCCGGGAATCTAGACGGGCGGAAGCAT
CTGCTAGGGACGTGGGCGGAAGTGAATTGGCATGCGAACGAGACCTGGTCGGCATGGGGC
GACATCTCGATATTGCAGGGCAACGACGGTGCAGCGACCATCGAATCGCTTGACGGACTC
TCCAAGTTCAGGGGGTTCATGCTTGATATCCTATCTTACGCCCCAGCCGAGGCGTGGGCG
CAGAAGGAGACGGGCTCGTGGTGCCTTGACAAGATTATTGGGGAGGACGCGAACGATGCT
ACGATGGAATGGGAAAAGCAGTTTATAGATCCGCAGGACGTATACTTGCGTGACGACATC
GATCCCGTCATCAATTCGGACAATGGCAGATTCCAAGTCACGTTCTACGAGGGTATCTTC
TAA
>gene_sam0000130.1	locus=tig00000001_pilon:61267:63566:-	len:2190
ATGGAGACACAACGGCGACGAACAAACTACGCTCCCCGTGCCTGCCTGAGCTCGGTTCCC
CACGATGAAGATATTTCAGACGAGTATCTCCATTATACTGGGTGCGTGAAGATATCCGAA
AGAGAAGTGTATCTCGATACACTATCAACAAACTCGCAGCAGCACATTCTCGGTGAGATT
CAGCGGACAAGGCAGTTGAGAGCGAGGTTAGAAACATCGAATGATAATACGACGTCGTAT
CAACTCCGCCAATTATTAGATCGGTACAGAAAGTGTATGGGAATGCCCCTACCTGTAGAG
GTAGACCATGCCGATAGCACATTAGAACCCCAATATGTGGACGCAGATTCACTTGCTCAA
GCACCGGTCATATTCTTCAAGGGTGGGAAACCACACAATATTCCAAGACTCAACGACTGT
TTTCCAAACCAGAAGATTTCTGTAAGGGAACTCTTAACAGGTACTTCGGCGGCCAGAAAT
CCATTAATGCAACATGACGAAGACACCATCAGATACTTTCACCTACCAGCGAATAACATG
GATTGGGTCGAGAGGGTTATCGCAAAGTATTACGGTGAGCGGCGATACGAAAGCCACGAC
CACGGCACACTATTTCGTACGAATATAATACTTAGACCTGAATTCTGGAAAGTACAACGC
TGTTTCGATCCCAGTTCGGAAGTACACGCACGTCACATGAAGCCATTTTGCGACTCGATT
CCAAGCGGAGGGGGTTATCCGAGCAATATGGTGTTATTCATGCCCTACCTCCACTGGGAG
ACGGACATAGGCAGAAACCGTACTGCTGAGAAGATCCAGCAGGTCAATAAAGAAAGGGAG
ATAGAAGAAGCTATGGAGAGGGCTTCAATAGAGATGGCAGATGTCGTCATGAGCCATCAA
CGTCAACTTCATTCATGCTCAACACCAAGATCTACCCCTACAATTGTTGAAGCGACAAAT
GAAGGGCCTCGAGACAGTGACGATCTTCCAGAACTGGATCTGACAACAAGGAAAGGCAGG
ATGAAATTGATCGGCCTTATCCTCCTCAAAGCAGCCCAAGTCTTCGAGGCTATGGATTTC
GTCACCGAGGAGTGTCTCATTACTGAATACCTTCATAAAAGTCCTCCGCTGCACCCGCGC
AGAACCCTAGATCAATTTTACTATAGCTCTTTGAGGAGCACCAAGACGAGAGATCGGGAT
CAGGTCGTCTACCGTGCAACATGTCTAGCACCTCCACATCAAGGTTGTTTAGTCAACGTA
TCTCGGCGAAAATGCCATACGTGTCAGAGGGAAAGTCAGAAAGTACCTCGCCTCATCATG
GTCGATCAACTATGGCTTTGGGTGTTAGACGATAAAACTATTATCACGAGCTTCCCCCGT
CGGTGGGGTAAAATCAGACCGGATAGCTCAGACGTTCATGAAGCTATTCGAAGAAGACTC
AAAGAAGCGGGAAGCAGCGACATTAAGTCTGCGTACGATATTGCGCCAATGGTCATTGAC
GAATGTTCGCGGGTCTTTTTCGATAGAGCTCTAGACAGGAGACCTAAACTAATCGACATA
TTTGCTGATGCTATCAGCTGCATGGTTAGTGTGTCTGAAAAGGCGTATAAACAGGCCGCC
GCATTCGATCGATTTCTTATATACGCGCAAATCGTGTCTCGGGAAACGAAAGGGGGTCTG
TGGCATGACGCGGCAACTCAACACGTACTACTCAATATTAATTCGGAATGTAATATGCTA
AAGCAGGCCATGGATATCATGGATGAGTTGCAGATCATGATACGTATTATAGAAGAGCAA
CGCATGGTGGTGGACACGTTTACTAAACAGATTGAGGAGTCGAGGTTGTCGACGGACTCT
TCAGGAATCTCCTCGATGGTTCTCACACTTGGCCGCGCAAGACGTCTGCAAGTTTCCATC
GAAGGCAGGCTTAACGAGTTGAGGATGTTATTGAGACTCGCGAGGAAAACTTCGGACGCT
CTCAAGGATCTCTTAACAATCAAACAACAGCAGGCCGCCGCTATTGAAGCTCGAGAAGCA
GTTAGGAATGGAGACGAAGTCTACATGCAAGGAAAATCGATTATGCTCCTCACAGTAACA
ACGATCATCTTCGTAAGCACTTTTAGCCTACCGCAATATCCAAATGGTGCCATGATAGGT
ACCATGATAGGTACCATGATACCTAGGTAG
>gene_sam0000140.1	locus=tig00000001_pilon:67198:68814:-	len:1617
ATGTTTCCGTCTAAGGGGCCCCGCGTCTTTGTCCTCGCCAGCATCGTGCTTCTGTTCCTC
GTCACTTACACTACATTACACCTTTACCACCGCATTCCGCCATCCTACCCGACGGCAGAT
TCAAGGATCGTCCCAATTCAAGATGCGGTGGCCATAAATCCCGACCACCATGTAGGAACA
GAGGCCGCAATTGCCGACGCCTTGAAACCAACCACCCAAGATGGGAAATCGAAACAAAGA
CCGCCGATCGAGGCCGGTAGTGCTAATCCCGGAGCCCAGTCCGAAGTAGAGGAATACCCG
TTAGCTTTGCCTGATCCCAAGCATTGCCGTAAGGATTTGGAGTTTTTGGTCCGTTCCAGC
GTCGAGTTGGAACTGACGGAACGCGTCCGCTACACCCGGCGCTTTATACAGCCGATCTTT
TCCAATAGTGTCGATAGGGATGAAGTCGCAAATATTACCGAGCCTCTCATAAGGAACGAA
GTGGAAGTGGACTTATATGACTGTGGAGATGTCAAGCTCCCCGACTCTGTGCCGATCAAA
CTGCAGGTCCCGAAGCCTTTCCCCGAGGAGGATTTTTCTCACCTTATCTTCGGCGTAGCT
ACCGACTATGATCGTTTAAAGGACTCGATTGGTCCCTTCGCGCATTGGATTTCCGGCACC
GGAGCGAAGCTTGTAGCCGTTGTTATAGACGCTCAAGAAAAGTCGCATAAAGAGATGAAA
TTACTACAGCATGACTTTGATATCGCCGGAATTAACATAACCTTGGTGAAGCCCATCAAT
GACAAATACACCATTCCCCAAAACCACTTCGCTATGTTAATCAATATGCTCGAGAATAGC
AACCCAAATACCCAGTGGTACGGCCTCTTGGACGACGATACCTTCTTCCCGACCTTGAAG
CCGCTCTCGGATGGTCTCGCCACATTGAACCACAACATCGATGCCTACGTCGGCGCTCTC
TCAGAGGATTTTCAGGCTGTGCGTGGTTTCGGGTTTATGGCCTTCGGCGGCGCCGGCGCG
TTTCTATCAGCGCCGCTCGCCAAGAAGCTAGGAAGCCAAGCTTTCAAATGCATCGACGAG
GCATTCGGAAGAGAAGGGGACACGATTCTTCGAGACTGCGTATATTCTAATTCGAAAGCG
AAGCTCACCATCCTACCCGGTCTATATCAACAAGATATCACAGCCGACGTCAGCGGCTTC
TTCGAAGCGGGATTAAGACCGCTAACACTCCATCACTGGAAGAGTTGGTATAGGGAGCCG
GTCGAGAAAATGGCCCAGGCCGCCAAGTTCTGCGGGGACTGTTTCTTGCAGCGATGGCGT
TTTGGCACGGATACGGTCTTCTCAAACGGCTTTTCCATTGCTACGTACAAAGATGGGTTA
GAGTCGGTCAACCTACAATTGATGGAGGGTACGTGGGGCCACGCTGACAGTAAGGATTTC
GATTTTTCGCTCGGTCCCCTCAGAGCACCTTTCTCTGCAGATCAGAAAAAGAGCTACAAA
CTGAGGGGGGCCGAGTTTGCAGATAACGGAGATCTGAAACAACTATATGTACGAATGGGC
GATTCTTCCGCAGGTGAATACGACCAGGTGGTCGAGCTGGTATGGCAAAAGCATTAA
>gene_sam0000150.1	locus=tig00000001_pilon:72936:75382:-	len:1746
ATGGGGATTCCGCGATGGAAGGATTTACCGGAGAAGCATCCTAGAACGTATGACACGTTA
ACTACTATCGGGCGCGCCATCAGACCCTACCTCCCGCCCGTCAACTACATCACACTACAC
TATGCATACTTCATCGTCACATCTATCATCGCCACGCTCATCTTCTGGGGCTCTTCAGTC
CCGGCCTACAGCGTCGGCTGGTGGGACAGCATGTTTATGGTCGTCTCAGCCCTTACTGCG
ACTGGTCTTAATACCGTCAATCTCAGCCAGCTGACGACCTTCCAGCAGGTCTTGCTATGT
GTGTTGATGATGATCGGAAGTCAGGTCTTGGTATCCTACGCCACCATAGCATATCGTCAA
CACATCTTCGAGAAGCGCTTCGAGGACATCGTGGAGATGGAGCGGGAGAAGAGGAAGAAG
AAGATGTCTGGGACCGGCGCTGTGGTTGGTATGACGGGTACGATGTTCGGGCTGCAGGTC
ATGTCGTCCTTCGGAAGAGGACGGGCCCAGAGTAAGCCTCGGCCCTTGAGCCAGGCGAAT
GCCTCAGCTTTACACGCCCGGAAGCGTTCCGACGAGGTGTCTGTTTCCGAAGTTCAAGCA
GCAGGTGTGAGAGGCCCGCAGCATCATATCGGCTTCCTCGAGCCTGTCCACGAGGATAGG
CCCCTCGAAGGATCGCCGGCGGAAACAACCGGCCACTCGATTTACCAAACTCAATCACAC
CAAACCGGAGCGACAAGACGAAGATCTCAAACGTCTGAATCTAGAAGAACGATGTCTGAT
GGGTTCAACGTGCAAACCTTCCTCAAGGAACAAAAGCGCAACATCGGAAGGAATGGCCAG
TTTTTCAATTTGTCCGAAGATGAACGAGAGTACCTAGGTGGTGTCGAGTATCGGGCTCTC
AAATTCCTCTCATGGTTCGTTATAGCCTACTTTTTGCTGTGCCAGTTTTTCGGCGCCATC
GCCCTCGGTTCCTGGATGTATGTCTACAAGAACGATGTGGCCGCCGTCAATGCGCAAAAT
CCGTGGTGGGCAGGTATCTTTCTCGCCATCTCTGCATACAATAATGCCGGCTTCACCACG
GCCGCTTACCCCCATATTATCACTATCCGGAACTCCAACGTTTACGAAGAGAGATCCTTG
GGGATATACGAGGGCGATCACGCATCGGAGGAACAGCTTCATTCAGCAAGCATTAGTCTT
GTCGATGCTGAAGATGTCGGTCTCCAGGATCAGGAAGAAATTCCACCACCTACGACCAGC
AAGAATTGGGACTCGATCTCGCGAGCGCCATCTACTGCGTCGATCAAGAAGCTCTACGTG
GTTGGCCGCCGTGGTACGGCTTTCGTAGGCCGCCAAATCCAACAGCGCATGTCAGCCTTC
CAAGGAGTAGGCGTCAATACCACCGCACCGCAGCCTTCATCCGCACCTCCTAAGATGGGG
ATCCGTCGGGCCCAAACAGTCGACTTCGCGCGAATCTCGGTCCACTCTCTCCACAACCAC
CCACCCACAACGGGTCCCCCGAGTCTTGTCTCGCAACAGGTGCGCGGTCAGCTCAGCCAT
GACGTGTGGTGGATTGCTCTGATGCTTTTCCTCATTGCGGTTATCGAAACTAAGCATTCG
CTCGCCGACCCCTTGACGTTTAACGTTTGGACTTTTCTCTTCGAAATTGTAGCAGGTTAT
ACAACAGGTATGTATATCTTTGAACTGTATCTATATGTAGTATGTATTCTATTGATAAGG
AGCTAA
>gene_sam0000160.1	locus=tig00000001_pilon:78007:79650:+	len:1473
ATGTTGTTTGACCAACTCCTGGCCGGCCTGAGGGCTAGCGACGGTAGTAACCTGTTCAGC
CGAGTTTCGATGTGGTACTTTGTCACATCGACTTTGTTCATCGGTCTAATTACTCTGCCT
CCTGGTCCATTCCCTTGGCCAGTCGTTGGCAACACTTTCATGCTCCCGAATAACAAACCG
TGGATATGGTTCGAGGAGCTGTCTAAGAAATATGATGCGCCTTTGATTACAGTTTGGATC
GGACGTAACCCGACTATCTGGATCAACGATGCATGGGCGGCGTCGGAGCTCCTTGAGAAA
CGTGCGGGTATCTACTCGTCGCGGCCGCGGATGCTAGTTTTTGCAGAGCTAGGTGCTGGC
CAGGACAATTTGGTGAATATGTACACGACAAGTCCCGAGCAGCGCGATCGGTGGCGCGTC
CACCGTAAACTCATGCACCACGGCGTCGGCATACAGTCTGTCCGTAGATACCGAGAGTTT
CAGAATAACGAGAGCCGGGTCGTCGCGTATGATCTACTTACGGCGCCTGGGGACTACGTC
AAACACTTCGAGCGGTACGCTACAAGTGTCGTTTCCATCATCGCTTTTGGCCGACGCGTC
CAGAGCTGGGATGATCCTATCATCACTGAAGTAATCGCTGTAATGCACCTAGCAGCTGAC
CTGAATGTGCCTGGAAAATCATTCCCCATGCTTATGGAGACCTTCCCCTGGCTTGCCAAG
TTCCCTAATGAGATTGCTCCTTGGAAATATGGGCTCGGAAAGAAAGGTTCTTTTCATTTC
TTCTATGCCCTTGCGGACGAGGCAGCTGAAAAGAAAGGCCACAAGGACTCCTTCGTCAAC
CATCTATTCTCAGAGCGCCCAAAATATAATCTTCAAAAAGCCGAGATTTCTTCTCTGACT
GGAAACTTGTTCGGAGCCGGGTCTGATACGAGTAGTAGTACCTTAATTACCTTCATTCTT
GCTTGCTGTGCCTTTCCAGAGGCATTAGTGCCAGCATGGGAGGAACTCGATCGCGTAGTT
GGCCCATACAGAAGTCCGAGTTGGGAAGACGAGGATAGTCTGCCGTATATTAAGGCTTTT
GTTAAGGAAGTGCTGCGTTGGCGCTCGGTGGCTATCATCGGAGGCCAGCCGCACGCGCCG
ACCCAGGATGATTACTACAATGGCTGGTTAATTCCTAAGGGTGCTTGGATCCAAGGGAAT
GTTTGGGCGATTCACCATAACGAGCGCGAGTTCCCCGACCCCGATCGGTTTAATCCTAAT
CGATTCCTCCCTGGTCATCCCGATAGTCGACCGTTCCCGGGAGAGAGGGGCTACATGACC
TTTGGGTGGGGCCGCAGGGTCTGTTCAGGACAGGCGCTGGCTGAACAGGGCACTTGGATC
ACGGTAGCTAGGATATTATGGGGATTCCGCATCCAGAAGAAGAAGCGCGCGGACGGTAGC
ACAGTTGAGGTTGACATTTTCGATTACACGTAA
>gene_sam0000170.1	locus=tig00000001_pilon:80338:81915:-	len:1578
ATGGCCAACCCGACTTCGCCGCTTGAAGTGTCAAGTAAAACCATGCTGCCATTCCCCAAC
GAAATATTTGATCAGATCTTTTCATTGACGACATTCGACGCCCTGCTTAACTGCCGCCTC
GCAAATAAAAATCTGTGCTCTCTCGCGACACCGTGGGTTTTTCGGCAAGCCTACCTCGAA
GCAGCTGGAGACATGTCACGCTTCGTGAACATATCTCGGACACCACGTCTTCGCAGTTGC
ATTCGCGAGGTTACCATCGACACTCACATATGGCCCCTCGTTAAATATGGACGCAATGAG
ACCTTCAAATTCCCGTTCGAGTTCTTCGTTGCCTTGCCCAATCTCAGGCTCTTCTCAGGA
CTTAAGAAGCTCAATCTAAATTTTGTCGAAGCTTGCGGCGGATACCACGACGAGTTCAAG
ACTACCGAAGAGAACTACGACTTCCGATATTATGTAATGTGGAACGTATTCAGTTGTTTG
ACCGGAGATTGGACAGCTCAATTCTCGTTCATGTTATATGATGAGTTGGAGGTGCCTGTG
GTCTACGAAGGGGATGAGGAAGTTGACCCGGACAAGGTTCGCGAGGAAATAAATTCGGCG
GCTGCAGAAATCGCACAAATCGCAGAGGGCCTACCCAGTGCTATTGAGCTCGAAACCCTG
ACGATATGCAACTTGGCCGCTTACGACGAAACTCGCCTAACAAGATCCGATTTATTCAAG
CAAGTCCTTTCTAGTGTGACGGATCTAAGGCTTTGCTTCCTCTTCGAGGAACATGAAAGC
ATCAAACATTCCGCGTTGTGGTTCGAAGAGCAATATGATTTCACAGAATCCTTGCACAAA
ACCTGGCTGGCGCGGGATGTCGCTAAGAACCTCCGTACACTCTACTTGCACTCCAGTACG
CATAGTTTTATCTACTGGGGCTGGTTTCCCAGAATGGATTTCCGAGACGTAAACCGAGGT
CCTGGCCCGGAGTCCGGCTTCCCCAAACTTGAAGTCCTAGCACTTGGAAAATACGTCTTC
TCGCACGAATGGCAAATAGAGTGGTTCGCGTCGCTTGGTCGCCAGAATGGTCATGGCGGT
CTTCGGCAGCTTTATTTAGACGACTGTCCCATCCTAAGTTCTGCATGTGTTTGGGAAAAG
CTGGATGAGAAGCCAGGCTTTGTAGGTTATCCTCGAAAGAACGCCATGCTCTCTTTCGAG
TACGATGACCAGTGGTACACTGAGGGGACGGAAGTGCCTTACAGCCTACGATGGCATCAT
ATTTTATCTTATTGGAAGGCGAATATGACGGCGCTAAAGGTTTTTGAAGCTGGAAATAGT
TCTTGGGGCTCATATCTAGAGCTACTTGCCAAGCCAACATATCCGAAGGAATGGGTCGCC
GCGCGTGAACAGGAGAAGACGGCTAATGACGCAGATTTTACTTTTGACGGTGCTGTGCAA
TATATCGAATATGACCAAGCAGGGGTCCCATGTCAGTGGAGTATTGACGAACCCGGACCG
CGAGATGCGCAAGATGTACAAGCACTAGACGATTTCCATCTCACGATTGAAAGTCGTAAT
CGAGCTCGTGAGATCTAG
>gene_sam0000180.1	locus=tig00000001_pilon:84621:86320:-	len:1458
ATGTCGGGTTGGGGTTATAACCAACAAGGCCACCAGGGTCACCAGGGTCACCAGGGTCAC
CAAGGTCATCAAGGCTACGACGAAAGATACGGTGGTGGATATCAACAACCTCCTCCTCAG
CAGTGGTCACCACCGCCACCTCAGGGCTATAACCAAGGTCATAGTCAATATCAACAACAA
TATCCTCCACAACAATATTCCGGAGGTCCTCCTCCGGGTCAGTATCCCCCCCAAGGTCCC
CCACCCGGACAATATCAGAACCAACCTTACCCGCCTCACCAACCACCACCAGGTCAATAT
GGACAGCCCCCGTCTCATTACTCCCAAGGAGGTCCTCCCCATCAACAATATCCAGGTCGT
TATCCACCACCTTCAGGTCCTCCCCCGCCCGGCCTAGATCCTTATGGTTATCCTCAACAC
CCTGGTCAACAGGGCTACGGGGGTCCACGTCGAGACGGTCCTCCTCCGCCAACGGCCCCG
CAGCAGTTTGGTCATGGTGCCCCCGAAGGCTACACTTTCCAGTACTCAAATTGTACCGGA
AAACGCAAGGCATTGTTGATCGGCATCAATTATTTCGGCCAGAAGGGCGAGCTACGTGGT
TGTATCAATGACACCAAGAACGTCTCCCAATTTCTCATGGAGCGTTACGGATACAAGAGG
GAAGACATGATTATCCTAACTGATGATCAGCAAGACCCTATCTTGATTCCTAATAAGGCC
AACATCCTTCGAGCCATGCAGTGGCTTGTTTCTAACGCTCGGCCTAACGACGCCTTGTTC
TTGCACTACTCAGGCCATGGTGGACAAACTCAAGACGAAGATGGCGACGAAGAGGATGGT
TATGATGAGGTCATCTACCCTGTTGACTACGAGAGAGCTGGCCACATTGTCGACGACCAG
CTTCATCAAATCGTTGTCAAGCCTCTGCAAGCAGGAGTGAGATTGACGGCTATCTTTGAT
TCATGCCACTCCGGTTCGGTTTTGGATTTGCCTTACATCTACTCCACCAAAGGCGTTTTG
AAGGAACCCAACCTTGCCGCCGAAGCCGGTCAGGGGCTTCTCAAGGCATTCTCCTCTTAC
GCCTCGGGAGACGCGGCAGGAGCCGCCAGCGCTATCTTCAACTTTGCTAAAACGGCTTAC
AGGGGAGATGACGGATACAAGAAGACGGTTCAAACCAAGACCTCGCCTGCGGACGTAATT
ATGTGGTCTGGTAGCAAGGATGACCAAACATCGGCGGATGCGACAATCGCGTCTCAGGCA
ACCGGAGCAATGTCTTGGGCTTTTATCACAGCAATCAAGCAAAACCCTAAGCAGAGCTAT
GTTGAACTTCTCAACAGCATCCGTGATGTATTGGAGACCAAGTATTCTCAGAAGCCACAG
TTGTCATGTAGTCATCCCCTTGCGAACACAGATTACGAGCTAATATTCGTAGATACGAAC
CTCCTCTTCGTGATGTAA
>gene_sam0000190.1	locus=tig00000001_pilon:87305:88563:+	len:1044
ATGTCTTTTCTTAACAAATTGACAAGTAAGTTGGACGGCCTAGACCTCGGCTCCGAGAAG
CCGAGGGAGAGAGAAGGTCCCGGATATCCAGGCCAGCATAACTATCCGCCTCCATCTCAA
CAGTACGGTAGCAATTATAACCAGCAGCCGTACCCGCCATACGGTGATAGACCTCCTCAA
TCTACCTCTCCAGGCAATTATCAAGCTCCGTACCCACCTCAAGGTTCTTATAACAGCCCA
CCGCCGCAGGGCTCCTACAATACTCCTCCTCCTCATAGCTATCAAAGTAGCCCTGCACCC
CCAAGCTCTGGACCGACTTACTCGCCGCCACCAGATAAGCCGCCAATTCCCTCTGGGTGG
GTACCTCAATACGACCAACAATATCAACGATGGTATTATTACGAGCAAGCCACCGGCCGT
TCCCAATGGGAAGCACCCGGGTATCACGCCGGGGGGCATTCAGGAGAAGATCGAGGATAC
GGTGAGCCTAGTTACTCATCTCACAATGCACCCTCCGGTGGCTACGGATATTCCTCTCAT
GAATCACATGGGGGTGGATACGGTTCCTACGGTGGCCACGGAGAACAGAGCAGTCATGGG
TATAAAGATGACGATCTCGCGTATGGTCATTACTCTGGGGAAGGTCGTGGCGAACATGGA
GGCGAGGAAAAGAAGAAGAAGAAAGGCGGCCACGGTGGACTCTTGTTGGGCGCTGCTGGT
GGTCTTGCAGTCGGTGCTATCGGCGGCGCATTGATCGCCAATGCTCTTGACGATTCTTCC
GACGACGAGAAACATGCGTCGGCTCCTGTATACGCAGCTCCTCCCCCTGCTCCGGTTTAC
TCTGAGCCGGTGTACGAACCGGCTTATAATGCGGAGGGCGACTACGTCGATGCTAGTGAT
CGCGAGTCTGTACGCTCTGCTCGTGAGGACTATGAGGAAGCTCTCGCCAAAGCCAGAGAC
TCCGATGCTAGTAGTAGCGATTTTGAAGAACTTGAGGAAGCTCGGGAAGAGTATGAGGAA
GAGTACGAGGAAGCGTACGACTAG
>gene_sam0000200.1	locus=tig00000001_pilon:95223:96153:+	len:783
ATGACCCCAGAGGAAGCTGCGGCAACAAATCCACAACAGCGACTCCTTCTAGAAACTACA
TATAGAGCTCTTGAAAACGCTGGAATCACAACAGACTCTATTAAGGGATCCGACACTTCA
GTATATACTGGTTGCTTCACTGCGGATTACGCTATGAACGCGGCGAAGGACGCCGACAAC
CTGCCAAAGTACTCCGCGACTGGTTTAGCTGATAGTTTATTATCAAACAGAATCAGCACC
TTCTTTGACCTAACAGGTCCAAGCATGACTATTGACACAGCTTGTTCAAGCAGTCTGGTA
GCGTTAGATATAGCATGTCAATCGCTCATGAGCGGTCAATCAAATATGAGTATCGTAACC
GGTTCCAACCTTCTGTTAACCAAGGATCTATTCATAAGCCTTTCTAGTCTCGGTTTTCTC
TCCCCAGACGGAATCTGTCATATTTTTGATTCCCAAGCGAACGGGTACGGTAGAGGAGAA
GGAATTGCTGCTCTCATCATAAAGCCAGTCGAGACCGCTATCAGAGACGGAGATACTATT
CGGGCCGTCATTAGAGCCATTGGCACGAACCAGAATGGACACACCAACCTTGCACAACCC
AGCAAGAAGATGCAGAGGGATCTTATAGAGAATACATATCGCAAGGCTAATATCGAAAAG
TCTCAGACCCGATTCTTTGAAGCTCATGGTACTGGAACGGCTTCAGGAGACCCTCTAGAA
GCAGGGGCAATTGGCGACGTGTTTCGCCCCGGAAGAGATCGAAGTGACCCGTTGATTGTG
TAA
>gene_sam0000210.1	locus=tig00000001_pilon:97382:103696:+	len:3450
ATGATCTTTAAGCCAGACATTTACCTAGCAAGCCCAGGTCCAATGTTGCGATATCTACAA
GATCACTCTCATGGTGATTCACAAAACGCCGAGCTCCTCAGCAAGTTGAAATTGTTCATA
CTTGTGTCGCTCTCTCGAGCAATAGATACGTTCGACATATCTGCTTTCCAGACTGTGGAA
GCACATCTGAAGAAGCACTATGCTTGGGCGCGAAGTCAAATATTTGCGGCCAAGAAACAC
CCACCATTAGATATACCATCCCATTGGATGAAGTATATGGAAGAACCCCTATTTGACGAC
CTTAGGAATGATCTCAAAGCATACACCGGCCCCCTTGGGAAATTATATGCCGGCTTTGAG
ACTCATCTCATTGAAGTTTTCCAAGGACAAAGGGTGGCCGCCGAAGTGTTTGATCAAAGC
AATATCATCGACGGTGGCGGGAAACTCCTTGTAATAGATTTTATCACCCCGGATTCTATG
ATTGGCCGCCCGATCTTTGGTTTCTTTCCTGAATGGTGGTATGGAGAAGAAGGAAATCTG
CAGGAAGGCGATTATAATGCATTCGAAAACCGCTGGTCTACGAAGCTCAAGAAAAGTGGC
TTTGCCGGAATTGATTTCACTTTTCGTGATTCTAATATTGAAGGGAATCATTTATCAACC
ATCCTCGTTTCCTCCACTATAAGATCGCCCTTGAACCTTGCAGAAGCATACCTTACTCAA
AGGAAAGAGGTATTGGTCGTTAGCGGTTTCAAGCAACCTTCACATTCGGTCTTAGCAGAA
CTGGTTCATTCGAAGTTGAGAATTCTCGGTTTTACAGACATAAGTGATAGCAGTTTCTGC
GAGGCAGGAAACCAGGACACTGAGTCTAAATTGATTGTGATCGTCCAAGATCACCGCTGG
CTATCGCTTGATCTTCTAGAGCCCGAAGAGTATGCGTCATTCCATGGAACAGTCGGTCGA
TTCAAATACATCATGTGGCTATCAGAGAAAGTTCCATCTTCTGAGGGTGTTCCTCCTATC
AGTCTCGTCCAAGGCTTGGCTAGAACCCTACGGATGGAAAACAGCGGGCAGATCTTTGCG
ACAGTTGGCATCGACACCTCTCAGACAGCTGCCCTAGGGGCGAATATCGAGCATTCACTG
AGGAACTTCCTTCGTGGAGTACATTCAGGACACTATGAACCGGAATTGGTTCAGATTGGA
GACATGCTGCATATCCCCCGAGTCTACGGAAACAACTCTCTAAATCGACAAGTTCATGAC
TTCTCGTCTGGATATTCTAGAAAACTACAGCCTTTTGGTAAATCCGATACAAGGCTGAAA
GTGAGACAGGCCGGGCTGCTGGACACGCTATATTTCGAGCAAACCTCTTATGCTGGACCA
CTGGCTAGCGACGAAATTGAAGTTCGAATTAAGGCCGTAGGTGTGAACTTCAAAGACTGC
CTCGTGGCCCTAGGACGTATCCCAGACGATAAACTTGGCTGCGAATGTTCTGGGGTAGTT
GTTGGGGCAGGTTCTAATTGCAATCTCCGGCCTGGCGACCACGTTCTTGTATGTGGACTG
GATACTTTCAGGAGTTTGCTTCGATGTAAAGAGCTATTGGCTGTGAAGATACCCGATGGA
ATGACACTTACGAGTGCTAGTTCATTGGCAGTAAATTTCATAACTGCATATCATTCATTG
GTGGTCATAGCCAGACTCTCCCCAGGAGAATCGGTTTTGGTTCACTCTGGTGCTGGTGGT
ACAGGCCAAGCTGCTATCCAGATTGCTAAGTTCTGTGGCGCACAAGTATTCACAACAGTT
GGTTCTCCGGAGAAAAAGGAGCTGTTGAACACTCTATACGATATACCTCTGGGAAATATC
CTCAATAGCAGAGATCTCTCGTTCGCCAGCGGAATTAAACGTCTTACGCAAGGTAGGGGT
GTTGATGTTGTGTTGAACTCTTTAGCGGGCGACGCTTTGGTCGCTTCATGGGGATGTGTC
GCTTCGTTCGGCAGGTTCATCGAAATCGGCAAGAAAGACATTATTTCCCACAACAAGTTA
CAAATGCACCAGTTTGCTCGGAATGTTTCCTTCAGCGCCGTTGATATTGCGGCCATGGTC
TCAGAAAAGCCAAGACTGATACGCGATGCCCTGGTCGCTATATCCGATATGTTCAATCGC
AACATTCTGCGTTTACCATCACCTATAAACTCATTCCCAATATCTCAAGTCGAATATGCT
TTTCGTTATCTTCAAGGGGGAGGCAATCCAGGGAAAGTTGTCGTGGAGATAAACCCGGAT
GATGTCGTTCCAGTAACCGCCGAACGCATTTCAAGCTGGAAGTTTGGCCCGAAAGAGACG
TTTGTCATTGCTGGTGGCCTTGGAGGACAAGGCCGAAGTATCTCTAAGTGGATGGTTTCG
AAGGGAGCTCGAAATCTTGTTTTGCTCTCTCGTACAGGGCCAAAGGATGACCGATCGAGG
TCCTTTGTACGGAACTTGGAGCAAAATGGTGCTACTATCTATACCCCAAAGTGTGATATT
ACTGACCCGGAATCGCTTGGTGAAGTCCTGAATCATTGCAGTCGTAATATGCCGCCCATT
AAAGGGTGTATCCAAGCGGCAATGGATATCAAGGACTCTATGTTCTCGAACATGAGCTTT
GGGTCATGGATTTCCTCTTTAAAGCCGAAAATTGTTGGGTCATGGAATCTGCATCAACAA
TTACCGCGAGCCCTAGACTTTTTCATAATGTTTTCGTCAGTTTCGGGAATAATCGGCTCG
CAAGGCCAGTCGAACTACGCGACCGGCAACACATTCCAAGATGGATTGGCCCAGTATCGA
CTAAGTCGAGGAGAAAAGGCCATATCTTTAGACCTTGGAATCCTTCCTAGCGACGGGTAC
ATTGCAGAGAACAAGGAAGCGCTGCTCCGGTTCATGAACATCAAGCAGATGCTGCCCATT
GAGGAGGTAGAAGTGCTGTCTCTTCTTGAAATCTTCTGTGATAGATCTCTTCCAATCGAC
TTAGCACGATCTCAGGTAGTTATAGGCCTTGAGCTACCTGCCAATGTCATCAGTCGTGGG
ATGGAACCGTCGAACTGGATGCATGAACCAATGTTCGCTAACCTTCACCAAATGACCGCA
TCTACCACCGGCGGCAAAAATGAACACCATCGTAGCGGTCCGAGCTTAGCTGACCAGCTT
GCTATCTCAAAGGAACTAGGCGAGACTATAGATATCCTGGCTAATGGTCTTGCGATGAGA
CTCAGTGCAATCTTCTCTTTGCCGCGGGAGAGCTTTGATCTAAACCAACCGCTACATACA
TATGGAGTTGATTCACTGATCGCTGTGGAATTACGCAACTGGTTTGTCAAGGTTTTGAAG
GTCGACTTGGCTATTTTCGAGATTCTGGGTGGTGCCACGGCTACGACTCTGGCAAAAGTA
GCAGCTGAGAAGATGAGGATTTGGACATGA
>gene_sam0000220.1	locus=tig00000001_pilon:105569:106360:+	len:792
ATGCAGACCAGTGACGAGCTCGCCGCGATGTTCTCTCGGAACTTGACATTGCAGCCTCGA
CCGGTCCAGGTTCCTCAAGAACCACCAAAACCCCAACAACCAGAACCGGAAATAACATAC
TCTATTTCCCAACACTACCACCACTCCTCCCATCTGGTGCGCCAAGACGAACCTCAGGTT
GAACATCAACGTCCGTCGTCGGAGCCACCACAGACGCAAGAGCCATCTGCCGAATCTATT
CTCAGCAAACATGGTATAAACTATGCAGGCCTGTCTGCGGCACAGTTGGAACTATTCAAG
ACTGCCGAAGACTCGCAGAAGCTTCGTCTTATTCAGCTATGGCAAATCTGCCCTCCCTCG
AATACTCAGGACAACTCAGCCGTTGCTTGGACTAATACCACAGTTGAACAAGAAGAATTC
TTAGCTCAACTCCGCTACGAGCGTAGACTAGCGGAAGAAGAGCGCAAGAACTCCGTCATG
TCGATGGATGGCACACCGTTGACACCAGTTCAAACAGGAGATGGAAGATGGGTGGCTATG
GCTGACGTCGAGCCTTACATGATGTCTGGTTACGAAGCCTTAGCTCGACGGGAATACGAA
GAATCCGCGCGACAACAGTACGAGGAGTCCGTGGCGATCCCCAAAGATGTTTACAGTCAT
TTCGGTACTGCTGTGGGTGGACCTACCTACCGTCCAGCGACGGATCCTGTCTATGAAAAC
GACTGGATTCGACGGCAACAAGCGATGGAAAATCAGTACGGAGCATTCCAGCAGATGGAC
ATGGAACTATAA
>gene_sam0000230.1	locus=tig00000001_pilon:107388:110755:-	len:1329
ATGATCCAGCGACAAGCGAGGATAAGAAAGCGCCCAATGTTAAGACCGCTTGGCTGGACC
CGTAAATACCGCGAGATCTTCCGTCTCCGCGACGAGATTGCCCAGCACGAGGGCCCCGAC
GTAACCTTCTACGACTTCCTCGGCGTCACCTCCCGCGCAACTCAAGATGAGATTAACAAG
GCGTATCGAAAGAAGTCACGATCGCTACACCCAGACAAAGTCAAGCAACAGCTGACCGCC
GAGCGTGCTCGACAAGCCACCAAGTCCGGCAAGGGAGCCAAGGGCAAGAAACCTGGCGTA
AAAGTTACGAAACCACCTACCCCCTCCGAAATCAAAGCTGCCGTCAAACTAGCCGGAGAC
CGACAAGCACGCCTCTCCATCATTGCCAACATCTTGCGCGGTAGCGGCCGTGCCCGCTAC
GACCACTTCATGGCAAACGGATTCCCGACGTGGAAGGGCACCGAGTATTACTATAGCCGA
TACCGACCGGGGCTCGGCACCGTGCTCTTCGGCGTGCTCCTCGTCGGCGGCGGCGGGTTC
CACTACCTCGCTTTGTACATGAGTTGGAAGCGACAGCGCGAGTTTGTCGAGCGGTACATT
AAGTTTGCGCGTCAGGCCGCTTGGGGCGATAACCTAGGAATCCCGGGCGTCGACGCCGCA
CCCGTCGCCGCACCGGCTCCGGCTCCCGTGGACGATGAGCAAGGCCCCCCGATGCCGATG
AATCGCAAGCAGCGACGCATGCAGGAGCGGGAGACCCGCAAGGAATCCGCCAAGGAGGGC
AGACGTCAACCTCGCGGTAGAACCCGCCCCGGACAGCAGCCGAGCGGAAGTGCTACTCCG
GTGCCGCAGAGCCAGGGATCCGGACCGAGCGGTGCGAAGAAGCGCGTTGTGGCGGAGAAT
GGCAAGGTCTTGGTCGTGGACTCGCTCGGCGACGTGTACCTCGAGCAGGCGGACGCCGAC
GGAAACGTAGAGGAATTCCTCCTCGACCTTAACGAGTTCCCTAAGCCTACAATTCGCGAT
ACCGCACTCATCAAGCTTCCCAAGTGGGCTTACGCCGCCACCCTCGGCAAAGTTCTCTCC
CCTAAGTCCGCCGACAACCAAGAAGAACAGGTAGACTCGGACTTGGAGCTCGAGGTGCAG
GAAACCGAAGCCCCGATCGACGACGACTCTTCTTCATCCTCCCCGGCCCAGCGAACGCCG
TCCACCGACTCGGCCGAAGATTTCGAGCTTCTGGAGAAGAGCGTCGAGGACCTCCCCGGC
AGCAAGCCGAAGACGACGGGGACTCAGGCTCAGCAGCAGAAGGCTAAGAAGAGGAACAAG
AAGAGGTAG
>gene_sam0000240.1	locus=tig00000001_pilon:111117:112348:+	len:1101
ATGGTAGCTCTGTTTTCGGAATGGGTTAATATTGGAAGCATCATAGGGGCCGCAGTAACC
AATGCTACCAAGAATCGACTGGATAAGGCCTCGTACCAAATTCCGCTCGGAACCCTTTTC
ATCGTCCCAGCATTCTTGGCCGTCGGACTCTTCTTCGTACCCGAATCGCCTCGTTACTTA
CTGTATAAAGGGAAAAGCGAAGAAGCAAGGCAATCTCTCCAAAAGCTCAGGGGAGACTCG
TTATCCCCCGGCGGCTTTGAATTGGAATGGGTTGAAATGGTTAAGGGCATCGAAGAGGAA
AAGCACACGGCTAATACGATTGGGCCGCTAGACATGTTCAAAGGAACCGAACTGAGACGT
ACACTCTTATGTTACGGCATCATCGCTACTCAGACCGGAGCTGGCTCCTGGTTTATCATC
AGTTACTCGACTTATTTCATGACCGTCGCGGGGTTATCGACTGACGACGCCTTCAAGTTT
TCGGTTATGCACACCTGTCTAGGCTTCATCGGTGTCAATGTTGGGATGTATCTGATGCGC
CATATCATGGGTAGAAGATCGGTCTTGATGACCGGGGCTGCGGCTCAAGGTCTCGCAATG
CTTGGGATGGCCATTTCGGCAACTGTCGCCTATGGTACAGTCTCGGCTCGCAATTGTGTC
ATTGCGTTTACTGCCTTATACCAGTTTTCTTACAATGCGTTTGTCGGCGATGCCACGTAT
CCGACGGCAACGGAAATGGTGAGCACAAGATTGAGATCGTGGTCGGTAGGGTCAGCTATT
AGCTTGGGGTATTTCCTCGCGTGGCTGACGGGGTTTTGTTCCCCGTACTTCATCAATCCG
GAAGACCTTAACTGGGGGGCTAAGTACGCATACATATGGGCCGGGTCAAATCTTTGCTGC
TTGGTGTTCTTCTACCTATGCGTCCCGGAGACCAAAGGGCGAACTCTGGAAGAGATTGAC
GAACTCTTTGCAAACCGCGTTTCGGTTCGCAATTTCAAGAACTTCAAGACAAAGATTGTC
GCCGAGGCTTTGAGAGATGTCAAAGATCGTGTTCCCGGGTCCGAAAAGCTGGCTACCATC
GAGCACATCGACAAGGTGTAG
>gene_sam0000250.1	locus=tig00000001_pilon:113045:114223:+	len:1179
ATGGCAAAAGCTCCGGATCTAAACATCCCCACTTCAACATCTATCGTTGATGTCTCCATC
ATAAATACCGAGCAGACCATTCTTGGACTTCATCCTGGACGATTCATTTCCCCTCCGATC
CCAGGACACGATTACTTAGCAGCGCCAATTTACTCCTTCCTAATCAAACACCCGGTTCTG
AACCGATCTCTTGTCTTCGATCTTGGCCTAAGAAAAGACATCTGGAATTGGCCGCCGGTC
CTGGTGGAAGAATTCAAGAACGCCAATGTCAATGTCATCGTACCCAAGCACATTCGGGAG
ATCTTAGATGACAACGGCGTAGATACTAAAAGCCTCGAGGCTGTGGTATGGTCTCACGCG
CATCTAGATCATACGGGGGATCCGACAACCTTCGAGCCTCACACCAAGTTAATCGTGGGG
CCCGGAGTTAAAGACGGGATCTTTCCAGGATATCCGGCAAATCCAAAGTCCAGATTCCTC
CTTGAGGCCGACTACTCGGGTCGAGAAGTCCAGGAATTAGACTTCTCAAACTCGACAATT
AAGATTGGGAAATTCCCGGCACTCGACTACTTTGGCGACGGCTCATTCTATTTCCTGAAT
TCCCCGGGACATTGTATCGGTCATATATGTGGCTTGGCACGCGTGACCAGTAATCCGGAC
AGCTTCATCTTGATGGGTGGTGATATCATTCACCACGGCGGTGAGTTGCGACCGCACCAC
TACCATCCGTTGCCTGATCAAATCACGCCCCATCCCTTCAATCCGGTATCGCCAACGCCG
TGTCCTGGAGAAATATTCGAGAAGGTCCTACGCGATGGCAAAGAGCAGCCATTCTACGTC
CCTTCCGGCGCTTCTCCGAATGGCCAGCCCACTGTCCACGAGAACCCGCAAGAGGCGATC
GAGAGCATCAAGAAGCTCCAAGAGGTCGACGCGTACGACAACATCCTCGTCGTTCCGGCT
CACGAACAATACCTGTTAGGTGTAGCTGATTTTTTCCCTAAACCGGCCAATGATTTTATG
AAGAAGGGGTGGGTGAAGAAGGTGAGATGGGGATTTCTAGCGGATTTCGCTAAGGCTGTT
GGTTACGAAGGCAAGGTGGAAGCTGCTGGCGATTATAGTGCGCTTCCGCCAGGCGAGTAT
GAAAACAAGTTGAAGGATGTTGTTATTCCCAAGTACTAG
>gene_sam0000260.1	locus=tig00000001_pilon:114772:115732:+	len:852
ATGAAGACTGCACTTGTCACGGGTTGTAGTGACGGCGGCATCGGGGCTGCTGTTACCAAG
GTTCTTCTCGAGAAAGGCTACCACGTATTTGCTACACTGCGCAACACGTCCAAGGCCGGG
ACCCTCGCAAACCTCAGCGAGGTCGAGATTCTCGAGCTAGAGGTCACTTCCGAAGAATCC
ATTGCACGATGTGCCGACGAAGTCAGAGAGCGCACAGGGGGGGCGCTCGATTTACTAATT
AACAACGCTGGTCGCGATTACATCATGCCACTGTTGGATGTTGATATCAAGGAGGCCAAG
AAGTATTTTGACCTTAACTTTTGGAGTGTCCTTGCTGTCACCCAAGCCTTCGCACCCATG
GTAATTAAAGCTAAGGGCGTCATCGCCAATCATACCTCGATTGCCTGGAATCTTGCAATT
TGCTGGGGAGGCATGTATAGCACTTCTAAAGCGGCAGTCAAGCAACTTTCAGAAGTTATG
CGCGTAGAGCTAGAGCCTCTAGGCGTGCGGGTGGTGACAGCTCTGATTGGCCTTGTCGAC
ACACACATTTTTGCCAATTCGACTGTTGATGAATTCCGCATGCCTTCAAATTCGTACTAC
GAACCCGTTCGGCAATTCATTGTTGACACTCGTGAAGGGAGAAAGGCGGCTAAGTTGGAG
AATGTTGACGTTACGGCCCGGTATCTTGTGGACGATATTCTTGGCGGCGCAAAAGGCTGT
ATCTGGCGTGGTGCGCTTTCCACTGAATGCAAGTGGCTGAGCACATATCTCCCATTCTGG
ATGATGGATACACTCAACAACAAAGCTAGAGGTCTAGTGGAACTCAAGAAATACTACACG
GGAGGTTCGTGA
>gene_sam0000270.1	locus=tig00000001_pilon:116250:117605:-	len:1356
ATGGCATCGTACGCAATCAACGTTAGTAACGGAGATGATGCGATCGCCGGTATCAACTTT
GCCGAGGCAAATAACATCAGGCTCACAATCAAAAGCACAGGGCACGATTATCTGGGCCGC
TCAGCAGGTCATGGGTCGTTGGCCTTATGGACGCACAACCTGAAAGAAATCAACTTTCTC
AACTATTCTAGCCCTGGTTATACTGGACCAGCTGCGCGCGTAGGTGCCGGCGTCGAAAGT
TTAGAGTTCTTGGTGGCTGCTAGCGCACAAGGTTACCGTGCCATAGCTGGTGAATGCTCT
ACTGTGAGCGTTGCCGGCGGCTTTACTCAGGGTGGGGGACATAGTACCTTAGGCGCCACT
TACGGGATGGCAGCGGATCAAGTCCTAGAGTGGGAAGTGGTGACGGCAACAGGCCAACAT
TTAACAGTTTCCCCAACAACAGAGAACGCCGACCTTTTTTGGGCATTGAGTGGTGGTGGT
CCAGCCAACTACGCCGTGGTGATCTCCATGACAGTCAAAGTATATCCCGATGGGCCCGTG
GCCGGCGGAACATTCAGTTTCGCTAACACAGATGAAACGGCGTTCTGGGCAGCTGTATCT
GCGTGGATCAATCATACACTATTTCTTGACAAAATTCCGGATTTCAACACCGGATGGTCA
ATGACGGCTCAGGGTTTCCGGCTCGTTTACGCCATGTTACCCGACGGGACCGCAGAAGAC
GTGACGAACGCTCTGCAACCGGTAGTAACCCAGATCAAAGCGCTGAATGTAACATTCGCT
ACCAACACGGCCATAATCAGCCCCAACTATAAGGAAAGTTACGAAACGTTGCTGCCACAG
GCTTATTCCACAAATAACACTCTTGCCTCGCGATTAATTCCGCGCTCCCTTGTGCAGAAC
AATCTCTCAGCCTTGGTGGACGTTATGCGCACGATGGCTAAGAGTGAAATCCCGTATTTG
ATAAATGGTATAGCCGGCAACGTGACGCACCAGCGCGTCGGGAATTCGCCCGCATCCAAC
TCCGTTTTACCTGCCTGGCGAGATTCCGTGTATCATATGAGTTTTGGCGTCGGCTGGCCT
GCAACAGCTAATTGGGACGTATTAAGCGCAGGAGAGAAGCTACTCAATGAGTGGCAAGCC
ATGTTGCGCGAGATCACTCCTGGAGGAGGCTCGTACATGAACGAGGCGACGTACGATAAC
CCAACCTGGAAAGAGGACTATTTCGGCGAGAATTACGATAAGTTGCTTCGCATCGAGCAT
AAATATGACCCAAACAATTTATTCTGGGCCAATACAGCGGTAGGAAGTGATGAGAGCTGG
AAGCTAGAAGCCGATGGGCGGCTTTGCCAGTTGTAG
>gene_sam0000280.1	locus=tig00000001_pilon:121061:123561:-	len:2085
ATGTCGCATATCGACTCTGGCTCTTCTCCGGATGCCACCGGCTCTGGCCAAGGCACTTCA
CCGCCTGCCCCGCCTCCGGATACCAAGTCAGCGGCGCAGCTGTATATCGTTCCGCTCGTG
CCGGCGGCTGGTGAAAAGAAAATTTATATCAAAGCGCTCGAGCATCGCATCGCCGAGCTA
GAAGCATATCTCTCCGCACTAGGTCATCCTAATATCGGTACCAGTCAGCTAGGACGCTTA
GGGCAATCGACATCTTCGCAAAATGTAGCGATGCTACCGGTTGGCCAGTCTGGCCAAGGA
CAGGTACCGGCGTTAATACCCGAACAGACCCAACGGAACGACGAAGAGGAGACCAATGAC
GTCTTACTCGCTGTTAGAGACTTGTCGCTTTCAGCTTCCGGCCACTATGTCGGGGCCTCT
TCAAACATTACCATAGGTCGGGTGCTCAGTTCCTTCGTGACCAGCCAGAAGACTTCGGTC
CCGGGCATCCACGAGGACCAATCTGCCCAGGGAGAGGATGATCCGGCACCAAAATCCATA
TACACGTCAAATGCCGGTGACATGATTGGTGTTCCATTCCTAAGCCCTCAAGTTGCCGGA
AGGCTTTTACATGGTTACTTCCGGCATATTTGCACAAGATACCCGATGCTGCACTCCACA
GAGGTAGTGAGGCTTCACAATAACCGTGACCACCTCACGGACGAATACGAACAAACTATA
TTACACCTAGTATATGCAGTGAGTGGTAGGTGGCTAGAGTCGGCAGGCGAGATGGGGCAC
TTTTTTAGCGACCAGCATTACGAATTTGCCTTCGAAGAGATGGAATCTATGCTCCGCCTT
CGGGATGGCCGTACGGTGAATTACTTACTGCTTATGGCTTTATACTGCACAAGAGCCCCT
AAGGAACCTGGGGCCTGGACTTACGTCGGAGCTGCCATGAGATTATGTATAGAGTTAGGG
TTACATCGCCGACCCCGGAGACAGCAACCTAGCGTCGAAGGCGAGATGGATAAGCGACGG
TTTTGGACGGCATATTTCCTCGATCGTGATATTTCCATCGCTGTGGGGCGCCCACCTAGC
ATATCGGATCACGATATCGATGCAGAATTGCCCCTTGACATCAACGAGGACACGCTGGAC
AGCGAGATCATTCGACAGGCGGCGATGCGTGCCAGTGACATCCCGGTCTGCCCTTCTAGC
ACATTAACATCCTTCATCCACCGGACCCGACTCAAGCGAATAGAGTCGGAGATCCAACAT
AACGTTTACAGAGTTGATCGACCAAACGACGTCTCAGATGCCACCATAGGCGAATTCCTC
AACAGACTGAATGCTTGGAGGGATGCTATACCTTTTGAGACGACCCACTACGTTCACAAA
CAAGAGAACCCCTTTGAGGGTGCAGAATTATACACGCTTCACTACTATCGTTGCGTGAGA
TTTCTATTATACCCTCAACTTGCTAAGAATCCGGTAAACATGCACTATTTAAAACTCACC
GCCGATGCTTGCATAGGCATTATCACAGATTATCGAAAGTTGCACCAAACCTTTCCTATC
GGTTTCTCGGCGTTGTCGATACAGTCTGTCTTTTTAGCAGGCCTAACCCTGATATATTGC
GCATGGCTAGCTCCTATGAATTTCATCAGCGTGGAGGGGCCGCTAACCGATTGTCAAATC
CTCTTATATATCGTTACGGAGCGTTACCCGTCAGCTAGGAAGTATCGTGACGTATTCGAG
CGCATCAAATCCTCGATAATGGGCATCATCGCGCAGGGAAAGCACGAACCTCGAAACCCG
GTGCATATAGACCCGAACGTCCAGAAGGGATTTGCCAACTTTGAAGGACAATGGGCTCCA
GGCATGGGCGCTGACTTCTCTTATATGGTCAACGCGATGACAGGGAATATGACGGTACCT
CAATTTGGCATAACCATGGATTCATCGACGACAGGGTTGATTAGCGGGCACCCTGACCAG
TCTACGTCGAACCTTGACCAGTATCAAGCGGTTTGGTCCGGAATGCAGCATCCGATGCCT
CACGAATTAGGAGATGTGAACAATCTTGGTGCTCTGTACCAATAA
>gene_sam0000290.1	locus=tig00000001_pilon:126289:127653:+	len:1365
ATGGAGACGTCAAAAATAAGTCATCCTAAAATCGCCATTATCGGTGCGGGTATTGGTGGT
TTGGCCCTCGCCATCGGCCTCATCAAGCGCAATATACCTGTCACCGTCTACGACGCAGCT
GACCAATTTTCCACCGTGGGAGCCGGAATCGGTTTAGGCCCGAACGCCCTGAATGCTATG
GACCTGGTCGATAACGTATTCCGAGAAAGATATGACGAGGTCAAGACGCAAAACGAGAAG
TCAGAATTCGAACACAGCATCTTCGACGCATTATACGCCGAAGAGGGGTTTGGCGAAAAG
CGGGGGTGGACTCGTGGACTCGTCGGAGCCCCTTACTTCACGAGAAGTAGTGCTCACCGT
AAGGACTTACTTGAGATAATGGAAAGCTTCATCCCCGAGGGATCCGTCAAATTTAAGAAG
CGCGCGCTGTCGTTCGAACAGGTCGAAAAGAAGGTACATATCAAGTTCGAAGATGGTACG
TCGGAAACGGTCGATGCCGTCATCGGCTGTGATGGAGTAAAAGGACTTACCCGCCGAGCT
GTCCTGGGCGAGATTGCGCCAGAGGAAGTCCAACCAACCTTCATGGGCATGTATATCTAC
CGAGGCATCATCCCGATGACGCAAGCGAAAGAGATACTCGGAACTCATGCAGGAGATGCA
AAATTCTTCATGGCTAAGGGGAAAGCCGTGGCTGCGTATCCGATATCTCGCGGACAAGAA
ATGAACCTGGTGTTCTTCGTGACGGATGACAAGCCTTGGACTCAAGGGGATCACGCTATA
CCTTGCACGAAAGAAGAGATGGTTGGAGATCTAGAAGGGTTCGATCCTAAGTTATTGAAG
CTCTTAGATTATTGTAAACCTCTTAGGTGGCCGACATGGCATCATCCGCGGACATCTACG
TACTACAATAGGCGCATCTGCTTGCTGGGTGACGTCGCGCATGCCAGCAGCTCCCACCAG
GCTGCCGGTGCCGGACAGGGACTAGAGGATGCGGCTGTTCTTTCTCACCTCCTCACCCTT
GTCAGAACACCCTTAGACCTTGAAACGGCTTTCCAGGTGTATGACGCTATTAGACGACCT
CGAGCTCAGAAGGTCGTCAGCACAAGTCACGAGGCCGGACTTATCTACACATGGCAAGAT
CCGGAGATCGGGGATAACATGAAGGCCATCAAGGATAACGCAAATCAAAGATTACACTGG
ATCTGGCAACACGACTTGAAAGCCGACATCCAGAAAGCTGAGGACGATTTCCACAGGTTA
GTACCAGAGCCTCAAGTCAGAACACGCCATGATAACACGACAAAGGCTACGCCGACGATA
AGATTGGACAAGCTGAGACCCTCCAACGCCATTAAATGTACGTAA
>gene_sam0000300.1	locus=tig00000001_pilon:129890:131466:+	len:1509
ATGGGCGACTTTCCGAAATCCGTTTCGCAGGAGAAGATGAAGGTGGAGGAGAAGAGCGAC
GGTCCGAGTGACGGCAGCTTCAGCGATCTGCCGAGCATCTCGACGGAAGAAGAGCAGAAG
CTGGACCGTGCAATTCTATGGAAGAGAGATTTGGTTATCGTGCCTATCATGGGAGTTTTA
TATATGGTCTTGTTTCTGGATCGGACGAATATCGCAAACGCGCGGGCGTTGGGTATCGGG
AAACCTGATGGCCTGGAAGGGGCTCTTAATATGCCATCAAATGGTTACAACACGGCGCTA
TGGATTTTTTATATACCTTTTGTGTTAGCCGAAGTCCCGGCCAACTTGATTCTTAACGTG
AACAAGATTCGGCCTGGTATTTGGCTTGGTGGTCAGATGTTCCTCTTAGGTATCTTGGGC
ATGTGCCAGGGTTTGACTAAGAGTTATGGTGGTTTACTCGCCGTCCGCTTCCTCCTGGGA
ATTTTCGAAGCCGCTCTTCCGGCTGGTGCGACTTACATGATATCGATGTATTACACGAGG
CGCGAAGCCGCCGTCCGATTCGCTTGGTTCTTCAATTTTGCTCTTGCGGGACCGTTGTTT
TCAGGTCTCCTAGCATATGCCATCCAGAATATCAACGGGGCGGGAGGTTATCAGGGCTGG
CGTTGGATTTTCATCATTGAAGGCCTAGTGACAGTTTTCATATCGGTTTTCGTCATCTGG
CTATGTCCCAATTTCCCACACCACGCCCAATCGTGGTTTTTGACGGCACAGGAACGCGAT
CGCCTCATGTACCAGCTTGAGGTTTCCCGCGGCGCCGAGACTAAGGGTTCGGCTTCTGAT
AACGTTCCCATCTGGAAGGTCTTGACTGACTGGAGAATCCATCTCTTGACCATGTGCTTT
TTCTGTTGCGATGTCACCGCCTCTTCGATAGCCTCCTTCGCGCCCACGATATTAACGGAA
CTCGGATATGTCACGACTATTGCTCAACTCATGACGATGCCAGTCTGGGGCGCGGGCATC
GTTTCAACCTTTATCATCACCTGGCTTTCGTCGCGCCTTAATTTCCGAACACCTTTCCTC
CTCTTCTCCATCTGCCTACAGCTTATCGGTTGGGCCATTATGGTACGGTATGTCGAAGCA
GCTGGAATACGGTATATGTCGTTATTCTTCATGTCAGCGGGCACTTTCCCACAGATGTCC
ATCCTCATGGGTTGGCTCAGCGCTAATTTGCGTGGTCGCAAATTCCTAGCTGTCGGTATG
GCGTGGATGGTCGGCTTCGGTAATTGCGCCAATTTCATCAGCTCTAATGTCTTCATCACT
ACTGAGCGCCCGCGATACCCGACAGGTTCCCACACAGGCCTTGCATTCACGATACTGGGA
TTTATTCTTACTAGCACTGCATGCCTGCTACTATTCCTATGCAACCGAAGGCGTGATGCC
GCTCGTGCGAAGATGACAGATTCTCAACGTGAGAGCTACGATGAGCTACATTTCAAGTTT
GTTTATTAA
>gene_sam0000310.1	locus=tig00000001_pilon:131706:133908:-	len:1962
ATGTCGGCCTGCTGGATGGCCCATTGCGGTGTCACAACTCGTATCGTCGACAAGAGAAAT
AGCAAGATCTACTGTGGTCAAGCAGATGGTCTGCAATGTCGTAGCTTGGAAATTTTCGAT
AGTATGGGATTTGGAGACAGAGCATGGAAAGAGGCGAATCATATGATCGAGAACCCTGGA
CCTGACGGCGTTATTCGTCGTTCAGATCGCATTCCGGACACCATAGTGGGGCTTTCCCGG
TTCCAGCAATGCGTTATTCACCAAGGAAGGGTTGAGCGTTTCTTCCTCGATAATATTAAG
AAATATTCGAAGGACACGATCCGAGTCGAACGCGGGGTTCTCCCTGAATCCTTGGAAATT
GACGAGTCTAAGGTCGAGGATGATTCTTCTCATCCAGTTACCGTGAAGTTGCGCCATCTT
ACCGAGGAGGAGTCTGCCCCTGAGCAGCAAATCAACGGGAGCAAAATTTCTGATGGTATT
TTCAGGAGTAACTTGATCCAGGAAGATGACGAGGAAGACTTGATTCGGAAAAGCAAGTCA
AGGGCTGGAACGGGCGAAATCGTCCATGCGAAATATGTCATCGGATGCGACGGCGCGCGC
AGCTGGACTCGCCGAGCCTTGGGTTTCGAATTACAGGGCGAGGCAACAGATTTCATCTGG
GGTGTCCTGGACATTATCCCAATCACTGATTTCCCTGATATTCGAATGAGATGTGCTATT
CACTCCGCTGAGAATGGTAGCTTGATGGTCATCCCAAGAGAGAACAAGATGGTGCGGCTG
TATATTCAATTGAAGGAGGTTACCCCTGACGCTTCGGGCCGCGCCGATCGATCTAAGATC
ACCCCTGAAATCATCTTGAATGCTGCACAAAGAATCCTTAGTCCTTACAAACTTGATTAC
GAATATTGTGATTGGTGGACTGCCTATCAGATTGGCCAGAGGGTTGGCACGAATTTCGAT
GCCCATAAGCGCGTCTTCCTCGCTGGGGATGCCGTACATACCCACTCCCCCAAAGCTGGT
CAAGGTATGAACGTTTCTATGCAAGATGCTTACAACTTAGGATGGAAGGTGGCCCTTGCT
GCGAAGGGGATCGTAAAACGGAGCATCCTGGCCACATATGGAAGCGAGAGACGTCGCATA
GCTCAGGATCTCATCGATTTCGATCATCGCTTCAGCAGATTGTTCTCTGGGCGACCAGCT
AAGGATATTTTGGATGAGGAGGGTGTCAGCATGGAAGAATTCAAGGACGTCTTTGAGAAA
GGCAATATGTTCGCATCGGGCTTGTCGGTCAGCTACGGGCCAAGTGAACTCATCATAAAG
GCTCCTGAACCTCAAGAACAAGGCGACAAAACCAGCCTGAATGGCTCAGCTGCAACGGGT
CTATCTGCTGACGCCCTCGCTAAAAAGCAGGCCTTGGCTACTGGCCTTCCCATAGGGATG
CGCTTCAATAGCTATCAAGTTGTCAACCAGTCGGACGCCCGGCCATGGCATTTCCAGCAG
AAGCTTAAATCCAATGGTAGATTCCGTGTCGTCCTATTCGCGGGTAACATCTTGAATCGC
GACCAGCATAAACGAGTTGAGGATTTCTGCCGGGCTCTTGATGCACCAACTAGCTTCTAT
CGCACTGCCAACCCCGCTGGTTCGTCGCTGGATACCGTGATCGAAGTACTGACAATTCAC
TCAGCCAAAAGGACAGAAGCGGAATTGTTACGAGACTTCCCCGAGGTCCTTCATCCTTTC
GACCCACATACTGGCTGGGACTATGACAAGGTATTCGTTGATGATTCAAGTTACCATGAA
GGTTTTGGGGATGCCTACACGAACTACGGCGTGGATAAGGAGCGAGGTTGTGTTGTTGTA
GCAAGGCCTGACCAGCATGTCGGTTGGATTGGCGAGCTCGAGGATTTCGACGAACTGCAA
AAGTACTTTGAGGGCTGTCTGGTGCTCAGTCCTAAGGTATGA
>gene_sam0000320.1	locus=tig00000001_pilon:136437:137764:+	len:876
ATGGCTTACCTGGTCGTGGCGTTCTGGCACGGCCTCGCCAATAACGCGATGACGGATGAC
TATCGAAGGAGTTTGAATTCACAGTCTCATGAATGGTATCTACGAGTTAACGGATCGAAG
ACTCATGTCGTCGGTCTTCTTCTCTATACCACACTGCTATGGCTCTTGAAGGCGTATCGC
TGCATGCCAGCCATCTCGACTCTACAGACCGTTTACGTGATGGTGATGAATACCCTCACC
GACTTCTACCTGATGGCCATACCGTTACCAATGGTATGGATCGCCAACCTACCGTGGAGA
AAGAAGCTTGTTCTTTTGATTATGTTTAGCGGTGGCTTCCTTGAGATGGCATTCGGTATT
TTGCGATGCGTCTCCATCTTGACGTTAGGTGATGTCGACCCCGCCCAGTCAGGTTATTGG
TCCGTCCGAGAATCGTTCGTCTCTGTCGTTTTAACAAACATGCCGATGGTATACCCGATG
TTTAGAAGTCTCATAGAGAGAGGAATTAGTAAGAATAGGTCTCAAGGGAAGAGCCTAGAA
GATAGCAGGGGCTATAAGCTCGGCAGCATTCCTGGTCGCCCCGAGACGATAGGGCACCAG
CGGCGGCGATCTTTTTCCGGACCGGATAATAGAGTGTGGGGGTCAAATGAACACATAATG
ACCGATGCAGCGCGTGATAGCTCACCGAACGATGAAGAAAGATCTATTGATTCAACAAAA
CACCAAACCGGCAGGGCTTCGTCAGCGGGAACTCTCCAGTCTTCGGGATCAAAGCAAACG
GCAAGCACTGGACATCAAATTGTCATCACGACCGAATATACTGTTACCGAGGAGAGTTCG
AATGGCACAAGAAATTTTAGCAGGCCAGAATTCTAA
>gene_sam0000330.1	locus=tig00000001_pilon:137928:139192:-	len:1002
ATGAGTGGGGACATGATAGAGCCTACCGGCGTGCAGCCAGAGGTGGAGATCAAGGCTGAA
GATGTCTTCGAGCCTCATATCTTGAAAAAGTACGATCCGGACGTTGTGAAATACGTATTA
GAGACTAGAAAAGCAGGTGTGCCAGCAGCGCATGAATGGCGCATCGAGAATATTCGTGCC
GACCCTGCGAGGTTTGCGCCACCATGGTCTAAAGACACCACCGGGTTCGAGCGGGTTTCG
GATAAAAAGGTCACATCCCACGACGGGACTGAGATCCCAATCAAAATCTACCACCCCGAC
CCTGCACGGTTCGGTGATGGCCCATATGGGTTGCATCTCAACTTCCACGGTGGTGGCTTC
GTGCTGGGTGACTTAACCACTGAGTCCCAGTTATGCCTGAGCATGCGCGATGGCGCAGGT
GTCGCTGTGATCGACGCTAGAGATTCCGCTTCCGCCCTGAACATAAAACAGGATTCGATT
TCGATCGGCGGTATCTCAGCGGGAGCGCACATCTCCCTCGTCCTACAGCATATGGCACGA
GACAGCGGGATTCCCCTTAAATTATGCTTGGCAACTGTACCTCCCGCGGAAAAGACAATG
CTATATAAGAGTCCTACCGAATCACCTTGTCCATCTTTTACAGAATATGCTAATGGGCCA
ATTCTGCCATGGGAACGGATTGCTTTCTTCGGAGCACACTGTTTTCCTGACGATAAAAGA
GAGGAAATCGTAGCTGCAGTCCCTGAATGGTGGATTGCGCCTATCGAAGCGAAGAATTGG
GCTGGGCTATGTGATACTTTCATAAGGACCGGCGAATGCGACCCCCTCCGAGACGAAGGT
GAAGCGTATGGGTTGAAACTCGTACAGGGAGGAACTAAAGTCACGATCAAGCGATACATA
GGATCTCCGCACACGTTCGCATACTTTGGCTGGTTCAAGAGAAAGCACGAGTATGACTTG
GATACGATTTCAGCCTTGGTACAGGCCCATTATACGAGGTAG
>gene_sam0000340.1	locus=tig00000001_pilon:139635:140439:-	len:732
ATGGCGGACAAACTGTACATTTCCGAGACGCCCGCAGACGTGAAGAACGCCAAGGGCCTG
CATCTCATTACACAAAACACTCCCAATGGACAAGCTGTACAGATTCTGTTAGAGGAGCTA
GCCGAAGCATACGGAACGTCATTCACTACTACTCTAATTGATATCTCCACCAATGAGCAG
AAGAAAGAATGGTTTCTACGAGTGAACCCTAACGGTCGCATCCCTACCCTAATTGACAAT
ACCCAAAGCCCACCTTTCCCCGTCCACGAGACCTCCGCGCAGTTGTTTTACCTCCTACAA
GCTGCCGACAAGGACCACAAATTCGGCTTCGTGGATGGGTTAGAGCAAAGCGAGTCGCTC
CAATGGACGTTCTTCTGGCATGGATCGGGCGCGCCCTACCAGGGACAAACGAATCACTTC
AGCCGAGTTGCTCCAGAGAAGATCCCGTATGCGATCAATCGTTTCAGAAATGAGACGCTT
CGAGTGTACGGCGTGTTGGAGATCCGACTCTCCGGTCAATACACCGGTGAGCCTCGGGAC
TACTTAGCTGGTAGGGGGAAAGGCAAGTACTCGGTTGCGGACATCAAAACGTGGCCTTGG
ATCAAGGGATGGGAGAGGAGCGGCTTTACTCGGGAAGAGATCGAGCAGTTCCCGCACCTA
TTGAAGTGGATCGACCGCATCGCTGCACGTTCGGCTGTCCAGACAGGAATTGGTTCCAAG
TATCAGAAGTAA
>gene_sam0000350.1	locus=tig00000001_pilon:145895:146523:+	len:591
ATGCTTCGCCGACGGCGGCAAGCCGCTATTCGAGAATTCGAGGCCGCTCGCCTTCGAGAC
CCGACTCTAACATGGGAAGTATACGCTCGGAGGCGCCGTTTCACGCACTCGCGACTCTTA
TTGGAGCAGGAGCTACTGCGTAGCACCATACTTCGCAAATCGCAACAGAGCCGCACGTCT
GTTATAAATAATCAAGTGGAGGGATCTGGCCAACACACTAATGTCAAGAGAGCTGGAGGG
GAAGACGAGATCTTGGTAGAGCCACGTCGGAGCGATGACAGTTCACCCGAGACTGGGTGC
GTGAAGACCGCATCAACAACTGAAGAGGACACCGCCTTTATTGGCGCATCCGGCATTAAG
AGATTACGAAAGGCTGTATCCTCCAAGGAACTCAAGCTTACCAATAGAGATGACGCGAAC
AACGCCTTTTCCATTACTGTAATACTCGATTTCTCTTTAGCAAATACGGATACCCGAAGT
CGTGGTTTAGCGTCGTTTCTCAATCATATAGAGGTAACAGCGTTTGTGGATTCAGTGGAC
GGCAGATTACGTGATTTAATTTTAATGTTCAATGGCTATGGTACTCTATGA
>gene_sam0000360.1	locus=tig00000001_pilon:146717:148432:-	len:1716
ATGTCATCTGGTCTATTTGATATTGGCGCCAAGCGTGGTCCAGTTCACCCACAGCCGGCT
CCTCAATTCCCCGTAGTCCTAATTGAGCCAAAGCAACCACAGGCAGCCGATCCGCAAGCG
CCATCTCTAGCATGCTTAGGGGACGAGATCATCACGATAATAGCAGACTTGCTACAGGAC
ACAAGCCCCCAGGCGACCTCTTCGCTAGCGCTGGTGTGCTCAGCTTATCACCGCATCGTC
AGATACACTCAGCATCGAGAACTAGTTCTCGGAAATTCAGCTCGAAAACTGGACTATGTC
ACCAGGAGTGGAATTCTTCAGGCAGTGCGGAAATTGGAGGTCCACAGTGACATATTCCTA
TCCCAATTATGCGAACTCATCCCCAAGATGACAGGTCTGAAACATATTATGTGGCCAAAC
ATACCTAAACCTATAATTCGACTTCTCCGGCCACGACCCTCGATTCGTATTCATACCGAA
ATCACAGATAGGTGGAACCCCAAAAACTTGAGTCTCTTAAGAGAAAACAAGAATGTTGCT
TCTTTGAAGGTGTCTATCCCTTACAACAACGCGGAAGAGTGTCTCCGCTGGACTAAACCG
CTCAAGCGCGTGATTCTATCGTGTCCCAATATTCGTAAACTAAGCCTCAACATTCACTTG
CGTCAGGATGGTTACCAAATGCATATGCCGCCTCTTGAGTATTGCGGTTTTGGCTTTGTT
GATGGAGAGCATCCGCCCGCACTAGAAGAGTTGGAATTGGAGGCCTACCCATTCGGAATC
TGCTCGCCCGACCATCCACGTCCAAATAATTTCACAATTCACTCTAGGGGGTATCCTCTC
AGAGTACATGAAATGGATTACTGGCAAAGCCACTTTGACTGGTCAAAGCTACGTAGACTG
ACGATAAGAGATTCTGGCTTTGCTATGAAAATCATGCCGCAACTCACCTCTCTCGAGTCA
ATTGGCGGCTTCAGAAATTCGGGGTCGACCGTAATTCATGGTGCCTTCAGCCTAGTCCCA
AGCTCTCTAAGGAGCATTAGCGCCCCTAAGATCGCTGACGTTGGCCTGGAAAATTTGCTC
AGGCATGGAAACACTTTGAGGAGTCTCACAATCCACCAAGACGAGGACTACGAAGGAAGA
TGGCGTCACGAGACTATCAATGCTGAGACACTAATCAAAATCCGCGACCGATGTCCGCAC
ATCGAAGAATTGAACCTGGACATTTCGAGAAATGGCGACTGGCCATACGAGATGCTTGAT
ATACTGGCGAGTTTTAACTCTCTCCGCTCTCTAACTATATGGTTCGAGCTTGGACTGGAT
AGCAGGAGTAAACCCGTCAAGCCTTATGTCACCTTCTCAGCTGTTGGTAGGCTATTTCAA
TACCTACGTGAGCATGCTGCTAGTCAGAATACTCGGCTGCGAAAAGCCACGTTCATTTCC
GGTTCTGCTCCTAGAGTTGTTTTCGACGTTATATCCAAAGAAGCCTACTGGGCGTCATCT
AACAGCTCTCGTTTTGTCTGCACGCTCTCTGACCGGGACGATGGCGTTAAAAAGGGCGTC
TTCAATGTCACATGCGCGAACCAAGGCCAACTGGAAAATGAATATCTTTGGAGGCATGCC
GCTGGAGAAAAACACATAGCCATCCTAAGGTCTCTTTCTGAACCACTTCTAATTGCACGC
GATGGCCCAATTCCTTTACCGGAGTGGATATTATGA
>gene_sam0000370.1	locus=tig00000001_pilon:150965:159624:-	len:3465
ATGTCTGGCCACCGACCCATCGTACCAATGACACTGCTCTACAACGACCAGGAGCATCCG
GTGCGTGTGCTCCTAGACACGGGCAGTTCTGTACCCGTAATGTCGCTCCCCAAGGCCCGT
CAGTGGAAGCTACCCATCATCAAGCGAAGTTACCGACGCACGATGGTTGCCTTTGACGCT
TCCGAGACCACTGACGGAGGAAGATATTACACAGAGTCGCTAGTTCTACGTCACCAGGAG
GACCATTTCACCCGGTTGAACTTTGAACTCTGTTCGCTAGACACCGAGGCAGACATTATC
CTGCCCCAGTGGTGGCTAGAAAACCATCAGCCGCTTCATTTCTTCGACAATACGAAGAAG
ATCCAATTCGCCTCCGACTACTGCAGGAAGAACTGCACAAGTCAAGTCCTACAGCTCCCC
AACCTCCAGAGCGCTGTAGCTGCTGCCTCGCAAGAAGACATACAAAAGGCACTTAGTCTA
GTACCTGAAGAATTCAGGGAATTCGTTCCGATCATGACCAAAGAAGCAGGACAACGCTTC
CCCGATCACCAACCTTGGGACCACTCCATCGACCTCGTTGAGGGAAAGACACCGCCCTGG
GGACCTCTGTATGCCATGAGTGAAAGAGAGCTAGATGCCCTCAAGCCTTGGCTAGAAGAA
ATGTTGAACAACGGAAGAATCCGCAAGTCAACATCCTCCTGCGGTGCCCCAATGATGTTC
GTTGAAAAGTCAGACCCCAAGGATCCCCTTCGACCTGTCGTGGACTACCGGGGACTTAAT
GCAATCACGGTCCCGGTACGCTATCCGATCCCTCTCATCACGGAGCTACAAGCCCGCTTC
AGGACCGCAAAGTGGTTCACAAAGATTGATTTGAAATCTGGATTCCACCTGGTCAGAATC
AAGGAGGGAGATGAGTGGAAGACAGCCTTCCGTTGCAAGTACGGACTGTTCGAATACCGG
GTCATGCCCTTCGGACTTATCAATGCCCCGGCCACCTTTCAGGCCATGATGAACAATATA
TTCCGCGACCTAATTGATGCTGGCCTCCTAGTTTATCTGGATGATCTCCTAATCTACGCC
GACTCAAAGGAAGAGCACGATCGCCTTGTCAAGGAAGTCTTACACCGGCTTACTGAATAC
CATCTCGCCGTCAATCCACGCAAATGCTATTGGGGTGTTCAGGAAGTAGAATTCCTGGGG
TACATTATCGGATCCCACGGAATTTCAATGGCCCAAGACAAGGTGGAATGCATCAACCAA
TGGGAGGCCCCTAGGAACCTCAAGGAGTCCCAGCAGTTCATAGGATTCGCCAACTTCTAC
CGAAGATTCATACGAAACTTCTCGGCCATAGCCAAGCCCATCACTGGTGCCAACAAGGGC
GACCGACGTGAATGGAAATGGACAGAGGAAATGGGTAGGGCGTTCAAAGAATTGAAGCAT
CGATTCACAACTGCCCCTGTACTAATGCACTTCGACCCATCCAAGGTGACTTACCTCGAA
ACCGATGCCTCTGACTTTGCTCTTGGAGCAGTCCTCTCGCAAAAAGACGACAATGGGAAG
CTACGCCCCATCGCCTTTCACTCCCGAAAACTCACTCCTGCCGAAATGAACTACGAAATA
CATGATAAAGAACTCCTGGCTATTGTGGACGCCTTTGATCGCTGGCGACAATACCTCGAA
GGCGCCAAGCACCAGATCGAGATATACTCCGACCACCAGAACCTCGCCTATTTTACCACC
GCAAAGGTTCTCAACCGTCGTCAAGCCAGGTGGGCTCAGCAGCTCGCCCCATACTATTTC
GTGATCAATTATCGTCCAGGAAGACAAAATGAGAAGGCCGATATTCTTTCTAGATTATCA
CAATATCGACCTGAGAAGGGAGGAGCTGAGGACCAGCCTATAAAGTCGGTCCTACAGGAG
AAGCATTTTTCGCACTCTGAAGGCACTATGTTTTCGTCAGGTCCCGCGGTTTTAGTCACC
TCAGCAAGATTGTGCAGCATACCTACTCCTCGTTGGCTACCTGAGTTCATTGAAAGAATC
AAGGAAGCCGCCCTGCAAGACCCAGAATACGTGAGACAGAAGGAGCACCCATTCAAGGAC
GTCGAACTCATGGACGATCTCCTCTATCGCAAAAATAGACTATGGATTCCCGAAGCACTA
CAGCGCGAAGTCATCAGCTCTGAACATGACACGCGAGTCGCGGGACACATGGGAATGGAC
AAAACTCTCGAACTAATCACCCGCAACTTCTGGTGGCCCAATATTGAGTCCACCGTGAGA
GAATACGTCAGGGGATGCCTGGACTGCCAACAGAACAAGAACCCACGTCACTCCCCTTAT
GGCTTGTTACAATCCATTGAGCACCAATACGTGCCCTGGAGTACCATTGCCATGGACTTC
ATCACGGACCTCCCGCTATCCAACGGCTGCGACTCAATTTGGGTGATAGTGGACCTCTTC
ACCAAAATGGCTCACTTCATTCCTCTGAAGGTAGAAGGCAAGAAGACTGAAGATTTGATC
AAAATCTTCGCGCGCGAATACTGGAAACATCATGGAGTACCCCTTGACATAATATCTGAC
CGAGACTCTAGATTCACCGCCCATCTGTGGAAAGACTTCCTCAACCTGGTAGGTATCAGA
CCCCGCATGAGTACAGCCTTTCATCCACAGACAGACGGGCAGACCGAACGACTCAACCAA
ACTCTCGAAATTTACCTACGAGCGTTCGTGAACTACGAAATGTCCAACTGGGAAGAACTG
CTACCCACAGCAGAGTTCGCCTACAATAATACATCTTCGTCCTCGACACACCTCTCCCCG
TTCTACGCTAACTACGGCTACCACCCGTCCGCACACAACCCTCCTCGCGCGGCCCCCCGC
AATCCGAGCAGCAGGCTATACTCTCACTGGATGACACAAGTCCATGAAAACGCCAAGAAG
CACCTGGAGAAGAGCCGACAGCGAATGAAGGAGTGGGCCGACAAGAAACGAAAGGAAGCC
CCAAGCTACGAGAAAGGGCAACTGGTGCTACTGAATGCGAAGAACATTAAGACCAAGAGG
CCTGCGAAGAAGCTAGACAGAAAATTGCTAGGACCCTTCAAGATCCAGAAGGTAATCTCC
CCTACCGCTGTCAGGATAACCCTACCTAAGGGATGGCGCATCCATAACTCATTCCACGTC
TCGCTCATCGAACCCTACCGCGCTGGCAATCAGGAATTACCTGACCCTGACCAGGTCCTG
CGGGAGGCAGCCCCGATAGAGTCTGAAGACTATCAAGTGGATAAAGTTATGGACTCCATC
GAAACTGAAGGTCGGGTAAAATACCTAGTCAAGTGGGAAGACTGGCCAGCCAAAAGGCAC
TGGACATGGGAACCATATGAGCATATGTTTAGTGAAGGATCAAAGTCCGCGGTCAGAGCC
TTCCATCAGCAGTTCCCAGAAAAGCCACGAGACCCTCAAGCGTGA
>gene_sam0000380.1	locus=tig00000001_pilon:160631:162362:-	len:1287
ATGGGTGGTATCATACGTACAGACCCTGATGGCAGCGGAGAGGTTGTCGCCCCTGGGGCA
CTTACGAGACAACACATCGAGACCATCGTGGTGTTCGAGCGTCTAGGGGCCGCCTTGTCC
GTCACCGGTGTCCTCTTCATCTTCATCGCCTATGCTTTCTTCAAGCGACTACGATCTGTG
CCGAACACTTTCATCGTATTTGCGTCTTTTGCAAACCTAGGGGCCAGCATTGCCTGCCTG
ATGGGATACTCCGGAGTTCTGGCAGGTTCGGACAGTCACCTCTGCCAGGCTCAGGCCTTC
ATGTTTGAACTATTTATGCAATCAGATCCGTGGTGGTCTTTTGCCATGGCAGTCAATGTA
TACATGGTATTCTTCTTCTCGGCGAACCCTAACAGCTTTCTCCGCTACTGGTGGGCGTAT
TTCTTGGTGTGTTATGGTATTCCATTCATACCTTCTTTATGGCTATTAGTCGTGCGTGGC
GGTGATGGACAGAACGTATACGGTAATGCAACGGCTCTATTCGGAAACGCGGCAATTATG
GGTAGCATCAATCGAGAAGTAGTCCAAGTAACAACCGTCAACTCTACGACCGCGCACCCT
ATTTCCGGCCCCTCATCATCCAGCACCACTGCGCCGCCGCCACAAAACTGGTTCGACGGC
CCACCCGATAACCAATCCTACTTTGACGGTCCAGCCACCCCTATCTCCTCTCCGAATCCG
TACCAGACGACCGTAACACACATCACGGCGGACCCAGCGCCGCGTTCCGGGCTACGCTCC
CGCATCCGCGAGAACTGGGGTCGCTGGAGAGCGCGGTTCAACCACATGGACCAGGTAAAG
CTAGCATACCTGCGCACGTCGTTCGTGTTCGCGATTAGCGTGTTCGTGACGTGGACCCCG
AGCAGCATCAACCGCGTGCACGACCTGGTCTACGCGGAGACCGCTAGCTTCGCGCTCAAC
CTAGCCAGCGCCGTCGTCTTGCCCCTCCAAGGCGTATGGAACGCCGTCATCTTCTTCAGC
ACGTCGTGGACCGCGCTAAGGAGCGAGATGAGATCGCGCCGGGACGCGCGACGCGGCATT
CCCAGGGGCTTGCACGCCGCGAACGCGGTCAGGGATGAACGCGACCGCGCGCTAGAGCTG
GAGAGACGACGCACTAATGTCAAGGGCGTCGTCGGATTGCATGATGATGCCGGCAGCGAG
ATCAGTGCCGAGAGCACGGTTGGTGCGATCGTGGCGAACGGAGGCGCGGTTAGGGTCATG
CGAGGCGGTTCGCTGACTAGTCTTTAA
>gene_sam0000390.1	locus=tig00000001_pilon:169240:170375:-	len:1068
ATGGCAGCACGTTGGTTTCTCGGTCTAGCCGAGGCCGGGCTTTTCCCCGGTATTAATTAT
TATCTATCATGTTGGTATCGCCGAAGCGAATTCGGCGTTCGTGCTGCTATTTTCTTCTCA
GCAGCAGCTCTATCGGGCTCTTTTGGTGGCCTCCTTGCCGCCGCAATAGAATTGATGAAT
GGCATCGGTGGCCGACCTGGTTGGGCATGGATCTTCATCTTAGAAGGACTCCTTACTGTG
GTGTTCGGCTTTGCCTCATTCTGGATGGTCCATGATTTCCCAGACCAAGCTCGATTCCTC
TCGCCCTCGGACCGTATCCGCGTAGTCCGTCGACTTAAATTAGACCAACAATCTTCAGCC
GAGCATGAAGAATGGAAAATGAGCTATCTCATCGCCGGACTTAAAGATTGGAAAATGTGG
TTGGGTATGGTTATCTATATGGGCTGCGACATGCCCCTTTACGCCTTCTCGCTTTTCTTG
CCCAGCATTATTCAGGAACTAGGCTGGACTACCTCTACCATTCGCTCCCAACTTTTGAGC
GTACCTCCGTACGCCGCTGCCGCAGTACTCACCGTCGTTATTGGATTTGTCGCCGACCGA
ACCCGCCAGCGTGGCTTATGCAATATCATTGTGAGTCTCGTCGGTATCGCCGGCTTCCTC
ATGCTTCTCGCCTCGGCCGACCCCAGGGTCAAGTACGCCGGTACCTTCTTCGGCGCTCTC
GGAATATACCCCTGCATCTCCAACACCATCACCTGGATGGCCAACAATACTGAAGGAGTA
TATAAACGGGGTGTCGTGCTCGGTTTCGTGATCGGCTGGGGCAATCTAAACGGCATAGTG
AGCTCCAACATCTACTTCAGCCCACCGCGATATCTCGAAGGTCACGGTGTCATGGTTGCA
TATATGACTCTATTCCTATTTGGCGGCAGTGTCCTCATGACAACTTTACTACGCATCGAA
AACAAGAAGAGACGCCAGGGCAAGCGCGATCACCTAATCGAGGGCAAGAGTGCGGCAGAG
ATCGAGGCTTTAGGTGACGGAAAACCAGACTTCATCTACACAGTCTAA
>gene_sam0000400.1	locus=tig00000001_pilon:170505:171003:-	len:312
ATGAGTGACGTGGAGAAGCGCTCCGCCTCTGGGGACTCTAGTCAAAACGCAAATCATGTG
GAAACCTTGGATGGTCTTCCTCCTGATCCAGATGCGAACCTGTCCCTCGAAGAGAGGGAT
AGGATTGTGAATCGGACCAACATTGGGAACGCGAAAGTCGCTGGCTTTACAGAGGATTTA
CATCTAAAGCTTCCAGAGCAGTACAATGAGACACTTACGATTTTCTTCATTTCGTACTCG
CTCTTCGAGCCTTTAACGAATGTTCTGCTAAAGAAGCTTCGACCGTCTGTGTTCATCCCA
ATCATCATGTAA
>gene_sam0000410.1	locus=tig00000001_pilon:175626:181181:+	len:2229
ATGGTCAAGAACGTCTGTATCGTCGGTGCTGGACCCGCGGGTCTTGTGGCAGCAAAGACT
TTACTGCACGATGTATCGGCGGGCTCATATAATGTCACCATTTTTGAAGCTCAGTCCCGA
ATCGGCGGGCTGTGGCCCACAAGCAAGGACGATGCCGACGGTCTTGTACATCCACTTATG
ATGACCAACCAGAGTAAACATACGGTACAGTTTAGCGATTTTGCTTGGCGAGACAGCGAT
CCGCAATTCCCCAGGGCATGGCAAGTGGGCCAATATCTGGAACGATATCTACAGAAATAC
GGAGGCGCCGATATACGACTCGGACACAAAGTTGTTGAAACCGACTTACAGACCGATGGC
TCGTGGAAGGTAGAAACCGAGTCGTCCGGAAAATTTAAGACTGATATATTTGACTATTTG
CTGGTAACCACCGGCTTTTTTGGGAAGCCGATATGGCCGGAATATGTGCCGGAAGGGGCG
GCGGACGTGCCGATTATGCATAGCAGCAAATATCGAGGTCTTAAGGGTCTATTAGCAATA
TCTAACCATCGTGGAAGCAAGATCCTCGTCGTTGGTGGCCAAATGTCCGGGGTAGAGATC
TCTGGGACTATCGCAACGCACTTGTCATCTGCTGTTCATTCACCAGGGGAGAAGCTTATA
GAGAGGCCAGAGAAATACTCTATTCATCATGTTGTCCAACGACCATCGTGGGTCTTTCCT
CTCTTTACCTCTCCAAAGCCGACATCCTCCGCACCGCCTTTCCTCCCATGTGACCTGCCT
TCATATAACTTAGCTAATAGGCCCCATCCTTTAACAAATACCCAAGGGCATATAAGTGTT
GAAACAGCACGTGTCCTCAATTCTTTGTATAGAACAGCTTTGGGGACTAATCAATCCGAA
TTTTCATCGGAGACCAAGATCGATGGAGGCCTACTTGACGAGCAGCCATTCCTAGCCATG
AGCCAACATTATATGGACTTCGTGCGATCAGGACTTATCAAGGTCAGGAAGGGCAAAGTT
TCATCGCTCTCTGGAAACACTGCCGTCATTTCGACCAACGAGCAGATCTCAGATATCGCC
GCCGTGGTCTTAGCAACCGGGTTTGACCCATCCCCGTCTCTTTCCTTCCTCCCCACCTCA
ATTCTCAAAACCATATCTCACTCTCCTTCGCACCCTAACCTCCCTGTTGCTTTGGCCTTT
CACGGAACACACCATCCATCCATCCCAACCCTAGGCTTCGTCGGCATGTACCGTTCTCCC
TATTGGGGTGTTATAGAAATGCAGGCCCGTTTCATCGCACAGCTATGGACAAACCCCCAG
AGCCCATCGATCAAGGAAGTCCTCGCCGCCGACGACAGCATCGCGCGGACGATATCTCTG
CGTACAGACCCGCGCACCTCGCAATTTCCAATGGGTGACTACGCCTTCCTAATGCAAGAC
TTCGCGCGCGTCCTCTCCATCCCCATCCTTCCGTTCAAAGACACCCCTCCCCTCGGCAAT
GGCAAGAGCATGGACATCCTTACGCCCGCACGATATCCCAACTCCCCTCCCTCCAAGCCC
CAGAATGAAGAAGTAACCACGAACCTGCGCGGGACGCACGAAACCGCGATCGCGGGACTC
TCGCACGCGCGTTTCGTCGCCGGCGCCGTATTCCGCTCCCTGCTAGGCGAGTGGAAGCTC
TCGCGGGACCTAAACTCGCGACTGCCCTCGCACCCAAGCGGGCGATTCTCAGGCGTCGCG
CGCTTTCACCTACGTGAAGGGACTACGGACGGTCTACCCAATTCCCGCGTATCCGAAGCC
GAAGCCGGGTTGGGCTTAGGATTGGAGTACTTGTATGAAGAGGACGGCACGTTTACCGCG
CGCGATAACCCGGGACTACGCGCGCGGATTACTTATTTCACGAGTATGTGGGAAGAATTC
ATAATAATATCTATCTGGCGTGGAACTATGCTTGCTCTTAAGGGCCGCGATGACGGCTTT
AGTGCCATACTTCTTGAAATCAGCGAACTCGTGGTATATGATCTCGACGTCGGATGTATT
GTCGAGCTCGGTCGATCGGGCGCTCGTGCGATTATGGGTGTATGGCGGGAAAAGGTTATT
ATACTAGTCAAGATTGGATTTAGATTTATGGTTGTGGATGTTGTAGATGTTGATGTTGAA
TCGTTGATCCGCTTGCCAGGCTCTGCGTGGTCGATACCTTCCGAATTCCGTCGAACGCCG
AAGCCTTAG
>gene_sam0000420.1	locus=tig00000001_pilon:182728:184992:+	len:2265
ATGGCAACGCAATTCGACAAGATTCTCTCACGTGAACGTCCCGGCCGGGACGGCGGTGTC
GGTGAGACTGCGCGGGAGTCGAGAAACCGTTGTCGGTCGGAGGCATGCCAGCGAATAAAA
AGCGGCAAACAAATCCCGTCGCCGCCGGGCTTGAGTCGAACTAGGAGTACGGGAAGAGAC
AGGCAGCCTAGTCGTTTTCATCCTGTGCAGCAGCCCCATCCAATTGACACCAATGGAAGG
GTCGAGACTTCTCAGTATCTATCTCCTGAAAGTATTCATCCGAGGGAACCCTCTCCGACC
TTCGCTTACGCACCTCCTATCCCGAGGATTGTGCTGTCCGAAGGCTCAATAGCCCACGAC
TCTCAATATCGTCACCGGGAGCGCCCCTGGCCTGGGAACCGAGCTGCTGCCCAGTCCGAC
ACATCACCCAGGTCATCAGTTACACATTCTTCTTGGGGTGTACTTAGCGACAATACATAC
CAGTATGATGAGCTTCAAAGGCCATTCGAATTCAGACTTGTTCGACTTTTTGCGGCCAAG
ATGTCCACTATCAAATGCCAGATCATCCATGAATCCTTAGCAGACCCTCCTCCATATACA
GCAATATCTTATGCGTGGGGAGATCCTGATGACAGGCGTAAAATCCAGGTCAACGACATC
ACAGTTTCTGTCACGACCAGCCTCTTTGGTGCTCTCGAAGCTTTGCGACAGAAAGGCGAG
GACAGACTCATCTGGGTCGACGCGTTATGTATTGACCAGCATAGTCGGGATGAGCGAAAC
CAGCAAGTCAAGTTGATGACCGAAATTTATGCCCAAGCAGAGGAAGTTGCGATTTGGTTA
GGTCCGGAAGAGAACGACAGCAGTTTAGCTATTGAACTCTTGAAAGAAATTTTCATCAAA
GAGGTTTTTCCAGATCAGATTACTGATCTAGTATTATCCCAGACTCGACAACAGGCAGTC
AGAGCCATGGTTTCTTTGTTTCAGAGAGACTACTGGAATAGGTTATGGGTGGTCCAAGAA
GTGTTCAATGCGAAAGCTGTCAAGGTCTACTGCGGTTCCACAAAACTTCCGTGGGCGGCA
TACAAGAAGGCAGCCTGCATATTCCATCGTTATAAGAATGAGTTGGAATTGTACTTCTCA
GGAGGTTCAAGTCCACGATTTACAGAAAATTACTCGGCATTGCCAAGCGCGTTCAGCTAT
GCTCAAGTATTAGCATACGAAGGACCTAACAGTCTTCTAGACCCGGATTCGTTGAAGGGT
CTAGGCGAGGAATCGCTGCTCAGTGTGATGCGAGCTTGCAGGAGAAAACTCACCAGTGAA
CCTCGTGATCGGGTCTTCGGTATTCTGGGAGTCCTGCCAGAGAATGTGCGTCGGGAGTTC
CTAGTCAACTACAGCTTATCTGTCAAGACCATCTATACCAATGTTGTAGACTTCCTCCTC
TGCACTACCGAGCGCGTAGACTGCATCTGCGAAGCTATTCATTTCCCAAAGAGGACCAAT
AACGCAAATTTACCTTCATGGCTGCCGGACTGGTCACAGAATTCTGAGACCACAGCGCTA
GGCCATACGTATGAGTTCTCAGCTGCAGGAAACTCCAAAGCACAGTGTAAATTCCTCGAC
AAGTATCGGAACGAGTTGGAAATATCAGCGATATATATCGCTTCCATCCAACAGCATGGT
GTGGCTGTGGGTACTCTGTGTACTCTGGCGGACTATCTCATGGCCTTTCTCCATTGGAGG
GCTTTGCTCCTAGGTTCAGTAAGCCGGGAAAGTGGCAATATTCGAAGAATGGAAGAAGCA
TTCTGTCGGACATTGTCCCTTGGTCAGTTCCCAAAAGACTACAAGGTTGTGCCGGAAAAT
TGGGTGACGCTATGCTATCATATATTTGCATCGCAAATACGCAGCCGGCTCCCATATCTC
CCTCTGGACGATAGCCTTCAGTTCTACGCCGACGCAAGGGTGAAGATCCCGTCTAACAAC
CCCCGTCAGTTTTTCCAGAGTAATTTTGGCTCGCGCATGATGGGACGTTGTCTCTGCATC
ACTGACGAAGGCGACATCGGAATGGGCACGGGGTTCATGTTGCCCGACGATTTTGTCGTG
GTACCGCTTGGTTGCCGCACACCTATCATCATTCGGAAAGAGAGAGAGAATCCTGAGAGA
TTTCGGTTTATCGGCGACGTGTATATCGACGGGTATATGCATGGTGAGATTATGAAGCGC
TGGGACAGCGGTAAAACAGAGCCTCGCAAGTTCGTGCTCATATGA
>gene_sam0000430.1	locus=tig00000001_pilon:188068:189414:-	len:408
ATGGACGGATTAGTCGAGCTCCGAGCTCAACTTCAGCGCTGGGCAAAGCCAGATATCGTC
GAGTGGCATTTCGCTAACGTTGAGAATCGATGGGTGCGGCGAGCGTTGGTTATGGCTGGC
TTTGGCTACCCTACCAAGGTGGAAGGATTAGAAGAACCAAGAAGCTGGAATCCGATTTTC
ACCCTCGCCAAAAGAGAGGAATCACGCGGAAATGGTAGTTCGTCATTAGGCGAATCTACG
ACAACAACTAGCGCTGGATTGAATGCTAGTGATATAGAAAGGGGGAACGCTGGTATAGAG
AAAATAGCGCTGGAGAGAAGGTTGATATCTACACGTGGGATTAACTACCCGAACTTTCAC
CTTGATCTGGCGGCTGCTGTCGAGGCTGTTAGGGGGTTTGATACATAG
>gene_sam0000440.1	locus=tig00000001_pilon:191345:192422:+	len:1023
ATGGCTAAGGTTTATGCAAAGGATCAGCCTCAAGGCTTTTCCAACCGCATCGAGAAGGTG
GCCATTGTTGGGGCTAGCGGCCAGATAGGAAAGGTCTTTACAGAGCATTTGCTTAAGAAC
GGCAAGCATGTCATAACAGCCATCACGCGCCCTAACAGCACTAGCAAGCTAGACGAACGA
CTTCGGGTTGTTCCGGTCGACTACAGCGGCGACGACGATACGGCAATAGTGGATGCACTC
CGCGGCCAGCAGGCATTAATTATCACTATGTCCATCCATGCACCGCGGGACAGTGTTAGC
AAATTTGTTCGCGCTGCATCCAAAGCCGGCGTTTCCTATGTTGTACCAAACTGGTTCGGC
CACGAAGCCGACAACGACGCGCTATGCGATGATAGCATGCTAAGTCCTGGCCGTGACAGC
ATCCGCACCCAGGTAGAGAGTCTAGGGAATATTTCATACTTGTTCCTAGGTTGCGGCTTT
TGGTACGAGTTCAGCCTGGGAGGCGGACCTGATCGCTACGGGTTCGATTTCGGCAAGCGC
TCTCTTGTTTTGTTCGGCGACGGCAATGTGCCTATCAATACTAGCACTTGGTCGCAGTGT
GGCCGAACAATCGCTAGCTTGCTAAGCCTAAAAGAATTTCCCGACCATGAGATGGACCGA
TCGCCTACGTTGTCGCAGTTCCGCAACAGTTCCGTATACGTGTCAAGCTTCAGGCTTACC
CAACGCGACATGTTTGAAAGTGTGAAACGTGTTACGGGTACTACTGAAAGCGATTGGACT
ATTACCTACGAGTCCGCGGAACAGCGCTGGAAGGACGGCCAAGCCGCCTTGCAACAGGGC
AACTGGAAGGTGTTTACGAAGATGCTGTACAGCCGTATGTTTTTCCCCAACGGCGACGGC
GACTTCCAGTCTAGACGAAGTCTTCACAACGACATACTCGGTCTACCCGTTGAAGATTTG
GATAAGTCTACTGCTGTTGGTGTCCAAATGGGAGAGAGTGGCGAGGTACCCTTCTCTCAC
TAA
>gene_sam0000450.1	locus=tig00000001_pilon:192986:194921:-	len:1437
ATGACGAGAAACTCGGAAACGGACCAGATGGATCGAACGGAAGATGTCGAACCAGAGCTG
GGAGATAAAGCTGGCTTCGATAATTCAAGTCCTTCCGAGGCAAACAACAATCAGGGACAG
GATGTAGAGCCTCAAAATGCTCAAACTCCAGCCAAGAGAACCCAATTAGAAATTACTATC
CTGATGACAACACTATGCATGGCCGTCTTCCTTGCAGCTCTGGACATCACCATAGTTTCC
ACGGCCCTGCCGACAATCTCAGATCACTTCCAGTCCACATCGGAATACACTTGGATTGGT
TCAGCCTTTCTCCTAGCTGCTGCTGTTGTGGCCCCAAGCTGGGGGAAGTTCAGCGATATA
TGGGGCCGAAAAGCGATCTTGCTAATAGTTACGGCAACGTTCTTCCTCGGGAGTGCGCTG
TGTAGGGCTGCTGTCAGTCTTGAGATGCTTATTTTCGGGAGGGCTGTCCAAGGAGTTGGC
GGGGGCGGACTGCTATCGCTAGTGAGCATAGTTGTCGGGGACCTCTTCCCTCAAAGAGAA
CGTGGGAAATACTACGGCATCGTGGGCCTGGTATGGGCTGTGGCCTTCACGCTGGGTCCA
CTGATAGGAGGTGCCTTCACTAAAAATGTATCATGGAGATGGTGTTTTTATGTCAATTTG
CCAATCTCCGGAACAGCGTTTGTCGTCATTGCGCTTATGTTAAAGTTGGAGACGCCAAAG
ACACCCATATTAGCAGGAATCAAGGCCATTGACTGGTTAGGTAGCCTTGCGCTAATAGGT
GGTCTTTTGATGTTCCTTCTCGGACTCGAGTTTGGAGGCACAGTTTACCCCTGGGATTCA
GCGACCGTTATCTGCCTCATTGTATTCGGCGTCGTCACTATTATAATCTTCGTGGCAGTA
GAGAGGTACTTTTCTCAGTATCCTATTGTCCCTCCAAAGATCATCCTATATCAAATCATT
GCTGGTTTCGGCGTCGGTCTAGACTTCCAGCCACCTTTAATTGCGCTTCAGAACAATGTC
CCCGTGCAGGACAATGCTGCAGCGACAGCTTCGTTCGGTCTCGTGCGCAATGTTGCCAGT
GCAATTGGTGTGGTTCTTGGTTCAGTGGCGTTCGCGAATAGGATGAACGCTCAAGAAAGT
ACCCTCGTCAATGCGTTGGGTCCTTCAACTGCCAACCTCTTTTCTGGAAGCAATGCCCAG
GCCAACGTTCTTCTTATAAGAACGCTCGACGCCGCGGAACAAGAGGTCGTCATTGAAGCT
TTCTGGACATCTCTGCGAGAAATATGGATTGTCTCCGTATGCTTCGCGGCGGGAGGATTG
CTCGCCTCCTTCCTTATCCGCCACAAGGACCTGAATGAGACTCACGTGGAAGTGAAAACC
GGACTGGAGGGAGAGAAAGAACGAAGAAGAATAGCGATGCAACATAGGGCGGGATAG
>gene_sam0000460.1	locus=tig00000001_pilon:197074:198005:-	len:588
ATGGAGTTCCTTAGAAGCATCATTCATCCTAAAGATAACACACCGGTCTCTTACGAGGTA
AAGGATATTATCACTCGGAAGAAGCAGCAGTATTGCCGATATGCCGACAATCATCAATGG
CAGAATATGTTTAACATCGCGTTGCCCGAGGCCATATTCAGATTCTTCAAACAGGACGGC
GAGTTCTTTAGCTCACAAGGGCGCGACTTCAACTTTGCTTCAACGGATGAGTTTACTAAA
TGCTTGGGAGAATATAATAAAGCTTCACAAACAGTCCACTTGATTGGGCCAGGGGAGTTC
GAGCAGGCCCAGCCGGACGAAGTCAAAGTAATCTGGTCACTCATCTTTCATCAAGCTGGT
ATGGAAGGATCGGATCTCGCACACCACACAGGCGGAGGATACTATCATGAGACTTGGCGA
CGGAAGGGCAATGATTGGTTCTTACAAGACTTGAAGTTGGAGACGACGTTCTACCGAGTT
ATTGGCAAAACGTTGGATAACAACACACAACTTGTGCCTGAACAAAATAGGGGTATGGAT
TTACCCACAAAAGCTCTCGATAAGCGCTTAGTCCATTGGTGGGTCTAG
>gene_sam0000470.1	locus=tig00000001_pilon:199513:200979:+	len:1110
ATGCAGCTGAAGAGTACCCAGCAGCTAGAGCTGCCTGCGACGGCCGACATGCACGTTCAT
CTGCGGCAGGGTGAATTGATGGAGTTGATGGTACCCACGGTGCGGCAAGGTGGAGTGGAC
ACAGCTTTCGTGTATGGCTTCTCACCCAAGCTCTTAAAGGCATGCCCAATCTTGTACGTG
CCTCCCCTTACCACTGTTGAGCAGGTACTATATTACCAATCTAAGTTACGTGCAATCGCC
AAGGACGTCAACTTCTTAATGTCACTTTTCCTTCACCCCTCCATCACCCCTGAAGTCATT
GCTCAAGCTGCAGCGGCTGGCGTCACAGGGGTGAAGATGTACCCTCAAGGTGTGACGACT
AATTCTGAAAATGGAGTGTCAAACCTCGAGGCCTTCTACGATACTTTCGCCGCCATGGAG
AAACATGACTTAGTGCTAAACCTGCACGGAGAAGTGCTTGAGTCTCTGGCACCGAAGGAT
ACCACGTTAGAAGAAGCGTTCCTCCCAACGCTTAAAACGCTGCATGAGCGGTTCCCGAAG
CTACGCATTGTGCTCGAGCACTGTACTACCGCGGCAGCTGTAGAAGCTGTAAAGGCCTGT
GGGCCTACCGTTGGTGCGACCATCACCGCCCACCACCTCTATCTTACTTCCGATGACGCA
TGCTGCGACCCTTTTGCTTTTTGTAAGCCGATTCCAAAGAAACCCACGGACAGAGATGCG
TTAGTCAAGACTGTGGTCAGCGGCAATCCGAAATTCTTCTTTGGAAGCGACAGCGCTCCT
CATCCCCTAAAGTCCAAGACATCGGCTGAGCAAGGCAAAGCTCCTGCAGGGGTGTATACA
CAGCCATTCGTGACGCAGCTCGTTATCCTAGCACTTGAAGAGGCCATTGAGCGAGGTGTA
GTTACGGATGAGGATGTCACTCAGGAGAAGTTGGAAGGGTTTCTCAGCAAATTCGGTCGG
CAATTTTACCAATTACCCGAGGCCTCGAGGAAGATTACGCTAGAGAGAAGGGGAGAGAAG
ATACCTACGAGCATGCGCAACGAAGACGGAAGCATTGAAGTAGGGATCTCGAAAGCGGGT
GCGGACGTGTTTAGTTTAGGATGGGCATGA
>gene_sam0000480.1	locus=tig00000001_pilon:201885:203435:-	len:1551
ATGGCACTCGTTGGCAGCCCACGAGGTTTGCGATCTCTTGTTCTTCCAATCGGCCTTATC
ACTCTCGTTCTTGTGTTGGTAGGCTTGTACCGTGGTATAGGAGTGGGCGAAAATTTCTTA
CCAAGCCTTCCCATAATCAACGTCGGTGGCCCTAAGCAAGCCGGCGCTCATGAAAACTAT
CGTCCGACAAACACCCACGCACCTCCAAAATATAAACCTACACCTACGTTTGCCGCGCCA
TCCGTAATCGATCCTTTTCCGCTTCTTTCAAAACCGACGACGACACCCCCTCCGATACCA
GAATATAATATTCCCCGACCTGGCCTTCATCGAGAGTATGGCCTTTCTTATTCACCGCCT
CTCTTCATCGGCTTCACTCGTCAATGGCCGATGCTTTTGCAATGCGTGATTGGCTACCTG
ACCGCTGGTTGGCCGCCAGAGTCGATCTTTGTAGTTGAGAATACAGGCGTTCAAAACTCC
AACGCCCAAGGCAAACTTAGCCTCCAGAACCCGTTTTTCCTCGATCATGCAATATTGCGC
AAGCTTAGGGTCAACGTCATACAGACACCTGTCTTGTTGACCTTCTCACAAATGCAAAAC
TTCTTTTTATCCACTGCCCACGCCCGATCATGGCCGTATTATTTCTATTCCCATCAGGAT
GTACTAGTATTTTCGTTCGAGGATGGTCCTGATACTATCGTTCGTCCTAGCGATAGAGAC
TGGTTTTTTTATAACGAGGAGGACGAGGCAGATATAATGCGTCCGGCAGCGGCGGGTCAA
GAGGGATACCGAACTATATACGAAAATTGCCTTCGCGAACTAAACCGGACGTTGGAGTCC
GAAGAGCGTTGGGCCTTCCGGTGGTTCCAATACGACCACCTTACCTTGGTGAATCGAGCA
GCGCTGGACGCTGTAGGCGGTTGGGATTCGTTGATGCCATATTATGGTAGTGATTGTGAT
ATGAATGCCAGATTGGAGATGGACGGGTGGACAATGCGACATCGCCGCGTAGGCATTATT
AACGATGTATCAACAGTGCTGGAGGATCTGGCAGCGTTGTATCGCGACCCAAACGTTGTC
CCTAAGTTCATTGATCCAAACCCGGTGCCCAAGGTAGACGAACAACTTCAAATGAAACAA
GAGAAACCCTCAAAGGAGGAACAGAGCGGAAAATCTGAGAAAGATCAGAAGGATAGCAAG
AAGGGCCAAGAAATACAGAAGCGGGACGGGGATATCAATGGCACTGCTAGTATAAGCGTG
GCCAGATCAATTGAGTACTTCAGAGAGCTCGTCAATGTCGGCAACGACATGGGAGCATAT
AAATATCGCGACGACAAGAACGCTCGCAATTCATGGCAAAATAGCCAACACGGAGGAATA
GGCGAGCCCTACTACTACAACCCAGAAGGATTCTCGACCTCATTCTGGATTCTGGCGGAA
GCTGGACGTGAGGTTTTTCGCCACAAATGGGGTCACCAAGATTGCAACTTGGTGGAGGAG
ACAGCACTAAAGTTGGAAGATCAGTGGCTCGTTGAGAAGGATTGGGAATAG
>gene_sam0000490.1	locus=tig00000001_pilon:205545:208046:+	len:2502
ATGTTTAACTCAAGAGATGCCTTGATAGGCATATTGAGCACGTCGTCTTTTTTCCTTCCT
GGCGCTGACGCCTACTGGCGTATGTCATGTGCCCTAATCCAGACTGGTCGTCTAGATCCC
AATGTGTCTCCCGGTTCCGTCTCAGCTCACGTCCACAAGGTATCAGGGGCGAGCAATTTC
GGCCTTTCCAACACTTATGAGGATCTCATTAACTCCAGGTGCACGTCGTGTGAGATCCAG
GATGACAAGTCGGCTTACTGGACGCCGCAGCTCTACTACGAGCATGCCAACGGAAGTTTC
GAAGAGGTTCCCAACGGCGGGACTGTCGTATACTACCTCGGACGGGGCGAAAACTCCTCT
AACATCGAACCTTTCCCTTCAGGATTCAGGATGGTCTCAGGAGACCCCTTTCTCCGCTCG
AACGACACAACATCTTCCACCTATTCAGATAGCAGTCATGCAGGACGATTAATATCAGAT
CGCGTGTCTTTCAACTGCCTGAACAGTTCAGGTAATATGGCAGAACAGAATTACATGTTC
GCAACGGATTGCGACAACGGTCTCCGTGCCCAAATCCAATTCCCGTCATGCTGGGACGGA
CGAGATTACCAAACCGACCAATCTCATGTGGCTTATATGTCAGGAATAGACAATGGCGTC
TGCCCGCCTTCACATCCGCGACAGCTAGTCCACTTATTCTTTGAGGTGCTTTACGGTGTC
AACGATATACAAAAGGAGGAAGGTGGACGATTCGTATTTTCCCAAGGAGACCCTACAGGA
TTCGGCTTCCACGGAGATTTTATGAATGGTTGGGATGAGACTGTTTTGAAGGAAGCGTTG
GACTTATGCGCCAACGATTCCAGCTTCAACGGCCAAGTCTCGAAATGCCCTCCATTAGCA
AAATCTCAGACCCCTTATTTCGCCACAAACTGCCCGGAGCGCAAGCAGATCGTCAACGAG
CCAGTCAGGGGAATGATAGAGTGTCTCCCTGGGTGCAATATCGTCACAAATGGTCCTGAT
CGAGCAGTTCAGCTCGTATGCCCCGACGATGCACCTACTACCAACAACATAGACGAGGAA
GGTCCATTCACCATGCTCGACCCCTCTGTGGGAGACACTCTCAGCGGGACTACTTTCGCC
TATGCTGGCTGTGCAATAGACGGCAGTTCAAGGACCTTAAACGGATACTCTTTTTCGGCT
AACAACATGACCGTCGAATCGTGTACATCGACCTGCAAGGATCAGGGCTATCAATTTGCT
GGTCTCGAATTTTCGCGGGAATGTTACTGCGGTAGTTCTATCGTCGCAACTTTGGACGAT
TGTTCAAGCACACCAAAGATGGTATGCGCTGGTAATACGTCGGAGTGGTGCGGTGCACCA
AGTCTTTTGACGATTTGGAACGATACTGCTTATTCCGGGGCTCCCCTTATAGCTAATAGG
TCTACCATTAACAATGGTAGCGCGACATATATGGGTTGCTTCGGCGACACGGATAGCAGC
AGCAGAGCATTGTCAGGAGCCAGCACGTCCAACACGACAGCCATGACAAATGAGATGTGC
GCGTTATACTGTCAAAGCAAGGGCTTTTCTTTGGCCGGAACGGAGTATTCTCAAGAGTGC
TACTGCGGTAATGCTATCACTAGCGCCATTATCGCCGACGATGGAGAATGCAATATGAAG
TGTAAGGGCAATGTGTTGGAATACTGTGGCGGAAGCTCCAAGCTTAGTGTCTGGAACATC
GCCCAATCATCGTCTGTCCAATCGTCATCAACCCAATCTTCCTCGACTCAGTCTTCTTCA
ACCGCGACGCGGTCGACACAATCAACTCAGACAAGCGCCAGTGTCTTAACAGCATTAAAT
GGAACAGCTACTTACCTTGGCTGCTACACCGACAGCGGTTCAGACGGACGTACGCTCTCC
AAGGACTCATACACGAGCAGCTCTATGACGATCGACTCATGTGCTACATACTGCCAGAGA
AAAAACTACGCTCTTTTCGGTCTCGAGTACAGCGGGGAGTGCTACTGCGGCAACGCCGCC
AAGAGTTCCTCGACCATCTCCGCCGATACAGACTGCAACATGGCCTGCAAAGGCGACTCG
ACTAAGATTTGCGGCGGAAGCTCGAGGATTTCTGTTTGGAATAACACGCTATACGTGGCA
ACTCACAATCTGGTTACTATCAGCAGCGCGGGATATTCGTATCTTGGGTGTTACACAGAA
GGAACAAGTGGGAGAGCGCTCGGGAAGGGGGCCGGTAGTTCAAGTACGAGTGCTTCGACT
TCCGGTTCCAACATGACCATCGAGAACTGCGCGAGTTACTGTTCAGCGCAAGGTTATTCT
TACATGGGTGTTGAGTATGGACAAGAGTGTTACTGCAACAATGATGGTCCGGTAAACGGG
GCTACGACGGCTAGTGAGAGCGACTGCGATATGACTTGCAAGGGAGATATAACGGAATGG
TGTGGCGGAAGTAGTAGAATTAATATCTACAAGACTACCTAG
>gene_sam0000500.1	locus=tig00000001_pilon:210790:212301:-	len:1440
ATGATTGCAGCCTCAGGTTTATCACACGACCATTCGCGACCTCGCGAATCTTCATTTCGA
TCAGATTCGAGAAGCCGACCGCGCGAAGTACCATCCCAAGCCGTCTATTCGCCTGCCAAT
TCCGAAACATCGTACCGGTCTTCAACGTCGAATGCGACGCCTTCCAAACGATCTTGGGAT
TCTACGGAGACAGCAACTGAGCAGAAACATATTTCTTCTACTGGGGGCGCCTCACGATTT
CCTACGCCACCCGATTCCTCCTCGCCGAACCCCGCTTCTGAACGCGTAACAGCACAGGAT
GCGAGTCCCTCGTCGTCAGAATACATGGCATCCGAGACCCAGACAACTGCACCAGCAGTC
CCTGTACCTGGCAGCTCTACACCGACGCCAACCCAGCAACAACCCTCCCCCGAATCCGAC
ACGTACACGTCGCCTACCCCGCGGGTTCACGCCGACGATGCCCCACCCCCACAACAAGGC
CAAACCGTCTACGTGCGCGACCTTGCGCACATCCAGAGTCTTGCCCGTGCTGATCTGATG
AACGGTGGAAATGGCCCGGGCATATTAAATGATCCACCGCTTCAAGCTATGAAGTATGAG
ATCAGCCAAATGCCTATAGGTGACATAATTGAAATGGTTGCTGCCCTTCTAACAAAGATC
ACGACTACCAACGACCTTCAACACGACGCTCTTCACAGAAACGCGACACACCAGCAAACA
GCAGCTACCCACAACAGCGAAGGCACGTCAATGAGCCCTCTCAGCAGCTCCGTTCTTGCG
TTCCATGGGAAAAACGTCCCCGCAATCACGATCTTAAGTTATCTGAGTAGAATTCACAAG
TACTGCCCGACCACCTACGAGGTCTTCCTTAGTCTTTTGGTTTACTTTGATCGGATGACG
GAACGGGTCAACACCATGGTCATGGAGGCCGAGGCAACGCGACGACAATCCCAGACCCAG
CAGCCTCGTGCACCGGCGGCGGAGACGCAGCCTGGTCAGGCAACCGACAGCGAAATGAGG
GATGAGGATAGCGATAGCGACGAAACCGAGTCTGACCTTGTCGACAACGACTCTGATGAG
AAAAGGAAATCAAAGAGGCCGATCGAAAAGAGAATCAGACAACCACCACCACCGCCGTCT
GCTGCACCGGCCACGTATTTCGTCGTCGACAGCTTCAACATACATCGTTTGATAATCGCA
GGTGTCACTTGTGCCAGTAAATTCTTCTCGGATGTTTTCTACACCAATTCGAGATATGCC
AAGGTTGGTGGCCTACCATTAGCTGAGCTCAACCATTTGGAACTACAATTCCTCTTGTTG
AACGATTTCCGTCTTGCCGTCCCTGTCGAAGATTTGGAAGCATATGCTACGATGTTAGTC
GAGTTTTATGCGCGAGAAGTAGTGGCACAACGCTCGCGGCCTCTAAGCGGAGCCGAGTGA
>gene_sam0000510.1	locus=tig00000001_pilon:217336:218358:-	len:687
ATGGAGTTCGGCAACAGAGGCGTCTTGAGCGAAGATGGAATCCATGTCGACATGGACCGA
TTGAAGAAGGGCGAGGTCAATCTCGGTACTTCGATCATGGCAGTCACTTTTAAAGATGGT
GTTATTCTCGGCGCTGATTCGAGAACTACTACCGGAGCATACATCGCGAACCGAGTCACA
GACAAGCTGACCCAAGTGCACGATACTATCTGGTGCTGCCGATCAGGCTCTGCCGCCGAT
ACACAAGCCGTCGCGGATATCGTACAATACCAGCTGGGCATGTTTGCCATGAGGAACGGC
AAGCCCCCCACCACCCAGACAGCAGCAGCCATCTTCCAAGAGATCTGTTACTCAAACAAG
GACCGCCTGAGCGCGGGTCTCATTATCGCGGGATGGGATGAGCGACATGGTGGTCAGGTC
TACTCTATTCCCCTCGGCGGTTCTCTACACAAGCAGGCATACTCGATTGGTGGTTCCGGT
TCGACTTACATCTACGGTTACTGCGATGCGCACTGGAAGGAGGGCATGGAGGAGCAGGAT
GCCGTCAACTTTGTGAAGGGCGCACTCCAGGAAGCGATCAAGTGGGATGGCAGCTCAGGA
GGTGTTATTCGTATGGTTGTCCTGACAAAGAAAGGAGCGGATCGACACTTGTATCTGCCC
GATGAGAAGTATCAGGTGCGACATTAA
>gene_sam0000520.1	locus=tig00000001_pilon:218942:219759:-	len:639
ATGGCGCGGCATCTTTCCGTCATCGTCATTCTGGCGATTGCTGGTTTCTTGGTCTTTTCT
TTCATGACATCCTTTGGAGATAAAACAGGACAGATACGACAAGCGAACGTGGGGGCAGAC
ACGAAGGCAGAGGTCAAGGAAGACGTGAAAGATGTGAAAGTAGATACGAAAGCAGACCTG
AAATCGGATTTCGCACCTTTACCGGCTGACATTTTGGCTGGAGGCGCGATAGCCCCAAAG
CTGGAGAATGCCACTTTGAAGGCCGAACTTGGTCGCTCAACCTGGAAATTCCTCCACACA
ATGATGGCGCGATTCCCTGACAAACCGACCGAAGACGATTCTCTTGCGCTTAAGACGTTT
GTGCAACTATTTGCGCGTTTATACCCATGTGGTGACTGTGCGCGACACTTTCAAAAGCTA
CTTGCCAAGTATCCACCACAAGTCAGCTCGCGCAATGCCGCCGCTGGCTGGGCTTGTTTC
ATGCACAACCAAGTCAATGAGAGGTTGAAGAAGCCTCTATTTGACTGCAACAAGATTGGC
GATTTCTATGACTGTGGCTGCGGGGACGAGAAGAAAGAGGAAACGGAAACCATAGGGGAA
CTCAAGTTAGAGAAGGAAGGATTGACTAAAGGCGGTTGA
>gene_sam0000530.1	locus=tig00000001_pilon:221301:222742:-	len:1170
ATGCGTACCGCCGCCCTCTTTTTCTCTCTCCTGCCTTTGGCATGGGCTGCTCCGGCAAAG
AGATCCTCACCAGCTCCTCTCATCAAGCCCCGAGGATCTCAACTTGTCGAGGGCAAGTAC
ATTGTCAAGCTCTACGAGAACTCTGCCATCTCAGCCCTTGAGGATACGATGAGCAACTTC
GAGGGTGATGCCGACCATGTCTACAATGTAGAAGGATTCAAGGGGTTCGCATCTGCCCTG
ACAGCCGATGCTCTCGAGACACTGCAGAACCACCCCGATGTGGAATTCATTGAGCAGGAT
GCCATCATGAGCATTAACGCCTACACCACCCAGAGCGGCGCGCCTTGGGGCATTTCTCGC
CTATCCCACAAGACGGGTTCGAGTAGCTACGTCTATGACTCTAGTGCTGGCACTGGCACT
TGCGCCTACGTCATTGACACCGGGATTTACACCCAGCACACGGAGTTTGAGGGCCGTGCT
ACTTTCGTCGCCAATTACGTCGATAGCTCTAACACCGATGGTAACGGTCACGGAACCCAC
GTTGCTGGAACTATTGGCAGCAAGACGTATGGTGTTGCGAAGAAGACTCAACTCTACGCC
GTCAAGGTTCTCGATGCCAGCGGTTCCGGTACTACCTCCGGCGTCATTGCTGGCATGAAC
TTCGTCACGTCCGATGTGAAGACTCGATCTTGCGCTGCCGGCGCTGTCGCCAACATGTCT
CTTGGTGGTGGCTCTTCATCTTCAATCAACAGCGCTGCCAAGGCTATGATCAACGCTGGT
GTATTCCTTGCCGTTGCTGCTGGCAACGACAACCAGAACGCTGCCAACTCCTCTCCCGCC
TCCGAGCCTAGTGTCTGCACCGTTGGAGCTACCACTAACGCTGATGCCCGCGCCAGCTAC
TCCAACTACGGTTCCGTGGTTGACATTTTCGCTCCCGGCACGAACATCCTTAGCACATGG
AAGGGTGGCAGCACTAACACCATCTCTGGAACTTCTATGGCTACCCCCCACATTACTGGC
CTCGGTGCTTACCTCCTTGCCCTCGATGGTAAGAAGACCCCTCAGGAGCTCTGCAGCTAC
ATCGCCTCTACAGCCAACTCGGGCGTACTCTCTAGCATTCCGAGTGGAACCGTCAACAAG
CTCGCGTTCAACGGCAACCCTAGCGGTTAA
>gene_sam0000540.1	locus=tig00000001_pilon:231202:233619:-	len:2418
ATGTCAGAAATTGGAGAGACAAAGCAGCCTTCGGGAGGCTTTGTTAGCGATGACGGCAGG
GACGTAATTGTACTGGCAGATGATGACTCTCTTAATGACCTACTACCTTTCGAAGAGATA
ATTGACGATCTAGATTATTCTCATACCGATAATAGAGTGGAATCCGAAGAGGAAAATGTG
ACGGACGCCGCAGCATCAGCTGCGTTAGAACTGATGAATCTCGGTCGATCAAGGCTGAAA
AACCTACCCAACATGCAGCTTGTCATAGATTGGATTATGGGACGAAACCTTTTAACGAAT
AGGAATATTCAGGCCACGGAACAACCAGCAAGAGCTAGTCAAAAGAGCGAGCAGAAATCC
AGTCAGCCGAAACTCATAGACGATGACTTCCTCGATATAGGGGACGTTCAAGATATTTGC
CCCGCCTGCACGACGCCGTACTGCACTGCTATCGACTCGCTTCCATTCAAGGGGAGTTTG
CGACTTAGCTACAACGACCCCGACATCCATACCTGGTCACTCGGCGATAAATACGTCTTG
ACCGAATCAATCGATGACGAAGGTCCGGAGCAGCCTGAGGTCATTTTGGTCCGAGCTACC
CAGCTTTTGAGAAGATCAAATGTGCCCGTGCCCCATGTGCTCGCAGGCTGGAAAGAAAAT
GGAAAGGTGATCACTATTTCCGAAAAAGTTGAAGGGGAGCGGTTATACGATGTATGGTGG
GACCTGGACCAAGATCAGCGGGAGAAGATCGCGAAGGAAGTGGCACGATATATGGACCGA
TGGCGACAGTGCGTAGCAGATTCAATCTCAAGTTTGTCAGGCGGTCCAGTGTGGGGACAC
GACATCCTCTTGGGCACACAGCATGACGGTTTTGGACCGTTCGAAAGCGACGAGCAGTTA
TGGGACTCTATAGAGGCCAAATTGAAAGAGAACAACGTGCACGAGATCGTAATTCAGACG
CTCAAAGATTACATGCCCGAATCAGCCCCGGTGCTGTTGACGCACGGCGACGTATCGACT
TACAATATAGTGATCCGCGACGGCAAGGTGTCGGCGATCTTGGGGTTCGACAAGGCGGCT
AGGCTTCCCGCGTGGGCCGAGTACGTGGCGGCGCATTTCTGCTGCTGCAAGGAGGACGAA
CAGTGGAAAGCGATGCTCACTAGGCACATGACACGTTATCCACGCACGAGGGACTGGTGG
GCCCTGTGGGCCGCGGTCCAAAAGGGCGCGTCGAATGGGAGCGGGATGCGTGTCGCCAAG
CTGGTGGCCCGCTGCAAGCGATGGCAGATGTCGCCGCTGGAGAAGCGCGCGTACGAACTC
GACGCCGAGGACGGGGAGTGGCCGCGCGACGACGAAACTCACGACTTCCGCCACAGAAGC
ATACTATCAGAACTCATGCCGGGCTTGGACTTGCTGCATCATACGTGGGAGGAGAACGCA
GGAGGCGTTGGGCAGAAGGGGAAGAGGGGGAGAGAGGAGTTCGAGCACGCGTTGCAGCAG
AAAAAGCTCATGAAACCGCGTCGCTACACCGAACTCCTCGATGACGCGGACTGGCAGGAT
CCCGTCGGCTCGCAATCGGGGGACAGCGATATCATCATCCCGCTAAACGATATCGCGCTC
TCGGAAATCGAGAGGCGTATGGAAGCCGAGAGGGAAAGGCTACGCCAAAAGACACCCGGT
GGATCGGCCGCGGTGCCCAGACGGATCAGCATCGAGAGATGGCTCGCCGAGAGCGTGAGA
GGGAGGAGGGCAATACGCCCGTTGCTCACCAAGATCTCGACGGACCAGACAGGCCAGACT
CAGATCGTTAGCCCGACGAAAAGTCCTCCTTGGAGGGAGAGGCAGCGGTCCTTCGAGAGA
CCACAGAATAATAACGTGTCGAAGGGATTGAGGCCCTTCAGCCTGCCGCAATCCGGTGGC
GTGTCCGAGGCTGCGAAGAAGAACCTGAAGGAAATTGGTGAAAGGCAGGAAAGGCTCGAG
GAACACGACGAGACGGATAGCCGCGAGAGGGCACTTAGGGATCTGGAAGGCGGTCCTGCC
AGTGGAGACGACGACGTTAACGTTCCTGCTATTGCTGGCCCTTCCACCGGGGCCCCCGTC
GATAAGACGCCCGAGGATAAGGAGCAGGCTAGACACAGCTCGCCCGCCCCAGGCAAACGT
GCCTCGATCCTAGGCGAGAGGGCTAGGCCGGGGTCGGTATACCTGGCTGTAGCAACTGCG
GGGGCTGAGGGGCGGACTAGGCGATACCGGAGGAGCCTGTCGGAGGAGAGAGCTGAGGAG
GTGGCAGAGGAGCAGGAGCTTGAGAAGGAACAAGGCCTGGGCGATGATCAGCCGCCCCCG
CGCGCACGGCCGCTGAGTGTGACGCCGCAGGGGGGGACGCAGCCGGGGCACATGGTTCGC
GATCCGGGGACTGATTGA
>gene_sam0000550.1	locus=tig00000001_pilon:234979:236199:-	len:1221
ATGGCTACTGCAGTAACTGCAACACAACCTCCTATCGCGCCCGCGATACCAGGTCGGAAC
GATAGCAGCGATAGTTCTCGTTCTAGTCAGACGAGTACCGAAAAGGTCAAACTTTCTTCT
CAGCTTCGTACCTCATCGTCGCTGTCAAAGCGCACCCGTAACAGCCATGACGGCCAATCT
CAAGTTGACCGCTCTGTCCAAACCAAGAGGTGGAAGACCATTCTCAAGGCCTTCAAGCAC
ATCCATAACCTAACCCCTAAGGAGGTCGATGACTTCATGGCATCGTATGAGATCTATAAC
CTAGACTGGGCCAACGAGGATGAGATGGTCAAGGCTTTTGGTCCCAACTACCAGGAGCGC
GTCGGTGATTGTCTGCGCTCCTATTACTCGGTGTTAAACCATCTTTGCAGTCTTGGGGAC
GTCGAAAAGATGTACATTCCGCCGCTGATGGACAAGAAAGCGTCTGTCCTAGACAACCAA
CTTCTGTATGAGGAATCTATTGCGAAGGATATCGGATTGAAGGAGGGCATGAAGGTACTA
GATCTCGGTTGCGGCCGCGGCCGCGTTGCCGCCCACATGACGAGCTTCAGCGGAGCTCAT
GTGACTGGTCTAAATATCGATGCGAATCAGATTGCGCAGGCTAAGGAATGGAATGAGCGG
TGCGGCTTCAACAACGAGTTCGTGGTCCACGATCAGAACAATTTGCCCTTGCCATTCCCT
GACGAGTCTTTCGATGCTTTCTATGAGATTCAGGCACTCAGTCTTTGCAAGGATCCCTCT
GCTACGTTCAAAGAGATTTACCGTCTGCTAAAGCCTGGCGCCAAGTTCTCGTTGTTAGAT
TGGGTCAGCCTGCCGCCGTACAACCCGGAGGATCCCATCCATGCGGGACTAATGCGCCGC
GTTAAGCCTCTGATCGGCGCTGTGGGCACTCCGACACCGGCAAGTTTTGAGAAGGCCCTC
ATGGATGCCGGCTTCACCGTCACGAGGTCGGATAACCCCAGCATAGACGGCCTACAAGCC
CCGCTCATCGATAAAGTTGACATTTACTTCCGCTCCGTTAGACGCGTCATCCACGGCCTC
GTCCGATTACACGCATTGCCGCCGCATTTCAAGATTCTCATGGACAGGTTATGTTTGGAC
GGCCAAGCATTTGTACAGATGGACAACATGCGCCTAATCACGACAACGTATCGGATCATC
GCAGAGAAGCCTTTGGCATGA
>gene_sam0000560.1	locus=tig00000001_pilon:241814:242959:-	len:1146
ATGGTTCGTCTTTTGAAGTACGCCGGCGCCAGCTCGTTGCTGGTCGCTACTGTGAGCGCC
AACTATGTCAGCTCCTCACAGTATGAGGAGGATGACTGCACCGAGACTGAGGCCTACAGC
GCAACCTCGGCTTCTTACCCGGCTGCCAGCTCCTCCACCGGCGGATACCCGGTCATCACC
CCTTCGTCCTCAACTGGATACCCGGCCGTGAGCACCTACCCAGGCTCCTCGTCGACCAGC
TCGGAGGAGGATGACTGCCCCCCGGAGACCGAGACCGAGACCTACAGTGCTACTTCCTCC
GCCTATCCCACCGTGTCCGTAACGCCGGGATACCCTATTTCAACCCCGAGCAGCAGCTCG
TCGAGCTATGAGCAGACTTCCTCGGTCTACCCAAGCAAGAGCGAGAGCGTCTCTGTCCCC
AGTTACCCTACCAGCACTGGTGCCACTTACCCTGGTGGCGAGACCGAGACTTTGACCAAG
TACACTACTCTCGTCTCTACGATTACCTCGTGCCACCCCACTGTCACCAATTGCCCGGTC
GGTTCCAAGACCACCGTTGTCGTCCCTTACCCGACGTCTGCTCCCCAGGGCTACCCTACT
AGCGTTGCCTCCGAGACCTATCCGGCGGAGACCCCTTCCACTTACCCTGCTGAGACTCCC
AAGTACCCAACTGAGGGTATTAGCAACTCGGCACCTACCTACCCTGCATCTTCCGAGGTG
GCAACCTATCCTGCATCTTCCGTGGCCACTTACCCTGCGTCTTCTGAGGCAGCCACCTAC
CCCGCCAGCCAGCCGGCTGCCTCCTATCCCGTCTCTGCCCCATCTTACCCGGCCGAGACC
CCTAAGTACCCTACCGAGGCTTCGAGCAAGCCCGTCGCCACTTACCCTGTCGGCGAGACC
TCCGCCCAGAGTGCTCCTACCTACCCCGCTGGAACTCCGGGCTACCCTGCCGCTTCCTCC
ACTTTCTCCACCAGCTATGGCGCCAACAGCACCACCTTCACTGCTCCTAGCTACCCTACT
GAGACGCCTGCCACCTCGACCACCACCGGCTCTTCGCCCATTCCTACCGCCGGCGCTTCC
GTCATTGGAACTGGCGTCACCGGTGCCCTAGTCGCTTTCGCTGCTCTATGCGTTGCCTTC
TTCTAA
>gene_sam0000570.1	locus=tig00000001_pilon:244785:245843:-	len:1059
ATGAGTCAAGAAAAATCCATTCCTGTCTTAATCTTAGACGGAGGATTAGGTACATCTCTC
GAGGATAAATACGGTGTCAAATTTGATGAGAATACGCCTTTGTGGTCCTCTCACCTTCTC
GTCGATGACCCGGGGACCCTTCGTGCGTGTCAGAGGGATTTTGGGAACGTTCCGGTCGAT
ATTATTCTCACAGCTACCTATCAAGTTTCGGTAGAAGCTTTTGAACGAACGAACACTCCA
AGTCACCCGCAAGGCATTGGCCGTCGCGACATCTCGCCTTTCCTAGACCTTGCCGTTTCT
ATTGCTGAAGAAGTTAAAGCTCCTCAGGCCCAGATTGCTTTGAGTCTAGGTCCATACGGT
GCCTGCATGGTTCCTAGCACAGAATACAGCGGGAAGTACGATACGGAACACAATTCGTTA
GAACAGTTATTCAAGTGGCACCTGGACCGCTTCGACTTGTTTGAAAAAATTGATCGTATA
GGATCTCGCATCTCGTTCATTGCCTTGGAGACCGTCCCAAGATTGGATGAAATCAAGGCC
ATCCGGAAATTTTTTACTCGTTCTCCGTCTTTTGGATCGAATACGTCTTATCTTCGCGAA
ATACCATTCTGGATATCGTGCGTCTTTCCCGGTGATGACAATACCCTTCCTGATGGTAGT
AGTATCGATCAAGTGGTCGATGCTCTCCTGAGTCTGGAATATTCAGATGTTCTCCCTTGG
GGAATTGGCATCAATTGCACCAAAATAGCCAAACTTCCTGGTCTAGTTGAAAGTTATGGA
CATGCCGTTTCTAGATTAGCGAGTTCCGGCCAACTCGAGACATATCCTACGTTAGTTCTC
TATCCAGATGGGACGAATGGCGAGGTATACGATACGGTAACGAAGACATGGAAAGCACCA
GTTAGCCACCAAACTGTCACGGTAAGTACAGATAGATGCAGCTATGTGGTCTCAAGCAAG
GACGCTGAAAGTGCATCTAGCCCCAGTCGCATTGGGAACATCAGCTTGCTGAGGTGGTTA
ATCTGGCTCGAAATCAGCACTGCTGGAGGTCTATCGTAG
>gene_sam0000580.1	locus=tig00000001_pilon:247093:248946:+	len:1854
ATGTCTGCTACCAATGAAGGAGAGGTTGATCCGGCGCTCCGTGGCCAAGACCGACCATTA
CAACCAGGGTCCTCCCACGATGTAAATAATGAGAAAACTGTCCAACCAGCCCCCGATAAC
CAACCAATTCCTCAAAACGACGAGCGCCCACATCCCAATGACACCAATGAGAAGCAAGAC
AGCCCGATTGCTCGTCGCAGTACCTTGAAGGAGAAATTTAAGGAGCAGAAAAAGAAGGTG
AAGGCCATAGCAAAGCCTCCCGGTGGTTATGACGCAACACCAATCCCCGACGCCCCTCCT
GGATTCACGGTGAAGTTCGTATTTCATAAAGCCGAAAATCTGCCTGTTGCCGACATAAGT
ACAGGCACATCGGATCCGTACATAAGTGCCACATTAACAACGTTGCTGCCCAAGCGACAC
AAGGAAGACCCTGACCTTGTTTACCGCACCCGCACGATTAGGAAATCCTTAGAGCCTCAG
TGGGAACAAGAGTGGATTGTCGCCAATGTCCCAGCATCTGGATTCAAGCTCAAGTGCCGT
TTATATGACGAGGACTGGCCGGACCACGACGACAGACTTGGGCATGTGTCCATACAGGTC
TATCATGTTGGCGAAGAGTGGGCAGGTTTTCAAGCCCCTAATAACGAATTCGAGGTGAAG
AAGCGTAGCGGTAGCAAACGTGCGTACATTCTAAAGGCCTGCGAAAGTGCCTTTATCAAG
GATAAATCCATGACTCCCAAGCTATTTGTGAGCGTTATCGTTTTAGGTAAATCGGACCCG
CCCCATGGTCAGATGTATACTGTTGGGCCAAGCTACTACTTCAAACACTTCTCTCCTATG
ATTGGTAGAATGATAGGCGCGAAAGTCAGTAATGATGAGGACGACGGCCTGAGCCGCCAC
GACGCGGACGGGGCTGCGTCTACACCCCATAGCAACGGCAAACAGCCAGAAAAGAAGGCC
CAAAAGTACGATTTCCAGGCCAACGAGTTCCAATTAGCTGGACCAGTCCCGCCAAAAATG
TATCATAGATATGTTGAATTCCGGCCCATCATTGGTCTTTTATTCCGAGGTCGTGGGCTG
CGGGGCAAGATCTTGAATAAGGCTCTCCATCATCAACACAGGCGGATATACAATTTTGAT
AGGCATACCCTTTGGGGTACGTTCGACGCGTGTACCGAAGACGCTGCCACTCAATTCCTG
AAGATGGCACATTATGGAGAAGGTGGACAAATATTCACCTACATCATCACCCTGGACGGG
ATGATGAGGTGGACGGCCACTGGAAAGGAAATCGGATTAGATTTGCTCTCAAAACACACG
CTCCACTCCGATGCTGCAGTTTATATCGCCTGTTCAGGAGAATTCTTCATTCGCAGACTG
AAGAGACCAGAATCGACTGACGATGACGAAGTTGAAGAGCACGCTCCAGGAAAATTACCA
CCAGGCAAGCCAGAGGATTATCAATTAGTGATCGATAATGACAGCGGAACTTATCGACCC
GATAAATCAGTGCTGCCTGATCTACACAACTTGCTGGAGCGCAACTTACCAGGTCTCAAC
GTTGTGACGTTGGCTTGCGACGATCCAGAGGACCAGAGACTCAAGAAGGAGCAAACAAAG
CTCAAGAAAGAAGGCCGCATCATTATGGTGATGAATCGCAGTCCGAGCCATGCCTCGTTT
AGTTCTTCTGACATTAGCGACCTGGACGAGATGGAGCGAGCTGGAGAAGCTGGTCGTAAG
AGTAAGAAAGAAAAGGCATATGCTTTTTTAGAGGACCCGAGGCGAATGATACCCCAAGCG
GATGAGGTAGTAGGCGGACCGAGTGGAAGTGCCGCAGCCACCCACGCCACTTAA
>gene_sam0000590.1	locus=tig00000001_pilon:249623:250087:-	len:465
ATGAAGACCTTCGCATTCGTCTCTGCTCTCCTCCTTGGAGCCAGCGCCGCCCCCGTCAAC
GAGCGCGATGCCCCAGTCCCCACAGAGTTCGACATCACCAGCTTCAGCGCGAACACTCTT
CCCCACGGGACCGGCGCCTTCATCAGCTTCAACATCGCCGTCCCCAACACCTCCTTGAAC
ACCACCTGCGCGTACTCAGACCAGTCCTCCGTCTCTATCCTTCCGTCTGTGTCTATGCGC
CCCTGCAACGACGCCTCCGTCGAGTGGGAGTTCAAGCAAGACCCGTCGCAGCCCGGGTCC
GAGGGCAACTACCGCGTCGTCATCACGTACGCCTACGACGCGCCTAAGAAGGTCGCCGGC
TTCCACGAGTGGCCCGCTACCGACTTCCCTCTGGAGAATTTCGGGTCTACTGTCGAGACC
TTCTACACTGGAACTCCTGATTTCACCATCACCAGCCTGTCTTAA
>gene_sam0000600.1	locus=tig00000001_pilon:252537:254407:+	len:1473
ATGGCGACCGAAAACACCCCTCACGATGTGGAGAAGAATGCTGGCCCTATGGCCGAGGAG
CTGGAGCGGAATAGCCTCAAAGATTCGGCAGTGAATGAAGTTCACACCATGTCGCCGCAA
GAGCGGAAGCTGGTATGGAGGCAAGATCAACGTATCGTGCCTTTGTCCGCTGCCATCTAC
TTCCTCTGCTACTTGGATCGTTCCAACATTGGCAATGCTAAGATCCTCAACTCCTCGACC
CACAATGATATGCAAACCGAGACGGGAGCCACGAACAATCAATTTAACATCGCGTTGATG
ATCTTTCTAGTTGGATATTTCTTGTTTGAAGTTCCTTCGAATATCCTTTTGAAGAAGCTC
CGTCCTTCGAGATGGCTCGCATTCCTCATGGTCGCTTGGGGCGCCATCACAATTGGCTTA
GGCGGCGTTCACAATTATGCCCAGATGACGGGAGTTCGTTTCCTGCTGGGCTGTATTGAA
GCTGGTCTGTTTCCAGGATTGATTTACTACCTAACATTCTGGTATAAGGCGGACGAAAGA
AGCGTACGGGTTGCCTTCATTCTCGCAAGCGCTACTCTCGCTGGCGCTTTTGGCGGTGCT
ATCGCATATGGAATTGGCCATATGAACCGAATCCAAAATCTGTCCGCTTGGAGATGGCTA
TTCATGCTCGAAGGTATCCCTTCATGTTTGTCTGGCATTCTCGTCTGGTTCTTTTTGCCA
GACTGGCCCGAGAGAGCTTCGTGGCTTTCGGAGTCTGAAAAAGACCTAGCTGCTCAACGA
CTCTATCTCGAAGGCGCTAAAGGTTCCGCCTCTGCCATCAGTTGGGACGATATCAAATCC
ACGCTTACTGATTGGCGACTGTACGGCCACTATGCTATCTACTTTGCGGTCTCGTTACCG
TTTAGCTCGCTCTCGTTATTCTCCCCTTCGATCGTCGCCGGTCTCGGTTTTCATGATCTG
CAGGCGCAGCTCCTAACCGTCCCACCTTGGGCCGCCGCTTACATTTTCCAAATTCTCTGG
TCATGGTCTGCCGATCATTTCAATGCTCGCGGCTATCACTGTGCCGCTGCAGCAGTAATT
GGAGCAGCAGGTTTCCTAGCATCTGCCGTGTTACCAGCTGACGACTACCTCAGCCGCTAT
GGTTGCTTAATTGTCGGAACAGCCGGAGCTTTTGGATGCATCCCCCCAATGCTGGGCTGG
CTCACGTCGAACATGTGGAGCACGGCGTCTATTGGGTTGGCCGTTGCCATCAACGTCAGT
ATCGGCGCCGGCCTTGGGCAAATGCCGGGTGTTTGGATCTACAAGGCTGACGAGGCGGAG
AAGGGCTACCCAACAGGGCACGGTGTGAATTGTGCCATGCTCTTTGTCGTGGCTATTGGC
GCTCTTGGACTAAGATTCTATTATGGACGAAAGAACCGGATGCTACTTAACGCAGCCTCC
GAGGGGATAACTCCTAGGTTGTACAAGCTGTGA
>gene_sam0000610.1	locus=tig00000001_pilon:255488:257498:+	len:1896
ATGAGGTGCTCGGGCTTCCTCCAATTATCGATCAACCTTGCGGTCGTGGTCATCTCGCTA
CTCGCTGCTCCTACCACGGCAGAAAGTAATGGCGACGCCTTCGCCGCCGCGAACAATTGG
TTCAAGAGCCGTAGACAGACGAGCTGCAATGCAGATACCTTCGCTAGCGTGCTTCCCTCC
TCGGCCACGGTCGAGAAGGTCGAGTACGTGAGTGCAGGTAGCACTTTCGGTGAGCCCCTG
ACCGATCTAATGTACCCGATCTCGCCAACGAACCTGCCGGAATTATGCGCGGTCATCATA
TCCGTCAAGTCCTCTCTCGTATCTACGTACAGGTTCGGCATGTTCCTGCCTGTCGAATGG
ACTGGGAGGTACCTGGCTGTGGGTAACGGAGGATTTGGCGGGGGTATCAATTGGCTGGAT
ATGGGTGCAGGTGTTAGGTATGGCTTCGCAGTCGTATCTACAGACACGGGACACAATTCG
ACCACAGCAGACCTCCAGTGGGCTTATAATCAGCCGGAGAAGAGGACCGATTGGGGCTAC
CGCGCAATTCACGGAACTGTGGAAACTTCTAAAACTTTAATTACGACCTACTACGGCAAG
CCTATTAACAAGTCTTATTACAGCGGCTGCTCAACAGGCGGACGTCAAGGGTTGAAGGAG
GTGCAGATTTCGCCGGACAGTTTTGACGGAGTGTTGGTGGGGGCACCGGCCTGGTATACG
GATCATCTCAACACGTGGGTTGGCAAGATCGCGACGTACAATTGGCCCGCCGACGAGTCA
AAGCATATACCATGGGAATCGCTCAAGCCTATCGGTGCGGAGGTAGTGAAACAATGTGAC
GGTAACGATGGTGTGACGGATGGCATCATCAGTTCGCCGGAGCTGTGTAACATCAACTGG
GATAACATGAAGTGCACGAACAATGGCGGCAAGTCAGACTTCTCGGAATCCACGAATTGC
ATGAACGACGAACAGGTTACCACATTGCAGAAGATGTACGACGGCTTCGTACTGGATTCT
ACCGGTGAGCAGGTTATGCCGGGATACCTCCCCGGCTCCGAGGCGCAGATGTACACCGTG
CTCAACTACTCGGACGCGAGCCCGTACGGCGTGGGATACATCCGGTTCTTCGTGCTGAAC
GACCCGATGTTCATGGCGGAGCAGTACAACGACAGCATCTTGCAGCTCGCGACGGCTCTG
GATCCGGGCAACTCGACAGCGGACGATTATAACCTAACCTCGTTCCGCGACCGCGGAGGC
AAGATGCTGCTCTACCACGGCGGCGCAGACGGCCTCGTGCCCACTACAGCAGGGAGTCTG
TACTATAACCGCACGGTGCAGACGACGAGCGGGGGCAACGTGACCGAGGCGCGGAATTTC
TTCCGCCGCCTCGAGATCCCCGGTATGCAGCACTGCTTCGACACGCCCGTCAGCGCGCCG
TGGGCAATGGGCGGCGCAAGCCAAGCTGCCGCTCTAGGCAACGACACGTACAGTGTTCCG
GGGTACACGGACGCGGCGCACGACGTGCTGCTGGCTCTTGTGAATTGGGTCGAGAAGGGG
GAACCTATCGACCAGGTCATTGCGACGACGTGGAAGACGAGCACAGACGCGTCAAGCGGT
GTACTCAAGCAGAGGCCCATTTGCGCGTACCCTGATACGGCGACGTATAACGGTACTGGA
AACGTGGACGATGCTGCGAGTTGGAGTTGCGGGTTAGACTATGCTAATTTGTTTTCGTGC
AGTAGTAAGAGTAGTAGCAGTGGTAGTGGAAGCAGCGGCAGCGGCAGCGGTAGCGGTGGC
GGTTCTGGGGGCTCGGCAGAGAGCGCGGCTTCGATGACCTACATGAACCCCTTCTCGGTT
ATTGTAGACATTTTCAGGGCTCTGGATATCATATGA
>gene_sam0000620.1	locus=tig00000001_pilon:258095:258944:-	len:786
ATGTCGAACAAATTTCATAACCAGCCGGGTCTAGAGTGGGAACAGCCCGGATTAGAGGTT
GCGCCCGAGCCGGAACTACCACACGTTGTCGAGGGTCCGACGATCGTAGAGAAACCGCAC
GACAACGCAGCGCAGGACACAGCGCAGTATACATATCAACAACAACCCCAGGCTTACCCG
GGCACCTTTCATCAAAATAATGTTTACCCGAACAGCGGTTATCCGCCTGCAGCCTATGCC
GCTTCAACTCAACCGGCTCCGTCTAATTGGGGAAGCTCCCAGAGCGGCACATATGCCAAG
GACGGAGAGCCGCCGAACGGCGCGCCTCCAAGCGGTCCGATGATACTGGGGATACCGCGG
AGGAAGTTTTGGCTGATATTCGCACCACTCATTGCCTTGCTTGTTATTGGATTAGCCGTG
GGCCTAGGTGCGGGATTAGGGACTCAGCACAAATCTGATTCTGATACTCCCAGCGCTACG
TCAACTCCGATCGTGTGCCCCAATTCCAATGGCACCGTGTATCAAGCATCTGGCGAATCC
GCATTCTTGATTGTCTGTGGTGTAGACTATAACAGCAACGATCCGAACAGTGGAACCACA
GACATCGGTAACAAGGCGACGTCTACAATGGAAGATTGTGTCGGCTTGTGTTCAAACAAC
ACGGCGTGCGTTGGTGCCGGCTGGGGCAACTATGAAGGAACCAACACCTGCTGGATGAAA
GGGGCGTTGGGCAAGTCGCAGCCGTCGGCTGACTGGTATTTCGCGATCAAGAAGGATAAG
TCTTGA
>gene_sam0000630.1	locus=tig00000001_pilon:262174:266075:+	len:2853
ATGCGACCTCCTCTACCTAAGCCTAGTCCAAGGCCTATCAATGTCAAAATATCTGCACCC
GACAATCTCCAGTCTAGCTTCGCCGAAGAGCAATGGGCTATCACGGCTAATTTAGCACGA
CAGCGACATAGGGCTACCAAAGATTCGTACTATCTAGCTGTCGAAGTTGCTGCCAAATCT
CAGAGCGATAATGTCGCAGATCGAGGTGCTGGAAAAGCTGCCGTTGAAAAGATGGTTAAG
GACAAAGTCACCATCACCGACGCTGATAGCCTAGATATGTATGAGTTTGCGTGCTCGCAT
ACTGACATAAAATATCCGGAAACAATTGGTGCGCTCCGCCTACGACTTGTGAAAGCGGTA
CCAAAGGACCAGAAGGCATGCACTATTGGCCCAATGACTAAGATCGACCGAGCTGCCCTG
AGCGAATCTGAGGATTGGATGTGGTTGGACATTCGAATCACTCATTGTAGCCCGGAGGAG
AACCTGAACCTATTTAAGAGGGCTGGGTACACACCCCTCAACTTTCTCCAAATTGGTCGC
CATGACCCATTCTGGAAAATCATCGAGTACCTCAAGGAGCATGGTGCATGGGACGAGGTT
TTCCGACTTGGGCAGCTTATCTTGGAAGATGCCATCTCCACGTTACAGGCGGAGGCAGAA
TGCGTCGAAAAGAACGAGAAGGTCATTGGTCTAAAGAAGCTTCTACAAGACAGCCCAGAT
CAGGATTCACGAGCAAAGATTTTGTCGGTTGAAGCAGATCTACGCAACGCTGCGAATCTA
GCCAGACCGGCACGAAACGTGAAGGCACATTGCTACGTTGTCGAGAGCTGCGAATACAAG
TGCTTGCGGTCTTGGCTCGATGCTGCGAAGCATCAGAAAGATCCGAAGAGGGCACTAAAG
CAACTTGGCAACTTGATTGAGAGATTGTCCAAGAGTTTAAAAAGGGCATATGCTATGAAG
CCGATCTATGCAAGATCGTTGGAACTCATAAGCTTGATTATCACCGTCACACGAGCTTCT
TTGGCCGACATAGGATCGTCCTCGTTAAACGCTTCGCGGGTTACTAATCTTTCCAGGCAC
GTTGTAAAGAACTACAACAATCCCACATCCCTAGATGAGGCTATGGTGCTTATCAAAAAC
TTAACTGTACCAGAGATTACTGCGTTCTTATCGGCTTTCCAGACGGCCGCTAACAAGGTA
TTGAACGAGCCGTACCAACCGTGCACCGGTCCAATGTGCAGATTCTGTACCGCCGAAGTA
AAAGGAGATGCTTGCATATGCTGTATGAAGGTGATCGCATCCTATGCCTTGAACACATAT
ATCTCTAGCCTCGAATACGGTGATCTCCAAGATGAAATCACTAACCAAGGTATGAATCCG
CTTTCGGACATTGCGGTAATCGGCTCCATGTGCCTCCTCAGAATTGCCAGGCTTGGCAAC
CCAAGCACACCACTTGGCACTAGCTCCCTATTCAATGCGAACGTTCCGCTGTTCTTGCAG
GCTGTACTATGGCTGGACTCATGCAGACAAGCATCATCATTCGTGTCAACCGATCACAAC
ATGATTCTCATCAAGTTGTATATTCTCATGGGCGCCATGTCATTGGCCACACCTATTTGG
CAGGGGTTTGGCGTTAAGAATGCCCTCCTGGATTCCTTGGGTCTACTATTTATTGATCGA
TTATCTTCCATTGCTCCAGGCCTTTTCATGAGTTCAGGTCCTAGAAACCCCGTGGCACCT
TATATGATTCATTTCACGAAAGGCCTCAAGACGACTGTACCCAAGAGAATTATGGATTCT
CTGGAAAAGGAGACATATTCAAGCATACCTGGCATAATCGAATTTGCAAAAAAGCGTATT
ACAAGCTGCAGTGTAGCTCTGACTGTAGTAGAAGAACGAAGGGGTTCACGAATGAGAGCA
AACAAAGTTGAGATTTCTATGGAAGATCAGTCGTTAAGTATTCGAGCTCATCTTGGATTG
CTGGCGGAACGGTTTCTCGACCTGGTTTGTTATGTACAACCAAAGGAGTACAAGCCGCCG
AAGGCTGGACGTATCATTCAACTTGATCTGGAATATGCGCTCGCTACCTCATCTCGTCTA
GAGAAGGACATGAACTTGCTCATTCCAGTTGTTGACTTTAGCCTCTCCAAGGAAGAGCAA
GCTAAGGCATACCAAAAACGAGACCTGGTTCAGACATCGCTCACTTCGCCTGAGTTCTGG
TACTACAAACTCGTAAACTGGCTGGCAGGTGTAGTGAATGATATTGTCGAGTTCGGTATC
ATGACAGCAGCCACAAATGATACTCGCGACCGCATTCGCTCCTCCATCAAGATGGTACTG
ACGGCGCTGGAGTCACAAACGAACGAGTTTCTCCTTATGCCTGAAAGTCACCACTCGAAA
ATTTATGGCTTTCATGGTTTCGCGGCCCTCCATGCTATGGGCATGTTACGCGAAACTATA
ATAGTTTTTAAACATACGGTCAAATATCTTACAATCGTGTCTGAGAAGGCTAAGAACGTC
GACAAATTCCGCTCTCAAGTCGAACTCGCGTGGCTCGCCCCCGAGCTCAAGAAGATGGCG
GCGGCGGCGACTAGCTCAGAGACGTCTATTAAAGGTCGCATCAAACAATTGCAGGGCTAC
CTTGACAACGTCGACGGTTGGCGAGAGCGTTTATGCGATTGGGTATTTGAAGAGTACGCT
ACTGCGATCGATCAGGACAAGATATTTAGGAATGAGACATGCGAGAAGATGAAGGTGATG
ATCCCCAAGGAGTATGCCGAGAAATGGGCGGACAGCATCCGCGATTCTTGGCAAGATCTT
ATTGGGGGTTGGGTGGCCGTCAAGTTTGAGTGA
>gene_sam0000640.1	locus=tig00000001_pilon:266963:268388:-	len:579
ATGGAACTACGTTGTTCTGGGACGATTCTCACCTCCTTATCCCTCTTCCACATAACCCTC
GCCTACTTCTTCTACACAAACCCGAACGCCATCGCAGACCAAGCGCTAGTCTACGTTCTC
GGCGAAGCCATGGGCATGCCCCAAACCTCCTCCTTCGCAACCCCGAGCGGCGCATCCTCC
TTCCTCGCCATAACCCTCCTCATGCTCGGGCTCTCCGACCTCCTAACCCTCTCCATGCCC
GAAGAGATCTGGCTAATCCACTACTGGGGTTCACAAGCGCCTCTCCGCATCACCTTATTC
GCCTTCGTATCCCTCTTCGCCTACTTCTCGACGCCGTCTTACGGCCGCTCCGGACCGAGC
CGCATGTCGCACCCGCTAGCGCCGCCAAACACCTTCGTAGCGGGAAGCACCGTAAGCGGG
GGAGACGGATTACGAAACAGGGTGTTCTTCACGTTTGCGTTTCTCGAGTTCCTGAGCTGG
TTCTGGGTCTGGGTTACGCTGAAGGAGGAGGCGGGCAGGTTTTTGGCGAAGAAGAAGAGG
AGAGGGAGCACGAGTAACGGCGGCGCCCGAGGGTTTTAG
>gene_sam0000650.1	locus=tig00000001_pilon:268415:269893:+	len:1479
ATGTCAGAACAACCACTCGACACAGCTCGCCATATCCGATACTGGCAACGATGTTTTCGT
TCCATACTCCCCGACCACTACGCATCTAACGACAGCAGCCGTTTGACGCTCGGATTCTTC
ATAGTCGCAGCCCTCGATCTTCTTTCCTCATCCTCGTCCTATTCCGAGCCACCGAGTGAC
CCTCTAAAAGCCTCACTTATAACCCTTGAAGATCGCAAACGCCTACGAGCCTGGGTTCTC
TCCTTACAACATCCACACGGCGGTTTCTGCGGGTCACCACACCACGTACTTCCAGAGGGA
TACACTACAAAATGGGATCCTATAAATATGGAAGAATCCGCGCAAGACCCGGCCAATGCG
AACATAGCCGCCACATATTTTGCCCTGCTCCTGCTAGGCATATTAGCTAAAGACGACGGT
ACGGAAGCGTTTGAAGGTGTCCACCGAATAAGGACGCTTCGATGGCTTAAGACCTTACAA
AGAGAAGACGGTAGCTTTGGTGAGCTAATAGACGAGAATGGCTACGTAGGTGGGGGGAGG
GATATGCGTTATTGCTATTTGGCTGCTACCATTAGATGGGCTCTTGGTGGCGCCGAAGCG
GGAGAAGATTTCAATGTCGATGCCCTTGTGGCACACATACGACGGGGACAGACCTTTGAC
GGAGGAATGGGCGAGAGCTCTATGCACGAGAGTCATGCTGGATACGTGTACTGCGCTGTG
GCCGCATTATCTCTCCTAGATCTCGCAAACCCAAACGCTGCCATGGAACCAGACCGATAT
CTCCGGGCAGGTATTCCCTCAATACCCGCGTTGGTCCATTTCCTTGCTTGTCGTCAATTC
GATTACGTCGAATCTGATAACAACAATGAGAACGAAGATTCAGACAATCACCCACTACCA
GATTTATCTACCTTGACTCTATCCGATACACCTCAGCTATCCGGGTTTAACGGTCGTTTG
AACAAGATCGCCGATACGTGTTACACATGGTGGGTCGCTGGTACTTTATCAATGCTTGGC
CAGGGCAAGATTATAGATCGTAGACCTGCTAGAAATTTCATGTTGGAGAAGACACAACAC
ATGATTGGCGGGTTCGGCAAAAACGTCGGTAACCCTCCGGACGTTTACCACGGGTACCTT
GGACTAGCAGCCCTAGGTACACTGGCAGCGCAGACACCAGATGGGAAGGAGCCAGGATTA
GGTAGATTTGATCCGCGCCTGTGCATAGGGATCGAGGCATCTGAGCGGCTCGCAAAGGCG
CGACAGGCGTTAATAAGTCCACCTGATGATGACTATAACGACGACGATTTACTGGAGGAG
GAAGAGAGAATAAAGAAGGAGCTCGACTGGGATACCCTCCAAGCAGAAATCTCAGAATTG
CAAGCCAAGTACAAAGCCGGAGAGGGTAAGCATCCACTGATCGAGATGCTTAATTGGAAT
GCTGCAAATCTGTCGAAGGGGGTTAAAGATAAGGCATGA
>gene_sam0000660.1	locus=tig00000001_pilon:271679:276497:-	len:4716
ATGGAACAGTCGTACTCTACATCTAAAGTCACAGTCGAGTATTTCGACCCTCACGATGTC
TTCAAACTCCTTGCGCCCGGATTAGTACCCCGACTCCCCTTGCGCAACCTCCATTGGCAA
TCGCATGCCGGTCCACTACGTTCCATAGATACTCTTCATATCGATCTTCTTTCAGCCGGC
GATAAGACCTCTATTACCTCCACAGTTACTTCTCCTAATGCTTCTGGACAACACTTGGAG
CCTGTCATTAGTCGCGACGATGGCTTCCAGACCCAGATTGGCGCCAAGCTATCCTCAGAT
GGGCTCGATCAGACCACAAATCGAAGTAGTACACCTGTGCGGCGGCACCAGATCCCTGGC
TTAAGAAGGACTCCGTATTTGAAGGTGTTGCTTGTTCGATGTGATGATAATGACTCTTAT
AAGGGACATGTGAGACAGGATATACGCGACTGGATTAAAACCAACACGCCTCCGTCAGGC
TCCAAAAGGAATACTGCTGAAAACCACGACGCTTTCGAATGGCTTATAATCCACGTTGTC
ATACCGAACACTGTCGCCGCCACCCAGCCCCGAGACTCAGGCTCCGCCCCAGAGAAGACT
TCTGCAGTTTCCAAGTGGAGACCCGGATCAAGCACGCTCTTCGAAAAGCTGAGGTCTGAT
TTCAACACGTCTAGTAAAGGTGGTGTAGATCGAATCGCTCAGATTCGCATCGGCGTTAAC
GATGTCCCGTATGATATATTACCTCGAGTCGTGCCAGCTGTTCCCAGCGGCTATTCCGAG
ACCGAGCAGGAGACTGAGAATTCATGGACGGATCTCATTTCCAAATTTCGCAGTCTTATT
CTGTCCAGTTTTGATCTGCGCGTGAGCCAGTACGAAGAAGATATCAGGGAGAAGGACTCA
CAGAGGACTTTGCCCGGATGGAATTTCTGCACTTTCTTCATTCTCAAAGAGGGTCTCGCT
CGCGGTTTCGAAAGCGTCGGTCTGGTGGAGGATGCATTGGTTGGGTACGATGAACTAAGC
GTAGGGCTGGATATGATCGTTAAAGATCAGACATCGACAGGATCAAGATCCGCTACGAAT
GCATTGCTAAGCTATACTGATGAGTTAAAGCAAATCGCTCTCAAAGCTAGGGCTGCCATT
GCCACTTCCGAGTATGAAGATGATGAGGAAACGGTTGATCTTCAGTCGCAAGCTGAAAGT
ACCCAACCCAAGGATATATATGATGATATTCCCATCAGTTCCACTAAAAAATCCTACCGC
GATCTAATTGTTGCGAATAATGTATCTGTTTTTGACTTTAGGTGCTATATCTTCGCTAGG
CAAATATCCCTGCTGCTTCGGCTGGGAAATGCATGGTCCACACGGGAAGAGCTGGTAGCA
AAGCTCAAGGAACAGCAGGAATCGATTTTACCTGGCGTCGCCCCCCGCGCGCCACCCCCA
AAACAAAAAGAAAATGAGCACGAGGATTTGACTATGCTAGCTGAGATCTGCCGACGGACG
TTAGAATTCATTCCCACGGTCTCCCAGGTTATGAGAAACGATGTCTTCGCTGCTCTTACG
GATATAGCGGAAGCCGATGGAGATGATACCCTTAAGAAATCACCAGCCGATCCTATGGTT
GTGGAGGTAGTTGAGAATTTGGTGGCTTCGTTTGCCTTTTCTATTGCGCAGCAGATTCTA
GCTCAGACCTCGACTAAAGCTCTACCGATACCCCCTTCTACATTAACGCAGGACTCCCAC
GAACAAAAGGCCGCAATACCCGAACCTAAGACAATGATGCATCCAGCGAGGAGTTCCTCG
TTGGCTATACAGACAGGACGTAGTGCCAATGTGGGTCGTCCACTTCCTAGCCCAAATGTT
TTCTCCGGGCGTCCGACGAGCTCTGCAGATGATCAAGCTCAATCCGCGTTCCTGAAAGCT
GGACTAGAAGAGCTCGCTGCTAGGAGAGCTGAGCTCTATATGCTGTCAAGGAACATTCTT
GCGGAATCCGGGAAGAAGCGTGGGTGGGCTGACGGCTGGGACAGCGTGCCTGTTATAGGG
GAGTCGACTATGGTTGAAATGGTCGATATCGACCTTGACGATGATGATAACGAGAACGAG
GATGACGAAGACGATGCGAAACAAGAAACGGAAGATAAAGAGACTTCTGCAAGTCGAGAA
ACTGTAGTCTCTATCTCTGGTGTCGACAGTAAGCTGCTCAAGACGGCTCTCGACAATAGG
GACGCTTTCTACCGCCTCTACGAGACGCTCACCGACAAGGCTCTACGGCATTATCTCGTA
GCAGACCATAACCATTCGGTGAGAACCAGTATGGCTGATATCGCTGTGTTGAAATACCAT
CTTGGCGATTACGCCGCGGCTTCTACCGAATTTTGGAAAACTATTCCTCTCTTTGGAGGG
AGCGGTTGGAATCTACTAGAACTATCCATGCTAGTCATGTGCTCAAGATGTCTCAAGCAA
CTTCAGCAGAAAGATGAGTTCATCAAGGTTGTGCTCAAGCTCTTAACTAATGCTGCCGCG
GCTGAGAGAGACTGTCAGCAACAGAAATCCGCGTTTCGATTAGGGAAGACAGAAGATGTT
GATTATCCTGATAGTGAAGCTATCAAAGGATTCTTGGATGATTTACTTGCGGCGACGAAA
ACTCTTCCGAATGAATTACGAATACCCCTTTCTAGCTTCATATCCATTGTGGAAGTTGAT
GGTCCTCCGGAGTATTGTCAAGGCCGAGATAGCATTTCGCTGAATCTGAAGGTGAATAGC
TTGCTCGTGGATGATCTCCCAATTGATAGCGCGAAAGTTCGAGTTGTTAGCGCTGTTAAC
AAATCGTCGAAGGATATATGGTTTGAGCTTACTGAACCCACTGTAATTAAGTCGGGTAAA
AATAAGATCAAGCTAAATAGTAATTCGGCTATTCCAGGTTCTTATGAGATCGATAAGGTC
GATTTTAAGGCCGGTAACTTGCACCTTCACCACGAACGCGAGGCCGGTCAGGCTATAGAC
AAGGCTAGCGATACCCTTCAGTCCCCATATCTCGCTATTTATCACCGATCTGAAACTCTG
GATGTTAAACTACGTGCATCTAAACATATTCAATTAGATCGAAACAATACAGTCGATATT
GATTTAGATGCTGGCTGGAACGATTTGCTTAAGGCTGAGATTCGGGTTAAGGCTGCTACA
GGCGGCCTGAGACTGCTCACCAGCGAAGCAAAGTGTATCAATTCATCTATCAATTTCTCG
AAGAAGCCAGAGGCTGGCCTATTCTGCTTTGACGCCATACCACAGAATAGCACTACCCGA
ATCCGATTTCCGTATACTGTAGAGCAGGAGACTCTCAGCATATCTATACGCATCGAAGTA
TCTTACACAACCGAAGATGGCTCATTTTTCTTCTTCAAAACTCCAGTCGTGGAAACTGCC
TTAGCACTCGGGGTCAACGTCCAGGATGTATTCAAGCACAAGGCTCTATTTTCCCGCTTT
ACCGTATCTACGGCGAGTCAAAGTCCTCTACGTTTATTCAAGAGCGAGCTCGTGAGTTCT
GAGGTTTTCGAGTCAGAGTTCGGAGTACCGCCTAGCGCGCCCGTTGTCATCTTCCCAAAG
CAACCGGCGAGTCTCTTGTACAAGATCACGCGCAAAATGGATGCGAAGATAAACAAAAAG
ACAATGAAAACGATGTATCTGAGGTTACATTATAGCGTGCTTTTAGATGAGATCGAATCT
CTCATTGAGGATTCTATCGTTGAATCCTTGGAAGATAAACCGTTATCCCCCTTCTCCCGA
CTCCTATGCTCGACAGTCATCCCGCATGTCCGACATGGCCTTACGGGACATGATCTGGAA
CGCGCGATTCTTATCGGATCAGTACCTACATCGTTCTTGTCTTCAGTCAACTGGGCTAAG
TACTTCGTCGGACTAGGCAGGGCACCTGACGGCACCGATTACTCTAAATCTCTCGTAGCC
TTTCTCCAGAATTGGCAGATCGAGAACCCCAACCTAGCGCTCGATACTAACTCGATCCCC
GCCGAACCAAGATCAATTCTGATCCCTGTGGATATACCCTCCCTAACCATTGTACACACA
GCCGATATCCGACTCCAACAGCCTCCTCCACAGTCGTCTTCGGCACTTTCCACTCTCCCG
GATTCTCCTACGCCAACTGTCTGCACGAATCAATTATTACCCGCGATCTTGCATCTGAAA
TGGACGCGCGTATGGGACACAACCACGCCACCCGCCGAGCAGACGGACCTAGAATTCAGC
TACGAGCTCGCGGCTCCACAAGACACGTGGCTACTAGGCGGAAGAAGGAAGGGGCACTTC
GTCATCCCGGCTCCTTCCTCACCAGCGCCTTCCGCCGCCGGGGCCGGAACCGGAGGAAAG
AACGTTAAAATTAACTACGAAAGCACCCCCGATACCGAAGCCGAGATCCCGATTCTACTC
GTCCCGCTCCGCGAGGGCTGGCTTCCATACCCCAACGTCGAGATTAGGGAAGTTCGGTCC
TATGATGAAACCGTTGGGTCTCCCGTTGATGGTGCGATGGGAGCGAGCGTGCACTTCGAG
ACGGATGTCAGGAATTTGGGTGAGACGGTTAGGGTTATCGCGGATAGAGCACGCGTTACC
CTGAGTCTGGACGCGAGTGGACCAGCTGGAGGGCCGTTGGTGTTGGATGTGGAGCGATTG
AGGGAGACGGGTGATGAGGGGAGGGCTGTTGCGTGA
>gene_sam0000670.1	locus=tig00000001_pilon:277076:278381:+	len:1167
ATGTCAGGTCTTCAAGCTATTCGATATTCGAGGGGCAAGCTGGAAGTCCTCGACCAGCTG
AAGTTGCCCCACGAACACCACTACGATGAGGTTTCGACGAGTGAGGAGGCATTTGACAGC
ATAAAGTCAATGAGAGTAAGAGGCGCACCAGCTATTGCCATTGTAGCAGCGTTAGGCCAC
GGAGTCGAACTACACAACGGGAGTTGCAAAGCGACTTCTCCTGAGGAGACGATCTCCTAT
ATTGACTCCCGTTTAGATTACCTCAAACAATCGCGGCCAACGGCAGTAGATCTTACCAAT
GCCATCACACATCTCAAGAACACCATCCGGTCAGTCGAGGCAACCGGGCGGGATGCTATC
ATCGCCGCATACATCGACGCTGCAGAAGAGATTTTCCGCAAGGACACCGAGACAAATCTC
TCTATTGGCGAACATGGAAGCAAGTGGCTTCTCGAGAATGCGCCAACAAAGTCTGCCGAC
GGCAAGGTCTCGGTTTTGACGCACTGTAACACGGGATCACTTGCTACGTCGGGTCATGGA
ACAGCACTCGGAATCATCCGCTCCTTGTATTCGGGAGGCCATCTGCACCACGCATTCTGT
ACCGAAACCCGGCCATACAACCAAGGAAGCCGACTTACTGCCTTCGAGCTAGTGTATGAG
GGAATTCCCTCGACGCTCATCACAGACTCAATGGCAGGCGCCCTTTTCGCTACCAAGAAG
GCCGAAAACAATATTGCTGCGGTCATCGTCGGCGCAGACCGAGTTGTGCGCAATGGAGAT
ACCGCTAACAAAATTGGCACTTACAGTCTGGCTGTACTGGCCAAGTATCACGGATTAAAA
TTCATCGTGGCGGCGCCCACGACAAGTATTGATCTGCAAACAGAAACCGGCGCGGGAATC
AAGATCGAGGAACGCAAGCCGGAGGAGCTGACGCAGATCAGCGGAGCCGTGGTAGGAAAT
GACAGAAAGGTCGATGTAAGCCGCACTGAACGCGTAGCAACCGCGCACCAAGGAATTGCT
GTCTGGAATCCCGCATTCGATGTCACGCCTGCGGAGCTGATCGATGCCGTGGTCACGGAA
CGTGGTGTAGTCGTGAAAGGCGCAGATGGAACCTTTGACTTCAAAGACATCATGCCGGAA
AGATGGGCCAAGGTTGTTGGAAAATAA
>gene_sam0000680.1	locus=tig00000001_pilon:278569:279876:-	len:1254
ATGAAGCTCTGGCCCCTCTCCGCCCTGCTTCTTAGCAGCTGTGAAGCTCTAGGATCCGAG
CTCCAGAAACCTCTCAAATCAGCTTCCATTTCACAGTCGCCATCTCACGAGTCTACCTAT
GGGTCGCCTTCTTACCGAGAGGACCTTGTTTCCTTACACAAATCCCTAGTCGAAATCTCC
TCGATTAGCGGTAACGAAAGCGAGGTCGGTAACTTCTTAGTCGACTACCTCACGACCCGC
GGCTTTACTGTCCAGCTCGATTCCATTCCTCCGTCCTCGCCCGACTTCGATAGCAACAAA
CCTCGCTTCAATGTCATTGCTTGGCCTAGCTCCAACCTCCACCCTTCGCCAAAAGTGCTT
TTGTCTAGCCATATAGACACGGTACCTCCCTTCATTCCGTATTCGCGAAATGATTCCTCC
CTCAACTCCGATACCCTGATCGCGGGTCGCGGCAGCGTCGACGCGAAAGCTAGCGTGGCC
GCACAGATAATCGCTTTACAAACTCTTCTAGATTCCGGGGTTCTTGCAGGAGAAGAGGAT
TCTCTTATGCTACTATATGTTGTTGGCGAGGAAACATCTGGCGTGGGAATGCGACACTTC
TCAGAATCGCGGGGAAATTTGGATCCTGCTCCAGAGTTCAAGGCGGCTATCTTCGGCGAA
CCGACCGAGGGTCGTTTAGTATGCGGACACAAAGGTATCTTTGGTTGCAACATTACAGCG
CACGGTCACGCCGGACACAGCGGGTATCCGTGGCTGGGCAAGAGCGCGACGGAGGTTTTA
ATGCGTGGACTTATTCGCGTCCTCGAAACGGACCTAGGCAGTAGCGAGGAATTCGGCAAT
ACCACCGTCAATATTGGTATGTTGGAGGGCGGTGTCGCGGCCAATGTCATCCCCGAGCGA
GCGACGGCCCGTCTTGCGGTCCGTGTGGCAATTGGCCCTGAGCTTGATGGGGCTAAGATT
GCTTCGAATCGATTGATAGAGGTTATGCGAAGTGTGGATGAGGAAGCGTTTGAGTTCGAT
TGTAACTACGGATACGGCGTCGTCAAGTGCGACTGCGATGTCGAGGGCTTTGAAACCACG
ACCGTCAACTACGGAACAGATGTTCACAATCTAGAAGGAAACCACACGCGATACCTGTAC
GGACCGGGAACCATTTTTGTAGCCCACGGGCCCGATGAAGCGATCAAGTTAGGAGACCTG
GAAACAGCGGTGGAGGATTATAAGAAGCTCATCCTACATGCTCTCGAGAGCTAA
>gene_sam0000690.1	locus=tig00000001_pilon:281366:282040:+	len:615
ATGCGTTCTTTCCTCTTAACTCTCTCGGCAGCCGTTGCCGCGACGGCTCTCCCTGATGTG
ACCGTCGTCCCTAAGGAGCTCTCTTGCAGCAACTGGCCATTCTATCGTCAGTTGAACAGT
GTTGCGGGTCCGTTCTCTCTCTTCGCTGACTCCACTGGTAACGCGACCATCGATGGCAAC
AGAGCCACATATATCACCATTGACGATCCGACCATCGCCTCAGGCTGGATTGGCATAACC
TCCCAGAAGGGTGTAGCAGTGCCCTACTTCCAGTGCCAAGCCTTCGGCAGCTCAGAGATG
CTCGCCGTGAACTACAACGGCGCATACCAGCCCCTGAGCATTTCGGAGTACTTCTACCAT
GAGTATGATGGCCTAATATTCATGAAGACCACGGCGAGAGGCGCCCCAATCGAGCCGCAC
TGGCACTATTACCCCAACGGGACGCGCCAGGATGGTACCTTCTTAGGATTCAACAACTTC
ACCACTTGGGCCTACCTTCTTGACAGCACGTCAGGCAAATACCGAGTTCGTCTTCTAACA
GACACGTCCAAGCCGCTAATCGACGGCGAGTTCACCGGTTTCATGCGAGCCGGCGACCCG
AGCGTTTCCGACTAA
>gene_sam0000700.1	locus=tig00000001_pilon:282775:285653:-	len:2604
ATGCAGACAAACAAAGCTAAGGCCGAGGCGCTGGGACGAAAAGCGAAACTCGCCAACTCG
TATCAGGAGCTACTCGACGAATTTTCCAACAAGGATCTTAAAAATGTCGGGAACTACACC
TTAGGGAAGCTTATAGGGAAGGGTTCCTTTGGCAAGGTCTATCTCGCAACCCACAAACTC
ACGAATGGCTCCAAGGTCGTCCTCAAGTCAGCCAACAAGGATGACGCAAATCTCGCCAGA
GAGATCCACCACCATCGCCAATTTGTCCACCCCCATATCGCGCGTTTGTACGAAATAATA
GTCACCGAAACTCTCGTATGGCTTGTTTTGGAATATTGCCCTGGTGACGAGCTCTATAAT
TATCTCCTTAAACACGGTCGCCTACCGATTGAAAAGGTGCAGAGAATATTTACGCAGCTG
GTTGGTGCTGTATCCTACGTCCACCAGCAATCGTGCGTCCATCGTGATCTGAAGCTTGAA
AACATCTTGCTAGACAAACACGAGAACGTAAAATTAGTCGACTTTGGATTTACGCGAGAA
TATGAAGGCAAGGCAAACTACTTGCAGACATTCTGTGGTACAATATGTTACTCTGCACCA
GAAATGTTAAAGGGGGAGAAATATGCAGGTGAAAAAATTGATGTCTGGAGCTTAGGTGTG
ATTCTTTACGCTCTGCTATGCGGCGAGCTGCCGTTCGACGATGACGACGATAATATTACG
AGAACTATGATCCTCACAAACGAGCCAAAATATCCCGATCATTTACCTTCTGACGCGGTC
GCTTTGATTAAGCTACTCCTCTCAAAACGACCGTTGCTAAGACCTACGCTTCCAGAAATC
CTTTCTCACTCCTTTCTCTCAGAACATGCCCCTCAGCAACAAGCTATTCTCAAGCTACAT
CAACCCCCTCCATTCGCGACACACCTTGAGAAGGATTGCTTACAAAGAATGCGCAGCGCC
GGCGTGGACATTGATGCTGTTATTGAAAGTGTTCTAGCTCAAAAGTGCGATGCGCTAGCG
GGGTGGTGGACATTACTATTAGAGAAAGAAGAGAGAAAGGCTCGTCGACGCGAGAGGAGA
AGGAAAGAAAAAGAGGCTGAAAATCGAAATTCGCGCCGATTTTCAGCTGCATCTAGCAAG
CTCGAACGAATGGCCCCGATTTTAGACGAAGATCCTAGTGGCTCTGGTTTTTTAGGGGAG
CCACCCTTACCTAAGGTTAGAGGCCGTCCGGAAAGGAGGAGTGCTCAATACGGCGACTAC
CAAGTCCCAGAGTTACCTGACTTACCAGAGTCACAGGTTAAGAACCACTTGAGCCCTGAT
ACGAACACCCCGCCGCCTCCGATTGATAAAGATTCGGTACGATCAGTCAGCTCGTCCCGA
CATCAGCGACCGATACCACCGCCAAAGGAAGGTATCCTTCGAAGCGCGCGGTCTAGAGGT
TCGACGCTTCACCTTGTAACTACTTCAGATGCGCTAAACAGAAATGAGGGACAAGAAATG
AATCCTCCCCCAAAGGTTAGGAAGAAGCCTTCGCAGGCAATCGTTGCGACATGGAAGAAT
TGGACTCACTGGATTGTCGAGAGCACGAGACGACATAGACCCAATAAAAGAGGTAGTATG
TCAACACCTAATTTGGCCGTTAAAGACGGTCATTCTGGTAGCAGCAAAAACCCAGGGGAT
CGAAGTCCTCGGCCTCATACTTCTAAATACCCGCATTCCACTCAGGGTACCACTGCGTCA
AGTGGTGGGACTTCACCGTTGCCTAACGGAATCGTTAAAATTTCCAGCACGGGTGGTAGC
AATCCGGCTAGGAAACCTACGCCAGCGCCACTTTCAACACCTTCTAATCCAGGACCACGC
CGTATGCCATCCGGCGCTTCGTCCTACAAGCGCCAATCTCTATCACCTGTACCCTTGACG
CCTCGCTCTACGATCCGTCGCTCATCGATTGGTCTTCGGGGACGAAAGTCAACATCATCT
TCCTTATCATCCATTCGTACAATGCCGCATCATCACCATTCACATTCAAAAGCTAGTTCG
ACCAGCTCTACCGGATCAGTGTCGACTACGAAAACTCCCGGACGTTCGCCCCATCATTCC
GTGAAAGTGCTCCCAGCTACACCAACAAGCACCTCGTTTCCGTCTAATATACGTCTAGTC
CGCGGTCCAGCACTAACGCTAAATTTCAACGAGGGCATGCCCTCTAAACCTTCATCCCAT
AATCCTCCTGGCTCTCCCAACCCATTTTTATCCAATAGCCCATCAGTTTTATTTGCGAAA
CGCAAGCGCAACTTATTTAAGGGACCTTCGCTTTCTATCGGCACCCCACCCCGTAGTGGT
TCTAGCTCAGGAGGCCACAGCCGGAACGCAAGTGCGAGCGGCTTAGGAAGAAGAAGCGGC
GAGATCACGATTCAGGAAGAGGACGAGGAAGCGGAAGAAGCTATCGGCGATACCGAAATT
GACGAAGATGTCGAGGAGGTAGACCAGTTCAGCCCGATTACCCAGGTTCCCGGAGAGAAG
GTCGAGGAAATATACGAAGAAGGAGAAGCAGGATCTAAAGATGTCGCGTCGGGTGTTGGT
GCTAATCCCGAGGCTAGCCGCTGA
>gene_sam0000710.1	locus=tig00000001_pilon:287045:287950:-	len:819
ATGCTGGGTATACTTGTCTTGGTCTCTCTGAGCCTTCTAACCGCCGCTGTGTGGATATGG
ACGGTCGACATGAAGAATGGCCATATACTTCCAGAAAATGCCGAGATCAAGCCTCTTCCG
GAGTTTAAATGGGAGACCGCTGAGCCACAAAAGTTCCGGCCATTCAAGCCGATCTACTAC
ATAACCATGGGTAGGTATGCTGCTCAGATAGATGAATCTTCGAGTGGCACCGTGATACTG
ATACTCTTTAAAGCACTCAGATCGACAACTCCGTCGGATCTTATAGTGATAGACCGAAAT
TATCAATCTCGTCTGCGAGAACGGCAGCTCGTGATGGAAAAGCACGAAAGACACACTCTC
GGTTGTATGCCGTACGGCGTCGAGGCTGTTCAAGAGGTATACTCATATCTTATAGGAGAG
TATCTTCCTGCGAGATACCCCACCCTCTTCACAAGGGATGAAAAGTCGTTTAGGAATAGC
GTCACTGGCGTTACTCTCCCGCTCTTGCCACCTGGAGACCCGATCGTAGCTTTGCGAAGT
CTGGGTCAGACGGTCGAGGATGACATGTTCTTCCTACGTGAAACACCAGAGGGGCATCAG
TGTATCGCGTTCGTGTGCTGCTGCCCTTCCGGATTCGATCCAGCGACTAAGATAGGCAAG
CTACTGAAAGATATTCACGAACCTGTGCCGTCGTATGAGAAGATAGGCCTGAGTATGGAG
AGGTATTTTAGTCGTTTAGAAATTGGCAAAGGTGCCTCCCGAGTCAATGTGAGTGACGGC
TTCATAATTAATTACAGCAATATCAAATCGCTGACCTAG
>gene_sam0000720.1	locus=tig00000001_pilon:290342:290788:-	len:447
ATGGCTGAGGTATTAAGTGTCATAGCGAGCGGAATAGCCGTTGCGCAAGTAGCTGGCACC
GCGGCAGGAGCTATCATCAAGCTCAAAAAGCTATGGGATGAAGTAAAGAACGTCCCTGAG
AGTGTATCAGATCTAATGGAGCAGATTGACTGTCTAGATCCGATCCTATGGGAAGCCGAG
CAGCAGGTCATCCAAAACCAACTTCCTCCTCAGCTTTGGGACGATAAGGTCGCAATACGA
AGCACGAAATATTGTCGCAAGGCTCTGCAGAAGCTTACTTGCCTCGCCGACGATTTGGCT
TCTCAGATCTATTCTAAGAGGCGGATGGAGCGTGGAATTTCGCGCGCCAAGGTTCTATTG
AAGAAAGACCGTCTTCGGGATCTCGAACAGGGCCTCGACAGTGCTGTGAGAATACTTCAA
CTCGCCCAGCAAGGATATCTCATGTAA
>gene_sam0000730.1	locus=tig00000001_pilon:296090:300183:+	len:4008
ATGGCGGCGGACAACGCGACTGGGGTGGCCAAGGAGCCCCCCAAGGAACCAACGAGATGG
CGAAAGGCTCTCTCCTTCTTCCGACTTCTTCTATGCACAGAACCGACATGGCTCGATGTA
GCTTTGATGGTAGCTGGCTTCATCTTCGCGATAGCAGCTGGCGTTCCATACCCGCTCATC
GCCATTCAATTTGGCCGACTTGTCGATAACCTTAACGGGGCGGCGTGCGACGTACAATCC
AACATCGACGCTACCCAGTATCAGGGAACTATCGCCAGCGTCCTAACCGCGCTAGTGGCT
ATCGCAGCCGCCCAATTTGCCCTCGTTTACTTACACTCCGTGTGCTGGAATATCCAATCG
CAACGTCTGATGCACAGGCTAAGGGATCGCTATCTTCGGCACCTTCTCCGCCAAGAACCC
GGCTTTTTCGATAATAAGCACGCGGGAGAATTGAGTGCTCGGCTGGACGAAGAATTCACT
GCTATACAGACCGGGACAAGCGAGAAAGTCGGTCGGCTCGTTGGTCAACTAAGCTTCTTC
GTCACTGCGTACATCGTGGCATTCATAAAACAGCCTGTGCTGGCCGGCATTCTCGTATCG
CTTGTCCCGGCCTTCCTCCTCCTGACCGTCGCTGGAAGCTATTACTTTAAGAAATTCGCG
GGTAGATCGGTGGAGTCGTTTGCTGCCGGAGGCTCCATCGCATCGGAGGCCCTTTCCCAC
ATCTCCGTCGTCCAGGCATTCGGTGCCGGCTCGAGACTCGAAGCTAAATTTTCGAGACAT
ATGGCACTTGCGCGCAAATTCGGTATTAAGAAGGCGCTTGTAGCCGGTGTCCAGGCGGGC
CTGCTATATTTTATCTCTTATAGCTCGAATGCTCTGGCGTACTGGCAAGGAAGCCGTATG
ATTGCCGACTCTCTTAACGGAAAAGGAAATGCGACCTTCGGCCAGATATACAGTGTAGTA
TTCCTACTCGTCGACGCTTGCATCATAATTGGTGGCCTTGCTCCGCTATTCCCCATCTTC
GGTGCCGCGTCTTCTGCTTATGAACGCATAAAGGCGGACATGGACCATCGCTCATCGATC
GAATATGACGCGGGAAATATTCTTGCGTGGGATACGCCTGGACGTATAGAGTTGCGTAAT
GTGTCGTTTTCGTACCCTTCAAGGCCCGAACATATGGCTTTGAAGGATGTCGATCTGGCA
TTCAAGCCAGGAAAATACACTGCTATTGTCGGTCAGTCAGGCAGCGGCAAGTCTACGATC
GCGGCCTTAATAGGGCGACTTTACAACCCAATAGGCGGCGAGATGTTATTCGACGGCGTT
GAATATAAGTCGCTCGACGTGCGCAATTTGAGAGGTTTTGTAAGTCTTGTTCAACAAGAG
TCGGAGCTTTTCGATCGTTCTATCTTCGAAAACATTGCTCTTGGTCTTGTAAATTCACCT
CGCCCAGAACACGAGAGTCTTCGATCTGTAATCGCAGGTCATGAATTACAGGAATTCGTC
TCTAATTGTAATGATGACCTGCTAAGCGACGCGGCACGGAAAGGGGGTGCCATTGCGGAG
GTGGCAGTTTTGGTCCAGAAAGCAGCTAATCTAGCTGATCTCTCATTTATCGAACGTCTT
GAACAGGGTTACAGTACACGTGTTGGCGTCGGTGGAAAGCTCGTGAGCGGTGGACAGCGA
CAACGAATCGCCTTAGCAAGGGCACTCATACGCGACCCGAAGATATTAGTCCTCGACGAA
GCCACGGCATCGCTCGACTCGGCGACTGAGAAAAGAATCCAGGCAGCGATTGACCGCGTT
GCCCTTGATGGCAACAAGACTATTGTTTCTATCGCGCATCGACTATCCACAATCAAGCAT
GCGGACAATGTTATTGTTATGCAAGACGGCGAAGTGGTTGAACAGGGCACCTATCAAGAG
CTGCTAGAGAAAGGTGGAGCATTCACCCGTCTAGCTACTCTGCAAGGGCTAGATAGTTCG
ACGGGAAAGACATCAGAGATATCGTCGCTAAACACCACGGATGTAGAATCCCTGAGTGAT
ACGATTGAGAAACCTGGATCGATCTTGTCAGACACGACCAAAGAGATCGTATCCGAGAAG
ACCACTGCAGCACAAGGAACTATACAAGGTGCCTCGAATAAAGTCACCCTCGGAGGAATT
GATGATACTCTACCATCAACAGCTATATTCACCGGCATAAAGAAACTGCTCAGGCCAGAT
TATAGCTGGTTCATTCTAGCTATTCCTGCAGCTGTAATAGTCGGATGTACGTTCACGGCC
ATGGGCTTGATATTCGGCCACACTGTCAGTGCTCTCAGCGCCTGCAACGCCACTGTTTCA
CAGATACTTTATTACGGTCGGTTCTTCGGAGGGCTCGTATTCATGTTGGCGGTAGTCGAG
TTCTTTGCCAACTTAGGGAGCTGGTCCGCGTTCGGCCGCTTGTCAGAAAACCTAGTTTAC
CGGATTCGTGTTCTTAGCTTCCGGACATTGATGGAGCAGAGTGTTGAATGGCACAGCTCG
GGTAGCCGACTGGGTGTGATAACAAAAGACGGCACATCGTTAGCAGCATTCAGTGGAAGC
ATTATCGCGACAACCTTTTCGATCGTAGTCAATTTTTTCGTGGCTATCATTGTCAGCCAT
GTCTTTGCGTGGAAAATCGCGATCGTGGGATTGGCCATGGTGCCCCTCTTACTTGCAGCA
GGCATCCTCCAGATCCGAGCAACTTCACGACATCAGGAACGAAGTCACAAAGCGTTCGTG
AAGGCGATAGGTATCACAGTCGAAGCGGTAAACCAGATTAAAACCATTGCGAGCTTCTCA
CTGGAAGACGAGGTAGTTAACAGATACCGAAGTGCTCTAGACGGCCCTAGAGCCAGCATG
ATTAGGGAATCCTTACACACCTGCATATACCTTTCGATTTCAACCAGTACAGGCTTCTTC
ATATACGCTCTATCTTATTGGTGGGGATCCCAGCTCATCATACGCGGCGAATATGACCAG
ACAAAATTCTACGTGGTCCAAGTCAGTCTCCTCGTTTCCGCTTCGCTTTGGGGCCAGATG
TTTTCTCTAGCACCTGAATTCGCTCGTGCGAAGAGCGCGGCGTCGAGGACACTAAGTCTG
ATCAGACTTGGTTCTGATAAAAAGCTCATCAAACCCTCAGAAGTACTCGCCGAGAAGGAT
GACGGACTAATGAATAGAGAAAATCGCGACGTCGAAGCTGAGGGAGAGAGTAGGTCTCCA
GGGGGAAAATCGACTTCTTCTAGGGGCGTGAGTGTCGCATTCCGAGATGTTCACTTTGCT
TATCCCTCTCGGCAAGATCAACCAATTCTCAAAGGTCTTTCTTTCGCGATACAGCCTGGA
CAATTCGTTGGACTCGTCGGACCTTCGGGAGCGGGCAAGTCTACCATCATGGGATTAATC
GAGCGTCAATATTCGCCACAAAACGGATTCATTGAGGTAAATGGTGTTGACATTGCTCTA
AATGATAGTACCGATTTCCGCGATAACATCGCAGTGGTGCCCCAAGATAATGCCCTCTTT
AACGGTAGCATCAAGTTTAACGTTGGTCTTGGCGCCCGCCCTGGCCACGAGGCGACGGAT
GCTGAGATAGAGGAAGCTTGTCGCACGGCGAATATCCATGATACCATTGTCGCACTTCCG
CAAGAATATGATACGGAATGTGGACCTAACGGATCTCGTCTCTCAGGTGGTCAGCGGCAG
CGCCTCGCCATTGCGCGTGCGTTAGTGCGTCATCCTAGTCTGCTGCTCTTAGATGAGAGT
ACTAGTGCGTTAGATGCTGAGAGCGAGCGAGCAGTACAAATCGGTCTTGAGAAGATCGCG
CGACGGATCACAGTCATTGCCATAACTCATAGGTTGCATACAGTTCAGAAGGCTGACGTG
ATTTTTATGGTTGAGGGCGGGAAGATTGTAGATAAAGGCAACCATGGCGAATTGATGGAA
CGTAACGAGAGTTATCGGATCAATGCCCTACAACAAATGTTACAATAA
>gene_sam0000740.1	locus=tig00000001_pilon:300261:300983:-	len:723
ATGCCCGTGGATCTACCACTGCTTACTGTCGCCGACGCAAAAGCTTGGTCTACATGGCTC
TTCCGTAGTAGCGGTACCTCTAAAGGTGTCTGGCTAACGCTATCAAAAAAGGGCGCGAAG
TTGCCAACCTCACTCACATATGCACAGGCTCTTGATGAAGCACTGTGTCATGGCTGGATC
GATGGACAAGCTCGTAAGAACGAGGGTAGCAACGCAGACTCTTCCTACTTGCAGCGGTTC
ACCCCGCGAGCAGCACGAAGCGCTTGGTCAAAGCGCAATGTCGAGTACATAGCAAGATTA
GAACAAGAAGGACGTATCACTGAGGCTGGCCGCCGCGCTGTCGAGGCCGCTTCGGCGGAC
GGTCGTTGGGAGGCTGCTTATGCGGGATCAGCAACGGCGGAACTGCCTCCAGATTTTCTC
GCGGCTGTTGAAATCATCCCCACTGCTCAAGCTACATTCGAGACACTATCGCGACAAAGC
CGCTTCCACATCTATTATCGCCTCAACTCACTCAAGACCGTGGCTGGACGTGAAAAGAGG
ATCGCTGCTTTTGTCGACATGTTGGCTCGCGGAGAGACGCCTTATCCACAGAAACAACGC
GCACAAGCCCCGAGACGAGCTTCGTCGACCGTCAATTCAACTAAGTCGGAACATCCTACT
GCAAAGCCACGTCGAGTCGTTGAGGCGCGAAGGTCTGCCCGCCTAGCCCAGCGAATAGAA
TGA
>gene_sam0000750.1	locus=tig00000001_pilon:302327:303292:-	len:813
ATGCGTTGGACATCTCAGATGGAGGAGGGACTTCGTGCTATTTCTTCCAACAAGGAATGT
CCAACCGACGAGGCGTTTGCGCTACAAATTCGCTTGCAGCTACTTGCGCAAAGAACACTC
CATCTTCGCGAACAGCAGGAATCGAATTACCCGAATTACATTACGGCACCACCCCCATGC
TTCTTTTATCTCAATGCATTACGAGGACAACTGCAAGAGCTTAAGGCCTCAATATCATCC
AAGCTCGAATCACAAAATGCACCGCTTCTTACTACTACTCCATATGATAGCGATAACAAT
CAAACATGCGGGTTCAAGCCTCTAGAGTGTCTATGGGGATCTTTAAATGCTATCAAGTCG
TGGCTGGATATTTTTTTCGCTATGTCACCATCACAACTCTCGGGGTTTGCCTTGCCATTT
TGGGTCCAACAGGCACGGTGTATCGTGGTCCTCTATAGGCTATCTACTCTAGAGAACCCG
GCGTGGGATCTTAAATCTGTTCGCGAAGTGGTAGATTTGCTTCCGGTGATCGATCGTACC
GCTGAGATGCTAGAGCAGGCCGGCCGCGAACATGGCGGACAGGCTAAGGACGATATATTC
TTGCAGGTTTCTAGGTTGGTACGAATGTTTCGAATACGGGCCGCTACCAAGATTGCGCCG
ACGTTTGAAGGGGAAGAATCATCTTGGGGGTACGGTGATGTTGCGCCTGGCGTAGGTAGT
AACACAATGACTTTAGATCGGGATGATATGATGCCACTTTTTGCCTTTGTTAATGATGGA
TTCTGGGAGGAATTCTCGACCGCTTTTAAGTAG
>gene_sam0000760.1	locus=tig00000001_pilon:303404:304473:-	len:999
ATGGACAGAAGAGGTCCTAGCCATTCGGCCCCGTACGGTCAAGCTTGTTTGCATTGTTTT
AAATCTAAATGCAAGTGTGTTCCCCGTCCCGGCGGTAACGGTTGCGAGAGATGTCATCGT
CTGAACAAGCAGTGTCGCCCATCGGAGTCGCTCCGTAAACGGAACGCGCAGAAAAACCAG
AACTCCGCCGAAAGGATAGCTCAGCTTGAAGGAAAGCTTGAAGGCCTAGTCTCACTTTTG
CGATCTGTTTCAAAATCATCCAATTCCTATAACTCACTGCGTAAGGCCCTCGAGGATAAC
TTAACCAGCCATAGCCAACTGGGCTTAGAGCCCCCGATTACCGATCGAATTTTGACCTCA
AGCAATGCCACTCAACTCCCTCCCATTGTTGGCGTAAAGAATGTTGCAGGAAATCTGTCA
TTGGCGCCTTCGTTTCCCTTATATTGTGAAAGTTTATCTTCTAACCTAGCTTCATACGAT
TCTCTACCTTATGAAGCTGACAAATACCTCTTGACCTTCCGATCTCAAATGTTGAAGCAT
CTGGCTTTCATCCATATTCCCCCAGATACAACTGTCAAAGAATTGCACCAGAAACGCCCA
TTTCTGCTTCGCGCCATTATTGCGGTAGCTTCGCCATCCACTGATCAGAAGATGGCGAGA
GGGAAGGAATTAAAACAGATCTTAGCACAAGATGCTCTCACTGAGAACCAGTCAAGTCTC
GATTTACTTCTTGGTCTCCTTACATACATCACTTGGGGTTGGGACACGTTTCTGACTAAA
TCCGCCACGCTGTCTCGTCTCATCATGCTAGCAATATCGATCGTAGGAAATTTACGCCTA
AATAAACCATTACCTAGGGACGTGCATATGATCGGTCCTCTTACTCCCGGCTTTGTCGAT
GGCCGCAGAAAATGTGAAGTCGATGATCCTGGACAGCGTCATCTGGAGGGTCAAAGAGCC
GTGATGGGATGTTACCTCCTTAGTTCCATGTATGTATGA
>gene_sam0000770.1	locus=tig00000001_pilon:307116:309120:+	len:1602
ATGGCCATTGAATGCATTGTTAACGAAAAGAGACCTCAGCGAGGACCTAAAAAAGGACAA
CTCAAAGTATTGAGATCTAGAGTTGCAACTCTCGAACGCCAACTCAGCGAGCGACTAAAT
ACTATCGAATTTCATACAGTCGAAGTTGATCCCAAACCTATGGCTATTGATAAAGCATTA
TTAGGGTCTATCGTGCTCAATGATGCAGAGCGTGATATGAGTATGAACATGGATTTCAGC
ATGTCAGATATGGTAGAGACAAGTGAATGTCATCCAGCGCCTCTATCTAGGACTCCTAAT
CAAGTTCTCCCAAATCCAGATTGGCAGGGCAGCGAAACTGAGGTCCCAGAAGATTTGGCA
ATGGGAAGGCATCCAGATATGAATACAATTAGTGTCATCAAAGCATGGGCTGGTCAAGAG
GTGCTTACGCCCGCCCGTCGCTCTCTGCGTTTGGCTATTAGGGCTATCGCCGCCGCCGTA
TCAACTCAATTCCCCGGTCTTGGTAATATACTATATACTGAGACGCGTCGTATCTTAGAG
GCTCCAGATATGGATGACCAGGGGCCGTCCTGGATGGTAGGAGATACTCCTTTGGAAAAA
GTCCAGGCATGGCTACTGGTCGCCCATTACGAACTCATGTGCATGCACGAACAGCAAGCT
ATGTTAACGGCAGGGCGTGCATTCCGCCTAGTTCAACTATCAGGAATATATGATGTCGAT
AGAACGGACACATCGCTCGCTGATGATACAAAAGCGGCCGCCTCTACATCCCCCATGCCC
GACGAAAGCTTTGCTGAAGCAGAGGAAAAGAGACGTACATTTTGGCTAGCATTCTCTTTT
GATCGATTCCTCAATATACGAAACGAATGGCCACTAACACTTTATGAGGAAATGATTTGC
ACTCGTCTCCCTGCTCCTGAAACGCACTTCCAGAATAATGTACCAATCCAGATGGCCTTC
CTACCGGACATCCTAAACAATGTTGACCAGATTACCCATTCAACCTTTGCAGAATGTGTC
GTGCTGGCAACCATTTATGGGCGCTGCATGACGCATCGACGGCTGTCGTTCTCTGCCAAT
GAGCCGCGGATTGTCTGGACAGGCCACAAATGGCTTGCCTCTATGTTGGAAAGACGAGCT
CAACTTCTACTCCACCAGTCGACCAATACATCGGTGCTGGATGCTGATGACCCGATGCTA
GCATTTTCCTACATGTTAGCTCGCAGTGCAATTATTTATCACAATAATACAACCGAGATG
AAATCATGGCGTGATGTAAAGGATCGAATGGCAGCAAACACGTACGAGGCGAGGGCATAC
CAGGCTGGAACAGAGATAGCAGACTTAGCTAAGACGATGCCTAAACACTGCTGCTTTAAG
GCCCATCCCTTCTTACCCAGTGCCCTATCGGACGCTGCTGCTTTCCTAGTGGCACATCCT
GAGACACCCTCGGATGATGATAGCGTCGAACAATTATTGAGTGCGTTGAGGAATTTACAG
AATGTCAACAACTTGGCTCGAGATCTCCTGATCAAATTAGAAGTACGCAGCATGCATATC
GCGGCAGGAGTTGCTTCTTTGAACAACAGTGGCGATTATTAG
>gene_sam0000780.1	locus=tig00000001_pilon:311974:313026:-	len:1053
ATGGCTGAGAAAGTGCTCCCCACGGTCCCGGAAGAGGTCACGGCTTCTTGGCTTGCCGAA
GTGTTAGGAACCAAAATCAAATCGATCAATATCAAGAAGACCGTGCCTGGAACCGCTAGC
AAGATCTACGTTACCGTTGAATACGAGGATGCAGACTCAGACAAGACGACGCCGAGACCA
ACCGATCTCTGCATCAAAGGCGGCTTCAACCCCGCCTTTATCCAACAATTGCCTTGGGTC
GTCATGATTTATCAACGAGAGGTTGAGTTTTTCAACCAAGTGGCCCCCTCACTCGATCAC
ATGGAGCTCCCCAAGTCATGGTGGGCCGGTCACAATGCCAAGCAAGGCATAGTGATTATG
GACGACCTCGCTGCCCAGGGGTGCCAGTTCGGTGATCCCACTGTAGCTTGGCCAGTCTCG
CGGGTCAAAGCCGGTATCGAGCAGCTTGCCGCCCTGCACGCCAAGACGTGGAACGTCAAG
CCCGAGGACTACCCTTGGCTCACCTCGGACTACGACCAAGCAATTCTCAACTTAATGAAC
ACCTACGACGCCGTTGTGAAGAGCGAGGGACGACCAACTGTTCACGATTACCTCAAGGAC
CAAGAACGAGTCACCGCCGTCCTAAAGAAGCACTACGCTTCGAGAAATCCCAAATTCCGA
TGCTTACTACACGGAGACGCCCACGCCGGCAACACATACCTCGACAAGGGGGCTCCTAGG
TGGCTTGATTGGCAGATGATCCATATCGGATCGGCCTTCCACGACGTGTCCTACTTCATC
GCCGGCGCCTTAAGCATCGAGGACAGGAGAGCTCACGAATGGGAGCTCGTCGACCACTAC
CTCGCCACAATAGCGAAGTTTGGATCCCCAAGTTTTTCAAGCAAGGATGAGGATGTCGCG
ACGGAATACAAGAAGTCATTCTTAGCAGGTATTGGCTGGATTATGTGCCCCTATGAGATG
CAGCCTAAGGAGTGCGTCCATGCCATGGCTGTACGGTACGCGGCAGCCTTAGACGACCAC
AAAGTACTCGAGCTTGTCGAGTCATTGCCTTAA
>gene_sam0000790.1	locus=tig00000001_pilon:316122:317380:+	len:780
ATGTGGGCTCGCGACAGTTTACCCCCGGCGATGATCGTCTTTCTCGTGCTGGATATCATT
GCGGTTGGCCTACGAATCTTCGTTCGAACGCACATGAGTAAATCTTTTGGTTATGATGAT
TGGGCCATGACACTCGCCCTATTCTTCGTCGCCTCAACATTAGCGTATGTCATTGTGGTC
TTCGTCGCCAAGATTAGCGTGGCTCTCGTTTTGTACCGAATCGCCGTCACGAACAAACCA
ATCCGAGCGCTTCTGATCGTTTCGATGGTCATTTTGACGATATGGACCACCGTCACGACT
CTTATTGTCGCCTTCCAATGCACGCCCCTCCCAGTCGCCTGGGGTGAGGGTACCGGAACC
TGTCTGCCGGCGTATGTCCTAGCGAATACTGGCTACTCCATTTCCGCCATGGATATCGCA
TCTAGTTTCTTATATGCGGGTCTACCTGTTCTTCTGTTGAAGGGTGTGCAGCTCAGCAAC
AGGATGAAGGCTTCGGTCATCGTTCTTCTCGGATTGGGTATCGTTTCGATAACGGAGCTA
GGGTTGACCATTTTCACTGCATCGCTTGCTGCCCTGAGGCCCTTGTTGAAGTACGTGCCA
TTTGGAAACGACACCACACAAGGATACTCGCACTCGAAGAAGAAGTCGGAGTTGCGCTCG
AACATGGGGCCTGCTGTCAAGCTCGATGACTTAGAAACGACGCCCAGCCAGGAGCATATC
ATACCGCAAGGAACCATTCAGAAGGAAACACAATATCGTGTCGAGTATACGAATGTCTAG
>gene_sam0000800.1	locus=tig00000001_pilon:325621:326687:+	len:906
ATGACAACACCAAAGCGTATTCAGCGTTTGAAACGGGGTGAAGGCACTGAGAAATTCATA
CAGGCGCTAGAGCAAGATGGTGGAGTCATAATTGAGGATTTTGCGGATGTTGCAATTATT
GAACAGGCCAATGCTGAGGTAAAACCATGGATTGAGGAACAGAAAAACAACCAGGGGGCT
AAAGTTGGCGCACTTGGAGGAAAGACGAGGACTGTTACGCGTCTGGTGATGAGGTCTCCC
ACAGTGCGAGATAAATTCTTTGCAGACCCCTTGTATCAGGCTTTGTGTGAGCATTTCCTC
GCACTTGAGACGACGACGTGGTATGGCGAAACGGCTCAGGTAAACACCTCGCATCCTCTG
TTGAGTATTTCGATCGCGTTCGATATCCCGCCAGGCACGTTGGCCCAAGGGTTACATCGA
GATGATAAAAATCATCACGCACGCCATCCCCCAGCTACTGAGTACACTCGGAATCGTGAT
ATGCTGCTAGGACTCTTCGTTCCCGGATGCGATACCATGAAGGCAAACGGGGCCACCAGA
GTCATCCCAGGTTCTCACCTGTGGGGAGACGAGAAACCCGACTTTGGACCAGACGGGGCA
AAGGACGTCGTTGACGCGGAGTTGAAGAAAGGAGAGGCCTTCATTATGCTAGGGAGTTTA
TATCATGGCGGCGGCTCGTACGAGAAGCCGATAACCAGCAACCCAGAAGCTGAGAGCCGT
ACAGTGTATGCCATGTTCTCGTGTTCTGGCGTTCACCGTCAAGAAGAGATCAGCTTCTTG
TCCTATCCCGTGGAAGAGGTCAAAACATACTCGAAGATCGTACAGGAAAGATTAGGATGG
AAGCAAAGCGAGCCGAATCTGGGATGGGTGGATTTAAAGAGTCCAGAGTTCTTGCTCCAA
GCTTGA
>gene_sam0000810.1	locus=tig00000001_pilon:327718:328721:+	len:945
ATGAGTTCCTCAAGTATAACGCCCACCTTTCAGGGCGGTGATTATGTCAAATTCTTCGGC
GCTGGTGCTCTCGCAGCAACTCTTACTCATGGCGCGGCAACCCCCATCGACGTTGTCAAG
ACGAGGATTCAGGTGGATGATGCGATGAAAGGCCTTAATATGATAAAGGCTGGTCGATCA
ATAGTAGCCAAGGAAGGTGCCTCGGCTCTGCTTACGGGGTTCGGCCCCACAGCTGTTGGA
TATCTCGTACAGGGAGGTGGGAAGTTTGCCGGTTATGAATTCTTTAAGAAGAAATTTATC
GACTTGACGGGTTCGCAGGAAAAGGCGACGCAGCGGCGTACCGCCATTTACCTTGGTGCT
AGTGCGACAGCCGAATTTTTCGCTGACATTGCGTTATGCCCTCTCGAAGCTACTCGCATC
CGTCTTGTTTCGCAGCGTGGCTTTGCTTCTGGCCTTACGACGGGCTTCATGCGTCTCGCT
AGGGAAGAGGGACTGCGGGGCTTCTACTCGGGATTCGTTCCGCTGCTGTTCAAACAGGTG
CCGTACGCAGTTGGTCAGTTCTCAGTACACGAAGCGGCTGTAGAGGTGATATATCGCACG
ATGGGTCCCGAGAGGAAGGCGAAATTAACCCAACTGCAATCGACCGGCGTGGAATTAAGT
TCGGGTATCGTTGCTGGTGTGGCTGCGGCAGTGCTTTCTCACCCAGCAGACACATTATTA
TCAGCGATAAATAAGGGGGCAGGTGACCCGAAACAGGGTGTGACAAGTAGGATGTTTTCG
CTCGCGCGTGAGTTCGGTCCTCGAAGGCTCCTGCTAGCTGGTCTAGGCCCGCGTGTTTTG
ATGACGTGTGGTTTGGTAGCTGGGCAATTCGTCATTTATGCCCAGTGTAAGGCGCTGGTC
GGTGCGCCTCCCGGTATAGAGATCCACAAGGAAAAGTCATTGTGA
>gene_sam0000820.1	locus=tig00000001_pilon:328830:329714:-	len:885
ATGCAGATAATCGAATCTGAAGTTAATAACCATGTCAGCTTGCTCATTCTCGGAGCGGGT
TGGACGTCGACCTTTCTCATCCCGCTCTTAAAACGCAAAGATACCAACTACGCGGCCACA
ACTACAAATGGCAGGGATGGAACAATCCCCTTCCGATTCAACCCAGAATCTAGCAATGCA
AAACCGTTCATGGCCCTGCCAAGTGCTGACACCGTACTAATCACCTTTCCTCTTCAAGGT
CAAGGTCAATCAAAGCACCTAGTGCGTATGTACAATTCCACCCACCAAACCAACAAAGAT
GAGAAACCGCACTTCGTGCAATTAGGTGCTACTAGTATCTGGAAGGCTCCCACATGGCAT
AATGACAATTCTCCGTATGATCATACCAACTCCCGCGCCATTGCGGAGGATGAGCTCATA
GAGTGTTCTCGAGGTGCTGTGTTGAACCTTGCCGGTCTCTACGGAGATGCCCGACAGCCG
CGCAACTGGGTAGATCGTGTGATTAAGTCGAAGGACGAGTTAAAGGGCAAAGGCGCGCTG
CATGTGATTCATGGAGAAGACGTCGCGAGAGCTATCGTCGCACTTCATCGAAACTTCACC
CCAGGGAAGCGCTGGCTCCTTAGCGACATGCACGTCTATGATTGGTGGGACTTAGCGCAG
GACTGGGCAGTTCAGACGCTTCAGAGTGCCGAGAGTGGCGAATTTGATGTTCCTGTCGAA
AAGATCGAGAGACAGAAGGCGCTGCTAACTTGGGTCGGCGAACTTATGCTAGAAGAAGGC
GTACGAGCTCTCCCGAGGGATACTACCTCCCTAGGTCGAACGTTAGATGGGAGAGGATTC
TGGCAGAAAATGGGTATCTGGCCGACACAGGGACGGATCAGATAA
>gene_sam0000830.1	locus=tig00000001_pilon:336872:337555:+	len:651
ATGTCAACCTATTATGTAGCTCCCCGCGAAAAGCGCTACCACAAATACAAGAAGGTTTTA
TACCTAGAACCACCTATCAACGGCAGCAAAACCGTCCGCACGCGAGTCACTACTATTGTT
CCTCCTCCGGCACCTCCACCACAACCGTCACCGCCTCCAGTACGCATACTGCCTGAACCC
ACACCCACACCACCACCGCCGCCGCCAGTCATCGTCGAGCCTCTACCACCACCACCTCCA
CCAGCACCGATCCAATTACCAATACCAGCGCCGGCTCCTTGCCCTTCCTACGCACCGTCG
GAGCACGACACTGAAATCGACGTCATCGCTGTAGACGTAGACGCAGATCAAGAATCTACT
ACATACTCCAAATCATCCAAGTCCTCCAAGAGCTCTCGCTCGAAGAGCGGCGGCAGCAGC
AGACACGGACGCGACCGCGAGGTCTACATCGAGCGCGAGCGCTACGTGCCCGTGCCCGTC
CGCGTCCCGGTGCCATACCACACCCACCACGTGGAGATCGAGCAGCCGCAGCAGGACAGC
TTCCGGTATATTGAGGCTCCGAGACGATACGAGCCCCCGCGACGGCGCAGCGAGGACCAC
GAGATCGTAATTGAGGATCATCGTCACCGGAAGTACATCAGGGACGGCTGA
>gene_sam0000840.1	locus=tig00000001_pilon:341986:345405:+	len:2121
ATGCACGATAACCCATCCATGAAGTTTTCGGTCTTCTCGCTGGCAGCAGAACAATTTGGC
TTGGAGGAGCGCGCTGAAGCAGTGGTGCGGCGACTCACAGCTAACACTGTAAACGAGCAC
ACGCCACGTCAATTGCGGCAGACGATTTCAAGCCGTTCTAGAATTCGTCAAATCATAATG
TGGATATTTCTCATGACTATCAAGCTGCGTAATTGGGTTGCTAAGTATTTTGGCGTGAAC
GTCGCGGCGTTTGACATGACGGGAACGATGATGACTGTGGCTACTAATAGTTCGGTGGGA
GCATTGCGGTGGCATTATGGTGCAATAAATGACGGCCGAGGGATCAGTGAAGCCCGCGCC
AATGCTTGCGAAATTGTTGCCTGGCGTTTCTTAACCCGTTTATCAGAGCGAGAAGCTGTT
GAGTTCTGCTTATATGAGATTCCCGACGATGCAGAAGAAGCTAATCCGCCTGCTAATGGC
AATGGACCGGCTGATGGCGGCGAAAGCAATGAGAGGACATCTTTGCTACATCACGCATCT
AGATCCTCCTCACCAGATCACCACTCCGAGATCAATCGATCCGGGTCCTCGAGAAGAAAC
CTGTTATTCAAATCAATTTCTAAGTTAACTATGAGCCGACATACTAGTGATGTCGAAGAG
CTCGAGGAAGATCCCACGGCTCCTTTTATACATCTCAACGCCCTTGAAATCGCGGCAATT
GCAGACGCAAAGAGATTTCTCAGCCAACATGTGGTGCAGAAGATTATCACAGGCATTTGG
AACGGCGAGATCATCTTCTGGGACCGTCTCTCTGTTCATTCAGAGAAAAAGCCTCGCTTC
TACAACGCCGTTACAGCCGATCCCTTTTCACGACTCCGAGTACCGAAATATTTGAAGGCC
TACGAGGTCGCATTTTTTATTGGATTTTTATTGTTATACTACAGTGTGTTGATTGAACAG
AATCGGTACTCGATCACACCGTTGGAAATACTACTTTACATCTGGTTTGCTGCCTTCTTT
TATGACGAAGTCAGCGAGTATATCGATGCCGGGTCCATTTTCTACGCCGCCGACGTCTGG
AACCTATTTGATATGATTATGATATCGATTGGAGTCGTCTTCGCAGTTCTAAGATTTGTT
GGCCTATACAAGGCAGACTATACTCTCGTAGATATTGCCTTCGATGTCTTGTCGTTAGAG
GCCCTTTTCATGGTACCTAGGGTCTGCTCTATCCTCAGTTTATCTCCATACTGGGGTACC
TTGATTCCTTGTCTCAAGGAGATGGGGAAAGATTTCTTGAAATTTATGGTCCTAGTTATT
ATCGTATATGTTGGATTCTTGACGACATTTTCTCTTGTTGGTAGAGAGATGTATACGTTC
CCGCACATGGCTATGATTGTGACGAAGATATTTTTTGGATCTAGTTACGTTGGATTTGAT
ATCATGGATGATATTGATCCGATATTCGGACCTCCTCTAATGTTCATATTTGTCACACTA
AGCTCGATATTGCTCATGGGCTCCCTGACGGGTATGCTAAGCAATAGTTTCTCTCGCGTT
ATCACGCACGCTCGTGAGGAGTACCTGTACGTGTACAGCGTATATGTGCTTGAAGCCTCT
ACTAGTAATAGGCTCACGCATTTTTACCCGCCGTTCAATCTCCTCGCGCTAGGCATCTTC
AGACCTCTGCGTCTATTCCTACCATCGGACGATAAATTCCGCCAGGGCCGCATTGTTCTT
CTTAGAGCAACTCATGCTCCAATTGTCGGGGTAATTCAGGCCTACGAATGGTTCACCAAG
AAAGTCAACCCGGATGGTTTCGACAATTTCCGCGGTCCACGGTCAAGTTCGTTCAATAAA
AGGCAATCAATTGCGCCCCTTGATCGGCTCGATAACAGGTCTCGGTCGGGATTTCGGCGA
CGTATGCCAACATCGCGACGGACTAGCACAGAAGTACTCAACAAGCCGAAGCCCCTACAA
GAAGACACAGAAGACTTCGCCGGGGATGCACCTAGTGATATGGAGGTACAGATTTCGGAC
CTATCGGCTAAGATCGATCGGCTCACTGCATTGGTCGCGTCACTTCAATCTGGTGCTGGT
ATCGAAACTGTTCGCACATAA
>gene_sam0000850.1	locus=tig00000001_pilon:345889:346845:+	len:957
ATGGATCTCCAATTCGTGACCCTCGACGTCTTCACATCCGAACGGCTACAGGGCAATCCC
CTGGCCGTGGTAACCATCCCAGCAGCACTCAAGGATAGAGTTACACAAGCAACAAAGCAA
AAGATTGCACAAGAGTTCAATCTCTCGGAGACCGTCTTCCTACACGAAATAGCAGAGCCA
GACCAAGCACAGCAGAAGCAGCGCGACATTGACATCTTCACAATTGAGAGCGAGCTGCCC
TATGCTGGTCACCCCACAATCGGTTCAGCCGTTCTAGTCAAGTATAGTCTACACTCGCAC
GTCGACACGCTGGTCACCAAGGCCGGACCTATCGGCATCGTCCCGCAACCCGGCAACGCA
ATTCGCGCTAGGATCCCGCACAACGTGCGCCTGCACGCCAAGACGCTGGTTGACGTGCTC
GGCTCCGACGATGCGACGAAGTACCCCGGATTATCGCCCGTGCCACAGATTCGTGAGGCC
GAGCTCATAGCCCCGGTTTTTAGCGTGGTCAAGGGTATGACGTTCGTGCTGGTCAAATTG
CCCTCATTGGAGCTGCTGGCCCAGGTCAGTGTTGCGCACAGGATCGACTTTGACGATCTG
CCGAAGCCTTTGTTAGACGAAGGATGGCGGGAAAGCTTTGTCAGCAGGTATTACTACGTC
GATATGGGCGATGAAGAAGGCGAGAGGAGCATCCGTAGCCGGATGGTTGAGCTAGGGTTC
GAGGACCCGGCAACAGGGAGCGCGGCTACGGCGCTAGGGTCGTATCTTACGCTTAACGAA
GAGAAAAAGGGTAGGAAATTCAAAGTTACCCAGGGGGTAGAAATAGGCCGGACAAGTCAC
ATTAGCGTTGAGACTACGACGAAGGACCCTGGAGATGGCTCTGTGGCGTTGGAGGAGCTT
TGGCTCGGTGGTACTGCCGTTGTAGTTCAAAAGGGAACTTTGACCGTTGATGCTTAA
>gene_sam0000860.1	locus=tig00000001_pilon:347217:348658:-	len:1257
ATGACTACTGACGTCGACGTGATTCGACGCATGGGACATCCCAAGTCAGCCTATTCCAAG
TCGCCCTTCTATCAGACCTTTCGATTCATCCCCACTCAGGACAATTCATTCTCTATGATC
GATGACTCTGAGCATTCGCGTCTCCGAACCAAGCTTGGCCCCGGCTATGTAGGTAACAAC
TATGTAGAATCTTGCATCGATCGACAATGCGTACGCCTTATCGATCTGATCGAGCGGAAG
TTCCTCTCCACCCCGGGCGACTTCAAGCCCCTCAACCTCACCCTCGCCTCGTACTGTTTC
GCGATGGATTGTGTAGGCGACGTCTCGTTCGGTAAAGAATTCGGCTGTCTCGACGAAGGC
GAGGATGTGCACAAGTTCGTGAAGTGGAACGAGGATTTCTTCAACATCGCTATCTTGGTC
TCCAACTTTCACTGGCTGACTAAGATCTTCTTCAAATATCCCTTCAACAAGATCTATCCC
TCGCCTCGTGACAAGGATGGTGTGGGTACATATCTAGCACTTGCGCAAGAGGCAGTTGCA
AAGGGTTATGACGAAGGTCAATTTCGCGAGCGAGACGTCGTCTCGGCGTTCATCGAGCAG
GGCATCACAAGGGATGAAGCTATCAACGAATTGATGTTGCAAGTGGTGGCTGGCACGGAC
TCGACAGCAACCGCTATCCGAATGACTCTCTTATTCCTCGCTTCCACTCCTGTGGCATAC
GGCAAGCTCAAGTCCGAGATCGCTAACGCCATCTCGGAAGGTCGAATCAGCTCGCCCATC
AAGGATAAAGAATCTCGACAGCTTCCCTACCTTCAAGCCGTTATCAAGGAAGGCCTACGC
ACGTTCCCTGTTGTTACCGCGACCTTCTTCAAGCAGGTACCTAAGGGGGGAGATGTTATC
AATGACTGTTTCCTCCCCGAGGGTACCGAGGTCGGCCACAACGTCATGGGAGTCATGCGG
GCCAAGAAGTACTGGGGTGAAGATGCCGATGTCTTCCGCCCCGAACGCTGGCTAGAGGTT
GATGAAAAGACTCATGAGAATATGGTTGATGCACTTGAGATCCTCTGGGGACATGGCAAG
TTCAAATGTCTCGGCCGGGCCATTGTCCAGGTGGAGTTGAACAAAGTGTTTGTTGAACTA
CTCCGGCGCTTCGACTTTTCAGTCGTCTCTCCCCAGGACCCCGTCCACATTCGAAACTCT
GGTTTCTTCCTCATTTCCGAGATCAAGATGCGTGTCACGAAGAATGAGTCTGACTAA
>gene_sam0000870.1	locus=tig00000001_pilon:354463:357573:-	len:3009
ATGCCTCCCTACGTTCCGCGCAAACGAGTGCGCAGTCCGTCACCAGATGGCGACAGTCAG
GCTACGAAGAAACTTGATAAGGGCAAAGGGAAGGCCACGCCGATAGCCTCCCGGACTCGG
AAGGCTACGCTGTTTGACGATTTAGACTCCGGATCTAATAGAGGCTCGGCTGAGAAAACC
AAATCGGCAGTTCAGCAGATGCATGACGACAGTGACGATAGCTCTCTTAGTTCCCTCTCA
GATTCTGATTTTGAGGATGTACCAATTGCCAAGCAACAGAAGGCAAACCATAACGAAGGG
CAGGAGGGGGAGGAAGAATCAGACGATGAGGATATGGAATTCGAAGATGTTCCCTCTCAC
GAACCCCATCAAACCGAACCTGAAATTGAGCTTGAAGGCGATCTTGAGTTGACATTACAC
CAGGGCGGCTATGTTCCATTAGCCAGCGAGCTAGGGAAGAAAGGCGCTTCGAAAAAGGAA
AGGGCTATTCGTATCTCAATTCACTGTATGCATGTTCAACTTTTACTATGGCACAACGCC
ATTCGCAACTCTTGGCTATGTGATAAAGAGGTCCAAGCTATTATGATCTCACACTTACCC
CCTAGACTTTGGGATGAAGTCGATCGCTGGAGACGAAACAGTGGTTTAGATATTCCTGAA
GAGGCCCCGAAGAAGAAGCCAGCAAGGGGTAAAGCAAGTGCAAGGGGGAAAGGCAAACAG
CGGGCTTCCGCGTCAACAAGAGACTGGGGTGATGCAGCCGACCGACTTGAAAAAGGAGTC
CCGGATATGAGTCATGGCGATCCTTTATTCAGGCTTATGAAGGTCCTCGTGTCGTGGTGG
AAGCAGAGGTTCCGCATAACTACTCCTGGTCTGCGTAAATGGGGTTACATGAGTGCGAGA
AGGCTAGGCAAGTTACGATCGAGCTTTGAAACCGAAGACCACGATCCCGAACGTTTTGGT
GAACGAATCAAGGATCTTGACGAGTTTAGGCAATGTGCCCAGGACTGTTCTGGTAGTCGC
GATCTCGGCTCTCAGCTATTCACGGCACTATTACGCGGCCTTGGACTTGAAGCACGGATG
ATAGCAAACCTTCAGTCCCTCGGATTTGGGTGGAGCAAGGTCGAAGAAGCAGATGACGAA
AACAGTACTCAACAAACCCAGGTGGATTCTAAAAAGCCTGCTGGATCAACATCAAAGAAA
CCAAACGGAAAGAAGAAAACCCCTGCTAAGCCAACCACTCGTCGGGCGAAGGACACCTTA
AAGATGGACCTGGATGATTCGGACGAGTATGGGGAGCCCCTTACAGACGAGAGCGATGAC
TCATCAATAGTTGATGTCACGGATAACGTCCGTCCGAAACGAGTTGAATCGAAGACATAC
GACAGAGACCTCGAATTTCCCCACTATTGGACTGAGGTTTTGTCGCCGGTGACGAAGAAG
TTTCTTTCGGTAGACCCCATTGTTAAAGCACTTGTAGCTACGAGTAGAGACCTTGTTGAA
TCGTTAGAACCCCGAGGAGGTAAAGCCGAGAAAGCGAAACAAGTTATGGCTTATTGCATT
GGATTCTCTGAAGACGGTACTGCCAAAGACGTTACGGTCCGCTACCTCAAGAAAAACATT
TTCCCTGGTAAAACGAAGGGATTCAGAATGCCCCAAGAAAAGATACCTATCTATAACAAG
CATGGCAAAGTTAAGAGATATGATCAATTTGATTGGTTTAGATCGGTAATGCGAGGGTAT
GTCAGAGGCGACAGGAAACATCCGATAACAGAGATCGACGACGAGGAAGACTCGATTGAC
CTTAAGCCGGCAAAACCAGAGAAGAAAGAAGTCAAGGAAGGAGAAGAGACGCTTCAATAT
TACAAAACCTCTAAAGAATATGTCCTAAAACGTCACCTCAAGCGAGAGGAGGCTCTGCTC
CCTGAAGCGGCCCCAGTTAAGGTATTTCAGGTTAAGGGGAAAGGATCTAAAGTTGAAGAG
GAAGATGTTTATCTTCGAAAAGACGTAGTGGCGGTAAAAAGCGCAGAGACATGGCACAAG
CAAGGACGCGCTCCGATGGATGGGGTTCAGCCATTGAAGCATGCACCATATCGAGCCGCT
ACGACGAATAGACGAAGGGAAATCGCAGAGGCCGAGGCATTAACAGGTCACAAGGTGTTA
CAGCCCTTATACAGCTTCGACCAGACGGACTGGATAATACCTCCGCCCATCCAAAATGGG
GTCATTCCAAAGAACGAATACGGGAATATCGACATGTTTGCAGAACACATGTGTCCAGAA
GGTGCTGTGCACATCCCATACCGTGGCGTTGTTCGCGTCTGTAAACGGCTCGAGGTAGAT
TATGCGGAGGCTGTAGTCGGCTTCGAGTTCGGCCATCGGATGGCCGTCCCTGTCATTCAG
GGCGTAGTCGTCGCACAAGAACATTACGAGCGCGTTATGGAAGAGCTAGAAAAAGACGAG
GCGGAACGAGCGAGGAAGGAAGACGAAAAACGGCGCAAGGAGGTGCTGACAACATGGCGG
AAATTCTTGATGGGACTAAGAATCGCGGACAGATTCAAGCAAGACTACGGACACCTGGAC
GAGTCGGTAGAGGTGTTTGGACATGATACTGGAATGGATGAGGACTTCGAGAATATGCGA
CAAAAGGATGAGGATATGGCGGGCGGGTTCTTACCCGAAGGTTATGAAGAGGAGGCAGCC
GAACCAGAGGAAAACACTCGCCAAACTTCCGGGTTCTTCCCGGTCGCGAATGACGAAGAG
GAGGATTCCGAGGACGGAAATGATCCCTTCGAAGTAGACTTTGGGAAAAAGGAGAAGACA
GAGATCTCTCCTGAAACATCCTCCGAGCAGGCAGCTCCAGATAACATAGCTCCTAAGAAA
GCAGCTCCAAAACCTAAGGCTAAGCCGAAGCGGTCTACGCGGAGAAGAACCCGAAGGAAA
CAGATCACATCTTCGGAGGATGATGATGACGACGGAGACGAAGATTTTGTGAACTCAGAT
AGTGATTAG
>gene_sam0000880.1	locus=tig00000001_pilon:358144:359082:+	len:939
ATGGCGTCCTCATCGACATCCGAACCGCACGACGACACGAGCTACGTGAAGATGGACAAA
GACACCACCGCCGACGCGACGCTAATCGGCAAGCACTGCCAGCTCGAGTACTGCAACCAA
CTCGACTTCCTACCCTTCTTCTGCCAATCCTGCAAGAAGACCTTCTGCCTCGACCACCGC
ACCGAGTCCGCGCACAAATGCGCGCACGCCGGCGCCTGGGCCGAGCGCAAGCGGGCCGCG
CAACTCGCGCGCCCCTCCGCGGGAGAGGGCAAACGCATGCGCGATCTCGTATCCCAGAAG
CCGTGCGCGGCGCCCGAATGCAAGACCGTGGTCGGCACATCTCTGGTTCCGGGCGTGCAC
TGCCAGGGCTGTAACCGGGACTACTGTCTTAAGCACCGGCTGCGCGAAGAACACGACTGC
CAGAACCTCGTTCCGATAGGCGCTCGACCGGCCCAGTTCGACGTGGCGGAGCAGACGCGG
TCCGCGTTCGCACGACTGAAGGCGTGGGGGGCTGCGAAGAGGGAGACGGCGAGTAGGGCG
TTGCCGAAGCCGAAGCCGACGACGGCTTCGGCGCGCTTGGTCGCCGTGAATAAGTTGAAG
AAGACGGCGAAGGGGGATGCGAAGCTGGCGCCTGAGAAAAGGGTTTACCTGTATGTGGAG
GCGGAGGCGGAGACGACGACCGCGAGGAATTATAAGGGCGAGTTCTTTTACTCGAAGGAT
TGGGTTGTTGGGAGGGTGTTGGATGCTGCGGCTAAGAGTCTGCAGATCGAGAACGTGAAT
AACCAGTCCTCCTCGGAGAGGGATAAGCTGAGGGTGTTTCACGTCGAGGGTGGAAGGGTG
CTAGAGTTTAATGAGAAGGTCGGCTCGGCGCTGGTTAGTGGGAATACAATCGTGTTGCTG
CGAGGGATTGGGCCGCCACCCGACTTAATAGAGATGTGA
>gene_sam0000890.1	locus=tig00000001_pilon:359393:360351:-	len:891
ATGTTCTGGGGTAAAGGACCCGACAAATCAGAAGCTTCGAAAGATAAGCAACCCGAAGCC
CCGCCGGCCGAGAAGGTCGATCCTCGAAAAGATGCTACGCAATTCGATCCCAACAAGCTT
CCCGAGAGGCGCGAGCTACCGAAGAGCTTACAGAGTATTGTGGATAAGTCAGACAGGGAC
GACAATTTCTTTGATGAGCTTGTAGAGGGATATGCACCCGACTCTACCGAATCCAACGTT
CGATATGCTGCCTACGCGAACAGACTGCGAACCGTTATGCTCTCAGCCCATCGTTATGTG
GCGTATACTTCAGACATAGGAGAATCTTTTCGACCCGTCGCACATCCGTGGCTAGTAAGA
AGTGCTTACGGTATATCGTGGGCATACATCTTAGGTGATGTCTCGTACGAAGGTTACAAG
GCCTACTGGCAGAACCAGCGTACATTAAACCCACAACTAGTGCTCTCTGCCAAGGCGCAG
AAAGCTACCGGACTATCTTTCCCGGCATCTGCGGATGCTAAGCCCGGCATTGTATCACCC
TTGGAAGATTACAGGACTGTCATGGTTCAGCGAGGTATATTCCAGAGTATCGCTTCCATG
GGGCTTCCCGCTTTTACCATCCACAGCGTGGTTAAGTACTCGGGAAAGGCTATGAAAAAC
GTGAAGAACAAGACACTTAGAGTATGGGGTCCCATAGGACTTGGCCTCTCTGTCGTCCCA
TTCCTGCCTGCGTTATTCGATAAGCCAGTCGAGAACGCGGTTGAATTGTTGTTCCATACA
GGATTCGCCGCATATGGTGGAAAGGAGTATATTGGTGATTCTCCGGCAACGGGACGGGAG
GCGGCTTTGGCACACAAGCCCAAGCCCAAGATCAAGGAAAAGGAATTGTAA
>gene_sam0000900.1	locus=tig00000001_pilon:360864:361207:+	len:225
ATGGTTGCTATGTACAATATTATGGGTCGCCAAGTTGGCTCCCACTACCTTGCAATGAGT
GTTCTTGCTACATTATTCGGCGGAACCTACCTTGCCACGAGGGGAGGCGGAAGCAAGAAG
GTTAACCAGACACCTCCCATCAACGCATCGACCCCTGATGAGGCCGATTTCATTCAGAAC
TTCCTAAAGCAGGCCGATGCGGACGAGAAGGCGGCGAAGCACTAG
>gene_sam0000910.1	locus=tig00000001_pilon:361408:362276:-	len:768
ATGACTGTTATTTTAGTGACAGGAGGCAACCGCGGGATAGGAAACGCCATTGTCCAGGCA
GCAGGAAGTAGAGTTCGCGATGCCACTGTTCTAGTAGGCTGCCGGTCTCTCGAAAATGCC
GATGAATCCATAAAGAATCTTAAGGAGTTGGGAGTTCTAGCAAAGCTCGAGCCCCTGCGG
ATCACCGTTACCGACGATACCAGTGTCATAGCTGCTAGCCCACTGCCTCCTGAAGACATA
AATGAAAAGCTAATTGAGCTACTCCTAATCAACAATGCTGGCTCCTTTTCTATTCCAAAG
TCAGATGATATAACGGAGCTTAGGGAGAACTGGGCTCAAGGCTTCGACTGCTTAGTAGCG
TCTCAGTATCTTGTGACCAAGGCCTTTCTGCCATTACTCCGCAAGGCCGAGTGGGGCCGA
GTGATCATGATATCTAGTTCTAGAGGAAGCTTGGCTAGAAATAAATGTCTCGAGATGCCC
CCTACACAGCATATGATGTACAACTGCTCCAAAGCAGCCTTGAACTTGATGACTATCGAA
TTTCGGAACGCCGAAATAAGGGAGGTGGCCAACGAGATGAATCGAATCACTTTCTGGGCA
GCAAATCCGGGTTACTGCAAGACCGCCTTCAGTAATTTTAGGGGTATCAAAGATGCACTT
GAAGGGGCTGAGGTCACTGCGAGACTGTTAGAGTCGAGGCGCACAGAGGTACCGTCAGGT
ACATTCTGGGAGTTTGAGCAAGGCAACTTTCAACAGGTCCCTTGGTGA
>gene_sam0000920.1	locus=tig00000001_pilon:362943:364137:+	len:990
ATGACGTCTATAAAAAAGAAGGATATCAAATCGTGGAGCGTACTGATGCATAGTTTCGAA
AAAGTCGCCGGCCGTGAGCCGGATTCCAAGCCCGAGTGGTCACTATTACTCTCTTCCGAT
GACTCGTCGAAAAACCCGTTCTTCCACAATGGCTGTGCATATCTACCAGACAAGGATGAA
CTCTATGTTATGTCAGATCTGCTGCAATCTACTAGCAGCTCATCATTACCAGCAATCTTG
ATATCGAAAATATCTCTCCGCCGTGGACCTAATGAAGTTATCAGTGAGGTTGAATGGGCG
AAGCTACGGCCGCCCTCCAATATGCCCATGCCCGCTGGTGCCTGCCGCTACCAGAACGGA
ATACTATACTGTTCTCAGGGCACCCAAATCCCCGACTCCGGCGGTCTTTGGTATATGCCC
TCAGGAAAACCGCCGATACCCTTTCTCACAAGCTACTTCCATAAACCTTTCAACTCAATC
CAAAACGTGGTCGAAGACACAGACGGCGGCTTATGGTTTACGGATACATCGATCGGGTTC
GAACAAGAGATCAGGCCCAAGCCGCAGCTGCCGAATCAAGTATACCGATACGATCCCAAA
ACCGAAGAATTGCGCGTCGTCGCGGATGGCTTTGTCAGGCCTACGGGAATAGCGCTGGGC
GGATCGAATGCTGATGAAACTACCTTGTACATTACCGACACAGGAGCGGCTTGTCAAAAT
AAGAATAGTTATCTTCCAGGGTATACACTATTTATTTCCCTCTGTACTGAGAGGCATATC
ATGATTGACAGATCTTCAGGCCAGCTACTATCTACGCCTTTGACGTTACACGCAAATCCG
GCTCTCTATTCGCAACCAACAAACGTGTTTTCGCATATGCCAAAGAAGGCGTGCCAACAG
CTGTGGTTTGTGATGACAGAGGCAATGTGTTTGCTGCTTGTGGGGATGGTGTTGAGGTCT
GGAGTCCAGGGGGCTTGGCCCTTGGACTGA
>gene_sam0000930.1	locus=tig00000001_pilon:365934:369513:+	len:3444
ATGGCTTACATAGCGCCTATTCATAGGCCTAACAGCGTCCGCCATGCGCTGCAGGTTAAC
CTGTTTCCTGGAGAGGACGAATGCCTCATTCTTGCCAAAACTAATCGCCTAGAGATATGG
AAGCTCGACGACAATGATACACTGGTGCTCACGGATACAAAAACTGTCAACGGAACCATT
TCAATCTTACAAAAACTAAGACCCCGCGATGCCGACACAGAGCTCATCTTCGTAGGAACC
CAGAGGTTCCATTACTTTACATTCGGTTGGAATGCTACAGATGGAAAATTAGAGACAATA
GATTCGTTCTTTGATATCCACGAGAAGCATTTACGAGATGCCCAGAGTCAAGATATGTGT
GCCGTCGACCCGACTGGCCGGTTCATGGCCGTCCTTCTCTGGGAAGGTGTCATTAATGTT
CTACGAATGCACACCGTTAAGAGTAAGAGACAGAACCTACACTGGATGGATCAAATACGA
GTTTCCGAACTTTTCATCAAATCTGTAACTTTCTTACACGTCGAGACTGGCCACCCCAAG
ATTGCCTTCTTACATCAATCCCGAACCGGCATGCCGGATTGTCGACTAGTCACATATCGC
TTGACGTCGGATGACAAGAACACGGAGGTCTCCCGATTTGAAGTTCGCGACCAGGTCGAT
TGTATAGATGCCCCAGACCCTGGCGCTTCCATACTGATACCCGTTGGTCGAGGCGAGGGC
GACCAGAAACGCTATATCATACGAAACGCATCTACCGCGCGAGCTCAACTAGGTGGCGTC
ATTGTCGTCGGCGAAACCCGTTTACTTTACTACGACGATGCTGCTAAGAAGACCGTCGAG
TCCCCACTACCAGAGTCTTCCATCTTTGTCGCTTGGGCGGAATACGATGTCTCACATTAC
TTTATTGCGGACGACTACGGAGCCTTGTGGCTACTTGAAATCCTCCTTGAAGGAGCCGTG
GTCACTGATTTACAGATGACCAAGATTGGGATCACCTCGAGAGCTAATAGCCTTGTCTAT
TTGCGAAATAATATTCTATTTGTGGGATCTCACTACGGTGATTCACAAGTTTTCCGTGTT
AATCTCGGCGAAAACAAGTCCCTGGAATTGATCCAGACGCTCAATAGTATTGGCCCGATT
GTGGATCTCAATATCATGGACATGGGTAATCGCGAAGGAGATGGACAGACTACTAACGAA
TACTCTTCCGGCCAAGCGAGGATTGTCACTGGGAGCGGTGTCTATAAGGATGGGAGTCTA
CGGAGTGTGAGAAGTGGTGTTGGGCTAGATGATGTGGGAGTCCTAGCCGACATGACTAAC
GTCCGAGCACTATTCTCTCTGCAGTCAGACGGAACATCGAAGACTGATACGTTAGTGGTC
TCCCGTTTAACCGAAACTCGATTCTTCAAATTCAATCCCACGGGCGAAGTCGAAGAAGTT
GAAGAGTTCAAAGGAATGGTATTCAGCGAACGGACTCTGTTGGCTCGAAACTTGCCAAAC
GGCCGAATCCTTCAGATCACCACGAATAGCGCTTTGCTCGTTGATGTGGATGGCGGTGTC
GTTGTTTCGACGTGGAGACCAGCTGAGGGACAGATCACAAACGTCTCGGCAAATGACGAA
TGGGTCCTCCTCTCCGTCGACGGTAGAATCGTCATATCGCTACAAGTAGAGCAGGATCTC
GTGCGTGTGGCAGATAATGACCTTGAGGAAAAGGATCAGATCGCTTGTATTCATTTGCCT
CCGCAATATCCTAATATTGGCGTCGTTGGTTTTTGGAAATCAGGCACAATCTCCATTATC
GATCTGAAAACCCTACAGTCAATTCATGGAGAGAACCTGAGACGAAAGGATAATAACGCT
TCCATACCCAGAGATATCGCGCTCGCACAAATTCTCCCTCCAGATATTTCTGGGCCGACA
CTCTTTGTTGCCATGGAAGATGGTTATGTGATTACATTTAACGTCTCTAAATCCGACTTT
TCTATCTCTGGCCGAAAGAGTATCGTGCTAGGGACACGACAAGCCAAGTTGCAACTTCTT
CCCAAGGCACCCGGAATTTATAATGTATTCGCAGCCAGCGAACACCCAAGCTTGATATAC
GGAGCGAATGGTAGAATAATTTACTCCGCAGTTACGGCTGATGATGCAAGCTGCGTGTGC
CTGTTCGACTCGGAAGCTTTCCCAAACTCTGTAGCCGTTGCAACAGAGTCAGAAATCAAG
ATTTCTAAAATCGACACGGAACGTCGAACACACATCCAAACCCTACCCATGGGGAAAACT
ATCCGCCGTTTAGCATATTCCCGCAACGAACGGGCCTTTGGCCTTGGTTGTTTCCACAGA
GAAGTGAGAGACAATGAAGAAATCATCACTAACTCGTTCGACCTAGTCGACGAGGTCGTG
TTCAGCCATCTTGGCAGCTTTCATCTAGACAGCTCATCTAGAGTGGAGATGGTGGAGGCC
GTGATACGAGCTGAGCTTCCAAATTCATATGGCGATTTGGTTGAGAGGTTCATTGTTGGC
ACTTCCTATCTAAATGGCAATGGCTACGGGCAGGCAGATACTGTTCAAGGACGAATCTTG
GTGCTTGGGGTCGACAGCGACAGATCTCCGTATCTTGTCACTAGTCGAGATCTAAAGGGC
GCCTGTCGGTGTCTTCGCGTCTTGGGTGATACAATTGTTGCAGCCTTGACAAAAACAGTG
GTTATGTATTCATACACCGAGACGTCGTCAACGACCGCCGAGTTACATAGGGTTACATCT
TTCCGGCCGGCTACGTACCCCATGGACATAGCAATCGAAGGTAACATCATTGCAGTCGCC
GATCTTATGAAGTCGATGACTTTGCTCGAGTATACCCCTCCTGCCGACGGCCACAGCGCA
AGGCTTGTCGAGGTAGCTAGACACTTCCGATCTGTCTGGGCCACAGCTGTCTGCCACCTG
GACCAGAATTTATGGTTGGAATCAGATTCACAGGGCAATCTACTAGTCCTGAGAAGAAAC
GTGGATGGTGTCACGACGGAGGATAAGAAACGCATGGAAGTGATTAGTGAGATGAATCTG
GGTGAGACGGTCAATAGAATACAGAAAGTCACCGTCGAGGCAAGCGATACTGCTATCATT
ACACCACATGCATTTATCGGCACGGTTGACGGAGGCGTATATCTATTCGGACTTATCACA
CCAATGTTCCAGGATCTCATGATTCGATTCCAAGCCAAACTCAACGAGTTCGTGGAGACT
ACCGGTAACATACTCTTCTCGAAATACCGATCTTTCAGGAGCGAGGAGCGTGAGTCAGAG
GGGCCCTACCGTTTTATCGACGGAGAATTTCTCGAACGATTCTTAGATATCGATGAAAAG
ACCCAGGAGGAGATCTGCGTAGGCCTAGGTCCGGGTGTCGAAACCATACGAAGTTTGGTC
GAGGAGTTAAAACGCATGCACTAG
>gene_sam0000940.1	locus=tig00000001_pilon:370087:371009:+	len:768
ATGGCGCCCCTCACGATCGCATCGCGCGCGCTGGCGCGAGGAGTGTCCAAGTCGTGCACC
CGTGCCGCCGCGACCCGGGCCCTCAGCTCGACGGCGCAGCGAAACGACGCCGCGCACGGC
GGGTCGTACTCCAGCCCGTTCAAGGGCGAGGCTAGCTCGACTAAGATCCCGGACTTCGGT
GCCTACTTCAATAAGGGCAGCTCGAACACGAATTTGTTGTTCCAGTACTTCATGGTTGGA
ACTATGGGCGCTATTACGGCTGCTGGCGCTAAGTCGACGGTGCAAGAATTCCTAAAGAAC
ATGTCCGCATCCGCCGACGTTCTGGCTATGGCTAAGGTCGAGGTCGACCTCAACGCGATC
CCCGAAGGAAAGAACGTCATCATCAAGTGGAGAGGAAAGCCGGTGTTCATCCGACACCGC
ACCGAGGACGAGATCAGCGAAGCAAACTCCGTCGAGGTCACCTCCTTACGAGATCCCCAG
TCCGACGAGGACCGTGTTCAGAAGCCCGAGTGGCTGGTCATGTTGGGTACGGATACCTTC
CTTTTGCCCGAGTTATTTGCGGACGATATCAGAACCTTGTCTATAGGTGTCTGCACACAT
CTAGGTTGTGTCCCCATCGGCGAGGCCGGAGATTTCGGCGGATGGTTCTGCCCCTGCCAC
GGTTCTCACTACGACATCTCCGGACGTATAAGGAAAGGGCCCGCCCCCCTCAACCTCGAG
ATCCCCACGTACGAGTTCCCCGAGGAGGACAAGCTGGTCATCGGTTAA
>gene_sam0000950.1	locus=tig00000001_pilon:373454:375036:+	len:1419
ATGAAGGTTGAAACGAGTGCTGTTTTGTTGGCCATGATGGGTGTGGCTTCCGCCCGCCCC
GATGCCGTGAGGTTGTTCAGGAAGAACCGCCATGTTGTTGGCGACTCCGCCAAGTTCAGG
CGCGAGGTTCCTCAGGAGCACTCCCATAACAAGTTCTTGACCGGTGTTGGTGCCGCCTTG
AACCTGAACAACGTTGACCAGGTCCAAGACCCCGTCTTCGCCCTTCTTGGAAACGCGGCC
GCCGCTCAAGGTGCCGGTCTAGTTACCAACTTGGACTGCTTGCAACAGCGCGTTGCTGAC
CAAGCTTTCACCAACGCCAAGGCAGCTAACGACGTTGAGGGCATGACCAATGCGCTCATC
TTCCGTGCACTTGAAAGGAACACTGGTTCCGTCGGTCTGGCCTCAGTTCTCTGCAACGAG
ACTGCTAAGAACCCTGAGATTGCTGCCCTTCAACAGCACCAGGACCCCGCCTCCAACGGT
GCCGCTGCTCTTAACAAGCAGATCACCCTCGATCTAGCTGCTCAGCTCGCGTCGATCGGT
GCCGATCCCCAGCTCGCCTTACAATCCGGCACCTTTGCACCTGGCCAGATCGGTGATACT
ACCGGCGCTGGTAACACTTGCGACACTGAGGATGACACCGAAGGCTGCATCTTCACCCAG
AACCTCCTTGTCGAGGATGCCACCGCCGACGAAATCGATGCCGCCGTCGCTTCCGCAGGT
GGAAACGCCAACGCTGGCAGCGCTAACTCTAACGTTGGTAACTCCACTGCTGGTAACGCT
GCCGCCGATGACTCCTGCGAGGATGATAACGCTGCCGACAGTGCTTCTGCCAGCAACAGC
ACCGCGGGTGCCGCCAGCGGAGCCACCGCCACCTCCGGCAACAACGTAAACGCTTTTACC
GGCAGCGTCGGATCTGCTCCCGTTCCTGTGATCAGCTCCAACGCTGAAAGGCCTTTCTCC
GTCAATGGCGCTACCTTCCTAAACCAGGGTGCTGCCATCCAACGCGCTTGCGATGTTCAG
AAGAACGCTTGCGCAAACGCTGCTAACAGCGGTGCCGATGCCTCTATCTCCGTCTCTGAC
TGCGAGACTCAGCAACAAGAATGTGTTGCTCAACAGAACGGAGCTAAGCGTCGCCAGGCC
GCCGCCGACACCGGTGACTGCGGATCCCCCGCCATTTCCTTCGGCAAGCAATCCGACCGC
CCTAACGAGGACGCCTTCGCCCCCGTTGACACCGCAGACTTCAACCACGGATCTGCTCTT
AAGCCCGCCGTCATTACCGATTTCATCTGCCAGCAACTCGGCTCCAAGTGCGGAGCCAGC
GACGCCACCGTGCAAGCTTGCAACGAGGGTGCCGATGCGGCGAACTCGCTTTCCGGCCAG
GCTGCTGCTGACGCTTTCAACGCCGCCCTCGGTGTTTAG
>gene_sam0000960.1	locus=tig00000001_pilon:375816:377494:+	len:1326
ATGGCGGGGTTCGAATTCGTGAATGTAGCATGTCCCGGCGATTTGAAACAGCACTCTACC
AAGATTCGTCGCCATGTTATGAAAGATATCGGCAAGGCGCGCAGAAAACCTCAGAAGAAG
CGGGGCAAAGTCATTCTCGGAGAGAGCAGCTCATCTACCACTAAAGATAAAGATGAAGCG
GAAGCGACACCAAGTAGTCCACCGCGGTTCTTCAAGCTTCCGAGCCCACAGATGGATGGC
AGCTTGCAAACCATAGAATTTCCGATAGATATGGACGAAGGACGAATGAGCTTAATTCAA
TACATCGTTGATGAGGCCCGCACTACGTATAGACCGTTTCGGTTCCCCTGGCTTACCATG
GGATTGTCGGATATAGCCGCTTGGCATATCACCCTTGCGAACGCCATCATCTACCGTGGT
CTCAAGCCAGGGGAAAAGAAATCTGAGTTCACCGACGTTGAAGCTGTCAAGTGGTATACA
TTATCCCTAGCCTCAATTACCAAGAGACTTGCAGACCCTGCCGAGAGTAATAGTGAGGGA
CTCATTATTGCTGTTACCGCTGGAGCAACGTACTTCAATTCTAAGCCACGATTCCACATA
CCAAAGGACTCCATCACGCAAGTTTACACCGGTAACAATTCCCAATATCTCCAGCAACTA
CTAGAAACATGGGATGCGGATTGTCCGACGTTGGGTGATATAATAAGTGCCATGAAAGCG
ACTGCCTCGGCTGCTAGTTATATAAATCAACATCAAGACGTTGACGGCTTCTGGGTTGAC
GACGTGAGAATAGCCCGGGTTCTTAGCCCAGCTTACCACGAAATTCTGACCCTCGAAGGG
ATACCTCTGCCCGATGACCCATCAAACCCTGAATATTCTGGAATTGCGGCTAGAGAAGCC
TTTCGACGAGCTGCACTCATATTCTTAGCTGCCATCAAGCTCCGAATGGGCGGCGCCGCT
TACGAAATGGAGAACCATCTTGAGGCTTTTCTTCAAATCTCACAACTACCCCTAGTAAAC
TGGGGTATAGTTGCTGAGCTGAATCTCTGGGCTCACATAATAAGTGCTATGCAGGAAGAA
AGTCCAAACCGGGCTTGGCATGTATTAACAATCGTCGGGATAATGGAGAGCATCGGCCTA
CAGACCGGCAACCAAGCCATGGATATTGCCCGTGGCGTTATTTGGGCAGATGGTATAGAC
GGGGGAAAGTCTGATTCGCTCTGCCGGGAGATTGACAATTACTTAGAGGCGACTTTATCT
CGACGACTAGAGAGTATCCCTCAAGATTCCAATATTGACACATCATCCGGAGGTACAGAG
AGCTGA
>gene_sam0000970.1	locus=tig00000001_pilon:377673:378577:-	len:792
ATGCCGGCAGACGATTTCAAAGATCTCGAAGGGAAGGTCGCTATCGTCACGGGTAGCGGC
CGGCATAACGGAATCGGAGCCGCGATTGCTAGAACACTTGCGCGTAACGGTGTTTCAGTG
ACCATCAACTACGTGAGTGAAACATCAGCCAAGTCGGCAGCGGAAATCGCCCAGTCTATC
CGCGATGAGTACAAAGTCGGAGTAGCCTTAGTCCAGCAGGATGTCTCAACTCCGGAAGGC
GCCCAAAGAATTATCTCCGAGACATTGAAGCAGCTGGGGGTAGACCATATCGACATTCTA
GTTAACAACGCCGGACTCACACGGCCTAGTTCTCTTTTAGAGGCCAACCTCGAGGACATC
AACGTCCAATTCTCGACGATGGTGAATGGACCATTATTCTTAACCCAGGCAGTTGTTGGC
CTCGGCAAGATGCCGCAGGGAGGCAGGATCATCAACATCGGCAGCGCAGGCTCTAGGACG
TTTCCAAAAGAGCTTCCCGTTTACTCGGCGGCTAAATCGGCTTTAGACGTGTTGACCGTG
TTGTGGGCTGAAGAGCTGGGCCGTAGTCGCGGGATCACAGTTAATACGCTAGCGCCTGGC
CCTATCCAAACCGATATAGTCGATAAGACGCCGGGAACGGCCGCGGAACTGGTCGCCCGG
CAGCGAGGTTCTGCTCGTATCGGGACACCACAGGATATGGCCGATATAGCGCTATTTATC
GCATCCGAGAAGAGCCGTTGGTTGACTGCTAAATATATCGCTGTGGATGCAGGTATACTT
GGACTTCTTTAA
>gene_sam0000980.1	locus=tig00000001_pilon:379720:381454:-	len:1674
ATGGAGGAGAACAAGTCTACCGAGCCGTCGAAGAGCGCCTTGAAGAAGGCCGAGAAGGAG
GCCAAGAAGGCCGCCGAAAAAGCTGCAAAGGCGGCAAAGCAAGCTGCTCTTCCCGTTGTC
GGTGGAAAAAAGGCAGACGATATCATCGGAATTACCGCCTCCAAAGCTGACAACTTCGCA
CAATGGTATCAAGAAGTTGTGCTCAAGGCCGAAATGGTCGAGTACTACACCGAAATTTCG
GGCTTCTACATCATGCGTCCCGCGACTATGCACATCTGGAACGTTATTCGAAAATGGTTC
ACAGAGCGTATCGAGGCTATGGGTGTTGATGAGACAAACTTCCCCATGTTCTTGTCCCAG
AAGTCCCTAGAGAAGGAGAAGGATCACGTTGAAGGCTTTGCTCCCGAACTCGCATGGGTC
ACTAAAGCTGGTGACAAGAACCTCGAGGTTCCAGTTGCGGTCCGTCCTACATCCGAAGCC
GTCATGTACCCCTACTACGCGAAATGGATTCGCAGCCACCGAGACCTTCCCTTCAGACTA
AACCAGTGGAACTCTGTCGTCCGATGGGAGGCAAAACAGACTACTCCTTTCCTAAGAGCA
AGAGAATTCTTGTGGCAAGAAGGTCACACCGCACATTTGACCGAACAGCTTGCTGGAGAG
GAAGTTTTGCAGATCCTCGAGCTTTATGCTGGCATCTACGAACAACTCTTAGCGGTTCCC
GTCGTGCGAGGTACAAAGACTGAGAATGAGAAGTTCGCTGGTGGATATTACACCACCACA
GTCGAGGGCTACATCCCTTCCAACGGACGAGGTATTCAGGGTGGTACTTCGCATTGCCTG
GGCCAGAACTTCAGCAAGATGTTCGATATCACAGTCGAAGACCCGAATGAGAAGGGAAAG
CACATCAACGTCTGGCAAAACTCCTGGGGTCTTTCAACTCGTGTTATTGGTGTGATGGTC
ATGATTCACGGCGACGACAAGGGATTAGTCCTTCCCCCAAGAATCGCTAAAATCCAGACT
ATCTTGATTCCCGTCGGTATCACCAAGAGCACTACCCCTGAGGATAAGACGAAGCATTAT
GAGAAGCTAGAAGAGATCAAGCAGACTTTGAAGAAGGCGGGCGTGCGTGTCGAGGATGAT
TTAAGAGATGGATACACCCCGGCTTGGAAGTTCAACGACTGGGAACTAAAGGGTGTCCCG
CTGCGTCTAGAGTTTGGTCCGAAGGATGCTGCCAAGGAAGTTGTCAGCTTCGCGCGCCGA
GATAACGGTGAGAAGGGCACCATTCCTCTAGCAGAACTGGCGACAAAGATCCCCGAACTC
CTCGAGACTATCCAGAGTGATATGTACAACAAGGCGGAGAAGGCCTACAGAGAGCACCGT
GTCATCGTAAAGAAGTGGGATGACGTGGTCCCTGCCTTAGATGCCAAGAACGTGGTTATT
ATCCCCTTCTGTCTCGACGGCAAGTGCGAGGACCAGATCAAGGAGTTGACTACGGGACGC
ACGGACGAAGACCCCAACACCCCTGAGGCTCAGAAGGCCCCATCGATGGGTATGAAGAGC
TTGTGCATCCCCTTCGAGCAGCCGGAAGGCTTGGTCAAGGGTGAGACCAAATGCCTAAAC
CCGGAGTGCAAACGGCTAGCTGAGAAGTTTGTCATGTTCGGACGAAGCTACTAG
>gene_sam0000990.1	locus=tig00000001_pilon:382067:383876:+	len:1662
ATGACTTCTATTTTCGAACAGTCCGGAAATGGGACCCTGTTCCTTGTTCTCGCTACTCAA
GCTATTGCGAATGTCGTCAAGAGCTCCTTTGGGCCAAGTGGCCTAGATAAGATGATGGTG
GATGATATCGGAGATGTCACAGTAACAAACGATGGCGCGACGATTCTTAGCCTCCTAGAT
GTCGAACACCCTGCTGGAAAGATCCTCGTCGACCTAGCGCACCAGCAAGATAAGGAAGTC
GGTGATGGTACTACCTCTGTGGTACTGATTGCTGCCGAGCTTCTACGACGGGCAAACGAG
CTTATGAAGAACCGAATACACCCAACTACCATCATCACTGGCTATAGGCTTGCTTTACGA
GAGGCTATCAAGTATATGAACGAAAATGTTAGCACCAAGGTGGAGAACCTTGGCCGCGAG
TCTCTCCTCAATATCGCCAAGACTTCAATGTCTAGCAAGATCATCGGCGCCGACTCCGAC
TTCTTCGCCAACATGGTAGTCGATGCCATGCAAGCAGTCAAGACAACAAACAACCGCAGC
GAAGTCAAATATCCCGTCAAAGCCGTCAACATCCTAAAGGCACATGGAAAAGGTTCTCTA
GAATCAGTTTTGGTCAAGGGTTATGCTTTGAACTGCACCGTTGCGTCTCAGGCCATGAAC
ACGCGGATACAAGATGCTAAGATTGCGGTACTCGATATGAATTTGCAAAAAGAGAGGATG
AAGTTAGGTGTACAGATCACGGTCGACGATCCTCAACAGCTTGAGCAAATCCGCGCACGA
GAATCGGGAATGGTCATCGAGAGAGTAGAGATGATTCTCAAGGCTGGAGCGAATGTCATC
CTAACGACAAAGGGTATTGACGACATGTGCCTTAAGCTTTTTATCGAGCGTGGCGCCATG
GCCGTACGACGTTGCAAGAAGGAAGATCTACGACGAATTGCGAAAGCTACCGGCGCGACT
CTGTTAAGCACACTCTCTGATCTAAATGGTGACGAGAAATTCGAGCCTTCATACTTAGGC
CACGCCGATGAAGTTGTCCAAGAGCGAATTTCGGACGATGAGTGCATCTTAGTCAAGGGA
ACCAAGTCGCACTCGTCCGCGTCCATTCTCCTCCGAGGACCAAACGACTTCCAACTGGAC
GAAATGGAACGATCTGTCCATGACTCGCTATGTGCAGTTAAGCGAACTCTGGAGAGTGGC
AGCATCGTGCCTGGCGGCGGTGCAGTAGAGACAGCATTACACATTTATCTAGAGGAGTTC
GCGGGCACAGTTGGTTCCCGAGAGCAGTTAGCAATTGCGGAATTTGCGCAGTCGCTTCTC
GTTATCCCTAAGACGCTAGCTGTCAACGCTGCGAAGGACGCTAGCGAGTTGGTGGCTCAA
TTACGATCTCGACATGCATTATCGCAAAGAACGCAGGAAGGAGAGGCTAACGAGGATGAG
AAGACGGTCGCGAAAAAGAAGAACTACAAGAACTACGGTCTAGATCTAATGAAGGGCAAA
GTGGTGGACGAGATCAAGGCCGGTGTGCTAGAGCCCAGCGTGAGCAAGGTTCGGCAACTA
AAGAGTGCGGTGGAGGCGTGTATCAGCATAATGCGAATCGATACCCTGATTAAGCTGGAT
CCGGAAGAAAGGGGGGAGCCCGACGACGGGCACGGTCACTAA
>gene_sam0001000.1	locus=tig00000001_pilon:385213:386448:+	len:1236
ATGGGTTCAACAACACACGAAGATACCTACACATATCCTGACGCCAAGTCTCCTACGCTC
ATTCTCACACATCCAACCGAGGATGAGAAACGCCGGACCTGGACTCTCAATCACAAAGAA
TGGGGTGGCGCCTTAACTTTGGACGAGTACTTAAAGCGAGAGCCGTACCTACTTACTATC
CCATTAACCCGCGATGGCGGTATGACACATTGGATCCTGACAGACTCGGCTTGGTCACCA
GAGAAAGGGGGAAGCCGTCCAATTCTCGCTTCTTGCGAGACCATTAACAAGCGTGTAATA
CTCGCCGACCCCGGCGATACCACAGCACGCGATGGCGTTGGACACGGTGTCGGATCTGTC
TTCACATACCCGGAGCACAGAGGCAATCGATACGCGGGACGCATGCTGGAGGAGTTGGGA
ACAGCTCTCAAAAAGTGGCAGTGCGAGAAGCAACCTAACCAAGAAGCCGTTTGCTCGGCT
CTCTGGTCAGATATCGGGAAAAAATACTACACCAAGAAGGGGTGGAATGCGTGGCGAAGC
GAACACGTCGAGTTCTCCGTCGCCGCCAACCGGACGCAAGAGAACGAGGGGGAAGAAAAG
GTCACTCCGATTACATACGAAAATTTAGCGGAGCTTTGCGAAATAGACGAGAAGCTCATG
CGCGACTTTTTGGTGGGCTGCGCAGAAGGGACCTGCCGGACCAGCGTGGCTTTCGCGCCT
GATCACGACACAATGCGGTGGCATCTGTATAGGGACGACTTCATCGCATCGATCCTATTC
AAGTCCTCCCCCGGCCCCACGGACCCATCTTTGTCGATCAAGGGCGCAATTGCCGGATCC
CAGGGCCGCCGTGTCTGGGCCATCTGGTCCCGCCATTACTACGGGGGTAGCAGCAAGCCT
ACCGACAACGTGGAGAAAAACACCCTGTATATCCTGCGGCTCGTCATCGAGTCCCATATT
GTAGACCATGACAACGCGGAGGAGGATGTATTGGAGGCGTTCACCGCCGTCATGAAGGCC
GCTCTGCGTGAGGCTGCGGCCTGGAGCTTGGGAAAAATCCACCTGTGGAATCCCCCAGAG
CTAGTAAATGAATTACTCATCCAAACCGATCTGCAGTACACGCTCGTGGATAGGGAGAAG
GAGAGCATACCTAGCCTGATGTGGTATGATAAGCTAGAAGATGGAAAAGTCAAGTACATC
GAGTGGGTTGCGAATGAGAAGTACTGCTGGTGCTAG
>gene_sam0001010.1	locus=tig00000001_pilon:387593:389325:-	len:1503
ATGGATGCCGTCCGCAAATGCAGAGGTGGTCAACCGCCTTGGCCCCAAAAGAAAACCCCA
ACGGCGCATATGTACCCCTTTGGAAGGCATGAAGCCGATCAACTTCACATAGATCACTAC
ACCGAACATGAGCAGCTAGCAATTACCGAATTACGTGCTGCGAGGGAATTGGAGGACTTT
AAACAAGGAAAAGATGAATTAGAAGCCCAAGAGAAGATGAACTTCGACCACGCCAAGTCA
ACTGGGCGCACTGAAGATTGTGGGTGCTGCTTCGAAGAATGCGCTATCAACCGAATGATC
CACTGTGATGGGGAAACGACTCATCGGTTTTGCCGAGACTGTATGAAATCTCAGGCAGAG
GCAAACATTGGCCTTTCAAAGCATGAGCTGAGTTGCATGTCTATGGACGGGTGCTCAGGC
AGCTTCGACGTTACTCAGAGAAAGTTGTTTCTCGACAAGAAAGCCCTCATGGCGCTAGAA
AGGCTTGAATTTGAGGCTTCATTACGCATGGCAGGTATCGAAAATCTTGAGACTTGTCCA
TTTTGCCCTTACGCAGCTGAATACCCACCCCCGGAGGTGAATAAAGAATTTCGGTGCGAT
AACCCGGACTGTGAGAAGATTAGCTGCAGACTATGCCGAAAAGAAAGTCATATACCCATG
ACATGTGAAGAGAATGCTGTTGACCACGGCCTCTCGGCTCGGCACGTTCTCGAAGAGGCG
ATGAGCGAAGCACTAATCCGGAAATGCAACAATTGTCAGCATCCATATGTGAAGCTTGAC
GGATGTAACAAGGTCGCGTGCACGCGATGTCGCACTCTGCAGTGCTATGTCTGTCGAAAG
ACTATCACTAGTTACAATCATTTTAACGATACTACACGAGGTGGCCGACAGGGCCAGTGT
CCTTTGTTCGACAAGACCGAGTTGCGCCACGAAGAGGAAATCCGGCAGGCCGAAGAAACC
ACCCGAAAGAAGGTAGTAGCGGCCAATCCAGGATTAGCTGCTAGTGCTTTGGAAATTAAA
ATGTCCGATCAAGTCAAGCAAGACGGAATACGACCGCGGCCATCCCGCGCACGAGAATAT
ATCAACCGTGGCAATTTTGCTCATTTCCCTCCACCCCGCCGCCCGTACCCAAGACCCGTC
TTAAACCAGCCAGTGCAAGCCGTTGGTATAATGGCCCGCGCGGGTGCCGCGGCACGCCTT
CAAAATTTAAGGGAAAGGGTAGAAGGCAACCTAGCTGAGCAGCAACGTGCTCGCATTCAA
CATATGCAAAGACTAAGACTTCAGGAGACGCAAAGAATTCAAGCAGAAATAGAAGCTCGA
GCCGCCGCAAATATGAGGGGCTTACAAGGTCAGATGCCGGTGCCTTATCTCGGCGTCCCT
GGATTTGTGAACGCCGCCGGGGTTGGGGGCGCTCCAGTTGGGGGATATCCACCAGGTTAT
TTGTATCCTAACGCCAATCCTCATATCGGGGAGTATCCAAGAGTGCCCAATCACTTCGCC
TAG
>gene_sam0001020.1	locus=tig00000001_pilon:389523:390149:-	len:627
ATGGCATCTCAAAAAAGAGAGGTCATTGTGATAGATGTCGATTCCGACCAGGAGGTTCTT
AATAAACTCGATTTCAACAATTTTAACAATTTCGACAACATCGACAACAACGACAATTTC
GACAATTTCGTTTATGAATTCGATATCACGAGAGATGAGGTGAATGAGATGAATCAACCT
CCCCCAAACCCAATTCCTCCGCAAATCGCCCCTATGAACTGCAAAGATAGCGTAAGAGCT
GTCTTCACCGATATCTGCCCGGATTACCTCGAGAGGCTCGCCGATGAGTATGACAACAAC
TCAGACGCGATTATTGATGTCATACTAGACTCCCAAGAGAAGGGTGAGATGTATCCAAGA
CAATCAACCACAAATCCCCTCAAGCGCAAGAGAGCCCACGACAACGATGACGACGATGGG
AATGGGGATTCGAAGGATCCAGAGTCAGAGGACGATATTGCCAAGGATATCAGAACCAGG
ATCGCCCAACCAGATTATCTGCAAAGTAGCGGATCTCCAGCTTACAAAAAAATGGCAGTG
AAGCTTTTAGCTGAAGAGGTACGCACCAATGAACACCGACTACCGACTCTCATTCGAGCG
TCCCAAATCACTAGTACAATTGGATAA
>gene_sam0001030.1	locus=tig00000001_pilon:392942:393401:-	len:384
ATGTCTAGTCAACAAGATACAGGCATTTTACTCACTCACTCCCACAATGGAATCGGTTAT
AAGCTGTTAGAGCTACCGCCCGAGCTAGTTGCACTTTTGGAGTCGGAGAATCCACCTATA
TTAACCATAGAATCTTCGACGAACTCGGCGATATTGAAGAGCAGCGAACAATCCTGGGGC
CTTCGCCAAAAAAATACGTCCAACGCCTTAATCTTGCTACAATCCTCGACTGATACCACC
GCTACCTCATCGCAGATCCCAGAGACGGGTTTAAAGGCTATCGCAACAGTTCATGATACA
ATTGAGCTTGTATCAGAATCTTCAGAGAAAACGGCTCCCGTCGCAAGGGGCAAGTGGCAC
GAGAGATTTGCTCGTGGAAGATAG
>gene_sam0001040.1	locus=tig00000001_pilon:394376:398977:+	len:4602
ATGGTTCGCGTCACCGAAGAGCTGGCTCTATCGCCAGACCATCTCACTCTTTACCAAGCT
ACCGACCCTTTGCTCGGCCACCTTCCTCTGTTAATACTACACGGCCCGTCCACTACTGCG
AATTACACATTAAACAGTTCGAGAGTGCAGGTCCACGTATATACTCCAGCCGGTTTCCAA
TCATTTCCCCGACTTACTATATCTCCGAACTCGCCCTTCTATAATGTTGTTAATTATTTA
CCTCGTGAATTTCAAGGTGACGAGGTATATCGAGCTTTAGCCTTCGGCCTATTCAAGTAC
TTTCGAGAGCTACCAGAACATGTGAAGACCCATGTCCGAAATCAGTATCCTTCTATGAGA
AGTCGTCGACCAGGCTCAGCACCTACGCTATTCGGCGAAGAACATGCTGCTGACATCGCC
AAGTCGATGGTAAAGGCAGACACTACACCCGATACAATTCAGAGGCTCCAGATCGCTCTT
CAGACGCAACACATTAGTAATATCGACATTGACCTCGTGCTACCTCCTGGCTCTATCATT
CCGTTACAACCCGCTGATTTCGAAGATGTGCCCGAAGATGAGGATGATATCTTGGACCCA
ACGCTACGACAATATGGGATGTATACCCCACTCGTCAAACTCTTTGGCGAGCCTGTATTC
CTACCTACATCGAGACTACGACGAGCCCCTTCCAAACCGAGTGCGTTGAATAGGACAAAG
TCATTTTCAAAAGAGCAAAAGGCCGAATTACGGAGGAAGATGGATGAATTAGTAGAGACC
GAAGAGCGTTACGTGATGAAAGTGGACGAATTAGTAAACCATTTAGCACCTGAGTACAGA
CAAAAAGCGAAGGACAAACAACCCGACAGCTTTAGTCCATCCGAGGAGGACATTGAGAAG
CTATTCCCTAGATCGGCAAGCGAAATTCTAGAAATAAATTCCGGTTTCATGAACGCATTG
CAACAGATGATGGATGATACGGAAGGTGATGCTGTTAGGGATATGGAATCCGGCACTGCG
TCATCAAGGGTCGGAGTATCGGGAAGTATAATCGGCAAGACAAAAGATGCAAGCGGCGCT
TTAGCGATGGCAAAGATTATGCTGGAGTGGTTCCCGAAATTCACCGATTGTTACCAAGAC
TACATTCGAGCGAGCCAGCATTTTCCTCAGTTGATAACCTCTCTCATCAGTCAACAATCT
AGCTTTTCGCAAAGGCTAGCCCTCACAGGAGAGCAACACCTTCGTTCCACCGTCATCGAG
CCCGTCCAACGCTTGCCACGATACAGCTTAGTAATCGATCAAATTGTCGGTTGTTTGCCC
ATCACTCATCCTGCTCTGCAACCTATGTTAAAAGCCAGGGACATTATCTCCAATATTTGC
TCCATGGATGACCCCCTCACCGACAAACCTCATGTCAACCTACGTCTCAAGCATATGATT
GAGAGTTGGCCTAACGATCTCGAACCACATGGCCGCCTTGTCGTAGCTGCCGATTACACT
GAGATACCTGCGCCATACCAAGTTGGTTTGCCAGCAGAATCTACCTCGGACGACCAAGCA
GGGATTTTCCTCCTTTTCACAGATTGTATCGTGATCGTAAGGAAGGTCTACGGAGCGTCT
ACGACAGCGCGCGATTTATTGCGGGAGATCGACAAACCATCCCCTGCAGGCCTTTTGGCT
TCGATGACGAACATGGCGAGCGGCCAAGGTTCCTACGACCTTGCTTTTGCCGGCTGGCAC
GCTCTGGCTGATGTTCGTTTCACGGAATCTTCTGACGGGCGCATGATATGGATGACTTCG
TCGAACGAGATGAAAGGTGCTCATGCAGGCGAATTCGTCACAAACACAGCAACCACTTCG
CGCTGTTTTGTACTACGAGAATCTTACGAAGGCAAAGCCGCCAAATGGAGCGAGGATGTC
GTCAAGGCTAGAGTCGAAGGCAGGTTCGCAGAGAACGAACGCGAAGACCCTTGTTGGACT
TTAAGGTCCGTAAGAATGCCTGATACTGGGTTGGGAATATTTGCCGCTGTCTTCCAAGAA
GGCCTTGACCAACTTATTGAAGGCCGAAAGGAACCGGCTCCTATTCGTATTGTCATCGAC
AATGAGAGGGGCACTAAAGGTGCGCCCGTAGGCCATTATGGCGTGGAGATATGTTCAGAT
GTAAAGACCGGAAACATGAGAAAGGTGATCGTCATCACGATAGGGCTCAATGGGAAGAAA
GTGGCCGACGAAATTGCGTTGGAGGATTTCCTCCCAACACTTGTTAGGAGAAGTCAGTTC
TTATCCCGTGTCGTTTCCATGACTTTTGCTAACCGAAGTACAGTCATTCAACTCCTCAGC
ACTCAATTCAACATCGCAAACCCCAAGCTTACATCTGCGATGGTATCGTTTCATACAAAA
GTACTACGTGGACTCAGCGTCTCCAACAGAGCCGAAAAAACAAAGTCGTTCTTAGCTACA
TCACCTGTGAAATATCTCTCCAGTATCCTAGGCGGTGGCAGCACATCAGATTTAACGAGC
ACTTCTAAACACCAGCGCTCCCTAACTGAATCTTCAGGCCTTCCCAGCCAATTGAGTCGT
TCAAATAGTTCAAGAGACGCCGTCTCATTGTATGGCTCAGCAAAAAGTAGAGAGGGCATT
CGAATTGGCGGTATGGACGACGATAAACCAGAAAATCCGCTAGTTCGACTTGAGCAAACC
TTCACGGGCTATATGGCTAGTCTCCAAGCACGCAAGGGTTGCTTCATCGGCCGCACCCTA
CTCAACAGGTCTAACGTGGACGAGCTTTCTGTAAATGACCTCTACAATAAACTCAATGAA
AGTCCATTCGACATCGAAGCCTCATCTGAACTTACTCCCGACGTCATCTTCGTCGCATTC
GAGAAATTTGTGCGCATAGCCTGGAAGGAACAGATGGGGCCTATCATGACATCTAAGGCG
CTAGATGCTCTTCAAGAAAGAGCCTCAAAACGATTGCCTGGCGACTTTGCGGATTTTGTG
CATTTTCTTTTCCAAGATATGGCACCCCAAAATCGAAGGGCATTCACAGCTCTCATCAAG
CTACTGGCTGATCTCCTCGATGGTTGTGGAAACGATAGTGATAGAGGAGCACTTACTCTA
GCATTTTGCGAGCTCTTAGTCGACGATGGAACCGCGCATAATTACATCAATCTCTTCGAT
AGGCTTGTGGAGGACTGCGACCGTATATTTGAAGACGGTTTGAACGGTTTGAACGCAAAT
GTACACCATGTAATATCTGCCTTTGAATCGATGAATTCGACTACTCGTAGTGCTAAGTCG
CATTCTGGATCCTTGACTTCGAACACATCTTCCTTGAGAAGGAAGCTTGGGTTCGGCGAC
TTTCTATCAAGACAGAATAGCAAGAGCGAAATGGATAATCGATCATCAGTATGGCGTAGC
TTGAGCAAGCACAACCGACATCCAGCTACCGGCGAGAGTACAGGCTCGGTGAGGGCCACC
GTGGTTAGAACACGGTCCGTTGACGTTGGTGTCCCTTCAAGCCCGAACAAATTAAGACGG
CCCGGATCACGCGACAGACCTCCCATCGCCGGCGCCTTCGACGAGACATTTTCACGTCCC
CCTAGTTCGTATAAGCTCGAAACAATCGGAGAGCCTGAGATCGAGGAGGCTGTTGTAAAA
GCACCTAGAAAAAAGAGGCGAAGTTCATTGTCGGATCTCAAGAGCCTCATGGCTGCTGCG
AGCATAGAGGACGAGCCTTTACAGCCCCTTTCCCACATGAAGCAGACATCCGAAAAGTTC
AATTCGGGTCCACGTGTTCCACCGCCATCCAGAATCCCCACCAGCCCAGCCTCCCAAAAT
CTCTCCAACAATCTTACTCTCCGCTCATCCAGACAAAAAGAAAATGCCGATGATCCATTT
CAAGCTGCAGCACCTGCAAGCGACTCTAAGAAGAGTCATGCGAAGATGCTATCGACATCT
AATATTCCAACCTTAAAGCCTGCGCGCGATACTGGAAACGCCTCGGCGGAAGCAAACCCT
AGACCTACTTCTAGTCCAACTAAGTCTCCTGGGAAACTTCGATTGCAGTCGACACAAAAA
TTGCGGGAGCGCTTACAGACCGAGAAGAAGGCCGTGGAAGAGGTCGACGCCAACCTGCAG
TCGGAGCTGTCCAAGATCGCTGCAGACATGGCCAGGGTCAATTCGTCACTGCCTCGCAGT
TCAACGGTCGATATCAAGAAACTGTCAACTAGCGTAAAGGCTTTAGAAGACCGCATACCA
CAGGTCATCTCCGATCTCAACAACAGGCACGAGCAACTCCAGAAAGAGATGGAAGGTACC
CTTAAGGCAACCGAGGCCAAAGTCAAGTCAATCGACCAACTATTCAAAGAAGCTACCGCG
GAGAACGAGATTCTCTACGAGAAGTTTAACAGCGAACTCGGCAAGATCGTCAAGGCCCTC
AAGGGGAAAGGACGAGACGATAAAGAAGAAATCATGACGCGCATGCGGGACTACAGCGAG
GAGACCGCGCGCGTCAAACGAGAAAACGCCAAGCTCCGCCGCGAGATGGCCTCGCTACGA
ACACTAATCAAAAACACCAACACTAATACCGGCGACACCTAG
>gene_sam0001050.1	locus=tig00000001_pilon:400477:403874:-	len:3069
ATGGAGGACCAACTTGTCCAGGTCCTAGAAAACACCCAGTTGGCGGCAGAGGGTCCTCGA
AAGCAGGCAGAGATCGATCTCAAGCACGCTGCTACCAATCCCGCCTATCCTCTTTCCCTT
GCCAACATTGCCCGACACGCCTCTATCGGCACAACTGTTCGACAATCTGCGATATCCGCC
TTGCGACTTTTTATCGAGCGAAACTGGAGCGGCGAGAGCGATGATTTCCCCGTCGTCCCT
ATCGCAGATTCTGTGAAGGAGCAGATCCGACCTATGCTCCTCGACCTTGCGCTAAACTCG
GAAGACAAGAAGATCAAGACAGGCGCAAGTTATGCCGTGGGAAAAATTGCCAACGTTGAC
TTTCCCGACCAATGGGCAGCCCTTTTACCGACCCTCCTTGAAATTATCCCTAATGGCACC
GACAACCAACTTCACGGTGCCTTGATCGTCCTTCGCGATTTGGTCGACGAGAGCTTAAGC
GACGACCAGTTTTTCTCTATGGCACAGGATATCGTGAAAGTTGTCTACGAAGTCTCTATT
AACGAGGGGCGAAAGTCCACTCTGCGCGCTCTTGCTGTCTCTGTCTTCCGAGGCTGCTTC
GATCTCATGGATACTGTCAAGGAGGAACACCTTAAGGAAGTACAGGGATTTGCCGAAGAA
GCCATGAAGGGTTGGTTCCCCTTCTTCCACCAGAGCATGAAGTTGCAGCTCCCCGCCCTT
GGACCCGAGGAGACGTCCCAGCCTGAAAGTTGGAATGGCATAATCGCTCTCAAGTTACAA
GTTGTGAAGTGTCTATTGAAACTGAAGATGGTCTTCCCTGGCCTCCTGTTGCCCGAGACA
CCCCAGTTCTTCTCGGTCATTTGGGAAGAGCTAAGACTTCTTGCTCCTTCGCACGAGAAG
ATGTATATCTTGAACGATTCGCAAGGAAGACTTGAGGATTCCGACGGTATCCCGTACACT
CTGGATTTCCTTGTCTTGGAGGAATTGGATTTCTTGAACGGCTGCATGCGTGCGCCGCCT
GTCCGCAAGGAGCTCGAGAATCAGTTGAACGCCCACTCTTCTGCGAGTGAAACACCTTGG
ATTCTAGATCTCATGATGATCACGTCCTCTTACGCTCGCATAACTCGGGAGGAAGAGGAT
TTATGGGACATCGATGTATCGCTTTATCTTGCGGAGGAAGCATCCGTGAGCGCAAACTAT
ACTCCCCGAACTGCGTGTGGGGATATCATCATCAAGCTTGGCGAATGGCTAAACCAGCAA
GTCCTCGAAGGTCTCTATGGGTTCACCAAAGGTGTATTTGCTGAAGAAGGCCAATGGAGG
AGACAGGAGGCCTGTCTCTTCTTGCTCAACCAGCTTATGAATGACTTCCTCGACTGTAGT
AAGGTTATAAGTCCGGAAGTCAGCCAAGCTTACCTGGAGTTGATCAACTATGCTGTCAAC
CGAGTAGAGGAGCCTCTATTGAGAGCTCGTGGTTATCTCGTCGCCGGCGTCATTGCCCAG
TTTAACGGAACGGCTGCTGCGCTTTTGGATAGGACCCTTGAAGCTATCACAGCAGAGAGC
TCTGAGCTTGTGCAAGTCGCGTGCTTGAAGGCAATTGAGGGATTTCTCCGCAGTGGAAGT
GCTGCTGGAAACCAACAGATCCAGGCCAAGGTGGTTAGCGCCATTCAACAGTGGATGTCG
ACCAGAGACATGGCCGATCTTGAGGAAGCAGATGATTTGTTGATCACGCTTACCGAAACT
CTTAGATCTGCCATCAACATCGACAAGCGAGTAGCTGTGATCAACGACGTGCCTGCTTTG
GACTTGCTCTTCCTCATTGCAAAGCACGGCTCAACCAACTGGCAGGTTACCATGCTTATT
TGCGAGGAGTTTGAGGATATTGTTAGAACCTTACCAGACCCGGTATCATATCAAGCGCTA
TGCCAGAAGGTCCTCCCTTCATTGACTGGCGCATTCAATGTTGCCGATATAACTTCGGAC
AACCCATTGATTACATTTGCCACGGAATTAATGGCTTCACTGACTCAATATGCCTCGGAG
CCTCTCCCCCCCGGCTTTGTAGCAGCCACCTTACCCAAGCTTAGTCGTTTACTAATGGAG
AGCAATGAGGGAGAAATTCTACGACCTGGTGCTGAATCGGTTAAGTATCTCTTGGCACAC
GACCACGAGCAAGTGCTCAACTACCATGATGAGAATGGCCGAAGTGGCTTAGAGGTCTGT
CTTCACATTATCGACCGCCTCCTTGGTCCTACCATCGAGGACAACGCTGCCTCTGAAGTT
GGTGGCCTCGCTGCTGAGTTAGTCGAAAAGGCAGGACACGAACGTCTTGGCCCGTTCCTA
CCACAACTATTGCAGGCTGTAGCCAACCGATTGGCCACTGCTGAGACTGCACCCTTCATC
CAATCTTTAATTCTAGTTTTCGCGCGACTTTCCCTGGTTGGCGCTCACGATGTTGTTGAG
TTCCTCAGCACGATCCAGATTAACGGCGAGAGTGGCTTGCTAGTTGTCTTGGGCAAGTGG
CTCGAGAACTCGGTCAATTTTGCCGGATACGATGAGATCAGACAGAACGTGATCGCACTC
TCCAAGCTTTACAGCCTGAATGACGCTCGCGTCACCCAGACTTTGGTGCGAGGAGACCTT
ATCATGCCCACAAGTGATAGGATCATGACACGCTCGCGTTCTAAGCAAACTCCTGATCAA
TACACGATTATCGCAGCCCCTCTCAAGATCCTTAAGGTTCTCATTGAGGAACTCCTTTCG
GCTTCTGGTGTAGGTGGCGCTGCCAACGCAGCAGCAGCTGCTGCCGCCGAGTTTGCCGAC
GACAATGATGATGACGGCTGGGAGGATGACCCGGATACCATCGACCTCAATCTTGGTAGT
GTCAAGAATGACTTGATGGGATTCTTGGAGGCGAATAACATGCGCTCTCGAGACGACGAG
ACCCAAGCCTATCTTACGGAGTTCTTCCTGACGGCGGCTCGCGAGAACATCTCCGGGTTC
CAGGAATGGTACAACCAGCTGTCAGAGAACGAGAAGGCGAAGCTGCAGGAGATATCCCCT
GCACAATAA
>gene_sam0001060.1	locus=tig00000001_pilon:404604:405451:+	len:789
ATGTCCCTCCAACCAGACGACCAGCCTCTCGAAGATCCTCAATCCCTGCCGCTGAGCCAA
GCATCCCAGCTCCTGACCTCCTTCACGCAATTCCTCACAATATGTATTCACAACATCCTC
TATTACCGCTCCATCTATCCAGCAGAGACGTTCCTGACTAGCCGAGCGTACAACCTACCC
ATCCACCAGTCCAGACATCCGAAAGTATGTTCGTGGATCCGCGACGCCGTTGACGCCGTA
AAGACCCAACTTATAGTTGGTGTTGTTGAGCGAATCGCTGTTGTCATCTACAATGGGCAG
GCAAAGGTGATGGAGCGCTGGATGTTCGATGTTGCCAGTTTCCCCGCCTGGGAGGGCTTC
AAGGAAGCTATGGGCACGAGGATGGATGAGGAAGAAGACGAGCTGGATGAAGAAGCAATT
GGTAATATCGAGGCCAATATAGAGGGCAAGGTAAATTGGACGGATGTAGATGAGCAGTTA
CGCGCTACCATCAGAAAATTAGCATATGCTGCCGAAAAATTGAGAAAGCTTCCTGATGGT
TGCACTTTCACCATTGCAGTAGAACTGCGAGACGAGGGCGAAGCTCCAATTGGGCATCCT
CAACCATGGATCCCAGCCCAGTCAAATCTACAAACAAAGTCTAAGGAAAGAGAAACACCT
GGTCGAGATGTTGGAGGAGCTAAGACAACTCCTCTCCGAGCCGTTGAAGCCGGTCCCCTA
TTCTTCGAATGCTGGGTGGAGGAAGGTAACTCCAAGGATCAGCAATCATCAAATACATCC
AGTGAATAA
>gene_sam0001070.1	locus=tig00000001_pilon:405646:406854:-	len:1143
ATGTCGACAAATCCATTAGGTCCGTCGACCATCCTTCAGCAGATGGCCGACGCCCTGCCT
ACTCATCCTCAGGGGGATACTACTTCTGATTTGAGCAGCTCTCACGAAGCGTTGGCACTA
TTCGCCCACGCTTGCATGGCATCGCTCGGGTTTCGCCTCCTCGGCTTCGATGAGGATAAG
CTTGACGAGGCGCGATGCCACGAGATGGCTCCCCGACTACCCCCAAATTGGAATGCCTCC
TTCAACACCTATGCATTCGTGTATGCGCATCAGCAATCGGCGCTTCGCTTTGTCATTAGG
ACTGACCGCATGGGAGGCAAAGCCGAGATCCGCGGACTAGGCATTAATCACGATCGCATC
ACGCGCGTCGAGGTAACGATCAAGGACTTCGTGTCTAATGCGGCCCTTCCCGTCAGGATC
GCTATTAATGACGACGGAGAAGACCGCTCTCGCCTACCTCAGTCGTTGCGAAATGTCTTC
ATATCCGAGAATCGCATTGAGGATCTAGCCAACCTCATTAAAATCAACATTGTACAGAAA
CTTCTACCATCGCTGCAGAAGGAAGGCTACGAGGAATCTCCCGACGACAGGGCCGCGCAT
GACGATGCCGATGCAGCGGGTCGAAGACAACCGAGACACCCCGTTGTGCCAGATCTACTA
CCCCTGCCAGCGCAGCCGTATCCGCACAACGACCCACTTAATCCGCCTCCTCGCAACCCC
ATCCCGGCTGGCGACTTCCCTCCGCCGGGCTTCGAAGACCCTTATGACATCAACCGCCCG
GCACGGAGCCCACTACAGCCCGGACGTACACCATTCGGGAATCTAGGGGCTGATGATCTG
AATCCGCCTGGACTGGGACCACATGATCCCCTACGTCCCGGACTAGGCATCGGAGGACAG
CTACCGCAACCTGGAGGCCGAGGTATGCATCCGACATTCGATGACCCTCTTTTCGGAGGC
CCAGCTGGTGGCGATGGTTTTTACGAACCTTCGGTGCCACCTGGAGCTCGCTATGATCCA
ATAGGTCCGGGAGGTGTTCCAAGACTAGGAGGTCGGAGACCCGGTGGTGGCAGCGGACCG
TTTGGCGGTAACGGAGGTTTCGGTGGTGGGTTTGGCGGCTTTGGTGGAGGTGATATTATC
TAA
>gene_sam0001080.1	locus=tig00000001_pilon:408449:409496:-	len:780
ATGAGCAATCATCGTTGGGACTTACCGCCGGTTGTGTCAAAGGTCGCATGTGCAGAAACT
GTCATCGCTAGCGCTTCTTCGCATATTTGGAATTTGGAGCAGGTCTTCGAATTTGCTTCG
CTCTTTTTTGCTACGAGAGGCTCTACGCGCGCATTCTTCTACTCGTATTCCATCCCGACT
CTTCCTACCTTCCTTACCATAGTGACGATGTGCACAGGCGTATGCTGGGACTGGCACTGC
CGGGCATGCGGCACGGTGGTCGTGAGAGACACACGCGTGTCGGGACATACCTGCAGGGAG
GCGGAGCGGGCCGGGAAGAAGGGGTGCTGCCGCACGGGCGTCGAGTACTCGCGCTTCAGC
AAGATATCGGCGGACCTGTGCGCGCTTTGCGAGACCAAGGACGAGATCGCGAAGATCGAC
GCTTTCACTTGCGAGACGGGTGCTAGCGAGAAGAGGGTCGGTTACTACATCCCCACTGGC
AACGACGGGTACGAGGAGATCATGGAGTACACTCCAGAGCAACTTAAGGAGTGGGACGAG
TGGAAGGAGCCGCTATCGAGCGATGAGGAAAGCGATGATGATGAGGAGGAGGAGGTGGAG
TGTGATTGCTTTAGCGGCACCACGTACAGTGTTGCTGAGGCGTCCACCGACGACGACGAG
AAGACTGATATCGACGAGAAGACCGATATCGACGATGACGATGAAGACGGCGGCGCAAAG
TTACAGCAGAAGATGATCGAGCAGAGGATCGAGGCGGCTAAGGCTGAAGTAAGTAACTAA
>gene_sam0001090.1	locus=tig00000001_pilon:415097:416256:+	len:963
ATGCCAGGTCTCCCAGCTTCGGTCGATCTTGATGAATGCATCTCCCGTTTGTATAAGAAG
GAGCTACTGGCCGAGTCGGTAATCGAGGCAATATGCGCTAAGACCAAGGAGCTGCTCATG
CGGGAGAGCAACGTCGTCCACGTGCGAGCTCCCGTCACCGTCGTCGGCGACATCCACGGC
CAGTTCTACGATTTGATTGAGATATTCAAGATCGGTGGTTGGTGTCCGGACACGAACTAC
CTATTCCTCGGCGACTATGTGGACCGTGGCATGTTCAGCGTGGAGACTATCTCCCTCCTC
GTGTGCCTCAAGCTCAGATACCCTAACAGGGTCCATCTGATCCGCGGCAATCACGAATCG
CGCGGCGTCACGCAGTCCTACGGGTTCTACACCGAGTGTTCGCGCAAGTATGGCAATGCT
AACGTCTGGCACTACTTCACCGACATGTTCGATTTCCTCACCCTATCGGTCGTCATCAAC
GACCAGATATTCTGCGTCCACGGCGGCCTATCCCCCTCGATCCACTCCATCGACCAGATC
AAGATCATAGACCGCTTTCGGGAGATACCTCATGAGGGCCCCATGGCGGATCTCGTGTGG
TCCGACCCTGATCCCGAGAGAGACGAGTTCTCCCTGTCGCCCCGAGGCGCAGGCTACACC
TTCGGCGCGCGCGTGGTGAAGAAGTTCCTCGCCGTCAACGGCATGAACCACATCCTGCGC
GCGCACCAGCTATGTCAGGAGGGCTTCCAAGTCCTCTACGACGACCACCTGAGCACGGTA
TGGAGCGCTCCTAATTACTGCTACAGATGCGGTAACATGGCTAGCGTGCTGGAAGTCAGC
GACGTGGGAGAGCGATTCTTTAACGTCTTCGCCGCCGCGCCCGAGAACGATCAGCATAAG
GAGATACAGCAGGGGACTGAGAAGGCGGCTGACGGGAACGCGCTGCCCGACTACTTCCTA
TGA
>gene_sam0001100.1	locus=tig00000001_pilon:416788:418067:-	len:1167
ATGGATGCCCCGGAGCATCATCCTCTCCTCCTTGAACCTGGACGCCACAGAGCTCCTCGT
CACATGGTCTCGATGCCATTGATGAACCGTGCTCGTCTTGACGCTACGCTTCATCGTCCA
ACCCTCCAACCAGTATCTGAGGTCGACCTTAGCAACATCTTGCAGGAAACCGAAGAAGAA
GATCATGAAGCTAGTCTGCATCATGAAGTTAGTCTGCACCGAGAAGCTACACTCGTCGAC
AGTTCGGGGTATGATTCTACTCACACCAAAAAATCCTTGAAGAGTTTCTTCAAGAATCAT
CTTCACATTGGCAAGATCAAACCGAAACTAAAGCTAGTTACTCGCGAACCCGCTCAAAGC
ACCAAGAAGCCAATTTTACGCATGGATTTCTTGAATTGGCTCAAGGAGAAGGCGACCTCC
GCTGTCACACCCAGATGCCCTTCTTCATCCTCATCTGGCAGTGGCCTTGATCCTTGGATG
ACCTGTATTGGAAATCCGGCACACATGGTCTACCCCGAGGAGGAATCTACTGCTGTCAAC
ACTTCAGCAAACCCTTCTCTTTACAATTCCTCCATGCTCTCCACCGCACCTACACAGATC
GAGCACAGCATCGCACTCCCCAAAGCTAGAATGGATGCGACTAACAAGAACTCAATTGAT
ACAGATGCGAACGACGAATCTCTTCAGCGCTACAAACAGTCTCTCGGTCTTGGCGGCGGC
AAGGATCTTTCTGATCCCAACGACCCTCGTGTCTGTATTATTAACGCACTAACCATGGAG
TCTCCCGGTCGTGCTCCGGTCACCATCGACCTGTCTGCCGCCGGCAGCGAGCAGACCCTC
AAGGACCGCCCCTTCAAGATCAAGGAAGGCTGCAAGTTCACCATGGTCGCTAGCTTCAAG
GTCCAGCACGAGATCCTTAGCGGCCTTCAGTACGTCCAGGTCGTCAAGCGTAAGGGAATC
AAGGTTAGCAAGGATTCCGAGATGTTGGGAAGCTATGCCCCGAACACAGACAAGCAGCCG
CTGTACAGCAAGCGCTTCCAAGAGGAGGAGGCTCCTTCCGGCATGCTTGCCCGAGGCCAC
TACAACGCCACCTCCAGCTTTGTCGACGACGACAAGAAGACTCACCTGCAATTCGAGTGG
AGCTTCGACATCGCCAAGGATTGGTAG
>gene_sam0001110.1	locus=tig00000001_pilon:421100:422425:+	len:1269
ATGGCCGCCTCGAGACATCTTCCCAACAAACATAACCCTCTGATGACGGATGAAATCCCA
TCCTATCATGAGCTGGTTTCGCGCCGACGTCTGGGTCAGACCCAATTGACCGCGAAGATG
GTTGCTGCGGGCACTGCAGGGGATATTGACCCTTCAAGCCTAGGCGTTTTCGATTATGCG
CACCTGCGAGCTCCTCTGCCGAAGGGTATCACTTCGGGCATATTCAAGTCGTCCCCGAAC
TCCTACTTCCTTATGCGTCGCAGTCAGGATGGATACGTATCTGCGACCGGAATGTTCAAG
GCGACTTTCCCTTATGCCGAAGCAGTCGAGGAGGAAATGGAACGCAAATTTATCAAGTCG
TTGCCTACGACAAGCCACGAGGAGACTGCTGGAAACGTCTGGATCCCGCCTGAGCAAGCG
TTGGCTCTCGCCGACGAGTATCGAATCACTCCTTGGATTAACGCCCTCCTAGACCCGGCC
GACATTGCCATCACAAACGCGCCAGATAGCCCGCCCAAGAGAATCACGGCACCCCCTAAG
TTCGAGGGTCTCCAACCCACACAACCGCTTCTTGCACCGCCTACTCCGTCGTCGCTTCCC
CGTAGCACGCGAAGCCGCCGCTCAGCTAGTCCCTCGAAAAAGCGAGCTATCGCGTCTCCG
CGAAAACGAACTTCTAAGGCTGCTGCCGCTGCCGCTGCCGCTGCCGCCGCCGCCGCGCCT
CAACTATCCCCCACGGATATCCCGCCCGTCAAGGAAGAAGTCGAACCCGCTACAAATGGT
ACTAGGACAGATGAAGACACCGCGTCTACCGCTGCCACAGAAGAGGTCGCCATTAAAACC
ATCGAAAAGGAACCTGCTATTGTCTTTGCTCCGACTGAGGAGGAGCCTAAAGTACAAATC
AAGGTTGGTCAAGAAGTCGAGTTCCGCGGTGATGTCGAGACAACACAAACAGCTGTCGAA
TTGGAACTTCCTATCAGCGGAGAGCCTAGCCCCGATGAAGCTGCTCGTATGATTGAAGAG
GCGAAGGAGATGGTGAGAATTGCTGCTGCTGAGACTGCGGCATCGTCTGGCTCAAGCACC
AAGGGCAAGCGAAAGGCGGACGACATTGCTGCTGAGGAAGAGGAGGAAGGGGTAGAGGCT
ACAGCCGAAGTTTCGGAGGAGCCACGATCTAAAAAGACCAAGACCGAAAAGACGGAAGTA
CAGCTAAGAAAAGAGCGTGTCAGAAACCGGGCGTTGGTTGGTCTCAGTGCAACCCTTGCG
GTTGGGTAA
>gene_sam0001120.1	locus=tig00000001_pilon:423771:425044:+	len:1002
ATGAGAGCAGCTTGGGAAACACGGAACCTGTTCAAAGCTCAACAACGAGCTTTTTCGGTG
ACACCGAAACGGTTGGAGAGCTATGGCTTTATTGGCCTAGGCCAAATGGGTTACCAAATG
GCCAAAAATCTTCAGTCAAATTTGTCTTCTAACGACTCGATAAGACTGTTCGATATCAAT
AAAGACGCTATGAAACGTCTAGCTGATGAGATGAAAGCTTCTCAAACTGGTGGCGCTGCT
GTTGACCTTGCACAGAATGCGAACGATGCTGCAAAAGACTCGGACATAGTGATTACGGTA
CTGCCTGAACCATCTCATGTGAAGAGCGTGTACCGCGAGATACTTTCTCCAGATTTGCCT
AGGAGAAATAGAATATATATCGACAGCTCGACTATTGACCCTTCATCATCCCGAGAGGTT
GCAAGTTGGGTTGCAGATGCAAAGCAAGGCCAATTTGTGGATGCTCCTATGTCGGGTGGC
GTTGTAGGTGCCACTGCAGCCACGCTGACTTTTATGCTGGGTGCCCCTGATGCTCTAGTG
CCGAAGCTAGAACCATTGTTACTACAAATGGGAAAACGAGTACTGCATTGCGGCGTTCAG
GGCACTGGACTCAGCGCAAAGTTAGCTAACAATTACATATTAGCGATCAACAACATCGCA
ACCGCTGAAGGCATGAACCTCGGCATCAGATGGGGACTTGATCCTAAGACATTGGCGAAT
ATCATCAATATTAGCAGCGGTCGGTGCTGGCCTAGCGAAGTCAACAACCCGGTAAAAGGT
GTAGTTGAAAGTGCGCCAGCTAGTCGGGACTATGCTGGTGGATTCGGCATCAGTCTAATG
AAGAAAGACCTGAAGCTCGCTATCGCGGCTGCTAAAGAAGCCGATGCAAAATTGGAACTC
GGCGACCGAGCAAAGCAAGTATATGAAGAGGCGGAACAAGTAGAATCATGTAGAGGCAGA
GACTTTTCCGTCATTTATCGATTCCTCGGTGGCAAAGAGTAA
>gene_sam0001130.1	locus=tig00000001_pilon:426044:426886:+	len:771
ATGTCGAACAGCACGAACAGTACGGGCGCACCACCGCAACGCGCATCATACAAATACTGC
TTCGAAGTGAGCCCTATCTGTCCAGTCGAAGCGACGGTGCTAGGCTATTACCCAAACCTC
GGCGTTAATGCATTCCTCGCCGCCGCGTTCGGCCTATGCATCATCGGCCTCGTCACTACC
GGCATCTGGAAGAGGACTTGGGGATATTCAGCTGCTCTAGCCGCTGGGTGCATTCTAGAA
TTCGCAGGCTACATATCCCGCGTCCTCCTGCACGCGAACCCCTGGAACTCCAGCGCCTTC
CAGACGCAAATCTGCGCCATCATCCTCGCGCCCACGCTAATCTGCATCTCGATCTACCTG
ACGCTAAAGCACGTAACGCTCTCCCTCAACCCGGCCCTCTCGCGCCTGCGCCCGCGCCTC
TACCCCCTCATCTTCGTCCCCGCCGACGTCTCGTGCCTCATCCTGCAAGCTATCGGCGGT
AGTCTCGCCGCTAGCGCCGGGTACACGCACCCTGAGTTGTTGGAGAGCGGGGATAGGGTT
ATTATTGCGGGAATCGCGCTGCAGTGCGCTGTGCTGGGGGGCTTTGGGTTTATGGTGGGC
GATTACTATTTGAGGACGAAGAGGTGGGTTAGGAGTATGGAGGAGCAGGAGGTGGTCGGG
GAGGATGATGCTAGGGCGCTGGAGACGTGGAAGGATAGGAAGTTTCGCTGGTTCGTGTAC
GCTGTTGCGGGTGCGTATGCGGGGATTCTGATTCGGTGTATTTACCGGTGA
>gene_sam0001140.1	locus=tig00000001_pilon:426960:427309:+	len:264
ATGGCGGGTGGTTGGGGAAACCCGATTATGCAGGACGAGCCGTCGTTTGTAGTGCTTGAG
GGCTTCTGCATCGTCATCCCCGTAATCCTCCTCACAGCCTTCCCGCCAGGCTTCCTCTTC
CCGGCCATGGCCGAGCGCGAGGCCCAGCGCTTCAGGAGAAAGAGCAAGGGTGAGAAGGCG
AACCCCGAAGAACCCGTGATATCAGGCGACGAGGGTGCACTAACGGAGCGGAAGACGGCT
CCGGAGGAGACTCCGAAAGTATAG
>gene_sam0001150.1	locus=tig00000001_pilon:427812:430295:-	len:2358
ATGGAGTCTATCTCTCGGATATCTAATTTACTCGAGAGCGCTCGCGAGCTCACTCTCGAT
GCAGCCCAAGCCGCCCGGAGTTCTCGAAGCACCGCACGAACACTACCTGTACCACATCTC
AAGAAGCTTCTAGACAGCCGAAATGATCGTGAAGTGCTCGACGGACTCCGGCGCGTCATC
TCTATGATGTACCGCCAGCAGAAAACCCTAACATTCTTCTCTTCTGTCGTCAAGAATGTC
GCATCGCCGAACATCGAAATCAAGAAACTTGTATACATATACCTCATTCATCATGCCGAA
CAAGAACCAGATATGGCCCTATTATCTATCAACACTATCCAAAAATCCTTGTCCGATTCG
AACCCGCAAGTACGAGCCCTCGCCCTACGTACCATGTCCGGTATCCGAGTCCCAGTCATC
AGTCAAATCGTATCGTTAGCTATCAAAAAGGGGGTCGTCGACATGTCCCCTCACGTACGG
AAAGCCGCCGCCCTCGCCATACCAAAATGCTACCGTCTAGAACCCAGTACTCTCCCTCAA
TTATTAGAAAACCTCACAACGCTCCTAGGTGACAAGCAGTATTTTGTTGCCGGTGCTGCT
GTGAGCGCTTTCAATGAAATATGTCCTGACAGGGTCGATTTGATACATAAACACTATAGG
AGTCTCGTCAAGAAGATAGTCGATATGGATGAATGGAGCCAACTAGCGATGTTAAGGATG
GTGACAGTTTATGCACGAAAATGTTTCCCGAGGCGGACTAGGAGTGCAAAAGCAAAGGAC
AAATCAGCAGATCTACAAGATTTCTACGGGGATGCTTCGTCAGAATCTGTGTCGGAAGGG
GAACAAGTAGTTGTTCTCGACCCCGATCTTGTCTTATTGCTTAACGGAATTAAGCCGCTT
CTTCAGAGTAGGAACTCTGGAGTGGTCGTGGCTGTAGCGCGCTGCTATGTGGATATAGGT
ACCGCCGAATACACAAAGTCTGCCGTTGGTCCGTTAGTTGCTCTCTTACGGGGAGCGCAA
GATATCCAACAGGTTGCGCTCTACAACATCGTTTCCGTTTGTTTAGCACACCCCGAATCC
TTCGTCAGACATGCGTCCCATTTCCTGGTTCGCGCTACTGACACAGCCCCGGTATGGGAA
TTAAAACTCGAAGTCCTCACATTAATCTTCCCTCATAGCCCCTTGCAAACGAAGAGCCTC
ATACTCAATGAACTCGAACACTTCTCTCGCGGAACAAATAAGTCACTTGTTCGCGAAGCA
GTGCGAGCCATCGGTCGTTGCGCGCAAGGAGACCCTGCGACGGCATCCCGATGTATGCGA
CTTTTGCTCGGACAAATAACAAGTCTAGACGGAACTTTAGCGGCTGAGTCGCTGACGGTG
ATCCGGCATCTTATCCAACAAGATCCCCAAGCGCATGTGGGCACTGTCGTGCGCCTGGCA
AAGAATCTAGATTCTGCAACCGACCCACAAGCTCGTGCGACTATCATCTGGCTTGTGGGC
GAATTTGCCGGTCTGAACGGCGAGGACAACATAGCGGCTGACGTCCTGCGCATACTCCTC
AAAGAATTCGCAGAAGAGTCCGAGATCGCTAAGCGACAGATCGTCCTCCTAGCCGCGAAA
GTATATCTACATCATCTGAACCGAGAGACCGAAGCGCAGAAATCAGACGAAGAAAACCAG
GGACCTCCTCCAAACTCAGAGGACCACCCGATAGCGCGTCTGTGGAACTACGTTTTACTT
CTCGTCCGCTACGATACATCGTATGACTTGCGCGACCGCACACGCCTATACAAGGCGCTG
CTCAGCGTGCCCCAGCTCGCGACTCTCATGCTGCTGGCTCCCAAGCCAGCGCCCCAAGCG
CCAAGCCCGTCGGAGACGCGCAGGGGCTTCGCGCTAGGGTCCGCCGCTCTGGTGCTCGCG
GGCGGCGGCGGCGTGCACGGACTTCGCGGGTACGAACCCTTGCCCGACTGGGTCCCAGAG
GGCCGCGAGCCGGATCCTAAGCTAAGGAATACCGAGGGCGTAAGGAATGAGTACGCGGAT
GAGAAGAGAGTTGTTCCTGCTGCGCAGATGTTGGGGGATGGACGGATGGCAGGGGGAAGG
AGTAATGGGGTTTCGTCTACGTCCGCGTCTGCGGGACCCGGGACGGGTGCGAAGACGCTG
GATGATTGGCTTGCTGAGGATGAAGACGAAGAAGACGAGGATGGGGCTGAGGAGGAAGAA
GAGGAGAGTGAGGAAGGTGAAGAAGAGGAAGAGTCCGAGGATGAAGAATCCGAAGAAGAG
GACGATGAGGATGACGAGGAAAGCGATCAGGAATCGGACGATGCGAAAGCGGAGTTGGAG
GGGTTCCTTAATCGTTGA
>gene_sam0001160.1	locus=tig00000001_pilon:430689:431477:+	len:789
ATGTCTTCGGAATCGTTCCTATTTCTATCACCAGCGCTGCCCTCCGAGCTTCTCACTTAC
ATTTTAAACCATCACGTCTACCCAACTACTCTTATAATATGTTCTCCCCGGCAAGAATTT
CTTGCAGCCCTCGCCGATGATGTGTATCAAGGAGTAGCAGGTCCCGAGGAAGAGATTCCT
GCCGAGCAAGGGGCGGAAACGTCGTCTCCTAGCGCCGTGCCCGATGCAAACAGGATTGAT
CAGGAGCAGGTCAGACAGAAGCAGAGGCTCTTATCCTCTCCTCTTTACCAAGTTGCTACG
TCACGGCACATCCGCGTGGTATATCTCCCTACAGTCACGCATCTCCGCGCCTACCTATCC
GTCTTCTCACCGGATGACTCCAAAATCCCGGCTCCCCCAGCCGGTTTTAATTCTTCGGCG
AGATGCCCGCCACACATCATTCTTTACGGATTTTTGGAAATGCATCGTGACACTAGCGAA
TGGAGTGCCCAGGGAATTGGTAATTCCGCTTCGACACTGGTAGAGCTAGGTCACCGATTA
AAATGGCAGACCATCGTTATCGAGCCCCGAAAACTCAATTCTACACAACCATTTGAAGAC
ATGCTAAAAGAGGCCGTCCCCTTTCTCAGTGGTGGTGGTCGAAGGGTAGGTCCCGACTCG
GAAGAAGGTGGCTGGACTGGTCGGACTGTGGAGATAGGGAGAGTTATAAAGAGATGGTTT
CGTTTTCAACGTGGAGAGTGGGATACGAGCTCTAAACAAGAAGAGGAACATTCCGATGAT
AAGAGATAA
>gene_sam0001170.1	locus=tig00000001_pilon:431673:433118:-	len:1386
ATGGCGTACAATTCGCGAATGTCGATAATTCCGCCTTCGCAAACCCAATCGCGCTCTCGC
AAGAAGGACGACGAAACCGACTCATTCATGCGGCTACCAGAAAAAGAGATTGTCGGGTGT
ATAACAGACATCGGAGTCCCATTTACCGTCGCAGACCTGCAGAAGCCAAATCCTCTCCAA
GTACAGATGATATTCGAATGGTTTGCCGAATTGTTGATGAATGCGACACGTGAGACTGTC
GAACCGGCGATGCGCGCCGCCGCCGAAGACGTCTGTGGCGAGTTTACCGACATCGTACCA
CCAGATACGCGCAACCTGCTAGGCTTCTATGTGTCCTTGCGCAGACTACTTATCGAGTGC
GGCATCACCGACTTCAGTTTTTCTGATTTGTATAAGCCCACTCACCCGCGCCTCGTTAAG
ATATTCAGTTACTTGATCAATTTCGTTCGATTTCGCGAGAGCCAGACCAATGTCATTGAT
AAGCATTTCAACAAAGCCGAGCAGACCAAGGCACGGATCGAGACGCTGTATAACAGTAAC
CAAGAGATGGAAGCTCAGCTAGACGAGATGCGATATAACCGAAGAGCAATGGAAGCCCAA
CATCGCGAGAAGATGGAACGAAATGAGGAGCTGAAGAAGAATTTACTGGAATTACGACGA
ACCCAGGAGAAGGTTGCCGAGCGACTAAATGAAGCCAAGCAGAAGAAGACCGAGCTGGCT
CAGCTATTAGAGCAAAAAACATCCGAGAAGATACTGCTCAAACAAGAATCCAACAAACTG
AGACCATACACCCTGCAAAGTCCTCAGGCGCTTCAGACAAGCTTAACAGATCTCAGCAAC
ACTCTCAACGGAGACAAGTCGCACATAGATTCTCTAGACCGACGAGCGAGAGCACTGCAA
ACCTCAACCGATTCCTTTGGAGTCGTGGCGACAGATGTGGCGTCATGTATCAAACTCCTA
GACGATATTGCGAATGAATTGACCAAGGAGGAGGAGGAAAATGCTCGAAACGCGAAACAG
CGAGATACCCTTTCAGAACGTGGCAACAGTGTTAAGGAGGTGGAAAGAACAGAAGCGTTG
CTACAAAGGCAGTTGAGCAAGTGGAATGAGCGAACGGAGAAGCTCCGAGATCAAAGTCGA
AAGAAGGCCCAGGAAGCCACTAAGAAGATGGAGGAGCTCCGAGCATTACACAAGCAGCTG
ACAGAGGAGAGGACAGCTAAGGGCACTGAGATTGAAAAGAGGAGAGTTCGGATCGAGCAA
ACCGAGAAGAAGATGCTGGATCTCAAGGAGAACATTGAGAACGAAGTACACGCGGCATAC
GATGAGTATCTGAAGATGGAGTCGCACATCAAGCTGTACATCACGGAGATGGAACAGGCT
CTTTGA
>gene_sam0001180.1	locus=tig00000001_pilon:434758:435234:+	len:477
ATGTTCCGCACATCTTTCAAATTCCTCGTGCTCCTGCTGTCCATCTGCAACATCGCAGTG
GCTCAGGCCGAAGCTCTCGATGCTCTAGTGCCCCGACAAAGCGCAAGCGCGAACGCTGCC
AACTCTCCCATCTGCCAAAACTACGCGAGGGTAGCCAACCTTTCTACCGTCGGCTTGAAC
TCGACTTATCGTGCGGCTTTCTTGCGCTCCTCCAACCTGGGAACTTTCGATGCACGTGCT
ATTTTGGACGTCGAATCGCCGAAACTGATGGGATTGATGATGGATGTGCAGCTCAACCAA
CAGTGCGGAAACCTCTCGCAAGTCGCTATCGACGGGGCTGCCGCGAACCTCACCCAAGGC
ACTGTGCTAGGCCTACCGATCGCGGATGCTCCAGGTATCGCCGTCGATGCCGTCGCCATG
CCCCTCGTCCAGATCTCCCTTTTCCTGGTTATGACTGGAACCTTCTTCTGCTTGTAA
>gene_sam0001190.1	locus=tig00000001_pilon:439852:442245:+	len:2394
ATGGCCTTGTGGCCCTTTCGCCGCAAGGGCTCGCGCAAGCGGTCCAGGACGCCAGCCCAC
GATTCCGATGCCAACCCCTCAGGTCGTGGTCGTCAATATCAACCCCCGTCGCGGAGTCAA
ACAGAGCCAGCCAATACTCCCGATCTTCCTAGGCCAAAGCGAGATGGACCAAATAAATTG
CAACGACGGCCTCGTACTTACAGTTTCTCCCCGGGCCGTCGAGACTCCATACGTGTTTCC
AAGTCCAAGAAGGGAAAAGTCGCCTCGATGCCTCCAGGTTCTTTCTCAGCTGCCAACGAT
GAGGCGCATGGAAGTCACAGGGTAGCGTCGGGATCTAGCGGGGATTTTGCAACTCGGGTC
CCTACTTTGCACCACGACAACTCTGGGAACAAGCGAAGAGGCCAGCCTTTACCGCGAAAG
AAGTCGAGCAAACGAAGAAAGGAAGACCATGATAGAGAAGCAGAGATCAAGGCGATGAGC
CAATTTATGCCAGTCCGTCCTACCGCAGACGCTTGGATAACTAGTCGCCCGACGAAAAAG
GAGAGTAAGCGAGTTAGGGCGGGCCTAAACAGAAATTGGGACGAACCTTCTTCTGATATG
TCCCTACCTATACCCGGCTCTATCCATTCCGCTATGTCATCTGACTCAGAACAACTCTCT
TGGAAAGTTTCGACCTTTGAGGCGCTCGCACCCCGCCCGACGTTGCGATGTGCTGCAAAC
CCTGTATATGGGCCTAGCGCCAGCGCCGCTCTGACACGATCCCAATCGACAAAGCGGAAA
CTCGCCGAGAGAGGCTCCATCCCTGAGGCCACGCTTAGAGCCCATAAAAGAATTGACGAT
TTGGCGGACGACCTAGATGCAGCGGATCTCCGGGAGTTGATGGAGCGAGATAAACGGAGA
AAGGAAAGAAAGAAGGAAAAGGAACGCGAGAGATTAGAGAGGCGTCTCGCAAGAAGAGCG
GAAAAGCAACGAGCAGAAGTGGCTGAGGCTCGTAAAAGTGGCACCCCGCCGCCACAGAAC
TTAGAGAGAGGCGTATTAGGCCGTGAAATGGCTGACGAAGGATGCGATCCAGCCTCGGTG
GTTATTACCTCGTCGAGGAGGAGACAATCACACGAATCGGCTCGGAGGCATAGTGGAGAA
CGCGAAGATTTAGAGAATCGGGACGAGTCTCCTAAGCCATTAGACGAGTTTCATCGAACA
GACAGTATTCCGCTGGAGCCCTCGACTCCAGCCAGAGCTCACGATTTTGAGCATATACCG
GAGTCTATTCCAGAGCAGCCTTCAACTTCGCGCTCTTCAAGCCCCAGGATTTTGAGCTTT
ATCCGGTCGAGGACATCGCGCTCAAAGTCGCCGAAGGATTCTTCTAAGGCAAGGATCGAC
GTCGATTTGCCGTCGCCTGCCACGACTAAACCCGAGTACGCGGAATCCGGAGGAAGGATA
TCGGATAGCGGCTCTTCGAAACCATGGAGATCGTTCTTTAGATGGGGTAGGAACAGGCGC
AGCTCGGGTCCTTCCTCTTTCTCGAACACCTCACGAGATTCAATGCAGGGAGGCCCACCC
CCAGCACACGCCAATTTCATTCCCCGAAAGGTTAACCCCAACATGCCAAAGAGGACGATG
TCTCGCTTCCGGGAAGACCTTCCTGAGTTACCGCTCTCACCGCCTGACTCACGTGTGGCA
TCCCCAGAAGCTGAACCCCTGCCAACGGAGCCTCTCCCTGTAATCCCCGACGACGTGCAA
ATGCGTTATGATACCCCTACATCCGGCCACCACGAAGCCATGCGGGCGACCCCCATCTCA
TGGCACCGAGACGAAATCCAGGCTTCGCCAGCGCCGCAGTCTATGTCGCTCGCTTCTATT
GATTCGGAAGCATCTTGGCTCTCTGGTCGCATTAACAGGAAGCGAGCCTCATCAGGCATG
AGGAATTCTCTTCAACAATACGCTCAACCCACATTCTCAGGTGAATCTGAAGGACGTCCC
TCTTACGATGGAAACATTGTGGAAGATGAATACATGAACAGCGTCGTTCCTACTGAACTA
CATCGCAAGTCCACAGGCGAGGCTCGTCCCAGCAGTGACGAAGAGGATGACGAACACGAA
GCTAAGTGGGGCGCAGTTGGCCAGACCCCCATCGTGACGCACCACAGAGACACGATGCGA
AGCCGAGAAGGTCTGCTTCAGTCCTTCGATGATGAAGATGACAAGTACCCCGAAAGGTAT
AGTGATGATGAAGAGGAGGACCACAGTCCCGTTCAGCCGCAGAGGGCAACCAGCATCAGC
CTCGATAAGGGTCACGTCCGCAACTTCAGTGCAGGTAGCGCTAAATTACTAGAGATCTCG
CCCCGTGCATCTGGCGAGAACCGGAGAAGCATGATGGAACACGGCACTCAGTAA
>gene_sam0001200.1	locus=tig00000001_pilon:444542:445115:+	len:327
ATGACTGTCCACAACTTCACCACCGCTGAATCCTTCAAGGAGGCCATCAAGGAGCACAAG
ATCGTGCTCCTAGACTGCTTCGCCACCTGGTGCGGTCCCTGCAAGGCCATCGCCCCCATC
CTAGCCAACCACTCGAACGACGAGCAATTCAAGGACATCTTCTTTGCCAAGATCGACGTC
GACGACCTGCCCGAGCTGAGCCAGGAGCTCGGCATCACCGCCATGCCCACGTTCCTACTA
TTCAAGGACGGCAAGGAGGAGGAGAAACTCGTCGGCGCTAACCCTAACGCCCTCGCTACC
ATCCTTAAGAAGCACATTGCTGCGTAA
>gene_sam0001210.1	locus=tig00000001_pilon:452674:453594:+	len:804
ATGCATTCGTTCAGACCTACCGTACTACTCGCAGCTCTTGCAGCTTGTGGTGGTCTCGTT
AAAGCAGACTGCCCTGCCGTTTGGACAGACGTTGCAACGGAGTTGAAGTCGACCTTCATA
GACAGCGACGGCAACTGCAACGATGACGCTCGTGCGGCTATCAGACTTGCGTTCCACGAC
TGCTTCCCTGGTGCTTGTGACGGGTCTATCATCTTGGCAGACGAATGCACTGATCGTGGA
GAGAACACTCAGATGATTGACATATGCTCGACTCTGGGTACTATGGCGACGAACTTTACT
GTCGGTGTTGCCGATTTGATCCAGTTCGCTGCTGCGTTCGGCATCGCTTCTTGCCCAGGC
CTACCAACCGTCTCCGTCAAAGTCGGCAGGACAGATTCGTCCACCGCGAACGCGGCGAAC
CAGATGCCGTCGCCCAACGACAACGCCACGACCATCGTCGCCGCATTTGCGGCTAAGGGG
TTTACATCTACTGAGCTAGTTGCTCTAGTCGGAGCCCACAGCGCTGCCAAGGACCTGAAC
GGGGACGCACTCGACTCCACCGTCGACGACCTCGACACGAACTTCTACACCGAGACCGCT
GATGGCACTGCTCCCGCTAGTCTGAACAGTGATATATCTATGAGCAACTCGTCAGAGACG
AGCGCGGACTGGAACACTTTCGGCGCTGATGCTTCTTCCTGGGCTGACGCGTTCGTGCCT
GCAATGGAGAAACTTGCCCTCCTCGGCAACGACGAGTCCACCTTGACGGACTGCACCAGC
GTGCTTACCGCAGCATTCGCATAA
>gene_sam0001220.1	locus=tig00000001_pilon:454118:455719:-	len:1602
ATGGCGTCGTCTGACTTAGCAGTTACGGTGGACATACTCGAGGCACGCGTTAGCGGGCTA
GAAGAGCAATTAAAGATTTGGCAGGCTAAATCCGATTCGCCCACAACCTTCTCGGAGCAT
TCAAACACGGGCATGGGTTCGGATCCAACCGCCTCAAACATGATCAAGGAACTTGAGATC
AAGTTAGAAAGAACGGAAGAGGAACGTAATGAGCTTGCAGCTGCTTACAAGGACCTCGAA
GATGAACTAAACGTCTATAAGGAAAGAATGAATGCAGCCCACAGAATGCTACAAGAAGAA
AAGGCTGAAGGACAAGAGAAGCTCAGGGCAGAGCAAAAGAAAAGCCGCGCTCTCTTCGAG
AGATTGCAGACTTTGAAAGGCAACATCCGCGTCATGTGCCGCATCCGCCCTCCACCAGAC
AGTGCTACAAAAGACGATCTCGTCGACTTCGGTCCTCGAGAGAAAGGTGAGTTCTCGGAG
CACTGGGGGCATATGGAGATTCCTGTCGAGCGCAAGAATGCCATTGGAAACATAGTCAAC
AGCACGCGGTCCTTCGACTTCGAGCGTATTTTCGGCCCAGAGGAGAAGAACGACGACGTG
TTTAACGAGATCAACGATCTCGTGGAATGCGCGCTCCATGGCGAGAAAGTCGGCATCTTC
GCTTATGGTCAGACCGGGTCGGGAAAGACGTACACTCTGAGCAACAAAGACCTAGAGTCG
GGCAAAGAGGACGGAATTATTCCCCGAACGGTAAGATCAATGTTCGAACACGCTGCAGAA
ACACCTTCGCACGACTACCATATTTCGCTGTCAATCCTAGAGATTTATATCGACAATATT
TATGACCTGCAGGCTCCCATTGATGGTCAGAAGGTCCAGACTCGTATTGAAGAAGCCAAG
TTCCGACCTTTAGAGTCCCTAGAATCAGCTGAGGCAATGATCGAGGCAGCGTCACGACTT
CGTGTATCTAGCTCCACGAGCAGAAACGCGACATCTTCTCGCTCACACCTCATCTTGACG
TTCCAGATCATCAGAGAACCTCTCATCAGCGATTACAAGGGTCCGCAGCAAAAGGGATTC
CTTTACCTCGTAGACCTCGCTGGCTCAGAAAGGTCCGCCGCTAGCGGACTGGAGGGAGCT
CAGCTACAAGAGGGTATCAAGATCAACAAGTCATTGATGAGCTTGAACCTTGTCATCACA
GCTCTAGGCAAAGGTACGCACGCAGCCTACGACACCGCCCTGACCAAGGCATTGAGACCC
GTCCTGGCTCACGACTCGAAGACTCTCATGTTCGTCATGGTGAGTCCCCTTAAGAGAGAC
ATGATTACCTCGCTCCAGACTCTCGAGAAGGGCCAGGAGGCGACCAACGCAAAGTTGGCT
GCGGCAAACCGTAACGATGGCAAGAAAGCGGCGCCTTCCACCCCCTCCGCAAGACCCCCT
ACGCCAGCACTATCGAGCGGCTTAGGACCGGCATCTAGGCATACTACCCCCACCACTCCA
AGTCAAACCGGCCGTAGCACATCGCGAGGCTCGTTTCCGCGTAGGGGAAGAAGTTCTCAA
GGTGGACCTTCAAGCGGATCGAAGAGGGGAGGTACCAGGTAA
>gene_sam0001230.1	locus=tig00000001_pilon:455923:456994:-	len:705
ATGAGTGACCAATCTACACTCACTAAACCATCAGAGGAGGAGCCGTGGATTGAAGTCATT
GATCAAGAAGAGGATATCATCGCAGGTTTTGACTGTGCTGCGAACGCATTTGGCAAACAA
ACCCACGATGCAATTTGGATAGCCACAAATCCAGAATGGGACCAAGATGGCCCTGACGGC
CGAGCGCAGGCCGCTGGACGCATGATTCAACAATGGCGTCGCATAACCTACAATAGTGAT
GGCGATGCGAATACTATCTTTTTAAAGGCCACTCTCCCAGGTAAAGACCATAAAGACCGT
CGAGTTGTCGCAGGAATAGCCATTTGGACTCAGTTCTCTATGGTGCCAGGTCGTGGTGTT
CGACCACCAGACGATCCAAGTGAGACTCTAGGGCTGGAAAAGCTCTATCCGAACGACGAA
ACTGAGCAACGCTATCTGCGCCAACTTTTTCGCTGCTTCTTAAAACGTCGCGGCGAGGTC
ATCAGAGAAAAGGAGGCATCCCAACCTCCGTCTTTGATGCACCTCGAATTATGCGTTGTA
GATCCAGCTTACCAACGAAGAGGCATTGCGTCTAAGCTTGTCCAATGGGGTCTCGACGAA
GCGCGACGCCGTGGTGGTTTGGAAGCCACCACAGAAGCATCGAGCAGTGACAAGCAGTTT
TTGTCTTCGACAAAATTAAAACTATGGTATTGTCTCGCGAGTTGA
>gene_sam0001240.1	locus=tig00000001_pilon:457211:458890:-	len:1680
ATGGCCGTACGTCAGGAGGGGTCGAAGGGTGCAGATCCGCCCGCACCGGCGGCCTATGCT
GAAGTGGGGGAAGTAACCGGCGAAGACACAGAAGTCGTCCTGCGAGGCACGAAACGGGGC
ATCAAGTCGCGCCAGGCACAGATGCTCGTAATAGGAGGCACAATCGGCACCGGTCTTTTT
GTGGGAACGGGACAAGCGTTGGCAATCTCGGGCCCTGCTTTTCTCTTCGTCGCATACGTG
GTGATCTGCTTCCTGGTCCACGGTATCGTCACCGCTATGGCCGAGGTTGGGTCCTACATG
CCGGCACAAGGCATGTCCGTGGCGTACTATGGAAACCGAATAGTATCTCCGAGTCTTGGA
TTTGCCTTAGGGTGGATGTACTGGTACATCTGGGGTTTAAGCGTCGCCTACGAAATCACC
GCTGCTGCCGTTGTGATAAATTACTGGCCGAATACGGTACCAGTAGCAGTATGGATTACG
ATAATGTTGGTCGTCATTGTGGCCCTGAATTTCTTCCCAGTCAAAATATATGGTGAATCG
GAGTTCTGGTTTGCTTCAATCAAGGTCTTCGCGATCATTGGCCTTTTGATTCTATCCGTG
GTCCTGTTCTTTGGCGGTGGGCCAGATCACACGCGCTTGGGCTTTTGGTACTGGCAAAAT
CCTGGGGCAACTAAAGAATACCTGGTGGATGGTGCTGGAGGCCGCTTCTGTGCCTTCTTA
TCCACCCTCATATACTCGTGCTTCAGTTTCAACTTCAGCCCCGAGTTGATTATTATTGCG
GCAGGCGAAATGAAATCGCCCCATAAAAATATTCCAAAAGCGGCATTGCATTTCGTCTGG
CGTCTGGCTATTTTTTATGTTCTTGGTGCTCTTGCGATCGGTGTCATATGTCGAAGTGAC
GAGCCTGCACTTACTAATGGTGGCAATGGGGCCGCCTCGTCCCCTTGGGTCATCGCCATT
GAAAATGCTGGGATCCATGGACTAGACAGTGTCATCAATGCTGTCGTTATTACCTCCGCC
TGGTCCAGTGGAAACTCGGTATTATACATGTCCAGTCGCGCTCTCTACTCGCTTGCTGTA
GCCGGAAACGCGCCCCAGGTGTTCATCCGCTGCAATAAGCACGGCGTACCTGTCTACGCT
GTGATTGCGTCGAGCCTGTTGTCTTTGTTCGCTTACTTGAACATCGGGACAGTCAGTGGC
ATTGTGTTCAACTGGTTTGTCAGCGTTATCAATACGGCGGCATTTATAAGTTGGGCATGC
TGCTGCCTGATTTATTTTCGCTTTAGGAGGGCGTGTGCCGCGCAGGGCATTGCTAATTCT
GATTTACCGTATTCAAGCATCATGCAACCTTGGGCATCTTGGATTGCGCTTGTCGCCTTT
TGTCTCTTTGGATTACTGAATGGATTCTCGGTATTCTTTCCCGGTAACTTTACCGCCTCG
GGATTCCTCACCGCATATATTGGTATTCCAGTGTTTTTATTGATATATTTTGGTCATAGA
ATCTGGGCTAGAAGTGATCCATGGATCAGGTCGCCTGAATCTGTTGATCTTAAGACGGGG
TTATCAGATGCACTGGAGGACGAAGAAGATGAAGTAGTTATTCAAGAAGGGGATTCCTCA
TTGAAAAATGTGAAAAGGCAATTGTTAAGAAGAATATATCTCATATGGGGATGGGAATGA
>gene_sam0001250.1	locus=tig00000001_pilon:460427:461921:+	len:1281
ATGTCAGAAGCGGTCATCACCGTCGTATCTCCCGAACTTTGCGCTCAGTTTATCCAAAAA
AAGCCTCAACCGAGACACGCAACGTTTAAATGGGCGCTCATGCCATTAACAGGTGACCTC
GACCTCATATCTATGAACTCGGCCGACCATCGATTGTGGCGCGCGAAGCTCATCCCCGCA
TTTTCGTCCAAAAACCTATTCGCAAATGTGCCTGGCATAGTGGATGAGGTGAACATCTTC
GTCCGGTTACTGAAGGAGATAGCTGGCAGCGACGGTGACTGGGGCCCGATTGGATTTAGC
GCACATGAGCAGACCAAAGGTCCGAGTCCGCTCATGAAAGCACTCGGGGGTCTCATGCCA
CATGTGAAGCCTCCAAACCTGAAAACCATGCTGGAGAGGCTGCTGCCGTCGTACAGACGA
GACATTGCGCGCAGTTCTAAGGCCGTCCACGACATACTAATGGTGAAAATATCACACAGG
TTCAATTTGACGAAGGATACCAGTAACAAGGCAATGGTCGACTTTGCTGTCCAGGACGTA
GTTAGCGAGAAGGAATTCCCTACCTCAGAGCTCATAGATATACTCATAGCCAATGTCAAA
ATGTTCTTGTCCGCTGGCCATGAAACAACGGGACAGACCATATGTTGGGTCCTTTGGGAG
GTTAATAAGGCTCCAGAAGTATGGCCGAGGCTTCGCACTGAGCACGCTGAGGTTCTGGGA
CCAGACCCTAACCGAGCTAGTGAGATTCTTCGGCAGAACTCGCATAAGATTAACGAGCTT
CGGTACACAACGGCTGTTGTTAAAGAGGCTTTGAGAATGCACAGTCTGGGCTCCTCATTT
AGGCAAGGTAGCCACGAATTCAATTTCGTATGGGAAGGGAGGCGGTATCCGACTTATGAT
GCTGTCATCCAGACTATGCCTTGGGCAATGTTAGTCCATCCCGAGTTGTGGCCGCGTGCA
AACGAGTTTCTACCCGAGAGGTATCTAGTCCCCGAGGACCACCCCTTACACCCGATAGAG
AATGCGTGGCGACCATTTGAGATGGGCAATATGCGGTGCATGGGCGAAGGACTAGCAATG
ATTGAGTTAAGCTTAGTATTGGTCTTGACTGCGCGTGTGCTCGACTTCGATTTCAACTAT
TCGGAATGGGATAGATTGTTGAACAGAGATCCGACTAAACCGCCCAGTGAAGTGAATGGC
GAGCGTGCTTATCGATGTGGCGAGGGTATGGGCTGCGTTAAAGACCAATTACCTACGAGG
GTTAGGATGCGATCTGCATAG
>gene_sam0001260.1	locus=tig00000001_pilon:462834:465869:+	len:2073
ATGGCCACCTTCCTAGCTAACCCCGTCCAGGCGTTTGTAGTCGCGTCGCTCCTCGTCACC
GGCACTTACCTCTATAGCAAACTGTACTATAGGCGATTCAAGCAGAATGCCCACCTTCCT
CAGCTTCCTTCGTCTCTCTTATGGGGGCATCTTATGGTCTTCGATAAGTTTACAAAGGAA
GGAATCCTAGATCGCCACCCGGATGTTATCTTTGCCGAAATGCATCGAGCGCTGGGACAG
CCACCGATTATGTTGGTTGATAACTGGCCCATTGTCCCACCTATGGTGGTAGTTGCAAGC
CATGACGTCGCCGAACAAATATCAAAGTCCTCGGATAAGTTCCAATATAGTGCGCCAAAA
TCATCGTCAGTTGATCGTATAGTAAACTTGATTGGCCCAAATTCCATTTTATTCAAACAG
AACGAGAAATGGAAATCGGTTCGCAAGCGATTCAATCCAGGCTTTGCACCCCAGCATCTG
ATGACTCTTCTACCTGTTATCATAGAAAAAGCGATACCATATTTGCAGATTCTTGACGAG
TTCGCCCGCTTTGACCAACCCACAACAAATCTAACTTTCGACATTATCGGAGCGGTGGCT
ATGGACGAAGATATGGATGCCCAGTACCTGGATCCAGCTCACCAGGGTGAACTCATCCGC
ATTTTCAAGGAACTAATCCAAACATATGCAGACGATAAGCTTCAATTGCCTTGGTGGCTG
ATGCCCCGTGCCCACTTGAGGCGGCGGCGTCTAGGAAACCTCATCTCACAACGATTAAGG
GGTATTGTCTCTCGAAACTTTGAGGCGATGAAGGCCGGGGTGCGTCAGGGTCAGACCTAC
AGAAAGTCTCGAAGCATATTGGCCCTCAGCTTACAGGATATTGAATCGCTTACACCCGAG
ATCATGGAAGAGACCTGTGATCAGCTAAAAACATTCCTCTTCGCTGGCCATGACACCACA
AGCACTACTATAATTTGGAGTGTTTACGAGTTGTTCCGAACACCACACGCTTTGAAAGCT
GTTCGCGATGAGTTAGATACTCTCTTTGGACCGGGGGCCGCACGAGATCCGGGTATCGTC
CGCGATAAACTCTTATCCCCTGAAGGTAGCGAGATCATTCACCGGATGACTTACATCTCT
GCAGTTATAAGAGAAGTTTTGAGATTACACCCCCCTGCCGGCTCCGTCCGCATATCCAAC
CCTGGTACGGGTTTTGTAGTTTCCACGTCGCAGGGGGAATACAACCTCGACGGGAATTGG
ATATATATCAACCACAATTTTATCCATCGTGACCGTGCCGTATTTGGAGACACAGCCAAC
ATTTTCGTTCCAGAGCGCTGGCTAGGATCCGACGGAACCCCAGTCAGTGCATGGAGACCG
TTCGAAAGGGGACCAAGGAATTGCATTGGGCAGGAGCTAGCAAATATCGAGGCGCGGATC
ATCATCGCTATGCTTGTCTACAGATATGAATTTATTAAAGTCGGCCTTGGAGAAGTAGAT
CTAGGGGAAAACGGCCAGCCAACGGTGAACGCTAATGGCCAGTTCAATGTCAAGTCGGAG
TTGTACTCTTTAATGGACGAGGGCTTAGAGATGGGTGCCTTTGATACTTCAAGTCCAAGT
GGTATTGTCGATAATCGCAGCAAAGTTATTTTGGATGAGTCGGCTTGGCCATCAATGAAC
AAGGACACAACTCCTCATTCCACTACCAAGGATCGATCATGCCAACCTCCTCATCCAGAA
GTATCAACGACGCAGGCAAAGATCACTTTCTCAGACCTTCCGGCTGAAATACGAGTGATG
ATCTGGGAATACGCTCTACCGGACTCGAGGGTCTTCAACGCGTTGGTGTATGCCTCTGCG
GGGTTAAAGATGCAATTGCTAGAGCGGAGCAGCTTACGGATGCCGATTGCTCACGTCTGC
TTCGAGTCGCGTCAGGTTGTTCTCAAGGCAGGATATCGATTAGCATTTCGTGACGAAGAT
GAACCTGACGATCCTGGTGTGTTCTTCCACCCTCGAAAAGACGTCATCGAGAGGACGCTC
TGGGGACCTGGAGACTTCTGGGGCTTGAAGTGA
>gene_sam0001270.1	locus=tig00000001_pilon:465978:468704:-	len:2658
ATGCATACCTGCAAGCTATTGCTGGGGCTTTGCCTCAGCATCAACACATTCGCTTGCGCT
ACCTTACTGTCTGAGCCGGGGGATATTACGGTCATACCATCGTGGGATATTCAATCAACC
GAAAAAGCGGGCACAGATCTCGAAGCTTTATCCCAGCCGGGTGTCGATACGAAGACATGG
ACTGCGGTGGATAGTTCTCGTTGCACCCTTATGGGATGTCTGATAAAAGCTGGAGTATAT
CGCGAAGATGGACTTTTCTTCTCCAACGCTTTGCAGAGCTTCAATTCGAGCCAATTTAAA
GTCCCTTGGATATATCGGAAGGAATTCGTCCTCACCCCTGAACCTGGCCAACACTACCAT
CTTCAAACTCACGGAATCAGCTCTAGCGCCGACATCTTCATCAATGGACAGGAGGTTGTA
GCGAAAGAGTCGCAGGCGGGCGCATATGCCGGAAATACCTTCGATATTACTGATAAAGTG
AAGGAGACGAATGCAGTAGCAATTCAGGTTCACCCTACTGACTACAACTACGACTTTGCT
CTTGGGTTCGTAGATTGGAATCCGTACCCCCCGGACAATGGCACTGGAGTGTGGCGAGAT
GTCGAGGTAAAGCAGACGGGGCCAATTGCCCTAGGACCTCTGCGGGTAACCACGCAAGTA
AACTTGCCGATCGGGCACTCGAGCACGCTTGTAGTGTTGAAAGCGACCGTCACAAACCTA
GAGGACCGAGAATACGACGTTTTATTGGCGGGCAGCATCTCTCCAGAAGAGGGGACCGCC
CAAACCTACGAGTTGAACCAGACAATCACGGTCCCGCCAAAACAATCTGTCGAGGTAGCC
TTGGATACAGCGATCAACGAACCTGCGATATGGTGGCCTAAGCAATGGGGTGATCAACCG
CTTTACACGGGCCAACTTACAGCCACGGTCGGCGATGCTGTTTCCGATAAGGTAGAAAGA
ACTTTTGGTATCCGGAAGGTGACTTCGGAGCTAACTGCAAATAACGACACTTTATTCTAT
GTCAACGGCTACCCATTTCAGGTTGTTGGCGCGGGGTATTCGGCAGATATATTCCTACGT
TGGGATAGTGCTAAATTCACCACCCAAGCCAAGATGATGCTCGACCTAGGTCATAATACC
GTCAGGTTGGAGGGCAAGAATGAACACCCAGAGCTTTACGATATCGCGGACCGCCTAGGG
ATAATGGTTTTGCCGGGATGGGAATGCTGTGATAAGTGGGAGGCTTGGACGTACAATGAA
GATTTGGCTGTCAAGTCAGAGTGGACTGATGCCGATTACATCATAGCGAATAAGAGCATG
GTTCATGAAGCTCTCATGCAACAGGGCCATCCGAGTGTGTTGGGGTATCTGGTCGGGAGC
GATTACTGGCCAGACGACAAGGCGGCAGAGATGTACTACTATTCGCTTCAGGCAGCAGAC
TGGCAGATGCCTATCGTCGCATCAGCATCGGAGAGAGGATATCCTAAGATTTTAGGGCCG
TCGGGGTTGAAAATGGCGGGACCCTACGACTGGGTACCACCAAATTACTGGTATGATGTC
GATCCAGCTGAGGACCGTCTGGGAGCTGCTTTCGGTTTTGGTTCTGAGCTTGGTGCCGGT
GTTGGGACGCCGGAAATCGGTAGCCTGAAGAAATTCCTGTCGGATTCCGACCTGGAGGAC
CTCTGGAAGAAACCCAACAAGGGACTTTACCATATGTCGACAAGTGTGTCATCATTCTAC
GATCGTAAAATCTATAACACTGCCTTATGGAAGCGTCTCGGCGCACCTTCTTCATTGGAA
GACTACCTGCTCAAAGCGCAAATCCTCGACTATGAAGCGACGAGGTCCCAGTTTGAAGGT
TTTGCCGCTCTATGGAACGCTGAAAGGCCAGCAACAGGTCTTATATACTGGATGTTAAAT
AATGCCTGGCCGAGCTTACACTGGAACTTGTTCGACTATTATCTACATCCCGCCGGATCC
TACTTCGGGGCTAAGGTCGGTGCGAGAAAAGAGCACGTGGCGTATGATTATTATGGCAAA
CTCGTATACTTGATCAACCGCTCTCTAGACCAGGATGGCCCGAGGACGATAGCGGTTGAC
ATTATCGACAAGAATGGCGAGGAAATTTATAAAACCCAGAAAGTTGTCCAGACAGAGCCA
AATACCAGCAAGGAAATCCTGGATCTGTCTGATGCCCTCGCAGCTATTACAGATGTCGTG
TTCTTGAGACTCGTTCTCTCTGATGGCGAAGCTGCTGTTATAAGTCGCAACATCTACTGG
CTCGCAAAGACGATTGACACCTTGGATTGGGACAATTCGGACTGGTTTTACACACCGGTA
ACACAGTACGCTAACTTCACAGCGTTGAATAGTTTACCGATTGCTAATATCTCGGTAACA
CTTGCGGTGCCTGTAAAGCAAGATTCCTCGAAAGCGGGGAAATCCGTCGTGGTTGAGAAC
CACTCTTCTGTCCCTGCATTCTTTATTACATTTAATCTCGTCGATGAAGAAGGAAATGAT
ATATTGCCTGTCTTTTGGTCGGATAATTATGTGACTTTATGGCCTAATGAGAAACTTATA
CTGCAGGTAGAAGGGGAGGGTGGTGCCGCTGTACAGGTTGCTGGCAAGAATATTCAGAGC
GAGGAGATGTATTTGTAA
>gene_sam0001280.1	locus=tig00000001_pilon:470961:473306:-	len:2346
ATGGCGCAGGAACAGAAATTGCATTATGAGCCGTTGCTCAACAACGACATCCGAGTCATC
CAACTGCTCACGCAGGTCGATGATCCAGTCCACGCGGACGGGCCTGTGCACTGCAAAATC
GTGCACGTTTCACTTGAAGACTCCAAACGCGTTGATGGCAGCAAGACTGCGATCAAGGGT
GCCGATGGCGTTTGGCCCGTGACGGTAGCGAATGCCGTCGACGACGGGTCCGCACCGTCG
CAGTCGGTGAATTACGACGCGCTCTTTGAATTGACATTAGCGGAACGCATGACGCCGTTC
GGTCGCTTGCCAGAAACGCCCTACTTCGAGGGACCTAAATTTCTTCAGCCCAAGCCGAAG
GCCAAGTCCCAGCACAGGGCACCGGCGTGGGACCCCAGCAAAGATCCGGAAGCCGATCTA
CCTTGGCGGTACACCTGGGGCGATTTCGTCGCTCTATCCTATGTCTGGGGAGACCAGTCT
ATCCGAAAAGATATATTTGTAAATGGCGTGCGTATGTCCGTGACGGCCAGTCTCGAGTCA
GCTTTGCGAGAACTGCGCAATCACGCACGCATACAGCAGGGGTTCTATGTGTGGGTCGAT
GCGCTATGTATCAACCAGGATGATCTAGACGAACGAGGAGTTCAGGTTGGGCGGATGAAG
GAAATCTACAATACCGCCTGGCACGTCGTTATATGGCTCGGTCCTGAGGCCGACCACAGC
GATCTGGCGATGTTGGCACTGCGATACATGAGTGTCGAATCGGAGCGGGGAGATGTATTG
GAGAAGCTCTACAAGAGAGTCGAGTTTTACGTCGTTCGGCTGCCGTTTATGCAGTGGAAG
CATGAACATAAGAGCCTGATAGTACGCAAAGGGGTTCTGAACGCCTTGCATCATCTCCTT
TCTAGGCCGTACTGGCGTAGGTTGTGGATCATCCAGGAAGTCGTATTGGGTTCTAGAAAC
TCTCCTGTGCTTTGCGGTGGTAGCTCGATCCTCATTAGAGATATTTTTAAGTCTCTGCAA
GTTATGAAGGGAGATGGCGACGCACTTGGCCAGTATATCATTATGGCTGCTAGAGGGTCA
AGTAGCTTGAAACTAAAATGGAATCTGATGGACGATACTTACGAAATCTCCGAGAAGCTA
TGGGAAAGACCTGTCGCAATGGCGATTCTCCAAGCTTTGGATACCAACCTGGCGACGACG
AATAGGGGTGTATATGATGCCCTACTTCTCAGTCGCGAAGCCAAAGCTACTGACGAAAGA
GACCGCGTTTATGGCATCCTCGGCTTACCCCATCTCGCACGGCTCGTCAAGATTCACCCC
GACTACAATCTCACCGCACCTCAAACATTCACCCTATTTTCGGCGCGCCTCCTCTCAAGC
GGCAATCTTAACGGCCTCCGGCTCGTAAATAGCCCCGTCCCACCAATCGGAACTCGATAC
TTCAAGACATCCCATTTCTCGCGTCCGCGAAAACCTAGATTAATCCACCATCACCGCACG
ATCCACCGCGGGTGCGAGCATGGACTGCCTTCCTGGGTAATCTGCTGGTCGTGCCCACGC
AACCCAGCACAACCCTTCGAAAACAAATCCAGCACGCTCCCAGACTTCACCTCCCTGCCC
CCATCCTCGCTCCCCATTATCACAGATGACCGCTTCCTAACAGCCAAAGGCGTAATCTTC
GAAGAAATCACCTCCCTATCCGCCTTCCACGCCACCGAATCCTCCAAAGAGTACCCCCTC
TCCTCCCCCACCCCACCCCCAAGCCCCTACGGCACACGCACGCAAACGCGTCTCGCCCTC
GCCAGCCTCCTAACCTCCAACGACCCCTCGGGCCCCGACCCCTCCCTCCTCCTACTCCCG
CGTCTCTGGGAGACCGGGATCATAGGCGTAGACAGCAACATCTTCGGGGTAAAAGACTTC
TTCTACCGCAACCGGTCGCTGCACCTCTGGGACGCCTGGTCAATCGAGACCCTGATCCGC
GGGAAAGACGCGCCGCAGCAACAACAGACAATCGACCGCGTGCGCGCGAGCGCCAGCACC
GCACCCCGAATCGCGCGGTTTACGCCCGCGCATCGTGACGCGTTGACCACGGCGATGCGG
ATGCTAGCCTGGCGACGGCTCGTAACGACATGCAGCGGGTACCTTTCCCTCGTGCCCGCC
GCGACGCGCGCCGGCGACGTGATCGCCGTGCTGCTCGGGTGCGACGCGCCGCTTGTCCTG
CGCCCCGAGTTCGAGGGGCGGTATTCGGTTGTCGGCGAGGCGTACGTGCAGTGGGCTACT
GGAGGGGAGTTGCAGCAGCGGATTGAGAAGGAGATTTGCGCTTTGGAGGATATATGTATC
TGTTAA
>gene_sam0001290.1	locus=tig00000001_pilon:477235:478126:+	len:804
ATGCTGGCTCCCGCAACGACAGCGACGCGCGTCGGCGCCCTAGGCACCCGCTGCCTCAAG
CTGCAGGTCGCACCGTTTGCGAGAGGGGCAACGTCGGCGACCTCGTGCCCGTACTCCTCG
CTCGCCTCGACGGCGCAGCGCCAACAACAACAGAAACAATGCGCCGCCGTTGCAGTTCGC
GGCGCTACCAGACCCTTCTCTTCAACTAAGAATCAATTGATGGCCAGAAGGCCCGCGACG
ACTGCACGCGTGCAATGCCAATTCGCAGCAGCGATACCCCGCCGCCACGCCTCGACCACG
GCCTCCGCAGCACCCTCATCCCCCTCCGCGGCGCCGGAGCCGTCTCCGCCGCTCGACTGG
AACACCTTCTTCCGGCTGCGCAAGACGCGGCGGCGGTTCCAGCTCGTGAGCGGGCTCTTC
ACCATGGCCATCGGCGGGTCCGCAGGCGCCCTCCTCCTCGTCAACATGGACATGGACTGG
CTCTTGACCAAGGTACCCATGGACCCCTTCTTCGCCTTAGGAATCATGACCCTGAGTTTC
GCGGGTCTGGGGTGGCTGGCCGGACCGAGCTTGGGGTCCGCGCTGTTCTACACGTTTAAG
CGCGGCGTGAAGAAGCCGATGGCCGTCAAGGAGTCCGAATTCTTCGCGCGCATTAAGAAG
AATAGGGTGGACCCTAGTAACAGCTCTTTGAGTGGAAATGCTGTTCCCGATTTCTACGGC
GAGAAGATTTCTAGTGTGGCGGGCTACAGACAATGGCTAAAGGACCAACGAGCATTCAAC
AAGAAGCGAACGAGCTTCGTCTGA
>gene_sam0001300.1	locus=tig00000001_pilon:478427:479893:-	len:1467
ATGGAGTCGATATCGGATAAAGCTGAGCAGCTCCGTCACAAGATCACGCAGGCTGAGAAA
GAGCTTCAGGATCTGCGAAGACAACTATCCGAACTTGAGTCATCCACTGCTGATCCAAAA
TTAGACCAAGGGTTCGGCTTAACATCAGACTATAACTACGTTACTAAGACCGTAACCGAG
TGGAAGTGGCCGTTGAGAGAGGAAGAATATTCTCGTTATGGTCGTCAGCTTATCCTGCCT
ACGGTTGGCATCAAAGGCCAACTGAACCTCAAGTCCAGCGCAGTATTGATAGTTGGTGCC
GGGGGCTTAGGATGTCCAGCGGCTGCTTACCTCGCAGGCGCGGGAGTCGGCACTCTTGGT
GTCGTCGACGGAGACACCGTAGAAGTCTCTAATCTGCATCGCCAGATCGCACACAGTACT
TCGAGAGTTGGCATGATGAAGGTAGACAGCTTAGTCGAGTACTGCCGAGGACTCAATCCG
GAAGTGACGTATATCCCCCATCGAGAACATTTTACACCCCAAAACGCTGAGAGCATCGTT
TCCAAGTACGATTTAGTTCTCGACTGCACAGATCACCCGACGTCTAGGTACCTGATATCA
GATATTTGCGTTTTGCTGCAGAAGACGCTTGTCTCCGCGTCTGCACTACGAACAGATGGG
CAGTTGGTTGTCTTAAATAACCCACCAGCAGCTCAAGGGGCCACAGATGGCGGTCCATGC
TACCGCTGTGTTTTCCCTAAGCCACCTCCCGCTGATAGTGTAGTCAGCTGTGGCGAAGGC
GGCATATTAGGTCCGGTCGTGGGTGTGATGGGCGTGTTACAAGCTCTTGAAGCGATTAAA
CTAATTTCTGGTGGACTTGGAAAAGAAGCAAATTCGACACCGAAAGAACTGGTCGCCCCT
AGTTTGCTCCTGTTTTCGGCTACTTCTGCTACACCATTCCGCTCTATCAGGATGAGAAGC
AGAAGACCTCATTGTTTTGCCTGTTCTTCCGGCTCAACTCTGACTCTAAAAGAACTTAAG
TCTGGGTCGTTGGATTACGTCCAGTTCTGTGGGGTGACCTCGCCAGTCAACATACTGAAG
CCCGACGAAAGAATTACCGCCACGGAGTATAATAATATTTTAGCAGAACAGCCTGACAAG
AAACACTTGCTACTAGATGTCCGAGAAAAAGAACACTTTAATATTGCGAGTATACCAGGC
GCGATAAATGTGCCATTCTCAACATTGCAGACTCGTAGCAAGTCAACGACAAATGACGAA
AATTCAAGGCCAGAATACATCCCAGAGTCGCTCCCGACTCACGCGCCAATATACGTCGTC
TGTCGGGTAGGAAACGATTCGCAATTAGTAACTCAGAGGTTAAAAGAAATGGGCCTAGAT
GGGGGTGGAGGACGCTTCGTGGGCGATATCAAAGGCGGTATGCTTGCTTGGAAACACGAA
GTGGACAAAACAATGCCCTTCACTTAG
>gene_sam0001310.1	locus=tig00000001_pilon:482140:483206:+	len:834
ATGGACCTCGATCTGAAAGAACTAGAGGACACCAAGCTTTTCGAATATGAGCAAGAGATT
TACAATTTGCTCAAGGGCACTCTCCAGTACCCAGCTAAACCAGAATTAATTGGCGCCAAG
CTTGCCGAGGACATCGTGTTTGTCTGTACAACACCACTTCTGAATAAGGATGAACCTTGC
TCTATTTTCTATGTATGGAACGTGGTCATCACACTATCCCAATATGTTCCACCTGATCAT
CCATGGCAAGACAGCCTAGTCCAGGCAGTAGACAGTCTTCGCCATCGAGAAGGCCATATG
AATGGAACCGGGCTGACTCAAGAAGAATCCAAAACGATAACTGAAGCGGAAATGAACAAG
TGGAAAAACCAGAACTCATTCAACGCCCGGCTCACGGGACCGGAGTGGGCTCCGTGGCTA
AACTTCCCCATCTGGCAGCTCCGGAGCGCGCTCGAAGAACCGCCTCTGAAAGGACCCGTG
CAGGAATGTCGGGTGTGGATAGCAACGGAGTGGCTCATCCGCTGCGCAGAAAAGCTCTTA
GAGTACCAGGGTTCGGGTCAAGGGCCGCTCAACGTGCTTAAGACAGGCTCTCTTTGTAGC
GAGGATATCCCGCAGCTCGGTATCAGTCGGTGGGAGTTCTGGAAGAAACGGCTTGGCGAG
TTCGCTGCTAATGCAGAGAGCTTCGAGTTCGAAGGCGTTATTCTTGAGCGGATATCGGAA
AGTCTCAAGAGAATGGAGGCTGCTCAAAAGAAGGCTGATGAAGAGAAAGCTGTTCAAGAG
AAGGAAGTTCAAGAGAAAGCTATTGAAGAGAAGGCCACCGAGGGCAAAGAGTAA
>gene_sam0001320.1	locus=tig00000001_pilon:485943:488038:+	len:1929
ATGGCCATGATGGACCCGGGTGCTTGGAACGGGCAAGATCAGACACTGTCTTCGGCAGGC
GAAGATGACTTCCAACAATTCCTCGAGATGGGCGGGATGTCTAATTTGGGGGACGGTCTA
CAATTTGATTTCCAAGACTTCGGGAACAACAATGGCGCCTCGATGATGCACCAACAACAT
GGCGACACCATAGATACCCCTATGAGTAACTCGAACGTCCCGACAATCATCGCAAGAAAC
GATATGGGTCAGCAGAACCAGATGTCTCCGATGACATCTGCTCCGAGTCACTCGGGAATA
CCGTCGCAGATGATGCCTCCCCATCACACATCCTCTGATCCTATCTCCGAGATAGATGCG
CAGATCCAATTCCTACAGCAGCAGAGGCTTCAACAGCAAAGAAGGCAGCTTGCAGAGCAA
CAGAGGCAGTTTCACGAACAACAAGCAGCTTTCTACGCTCAGCAACGAAATATGATGGCA
TTCACTCCGCTGGTCTCTCCTGCTGTGACACCCCTGGAGCCTCATTTCCCAGTCGACCCT
GCATTTACTCACTCGGGCCCTTACTTTAGTCCCTTGACATCACCGGCGCTACATGCGCAA
AATGAGTCGACGAGTTTTGATCACAGAAACTCGGGTCAAACCACCAATTCTCCCGTAGAA
ATGGAAATTGAACCTTCGCCAGCTACTAACAACACAGCAAACTTATCGAAAAAGGTCCGC
AAGAACAATGCTACTAAGGCGAGGAAACCAAATGTTCGCCAGTCCCCAATCACGAAACCG
CAAAGACGGAAAACTGCTTCCACTCCCATTATGAACGCCCAGGCATTAACTGAGTTGACC
GAATCTCTTGCCGAGAGTTCGGAAAATCCCCCGAAACCGAAATCAATCTCGGCAACGTCT
ACGGAGGAGTCGGAGAATGCCTCGGTGTCTCCAGAGGCACTTTCTGACATGCCACCTCCG
CCACTTCCTCCTCCTCGTTCAGCTAGACAGTCCCCGTACATTCAACCGCAGACCAACCAA
GGCAACGGCAACGCAGCACCTTTAGCGTTGCCAGGCTCTTTAGCCGGCAAACCGTCGCCT
GCAACCCCAGCCTCGCTATTTAGGATTTCGCCAAAGAGCAAGTCGGCTGATGCGAACAAC
CCCGAGCAGAGTGGTTCTGAACATATAGAAAGCTTTGAGCTTCCCGAATCCGTCAATTTC
TCCAAACCCGACCTCCCTTCGCTCGATACTCAACAATCCACGAAATCACCCCCCGAAGTT
GAGACGGCAAAGGCGTCTAATTTCCAACCCCTTCCGTCTCCGGTCCTCCCCAAGCCTACA
CATTCAGCGACAGCATCGGCAACTCAAAGTCCTTCACTCACTCCTAAATCTGGAACGCCT
AACCCGAGGAAAACCCCGCTCATAGCACCAAGAGGACCTAAGAAGAGGACTAGTATCAGT
TCAGTATCACCAGCTCTTCGACCAAAAATATCGCCAAATATCAAGCCATTGCTTCCAGGA
ACTCCTGGTTTATCTGCCGAAGATACGGCTTCGAGGTTATTAGCGTCTAAATCGAATTAC
CAGAACATTTTGGAAGGAAACACGGTGCCTGGAGTTTCGTACCCGAGCGAGTTATCCACC
AATCTGACGTCGAAACGAACTTCGCACAAGATAGCAGAACAAGGCCGCCGTAATCGCATC
AACTCAGCACTCCAAGAGATTGCAACTTTGCTGCCGAAAAGCGTAGCCAAGGACTTGAGT
GAGGGCGACGGAGAGGGCGGGAGCGGAGACAAGAAAGACGGCAAACAGTCCAACGCACCG
AACAGCAAAGCTAGCACGGTGGAGTTGGCAATCGTTTACATCAAGCAACTACAACAAGAA
ATAGCGGAGGCGAACAAGAGAGCAGATGAAGCAGAAAAGAAGCTCGAAGAGAAAGCGACG
GTGAGTTGA
>gene_sam0001330.1	locus=tig00000001_pilon:489210:491468:+	len:2157
ATGTCCGACTCAGAGAGCCTCGATTACCTCCAGCCAGGATTCGACGCGAGAACCCTGACA
GTTCCGCGTATACGATCAATCCTGGTTGCCCACAACATTCCATACACATCAAGTGCAAAG
AAGGGCCAGCTGGTCGAAATCTTCAATGAACAGGTCTTGCCCCAGTCTAAAAAGATATTG
GCTGCTCGTGCACGAGCAAAGCGATCAAGCAAAGGAATCTTCGATGCGGAATCACAAAGC
AGTAGCAATCCTTTCGAGGAGCATGAAGATCTCGCACCTGCACCACGCCCTGTCTCTCGC
CGATCAAGGTCGCCTAGAAAGGTGTCAACCAGAGTCAAGACCGAAGAGCCCGAAGACTTA
CCAATGCCTCGACGATCAGTTAGTCCCACAAAACGACAGTCGCGAGCCTCGAGCCGGCCT
GTACAGGCTTCAGATACAGGCACTGCTCCAGAACCCGATCGTAGTAGGACTTTGAATAAG
GTCCAACGAGCTGCGCCTAAGATCAAGAAAGAAGAATCCGACGAGGGCCTCTTCCGACGC
ACCTCAGATGTCTTTACCAACGACAACCCATTCCAGAGCGGTAGTTCTCCGTCGGCCGCG
GACCACCGAACCCCAAGCGCCCGTAGAAGGACAGGGGGTGGTGAAAAGCCCCGAAGCACT
AGCAGTGGTACGCGGCGACGAACAGATGTTTATACCGCTCCTGCTCCCGCTCCTGCGCCT
GTTATTGCCCCTAAGGATGAGCGCTACAGCATGCCTAGGAGTTTTGGTCCTCCGATAGTC
CAGAAAGTACCCATCAAGTCTGTGGAACCGCCTATGATCGAGGCTGGCGAGGAGTTTACT
CCGGAAGAGCAGCTCCAACTTTCTGCCGAGGAAGCGGAGCGTGGCGATTCCCCGGTTCCA
TATACTGGACGATCCCGTGAGCCTAGCGGGACTGGCTGGGGCACGATACTATCCGTCCTA
TCCGTCACGCTCCTGGCTGTTTATGGCGGATGGTACCGACAAGAGAAGATTGCCGTGGGT
TACTGCGGAGTCGGCCAATCTGGAAGCTCAATTCCTAACGAGATTGAAACGCCAGAATGG
GCGTTGTCAGTCCTCCCACCTGTCATCACGATTCCGCAGCCTCTCATCGACTCTGTTACG
CCCGAGTGCGAACCGTGTCCCCCCCATGCTTACTGCTACTCAGACTTCTCCGTTCGATGT
GAACAGGATTACATCCTCAAGCCTCACCCTCTAGCTCTATGGGGCATCGTCCCTCTACCG
CCGACTTGCGAACCCGATGGTGCGAGAGTTCGCCGAGTCCAAGCTGTCGCCGATAAAGCA
GTCGAAGAACTTCGCGAGCGAGCCGCCAAGTATGAATGTGGCGAGCCCATCAACAAGGAG
GGAGAAACGCTTGAAACGCCGGCAGTCGAGGAGAAGGTGTTGAAGGACATCATCAATAAG
AAGAGAAGCAAGAAGATGAACAACCAAGAATTCGAGGATCTCTGGGGCTCTGCGCTTGGT
GAGATCAAGACCAGAGAGGAAGTCCACGCTGATTCCTCCGGCTACCATAGAACCACCGAT
TCCGGAGGCGTTTCAAACTCCTACCTCACGTCCACCTCTCTCGCTCGAATTTCACTCACC
TGCGCCCTCCGGCGCTCAGTCCGGCTCGGCTTGGCAAGATATCGATTCCATATTAGTGCT
GTGATCGCTTTTATCTTGACAGCCATCTACGCCCGATACAGGTACAGATCTAGCCGAGCG
ACTGCTGCGCAAATCCCAGCCTTGGTCGATCTCGTACTCGAGAGACTAGCGAACCAGAAG
CAGCTAGGCGATGAGGATCTCGATGACCCGTGGCTTTTCCTCCCCAACCTACGCGACGAC
GTCCTAAGATCGGTCCATTCGCTCTCCCAGCGCGAGAAGATATGGCAGCGAGTTCGCGCG
GTCGTCGAGCAGAACAGCAATGTCCGCACTGGTCAGCGCGAGGGTCGCAGCGGCGAGATG
GGCAGAGCTTGGGAGTGGATCGGTCCTACCGCGGGCGATCCGAGCAGACGGCGGAGAAGC
AACCGCCTCTCATACGGCCCGGATACCAGTGTAGATACACCGACACCGGCAACTACAACA
ACAGCAGCAGGAGGCGCCACCCACCAAAAGTGGGAGGAATCTCGGCCTATCTACTAG
>gene_sam0001340.1	locus=tig00000001_pilon:493576:495771:-	len:2196
ATGTCGCTGCCTAAACCGCCAGTGTCATTGACGGGCGCTTGCAGCGTTCTCTTTAACAAT
ACCCTATATTCGTACTCGAGTGCGGGATTCGAGTCATTAGCGTTGGAAGATGGAGCCGAA
TGGACAAAACTACCTGGTGGTCAATCGGTTGAGGGTGGAGTTTGCGTAGGCTCGACACCG
AAGGACTCGTCGACGGCTGGCTTTTTTGTCGTAGGTGGACAATCCAGTTCACCTGATTAT
CCGGGACTTCAAAAATTTACATACTCCACTGGGAAATGGGCGACGATAACTCCGCAGGTT
TTGGTGACGCAAAATCGAACATGGCACAGTGCAACCTATGTTAATGGCAGCGATTCGATT
TTGATATACTCGGGATCAACAGATGGACAGCCCAATCTGTCATCGCAGACCTTCACGATC
GCGGCATCTGAGCCTCATTCGGTAACGGCTTTCCAGTCCACTATCTCACCTCCAGGAGTT
GCACCGATCCTTCTCCCATGGTCGGAAACACAGGCGGTATTGATCGGCGGAAACCCTACT
AATACTAAGGTGATGCTTTTTGACCCGGCTGCTTCTTGGTCTGATTCTGGAATAACGTTG
GCTGAACCTTTACCGAAAAATACGACGTCAATCAAAGCTGCGATAATACCCGGCGATGAT
GGCAGTAAACATCTTTACACATTCGACCTCACCACCTCGCCAAATACTGTCAACAGAACA
ATGCTACTAAATGCAGGTGCAGCTCCTATGGCGAACGCGGCTCCTGTTGCAACAACAGGA
TCAACTAAGAGAGATACTGACGAAATCGTAAAACGAGCACTTACCGTTGCGGACTGGCCG
AAATATAATTCAACTCTGGCCCCGGATAATACGAGAAGTGAATATTCGATAGCTACTGAT
TCGGAAGGCTTAGTGATAATGTCTGGTGGCAACGATGACGAGATATTGTGCATGTTTAAT
GCGAAAGAGAACAGTTGGAAAAACGCAACGGCAGTGTTTGGGCAGCAGAAGGGGGTCTTT
TCCATCGACTCAGCATCATCAACGTCGTCAGTTTCAAGCGCTACTCCTACTTCCACAGCT
AGCTCATCCGTGGTCCCTACCTCCGATACTACTGCCGCCGCTGCTGCCCCTACAAACACT
TCGGACAGCGATACTGGACTAGCTCCAACGACTCTTCTAGGTGTAGTTCTTGGTACTATT
TTCGGTTTCGCTATCATCCTCATGGCCTTATTATTTTGGATTAAACACCTCAGAAGAAAA
CAGAGCTTTGTCGAAGCAGGCCATGCGCGAAGAGCTAGCGGAGTACCGGACGAGAAAGAT
TTCATCAGCCCAGAATTGGCCAAGGCATCGGGCGGTCAATTCCGAGGACATGCTCCGCAG
GATTCGGCTGGATCTTTCTCATCAATGGCCATCTTGATGGGCAAGGTTCAAAAGCCTGCT
GTCCAGCGCAAGACGAGTAACGACACAAACCGCAGCTCCCTTAACAGCATCTTTAACAAA
CAGCAATTGAAGAGCCAGATAAGTCGACCACAGCCTCAAGTAGCTCCGGAACCGCAGTTC
ATCGTTAGTGATGAGAAGGGAGTCTCTTTCGCAGCGACTACGAATGATCCTAAGCCTCGC
CCAAGGCCGGCGGTCAACCGAGATGGAGAGTTAAGGAGGAGCTCCGGTTGGAATCGATAT
TGGTCCGGCGGCAGTGCATTGTCCGTTCTCGGTTTCGGAAACGGCAACTCACGCAGGGAG
ACTGGTGCCTCCGAGCCCAGCTCAGTATACTCCGATAGAAATCGTATGACTCAGGACTCG
GCTACAGTCCCGCCATTACAAGTTGTTGAAGGACGAGCAGAGTTGAATCGTGTCCACTCG
GCTAGTCCAACGGTCGCGCAGTATAATCCAATGATCGGAGAGGGAATGTCTGGTCAAATA
GAACGATCCAATTCCAACGCGTCGTCCTCGGGTTATTCAAGTGGCATCCCGGCTAGTGTT
AACGAAAGTTGGGACCCAACAACGGCAAAGAAGAAATGGGGCAATGAGCGAGCGCCTAGC
AGTGCCTATAGCCAGAGCATCTACCAAACAGCATTGGGACCGCCCAACGTAAATGCCCCG
ACTGGCGTATCATCGCAACCGCAGCTGGCTATGGCATCTAAGTCAAATGACTTGAGCTGG
CTGAACCTAGGAGACAATAACCATCCTTACAAATAG
>gene_sam0001350.1	locus=tig00000001_pilon:499612:501832:-	len:1983
ATGGCTCCCTCGGGCCCTCATAGAGGATCAGCCCCTTCCGGGCCGCGCAACAGTCGTGGA
TCGGGAGCGAAGACAGTCGGACGAGGTGGAATCAACAAACGTCGCGGCAATGCAGCACCC
CGAGTTGATCGAGATGGAGATATGGACATGGACGGTGCTGGCCCCAACCGTTCGTCGCAC
AAGGCAAAACGCGCCAACCACTCCGACGCTACCACCACGGCACCTCGAGCCGCCCGAAAC
GCTGCAAATGGGTCCCGCGCCCCTAGAGCATCAATCAAAGCGCAGCAAATCATCCAGCGA
GCCCTGACGGGCGGAATTGCCGGAGGACCCCGCGGCGCCCAACGTGTCAACGCTCAAGAG
ACAATGACGCTCCAAGTCGCTGGTCTCAAGGCAAGCAAGGCCGCTAACAATGAAGGAGGT
GGTCTAAAGGAGCTTCTCAGCTTCCTGGAACGTAAGGCCCAGACCGTTGGAAAAACTACG
CGACCCATCAGGATTAAGAAGTCACACATTGTTGGTGACTTAGTCCAAATTTCAACAAGC
AAGCAAGATGGAGAGGAGATCCTCAAGGTGGACGGTTTCACTTTCGCCGGTGCACCCATT
AACATCACAGCTATTTCTGACGGACAACACCCGCTACCTGAGGCTAGCCTGTCTTCAGAC
GCTCTCCAGATCAAGGAGCAACTGCGCAATGTCCTCAGTTTACGTTACAACATTTCGACG
AAGTTATTGGATTTATCTACCCTCGGCGAAGATCAGATTCTCAGTCAAATGGGCTTTTTC
AACAGCGGTAGTAGACCCGAGAAGCTATTTAAAGCTCTAATGGCCGTTTGCGACGGATTG
TTCAAGACGCCCCAGGATAAGCGCGAAGCTGTCATCAGCATCAGCCTCGCAGGCAACAAC
ATCGACGATGTGTATCAGATCATGGCATTGGCCGATACCTTCCCTGATCTAGTCAACTTA
GACTTAAGTCGAAACCACTTCAAGGAACTGCGGGCTCTTCAAAAATGGCGACATCGTCTT
CGCAAGCTTGAGACCCTTCTTCTCAATGACAATCCCATTGAGACAACAGCTCCTGGTTAC
AAGACAGACATCGTAGCCTGGTTTCCGCGACTCCAGAACCTCAGCGGCATTCAAGTTCGC
ACGGCCGAGCAAGTTGCCGCAATGGAACTTGCTGCCCGACCTACCCCGATCCCGCAACAT
GGACCGGACTTTCGAGACATCAATGGAGTTGGTGAGAATTTTATCAAAGAATTCATCCCC
ATGTATGACTCGGATCGCGCAACCCTGGCTATGAAGTACTACAGCAATGACAGTACATTC
TCCGTTTCAGTCGACAATATTAGTACTCGTTCGAACTCGCATACTCAGCAGCCCGGATGG
GGTGCATACATTAAGTTCTCGCGTAACCACGTCAAGATTACACATGAAAACACTCGCAGC
AAGCGTCTGTTTATCGGACCAAATCTCATCCGAAGTGTGTGGGAACAATTGCCCGCTACG
CGACACCCAAGTCTACTTGGAGAGTTTAACAAGTACCTTATCGACTGCCATCCTGTCCAG
GCTGGCGTGGATGGATTAATCATCACCATTCATGGAGAATTTGACGACCAAGAGCCTGTC
ACGATGAAGACGGCTAAGCGAAGCTTCTCGCGAACTTTTGTGCTGGGCCCAGGTGTGCCA
GGTGGTAACCCCATTCGCGTCGTCAGCGATATGCTCGTTATCAGGCCTTTTACCTCGACA
TCGGCACCGGCACCGACGGCAGCACCTGCCCCAATTTCGGCACCAGTTACTCAGTCAAAC
CTGGAGCTACAGCAACAGATGGTGGTCGAGTTGTGCAACCGCACGGGAATGACCCCCGAG
TACTCCAAGATGTGCCTAGACGGAGTCCAGTGGAACTTCGATCAGGCTCTGCTGGTGTTC
AACGACAAGAGAGCACAATTACCGGCCGAAGCCTTTGCCAACGCGCCTCAACAGGCGTTG
TGA
>gene_sam0001360.1	locus=tig00000001_pilon:502453:506268:+	len:3657
ATGATCAATCACATGACCGCGCGAAAGCCCAACGCCCCACCTGTGACTTTCACGAGACGC
GATAGAAGTACTCAAGCAAGCTCAAGCTTATCAGACGAAGAAACTAGTGATGCAACATCT
CAAAATAATCGAGCCATGGATTCGGATGAGTTTGATGATGATATCGCCGACGAAGATCTA
ATTGCCGCCAGCCAGATTCCAGCACCAAGTCGTGGTCAAGTTGCCAAGATCAATCAAGGT
CGATTTCAGCCCCACGTTAATTCACCGAGGCCAAATTCACTGCAAGCCCCAAATCGTAAT
AAGCAATCTTTCATTGACCTCGAGGATCTGCCATTGGACGCATTCTCTAGTTCACCTGCA
AATGATAGAGGCTTCTCAGCGGGTTTTCGGCAGCCGCCTCGCATTGGCGGTCCAGTGCCC
ACTTACAAACAGACTACTCTATTTGGTCAAACCATTCGTCAGAATCCAGATCCCGTATCT
TCCCAGTCTAACAGGAACCATGTCTTCCGTGCAGACTTGCCTCATGAGCCTCCAACTCAT
CATGAACTCGACACCGAGGCTATGAAGACATGGGTATACCCCACTAACCTAGGTCCGACA
CGAGACTACCAGTTCAGCATTGTAAAGAATGGGCTGTTCAATAATACCCTCGTAGCCCTC
CCAACAGGTCTGGGGAAAACCTTCATTGCGGCTACTATAATGCTAAACTATTACCGCTGG
ATGAAATCAGCTAAAATCATATTTGTGGCACCTACCAAGCCGCTTGTCTCCCAGCAAGTA
GACGCTTGCTTCAATATCGCTGGCATTCCGAGATCGCAAACAACACTGCTCACAGGTGAG
ATCTCGCCAGGTCTACGTGCAGACGAATGGGGGTCAAAGAGAGTCTTTTTCATGACCCCC
CAAACTTTAGAGAACGATCTGTCTTCAGGGTTTGCCGACCCCAAGTCCATAGGGCTGTTG
GTGGTAGATGAGGCCCATAGGGCCACCGGGAATTACTCATATGTGAAAGTTGTCAGTTTC
CTAAGACGCTTCACTAGTAGTTTTCGAATACTTGCTCTTACTGCGACTCCAGGCTCGAAA
GTTGAGTCAGTCCAGGAGGTAATCGACAGTCTTGGTATTTCGCACGTAGAGATTCGCACA
GAGGAGTCTATCGATATCCGTCAATACGTCCATTCAAGAGACGAAGATATTATTTTGTTA
GATCCGTCAGACGAAATGAACCACATTAAGGAGCTATTCTCTAAAGCGTTGAAGCCGCTG
GTAGACAAACTAAGCCAGCAAAATATCTACTACGGCCGCGATCCGATGTCTCTCACAACA
TTTGGTCTTCTCAAGGCAAGGAAAGATTGGATGGGTCGAGCCGGACAACATGTCAACCAG
GGAGTCAAATTTATGATGATGGCAATCTTCTCGGTCCTAACAAGTTTAGCTCACGGCATC
AAGCTATTAAATTTTCACGGTATTAAGCCATTCTACGATAGTCTTGTTCAATTTCGAGAA
GAGACTGAGAGCAAAGGTGAAAAAGGCTCCAAGTTCAAGAAGCAGATCATCGATTCCCCC
AGCTTTCAGGAAATGATGGAGAAAATTGACACTTGGTCGAAGAAAGACGGCTTCATTAGT
CATCCGAAGCTCACATACCTGTCGGACACTGTCTTGAACCATTTCATGGATGCTGGCGAG
GGCCGAGAAGGGGCTTCTACTAACACTAGAATCATCGTTTTCAGCGAATACCGAGACAGC
GCCGAAGAGATCGTACGAATACTCAATACTCATAAGCCACTTATCCGTGCCGCGGTATTT
GTTGGGCAAGCAGACTCCAAAAGATCAGGAGGTATGAAACAGGCAGAGCAAATAGAGCGC
ATCCAGAAATTCAAAAATGGCGAATTCAACGTCTTAGTTGCGACTTCTATCGGCGAAGAA
GGACTTGATATTGGTCAGGTTGATCTAATTGTGTGCTACGACGCATCCGCATCCCCAATT
CGAATGCTTCAGAGAATGGGACGAACTGGAAGAAAACGAGCAGGCCGAGTTGTCCTACTG
TTAATGCGTGGAAAAGAAGAAGAGAATTATGCAAAATCCAAGGACGGCTACGAAAAGATG
CAAATGATGATATGTGATGGAAGTCGCTTCAACTTTCGCCATGACCTATCCACGAGGATA
GTGCCTAGGGACATCCGACCTGAAGTTGATATGAAGGCCGTGGAAATTCCTGTTGAGAAT
ACCCAAATTCAGGGCCTTCCCGAACCTAAAAAGGGGCAGGCTAAAAAAAAGAAACCACCA
AAGAAATTTCATATGCCTGACGGCGTTGAAACCGGCTTCACCAGTGTTGCTTCGCTACTA
GGTAAAAAGACTCAACCGGCAAAGACAAAAACAGCCCCCAAACCTATTGAAGAGGACGAG
ATTGCCGATGTGCCAGCGCTCGGCCGAGTTCTACTGAACGAAAGCCAGACCAAGCAATTC
AATGATGTGTATAAACTTCTCCCATACAAGAACGGGGAGACGGAGGATATTGATCAGGTG
GATCTGACGGCACACCCTAATGCTCTACGAACACTACGGAAGACTGTAAATTTGAAGCAC
GGAGACTACACCAAGCGGTGCGTGAGATTATTCAAGAGATTATCGAAGGTGCAGTCCGCC
CCAGATCGTCCATATTCAGAATCTGATGCTCGTCGGTATCACTCTCTGCCGATGCCGGGT
TATGCACCGGACTCCGATGGCGAGATCGCCGATGCAGGGCCAGCTCGGAAAAAGAGAAAG
ATGGAAGAGACACCAATCTTAGAAGAAGATGACGACGACATCGAGGAATTATCAGTCGCT
CCATCACGGCCTAAAAATGCTTCCAAACCTACAAAATCTAATCCTGCCGTCAAACGTGTC
GTTGTAGAGGAGGTTCTTGAGGATGATGACGAAGTGGAGGATCATCTCCCACCTCCTCGA
AAACGCGCCGCCACCTCCAAGCCACAATCGAAACCAAAACCGAAGACTAAAGCTAAGGCA
ACAACAACGAAAAAGCCTCGCGGTCGGCCTAAGAAAAATCAAATTTCAGCAGTCTATGAC
GAGAGTGCCGACGAAGGTGATGACTGCCGGCGTACTAGCGACTTAGAGCTAACCGATGAC
TCGGACAACGGGAGTGATCTGGTAGACTTCATAGCCGGCGACGACGAAGCTACATCTACG
CCCGCAGTCCCGACCTCGTCTATGTCCTTCGTCGCACGAAGACCTCGACATAGGTCTACA
TCGCCTACCTCGATGCCCGCCTCCTCCATCATCGATAACCGCTCTCGACATAAAGGAGGG
CAGAAGCAGAAACAGAAGGAGAAAGCGAAACCGTTTTATGAACCGACGCACTACACCTCT
ACTCAGGACAGTGATGACGATGACGATGATATCCCGTCCATGAGCCAACTTATCCGGGAC
AAACGCGCTTCGGACAAAACCACTGCTCGCTCTAACGTCACAATCCCCACATCGCCCGCC
AGCTCCGAGAACGACGAGGATGACGGCAGCGACACGGACGTGCCCGTCCGAAAAGGTGTC
ACTTCTCGCACCAAGGGAAGAGCAAGACCGAATTCAAAAAGGCAAAAACGGTTCATTTCA
TCTGACAACGACAATAATGATAACGAAATACTAGTTGAGGAAAGCGATGGGTATTAA
>gene_sam0001370.1	locus=tig00000001_pilon:507528:508853:-	len:1326
ATGTCGGCCCAGACCTGGCAACGTGGCAACAACCCCCAGCGGGTCTCTCAACCCACCGCG
ATGCGATCCGCATCTGGTCCTGCTGCTCCAAACCAGCAACGACAACGGAATGATGGTGAG
TCTTCTTGGTCTCTGTATGATAAGCAGTCCCTCACCGCCTTAGAATCTTGGGTTGAGGTT
TCTTCCCACCCATCCTCCTCATCCGTTTCCTCTATCGGCGACGAGATCGTCACCACAGGT
CTGCAGGTGGGCTCGACCTACCACGGCCAAAGACGGCGACGTTTGCACCCACAATCGTAT
GCGCGCTCCGATGCTCCACAGCCCACTTTTGTCGCTGGTCAGGTTGGTCAGAACGGTACG
AGCAGCAGCCAAGAAGAATATGAGGAAAGTGAGAGCGAGGACGACCGAGTTTTAACTAGT
TCCGCCGAAAATATCGCTTCACCCCAGGCTATTCGAAACACTCCACTACGACAAGTCCAA
CCTGTCGACCCCGACTCGAGCGACGACGACGATCGTGCAACAGCCTTGGGAACGCGCCCT
CCAGAGCAATCGTTCCAGCCTCAGCCAAATGCTTTCTCTCACCCTCCTTCGCATTTGATG
CATCGCCACTCGACAAGTTCATCCCTCCCACAACATCATCATCGACCATCTTTCGGCCAA
CGGTCCCAAACTCGTGTTGATCGCCGTTCACCCAATTTCATATCGCCTAATTACCAAGCC
GACAATGATGCTGCATTGCGTGCTAGTCTGACAACTCTGCTTAGTTGCGCTGCTGCGGCG
GGAAAGCGATCGAAGGATGGCGAAAAAGAGATGGGTGAGCGCGCGAATACTGCTACTGGT
AATCAACCTGTTGAATTCCGTTTCGCTACCGAAACAGATCTAGTAGGACCACCACCATCA
ACCCAGGCACGGGGTGTTACCCAACCTCCAAGGACGAACCCACCCGTCGCTACAAGCCGT
GAATCTGTAGGTGAGAAGGTCAAGCGATCTGCTACGCCTATGCCGAACACAAAGTCGTCC
CGAGCCACCAAGAAGAAGCGAACAAACGTGACCGCAGGAGAGGAGGCTTTCATTAGCCCT
ACGCTTTTGACTTGGGTTGTAAGTGCCGGCGTTGTGGTATTGGTCTCCGTCGTTGGCTTC
GGGGCAGGTTATGTTATTGGAAGAGAGGTCGGCCGTCAAGAGACCTTGAACGGTCTCGGT
GCGGTAGGCAATGCGAGCGCAGTGGCAGAGGGAAGCAACTGCGGTAGAGAAGTTATCAGA
AGCGGCGGTGGCACGCTTAGGCGGTTCCGCTGGGGTACTGCGATGGGGAGAAGCGTGGCC
GCGTGA
>gene_sam0001380.1	locus=tig00000001_pilon:513157:515473:-	len:2208
ATGTTCCAAGCGGCTATACAGGCCGACAATGTTGAGGTGGTCAGGTATTTGCTTAATCAA
ACAAATCTAGTTGATGCAAACAATACTATCTGCTATCACTTTGGGGGAAAAGGCGCACCG
CTCATAATAGCGGGAAGAAGTCGATCATTCAAAACTATTAAGTTGCTTATTAGCCGAAAG
GTCGATGTAAACAAAGTCATCTCCTCTGGACAAAACGTGCTCGATATTTTAATCACCGAC
TTCCGAAATATTCAATCCACTCTTGACGACGCATTCTTGGAAATCGTTGACGCCCTTTTG
GAGAACAACAATCTCTACCTCGATGTCATTGGAAGCTTGAGAAAACAGGATGCAGCGAAT
ATAATTAGGGTTCTCGTGGGAAAAGTCTCAGAGGTAGAAGGCGACCTTTTTGTGAGCGGA
CTTCGAGACATCGAGAATGCTTTAAGGATAGCCGTGAGACGTGGATACGATGAGGTCGTG
GAAATCCTGCTTCCATATTCCCTAAAACCAGGCGCGATACTTGATATTGCACTGAAAACA
AGAAACCAAGCGATGATTGAGTTAATCCTTCAAAGATATCCGGATAAGGATGTGGAATGC
ATCAAACCTTTAATCGCTGCTCTTGACTTGAGAGACCAGAACCATCTTCGCTGTTTAGAA
GAAAGTGGCTTATTCAATCGTCTTCAGGGCAATCGCAAACTCAACGTGGCACTTAGCACG
GCGATTGAAGTAGGAAATTCAGAATACGCAACTAAGATTTTGGACATGGATCCTGATTTG
GAGTTTCCTGAAGATGGTACAAAATTTGACTATACGGCCTGCTTTAATGCTGCTTTGGCT
CACAATCTTGATAACATTGCTTGGGACATGTTGAGTCTAGGCCGCGCATCCAGTTCTGAT
ATCATGCTGTTACACGTTGCGATCCGGCAGAGAAAGCTGGAGTTCGTCAAAGCTATCACA
GAGTCAGGTCTGGCTCGTGGTGGTCATACTCGTTCGTATGGTGTAGAGCGAGGGTTTAGT
CGCAATTCCAAGAATGCCGAAAGTATCGAACAGCTTTATAGAAGAGCAAGAACATTTGAT
TGGGTATCAGTTCTAGAAGCTGCCATCAAATGCGGAGACGACTCAATATTGACTTATATT
CTGCAAATAAACCGGGCCATGGTTCCGGGTATCGATCCCTCAGTCTGGCTTCTTGATCTT
GCACTGGAAAAAGGGCGCCCAAGCTTGTTGTACGATATCGTGGAATCGGCTAACAAGGAT
GACGACCAGTGGAAAATTGAGGCAACAGAATTGGCGATATTTCGTGAAAGTATACTGTTA
CTTGATATACTCCTCGACTTCGGAGCCAAACTGGACGACACTCTGTTGTGGAGAGCCGTA
GCAACCCGCCCTGTGATGATTGGGCCACTCCTAGAACGGTATTGGAAAATTTACCCTAAA
GGGCTTGCACAATATGGTTTAAATGCTGTCGTGGAAGCAATCGAAAAATACCCGGAATCG
CCGGGGCTACTGGATATGTTGTTTGCCTCTAAGCTTATAACCGTGGGTATTCTTCGAGGA
AACGACGAGAAAAACCCCCTTTGCCATGCAATCAAGAACAAATGTCCTATTTCTCTTATC
AAGAGACTACTTGATGCTGGTGGTGACGTCAATTACGTTACGCCGTGGAGCGAATATCCC
CAAACAACAGCTTTCCTTGACTCTATTGGGACAGGAAACATGGAGTTAGTAGAGCTCTTC
ATTCAATATGGCGCTGACTTGAACAAACCACCAAGCTTTGGTGTAATACGGACCCCTCTT
CAAAAAGCCGTCGAAGCAAATAATCTCAGGATCGTCCGTTTGTTACTAGACAAAGGCGCG
GATGTCAACGCTCCTCCCGCAACGTTCTTTGGGGCTACCGCCCTGCAATTGGCAGCTATA
CGAGGCAACCTCGAGATGGTGAAACTACTTGTAGAGCATGGCGTCAAATTCGATGTACCT
CCCCCACGAGGGAGAGGAGGTCGTTGGCCTCTTGAAGGTGCGGCTGAGCACGGTCGTCTC
GATATGATAATGTTGCTCTGGAGGCTTAATGGCGGCGCCTTTGATAACAAGCAGTGTCAA
ATGGCAATGAGGCTGGCAGAAAAGAACGGACACCTTGGCTGTAGGGACTTGATAGAGGAA
TTGATAGCTAATGATGCAGTGATTCATCAAATGGTAGATTGTGCTTGA
>gene_sam0001390.1	locus=tig00000001_pilon:519233:520266:+	len:903
ATGCAGATTAAGGCTTTCCTCCCTGTTGTCCTCGCGGCCGCGGCCACAGCCAGCCCGGTA
GCAAACCCCAACTACAAGACTTCCACTACCCAGGAAGCTTCGTACCCGACCACCACTGAG
GAGACTCAGTACCCAGCCTCCACCCCAGAGTCAACACACAGCAAGAAATCCAAGTACTCT
ACCTCTACCCCGGTGGCGCAGTACTCGACGTCCGAGAAGAAGTCCAAGTATTCGACCTCC
ACTCCCGAGGCTCAGTATGCTACTTCTACTCCTACCCCTGAGACCAGCTACTCCACATTT
ACTCCGGAAACTCACTACACAATTTCGACCCCGATGATGGGATACCCTACTTCCACTCCG
GAAGCCGCATACCCAACCATCACCACTAGCACCACTCCGGTGACTCAGTACACTACTACC
ACCAGCACTCCGGAGACCACCTACACGCCAACCCCCACGCCTAGCATGAAGACGAAGACC
AAGCACACCAAAACCAAGGAAGAACACACCAAGACTAAGGAGGAGCACTCCAAGGAATCC
CACGAGAAGACTAAGGAGTCTCACGAGAAGACCAAGAGGCACGACTACCCTACCACCAAG
TACCCCGCCTCCAGCCCGTCTACCACTGCCAACTCCTACGCCACTTCCACCGACTCTTCT
TCCTCTTCTTCCACCTCTACCTCTGAGTCTTCCGGTGGCCTTGGCAAGATCTGCCCCGGT
GGCAACACTCCTCTCTGCTGCCAAGTCGACATTGACGGTATCATTGACTTGACCTGCGCC
AGCCCCGGCATCGACCTAAACAGCGTCGAGGACTTCACTTCTGCCTGTGCCTCCAAGGGC
CTAACCGCCGAGTGCTGCGCCATTCCCGTCCTAGGCGATGCTCTCCTATGCACCGCCGTC
TAA
>gene_sam0001400.1	locus=tig00000001_pilon:520790:522499:-	len:1710
ATGAACACCCTTCACGATGATGAAATCCGCGTTCTACAAATCTTACCCGACGATGTGACT
GCGCTAATCAAATGCGAGCTTCGCGTAGCCTCCCTTTCGACAATTTCCGAATATGAGACA
GTTTCCTACGTTTGGGGAGACTTCACTGATCTCGTCGATATCGAGCTTGATGGCCGCAAA
GTTGGAGTAACGAAAAATTTGCATGTTTTGCTACATCGTCTACGTCGGAAGTCCGAGACT
AGGTCGGTATGGATCGATCAGCTCTGCATAAATCAGAAAGACAATGAGGAAAGGTCGATA
CAAGTCCGTTTGATGAGGCAGATTTATTCCACATGCTCGCGTGGACTCATCTGGTTCGGT
GAACTACACGAAAACGTGACTTTGGAGGATGCTGCGATTGTTGTTGACTTCTTCACGTAT
ATCGGTGCCCTTCTGAGAACAGGGTCTGAAGAAGGGCATCCTCAACCAAAATTCGCGTCG
TCTGAAGCTTTATCGAAACGTTTCTTGACAGCGTTACGATCTATAAGTTATTACGAATGT
CCTTGGTGGCTTCGAATATGGACGGTCCAGGAAGCGGTTTTACCAAAACAATCTACAATC
GTCTGGGGTCCTTTTGAGATTTCATGGGATATATTCATCCTCGGCGCGCGCACATTCACA
TTCACGGCCTTTTCAAAGCTAAAAGTCGTCTCGAATTTAAACCCAGAAGAACAGTGGAGC
GTCTTCAACATATTCAGACAAGTAAAAGCGCTTGCAAACGCGAACAATCTAAAGCATGAC
CCCATCAGCGTCATGACCCGTTGGCGTGGTCGCCAGGCCACCGATCCCCGAGATCAGGTC
TACGCCTTGACTGGCCTCAACGACCCTGGTCTACTGCCAAACAGCGAGAAATGCGATTAC
AGCATCGAACCTAGCGAGGTCTACGAAATAGTCACAAAGGATTTGATCCGATTCTACGGA
AATCTACTACCAATTTCGATGAATCCTCGTCTAGCAAAGACACACGCAACACGCGGTATA
CCCGGTTGGGCCTTAGACCTAAATGCCCCTCGCAATTTTTGGACCCCCTGGACAATCGAT
CGCAACTTGTACGGAAATTCCAATGCTAATCGAGGCATGTCACCGAGTCCGATCGACCTA
GACACGAAAAAGGCCCTTGGTCTCACTGGGGCATTTGTTGATGTGGTGAAGATAGCGGAC
TATGAAGAACATTGGATCAAGGATACCCAAGCGATCACGAAGATAATAAGGCGATGGTAC
TCTCTTGCAGTACAGAATGGGGATAAGGACCAGTCAGGTCGGCGGAAAGACTTCGCTCTG
CTCATGCTAAACAACATTGTAAGAGGAAAGGATTGGGATATCACTTCACCGGTAGTCCAA
GGTGATATCGATGCAGTCTTCGAATACCTAGACACCGGAGAGCCGAACCATACGATAGAC
TCGATTATGGCGTCGACGATGCTGCAAAGTTTTTTCGTGACGGAGACAGGATTGATGGGC
CTCGGCCATCTCGAAACGCAACCCGGTGATGAGATATGGATCTTTAGCATGGGAAAAGTG
CCTTTCTCCCTGAGGAAACGCGAGGGCAGTCAAGAGCCCGATGGGAGCTATGAGTTTTCT
GGGCCATGTTATGTCCAGGGTCTCATGCAAGGGGAGTTTCTCGAAGATGACGAAGCAAAA
ATAATGGAACAAGCAATATGGATATATTGA
>gene_sam0001410.1	locus=tig00000001_pilon:523385:524846:+	len:1386
ATGTCGGCAATGGACATCGACTCCGGCTCCCTAAAGCCCCAACCGCCCGCCACCGAAATC
AGCGAAAGCAGCACTCCCACATCCACCTCCACGCCCTCCTCCGCCACCAAGACCGCCTCT
ACAGCTACAGCTACCGCTACCAACAACGACGACCCAGACCCCATCGTCGCTTCCTACGAT
GTCTATACCAACGCCCCCCTCGCCGACAACCGCAAGCTCCTCATTCTCCAGTACCCGAAC
AAGCAAGGCCCCATACGGGGCACGTACCCCCAATTCAGCGAAGTCCGGCTGAAGACTAAA
TCCGGCTTCGTCGAGGTCGACGTGCCTATGGCCCACGGCCACGTGGACTACGACCGAGAC
AAGGGGATGAAATGGGGCAGTGCGCTGGCGCGCAGCACCGCGGCCAAGAACGGGGGAACG
CACGGGTTAGCCGGTGGTTTCGGCGTCGGCGTGCCTACGAGAAGCGCGGCCGGCGGAGCA
GGTCGGGGAGCGGGAGGTGCGGCGGGAGGGCGGCAGAACGACTGGCAGCATGAGATCAGC
ATGATGGATTGGAGCGAGGCCGTGCGCCAGGACAAGGTTATCCGGACGCAGACTTTGGGC
GGGCAGTTTGCGATTGAGAAGGAGACGAATTGTCGGTGGATGGTGGGTGTGTTCAAGGGA
GACCAACTCCACCTAACTCCCGCAACATCCCTAATCCACCTCCGTCCGCAACTCCACCAC
CTCGACGCCTACGCAGAACAAGAGCGTCTCTCCCGCCCGCGCGAAGGCGCCCCCGGTGCC
CCCTCATCAGGCGCTCCAGGAGCCGCAGGCAAAGAAGGCCAACTTCCCCAAGCCAGCGCC
GCGAAAGCGATCCACATGACGATCAAGAGCGCGGGCCAAGGCGACGGCGGCGGCGCCGTC
GACACCATGGTCGAGCGGCTGCGCAAAGTCCAGATCGAGCCGTGGACGAAGCTAAAGTAC
GAGCACGAGGAGAGCGACAAGGCGTGGAACACGTTCGCTAGCAGCCTCGTGTACGCCTCC
GCTCCGCCCCCGAACCTCGACCCCGAGGCTCCTAAATCCCGGCCAGAAACCGAGGGTACG
GGGAAGGGTAAAGAAAAAGCGACTGCGAAGAACAGTGAGCGTGAAGAGGAGGAGCAAGAG
AGAAAGGAGCAGGAATACAGGACCAAGTGGGCAGAAGATGACTTCCTGAAAGCCGTGAGC
GGGATGGACGGCACCCAGCAACCCGACGCCAAACCCCTCGACGACGATGTCGAGATCAAA
GCCGAGGTATTTAACCAGGGTGGCGTACCGGCTGTCAAGAAAGCACCAGCTAGTGCTGCT
AAGGGGAAGGGCAAAGCCGTTGCTGCGACAGGCGCAAGGGGTAAATCTGTTGCTTTTAAG
GAATAA
>gene_sam0001420.1	locus=tig00000001_pilon:525549:528158:-	len:2508
ATGTCTTACAACGCAAATTCTTCGCGCCACGACCCGGCGGCCCCTGGCTTCGGCCAGTCC
CACGACCCTTTCGCCGATCTTTCACGAAACGCCGATGACATTGACGAAGCGTTGGACTTC
GAGGATACCTATGACGGATTGGGCGATCAGTTGGATGAAACGGATGACGCTTTTAATGAC
GATACTTTTGGTGGTGGCTCTGGTGAAGTGTCACATGCGCCAGTGGGCAAAGATTTTGAC
TTTTTCGGTCAAACTGCTAAAGTTGCGAATGCCATCGAAGAGGAGCACGTACGCTTCAAC
CGCCAAAAGCCTGCCCCGAAGTCAGTCCAAGCTCCCTCGACGCAATACTATGGTTCGGGA
TACTCGTATCAGCCCGCACCTGCGCCTAAGCCGGTCAGAAGCGGCTATGAGAAGTATAAG
GAACCTACGCCAGTCACGGATCTTCAAGTTGACGCCTCGATATGGGGAGTTCAGCCGAAG
CGATCTACTAGCTCAGCAGCGGTGCCGGCGGCCACAGGCAGGAAGATGATGAGTCTAGAG
GAGGTCGAGGCTGCAATGCGAGCTCAGGCAAAAGCACCCGCTCAACCTCAACAGCTGACC
CCACAACCGCAACCAACACATATGGCTGTCCCTGAACCCCAGCTACAGTTCCAGCATGCT
CACTATTCTCGTCAAGAATCAAGTGATTATCGTCAACAACAGCCAGACAACCGCCAGCCT
CAAGGCTTTTATCCTACCGACAACCACCAAGGTGTTCAGGGTGTAACCCATGGACATACC
ATTTCTATTTTGCAGCGCCCTTCTTCAAAGAATGCTCCTCCCGGAGGACCCAGTGTACCC
AGTCCTCTACCTCAGCAGTCTCAGCCGTCTCCTATGGGATTTCCGACTCAGATTCTCCAG
AATCCCAATCGTTTACCCGGTGATGCTAACAGGATGAGTGTGCCAACGCACCCGACGCAT
AGGTCTCAAAACTCCTTCGGTCGCCAGCCCCAGGCCGGTGCTAATCAGCCTCATCTTTCC
CATTTGTCCGAGCAGGAGAAGGCGGCCTTCCTCGAGGCCGAGGCGAGACGAGCAAAGCGG
AACCACAAGATCCATGTTCTGTCGAAGGACAACGGCCTAATGACACCCCAGGACAAGAGT
TTCATTACTAGGATCCAACTTCAACAGCTCGTCTCTGCTACTGGCGATCCCAACGAACAC
GGAACGGATGCTGCTCTCGCAGAGGACTTTTACTACCAGGTCTTAAGCTCCCTACGAGCA
GGCCAACGACCGAACCCGAATCAGCCATTGAACAACTTCGCACAGACTTACCTCGTCCAA
ACTGGCAATCGTCATGGGGGCATGAGACGTCAAGGACGCGGTCCCGAGAATCATATGCAA
CGCATGGAACAACAAGTTCAGCGTGCTGTGGAAGCTGCCAAGAATAAGCCCAAGAATAAG
CAGCTAGTCATCGAAGGCAGTCTAGGAAAAATCTCGTTCAGCAACGCAAAAACCCCGAAG
CCTCTACTGAATATCAAGCGTACTGACAGCGGCGCGGATGCCAACAGACCTACTAGCAGC
CACCGTCCACACCCGACAGCGAACGGTACCGATAAGAAGGAGACGTTGAAGAACGTTGAA
CAGGTCTATCTAACTGTCATGAAGATGGAGGACGTAAACAGAAACATGCCTCCGCCTCCT
GCTAACGGCAATCCGGATTCGGACTTTGAGCGACGTGCCGAGTTACAACAGCAGCTACAA
CAGCTGAATGAGCAGCTCTGGAACGAGCTTAAGGTGCACGAGCCTATCGGTGCGACATCG
ACTCATCCTTTCATCGCTTTCTTGTCTTATCCCAAGGGAAAGAAGGTTATCAGCCGCGTG
TTTACGTTCCTCACCCTCGAACAGCAAACTACCATTTTGACTCTTATTGTCCTTCACCTT
GATCAACTTGACGTGGTCCGCGGAGCAATAATGCAGACCGGAGAACCCATCAATATCAAC
GCCGCTACCCGTGAAAACATCGAGCTCTTCAGTTCGTACGTTATGCCAAGCCTTCTTCAT
CTGCTAGGCAATTCGGAACTCCACATTGTTACTGGCGTACTTGGATTGATGACGCAGAAC
TTGAACTTGGACATTGTGTGCCGGACACGCATTGGTTGCTCGATGTTGACCATGATTCTC
AGCCGTGCTGAGCTAGCTAAGCAAGCTGGGCAAGCGACCGAGCAGACATGGCAACAATGG
GTCGGCACTTTCAACCAGTTCTTTAACGCACTAGAACCCACGCTCCCCCACATCTTCCCT
GGCACCGTAGCATCTGGAGAGGACATTTACGTATGGCAGTTCCTCGCAGCAATTGGCATA
GGTGCTAGCCTTGAGGAACAGCAACGTCTTGTCCTTGCCGTCAAGGATCGTGTCATGGAT
ACCTACAGTCTCTCGAAGACTCTCCCCCCTGACATGGCGAAGACACGTCTGGACAACGTG
AACTTGTTCATGCGATCTATCGGTCTTGACGTTGAATTATTGGAGTAG
>gene_sam0001430.1	locus=tig00000001_pilon:531190:532728:+	len:1344
ATGGCCGCCGGCAGTGCGCGCATCGTGAGATATATTCTCTTCGCATTCTTCTTCCTTGCA
GTCCTTTATTTCGTATCTCATTCCTCATATGATGGAGTACCGCAATTAAAACCCTCGACC
TTCGGCGTCGGCAAAGGTTCACCACAATCGACAAAGCCCGAGAAACAAGCAGGCGATGTT
GGTGGAGTTTCCTCTAGCTGGGGCAAATCCGATGACTCGACGAAAAGCACGCCCGGTTCC
ACGAAGGGCTCGGCATCGAAGCCTGCCACCGGAACTCCCAAGCAATTTGAGGATCTCGCC
GAAGCCCCGATGGCCCTTACACCCTCGGACCAAGGATGGGACGAACTCCTCGGAACTGCC
CCTGGCCCTCGCATGAACGCTACCTTCGTCAGTCTTGCTCGTAATAGCGATGTGTGGGAG
ATTGCTCGCTCCATTCGCCAAGTCGAGGATCGCTTCAACCGCCGATACAACTACGATTGG
GTCTTCTTGAACGACAAACCGTTTGATGCTACGTTTAAGAAGGTCACTAGCTCTCTCGTT
TCCGGAAAGACTTACTATGGCGAAATTCCCCACGAGCATTGGTCATTCCCCGACCATATC
GACCAGGACAAAGCGCGCAAGGTCCGTGAGGATATGGCGCAGCGTAAGATTATCTATGGC
GACTCCGTTAGCTACCGACACATGTGCCGCTTCGAGTCCGGCTTCTTCTTCCGTCAACCC
CTTATGATGAACTACGAATACTACTGGCGAGTTGAGCCCAGCATTGAGCTCTTCTGCGAC
ATTCACTACGATCCCTTCCGCTTTATGGCCGAGAACAAGAAGAAGTACAGTTTCGTGCTT
AGTCTGTACGAGTACGTTGAGACCATCCCCACACTATGGGATAGCGTCAAGAAGTTCATG
AAGAACTACCCCGAGCACATTGCTGAGGGCAACTCTATGGGTTTCTTGAGTGATGATGGT
GGTGAGACATACAACCACTGCCACTTCTGGTCCAACTTCGAGGTTGGTAACCTTGAATGG
CTCCGATCCAAGGCATACGTCGACTTTTTCGAGTCCCTCGACATGGATGGTGGTTTCTTC
TATGAGCGATGGGGAGACGCACCCGTCCACTCCATTGCTGCCGCTCTTCTGTTGAAGAAG
GAGGAGGTCCACTTCTTTAACGACATCGCATACTACCACGTCCCTTTTACCCATTGCCCC
ACTGGTGAGAAGACGCGATTAGATCTTCGCTGCCACTGCAACCCCAAGGACAACTTTGAC
TGGAAAGGATACTCTTGCACCTCAAGATACTTTGAAGTCAACGGGCTTGAGAAGCCACAA
GGTTACGAGAACCAACAGGACTAG
>gene_sam0001440.1	locus=tig00000001_pilon:533085:533720:-	len:513
ATGTCTGCGCCTATATTAAGATCTCTCTGGCCCAGCCTGGCGAGGCGGCCAGCCGCGATA
CCAACCTCCCTACCCCGATTACCCGTGCGGTCATTCTCGACGACACCAGCGCCGAATGCG
ACCCTTAACCAAGTCCTACGAGGCTGCCGTAAACCCCAACGAGCGCGCCACGCCGTCTCC
CCCGCCTTGTCGGATATGAACTGCCCGCAGCAGAAAGGCGTGTGTCTAAAAGTCGGCATT
ACGCGACCCAAGAAGCCCAACTCGGGCGAGCGAAAGACGGCCCGTATCCGTCTATCTAGC
GGTCGTCTAATCACAGCATACATCCCCGGCGAAGGTCACAACATTCAACAGCATTCCGTC
GTGCTTGTGCGTGGTGGTAGGAGTCAAGATTGTCCCGGTGTGCGGTATCATTTGGTTAGG
GGGGCTTTGGATTTGGCCGGTGTCGCGAATCGCAAGACGAGTCGAAGTAAATTTGGAACG
AAGAAGCCGAAGAAGGCATCAGTGGGATCATAG
>gene_sam0001450.1	locus=tig00000001_pilon:534309:535758:+	len:1332
ATGTCATCGATAGCGAGATTTCTTCGGCCAGCCTTACGGCGGGGTTCAGGTGTAGCTCCT
AGAGTTTCCTTGTCATCACGATGTTTAAGGAGGTCACCGCAGAAATTCGGCGTCCAGCAA
ATACGACCCCTATCCGCCACACCCCGCCGCTTAACTGACATTACAGACATCCCACCCACG
CCTATAACGCACTTATCCGAGACGGAGGCAGCGATGCAAGAAACTGTCCAAAAGTTCGCC
AACGACGTCATCTTACCGAAGGTCCGCGATATGGACGAGGCCGAGAACATGGACCCCGAA
CTAGTAGAGCAGCTGTTCGAGCAAGGACTAATGGGGATCGAGATCCCCGAGGAGTTCGGG
GGCGCGGGCATGAACTTCACGGCCGCGATCGTCGGGATCGAGGAGCTCGCGCGCGTGGAC
CCGAGCGTCAGCGTCATGGTCGACGTGCACAACACCCTAGTCAACACAGCGGTGCTCAAA
TGGGGTAGCACGGACCTAAAGCGACGCTTCCTCCCACGTCTCGCCACAAACACCGTCGGT
AGCTTCTGCCTCTCGGAACCGGTATCCGGATCCGACGCCTTCGCGCTGGCGACCAAGGCC
GTCGAGACCAGCGACGGGTTCCGTATCTCCGGTAACAAGATGTGGATTACGAACTCGATG
GAAGCGAGCTTCTTCATCGTCTTCGCGAACCTAGACCCAAGCAAGGGCCACCGCGGCATC
ACAGCCTTCGTCGTGGAAAAGAACGCCCCCGGCTTCAGCATCGCAAAAAAAGAGAAGAAA
CTCGGCATCAAGGCCAGCAGCACGTGCGCGATCAACTTCGACGACGTAGAGGTGCCGAAG
GCGAATCTGTTGGGGAATAAGGGGGAAGGGTATAAATATGCGATTGGGCTGCTGAATGAG
GGACGCATCGGCATCGCGGCGCAGATGACGGGGCTTGCGCTCGGCGCGTGGGAGAATGCG
GTCAAGTATGTGTGGAATGACCGTAAGCAGTTTGGCAAGCTGGTTGGTGAGTTCCAGGGC
ATGCAGCACCAGATCGCGCAGTCGTACACTGAGATTGCGGCCGCGAGGGCGCTGGTGTAT
AATGCGGCTCGCAAGAAGGAGGCCGGTGAGGATTTTGTTAGGGATGCGGCGATGGCGAAG
TTGTTCGCTTCGCAGGTCGCGGGACGCGTTAGCGGACTGGCTGTTGAGTGGATGGGAGGT
ATGGGGTTTGTGAGGGAGGGTTTGGCGGAGAAGTACTGGCGTGATAGCAAAATTGGGGCT
ATTTATGAGGGAACGAGCAATATCCAGTTGAATACGATTGCTAAGTTGCTCCAGAAGGAG
TACACTACGTGA
>gene_sam0001460.1	locus=tig00000001_pilon:537382:538872:-	len:1491
ATGCCGTCCGCCGCATCTTCAGAGCATAGCAAGCCTACATCGCTAGGGGGTTATGCTCGC
AAGCTATCTATTGCCCCTAAGCCCAGCATGACTATCCACATTAACAATCACTACAATTCC
AAGGTCTACACGACTGGGTCAGAAGTATCAGGATACGTAATTATCAACTCCCAAACCGAT
GTACGATTCGACACAGTCCAAGTTGTGCTCCTCGGAACTAGCAAAACCCGCATGGATGCC
GCCAATATTCCACAAGCAACCTCTCACACATTCCTCAAGCTCGTCATGCCTATTCCGGAA
TCCTCCTATCCAGTCCCGCGCATTTTTGAGGCGGGTATAAACTATACGGTGCCATTCACC
TTTGTCATTCCCAGCACTTTGACGCTCAATGCGTGTAACCATCACGTTGCCAATGAATCC
GTTCAGGAACACCACGTACGGTTACCACCTACTGTCGGTTCCTGGGAGAAGGATGACTTC
GCTCCAAACATGAGCCGGGTCCAGTACGCGATCAAGGCTCGTGCGTATAAAGACGATGAT
TCCGAAAAGGAGATCATGAAGGTTATGGAAACTGCGCAAGAGATTAAAGTCTTGCCTGCC
GTCCCGGAAGATGCACCTTTGAGTATCACTAAGCACGACGATTTATACACGATGACGAAG
AGCAAGAATCTGCGGAAGACGATCATATCGCCAAAGTCTGGGAGGGTCACTGTTACGGCT
TCTCAACCTAGGCCAGCTATGCTGAGTCCCGATGGATTGACGACGACACCGATAAATGTG
CCACTCGACCTCGAATTTGTGCCGGCATCTGGCGAAGTACACCCACCTAAAGTAACTGGC
ATAGCGTCAAAAGTCACGGCAGTTACCTACTTCAGCGCCGGTGGTATTAACCACTTTCCC
AACCTCAAGGACTGGCACCGGGCATTTGGCTGCGAAAGCCGCGGCTCATATTCTGGGAAT
ACATCCGTGTCCACCGGACGTTTTGAACACGTCAGATGGAGTCGGCATATATCGGCGCAA
GCGAGACGAGACTCAGGGTACGGCAGCGACAATATGACAGCGTCGGACTCGGATCAAGTC
CCTAAGGCCGCTTCGAAGAAGTCTAAGGGTTCACTGCCGTCTCCAATCTACCACACAGCG
AATATGCAGGTGCCAATCGAGCTACCGTTACACAAGAAGACCTTTATACCAACTTTCCAC
TCATGTATCACATCGCGCGTATACATCTTGTGGTTAACAGTAACCCTGGTCTCCGGTGGA
ACTAGCGCACACGTCACATTAGGTGTACCGCTTCAAATCGGCGTCAACTCTATAGAGCCT
TCACGCAACTACGAACTACCTCCGAGTTTCGAGGAAGCCGAGGGCGCAGATGTAGACGAA
TATCTACGCCCACGACTCATGAACGTTCCTACGGTTAACTTCCACCAGAACGAATCGTTA
CCGGGATACGCGGATTTGGATCGCTATAGGCGGACATTGACTGCTCACTGA
>gene_sam0001470.1	locus=tig00000001_pilon:541721:544014:-	len:1746
ATGGCGGAAGAGCAATTGGTGGATCCTCCTAAGGGCCAGCGGGGTGTCGCTATGAATAAA
CTCCACGCTGTGAGGCGGAGGATCAAACCATGGTATATATACGCTCTCATAGCGACGGCG
ATAGTAACACTCGTTGTGGTGCTTTCGGCTGTGTTAGTTACTCGACGGAACCATCAATGG
TTTATTGAAAAAGTTCAACATGACAAGGCGTTTGGCCCAATTTGTCTAGGCTCCGGATCA
GCATGGCCAAATAGCGCCCAGGACGAAGACTGTCTGTATGCTAACGTATGGGCACCAGCT
AATGCAACAGTGAAATCCAAATTGCCCGTATGGCTATTCATCCAGGGTGGTGGATATAAC
ACTAACAGCAATGCGAACTGGAATGGAACTTACCTTCTGGAGCAGTCTAATAACAGCATC
GTGTTCGTGAACTTCAACTACCGCGTTGGCCTCTGGGGCTTCTTGGCGTCGGAACGGTTA
CTAGCCCCAGGTGCTGGAGACCTAAATGTTGGACTTCGAGACCAGATCGCGATGCTACGA
TGGGTGCGGCAGCACATCGCGCAATTCGGCGGCGACCCTGAGCATGTCGTTATCACAGGC
ACATCTGCCGGTGCTGGCTCCGTAGCGCTACACCTGCTTATGGCCTATGGAGAGCATGGG
CAGGGAAGTTACGGCAGTTACGGTAGCTACGGAAACTCGAGTAGTACCGGCGACGCTGGG
GATACGGTTGGTAGCAGCCTATTCGTCGGCGGCATCGGCGAGTCTGTTTTCTTCCCCTGG
CAACCGCCTCTAAGCGACTTAGAGTGGCAATACGATCTTGTCCTCAACCAAACGGGATGC
GACTCCGATGTCGACCCCTTATCCTGCCTTCGCGGTCTTGATACTGCTACCCTACAGCCC
CTGAACACGCGCTCTCCCTTTCCTGGACGTCCCGGTCTCCCCACCCCACTCCCACTCTTC
TACTGGACACCCTGTGTCGACGGTGATCTTCTCCGGGACCTGCCGTACGTGCTCTTCGAC
CGCGGTGAGTACATCCCCGTGCCGGTAATTATGGGTACGACAACAAACGAAGGCGCGTCC
TTCGCAACGAACACATCGACACCCGAGGAATTTGGTACCTTTATGCAAAATAACTACCCT
CGCCTCACCGACTCCCAAACTTCCGATATCATTGCGCAGTACCCGCAAGCCTTACAAGTC
CCGCTTCCTCAACACGCGTCCTGGTTCCCGTCCACGGCAGCCGCATATGGAGAAAACACT
TTTATATGCCCGGCGAACTACATCTTGGCTTCATACACCCGTCCTCCGATTCCACCGTTC
AATGCCGGCGTGAACAGCAGTCGGGTATGGGGATACCGGTATGACGTTACGGACCCGACG
AATACGGCAAAGGGGGTCGGGGTCCCGCATATCTGGGAGTCATGGGCGGTATACGGACCG
GACGCGCTAAACGGCATAGGCGGCGGACCCGCAAGTTACTATTATCCCGGCGTTTCCGCC
GGAGTAGTGAAGCCGGCGCAGGATTACTGGATCTCGTTTGTCAAGACGCTGGATCCGAAC
ACCGAGAGAGCGGTGGGGTCGCCTGTATGGGAAGCTTGGGGGGCAAGCGATGAGAAAAAT
AGTACCAATAATGATGGGCAGAGGTTGCTTTTCCAGAACGAGGGTTTCACGATGGAACCC
GTGTCCGCGGATTTGGCGGGGCGGTGCGACTTCTGGCGAGGTCTTGTGCCTGCGACACAA
CAGTAG
>gene_sam0001480.1	locus=tig00000001_pilon:545654:547923:-	len:1923
ATGGGACCTTCTTCGAGGACCTCCAACTCGGGTCAGGTCATTGAGTATATTCCTGACCGC
CTATACCTAGCATCCTACCTTCATCCTCCTAACGCCGATACTGTCTTCCCGTACTACGAA
CAACCAGCTCAATCGCCGAGAAAAAGGTCACAGAGAGCAGTTGATGGTCCTGCGCCTGCT
CCGCCCAAGTCCGAACGATTCCCGCCGTACTATTTCACCGTCGACGATACTCTCCTCTAT
AACGCATTCCACCACGACTTCGGGCCACTTCACATTGGCCACCTCTACCGATTTGCTTTA
CACTTTCACGATGTGTTGGGTGCTAAGGAAAACCAACACAGGCCGATTGTGTTCTATAGT
CGCGCAGATCCGAGAAGTCGAGCAAATGCCGCTTGTTTACTAGCGTGCTACATGGTCCTG
ATCCAGTCCTGGCCACCTCACTTGGCCCTAGCGCCCATTGCTCAGGTCGATCCGCCCTTG
ATGCCTTTCCGAGATGCTGGTTATAGTCAAGCCGACTATGGTATCACTGTTCAGGACATT
GTATATGGTGTTTGGAAAGCCAAGGAAGAAGGATGCTGTGTTTTGGATAACTTCGACCTT
GACGAGTATGAGAAGTTTGAACGAGTTGAACATGGTGATTTCAACTGGATCACACCTAAC
TTCCTGGCTTTCGCCTCTCCGCAAAGTACTCCGGCGACACGAATTACGGAGTCTTCAGAA
TTATTTGCTTCATTGCCTAAGACACTGTCTGCTGTAGACGCCCACCCGACTCTCTCCCAA
CCATTCAAGAACGTCTTGAGACACTTTTCCGAACGCAACATCGGCCTAGTCGTGCGACTT
AACTCTCCTCTTTACTCTCCGTCATACTTCGAGGCGCTTGGGATACAGCACCTTGATATG
ATATTTGAGGACGGCACGTGCCCCCCGTTAAGCACTGTTCGGAAATTCATCAAGCTTGCT
CACGAGACGATCACGGTTAGAAAGAAGGGAATTGCGGTTCACTGCAAAGCCGGTCTTGGA
AGAACGGGATGCTTGATCGGAGCATATCTAATCTACCGCCATGGTTTCACCGCAAATGAG
ATTATTTCGTTCATGCGATTCATGCGTCCGGGTATGGTCGTAGGCCCTCAGCAACACTGG
TTACATATCAATCAAGGAGTCTTCCGGGAGTGGTGGATTGAGGAGAGACTGGAAAGGAAA
TTGAGGAGGGAGATGGCCGCAAACGCACCGCCCAGCACGCCCATCCGCGCAATGCAAAAG
ACCAATCTAAACCGAAGCGCTCAAGCCTCGACTCCTCCGAGCCGAAGCCCGTCTAACCGT
ACGCCCCTTGGTGACTTGGACGATGAACGCCGTAACGCCGGTGTACAAGAAGACTACCTA
CCTGCACCAACCCCCGGTCAACCCCGAAAGGGCAGTCGAGCGGACCGTCATCATCCCTAC
CAACGAAGTGCAGTCCACCATCCTACCGTTGAAGAAGAGCAAGATAGCTCTAGTAAGAGC
ACAGAGTTCACCTCCGCCCACACTAGACGCTCTAATGATAGCATTGAGTCCGAGGAGGAA
GTGTACCTGCGCATGCGATCCAATCGTAAGGCATCTCGCACACCAACCTGCAACGAAACG
ATCAGATCTGTTAGCCAGAGTACCACCACGACGATCTATCAGGTGATTGATAACGACGCG
TCCAATGATGCCGAAAATGTCGGCCATGGTCGTCCAAAGACTATCGTGGACCAGGTTACC
GGTTCTCCAACCCGCTCAGCAAGCGCCTCCGGCGTATTGACCAAGGTCAGGAGCAGCAAG
CGATCAACCGAATCTTCCCGAAACAAGGACTCAATGGGTGTGCGAAAGACCAGCGGTCGG
ATCGGTAGCATTGGTACTAACAACAACACCGCTAATTCAGCCCGCAAAGTGTCCGCTTTA
TAG
>gene_sam0001490.1	locus=tig00000001_pilon:548902:549294:+	len:333
ATGGCGGCAACAAACGATACGCAGTTCCCTTGTGTGTTAAATATTGAGGTGCCATTCCCA
ACACCTCGCCTAGCATCCATCGCTCTCAAGACATTACAGGTTGACAAGGAGTTGTCGCCA
CTAGTGCAACGAAACTTCTCTATTGGTAACTCAAGTAAGGAAGCCGCCAACGGAGATGTA
GGAGGAAACATTCTACAGATTGAGTATAAGGCTACGACGAACAGAATGCTGCGCGTAGCT
GTCAACTCCTTCATGGACAGCCTAAATCTAGTACTTGAAGTCATGCAAGAGCTCGATACG
GATGTCATAGCCACAAAAGACATCACGGCATGA
>gene_sam0001500.1	locus=tig00000001_pilon:549681:550799:-	len:1119
ATGGCAAACACCAATAACAATAACAACAACCCACCACCCCCTTTCTGGGAGTACATGCAA
TCATTTGGACCTCATGCATCCATGAGAGCTGGCGCTGGTGTAGACCACGCCAACACCGGA
GCTAGCTTCGGGGCCAACTTCGGAAACGGCTTCCCATTCGACAACGCCCAAACTTGGCCC
GGCCACGAGTGGGCCCGCATGTCCGAGCCTTGGAGCGGGTGGCATGGGTGGCACGGATGG
CACGGCGGTAGACGCGGTAGACATGGCTTTCAGAATAATTACCGCGAGGTCCCTACATTC
GATAGAGAGGAAGGCGAACAAGACAATGACCACGACCACGGTCACAACCACGAAGAGGAC
GAAGAGATGGAGAGTTCTCCCGACACAATGAGAAACACTCCGGACGAGTCCGTCAACAGC
GAGGCCCCACCTCCACCTCCTCCGGGAGCTTTCCCTCATCCTCCTCCGCCGCCTCCGGCT
GGTGCTCCTCACCACCCGCCTCACCCACCTCACCCTTTCCACCACGGCCGCCCTCACCCT
TTCGGCTTTGGTGGTCCTCGTGGCCCTCACCACGGACGAGGTGGCCGATTCGGACGTCGT
GGAGGTCGTGGCCCTCCTCCCCCTCCACCTAGCTACAGCGGTCCCTGGGACTTCCGACCT
CTGATGCACGCTTTCGCCACCCACCCATTCGCAGAGGCATTCAGAGACTACATGGACCAA
GCCCGTGAAGGCTCGTCTAGCGACTCCAACGAGCAACAGGACAACGCCTTCGTGCCTCCT
GTCGACGTCTTCAACACCGAGAAGGCGTATATCCTACACGTATCACTTCCCGGCGCAAAG
AAGGAAGACATTGGAGTCAACTGGGACGGCGAAAAGGTGAACATCGCCGGAGTCGTCTAC
CGCCCAGGCGACGAGGAGTTCATCAGCTGCTTGACGTCGAGCGAGAGAAAAGTCGGCATG
TTCGAGCGAAGCATCAAGCTTCCGCCTCCCGGAAGCAACGAGAAGGAGGAGGTCGACGGC
GTCGGCATCACGGCCAAGATGGAGAACGGAATTCTCATCGTGACCGTTCCCAAGACCGAG
AAGGAGTGGACTCAGATCCACAAGGTCGACATTCAGTAA
>gene_sam0001510.1	locus=tig00000001_pilon:551928:557122:+	len:3687
ATGAGCAGAGCTGAAGATGGGCCTGAAGAGGAGATGTTCCTCAGCAAGCCTGCCGAAGAC
TGCGACAGCCCTACCGTCGAGCCACTGAGAATATTCCACCCTCAGAGCCCCAAGCCTTCC
GACAGATTCAAATATCCCGCCCCGGCATCTTCCAAGCCGAGTTTTCCGTTGCCGCCGGGC
GCTTCGAGCTCTGCTGCGCCTCTACCGTATCCTGATGACGATGACCACCGGATAGCTCAG
CCGGTTGCCCAGTCGAGTCGACCTCCCTACCCAGCCGATCAGCGTCGGCCATCTGGAAAC
AAACTTTACATAAGTCCTGTGAGCTCTGTACACTCAGATAGCCTCAACGACACAACCCCG
CGATTAGATACGAGTCCTATTGAGAAGAAGGGTCCTGGTCTTGCAGAACGACGAGGAGCC
GGTCCTAAGCCTCTACCAGGAGCGCTCAGTCCTGCTAGTCCTCCAGGAGACGACGGTGGT
CTCTTTGCGAAACCGCTCAACCAACCAAAACCAGTGCCTGCTTCTTCCAGCACATCCTTT
CCCGATTATCATCAGAAGCCCTATTATCCCCCGCCTAGAGCGAGTTCTGCAGCTTCGGGC
TCAAGCTCAAACAACAATGTGCGACCTCAGCCGAACCAAGTGAATTCAGACAGCTATCTT
AAGATGCCTGCGGATAGTGGAGTGAATCGTTTCGCTTCTACAGCTTCTACGTCAACTACA
AGAGCAAGCCGAGGATCCCCTCCTCCGCCGGAAACACCTATCGTTGAGCCGGGCACCATC
CCGGGAGGAGGTATCGAAGCAAGATATGCGGCCGCTGGCATATCCGGAACTGCAACACTA
AACAGTCTTCAGAGTCCGGCAGCGAGCCAACGGTTAGCGCAATATAGCCAGCACCCTGCT
ACTCAGCAACCACCTCGCCCGTGGACGCCTACGGAGACTCCTGACCAACAACCGCATGGA
CCTCCCACGGTTTACCAAGGAGCAAATCCTGTCGCGAGTCCTACTGCATCGTCGTTTAGC
GCTCAGGCAGCGCGGCCATCAAACATCGCCACAGCTTCTACTAACAATAACAATAACAAT
GCCACTAATGGCAACAGCAATGGCGGACCCGCCCTTCAAATTAGTGTGCTGGAACAAGAT
TTCCAGCGGATGCAAATGTCGCCTAGCCCACCACCCGCATATTCCAGTATCAATACCGGT
GCAAGCTCCTCAGCATACCCCAACGAGAAGCAACGGCCGGCTCAGCCGAGTACAAGCTCA
ACACCGGCACCGGCTCAAGCAGCTCAAGCTTCTTCTGCAGCATCCCCACCGAAGAAGCAG
GCCGAGATAGCAGCTGGACTTGCGTCTCCGGCCCTGCAACATCCCGGACATCCTGCATTT
GCCAATGATCCAAGACCCGAGAGTCAACACAGCGGTCACCAAGTTCAAGCGCAAACAGTC
ACACACACTCCGTCTCCATTTCAAGGCCAAGGTCCCACATCCCCTCCTCCGCTACCTGAG
GGTTGGATTGCACATCTTGACCAGAACTCTGGTCAGTATTATTATATTCATCTAGCCACA
CAGGCCACACAATGGGAATTCCCCAAGGGACCCAACCCCATCCACCATGAAACTGCACCT
CTATCTCCCACCGCGTCGACCTACGGTAACCCTCTCGGTTCGCCAATGTTTGGCAAGCAG
AGCGCAATGGCCTCGCCGATGTTCCCACCACAAACTCCCGGCTATGCTGAGAGTATTATG
AGCGTCGCGACAGCTACGCCAACTGCTGCTGGTTTTACAGGTCCTCCCGGTGTTGGTGTA
GACATGTACAAAGTTCAACCAACAAATGGCGTTTACTTCGGTCCTTACCTAAGATATACG
AATATGGATATTGAGAAGGGAATATGGCTAGGAAGCATCCTTATTGTTACTGATGCTCCC
CAACCGCCCACTATCCACATTCATCTCAGTACCGATTTATCACCAAATCCCCGCCAGCTA
ACAGCTCGTTCTATCTATACACATCAAAGGTGGCAATTCTTTAAATACGATGTCGACTTA
CAGATGGGCGAAAGCGGCACGGAAAGATGGACTTATGCTGTCACATCACATCTTGGTTGC
ACTAGATATGAATTTGTAGTCGCAGGCCGAAGTGAGACTAACTGGCGCTTTATCGCACAT
TCCGGAAACGACTTTGCCGCAAGCACGAACCAGAATGAGCGCAGCAAACTTGGTGGACTT
GGGTTCATGTGGAAAGATGTGTTGCAGAAGAACGTCGACTGCGGTGGTTTCCATGTCCAG
CTTGGCTTGGGCGACCAAATCTACGGAGACCGATTGTGGAAGGAAGTTCCGCTCCTAAAA
CAATGGTTGGCTATGCCGGGTAAGGAGAACAGAAAGAACGCTTCGTGGACGGCGCGTCAT
GAGGAAGATGTGTCGCACGCTTACTTCCACTTCTATACTAGCCATTTCGATCAGCCGTTC
CTTCGTGAGGCGTTTGCGCAGATCCCTCACGTTTGCCAGATTGATGACCATGACATCTTC
GACGGCTATGGATCTTACCCCGATTACATGCAAACCTCGCAAATGTTCAAGAATATCGGT
CGGATAGCTGTGGACATGTACTTACTTTTCCAGCATCACACCACGCTAGAGGTTCTTCGA
AATGTTAGCCACGACTTGGATTTGTTCACAGTTACAGGACAAGGCTGGCACTTCATCAAG
TATCTTGGTCCTGCAGTAGTCGTGGCCGGTGTCGATCTCCGGTCGGAGCGAACACAAAAT
CGCGTGCTCGCAGGTCCGACATACCAAGGCCTCTTCCCTAAGGTGGCAATGCTACCGCCC
AGTGTCCAACATTGTCTCTGGATGCTCTCTGTGCCTATTATCTACCCTCGACTCGACACA
GTAGAAAGCTTAGCCAACACTTTCGCGACGGGTAAGAAGGCAGTCAACATGTCGTACAAC
GTGCTTGGCAAAGTCACAAGCTCGGTAGCGGGTATCGTCGGTGGTAAGGAGATGGTCGCG
CAGGGCTTCAGCCAAGTCAAGAAGGCCGTCGGAAAGTCCGGACTTATGGGTAATGTGGTA
AACCAGTTCGGCGACTTGGATATCAGCGAGATTTTGAAGGATATGTGGACACACGATAGC
AAGGATCTCGAGCGGACGTACTTGATCCGCACGCTGCAAGGCATCTCGCACCAGAAGGGC
TTGCGCATGACGTTCTTATCTGGAGACGTCAACGCTGCCGGCGCCGGCCTCGTGCACGAC
CCCGCGCACCCCAGCGACCACAAGACGATGTTCCAGGTCATCACATCCCCCATCGTCGCC
GCGCCCGCCGCGCAATACATCCTCAAAATGCTGCACAACAACCGCACGCACTACATCCCG
ACCAACGGCCAACGGTCCTCCCACAACGAGGTCAGCGATACCAAAGAAGACATGATGGAG
ATCTTCCACACGGACGCCTCGGGCGCCCCCCGCGAACTGAAGAAATTGATGGGGAGAAGG
AATTACGTCGCTGTTATGGCGTTTGATCCGGATGCTGTGCCCGCGACCCCGTATGGCCCG
AACGCCCAGCAGCTGCAGCAGCATGCGAATGGGGGGCTGAATAAGTTGAGCTTGGCGGTG
GATTTTGTGGTTCAGGGGGACGGCGCGTTTACTGCGCCGACGAAGTATGGGCCTGTTATT
GTGCCGCATCTTGAGTTTGGGCGGTGA
>gene_sam0001520.1	locus=tig00000001_pilon:557726:558624:-	len:810
ATGGACGCCGCTGCCCCTCCTTACCCTCCTCTAGAGGACCGCCCGATCAAGAACACGATC
GCGCTTTTCGATGTCGACGAGACCCTCACCCCCGCCCGCCTCTCCGTCTCCCCGGAAATG
CTCCAGACGCTCGAGAAGCTACGGCAAAAAGTCGCAATTGGTTACGTCGGCGGATCCAAC
CTAGTCAAGCAACAAGAGCAGCTGGGCACCGGCGATCGACCTGTAACGTCTATGTTCGAC
TTCTGCTTTAGCGAGAACGGACTTACCGCCTTCAAGCTAGGCCAGGAGCTGCCCTCCAAC
AGCTTCATTAAGTACATCGGCGAGGACAGGTACAAGGAATTGGCCAACTGGATCCTGCAC
TACATCGCGGACCTCGACATCCCCGTCAAGCGCGGTACCTTCATCGAGTTCCGCAACGGC
ATGATCAACGTTTCGCCCATCGGCCGTAACGCCAGTACGCAAGAGCGCAACGAGTACCAA
GCGTATGACTTGAAGAACAAGATTCGTGAAACTATGGTCGAGAAGATGAGGGAGAAGTTT
GGACATCTGGGTCTGACCTTCTCGATCGGAGGCCAGATCTCCTTCGACGTCTTCCCCACG
GGCTGGGACAAGACGTACTGCCTGAAGCACCTAGAAGCCGAGGCCCAGAAGCCCGGCGGC
ATCACCTACACGACGATCCACTTCTTCGGCGACAAGACCGACAAGGGCGGCAACGACTAC
GAGATCTACGTCGACCCCCGCACCATCGGCCACTCCGTCAAGAACCCCGTGGACTGCCTC
CGGCAGATCAAGGAGACCTTCGATCTATAG
>gene_sam0001530.1	locus=tig00000001_pilon:565902:568917:-	len:2349
ATGCACACTACTTTATCTTGGAGGAGGGGGGTGCGTGCACAGCCCGTTGCCTTCATTATA
CTGGCTCTCTGGCTAGGCTTGCTGTTCACCACTATCGGTATAGCCGCTAGTGACTTTTTC
AGCGTCAACCTTAGCACCATTGCGACTGTCCTCGGTCTCAGTGAGAGCCTTGCTGGCGTT
ACCTTCCTAGCTCTGGGAAATGGCTCGCCGGATGTATTCAGTACATTTGCCGCCATGAGC
TCCAACAGTGGGAGCATGGCCATCGGCGAGTTAATTGGTGCCGCAGGCTTCATCACATCT
GTCGTTGCCGGTTCTATGGCTCTTGTGCGCGAGTTCAGGGTTTCTAGGAAGACCTTCGTT
CGAGACATCTGCTTTTTCATAGCAGCCGTTAGCTTTGCCATGGGCTTCTTGGCCGACGGT
TACTTACACCTATGGGAATGCGCGTCTATGATTGCTTTCTATATCTTCTACGTCATCGTT
GTCGTTGGCTGGCATGCTGTCGTTAAAAGGAGGAAAGCCCGGCGAGCCAAGGAGGCCCAA
TCTCGTGGTCATTTCTATGCGACTGCGAACGAACATGGAGATGATGCGTTGGAGCCATAT
AGAGACGACCCGGATGACGAAGACATTCCGCCGGCAGAGCGTCGCATTTCGTGGAGAAGT
GGGTCCGATATCAGCGCGCTAGAGCGCGGACCTAGGATTGAGGTCGGCTCGCCTGATGAG
GATGATGGTGACCATAACCAACATGTTGCTGCGGAGGTGACGAGCAGTATGCGAGTGAAT
CGTCCGCGTGGAAGGAGGAGCAACACGACGACCATTACCCCAATTCGACCTAGCCTAGTT
GGCGCGCTCGAATTCAGCAATTCTGCCGAACTTCTGCAAGCAGGAGCCCCCATTGTTCGA
GGGAACAAGAGCGTTCAAACGATCCAGGGCGTCAAGGACGCTTCTGTCGTCGTTAGGAAC
CGCTCACGATCATCCGGAGCCGTTCCAATAACTATTGATGTTGACCTTGCTCCCCAAGAG
TCGTCGGGGGATAAAGGTAGGGCCCCTAGCCCACACACCATAGGAGGGAAGCTGGCACCT
CCACCAAACGATCTTTTGGGTGGAGATTTTGCGGAAGGCTCTACTTCGGAGGACTTTTCC
CAGAAACCGAAATTGCATCGCCTGCGCATACCAAGTCCACCTCGTGATAATGAAAGTATA
TTCTTCTTAGTCATCACACTGCCTGTAGTGGAGACTGAGACGCCCGACGATGACTCAGAA
GGAAGTATTGTAGAACAGCTAGCTTCAGAGCAACTGGGGAATGCAGTACCAGTATCGTCG
GAGCCTGTCGAGCCTGGGTTTTCTATCCAACCCGAGACAGAGTGGCAGAGGTACAGGCGG
CGCACAAGGTCTAGAGCATCTAGTCGCAGCCGCTCACCTAGCCATGCTAGTTTCATCTCT
CTGACTGGTCCCAGTGATGGACAAATCATCGATATACAAACCGACGATGCGCAAGGGTCG
GATCAACCCCAGACGAGACCGGTTTTTGTCCCTTCAGAAATACACATATCAAAACCCGCC
TCAGAACCTGAACAGACGAGTTCAACGCTGAGCGAGGAAGAACAGGGATGGAATCGCTGG
CTATTGATCCTCCAAGTTTTCACTGGTCCGATATTCTGTGTGCTGATAGTCTGGGCAAAC
ATGGCAGAAGATCTTGACCAACCTTTCACTGTCCTGTGGAAAGCGTTGCTGATTTCGCTT
GCTTGCTCCGTGGCTATACTGGGTCTTATACTGCTGTTTACATCCTCTGATCACCGACCC
AAGTATCATTTCTTGTTCTGCTTTCTAGGGTTCTGTATATCGATCGCGTGGATCTCGACA
ATTGCCGGCGAAGTAGTCGGAGTGCTTAAAGCATTTGGGGTAATCTTGGACATATCAGAG
GCGATATTGGGCCTCACCATTTTTGCAGTTGGCAATTCGGTCGGAGACCTCGTGGCGGAT
GTAACTGTCGCCCGGCTAGGTTACCCGGTCATGGCTCTATCTGCCTGCTTCGGCGGACCC
TTGTTGAACATCCTGCTCGGCATCGGCCTCGGAGGTGCTTATCAATTGATTGACGCCGCA
AAAGACAGGAAAATCACACACCCCGAAGGTCCGATCCTCTATGAGCCGTACCACATACAA
GTCAGTGGAACACTTATGATTTCCGCTATTACCTTACTTTTTACACTTCTTGCGCTGCTT
GCCGTGGTACCAATGAACAGATGGATGATGAACAAGAAGATTGGCTGGAGCTTGATAGGG
CTTTGGTCTGTTAGCACGGTCGTAAACTTGGCCATCGAGGTCACGGGCGTGTGGCAAGAA
ATTGCATGA
>gene_sam0001540.1	locus=tig00000001_pilon:570200:572975:+	len:2589
ATGCCTCGAGTAGCTCAGGTTCCTCGCGCCAGCGTCAGCAGCCGAACAACAAGCGGTTCT
TCAGGATCTCCATTTAAATCTCCCCTAAAGATCCCCCTAAACGACGACGCACAAGAGAAA
AAGGGGAGGCTTCATTCCAGGCGAGCCCTTCACGAAAGACAGATTAACGATCTGCAGGCG
GCTGCGGCGACGCCTGCGAAGAAAAGGCTGGCTGATCTCGATAATGGGTCTCCCCGCTCG
AATCCGCGCACGCCGCGACGCGCCGGGGATGACGACGACGATGTATATGTGGCCGGCACA
AACACGGGCGTGACGCCTATGAAGCGCATGCCCATATTAGCCAATTTTGAGGAATGGATG
AAGATGGCTACAGACAACAAGATCAATGCCACTAACTCATGGAATTTCGCACTTATCGAT
TACTTCCACGATATGTCACTGTTAAAAGACGGAGATGGCGTCAATTTCCAGAGAGCCAGT
TGCACCTTAGATGGTTGCGTCAAGATTTACACGAGCAGAGTCGACAGCGTAGCTACGGAA
ACAGGAAAGCTACTGAGCGGTCTCGCAGATAGCAATTCCAAGAAAAAAGACAAGGACGGC
GATCAAGACGGTGAGGAAAGCGAAGAGGAAGTTGACGAGGATGGGAACGTGATTAAGAAG
AAAACGAAGAAGAGACAACGATCCTCGGAAGCTACCCTTGTACCATCATTCGCTTCCCTG
CAACTCAAGAAGTTCGAGCTTGAATTCGGAGTGGATCCACTATTCAAGAAAGCTTCGGCA
GATTTCGATGAAGGTGGCGCCAAAGGTCTTCTACTCAACCACCTTATGATCGACGGTCAA
GGTCGCATTGTGTTCGATAGCAGTGATGACGCCAACGACGCTTCCGCAGAAGGTGTCAAG
CCTCGACGAAGAGAGGACGCCACAGCAGATGAAGAAGTAGATGACAACCAGTCGGAAGCA
ACTATCGTAGGGGAACAACCCGCACAAGAAGAAGACGATGTGGAAATCGACATCGGTGCT
CTCGGCGCTAAGTTCTTCCCAGATCTTAGCAAATTAGACGAGCAAGATATCTGCCCATCA
TTAAAGACTTTCGAGCTTGGCAACCCGACAGGATCTATGGAGTTGCCATTCCTACGCGCC
TCGGAGAACGACGACGATGAAGATCTTAGTGGGACTAGTGCTAGCGGTGACAAATCCGGC
ATGTTCATCGACGAAGACAACCCTGCTGGATTTGACGATATGACCGCCATGGGAGGATTC
GATATCGCCGAGGTTGCGTTCGGTGAGGGTGGTGAGGCGTGGGCACGGGAAGCCGCACTA
GAACCTCAAATGCGACCTTATAGCGTTGGCGCTGACGATGGTATGCCCGGGGTGGACGGT
GTCGATGGTGTTGAGGATGACAACGGTGACTACATTATCTCTATGAAGCACGCCAAGACT
GCAGATAAGATGCACGAGGATATCCTAGGCTACTTCGACCAAGCTCTCCAGAAGAACTGG
GCCGGCCCGGAACACTGGAGGATACGAAAAATCAAGGATGCCAACAAGCCCGAAACGGCC
ACTCGTCAACGAAAAGAGAAAGAGCCATTCGAGATAGACTTCAAGTCACCCCTAGACCAG
AAACTAGCCGATGCCATATACACGCAAGCAGCTAGTAACTCTGCCATATCTATGCCGAAG
AAGGACTGGAAATCTAAGACTCGGAACCTGCTCCCCGACGACAAGCATTTCAACTCAACA
CAGCTGCTTAGTCTCTTTTTGAAGCCGAAAGCCCGCATGAACCGTCGTGCTCGCTTCGGC
AACAAGAGCGGTCTATTTGGGAACAACGGCGGCCATCAAGAAAACAACGTTGCTCCGGGA
GACATGAACGAAGCTTTCTGGGCGCAGAGAGAGCCGCAACAGAATGCGGATCAAGATACG
GTGTTACCTACAGGCGATTACGACGCGAATTTCTTCGACGACGAAATGCCCCTACCTGGT
GGTGGTATGCTGGATGATGATGATGATCTCGAGTTTGCCGACGCAAGGGATCACTTTTCG
CCGGGCGCCGACGTCCCTGTTACCCAGGATATCGGTATTACAGGCATGCTGGACAACGGC
ATGACCACTGGCGGCTTCGGGACACAGCTAGTCACATCAACAAGAAGATTAAGGCCCGAA
TATGTGCAGTATGCACGTGTAGCGAAGAAGGTGGACGTACGTCGGTTGAAGGAGGAGCTG
TGGAAGGGAATAGATTTCCCCGAAACTCCTATGGTAAGCCACTATCTCATCATTGCTCAC
TTACAATATCATTCTATTGGAGAATTTCACCTAACACAACCGCAGGATCCCGACCGTTCA
AGACTTCCTACGCCATCCACGCCATCGCAGAAGCCCAAGGAGGAGCCGACGCTCAAGTTC
ACAAACGTCATGAACGATCTGCAAGCGGTATACCCCAAGGCCGTCATGGACGACATCTCG
ACGAGCTTCTGCTTCATCTGCCTGCTGCATCTGGCTAACGAGAAAGGTCTTGTCATCGAG
AATACGCCCGAGCTGCTAGAATTGGAGATCCGAAAGGACTGGACGGCCGAGGTTACCGGC
GAGGCCTGA
>gene_sam0001550.1	locus=tig00000001_pilon:574337:576297:-	len:1449
ATGAATTCACTCGAGATCATCTTTGGCGAGCTTGGTATTTCTCAGTACCTCGAGACCTTT
GTTGACCAAGGCTTCGATTCATGGGAAACGATTTTGGATATCACCGAATCTGACCTGGAT
GCACTTGGCGTTAAGCTTGGCCACAGAAGAAAACTACAGCGTCGAATAGCCAACTATAGA
GGTGTTGCGCCCGAAACATCTCTGGTATCCCCCACCCGTACCAGCATCGAGGATGCTAAG
CTCGACTCGAACCGGATCGAACCTTTGAAACCCGAAAAACCAGATGGGGCGGCCGTCGCA
AAACGAAAATATAGACGGCATCCGAAGCCCGATGATAATGCACCGGAGCGCCCTCCCTCC
GCATACGTGCTGTTCTCGAATAAAATGCGAGAGGACTTGAAGGGCCAAAACCTGACATTC
ACGGAGATTGCGAAATTGGTTGGCGAGAATTGGCAAAATTTATCACGGGACGAAAAGGAC
CCATTTGAAAGACAAGCGCATGAGGCGAAGGAGAAGTACAATCAGAAAGATGTTTCCAAA
CGACTCAAAACAGAGGCTGACAGTATTCGCGGCAGCAGTACCAGCGGTTCGGCAGGGGCC
AGCGGTACTAACAGCGGTACAGTTAGTGGTTCTGATAGTCAACCCGGCAGCGAGCCTCCT
CCTTCGCGTCAACAAAGGATGGGCTCTTCGGCGTCAACTATTGAAAGTAGTTTCTCGCCA
GGGATAAATGGATTCCATCACGGAGATGAATTGCACTCGCCGAGGACCATGTCATACGAC
GAACCCGGCAACGGACGCCCACGAGGATTGTCAAGTCCAACTTCACGTGATCTATCTATC
CATGCGACTCGCCGACCTGGTTGGGCTGATGGTCAGCGGGTTTTTGCGGAGTCGACTAAC
GCAGCTTCATGGTTTGATCCAAGGAGTATCCAAGGAACTTTGGTACATTCGCCCGAAAAT
GGATTACCTACTTCCGCGCCAACTCACGGTGCAGGTAGCGGATCCGGTCGTGGATCAAGA
TCTTCTGTATCGACATCCGCATCTCGGCCGCCGTCGTTAAAAACCGAGCAGTCTTCGAAT
GGAAGTGTCAGCTCGCTCAGTTCCTACGCCGTCCCTAGGACACCGAGCGATGCGTCATTG
CCAATACATGCTCTTTTGACAAAGCCGGAGACGTCCTATGCTCCATGCCCAGCCCCAGCT
CCACAAACCCAAATACCAATATTTCAACCACCTTCTGGCCGCCCTCCCGGTGATCAGCCA
GTCACAAACGGATTTCATCCTGGACCATCCACGCCAAAATTCTCAATTCCGAGCCTCCAA
AAAGAGTCCGTTTTTGGCATGCCTGATTCGAAGCTTTCTCCCACGTCGAAGTTTGCTGGT
CCAAGTGATAACAGCCTTGATGGCATTAGTGCTCTTCTTAAAGCGCGGGAAATCGTCGAT
CGACAGTGA
>gene_sam0001560.1	locus=tig00000001_pilon:585750:589878:-	len:3909
ATGAGAGTGATGGCAGACGAGGAGACTTTGGTGGCTACAGCAGCCATCATTAGATCTCTG
GCCGTCTCACCGAAAGACTCGGCGTACGCTTCTGTCCCCATTGGCACTAATTCAGGGATC
AAGCTGCCTGGTCGCGAAAGCCATGCCAAGGAATCTGTTGAGCGTGAGCTGTCAGCCCTC
GTAGTTAGGATTCAGCAACTTGAGGCCAGAGCCAACCTCGGCAATGGCGCAACCTTTCCT
GACACACCTAACGAGACGGCCGAATCTCTATTTGGTGAGGAGTCTCCTAATTCTCTAAAA
TCATCAACGCGATCTCGGCATCCTGTACTCCCTCCTTCCCGAAATGGCTCTGCCGAAGAA
CGGCCAATTAAGGTCCTCCCGCTCACTAATGAAGACCTCGAAGGACTTCATGAACACGTG
ATAGATCAATCCAAGATACTCGATAATCAACGACAGGAATTGACGAATGTGAATGCTCAA
CTCATCGAGCAAAAGCAACTACAAGAAAAAGCGCTTGAACTTATGGAAAAGGAACGAGTC
GCCGCCCTAGAACGAGAGTTATGGAAACACCAAAAAGCCAACGAAGCCTTCCAGAAGGCA
CTACGTGAGATTGGTGCGATTGTTAGTGCCGTTGCTCGAGGTGATCTTACGATGAAGGTT
CGAATGAATACCGTAGAGATGGACCCGGAAATTACGACTTTCAAACGAACTATCAATACT
ATGATGGACCAGCTCCAGGTTTTCGCTAGCGAGGTTTCCCGTGTCGCGCGTGAAGTCGGT
ACCGACGGTATACTAGGTGGTCAGGCTATGATCGAAGGTGTAGACGGAACGTGGAAAGAA
CTTACAGACAATGTCAACGTAATGGCTCAAAACCTCACCGATCAAGTGCGAGAAATCGCA
TCCGTAACAACTGCTGTCGCTCATGGAGACCTCACTAAGAAAATCGAGAGACCGGCTAAT
GGTGAAATTCTTCAACTTCAACAGACCATCAACACTATGGTTGAACAACTACGTACATTT
GCTTCCGAGGTCAGTCGAGTCGCCCGAGACGTAGGTACCGAAGGTATATTAGGAGGTCAA
GCAGACGTAATGGGTGTACAAGGTATATGGAATGAACTAACGGTAAACGTGAACGCCATG
GCCAATAACCTCACAACCCAAGTGCGCGATATCGCAAAGGTCACCACTGCTGTCGCCAAG
GGAGACTTAACCCAAAAGATTCAGGCCGAATGTAGGGGAGAGATTTTCGAACTAAAGTCG
ACCATCAACTCTATGGTTGAGCAGTTGTCACAATTCGCGCGGGAAGTCAGCAAGATCGCC
AGGGAAGTCGGAACCGAAGGTCGCCTAGGTGGCCAAGCTACCGTGAATGACGTTGAGGGC
ACTTGGCGTGATCTCACCGACAACGTGAACGGCATGGCCATGAACTTGACAACGCAAGTA
CGAGAGATCTCCAAGGTTACCACTGCTGTAGCAGCTGGTGACCTATCCCAGAAGATCACC
GTTGAGGTCAAGGGTGAGATGCTTAGACTCAAGCTCACAATAAACTCCATGGTGGACCGC
CTCGGTAAATTCGCTTTTGAAGTCAGCAAAGTCGCTAGGGAAGTCGGAACCGATGGAACT
TTGGGCGGCCAAGCTCGAGTAGACGACGTGGAAGGAAAATGGAAAGACCTAACCGAAAAT
GTCAACACTATGGCCTTAAACCTTACTTCCCAAGTGCGAGGTATATCGACTGTCACCCAG
GCCATCGCTGATGGTGACATGAGCCAGAAGATCGACGTCCAGGCGAAGGGCGAGATACTC
GTTCTGAAGGAAACCATCAATAACATGGTTGACCGTCTATCAGTATTCTGTAATGAAGTG
CAGCGTGTGGCAAAGGACGTCGGTGTCGACGGCAAGATGGGAGGCCAAGCTGATGTTGGA
GGTCTCAAGGGAAGATGGAAGGAAATTACAGCCGACGTCAACACGATGGCGACGAACTTG
ACCACCCAGGTGCGAGCTTTCGGCGATATAACTAATGCTGCTACCGATGGAAACTTCACT
AAGTTGGTCGACGTGGAAGCTTCTGGTGAAATGGACGAGCTCAAACGCAAGATCAACCAG
ATGGTGTACAACTTGCGAGACAGTATCCAAAGAAATACGCAGGCGAGGGAGGCGGCCGAA
CAAGCGAACAAGACCAAGTCCGAGTTTTTAGCCAACATGTCTCACGAGATCCGAACGCCA
ATGAACGGTATCATTGGAATGACCCAGCTAACTCTTGACACCGACCTCACGCAATACCAA
AGGGAGATGCTGAATATTGTGAACAACCTAGCCAACAGTCTGTTGACTATTATCGACGAC
ATATTGGATTTATCGAAGATCGAGGCTCGAAGAATGGTAATAGAGGAAATCCCGTATACT
TTACGGGGTACCGTCTTCAATGCCTTGAAGACGTTGGCTGTCAAGGCGAACGAGAAGTTC
CTGGATCTCACCTACCGGGTCGACAGCTCTGTGCCTGATTATGTGGTGGGCGATTCCTTC
CGTTTACGACAGATTATTCTCAATCTTGTAGGCAATGCCATCAAGTTTACGGAGCACGGC
GAGGTGAGCTTGACGATTCGAAAAGCCGAAGGCGTCCCGCCTAAGGATCCGCGGGAGTAC
GCCATTGAGTTTGTCGTTTCGGATACGGGCATAGGAATACCGCCGGATAAACTCGATTTG
ATTTTTGACACATTCCAACAAGCTGATGGGTCAATGACTCGTAAGTTTGGTGGTACCGGT
CTAGGTCTTTCAATCTCAAAGAGGTTGGTCAACCTAATGGGCGGTGATGTTTGGGTTAAG
AGTGAGTTTGGTAAGGGTAGTTCGTTCTACTTCACCTGCGTAGTGAAGCTTGCAGATGGC
GAAGTTGCATCTATCGAGAAGCAACTGAAACCGTACAAGGGGCACCAAGTCCTGTTTATT
GACAAGGGACGTACCCAGTACGGCAGAGAAATTGTCACTATGCTGCAGAGGCTTGGCTTG
GTACCGGTCGTTGTCAACACCGAAGGAAACCTCGATATCCCCGGCTCCGACGACCCGCCA
TACGATGTCATTATTGTCGAATCTATCGATACCGCTCGCAAGCTAAGAGCTATCGAAGAC
TTTAAGTACCTCCCCATTGTCCTCCTGGCCCCAGTAGTACATATCAACTTGAAGTCTTGC
TTGGATCTAGGCATCACATCATACATGACTACTCCCTGCAAACCAATTGACTTGGGCAAC
GGAATGGTTCCCGCATTAGAAAACCGCGCCACTCCGTCGCTAGCTGACAACACGAAATCC
TTCGAAATCCTCCTCGCCGAAGATAACCGAGTTAACCAGCGACTCGCCGTGAAGATCCTG
GAGAAATATCATCACGCAGTCACCGTCGTCGGGAACGGTTTGGAGGCTGTGGAGGCTATT
AAAAAGAAGAAGTTCGACGTCATCCTCATGGACGTGCAGATGCCGATAATGGGAGGCTTT
GAGGCTACTAATAAGATACGCGAGTACGAACGCAGTCTTGGAGCACACCGAACACCGATC
ATCGCACTTACGGCGCACGCCATGATGGGAGATCGGGAGAGGTGTATCCAAGCTCAGATG
GACGAATACTTATCCAAACCCCTACAGCAAAACCATTTGATCCAAACGATCTTAAAGTGC
GCAACTCTTGGTGGCGCGCTCCTCGAGAAGAACCGAGAACGAGAGCTGGCTCGTCAAGCT
GAGCAGAAAAACAGTGGCAAACAGAATGGGCAGAACCACATGAGGCCTAGCCTGGAGGGT
CGTTCGATAACATCGAATGAACCCATGATGGGAAACATGGATAGCCCATCTATTGTCTCG
ACGAATCAAGACGATCCGTTGCACAGGGCACGTTCAACCCTCTCTGAACCCTGCGTTCAC
ACTGACTAA
>gene_sam0001570.1	locus=tig00000001_pilon:597246:601474:-	len:4125
ATGTCATCGGTGTCCAGGAAAGCGGTGCCCAACCGCCGCGTAGACAGCGTGCAGAATAGC
GATAGAAGAAGTCGCGCCGGTTCTCTAGCTCGACAGTTGGCTGTAAGCCATGACGATGCC
TATACCTACGCCCTACGGGTCGCCTACCTACATTACATCCTCCAACCCAAAACCAAGCGA
AAACAATGGGTCCCCGCGCCGAAACCACCACCTCGAACTCATACGTCCAATATAGGAGAT
TTGGTCAAGGAATTTGTTCCGGGAAACTCTAGTAGTGTTAAGCTTCCGCATGGATTCCGA
GGCCATCTCGAGAAGAGAATGGAGCGTGTTATTATGGGTGCTGAAAGGCTTCCTGGTTAT
AATGATGCTGCTGTCAAAAAGACGTTTGCGCAGGCGTATACAGCGTTTACCGAACAAGCA
TTCCGAAAAAATGTCGACAAGGAGCGCAAGGTTGAGCCGATGGTTTTGATTTTCTATTCG
GCCGCCACCAAGGCGTGTATGCTCGGCCACGAGCCAGGCGATGATTCCTGGAAACTTCTT
GTCGACAGACACGTCGCTCTCTTCGTCAGGCTTCTGACCAACATAATGCGGGATCAGGGC
CACGAACGAGACAAGCCAGAGCTTCTAAGTAGACTAAGCACTCTTGAAAACAAGCTCCTA
ACCAACGATCAGAATCTTTATATCGATACCGGCCAGAGCTCTGGCAATACGATCGAGGTG
ATAGTGCCGCTTACCTATGATGTCAAGGATATGCCCATGGTTCAAGTCGTCGCTAAGATA
TTTGGCCTTTCACATTCTGATGTCCAGGCTCATATCGATGCCCAACGACCAAACTGGACC
GAAGAAGCTGCTCTGAGAGACCTCAAGGCATATCAGCATAGGTTGAATTCCAATGCGAGC
GGCGCCCTGAGAAGCCAAGATTTCAGCGTTGACGAGGCATATCAAGAATGGAAAAAGGCA
GAAGCACCTTTCCTCTCGCAAATGATGATGGAGATCCTGACAGCTCAGCCGGAATTAGCT
AGGAGATCCACAACTGTCAGCGCCTCCTATGATAAAGCATTGCCAGCAAGCCCTTCATCG
GCACATCCAGATGATAGAAGGGCCTCTTTTAGCCCAGAAAGAGCCTCTATATATGGTATC
GACAATATCATGAACCTAGGTTCCATGTCATTTGACGAGAACAGCAGTATTAGGCCGGTG
GACGATGGAAATTACACCAACTATACCTTCATCCCCCCCGAACCCCGCGAATTTCTAAAA
GTCATTGCAAAATATGCTATCGAGTTTGACGCCATGCATGATGACGAAGCTGAGGAGTCT
AGTTTGTTCTCGAAGCAATCTACGGAACTCCTTACGGAACTATGTGTCCGCTGGCGAATA
CCCCAATTTACTCGCTTAGTCGTCTTCTTAGAAGTAGCAGCGCGCAGATTCACAGACACG
CTGTTTACGGTGATTGATTTAGATAACGCTTTTGAACTAGTGAAGCTTCCACAACAAGAG
GCCAAAAAGCCGCCTCATATATACCTTCACAACGAGACCCTTGAAACTATGGACCGCAGT
AAATGGACTACCATAGACTACAATGTGTTCCGGCAAACTCTTCAGACAGTAAATGATGCG
CTCTTGCGCGATCTTTACGATACTTTGATGCATTGCTACGAGCCAAAACCACCGTCTGCT
GGACCGGCAGTGCACGTGTTGACAAATCATATATTTAACGACCCCGATTTCTCCCGAAAT
GAGGGAGATGCGCAAGAGTACACCCGCCTCCTTGCATCTGGCATGCAAGAACAAGCTGCC
GTCGCCTATCGTGCAATTCTAGATGCTGAGGTTCCCCGAAGCCAGCAGGATTGGGATTTT
AGCCACGTTGTCCAACTTGGCAAGTCAGTCATGAAGCTCTGCGAGAAGACTCAAAAGCGC
TATAAGAAAAACCCAGAGATTATGGGTGTCAAACCCTTCACCATCCTTGTAGAGACAATG
TTTCCCAATTTTGAAGACGACGCCCACGACTTGATAAAGAGGATTGTCCAAGTGGCTCAT
GATCGAGGAGTTGAATTACCTCTTCAGGATGGCTTTGATTTATATAAGGAGTTGGTAGAA
ATTCGACGCATGCACAGGTCATCTCTCCCCGACCGACCCTTTACATTCGATGTCGAAGAG
CTGCTCGTAGACTTTGTCTGGCGTTGGATCCAGAACGCCGAGACCCGAGCAGAAGACTTC
GTTGAAAGTGCAATCAATCAAGATCAGTTCCAAGTGCGAGGGAATGGGCCAGGCCACATA
TCATTGGATTCTGAACGCCACAGCCATTCAATCATCGATATGTTTCAGCTATTCCATCAA
ACTGCTGACCAGGTCTTCCAGCTAGAGTGGGATAACGATGTCCATCACGCTCGATTTATG
ACTGCTCTATCAAAAATATTCGCTAACAGCATTGCTCGATACTGCGAAATTGTTGATCAA
CGGTTTGTAAAGGAAATGGACACACCTAGACCAAACGAGAAAGAGGCGGCGGAAGCGGCT
CAGACAACACAAGGAAGATTCATGCAATATGCTAAGGATGCCTGGAACACAAAAGACAAA
ATCGAGCCATTTCAATTCTACCCTGAGATTGCAAAGTCTTTAGTAAAATTAAACAACGTT
GAATGGGCGATGCAGGAACTCGACAAACTTGAGAGGACCATGAATGTGGATGCTTGTGCC
GACATTCTCGAACGAGTTGACGGGCCTAAAAGGCAAGTCAAGCGACCAGCTAAATACGTA
TTCACCATTAAGATCGTTGAGGCCGAGGAAATCAAGGCATGTGATCCGAACGGAACAAGC
GATCCTTATGTAGTACTTGTGGACGAATACCAAAAACGGTTACACAAGACACGAATCGTT
ATGAGAACTCTTAGCCCGCGGTGGGACGAGTCCGTGGATGTTACAGTCTCGGGGCCTCTT
AACATCGTCGCTACTATCTGGGATTACGATACATTCGGTGATCACGACTTCGTTGGCAGA
ACTTCTCTAAAGCTGGATCCTATACATTTCAGCGACTACCTCCCGAGAGAGTTCTGGCTT
GAGCTTGATACACAGGGGAGGATTTTGTTAAGAGTAAGCATGGAAGGGGAACGAGATGAC
ATACAATTTTACTTCGGTAAAGCATTCAGGCATCTCAAGAGGACAGAACGTGATATGGTC
CGCAAAATTACAGACAAGTTGTCACGCCACATCAACGCATCCCTATCCTACGATGCCTTG
CGGACCCTTCTTGGACGCAATGTTACTTCGCAGGTCACCTCGTTCTTTAAACGACAATCT
ACAATTCCGCAAATCACAGATACCGAAATTGAAAACGCACTACAATCGCTGTTCACGTAC
TTTGACGAGAACTTCGCCATCATGAAAGAAACATTAACTGACGCAACTATGGTTGCAGTT
ATGACACGCCTGTGGAAGGAAGTACTTATGGCCATAGAAGCGCTCCTCGTGCCGCCTCTG
TCTGAGAAGCCGTCTAATCAACGACCTCTCACTCAACGTGAGCTCGATGTAGTCTTCAAA
TGGCTAGGGCTCTTGTTCGATTTCTTTAATGCACGAGACGAGGATGGAGAAGTCCTCGGC
GTTCCTGCAGAAGTCCTAAAATCGCCTAAGTATCACGAGCTCGCCTCGCTCAACTTTTTC
TACTTCGATAATACCGAAAGCCTAATCCGCACATCAGAACGTATAGCCTCGGCAACGGCA
CAGAAACAACAGCAACAACTCCAAGGGCACATGAGCTCCAACCGTCTCTCCGCCCCTGCA
TCATTGGGATCATCTTTGAATGTTCCACATGCTGGGCCAGCTTTTGCGAGCATGGGCACA
ATCCGCCGAGGCAAGAGTATCATGATGAGCCGCAACCTGGGCACCATGCGCCGAGCTAAG
GAGGAGAAACGCAAGGAAGCTCAGGCCGACCCATCCGATGATATGATCCTTCGGATATTG
CGCATGCGGCCCGAAGCGGTTGGATACCTTAAAGAAAGGCACCGTCAAAAAGAGCGCATG
GCTGCAGCCGCTGCCGCTGCTATGATAGTAAAGCAGAGCGTCACTCAAGGCTGGAACAAA
GCTGGCGGCGGTTTTGGCAGGGGCGGTGTTCCGGTTCGACGCTAG
>gene_sam0001580.1	locus=tig00000001_pilon:601510:608078:+	len:3222
ATGTCCCATAAACTACCTGCGACGCATGCTCTCTTCAGATTTCTTTTCCAGCTTTCAGCC
TCAAATGCTCTCTTGAAAAATAGGTCAGATGATCGGTCAATCTGCAGCTACATTCTCAGC
ACGCGACAAACAAGAATTCCTAATGCTTTCCCCGCCACTCGGGCTACGGCTACGCGATCA
CCAGGCGACTCTGGCTTGGTCGAGTTTATTCAGGAAGATAGCGGGGCTAGTATCGATACG
CACATTAATGGACTGACATATGTATATGCTTCGTCCAATAGAGAACTTGAGAACCTTGTT
ACTCGCGAGTTTCACGCCGATCCAAATCTTCACAAGAACGCAAATGTTGAGTTAGTAGGC
GATTATACCACCGGCGGAAGCGCTGCGGTAGCTTTCGAATGGTCGTGGAAGTGGAAGCCG
CCAAAGGGGACGGAAGATGGGGGAGGTGGATGGAGAAATGTTTGCAGTTTTGTCGAGTAC
GATCAAAGAGCACACCGCCTAGACACCCTTGCCAGATTTTCCTTCTGGGTCACAAATACC
TCACCCTTTCCAAGTCATCCCAATTCTCCATCTCCTGCCTTTCAATTAGCAGTGCCTCCT
AGGATTCGAGTACCGTCGTCTCAGTCTGTTGAATCCCGTATCAGCGAACAAGACGAGCCT
AGTTCTCCTGTCCACCCCCAAAGCGATGCATTGTCTATTGCGCCTACGATTGTGCCTGGC
TCACGGGATTCTGTTAAGCTTGATATATCATGCCCTCGACCGGGCGAGGACATGACAGTG
AGCGACGATGGTCCGGTTTTTAGGGCTACTATCAAGGCTCTTGAGCAGAAGACCGGAAAC
ATGAGAACGCAGATGAAGAAAGTATTAAAGAAGGCCGAACACGCATACACTACACAGAAT
GAGGCGAATGACGCTTTCACAAGTTTTACGGATGCCCTTCGAGAAGCATCGGCGACAAAC
GCCAATGCAGTTCAGCCTGCCATCGACCACTACTTTGACAAAATTTCAAAAGAAATCATC
AACTACGAGAAGTCCAATACCACGAATTTACAAAAAATCATTATTGAACCTATAAGCAAA
CTCTATACCTACGACATCAAACAAGCGGAATCAAAGAGACGGGACTTTGAGGAGGAGAGC
AAGGATTACTATTCTTACGTATCTCGGTATCTCGGCCAACGACAAGACTCGGTCAAGACT
AAAAAGCTCGCCGAGAGCGACAGCAAATACCAGACAAAAAGGAGAAATTTTGAGCTCAAA
CGTTTCGATTATTCATCATTTATGCAGGATCTCCACGGCGGTCGCAAGGAGCAGGAAGTC
TTGTCGCATCTAACCAAATACGCTGACATCCAAGCACGGGGCTTTCTAGCTACCGCCCAA
AGAATTGAAAATCTGTTACCGCAGCTTGAAGCTCTAGCAAATGAGGTGCAAGAAGCCGAC
AAGGAGTTCCAATACCAAAGACGCGAAAGGGAGGAAAAGAGACGTGTACTAGAGAAGAGC
AATCTTCAGTATAACGAACCAGAGGGTGTGTCTACGACAGTTCACACAACCGTCAATCCA
AACGCGAATGGCAACCAGCATACCTCTGATTCGGAATTGGGTCGAGCGGATAGCACCAGC
TCTCAACTCAAACCCATACCTACGGGCAATTCAGGGGCTATGGCTTCAACAGGCACCGAC
CTCTCGAGATCTCCAGGAAGCGTAGGACATGCGTCTCTACATAGCCCTGCACAAACGTCT
AAATTCAAAGGGATACGTGATTTGGAGGAGAGAGACTTTAGCCAACTGGCTATTGCCGAT
AAAAATTCGACGCATCGGAAGGAAGGCCTTCTTTGGGCTCTCAATCGTCCAGGTACACAT
GTGGATCCCCTCAATTTAAATAAGCAGGGCTGGCACAAATTCTGGGTTGTCCTAGACCAA
GGCAAACTGTCAGAGTACAGTAACTGGAAGCAGAAGCTCGATCTCCACATGGACCCCATC
GACCTTCGCATGGCGTCTGTTCGGGAGGCGAGAAACGCAGAACGAAGATTCTGCTTCGAA
GTAATTACACCGCAATATAAGAGAGTGTATCAAGCTACTTCGGGCGAGGACATGAACAGC
TGGATACTTTCTATCAACAATGCCCTCCAAAGCGCGGTTGAAGGTCGTGGTCTTAAAGAG
AAGCCTTTGTCTCCAGGAGAGTCAACCACTAGCCTTAAGCGCGACATTGGTTCGATCTTG
ACTGGAAAGAGCGTCTCTTTGAATCACGGCTCCCATCATGGTTCTCATACCAATGCTAGC
TCTGCTCCTCCATCTCGCCGTACCACAGTCGGGGCGCGACCTGCAAATGCACGAGCGCCA
AGCAGTAGCTACGATGAACATCCAGACAAGCTTCTCCAGATGCTTCGCGACAACGACCAA
GGAAATTGTTGGTGCGCCGACTGTGGCAGCGGGTCTAAGGTCGAATGGGTTTCAATTAAT
TTGGCTATTATTCTCTGCATTGAGTGCAGCGGTATTCATCGGTCTCTTGGAACGCACATC
AGCAAAGTGCGATCGCTCACACTCGACATCACGTCATTCACACCTGATATTATCGAGTTA
TTACTTCTTGTTGGGAACAGAGTTTCAAATATGGTCTGGGAGGCAAAGCTTGATCCGAAT
CTCAAGCCAGGCCCGCAAGCCACGCGGGAACAACGCTTGAAATTCATAACGGCGAAATAC
GTGGATAGAGCCTATGTAGAGCCGATATCAGCCACTCTTTCGCGATATCCGACCGCTGAT
GAAACCCTCCTTGCGGCTATAAAGCGCAATGAGATCCAGCAAGTCATATACGCACTAGCG
CTAAAGGCCAATCCTAATACACTGGATAAGAGTCGCGGGACTCACCCGATTTTCCTAGCT
CTTGCAGCGGCTGACCCAGCATCTCCATCGCCAACTACTCCTGTGACGGGAAGACCGGAG
ACTGATTCGCGGGTCATTCCGTTTCCAGTGGCGGAAATGTTGATACAGAACGGGGCCGAA
ATACCGGCAATTATGCCTGCCTTTCCGCTAAGTCGAAGCGCCCAAATGTATATCGAACAA
AAACGTGGCCGGAATGCTGCTATCGAGGCATCGGGCGTGTCAATGCCGGGCAGTCTTAGT
CCGAGCCCGAGCGAGCGACTTCAACGCGATAAGGACGCACGATTACAGAAACGCATTAGT
GCCGGCGGACGGCTGGCGAAGTCACCTATTCCCGAACGGTAG
>gene_sam0001590.1	locus=tig00000001_pilon:610047:612336:+	len:2052
ATGGCTCCACGCGAGAAGAGTCAACTCAAGAGAGGACGGGAATCTCCTCCCTCTAAGACT
GATAATGACCTTGCGAAGAAACCTCGTCGATCCGGCCGACTATCGCAAAAGAACGAGAAT
GCCGAGCAGCTAAAAACTCCTGTCATCACCAACAAACAAAACCTACCCTCGCCCGTCACA
TATCAAACTGAAAGCGACGGCATATATAAGGAGGCAACGGCAGAACCTCCAGACGGACGA
CCCAGTCAAGTGACTCATCGCACTCCCGAAGAGACCATCTCCCAAGCACAGGCCTTTTCA
TCTCCGCTACAAGATACTCAGGCTTTTCCAACATCTCAATACGTCGACGGAAATGCCGCT
CTGTCCGACGAGGTTGAGGATGAAGAAAAAGAAGGTGTATGGGGCTATCTCTTCCCACTC
AATACCATGTATGGTGGGAGGTGTGTGGTTTTGAAAAAACGATCTACATGTCCAAATTCA
GACGAGTCCGCGAGCGCATTGGTCAAGAAGCAGTCGGGCGCGGGAGCCCTGAAACAGGAA
GAAAGCTTCGAGAAGTCCAAGGTCAAGGGCGCTCCGTCGGGCGGATACTTGATTGGACGA
CATCCCGAGTGCGACGTCATCGTAGATGACCCGATGGTCTCCAACAGGCACTGCTTGATA
TTTACTGAGAATAATAGCGATGACTCAATTGCTATTATTGAAGACTTGTCTAGTAACGGG
ACTTTTGTGAATGAGGCTATCGTCGGTAGAAATCAACGTCGTGAATTGCAAGAACAAGAC
GAGATTGCAGTTATGGACAGGGCTCGATTTATATTCCGCTATCCACGAAGCCGATCTTCC
AGTGCCTTCCTGCAGCAGTACACCCTGCTTGACCGCTTGGGTAAAGGTCACTTCGCAGAA
GTATACCTCTGCGTCGAGAAATCTACCGGTCAACGTTATGCCGTCAAGATTTTCACGAAG
AACCCCGGTATGGACGAGAAGTCTAAGACAGACGGGCTACAACAAGAGATTGCTGTATTG
ATGGGGGTCAGCCATCCTAACGTGCTTTGTTTGAAGGATACCTTCAACGAGAAAAATGCA
GTCTACTTGGTCTTAGAACTCGCTCCAGAAGGCGAACTGTTCAACTACATCGTGATGAAG
CAAAAGCTGACCGAGGCGGAAACGAGGAAGCTTTTCATCCAATTGTTTCAGGGTATCAAG
TACTTGCATGACCGCAACATCGTTCACCGAGATGTTAAGCCTGAGAATATCTTGCTGACA
GACAAGGATCTCCACGTCAAGCTTGCCGATTTTGGACTCGCTAAAATCATCGGGGAAGAG
TCATTCACAACCACTCTGTGCGGTACACCAAGTTATGTCGCCCCAGAAATATTGGCAGAG
GTGAAACACAGGAAATATACCAAGGCCGTCGATATTTGGTCGCTTGGTGTGGTGCTATAT
ATCTGTCTTTGCGGTTTCCCACCTTTCTCAGACGAACTGTATAGTCGGGAATTCCCTTAT
ACGCTTTCACAGCAAATCAAGAGCGGTCGGTTTGATTATCCTTCCCCTTACTGGGATTCA
GTAGGGGACCCAGCCTTGGACCTCATCGACCGTATGTTGATGGTCGAGCCAGAGAAGCGC
TTTACAATTGACCAATGCCTTACACACCCATGGATCACTGAGAAGACTTTGGGTGTGAAC
GACAGTACAGATGGCCTAGTGGCAGGCATCGGAGGCCTCGAGGTTCAACGAAGGGGCGCC
GTTCGTGAGCGAACGCTGCTTAGCTCTATTAACTCGGTGCAAGTTGCGAACAAGATCCCC
GTTCCAAATACAAAGAAGAGTCCGGTGAAGGTGTTCAATAAGAACCCGACGGCGGATAAA
ACCAAGACGCCTGCAGCAGAGCCTCGACCTGCGGATCAGAGAGGTACAAAGGAGTTCATG
GAATTGGGTGGCAAGGGTGACCAGGAGTTGTTTGCTAATGATGAAGCAAGCTTCTACTCC
AAGCCCGAGGCCGCTGCTGCGAAAGGGGCTAAGGCAAAGGGTAAGGGCAAAGGAAAGGCA
AATGGAAGATGA
>gene_sam0001600.1	locus=tig00000001_pilon:615116:616740:-	len:1566
ATGTTGATACCAACTAGGCGACTAGAGAACATCCTTATCTGGCACCTGCTTCAAAGCGAT
AATCCCAACGAGAGGATCTCATACCTTGACTGTGATCTCGAGCATGCGGATATTGAGATT
GAAGATTTGAAACGATATCGCCATGTTCTGGGATGGTGTTCCGACGCGATTTCTATTGCT
GGAACAAAACTGGCAAATTATGATATCGATAAATCTAGGCTACTTCATGCTCACTCTGGC
TGTGCCCTTGAAAAAGTCGAAATTTCGGGTGGTCAATTTGTCACAAGCACAGCAGTTTTC
AGCTTAGGCAACAGAGAGAGGCCAGTTCACATCATTAGATCCGGCTTCCCCATCAAGCTT
CAGTGGATATCATCTAAGTACTTCGTTCTATGGGACGAAGAAGAGAAGAGGGGTTGGCTA
GTAAACGGAGCCAGTGTATTGCTCCATATATTACGAAGTTCCCTAAGATATAGTCAGCAA
AAGCTTCGATCTGTGTGGTCCTTAGACCCAAATGCACTAGAAGATGTAGCTGGGGAACCA
AGGTCTAATTCGGCTCTTGAGGTTCTGATTAACGAGAAGAACCGCGATCTAAAACTCTTC
ATTGACAGGACTGAAGTATACGACGAAGAAACCCAAGGCCAACATAACAGCATTGTGTCA
ACAAGAAGTGTGAGACACTATCGGCTTGAAGATCGAATAGAACACATATACAACATCTTG
GAGAAGCTGATAGACCACCAGACTGATGTTGAGCGACGATCCGGATTGGATATTAAAATT
CGGCCCCGCAGACAGCTCGAAGGGTGGGATTTCAAGGACTTAGCCGCAGACGGAGATCCG
TTTTTTCCCCGGGTCGCTCATCTTCAGACCGTTGGAAAAGGATGGGTTGATTTCACCAGA
GCACTACACGCAGTAACTTTATTTGGGCGAGGATTCGGAGAGTTAATCCAACCACAGTTT
GGCAAAGGGAAAGTAAAGCCTTGCCCCCTCTGGTCTACAGTACCAAGCAATAAGTACTAC
CTTACTGCTTTCATCTTAGACCTACAGGATATCATGGAACGTGACGGAGATCCAAATTCT
AACCCAAGGAGGCTATGCGAAAAGGTCATCTGGTATATGAAGCAAGCAACATTTGACCTC
TGTCCTTGTAATCAAGGACAGAAGCACCATGACCCAGTCCAGGTCTTATTTCCGCGACAT
TTTATGAAAAATATCAAAAAGAAACCACAAATTGACCTGGAAAGTCAAGGAGCAGTTATC
TTCGGCCATAACATAAATCTCCACTGGCATTGGAGGGATCATGGTGACCCCGTGAAGGGT
GACCCACAGGATCAAGTAAATACTCCGGATACGTCCAATAGCAGTGGCCCCGAATCAAGT
CCTACTTCATCCATTGATAATAACTCTACCTCTGTTACGGCAGCAGGTAGCTCGGGTCCT
ATGCAGACTCCGGAATCTCCCCCGAGTGATCCCTGTGGGGCGACACCGAACACACAGAAG
CGTCGCTTTCAGGACGTGTTATCATCGAATTTGAAAAGAGCGAGGATTTCCCTCCCAAAA
AGGTAG
>gene_sam0001610.1	locus=tig00000001_pilon:619020:621497:-	len:2358
ATGAGGATTTCGTCGCACAGCAGTCTTGACTCTACGACAGAAGACATAGAAGATGTAGCG
GAATTCAACCAAGAGGCAGCCAGTCAAGCTAAACCGCTCCTCGCGCAAGAGGATGGCGAG
GCGGGCTTCGAGTACGCCAAGGTCGAGATGCTCTCTAAATACATCCCGGAGCTGGACGAC
AAAAACCCTCGAGCTATCACCCTTCGTGTGAAAATGGCAAAGCGGGGTACGATGCTGAGG
TTGCAATTGGCGAGTGCACTGTTTGTCGTCGCGGCTAGCTTTGCGATGACGATCTGGTCG
ATCACGGCCTTCTCGCCCAATTCTCAAGGCGTAGGCACGTTTTTCGCCGGAAACTGCACC
AGAGTGAGCAGGCTGAACAGCGGCATCCACGCCGTGATGAACATCTTCTCCGGTATCCTT
CTGAGCTCGGGGAACTATTGCATGCAGCTACTCGTCTCGCCGAGCCGGGATGAGATAGAC
GAGGCGCATTCGAAGGGGATATCGTTGCGAATCGGCGTCCCGAATGTGAGGAATCTTCGA
CACGTGGATCGTAAAAGAGTCGTGGGGTGGTTTTGCATTGGTATAATCGCAACGCTTTTG
CATTTTTTTTGGAACTCAAGCATATTCACATCTCTTCCCGTGGTATCGATCCCGCGAGCC
ATAGCGACGAGCGACTTCCAGACAGCGGCGGATAACTGGACAACCAGCAACCCTTTGCCA
CCTCGATGGTGGTGGGGATTTCCACCATCGAATAGATGGGGTGATGCGGCATATGACCTA
TCCCCTGTTTACAGCATGAAGGATCAGGCAGCGACCTTGATCCGGCTAGAGCCTCGAGAA
TGCATCGACGAGTACATAGATCCATTGAAATCTACTCGGTCTGTCATGATCGTTGCGCGG
AATATGACAAGTGCTCAGAACAACGGCTCCTCGTTGTTGGATGGATGGGAAGGGGGGTGG
GATTACTGGGATGCGGCTCAGTACTGGTTATGCTCTGCGTACGATTCCGGGTACTACACC
AAATTCTGCGATCGAGCGTGGGCCGACAGCCTCGTTGGTGACTGGGTAGTGGGCGTTGGA
GGCAAACCCGTTGGGCTCCCGAATGTTCTGGTTGACTATTGCTTAGTAAGCAGAGAGGGT
GACAATGAGAATAGATGCGGATTACACTATAGTGTTTACATATTGGCCATCATCTGCGTT
TGCACCTCTCTAGAGTGCTTGCTCGTTTTCTGGACAGGTAGACACTTCCGCCAAAACAAA
GAGGTCGGAGAGGCGAAAAGACGACGGCAGACCTTGGTCACTATGGGAGACGCAATCGCC
GATTTCTTATATGAGCCCGATTACTGCATCGATGGTGTATCAGAGGGGTCCAAAGCTACT
TATCAAGTTCGTGTCGCGAATTGGCTGGGGCGCCGACAATCCTGGTTATCGGCAGTCAGC
GCCAAGACATGGATTACTTCATCCATTCTGTTTACTATTGGGCTAGTGCTGCCTTCCATA
CTCATCGGCCAATACGCTACCCACCTGAGTACTGTAGGGGTGAACATGTCTCCATCCGCA
ATTTGGGGGTCGGGCTTCAAGGCCAGTTCGGCGATGATAGGCCATTCGTTCTGGAAAACT
ACCAATAAAGGTGCGGACCTCATGGGGAATATCCTTGTTGCGAACAGTCCCCAGGTCATC
GTGAGCTTTATCTACCTCTTCTTCAACAGTATCTTTACTAGGCAGCTCGTGGCAGACGAA
TGGACACGCTTCGTTCGCGACGATGGAAAGAAAACCCTTCGGGTAACCTCGCCTGTCGGA
TTGCAGCGTTCTTCATATTTCCTCTCACTACCGTTGAAGTACTCAATTTTTCTCGTCACT
GGCTCAATTGCACTTCATTGGTTCATTTCGCAAGGCATATTCCTCGTGCAGACGCGGTCA
TTCGGCGCCGGCCCTCTTGGAGAGTGGCACCCCGAATTTGATGTGTCAGCCAGGGGTTAC
ACGGTGTTAGGCATCGTGTTGGCCATCGCCTTAGGAGCTATCCTGGTGCTAGGCCTTATG
ATCAATAGTTCCGCAAGGAGTTTTCGAGACATACCCGAAGGTTTTCAATTGCTAGGAATG
AGCAGTACTGGCATTGGCTTGATGTGCCAGCGGCCACTGGACGATACAGACGCGCACCTG
TTTCCTATAAGCATTGGTGTTGTGCCTGACCAAGATGCTAGCACCGCGGGCGCTCAGGGG
AGGCTCACATTCTCTACGTATATTGGACTTCAGCGCCCGAAGACGGGGTGTTGGTACTCA
CAACCTATCTTGGTGGAAGAGAAAAGGGGGGGGATAAGTGGGTTCTCGCGAGCTAAGCAA
AAGGTCACACTAAGCTAA
>gene_sam0001620.1	locus=tig00000001_pilon:623392:625269:-	len:1167
ATGGGGTCGTTAATAGATAATGACATGATTGAAACCGATCATGATATCGAATGTTCCGAT
TGTATGGAAATTGGTAAGTTTGAAAGGTACGGAAACGAATATCCCATGTGCAAAAACTGC
GCGCATATGCTCTGTGATTATTGTAGGGAAATATATGGCCAGGATGAGGATAACAAGGTT
AAGAGCATTGGAGAGAAGGAAAATGATTTCGAGAATAAGGAGGACAATAATGAAGATCAC
AACGATACACACGGTGGTAGCGATGATAACTCTCCTGCTACAGTAGTCCAGGAAAGCTGG
GCTCCTAGTACCCAAAGTCCATCAGGAGCATTACCTGGGCGTGAGCATACTGATATAGAC
ATAATCGCTGTCCGTGGGCTTGCTGCCAATTCACAGACTTGGGGTTCTGCTATCAACCGG
AACGAGCCCGGACAACCTAGTATCGGTCAGTCATTCAGCTCCGGCGAATCCCCGCAGTGG
GCAGCTCATAAGATGCCAGAAAGTCGGGGCCACATATTTCAACATGGTGTTGGGCATTTC
GCCGCAAATGTAAGTCAGGATGAAGAAATAGAGAAACTAGGCCCGCAAAAGAATTTGGAG
CAATCAGATTCTGAGTCTTTCGATGGATCATCCGACGTTGACTCAGTCTTCTCCGATACA
GCTTCGATTCATAGCACCCAGGCATCTGATTTTGGAGCAGTTGACTTTCAGACTCTTGTC
CGAGAATTTGCTGTCCTGCTTTGGCGGGATGAAGTAGTCAGGCCTAGTATTTCCACAGCT
ATTTCAAAAGAAGACATTGGTCTGGAAGTAGCGCGGCATAAATTCCGACAGCTCCTCAAG
CGTTTTGCTCAGGACCTCAAATTAGAAGCTCAAACTAAGGACCACAAAGCTGCGGTAAGA
TTTGTTGGGTCATCTTCGCCCCACGTCACTAGGGAAGTTTTCTTGAAACTTCCCACAGAC
AACCAGACCCAGAATCGAGTCCATATTTCCGGAGCTATCGGGCCCCGCGATGATAGCGAT
GAAGAATCGCCAGATGAGGCCGATGCAGAAGAGCCTTACGATGACTCATTATCACACCTT
GATAAATTGAAACAGTTCATTTTGAGCACCTTCCTCGAACCGCCCAATCCTCTCCTGTTG
CGATCCAAGGAGCCTCGAGCGGATTAG
>gene_sam0001630.1	locus=tig00000001_pilon:628414:629546:-	len:1053
ATGTTTCGAGGCTCTCTTTTCGTTGGCGCCCTTCTAGGGCAGCATGTCTCCGCGCAAAAC
ATGCTTCGATTTGGCTGCTCACAGCTCACAATCGAACGCGCTGACCCTCTGGTCTCCCCG
GGCCAAAATCCCGCCCCTCACACGCACCAGATCATTGGAGGGAACTCGTTCAATCTTACG
GCCGCCGCTAACATGACCCAGATGACCCCAGCTGAATACGACCCGCCCACCCTGTCCACC
TGCACAACTTGCACCTACTCGGAGGACTTCAGCAACTACTGGACTGCGTCACTATACTTC
AGGTCTCCTGAAAACGGCACCTTCCAGCGCGTCCCCCAGTTCGCCAACTTCGGCCTGCAG
CAGGATGGAGGAATGACGGTATACTACATGCCGTACAGCGCCCAAAACGGCAAGATGACG
GCGTTCAAGCCCGGCTTCCGAATGATCGCGGGAGATCCGACGAACAAGCAGAACATCTAC
AAGCCCTCGATCTGCCACCGTTGCCTCGGAAACGGCGAGGGCTTTGCTCCGTGCGATAGC
AAGGACACGGGCGAGCTCCCGACCAAGTACTGCCCTGGGGGTATCCGCGCCACGGTCATC
TTCCCGTCCTGCTGGGATGGAAAGAATCTTGACTCCCCGGACCACAAGACCCACGTCACC
TACTCCAACGGCGGTGGTCTCGGTAGCCCGAACTGCCCCTCAACCCACCCCGTTGCCATT
CCTCAGGTGATGTACGAGGTTATGTGGGACACTGGGCGATACAAGAACGATGCTTGGTAC
GGAAGCGGCAAGCAGCCCTTCGTATACAGCTTCGGTGACTCCACCGGATACGGCCAGCAC
GGAGACTACCTCTTCGGATGGAAGGACGATTCCTTGCAAAAGGCCATGGATGCTCTGCCA
ACAGGAAGGTGCGCTAACGCCAACTGCGGCGTTCTTAAGATTCAGCCCGCTGCGGACGCC
ATGAAGTGTAAGAAGGCCCAGCAAGTTGTCGAAGACGTTGGAGAGGCCGGGCAGTGGATC
ACTCAGCTCCCAGGAGGTGTTGACGTCTATTAA
>gene_sam0001640.1	locus=tig00000001_pilon:630637:632806:+	len:2010
ATGAACAGCAACCCCTCACCTCTATACAACTCACTCCCGCTTTCTATCCCAAGAAAATCT
ATTCGAGTTCTAGATTTCCATGACGACGTCCCTGGCTCACTGGAAGACGCCTTACGGGGC
CATATGCGCGTTGTTGATCTTCTTGATAAACCAGATTTTACAGCCTTATCATACGTCTGG
GGAGCCCATCATTCTCCGCCTCATGAGATTTGCTGTGATGGCTTTAATGTTCCAATCACT
CCAAATTGCCGAGCTGCCCTATGCGCTCTAAGGCAAAGATTTGGTCCGATCACTATATGG
GTGGATTCCATCTGTATAAACCAACAAGATGACCAGGAAAAGGCATCGCAAATTTCCCTG
ATGGGGAATATCTATTCATTGGCCGCCACAGCTTACATTTGGCTTGGAGAAGAAACACAA
GGATCCGAGGCGGCTATTGATTACCTGGTTTCTGCTGGCTTCCAACGCCACTTCATTTCA
ATGGCAGACTTGAACTACCTATCCCAGGGAAGTCTCTGGAGTGCTGCTGCTACCCTTTTA
GCAAGCGTCCAGGGGCTTCCAGATAAGCTCATTCGCTATGAAGGCCTTGAAGACTTTTTC
TCTAGGGACTGGTCTTCTAGAGTGTGGACGCTACAGGAGGTCATTCTAACCAAGAACCCT
GTAATTTACTGCGGACAAACAGTTCTCTATTGGCGATCGATCATCTATAGCGTCGCATAT
TTGGAATATGTACGCCAAAATTATGGCGTCGCACTCCCTGAAGCTAACTTCAACGCTTGG
AGGAACATAGTCCTCCTCTGGCTGTTAATGAACTCAGACAGCTGTCATCGAGACCGACGT
CTCGATAATTCCTTATTAGACGAGATTACACTCCAAAGGTTTATGCCTGAATATTGGAAA
TTCCTCGAAGCCATTACACGAAGACATCGTCGCTTGGCTCGGATAGCATTGTGTATCCAA
ATCAGCTTTTTATTCGCCCTTCTAGAGCTTCGGAAAATTTTAGAAATGAACACGACGATA
ATAGGTGAACTTAGTAATATTGTTATCATTACGTCTGGGATAACTTTCATTGTTATATTT
GTCGCAGATCCAGTCTTCCGTTGGCCAGTATCCTTATCTAATACGCCAAGACATATAACA
GATATCCCCAATGCAGTTATCAACGAATTGTGCGCCAGAAAGACTACGAATCCTAGGGAC
AAATTCTATGGAATGTACGCGATATTTTCTGCGCTGAATATTTCAGTGTCTAGTCCACAG
TATAGTCGCACACCGGAAGACGTTCACCGGGAATCATTTCTTGTCTTATTGGACTGGACG
AAGTCACTTGGTTTACTTCTGTGCTCTGATGGCCGGAGGTCGGATTATGAGTCGTCTTGG
GTTCCCGACTGGGGCCATGACTTAGCACAGGGATGGTTTGACGCGTCTTACCTGCTCCGA
AAAGGTCCTTACGATGCGACTCCCAACTCGTCTTCAACATGGTCTCTTCCCAATGGAAAG
CAGCTAGCTCTTAGAGGGGTCATTGTCTCAAGCATTGTGAGAAAAAGTGAACCTTTCCGC
GTTATAGACGATGATGCTATACGTTTAAGATACGACCAACCCCAACTTTTCAACGCACTA
AAAGCTCTCAGGGACTATTGCGGATCCGGCAATCCAATACTAACGCGCTCTAAAATAACG
CTAAGAAATGAATCGAATGAGTGGCTCCTTGATTATTTGGATTATCCCAGTCTGCTCTAC
TGGATCGCTATACTCAATCGTCTAGCACAGAATGAACGTCTTTTATTCGAAACCTTGATT
CCTGGCCAGACTACCGTTGGAAGCTGTCCAGCTAAGGTCCAACTCGGTGATCTTATTGCT
CTAGCTTCAGGGGTACCACTACCTCTAGTATTGCGTCCGGAGGAAAGTTCATATCGCTTC
ATTGGCTTCGCAGAGGTTGATGGTCTAATGAAAGGAGAGTTGTGGGCAAAGATCACTGAA
GAAGACCTGGTAGACATCGTTCTCATATAA
>gene_sam0001650.1	locus=tig00000001_pilon:632904:633657:-	len:447
ATGACTTCACCAGACAAGAAGATCGTTCTTATTACAGTCTCCATGGCCAAGCCCCCTACC
CGCACCGCCCTTCGCCGCATCCTCGAAACCAATGTTGTCGGCGCTCTCAGCGTCACCGAG
GCCTTCCTCCCGCTCCTGCGCGAAGCAATCCACAAGCCCCCGCGTCTCGTCTTCGTCAGC
TCGAGCACAGGCTCCATAACCCACGCCTCGAATCCGGACTCTCCTTACTATGCCCCGGGA
GGCGCGACTGAGTACCGTACTAGCAAGGCCGCGCTTAATATGCTGATGACTCTGTACTAT
GCGCGTCTGAAGCCGGAGGGTTTTTATGTGTTTGGTGCGGACCCGGGGCTCTGCGCGACG
AATTTCACTGGAGACCCGGTTGCGTTGAGGAAGAGGGGGGCGCGCAGAGGCTTGGCAGGG
GGGCGGGAGAGTAGCGACTGTGATTAA
>gene_sam0001660.1	locus=tig00000001_pilon:634697:636173:+	len:1155
ATGAGCAGCAGCACGAACGGCGCCTCCGGGACCGCCTCGCAAAGCAACGACTCGCCCCCG
CTGACCGAGCTCGAAACAGCCGAGATCTTGCAGAGCATCCGCAACTCCACCACCGTACCC
GCGACCTCGCTGCCCGCCGACCTCGCCCTCTCGCTCGACTTGCCCCAGCACCGACAGGCC
GAGGAACAGATCCGCGATCGAGCTTCGTATTATTGGGATGCGTCGACGATGGCTCCGCTC
AACGCAGTCTCGGCGGCCGCCCTCGCGCGACTGCGCGCCTACAAACCCCCGCCGTTCCCC
GTCTGGGACCGCTTGCCGGTGAGCCGACGCGCCGCCGTGCTTATTCTGCTGTTCGCAGAT
CGGAGGGGGGACTTGAGAGTCGTCATTACGATGCGGGCTGCGAGTTTGCGAAACTTCTCC
GGTCACGCAGCTTTCCCCGGTGGAAAGGCCGATTCACTAGAAGAGTCGCCATACCAAATA
GCCCGTCGCGAAGCGTGGGAGGAAATCGGCCTCCCAATGGACGATGCCAAGATCCCGAAA
CCCTTCCGAATAGAGCCGCTCTGCAGTCTACCTTGTAGTCTCGCGAAGACCGAAATGGCC
GTGCGGCCCTGCGTAGCATTTTTACATGCCGACGACGTACCCGGAAAACCGAAGGCGCTG
GTGGATGAGAGTATGATACCCCGGTTAGATGCGAAGGAAGTTGCGGCGGTCTTCAGCGGT
CCATTCCACAACTTTTTAAAGGCGAAGGATGAACCCCGCGAGGGGGAAACATTACCACCC
GGAGATTGGTATGATGGGTACTGGCATGCTTGGCAAAATGAACCGTGGCGGGTGCACAAC
TTTCACGTGCCCGTAAATAACCAAAAGGTAACTAAACCTAAGGTCCGAGAAGGCGGACAG
GGCGCCTTAGCCGATGAACTAGAGGATGAAGAAGATGAGGTTCAACGCTTTCTGGTATGG
GGCATGACTGGACGCATGTTAGTTGACGCCGCCCGAATCGCATACAACGAAGAGCCCGAG
TTCGAGCACAATTCTCATTATGGAGATGAGTCCCTGTTAGAGAAATTAGAAAACGCAGGC
CGACTTCCCGAAAAGAAAAAGAAGGAAGTTGGGCAGGAGGCCATAAAGGAAGAGGTTAAA
GACGCCAAGATGTAG
>gene_sam0001670.1	locus=tig00000001_pilon:636434:637045:-	len:396
ATGCTGTTCACCTGGGACACCAAGAATCTATGTATCGTTTTCCGACAATGGCACATCCGC
GGAACCGCATCTCTGGTCTTCAGCTTGCTGGCCATCATCGCTCTCAGCGCTGGTTATGAA
GCCCTACGCGAAGGAATCCGTCGCTACGAAGCCGCGATCGCCGCAAGACAAGATGCTTCT
CCCAGACGAAGCAGCCAGGCCGACGCCATTGGACGTCGAGCCCATGCTGTGAAGGCGGTG
CTGTACGGCGTGCAGAACTTTTATGCGTTTATGATTATGCTGGTCTTCATGACCTACAAC
GGTTTTGTCATGCTTTCTGTCGCTATCGGAGCTGGCCTCGGGTACTATTTCTTCGGTTCG
TATACGAAGGCTGCTAAAGAGACAGCCTGCCACTAG
>gene_sam0001680.1	locus=tig00000001_pilon:637092:637348:-	len:201
ATGGACCATTCGCACATGGATCACAGCCATATGGACCATGGAGACATGGGTCATGGAGAT
ATGCCAATGCCAATGTGCAGCATGAATCGACCTGCGCTGCTCCAGCCCGTGCCTCATTCC
CAACGCCACGAAACCCCATCTCTGAACTCCAACGGCCTCCCTATTGGGTACCGATGCACG
AGAAGAGAGGAAAATGAATAA
>gene_sam0001690.1	locus=tig00000001_pilon:638146:638811:+	len:543
ATGCTCTCTACGCCAGTCAACCTCCCAAAGTGGCTCGAGGAGAATTCTCATCTCCTAAAA
CCCCCGGTTAACAACTACTGCGTCTACAATGAAGACTTCACCGTCATGATCGTCGGTGGT
CCCAACGCCAGGACGGACTACCACATTAACCAAACTCCGGAGTGGTTCTACCAGTACAAG
GGCGCTATGATGCTAAAGGTCGTTGACGATGGCAAGTTTAGGGACATTATTATTCGGGAG
GGCGACATGTTTCTGTTGCCGGGAAACACGCCGCATAACCCCGTACGCTTCGCTAACACC
GTCGGCGTGGTACTTGAGCAGAAGCGGCCGGAGGGCACTATCGACCGCATGCGCTGGTAC
TGTCAAGAGTGCAGCGAAATCGTGCACGAGGCCGCCTTTCACTGCACGAATCTCGGCACC
CAGATCAAGGCTGCCATCGAGACATTCATGGCGACCGAGGAAAATCGGAAGTGTAAGAAA
TGCGGCGCGATCGCCAATTCTGTACCAAAACCTGGGACCATCAAAGATCCAAACTTGGAG
TAA
>gene_sam0001700.1	locus=tig00000001_pilon:640949:643281:-	len:1908
ATGGCAACACCTTCGAACGAAGAGCACCAGCCTCGTTCCTGGTCCGGTTTGATGAGGTCT
AATACAATATCTAATAGCGCTGTTGAATTCCTTGAAACGCGACCCGAACAGGCCTTTGGA
GCTGAGGTTGCTCAGATGATCGGCCCCCAATCGCCTCAGTATGCCCCGGAAATTGATAAA
TTTGTGGCTGCATCGGAGTTCAACGAACCAGATTATTTTAAGGAATCCGAGGAGAAGGTA
GCAAAGTTTAAGAACACGTTGTCGCAGTTCTGTAAGACCCTTGAGGAGCGGAAACTTGGG
AAGAAACTCGGAATCGAAATAAAAGATCCCGACGACTATAAGATGCAAGATGTCTTGAAT
GTTGCCCAGGAACTTCAGTCGAAACACCAAGACGACAAAACGTCAAAGGGATACCTGGGC
AAGATACGCCGTTGTTTTCGCCGTCTTCTAGAACACCGAGGGATTCTTCATAACATCTTG
AGTTTTATACCGAATGATTCTTACGGCTCAGCGATTAGTGGAGGGTTTGCCATAATATTA
GCAGCTATCGATCGAGCTGAGGACTTGCGAGGGGAAATTTGTGGCGCTCTTGCTGAAATC
CCCACGCAACTGGAACGAATTAATGCCACCATCAACATTCACAAATTATCCCGAGATTTA
AAGAAGCGCGCCGATTCTCAAGTAAGGCGCCCCTGGCGGAATGACTGCGTCTGTGACACT
AAGTCGTTATTAGAGAAGACCATTTCGGTCACCCTAAAAGGAGAACGTTACGGTACTGGC
ATCACCGAGGCTATCGAGGTCTTGAAAAGAGAGATCAAGGTATTCGATTATGAGGCGCAA
TTATGTGACTCGAAGAGACTCGGGCGCGTAGAGGAACACGCGGTGCGAACAAGACTTACT
GTAGAAGATACGAGCATCAAATTCAGAGTTGATCCATCACAAGTTAGAGGAAAGAAGATT
GCATATAGCCGTGTGGTCTTAAAGGAGCTATCTTCATCAGCTTTTAACGAAATGCCTGCC
GCTTCTCCTGCCGAGCGTCTAGATCTTGCGAGGAGATGGCTGTCTAGTGTAAAGCTTCCA
GAGGTTAATATTCTCAAAGACGTGGAAGAGTGCTTGGGGGATTTTGAGGTGCTGACGCTT
CGCGACAAAGACAAAGTCAAATGGATCGTCGAATCAGATGAGATCAAGGACTGGATAAGA
GTTCCTGCCTCTCAAATACTCGCCATCGAAGCAGACACGCCCCCTCAAGATCTCTCTAAC
CCCTTATCCGTGACATCTGCTTTTCTATCTAAAACAATTTTGGCCAACATAGAACTACCA
GTTTTGACGTATATGGGAGGGAATGAAACAATCAACAGTTCGGGGGAAGAAACATCTGGA
TCTATATCCATGATGAAGAATTTTATTTCCCAACTGATATTATATTTAGCAGAACACCAG
CCTAGCGTGGATCTCGATATCTTGAAAAGCAAAAGGTTTAAGCAGAAACCGTCGACATTG
ACCAAACTGCTCAGCTTATTCAGCCGCCTTCTCGATATACTTATAGAAGATATGGAGGGA
AACGCTCTATTTTTGGTGATTGACTCAATTTCTCGCTTTGAGGGTTCTATGGATGAGATT
ACAGAGGACCTCATTAAATTACTTGATGTTATCGAACAGTCAGATGCGACAGTAAAAATA
TTATTGACGGACCTCGGACCTCCCCTTTTGATGGAAGCACAGGAAAGAGACATCCTAGTG
CTATCAGTGCCGGATGATGTCGACGGTGGAAGACAGGATCTGAGCATGGAGCTATTGGAC
AACGATGTGACTCCGTCGATCGAAGACCTACAATTATCTCAGAGACGAATTGACGATCCG
ATTTCCGGTAGCCACTCTGAGCAGTCTTTTGATGAGGACGAATACTGA
>gene_sam0001710.1	locus=tig00000001_pilon:643950:648028:+	len:3009
ATGTCGAACGAGGAAGAAGCTTCAGCGCCCGTCCCGCTAGCGGAGGGGATTGAAGAAAAG
GTCCTCAACGAAGAAAAGAAATCCGAAATTAATGCGAGTGGGTCAGGGTCGGACCGTTCC
GAGACACCGCCACCTGACAGAGAAGATCTTCGCAGTCTGAGTCCTGCGAGCAACAGCATC
CGCTGGTCTCGGCGGACTCGCCGTCCAATATCACGAAGAAATTCCGACAGTAGTCATTCT
GGAGCCAGTGACTCAGAAGAAGACATCAAAGGCGCTAGCCGACTATCAAATGTCGGTTTC
TTCGACGCCTATGTTCGGAAAATAGAACGTAGGCGAGGCTCAAGACCTACAAGCCCGGAT
GGCAAAGGCCCGCGATTAGTTTCAAGCCTGATAGAGTACACCTATAATCTTGAATCACGC
ATCCGGGCCCTAGAGTCGAAGCTCAATGAAAAAGAGGATGAAAAAGGCGTAAAGAGAGAT
AAGAACGCTGCTACTGATGCTTCGGAGACCGGCCCATCAACTTCGGAGTTTAAGGTTAAG
TTTTTCCTTCTGAGTGAAGAAGTTGATCAATCTGGACGCTTCAAACAAGGCAGAGAAGAG
ATCGCAGGCACATATTGCTCGTCTGTTGGCCCCGATGACTTCATCCGGGCTGTTTATAAA
TGGAAAAATGAAAGATCCATAGAGGCTTCCCAAACACATGACGAAAATGAAGAGTTAAAT
CCAGATGATATTGAAATCACAGGGTTTCGGATAGATTCAGACCCCATCTCGAGCTTCTTC
AGCTCTATCGCCGATTTTTCCATCCCCTCACAGGGAATTGTCGAATTGTTTAAGCCTTTC
CGCTTCATAATCCGTGGCCTCCCAGATATTCGTGCCCATATTGCGAAGCTTGAAAATAAA
TATGGATCAACCACTTCGGGTGAAGGGAGTCACGAACAGACTGAAAACCCTGAGACGAAG
GAAGAGGCAAACGAGGCCCAAGGAAGTAAGACGCCGTCTCTCCATAAAGAAGAATCTAGC
AACCTTCGCAAACTTTCCGAAGCGAACAAACGGACAGTCACGGAGGTCGAACCCCAACAC
GAACGCCGAGAAGCGCTCGATCATTTTTGTGAACTATTGAAATTCATTGAGAAGTATCTA
GAGCCACAAATCAAACTGTATGAGGCGATTCGGGAGGGAACCATAACTAAAGTGTCATTC
GAAAATTTATGGATGGTGTTCAACGTTAACGACACAATATATTGCCCGATAAAGAAAGGA
AACCAAGAGCTTGAAGTATTCCTGGATGGAGATCCCAACACGAAGAAATATTTGACCAGG
TCTAAAGCGACTCCTCAAGCATACCGTGTTGTGTCCTCCGAAGGGGGTGTTGGAGTTTAC
GTCGACCCAGAGCGCGATGATAGTTCAATCATTACCTCACAGCCTATGGGTAAAAATAAA
CAACAGAACAAAGAGAACATGTCCATCAGCGCGAAAGAACAATTTACTACGCTAAAAGTA
TATTGTTTCTCTGTAGACTCTGACGCCGAGAAGTATACCCCTGTCGAGGACTTCTTCATC
TTCAAACCGTTTGAAGGAGAAGTTGACATTACCAGTCTCGAAGCCTATCCCATACGTTTC
CATCCTCAATATGAGGAAGTCTCCGATATGCTTCTGCAGCGTGGACGCAAGTTCATCGAA
ATGACCCAAATATCACACATGATATATGAAGGGCTGACCGTAGGTGAAGATAAGGAGGAA
GTAAATGAACCAGAAGAGAAGGATCCGAAATTAGCAATTAAAGCTATCAAGAAGCACATG
GAAGCTACAGACTTCATACGGCTGCTACCTGGAGCAGTTCCTGGCTTCGTGTTGCGATCT
CGCAAATGGGTCCACCTAGATGTAAACGTGCTCAAGTGGTCGGCGGTTTCTAATGACCAG
GTGGACGTGAACCCCACCGATACGGCCGGGTGGAAGGATTTGGTTCTCCCGCCAGGCTAC
AAAGATATCGTCCTTGCGATGGTGAAGAACCACACTGCCGGCACCCGAATTCTGAACAAT
GGACTCCGTCAAACACCAGAGGTTGATCTTGTTAAGGGCAAAGGTGATGTGGGTTACCAG
CCCGATGACGTCGAGAAAAATCTCGACAGAGTTTTCAATCTAGCACATAGATGGGGCTGC
GTCCTGTTACTCGATGAAGCCGATGTATTCCTCGCAAAGCGCAACAGAGAAGACATCAAG
CGAAATGGACTTGTATCAATTTTCCTAAGGACTTTAGAGTATTATCCTGGGATTCTATTC
CTTACAACTAATCGGATCGGCGCGATTGATGACGCATTTAAGAGTCGCCTTCACTTGACG
CTTTATTATCCGCAACTTGACCGGAAACAATCTCGTAAGATCTGGAAAGTGAACTTTAGG
CGCTTGAAAGAGATTAATGAGGAACGCGCAAAATTGGGCCATCCCCCAATTAAAGTCGAT
AAGGAGAAGATACTTCGATATGCAGACTTGAATTTCGAGGATCTTCATTGGAATGGCAGA
CAGATCCGAAATGCATTTCAGTCGGCGTTAGCTTTAGCCGAATTCAAGGTGCAAGATACC
AGCAAGTCTCCGGTTTTGTCCGTTGAGCAGTTCGACACCATTGCGCAGGCATCTCACGAG
TTCGATCTTTACCTACTAACCACTCATGGCCTGGACGAGGATAAGATGGCAGCGCGCGAC
AAGATTCGCGCCGGTAGCTCGTACAAGCGTGCCGAGAATAAAAAGTTGAAGGGGTTGCCT
CTTTCTGACGAATCCGAGAGCTCGTCGGACTCCGACGTGACTAAGGATGCATCGGAGGAT
TCGAGCAAATCTGATTCCGAGTCTGAACGGCCGTCGAAACATAAAAAGAGCAAGAAGAAA
TCGAAGAAAACAGAGTCGAAAAAGCAGAAGAAGGATAAGAAGGAAAGTTCAAGGAGTGAG
AGGAAGAAGGGGAAGGAGAAGGCGAAGGATACGGATAAGTCCGACGAAAGCTCGGATAGT
GATGATTAA
>gene_sam0001720.1	locus=tig00000001_pilon:649377:650899:-	len:1341
ATGGTTGATCGCAAAGACGCCGATGTTATCGAGGGCCCTGACGAGGCCTTCGTGAGCTTG
CACTCGGATTCCCAATCATATATTGACGAAGATAAGCTACTTCGCAAGACAGACCTCCAT
GTCGTTCCGATTTTGTTCCTTGTATACCTCGCGGCGTTTCTCGACCGTGTCAATGTATCC
AATGCCTTGACTATGGGGTTGCCCGCAGAGCTCGGGCTTGAGGGCCAGCAGGCCAACATT
GCTCTCTGCATATTCTTTGTGCCATATATTATATTCGAAGTACCGTCTAACGTTCTTATG
AAGAAGTTAAACCCCCACGTCTGGCTCGCGGCCTGTATCTTGATTTTTGGAATCATAATG
ATAGCCCAAGGCTTCGTTAAGAGCTACAGCGGATTGCTGGCAACCAGGTTCTTCCTAGGA
CTCGCCGAAGCTGGCATTTTCCCAGGTAGCTTCTACTTGATCAGCTTCTGGTACAAGAAA
GAAGAGTCCCAAAAGCGATTTACAGTATACTGGTCGTCCACGATCTTAGCTGGGGCATTC
GGGGGTTTGCTAGCGTCCGCCATAGGAAATATGGGCGGCATTCGGGGCCTCAGTAGTTGG
AGATGGGTCTTCATACTAGAAGGTATCGCGACTGTGTTGATTGGTATACTGGCATTCTTT
TGCATCACGGACTTCCCGCGGGAAGCAAAGTGGTTGACTCCTGAAGAGAGGATTTTCGTG
TTGAATAAGATAAAGAACGACGAATCTCGTGGGGTACCTGTCACTACGAAAGATGTCTTC
GCCTTCCTCGGAACGGCTAAGGCTTGGTTCGGCGCAATCATCACGATCCAGACTCAGCTG
CATTCGGTCCCGCCATTTGCAGCAGCCTTTGGCTTCGCTGTCGTCTTAGCCTATTTCTCC
GACAGGGTCCGGATGCGCTCTCCATTCATATTTCTCGGCCTCGCACTGTTGATCACCGGG
CTCTCTATCCTCATCACCACCCACGGGAAATCGCACTTCTCAGCTGAGTATGCAGGCATC
TGTCTCACAGCCATGGGGTCTTTCGGCATTGTCGGGATGATCATCTGCTGGTATGTGATG
AACCTCTGGGGCCACGTAGAGAGGAGCATTGGAACGGCATGGATGATAGGCTTCGGAAAT
TGCGGAGGTATCGTCGCAACATTCCTTTTTGAGAAGAAAGATGCCCCATACTACCACACA
GGGTATACCACCTGTCTTTCCATGGGATGTCTTTGCATAGCTTCATGTGCTGGTTACGCT
TTATACATTTGGCGGCAGAAGAGAGCTACATACGTGAGTGAGAAGGAAGGAGTTGAGATG
GAGCGGGTAATGTATTTTTAG
>gene_sam0001730.1	locus=tig00000001_pilon:651689:654497:+	len:1272
ATGGCGACAGCCCCTCCAACGCCGGCACAATCGCCTCCTCCGGGGGTGACGTCCAACTTT
GATAACCCAGAGACCTTGGTTGATAAGAACAACATTGCTATGGGGGCTAGTACTATATCC
CTCGCTGGAGCCGGCGCCGCTACTATGGCTCACAGTGGTGGCCGACACGCGTGGGATATC
ACAGAAAAGCAGTTTCAGCAAGCATTATACTGGTTCAATGTCACCAGTATTAACTATGGA
ATCGCTATATGTATCACGAAACTTTCGGTTCTCGCGTATTATCGTCGCGTCTTCTCTCCA
TTTCGCCAAAGGCCTTTCGATCTCAGCATCGTCTGTCTCATAATCGTACTCATCCTATTC
TACGTTTCAACGACTATCGTTAAGATATGGGAATGTATGCCAAGAGCCACGATCTGGGAC
AAGAGCATACCGGGGACTTGTATCAACACATCTATACTGTTAGATACCAGCGGGTTATTC
AACACGGTGACGGACGTTATAATGCTTCTACTTCCAGTGAAGGCAGTCTGGAGTTTGAAG
CTCAAGTTCAAGCAGAAGGTGCTTGTCGTTGGGGTGTTCACATTTGGCCTGTGGGGCTTT
GCATCGAATCCTTACCCGTGCATTGGGCTCTACCGATTTACGAATCTAACCCTGATCACC
CTTCCGATCTACGATGTGATCGTCGAGCGCCTCAAAGCCCCGAACGCGAGGTTCTTAGAC
ATTGGGTGCTGTTTTGGACAAGATCTGCGTCAGCTGGTGCTAGACGGTGTCCCTTCAGAA
AACCTCACTGGCCTCGACATCGAGCAGGCTCTCACAGATTTAGGCTACGAACTCTTTCTT
GACCGAAAGACGATTAAGTCCCAGTTCATAGTCGCGGACGTCTTCAAAGGCGCGACACAA
GGGAAGGTATGGACGGACTTGGAGAACGGAATTGATGTGTTACACTGCAGCGCATTTTTC
CACCTATTTCCGCTCGAGGAGCAGCTCGCCGCAGCGAAACAGATTGCGCGATTGGTTAAG
AAGGGAGGGATGATCGTCGGAAGGCAAATGGGCAATCTCAAACCCAGAGATATGCCAGCC
ATTAAGCAAGGAAGCTTCAGCTACACGCATAACGTCGAAACCTGGGGCGCTTTGTGGAAA
GAGGTTGGAGAGGCTACGCAAACAAGGTGGAAGCTTGATGGCGCTATGGATTTGGTGGGG
ATCAACCCTAACAACCTTTTAGAAGACGCAGACAGTCGCCGTTTGTTATTTACCATTACT
AGGCTAGAGTGA
>gene_sam0001740.1	locus=tig00000001_pilon:655259:656909:-	len:1593
ATGGCTTCAGTATTGCTCATTGCAGGAGTCATAACATTGCTATGCTTATATGTCGCCCGA
CGGCGTGTCAGCAAATCGTCTTTGCCCCTGCCGCCTGGACCGCCCCCGTTGCCAGTCATA
GGCAATGTTCACCAGGCCCCAAAATCTCATGCGTGGAAACAATTCCATGCCTGGGGTAAA
ACCTACGGACCTATCTTTCATCTGAATATGCTCGGGCAACCCGTCATCATCTTGTCTACA
ACCCAGGCAGCCCATGAGCTTCTAGCAAAGCGCGGCGCTACGTTTTCGGACCGCCCGCGG
CTTGTCCTGGCGGGTGAGTTGGCTTTGAAGGGTTTGAATACGCTTCTGATGCCGTATGAC
GACCGTTTCCGCCTACATCAAAGGCTGGAGAACTCCGTGCTGAACCAGAAAGCTTCATCC
GCTTACCTTCAATTCCAAGCGATGGAGTCGAAGCAGATGCTCTTCGATCTCTTGATGAAT
GCTGGGGGATCTGGTACTGACTGTCACGGATATTTCGAGCGCACAGCTGCTAGTACCATC
TTCGCCCTGTTCTACGGCTTCCGCGTGAAGACTGCTGAGGACCCGACGCTTCAGGCCGTG
CTTGCACTAGACGAGGACTTTTCCCAGTTCGTCCGCGTCGGTGAGCATATCGTCGATACG
TTTCCGGTGCTCAACAACCTCCCTGGCTTCCTAGCACCTTGGAAAGCAAAGGCTGAGTCC
CATTGGAAACGTCAGTGTGCTTTACACGGCGGAAATCTTCAGCGAGGTCTCGATGGGCCT
GGGTGGGCCTTTGTGAAGCAGGTCCACAACATCATTCAAGACGAACGGATCTCCATGCCA
ACTGAGGAATTAGCTCTAGAGTTTGGAACGCTGGTTGATGCTGCGCTAGACGGCACCACT
GAAACCTTGAACTGGTTTGTGATTGCCTGTATCACGCAGAACCGAGACTTCATCGTCAAA
GCACGAAAAGACTTAGATGCCGTCGTCGGGCGAGATAGGCTGCCGACTTTTGAGGATAAG
CCGAACCTGCTGTATATAAGTGCTATCGTCGAGGAAGTGATGCGTTGGCGACCCGCGGGC
GCTGGCGGGGTCCCTCACTTCACAAAGACGGAGAGCACATACGAGGGGTACCGCATCCCT
GCCGGTTCTGTGGTGATAGCCAACCACTGGGCTATCACTCGGGAAGAGGAGGTCTTTGGA
CCGGATGCGGACTCCTTCCGGCCGGATCGATGGCTGGGGCCAGAAGGGACCGAAGCAAAG
GAACTCAAGAATCTCCCCGTTGTGGGTTTCGGCTACGGAAGGCGAACATGTCCCGGGCGG
CATTTCGCGCGGAATGTCGTGTGGATCACTATTGCCCGACTGCTGTGGGCGTTTGAAATC
GAGCCGGGCTTGTCCAAGGAAACAGGGAAACCGGAGTTCATCGACGCCGAGGCATCTACC
GATGGTCTCGTCATGAGACCCTTGCCATTTAAGGTGTCGTTTGAGCCGCGCGGTCCATGG
GTGCGTGATATCATTATGAGAGAATGCGATACCTGGGGCGAGGATTATACAGCTTTGCTC
AGCCAGATTGGAAAAGATCTTGCTAAACAGTAG
>gene_sam0001750.1	locus=tig00000001_pilon:657471:660593:-	len:3123
ATGAATACGACCAAGCCGACTCCGAACACTCCCTACCCGAGCCCTAAGGATCCGAACCAC
AAGGACGAATGGGAGGATTGGGAAGATTCCGATGAAGAGGGGCAGGTGATAATAGACGAT
CATGACGGGCTTCTCATCGATCTTTCCGACGAGGCAAAACACAATTCATCTAGGCCCGGC
GCGGCACAGGCCATTCCACGCAATGCATTACGTTACTCCGTTCAGAAGCCGATGCGCGTA
AAGTCCAAGGCTAGACAGAAAGCTCAGAATGCAAAAGCTGGTATAACACTTGTGACGGAT
ATGACGAAATTCCGCCAATCGAAGCAGCGTGCAAAGTTTGTAAACCGTACTGCCCTCCAA
GCTTTAGAAGGGGAGCCATCATCTGCTTCTATAGGCAGTTTTTCCTGGCTGAAACAGAGA
CCCGGGAATGCTAGTGGTCTAAAACCAAGCAACAAATCTGCACAAGACCACTCTTCAGAC
CTTTCTCCAGTCGCCAGACCAATCGTCATTGGAATTGCTGTGCCTTCGGACAATCTCTCT
GACCATCAGGTCAGCCCCCAGACTGCAGTCATCGAAACCCCCACAGACTTTCCTGAGTTT
CCTCCTAAGTCTAGTATAACTGCCGCCAACAACCCCTCAAACCTTACACCTCATCAACTT
CGATCCGTTTGGTCTCCGGACACGGAAGCAAGCGAGTCACCTTACCAAACTTCTAGAGCT
GCGTCAAGTCTCTACTCACAGCCAAGTATCTATGGCGGCCCTATACCCAATACTGATGTA
CCCCCTGTACCTGCACTGCCAACGGCCTTCGGGTCAAAGGAGAGGCAGACTGTGGTTATT
GCAGACCTCGAAGATGACGACGATCTTGGGACGCCATGTACTTTATTTGAGGAAGACGGG
AGTCCTACGATGACTCGCAAGTCGGTCAAACCTAAGGCAACGATGGTGAGCCCTGAAAGT
GCTGGCAGCCGATCTCATGGTTGGTGGGACCATGTTACAACCCCTTTTATACAGCAAACC
AACAACCCTTTCAAGCAACAAGCACAAGAAACGGGACCTAGTCCATCTTCACAGCAATGG
AACCCATTCAAACAACAAACGCCACAGCCCGGTCTTAATCCTTCACAACCTACAGCAGCA
GCCCCTCAACAATGGTGGGCTGGGGCCAACGAGAAGGTTATTTCTTCGCAGCAGACTCTG
CCCATACATCAAGCACAAGTGGCTACTCCTAGCCCTCTGCAGTCTACAACCGGTGTTCGC
GAATGGTGGAATGTGACTAACGAGAAAGATGTTTCGTCATCAAACGCACCAAACACTCAG
GCTCAAACTAGCAGCACTCCTGTTGTTCTCCAACAACAATACATAATTCAGCCGACTGGT
TCTTCGTCTCGTCAAACGTCACCAGAGCGTGAGGAGACACGATCAGAGAAAGCTAGGATA
TTACTAGAGGAGAATCAGAGAACAAATGAAGAGCCCCCGCCATATTCACCTCCCAAACCA
CAGCCAGCGACTCAGGTAAAGTATGGCGTCATACTTCCGCCCCCAGTTGTAATAAATTCT
CAGAGGGTTCCATCTCCTGGGCCGGTAACTCCAGGCCTGGCCGGAACAATGACCTCGCAG
GGGGCTATAAATATGGCAGACATTCCTTTGACACCGAATAATCTTCGACCTATGCAAGCT
GCAGTTCTCCCTGACCGCGCACCTGGCTCATTCAGACCTGGCTCCCATTTCTACGACGCC
CGAGGATCGGTCAACCGTACCGAAAGACAGAGACGCCGTCACGAGAAAGAAGACGTAATT
GCTAGAAAAGCCGGTGGGTTCTGGAGAGGACGGGGCTGTATGCCTAAAAATGGATGCTTC
GGCCGCCGGGGCGGCCGTGAGGGTAGAAAGCGAAGACGGATTTGCCTATGCGTTATTGCT
GCTTTAATCGCTGCGATTATCCTGGCCGTCGTCCTAGGCGTCGTTCTCACGCGACGGCCT
CGACCTCAAGAAACCCAAGCTCCTTCTATCTGGCTCAATTTAACAGATTTCCCACCGATG
CCAACTGGCGTCTTGACAGTTTCAGGACCGGACAATTCCTTAGCGAGAACTGGTTGCTTT
GTTGCTACATCAGACAATGCATGGTCTTGTTCTTTGCCAAAGGACCAACAAGACTCTGTA
GCCCCCAATGCTCCCAGCCAGCCCGAGTTCATCTTCCAGATCCAATATGACAATAACACC
GAGGCTTATTGGAACATTACGGGAGACAAGGATACGGACAAGCCTACCTTATTCGACTCT
GGCTTCAAGCCAGATCCACAGCCACCCTCTCTCGCAGAAATCCGATTCTTGGGCAACACC
ACGGATCACATCCAGTCGGATAATAAGGCCGGAGAACCGACGCCATTCTTTATCAGTACA
TTAGCTGATATCAACAAGCCAGTCGGCGCCAACATGCTGACACGTCGCCAAGGCCCTAAC
AACGCCATTGGCACAGTTGACGGCAGCGATGGCTTCAATCTTACCGATATACTTCCTCCC
CCACAAGTGAACAGCGACGGTACGGGCGCGCCAGCGCAACTATTCCCTCATTCCGTTCAA
CAACCCATTCGCTTGTTCGATCGTGGCTTACCCACCGAACATTACGGCTTCTACACGTAT
TTCGACAAGACGCTTTACATGGTAGACACGGTGAAGCAGAACTCGGCGGACGACGACGGT
GGCTCGACCGAAGCGAGCGCAAAGTCGCTAGTAACGCTCTCCCAGATCCGTTTCCTGGTG
CAGATCTGGACACGCATGGAGAACTCGACACAACTCCTCGGCAGCACCGGCTCCGCCGTT
CCCTGGACAAACGGCACGTCTGCCTCCACCACGCCTGGGACCATGCCGTATCCCGTCACC
ATCACGGAGGACATGCACGGCGGGGACAAGAACAAGAAGATCGACTACCGCTACGGCGTC
GAGGACTCAGCCATCAACACCACGGATGCCCAGCTCATCGTCGTTAACCGCGGCTTTGCG
GGCACCCTCATCAACGGCGCTAATAACAGCCCTAACATGTCCCTGGGAGGTATCGATGGT
GGTACCGGAGGCTGTAAATGCGAGTGGATTAATTTTAAGGGATTGACCAAGGCTGGGACA
TAG
>gene_sam0001760.1	locus=tig00000001_pilon:664775:666488:+	len:1635
ATGACTGAGAAAGAACAAGATCAAGCCAACCCTCCTACCATGACGCTCTCACATCGATAT
AAGAGTTCTAGCCAACACTCTTCCGACGATGTGGCTACGCCGCCGACCACCTCCCAGTCG
TCCACACCGCAGAGGTTCAACGGTCCTGCGAGGGATGGGGATTGGGCTAACTACCGGGAC
ACCATCACGTCCCTCTATCTAGATCAGAATAAGAGCTTGAAAGAGGTGATGCGTATCATG
CGTGAGGAATACTATTTCTACGCAACAGAAAAGATGTACAAGATCCGCTTCAACAAATGG
GGCCTGCATAAGAAGCTGCGGGCCCACCAGGTAGCAGAACTTCTGGTCCAGCGGGGCAAG
CGCGCCGCTGTTGGCAAATCGTCGGTATCGTTCGTTGGCGGTCGAAAGATCGACGCGGAT
AGGCTAAACACATATCTACGCCGGGTCTCGCCCGCCAGACGCAAGGAGCTTATCGCCATA
CTCTCAGGCAGGGTAGAGATGGCCGGCACTCAAAAGCGCAGCATAGAGGACATCATATGT
CGAACGCCTTCGCCCGAACCAGAACCAGAATTAGAGGTGCTGCCAAGGCCACTAAACGCC
CCCGATAGCTTACGGCTCCCTGAAGAATGCATGCAGATCGTGCAATCATATATCGGGGGC
GCTTTCGATAGTGCGTTATGGAAGACCACACCCAACAAGGAGTTGGTGTTCCCGCCACGG
GGGAAGACATGGCTAGACCCTGTGTCGTCTGCTAGGCAACTATTCATCAACGGCTTCACG
GAGCAGGGGTTCCGGATGATCAGGATAACGTTCGATGGCTACAGGGACGTGATGTCACGA
CAAGACCCTTCACTTCTCGTCGAGACCTGCCTCGCTCTCGGGGCGTTACGACAATCCGGA
CCGGGCTTAGCCGAATCGTTGATCAACTACTCGTACAACATGTCACGGATCCTCTTCGGT
CCTAGACACCCCCTACACCTGCTGTTTGGGCGATTGAAAAACGCCAGCTCGTCCGAGATC
GCGCAGTTCTCGGGCATGATACTGGAGATGTTCCTGAAAAGGATCCAGCTCGACACCCGC
CTCAAGCCAACGTACCTGGCGACCGTGTACCGCGCGATGCTCAACAGCGAGTTCATCGAG
ATGGAAGCGGCGCAGCAGTACATGCAGGGGTTGCTGACCGACCTAAGGGACGAGGAGCCA
TCGGGCTCGCCGGCGGAGGAACTGCGGCAGAAGGACATCGATCTAATCGAGCACCACGTC
GCCTGGCTGTTTAATTTACACAATAAACCAACCGAGGCTAAGGTGGCTTTTACCACGCTA
GTAGAGAACCGCGGCCGCGACCCACGGCTCGCCCGCTTTAGTTGCTACAACATGCTGCGC
ACGCTGCCGTCAAGCTATGAGGTGACGAATGAGGAAGCGATCGATATCCTACACAAGAGC
CTGGCGATCTGCGAGACGGAATTCGGACGCAACGACAACGCGACGGTGACCGTGCTCGCG
ACGTTACAAAGCTACTACAAGCGCATGGGCCGCCCTGAGGAAGCAGCCAAGGTGAAGCGG
GACTTCGAGACGCGATGGGATGAAGTCGTGGAAGGGATGAGCCCCCTAATGAATACCTAC
TACATGGTGCAATAA
>gene_sam0001770.1	locus=tig00000001_pilon:666718:668019:-	len:1302
ATGGGGTCTTCATATACGCGCAATTTGAAAAAGATTGCTATTTCATTTTTCCTTGTCTCA
TCTGCCCTCTCCTTTGTATCCGCCTCCCCCTCTGCCTCGTCTCCGCCGTCCGAATCTCCG
TCGGCGGAGACCGAGCTCATCTGCCACACAGATAACCCGGCCGACTGCTACCCCAAGGTC
TTCTCCGCCACGGAGGAATTCCAAGTCGTGCATGATGACCAGGACCTCCCACCTGGCCTG
CACGTGCAGCTAGACGTGCAGACAGGGAAGAAGCAGGCCAAACTCTACGATCCCAAGGAG
GGGGAGAACCCGGCTCTCAAGGGGCTCCCGGTAGACCGGTCCGTCATCATCGTAGACCCT
GACTCACCCCCCTCAGATGATGACACACCTCGCATCCCCCCCGGCGCGCCGGCCTACGAT
CCCGTGGGCAAAGCCAAGCCGCCTCAGACGGATGACGAAGGGCTCACTCGGTCCCTCGAC
ACAGTGAAGAAGCACGCCAAGCAGTACGCCGACTCCGGCGATTACTCCGGGAAAAATATA
TATCTAGACGCGGCTCTCGAAAACCTACTTGAGCTCGCTCACGACATGTACTACGGGCTA
CAGATAGCCGAAGACGCGGACGCTGTGCATGGCCTACTCTGCCTTGCTACCTACGTCGAC
GGCGCGCGCTCAAACCAGGACGTATCAATTAGCGAACGCACTGACTTTCTCTCCGCGGCG
ACCCTCAAGAACTCGCTCGCGAACAATTGGCCCGCGAAGCAGGCCCTAGCGAACTCCTGG
GACGAGATTATGGCTAGAAAATGCGCGCCTACATCTACATCTACGCCGGCGCACTACTTC
TTCGCCAATTTATCGCCGACCAGCAAACCGGGCAGTGTGGAAGAAAGCGATGAAGTGTAT
AATACGCTCTTATCCCTCTTCGTGCTGGAGCCTGCGATCAAGAGCCCGAAGATCAAGGAG
CAGTTCTTGGAAGCAGGCGGCATGACGCACCTCCTCGAGATCCTGCTCCGGGAGGAAACT
GTCTGGCGACATGAGCGACGCTCGGTCGCTCGTATCGTATCCGACACTTTCCTCGACGAG
GATTTCGGCGCGATACTCGGTGTCTGGCCGACGAGTGCCAAAGCGACAGAGGATAGCGTG
TGTGCGAAAGGTGGGAGGGAGTCTAGGGGAGATGGGTGTTGGGAGTACCACTTGGAAAAG
ATTGCTCGGGAGCCCTCAAACGAAGAGTGGAGTCAACCATTACTTGACCTGTTGAAGCAG
AGACGGGCGGAGATACCCGCATCTAGACGAGATGAGCTATAG
>gene_sam0001780.1	locus=tig00000001_pilon:668550:669396:+	len:579
ATGCATGCCCTCCGAACAAGAGCGGCCTGCGTAGCCAGACGAACGCGACCGACGTCCCTG
CGAATATCGCGATCCTACGCCTCCGGCCACGGACACGAAGACCACGGGCACGGCCATGAT
AGCCACGGCCATGACCACCACCACGCCCCCGAAGTCCCCGAAGGACTAGGCACCGGCTTC
TACGTCTTCGCGGCCGCCGCGCCCTTAAGTTTCCTCGGATATCAATTAACGCGGCCGGGC
GCCAACGGCGAGTCCACCGTCACCAACTGGCTGCGGAACTTCGATTACTTCAACGACTAC
GAGGAGCGCAACGCGCTGCGCAGCAACTACATCGACCAGGCCTCCCACGACAAGCACCTG
TTCCTCTACGCCGGCAAGAACCCGCACGTTGAGCTGAAGATGCCCGAGTTAATCGACTCC
GGCTCTCCCTGGAACGTACCCGCGGGCTTCTACCCCAACCTCAGCCACGTAACCGAGCAC
TACCGAAAGCAAGCCGCCGAAGAAGAGGAAAGGAAATTCAAGAGGCTCCAGCTACTAGCC
GCGAAGGCTGAGGCGGAGCAGAAGAAGGAAGAGACATAG
>gene_sam0001790.1	locus=tig00000001_pilon:670229:670999:-	len:465
ATGGCTGACGACCCGGAATACAACGCTGAGGAGGCCGCTGAGCTCAAGAAGCGCCGTCAG
TTCCGAAAGTTTTCCTACCGAGGAATCGACCTTGACGCCCTTCTTGACCTCTCTTCCGAC
CAACTACGAGATGTCGTCCACGCCCGTGCCCGCCGCCGGATCAACCGAGGTCTTAAGCGC
AAGCCTATGGGCTTGATCAAGAAGCTCCGCAAGGCCAAGCAGGAGGCCAAGCCCAACGAG
AAGCCCGACCTCGTCAAGACGCACCTACGAGACATGATCGTTGTCCCCGAAATGATTGGA
AGCGTTATTGGCATCTACTCTGGAAAGGAGTTCAACCAGGTCGAAATTAAGCCCGAGATG
GTCGGCCACTACCTAGGCGAATTCTCTATCTCATACAAGCCTGTCAAGCACGGTAGACCC
GGTATTGGTGCTACTCACTCTTCTCGTTTCATTCCCCTCAAGTAA
>gene_sam0001800.1	locus=tig00000001_pilon:672026:674131:-	len:2106
ATGGCGTCCGAGAAAGGTCCCGTCGCGACGGAAGCCCCGCCCTTCTCCTCGGCAACCTCG
CAACCTGCTATCCCATCCGATCCCGTCTCCGTTGAGACACTGACGGCTGAGGCTGCTCGC
GCAACGCAGTCGCTGAAGAGGCAACGGGAATCATCGCCACTCTCGCCGTCTTCAGCCCTC
TCAGCTGCACTCCATCGTGAATTGTCCCCGTCGAAATCGGCTAGGTTAATAGGCGCGACG
TCGAGATTCTCTCCCACACCCATGACTGGCGCTGCAGCTGTTGAGGACGAGCGGCGGATG
GAAGAAGAGCAGTACAAACTTGAGGTTTCGGGTGCTAGTGATAACCCTGCTTTCAAGGCT
CAATCTGCACTGTTATCCGCGAGCGCCCTCGCTATGAGTCGACCTCAAGAGGCTCCTCAA
GAAGCGCCCCAGGACGCGCCTGTGGATGCGCCACAGGACGTCCCTCAGCCTATCGTCCCA
GAAGTTCCCCAGGAAAATTCTCATAGCCTTCCCTCTCAGGATCCTCAACAGGAAGATGGC
GAACAGCCCGCTCCTCAGCCAGTTTCCATCCCTCTCCCTGATGGCCAAGACCCCGAACAC
AAACCTGAAGACGTAAGCCCTCAGAGCGCGACTAGTCTAGGCAGCCTAGGTGGTGGGTCC
AGTGCTCAAGTAACGACCAGTCCGGGGCCTATGGAGATTGATGCACGTAGTGATCGCTCC
GGCTTTGGAGCGCAGCCGTCTGCTCCGATGGAGGATAAGGGTGCTGCCTCATTATCATAC
CCTGGTATCCTACCGCCGAATGCCAATATGCCTGCACCCCCGGTTCGGGGTATGAGCTTG
CCAATGACTCCCAACCAACAAACACCGCGTTCACCGAATTCAAAAAAGCACAAGTGTCCG
TATTGTGAAACAGAATTTACTCGCCACCACAACCTAAAGAGTCATCTTCTGACTCATAGT
CAAGAAAAACCGTACGTCTGCCAGACGTGCTCAATGCGTTTTCGCCGTCTACACGACCTT
AAACGCCACACCAAACTTCATACCGGAGAGAAACCTCACGTCTGCCCGAAGTGTGATCGT
AAGTTTGCACGTGGTGATGCCTTGGCCCGACATAGTAAAGGTCCTGGGGGTTGCGTAGGT
CGGCGAAGTAGCTTAGGAAGCTTCCTCGGCGAAGAGGAGGTTGAAGGATCAAGTCATCTG
GAGGGCGATGATTCCGCAATGGCTGGTGTTATTTATGACGGTGCTAACGAAGCCGAATTG
ACGGAAGAGGAGAGGCGACGCCTAAGTTTACCTAGCATAAAGGCCCAGCATGTCCAAGGT
AACGAAGCCTTACTCAAGTTTCATCTTTCCGCATTTTTAACGCGTGAACCCTCAGGATCC
ACTGCAGGTCGACTGTATCCACCTAACATGGATCGTGGGTCTGGGAGCTCGAATGCTTCC
CAGACCCCCGGTACGAGCATTTCTTCCCTTCCTGTGGGGACTGGTAATCCAGCCATGTAC
GCCCAAAATGCTATGACTGAGAGTCCTAAGCCGCTCAGCCCGTCTGGCATACAGGGTCAT
GATGCTGCAAACATTAACAGGCAGCGCTCGCCTAGCTTAACGGCTCAGTTCCAACAGCAG
CACTTCGGTCGTCACCAATCAGATCGACATACACCTCCAGGTTCGTACAGTCCACAGCCT
CCCATTCCATACTCTTATACTGAGATGCCTGAAGTACCCGGATTTGCCGCAGCCGATGCC
GCTAGATACGCTGCCTCTGCTGGCGGTCTGCAAGGCACCGCTCCCGCGTCGCAACCTGGT
TCTGGAAGCTCAGGTCAGCCGGTAGTCCCGGGTCCTGGGGTTGATCATGCTCATGCGACA
ACCGAACAAAATGGTGGAAGTGGCGATAGTACGAGTAATAATATATTTGCAACGGACCAA
GGCATCTGGGCTTACATCCACGGCCTCGAGGAACAAGTAAGGCAACTTAACGAACGAGTC
CAAACTATGGAAGCGAATGGGAGGTCCCAGGATGAGAAGATTACGTATCTTACCAACGAG
GTGGCAACCCTTCAAAGCCAAGTCGAAGTGAAGACGGACGCGGCCGTAGCTGACAAGCTC
GGTTGA
>gene_sam0001810.1	locus=tig00000001_pilon:682337:683653:+	len:1260
ATGAAGGCTACCGTTCTGAACATGGCCATCGCGGCCTCCCTCGCCGCTGGCGCTAACGCT
CAGCCTCACCACCACGGTCACCACCACCACAAGAAGAACGTTGACAAGCGCGATGTTGAG
ACCACCTACGTTCCTGCTACCGTTACTCAGTACATGTTGGGCAGTGAGGAAGTGAGCGCC
GATGAGGCTAAGGCTGGTTTGGACAAGGGTCTCTACGTCGTCGTTGGCGAGACCACTCCT
ACCTTCACCCCTCCTCCCAAGCCCGTCGTCACTAGCTCTTCCTCCAAGGAAGATGCTGTC
TTCATCCAGAAGGTCACTTCCACTTCCTCCTCCTCCTCTGCTTATGCCACCACTAGCAGC
ACCACTTCGTCCGCCGCTGCCTCCTCTTCCAGCGCCAGCTCTAGCTACTCTAGCGGTGCT
ACTGGTGTTGACGCCGAATTCCCAAGTGGCAAAATTAAGTGCTCCGAGTTCCCTGAGCAG
TACGGTGCTGTTCCCCTTGACTACCTTGGCCTTGGAGGCTGGACTGGTCTTCAATTCACT
CCCGACTACAAGGTCGGCGACCTGTCTATCAGCAACATTATCAACGGTGTGAAGGGAATG
GCCCAGCAAGCCGGCTTTTACTCGTACGCCTGCCCCGACGGATATGTCAAGAGCCAGTGG
CCCGAGGCTCAAGGAAGCACCAAGCAATCTGTTGGTGGTCTTCAGTGCAACTCGGATGGC
TACCTCGAGCTCAGCCGTCCCACTTCCAAGACTCTTTGCGAGCCCGGTGTCGGTGGTGTC
ACCATCAAGAACGATATGGCTAAGAACGTTGCCATCTGCCGTACCGATTACCCTGGTATC
GAGGCCATGGTTATCCCCGTCGACTCACAGCCTGGTACTACCCGTAACTTGGCCAACATC
GAATCTGCTGATTACTACCACTGGACTGGTCTATCTACCACCCTTCAGTACTACGTTAAC
CAGCCTGGTGTCTCGACTGAGGACGGATGTGTATGGGACTGCGCAACTGACCACGACGAG
TGCGGTAACTGGGCTCCTACCATTCTCGGTGTTGGTAAGGCTGCGGATGGCAACACCTAC
ATCTCGCTCTTCCCCAACACGCCTACTAGCAGCGCTAAGCCGAGAATGAACATCAACATC
ACTGGAGATGTCAGCATACCCTGCTACTTCCAGGATGGCGCGTACGCCGTTGGTAACAGC
GGTTGCACTACCACAATTCCCTCCGGCGGCAAGGCCGTCATCCACTTCACCGAGGCTTAG
>gene_sam0001820.1	locus=tig00000001_pilon:685526:687302:+	len:1698
ATGTCTTTGCAGCGTGTTGCGTCCCTCGAGACCTTCGTAAACGTCCCTTCGGAGGGCCGA
AGATCGAGGCGGGGTTCTGTGTCTTCTGTCGCTGCCTCTGAAAGAGCCCGCAAGCTCACT
TTTAACCCGCTCCCGGAGTCGTGGAACCCGGGATATGATGATCATGAAGAAGATCAGCTT
GGAAAGTCCCGTGGGGCTTTCGAGGTTCCTCAATGGAAACGTATACTCCAAGTCGCTGTT
ATGGTAGTAATATGCCTCTTTGCAGCCGGAATCGTATTTGGATATGCTGCTTTGAAGCCT
GTTTTGAAAAAAGAGGGTGCATATCAGGATATGTGTGATGGCGGAGATACATGTGTGGAA
ATTCATCTCAATCTCATGTTCACCGTTGCCGCTGTCGCCACCAATGTTGCTGCTCTGCCC
GTCGGTGCAATACTAGATCATTACGGTCCCCGAATTTGCGGGATAACTGGTGCCATATTT
CTTAGCATTGGGGCACTCTGCATCTCATTTGCTAAAAGTCTACCTATCGACGCTTTCCTG
CTTGGCTACCTCTTCCTTGCCCTAGGCGGCCCGTTCACATATATATCCTCCTTCCAATTA
TCTAATGCTTTCCCTCGACACTCCGGTCTTATATTAGCATTGCTCACGGGAGCATTTGAT
GCGTCGAGCGCCTTGTTTCTCGTCTATCGCATCATATACTTAAAGACCGGGGGCTCGTTC
GGGCACCACCAGTTCTTCCTAGGGTATCTTATAGTACCGGTAGTAATTCTTATCGTCCAA
TTGACGATACTCCCAAAGCAGTCATATAAGACAATGGGAGAAGTAATCGAGGAATACGAA
GCCCCTCCATTCGGCGATGCTGCTGCTATTCCAAATACTACTAATGTTGATGACCAGGTG
GACGAGCAGACTGCACTCCTACGAGAGGAACAGAGAGAGCATTATGAAAGTATTGCGCAG
GATATTGAGGACCTATTGGGTTCTGACGAGGCAGACAAAGATAAACAAGTGCAGCGCGAG
GAAGCCAAGAACGAGAAGAGTGGCGTATGGGGTGTAATGCATAATAACACGGCACTGGAA
CAGATCCGCTCGCCTTGGTTTGTGCTGATATGTCTATTTACTGTGGTACAGATGACTCGG
ATTAACTACTTCGTTGCGACTATTCGGCCACAGTATGAGGCTATCTTCGGCTCTACGGAA
AAAGCTATCGAGATCAACAACTTCTTTGATCTCGCGCTGCCACTAGGCGGTATAATATCG
ATCCCATTTATAGGGGCTATCTTGGACCATACCAGCACGATCGCCGTCCTCTCGACTCTC
GTAGTCGTCGCGACAACAATCGGGATCCTGGGCGTGTTGCCGTATGAGTGGGCCGCATAT
GCAAACATCATCCTGTTTGTCTTATACCGGCCTTTCTATTATACGGCCGTTAGCGATTAC
AGCGCCAAGGTGTTCGGCTTCCGCACTTTCGGTACGGTCTACGGAACTATCATCTGCTTA
TCTGGCCTCTTCAACTTCAGCCAGAGCGCGTTGGACTACTTGTTCCATCGCACTTTCCGC
GGCGACCCTGTCCCGGTGAATTTGCTTTTGCTTTCGCTCGGCTTGGTTATTGGCATCTGT
CTTGTGGGATACGTTGGTATCAAGGCGAGGAGTTTGAGTCTTAAGAGGGCTGCCGGGTAC
GGTCGCGGAGAGTATTGA
>gene_sam0001830.1	locus=tig00000001_pilon:688471:689067:-	len:597
ATGCCTTCCGAACCAGCCAAACCGTCCACTTCGGGCATCGTCACAGACGAGAACAGTGGC
GAGCGACATATCCCAGAATCCGTGCGAGCGGACGGCACAACACGCAAAGCGATTAAGATC
CGCCCCGGCTACCGACCGCCGGAAGATGTCGAAGTCTACAAGAACCGGACCGCGGAATCC
TTCCGCAACCGCGGTAAAAGCGGCGTTATCGGCGCAGAAGGACTAAAGGAGCAAAAACAA
GAAACTACAGCTGCCTCAGCCGCCAGCAACAAGAACGCCAAGCGTCGGGAGGCCAGGAAG
AAGGCGAAAGCAACCGCGGATGACAACGCGCCCGGAGGTGCGAGCGTTGCTAAAGCAGCA
GAAGAAGCTGTCGACCCTGAGGTCGAAAAGGAGAAGAAGGCACGAAACCTGAAGAAGAAG
CTAAAGCAGGCAAAGGAGTTGAAGAGCAAAAAGGAGGGTGGTGAATCGCTTCTACCGGAG
CAGATCGCCAAGGTCATCAAGATTAATGAGCTCGTGAGAGAGCTTGAGGCTCTTGGGTTT
GACGCCGATGGTGAACCCAAGTCAGACAACGCTCCTGAGACAACGAAAGAAGGGTGA
>gene_sam0001840.1	locus=tig00000001_pilon:691116:697599:+	len:6426
ATGGATGCCGGATTGTCTACCCAAGAGCTGCAGCTCTGTCAACACTTGATAGAGCTGCCT
CGACGGTATGGAAATCGATACGAAGAACCTGCCAGCCGAGATTTATTATACAATCTCTTC
TGGTCTATGGCCGGAGGCAGACCTGAGAACCTACGATTATTTTTCCCCGATGGGAAGTTG
ACTCCAAAGAGCACCTTGAAGCTTAGAGAGGCGCAGGGAGCAGTCGATGGAGCCGAATAC
ACAGAAGCCGCCCGCGGCAAGGCTTGCGGCCACATATTTCGAGCGGGAGAAGCATCATAC
AGCTGCAAGACATGCAGTACTGATGACACTTGCTGTCTATGCAGCAAATGCTTCAACGCT
ACAGACCATGCAGGCCACATGGTAAGAATCTCAATATCGCCAGGGAATAGTGGTTGCTGC
GATTGCGGAGATCCCGAAGCCTGGAAGACTCCCATGTTCTGTACCATACATAGCGAACGC
GAGGATCGGTCAAAAGGAAAGGGTAAAGAGGTTGCTGGATTGCCCGACGATGTAGTTTTC
AACATTCGCATGACCATCTCGCGAGTCCTCGATTTCATCTGCGACGTCATATCCTGCGCC
CCGGAACAACTCCGACAACCTAAGACGAAAGAATCTATCGAACGAGACGAGAAGATGTCT
CGTCTAGCCTCTACATATTGCGGGGGAGATGTCGACTCTCCTGAGGAGTACGCATTGTTA
CTCTGGAACGATGAGAAACATACCGTCAAAGAAGTACAGGATCAAGTGGCCCGTGCATGT
AGTACAACCTCAGATGAAGGGTACAATCGAGCCGTGGAGACCGACTCTATTGGCCGGAGC
ATTCTGAAATATGACACGAGTATTGAGAGGCTTTTAGCCAACGCGACTGTCCTCGAACAC
ATCAAGATCACTGTCACCATTCGATCATCCCGTGATACCTTTCGAGAGCAGATGTGCGGG
ACGATGATTGACTGGTTGAATGACATTTCGGGCTGCGTTGTAGGAAATGACCACAATATC
CTTCGAATGGTCGTCTGTGAGGAACTCTTAAAACCCTGGCGCAAAGGGAGCCCTGGAACG
AATGCCATGCCTGGTAAGGATGGTCTTGAGGATGAGGAAAAACTTGAATATGATCCGCTT
GAGGCTCATTCAACTGCCATATTCATCCAACGCGCGAGATTCCTGGCAGAAACTGGGAAT
GCGGCTACCCTCGCAGAATTTATCGATACTGATGACGATGACGACGAGGATATGGATGGA
GGCAACCGCACTCCTTCCAGCGAAGAGGATAATGACGAAGATGAAGATGAGGATGACGAC
GAGGACGTAATGATGATAGACATGGCACGACCAGATGCAGGCGCTGATGTGAACGTATCC
GACTGGATTGCGCCAGGTGTGGCGTCTCTCGAAGAGGAAGAAGCTACAATGGCAGGTTAC
CCACCACCTCCGCCGCCTCCCCCTGCCCCTAGACGGACAACTCGAGATAGGGACCTCACA
CCGTCGGACTCGGATACTGCAGAGCCATTAATTGCCCCTACTGTATATGCGAAGGCAAAT
CTCGAGATTCCTAAGACCCCGGGTTTATCAAAAACAGACAAGGGCACGCCACCAAAGCCC
GGGCGGTACTGGGTTGAAACACCAGCAGCTTACATGGAACGCGATCGCGTTCATCCATTC
GAGGACGTCTTTCAACGAGTCCGTTTGGATTGGCTCATCCTCTTTGACCTGAGAATGTGG
AAGAAAGTTCGTAACGATTTGCGTTCTCTATACATTTCAACGGTTGTTACTATTCCCGAA
TTCAAACGGGTTTTAGGCCTCCGATTTGCCGCCTTATACACAACCCTGGCCCAGCTGTAC
CTTATTGGGGACAGGGAGCCAGACCATTCCATCATCAACATCTCTCTGCAGATGCTCACC
ACACCGTCCATTACTGCCGAAGTCGTGGAGAGGGGTAACTTTCTGACGACGCTCATGGCG
ATCCTATATACCTTCTTGACCACCCGTCAAGTCGGCCATCCTTGGGAGGTTTCGTCAAGC
GCGGTACTTGGCTTCGATACTGGTTCTGTTACTAACAGGCGCATGTACCATTTTTACGTA
GACCTTAAGTTTCTACTTGGCTCTCCTCATGTCCAAGAACGTATGAGGACCGAAGAGAGA
TACCTTATGCAATTCCTTGATCTAGTAAAACTCCATCAGGGTATCTGCCCAAATATTCGA
GCTGTTGGAGAGCACGTGGAGTACGAAACTGATAGCTGGATCGGCGCCTCATTGATGACT
AGGGAGATCAACAGGCTCTGTAGACTCCTGTCCGGATCTTTCCGTGGCCTCGCAGAACAC
GATTTTCAGTATCTATCCAAGGCCATTCGATTGACGGCGAAAAGTGTCATCATTAATTCA
GTTGGTGCCGAGCGTGCTAGATTCACCCAGGCCGAGATTAAAGATGAGATACGCTTCAAA
GCACTGAATGATTTCGAATTCGCCGGAGAGGCTACAAAATTTGAAGTAGTCAAGTTCAAC
GTGGAGGAGCAGTCAATCAGTTTTCACCACGCTCTGCATTATACTTTGTCATGGTTGATC
GAGTGCGGGAAGCACATGTCTTCCCAAGAGCTCAGGTCAATTTTAAACTTCACCTCACAA
GAACTGAAGTTGAAGCCGAGATCGATGGGCCGGAAATCTATGCCTAGACGCGAATATTCT
CCAGAAGATTATCTCATGGCAGCATTCGACTATCCTCTGCGCGTCTGTACTTGGCTCGCC
CAAATTAAGGCAGGAATGTGGGTGCGAAACGGTATTAGTTTGAGGCACCAGGCTGGGACG
TACAAGAATATCTTACACAGGGATGTTACTCACGCCCGGGATATCTTCCTACTGCAAACA
GCAATGGTTGTCTGTAAGCCAAGCCGTGTCCTCGCCTCTATTATCGACCGCTTCGGCATG
GAGCGCTGGATCAAAGGTTTGTTCCAGCTCAGTTCACAGACTCAAGACGAGGGACAGCAT
CTTGATGTCGTTGAAGATATGATCCATTTTCTGATCGTCTTGTTGAGCGACCGTACGTCG
CTTATTCCTGTTAAGGATGAGCAGCAGACGCACTTGATGGCGATGCGCCGGGATATCACT
CATGTCTTGTGCTTCCGACCGCTATCCTTCAATGAAATAGCCAGCAAATTGCCTGAGAAA
TTTCATGAACACGAGGACTTTCAACGCGTCTTGGATGAGGTGGCTACATTCAAGTCTCCC
GAAGGTGTGTCGGACGTGGGAACTTTTGAATTGAAGCCTCAATTTATTGAGGATATTGAT
CCGTACATTGCCCACTACAACAAAAACCAACGAGAGGAATCAGAGGCCGCTTACCGCAAG
TGGATGGCCAAGAAGACAGGCAAACCAATCGAAGAGATTGTCTATGAGCCCAGATTGCGA
CCTATCGAATCTGGTGTTTTCAAGGAATTGGCTCAATTCACGAGTACAGGAATGTTTGCG
CAGATCATCTACTACTGCCTCCTTTACCCTCTAGTCGCTGCTAAATTAACACCCAAGGTT
CAGTTCACTAGGATTGAAACGTTCCTCCAAGTGGTGTTACATTTGATTCTCATAGCAATC
GCCGAGGATAAGGCAGAAGCCTCTGAGTCTGCTGCTGAAGCCGGGTCTTTCGTTTATATT
GCCTTGACCACTCATGCTCGCAGTAATTTCATGCAGGAAGCCCCGAACCGAAAGACTATT
GTATCGCTTTTAGATATGATGTCAACAAAAGAGGAGTTAAAGGCCTGCCATGCAAAGATT
GCGCTTATTTTGAAGAGAATGAGGCAGAAATATCCGCAGCACTTCGATATGGCCTACAAT
CGATTAGGTATACCCGTGGATCGGATTGACACAGCTTCGCCAGCCAGCACGCATAATATT
GAAGAAGAACGCGAACGAAAGAAGAAAGCCGCACTTGACCGACAGGCCAAGGTCATGGCG
CAGTTTCAGCAGCAGCAAAAGAGCTTCCTAGAGATGCAAGGGGATATCGATTGGGGCGAG
GATGAATGGGATGATATGGACGAAATGAAACCCGTGGAGGAGCAGAAAAACTTCTGGAAA
TACCCAAGAGGTACCTGCATACTATGCCAGGAGGACACCGACGATGGGCGCCTCTACGGA
ACGTTCGCACTCTTCACCGAGAGTAAAATCCTACGCCAAACTGACCTCCAAGACCCGGAT
TTTGTGAGGGAAGCAGCAGCTACGCCAGCGAATCTCGATCGCTCAGCCGAGACACTACGA
CCATTTGGACTCGCTCATGAAAACAGAGAGGTGGTAGAGAAGGTAAATGCCGATGGGGAA
ACATTTGTAAGTGAGAGGCAAGGCCTCGGCAAGGGATTTCCGGCCAAGTTGTGTCGAACA
GGTCCTGTATCCGTTGGATGCGGTCATATCATGCACTTCAGTTGCTTCGATATGTACATG
GAGGCAACAGTCCGTCGACATGGACACCAGATTGCTCGCCATCATCCGGAGGCACTAAAC
CGTTTAGAATTTGTGTGCCCTCTTTGCAAAGCCCTGGGGAATGCGTTCTTGCCTATCTCA
TGGGATGGCAAAGAGGAGTCTTATCCGGGAATTCTACAAACGGAATCTGACTTCTCATCC
TTCCTATCTGCGAACATGACAGATCCGCAAAACTCAATAATAAGATCAGATCAGTCCCAA
ACTGCGTTCGTCAACTACTTGCGAACAAAAATGCCAGATTGTCTCGAGAAAACCAGCGCT
AGCATCACACCTTTTTCAATTTGGGAACCGTCCACTTTCAGAGCCATCCCTTCGGTTTCG
TCTTCTAGCGACACATTCTCTCTCGGGGGCACCCCTTCGTCGAGCATAAGGTCTCATTCG
CCTGAATCACAGCATGGCGATAAAGAATTAATGATGACTTATCGACGTCTACGCGACACT
CTCCGCAAGAACAAGCTGGTCAAGACACTCCCAAGCGAAAACAGAGACGATGATTTGATT
GCTAGCGATGTGTTGGCTTGGTCTGTGGGATTCTCGATTTCCGCTGCCGAGATCCAACAA
CGAGGCGTCGAAGCTCAGTATGGAATGACTCTAATCGAACGTATGCCCGAGCAGCTCTTA
GTTCAGCTTCGAATACTCTCCGAGACAGTATCGTCCTATATCGCAGTAGGCGGTCTCAGG
AACGGAGGCGATAACCAAATCGAGGTAGAGTTCCGCACAGGCAGTGAGCGTCAGTTCTGC
CAACTCTTCCCGTCGCAGTTTTATGACGGAGCCGTGGGAACCGACGAATTTGAACCATTG
TTTAGCCAAGACACGTTCATCTTCCTGTGTGAGGCCATGTTCGGCGTCTCTGCTGCATTG
TCCATTGATCCGATGCATTTAGTTCGACTATGCTATCTCGCCGAGATAGTTAAGGTCGTC
TACAACGTATCCCAGAACTTGCAGCTTTCTAGATGGCTCGAATACATGGGTAACCGGAAT
TCAGGTGACCCCGCAATGAACAATTTTGCCAACTTCTTCCACTTTATCACAGTGGCCAGA
ATGAACCTAGAACCGCCGGGCGACCAACCTAACAATGGTTTCGACCAGCCGGGCTTAGAT
AGTTTAGAAAGCCTCCATTCTTTCGTGAGAAAATACGCACTAGTATTTCTACGAAAAGTG
ACGATTCTTCTCCACGTTCACCTCGGGGTCGATTTCAACAGCCACATCTCTCCAGTACCG
GAAGCGGACGAGCTCACACGCCTAACGGCTGCGCTGCGATTACCATCGTTTGACGAGATG
TGTACTGCTCCGACGCCCTTAGGTACTCAGTACGGATGGCCACCACGCATCGAGGTTATG
ATCAAGGGCTGGTTGGGTCATCAAGTACGATCACACAAAACGAAATATCTAGCCTCGCAA
AAGGGGACTGAAGAAATCCCTCCTATGTCCGCTCAACTAAGCCATCCTGGAATCTTTGAG
CTTGTCGGATTACCTAGGAACTTTGATACTCTAATCGAAGAGTGCGCTAAAAGAAGATGT
CCCAAGACTGGCAAAGACTTAGCTGATCCCATCGTCTGCCTAATGTGCGGCGACATCTTT
TGCGGACAGACCATGTGCTGCCTTATGGAATACTCCGAACCCGGTCCTGACAAGCCAACG
ATGAGAATTGGGGGTGCACAGCAGCATATGTTGTTCAAGTGTCAAGGTAACATCGGGCTC
TTCATCAACATTCGCAAGTGTGCTATCTTCTACTTGCATCGTACGTCTGGTAGCTTTAGT
CAAGCACCTTACATCGACAAGTACGGAGAAGTGGATGTCGGGCTGCGCCACGGGCGTCAA
CTCTTCCTCAACCAGAAGCGCTACGACTCGATGCTACGCAACCTGTGGCTCAGTCATGGC
GTCCCTAGCTTCATCAGCCGAAAACTAGAAGCCGACATCAATAGCGGCGGGTGGGAAACC
ATATAA
>gene_sam0001850.1	locus=tig00000001_pilon:698166:699813:-	len:1578
ATGGTCGGCGTCGAAGCCACCGCTCCCGAGCCCCCCTCGAAGCGCCGAAAAGTTCGCGAC
GACACCACCACCACTACTACAACCCATTTCACCCCTGCCCGCCACTACGACACCCCCGAC
AAGATAGACGAGAAACACACCCTCCGCGTCTCGATCCGCGAAAAGACACTAGACAGCCCA
TCAATGACCCCGAGTAGAAGTCGCAGCCCGAGTCGCAGCCGCGACGGCAGCCGCCCGCGT
CGACGAGACACAGACGACTACTCGAGCGACCGGTCGCGGCGACGACCCAGCATATCGCCT
TCGTCTAGTACGCGTTCGCGTCTGCGGTCTTCGCGCTCCAGCTCCGGGAGCCGGTCGTCC
AGCCGCTCCCGCTCCCGCTCCCGCTCCCGATCTCCTCGCTCACAATCCGACTCCCGGTCT
CCATCCCCCGGCTCCCAGCTCCGCAACGACACACTTGCCGCGCGCGACTCGGAGCCACCG
CCGGCAAGACAACCGTTGAAGCCGAATTATGTGCCGCGGATGGTGCTGACGGGACACACG
AACGGGATCTCACAAGTGCGCATCTCGCCCGACGGGCGGTGGATCGCCTCTTCGTCCGCA
GACGGCACGGTACGTATCTGGGACGCGGAAACGGGACAGCACGCGGAGACTCTCGTCGGA
CACATGGCAGGCGTATCAGCGGTAGCGTGGTCGCCGGACAGCGTGACGCTGGCCTCGGGG
TCCGACGACAAAGCGATCCGGCTCTGGGACCGAGTCACGGGGCGGCCCGCGCGGGCAGGT
AAGCCGTTGCTCGGCCACCACAATTACGTGTACTGCCTCGCGTTCTCGCCGAAGGGGAAT
ATACTGGCGAGCGGGAGCTACGACGAGGCCGTGTTCCTGTGGGACGTGCGTGCCGGGCGG
TTGATGAGGAGTCTCCCCGCCCACAGCGACCCCGTCAGCGGCATCGATTTCTGCAGGGAC
GGGACGCTGGTCGTTAGTTGTAGCACAGACGGGTTGACCCGAATATGGGACACGTCCACG
GGCCAATGTCTCCGAACCCTCGTGCACGAAGACAACCCCCCAGTAACCTCCGTCTGTTTC
GCGCCCAACGGGCGCTACGTCCTCGCCTTTAGCATGGACTCGTGTCTGCGCCTGTGGGAC
TACGTATCCGGCACGGTGAAGAAGACATACCAAGGGCACCAGAACAGCGGGTTCAGCATC
GGCGGGTGTTTCGGCACCGTCCCCACCACAACATCCAACACCTCGGACGAAGGCGGTAGA
GCGTTCATAGCTGCGCCTAGCGAAGACGGCGCCGTCGTGCTCTGGGACGTAAAGACGAAG
GAGGTCGTCCAGCGTATCGACGGCGCCCACGACGGCGTCTGCTTCTGGGTCGACGTCCAC
GACGACACCATGGTCAGCGCCGGAAAAGACGGCCGCATCAAAGTCTACAAGCACCGCGAC
CCCAATGCGCCGCCCAAGGTCAACGGCGTCGCTTCCGGAGCGAGGGACGTGGATATGGGG
GATTCGGGTAATGCTAGCGGGGACGTGAACGGGAGTATATCCCCGCTTAAGGACGAAGAT
GTGAAGAAGGAGGACTGA
>gene_sam0001860.1	locus=tig00000001_pilon:700949:702676:+	len:1728
ATGGAAGAACTCCCCATCGAACTTAACGTTATCACGCTCAATTGCTGGGGTCTTCTGCAC
TTGAGCAAATACCGTGCCGAGCGTCTGACCGCCATAGGTCGCGAGCTCGCTGCAGCCGAC
CCAGCACCGCACATCGTCGCGTTGCAAGAATGCTGGACACAGGAGGACTACCGGAATATT
CGGCGAGAGACTCGCTTCGTCTTGCCTTTTGGCAAATTTTATCACAGCGGTGTATTTGGT
GGCGGCCTAGCCATATTGTCGAGATGGCCTATCGAAGAAAGCAGCATGGTCCGGTATCCT
CTCAACGGCCGGCCTACTGCATTTTATAGAGGCGACTGGTTTGTCGGTAAAGGCGTAGCA
TGTGCGCGGATCCGATACGGACCGGGGGATCGTGACATCGTCGAGGTTTTCAACACGCAC
ACTCACGCGATTTACGAGCACCCGCCAGATAAGACAGACAGCTATGTCGTACAACGACTA
GCTCAATCCTGGGAAATGGCCAAGCTGGTTCGCGGTGCCGCAGAGAGGGGACACCTCGCC
ATCGCGGCGGGAGATTTCAATGACGTGCCACTATCGTTATCGTACCGCATGTTGACAGCC
CACGCTCCGATAAGAGACGTGTGGAGGGTGCTCAACCCGGATTCGTCTCTCGGCTCCGCG
ATCCATGAGCTTGAGCGTGCGCGGCGGCGACCTATACCCTCCGCTGCCTTCAATCTTGCC
GAAAATGGCGTCACGAGTAATAGTGTGTATAATACGTGGAGGTGGTCGAAAAAAGACCAA
CGAGCCCTGCGCTCGGGGAAAGACCCCATGATTGTGCCTCCAGACACACCAGACCCGCGA
GGTAAACGGATCGATTACATATTCTTCTCGCCACAGGTCACTACCACAACAAACCCGCTC
CTCAAAGAACTCAGCCAAGCACGTGCGAGCCGCGACGTCGGTGAAAGCAGCACTAAGACC
CGCGGCTGGGTCGTCAAAGACGCACGAGTCGGCATGCTCGCACGACATCCCGAACTTAAC
TGTTCCCTCAGCGACCACTTCTCCGTCGAAGCAACCCTCCTCCTGCACACATCCGACTCA
TCCCTAGCCACCACCTCCCCATCCCGACCCCCTTCATCCCCTCCATCACCACCCCCCAAA
CGGCCCGGAAGCTCAGACTCGCACCTCTCAGCCAAGAACGCCGGAACAAACCACCACGCG
CGCTCCATCCTAGCCCTCGAGCACGGGACCTACCTCTCCTCCCCGACCGGCTCCGAAATC
CGCGTCGCCTCGCGCTTGGAGCTGCGCCAATCCTACGACACCCAGCTCCTGGACTCCGCG
CGCGTGCTCCCGACCCTCCGCGGCGAAGGTCTCCCCTGCACCCTCTACGACGACGTGCTC
TCCCTAATAAACGACTACGACCTGCGCGAGCGGTCCCAGCGTCGCTGGCGCATCGCGCAC
TTCTTCCTCTGGCTCCTCGTCGTAATAGCCTGCTACATAGCAGTGTGGTTCGTTCAGCCC
TGGCCCGGCATCGCCTTCGCCTTCCTCGTCCTAAGCAGCCTGGGCCTAACCCTCGGCGTC
GTGGACGGGCTAATGGGTCTCCTGTTCTTCGGCTCCGAGATCAGGGCCCTGAAGGAGTTC
GAGTGGGAGATCCGCAACGCGAAGGCGACTGCTAGCGGCGCGCACGGCCTACGCGGGGAC
GACGATGGCGCCGCCGCCGGAAGCGAGGTGGGGGAGAAGGTTTGGTAG
>gene_sam0001870.1	locus=tig00000001_pilon:703103:703870:-	len:768
ATGGGAAGAGGTCGACACCGTCGTGGATATCAAGACTGGACGGGGAGAGCTGTATATCCT
CACGACGGAGAGGATATCAAAGCACATAAGTGGTTCCGTGATATCCCCTGGGACCGGTTA
CAACATATTCCCCCACCATTCATTCCACAACTCTCCAGCTGCGAAGATACGCATTATTTC
GACGAAGAGGAGCCAATATCAGATTGGTCAGAGTCTGAGCCGGAATCGAGTTCTGAGATG
GAGGAGTTATCGTTGTCGGTCAATCCATTGAACGCTGGCAGCGTCGCAAGCGGGCTTCCT
AGTCCCTCGCTTCCCCGGGTAGTGCCTTATAGAAGCCCCGACAAGATAGCAGCTATGCAG
ACGCAATTGGCCGTCTTTCCTCGCCACGTGAGGGGTGTTATCGGGCAATTCGTATCGGTA
CCGTACGACTCAGCTAAGCTTAAAAGAATGGATCGTGAAATCGAAGCCATGGCGCCGGAC
CCAAAGCTGTGCGAGGAAATGAAGGCGTTTGTACGAGCGTATGGGCGTCGCGAGCGGAAG
CGGCCCCGTGATAGACTGCTAAGAGATCGAAATACCAAGGGGACGGTGCTGGAAGTGCGC
AAACAGACTGCGTTCATGGGGTACCCGTACCAGCGGATGAAAGAGCAAAATGCATTGGCA
GTCTTCGGACGGGATTTTATAGAGAATGGTAAAGGGAAGGGAAAATCAAGTGACAGTGCT
GAGCTGGCTTCCTATAGGGCTTGGTACCACGCCCGTGCAGCGGGCTGA
>gene_sam0001880.1	locus=tig00000001_pilon:704114:705745:-	len:1578
ATGGTTTTAGACACCAGCAATTCAGTTAAGGAACCAGCAACATGGCCGGCACCTTCTCCT
ACCTTTAATGGAGAGCCATCCCAAAAACGTCGGCGATTCAGGAAGAAGATGTCTTTGCCG
TTCCTCCGGAGTCCTTTCGGCGCCTCTGTTACCGTCATTCATCGAGTTCGATCCAAGTCT
AGAATGTCCTTTGGGTCAATAGAAAAGACTAGTGATGATTTTCTCCGCCCTCCTGAGACT
GTTATATCCTCAAATTCCGGCGGGAATTCGTATAGCAACAGCAATACGACTTCGAGCGGC
AAATCGTCTGGTCAAACTACTGGGGGAACTGGCGGTACTGGTGGAACCGGGACTACCGGC
AAGACTTCAATTGAGTCGTCTCCGGGGGAAAAGAAAAATTTCACAGTGATCCGTGATAGA
GAACTAGAAACATCCACCTCAATCCCCGAGTCTAACTTGACGACAATCCAAGAGACAGCT
CTTGATATCACATCACCAACTATTCTAACCGTCGAAAAAGCTGCGGCTGCAAAGATCTTC
CTTGAGACGTACTTTGATGAACAACTCTCTAAGCCTAGCCCACGTACTATTCGTCGGCGT
TACCTAGAAGGAGAATTATATCACAACAGTGGGTTGACAGAGACAGAGAAGAATGTTAGA
CGCCGCCTGTTTTTCAAACAAGAGACTGATTATCTCCGTCAAAGTCGCGTTTTGAAGGCG
AAGAGTATCGGTGCGGTGCAAGGAAAACACAACCAACTCGCCGACGGCTACGAAATCTTG
AAGATTCTTGGAAAAGGGAGCTTTGGCGTTGTCAGGCTTGTACGCGAGAAGCCGAAACCA
GGTGTTCTCGGACACGACGGATCTCAAGATAAACAAGTATACGCCATGAAGGTGATACGC
AAGTCGGCAATGTTAAGGACAAGCCAAGAGGCTCATTTACGTGCTGAAAGAGACTTCTTG
GTTGCTTCAGAAGGCTCAAAATGGATCGTGCCTTTGGTCACTAGTTTCCAGGACTGTGCG
AACTTATATCTTGTGATGGACTACATGCCTGGAGGAGACTTTCTCGGCCTGCTGATCCGA
GAAAACATCCTCAACGAACCAGTCGCCAAATTTTATATCGCGGAGATGATCTTATGCATT
GAGGAAGCACACTCTTTGCGGTGTATACACCGTGATATCAAGCCGGACAATTTTCTCATT
TCTGCATCTGGCCATTTGAAGATATCAGACTTTGGTCTGGCTTTCGATGGTCACTGGTCG
CATGACACCAGTTACTATCACACACAAAGATATAGTCTTCTCCAGAGATTTGGCATACCG
GTAGATGGAGATGCACTCGATCGTGCCGAAGGCCTACAGGGCTCAGTGAAGTGGGCTCAG
GGCGTAGCTCAGGCAATGCAGAAACACGAGCGCCGCCCACCGCACTTAACCCCATCTCCG
GCATTGCCGGATGAACCGCTCTTGAATTGGCGTAATAGATGCGGCAACCGAAGTGCTGCT
AGATCTTGCGTGGGAACGAGCCAGTACATGGCCCCAGAAGTCATCCGTGAGGGTGCTTAC
GATGCAAGATGCGATTAG
>gene_sam0001890.1	locus=tig00000001_pilon:706811:708504:-	len:1425
ATGACGGTTCTGCCTATCGCCCTCTATGGGCTTGAGGTTCCCGCGCAGGGCGTCATGGTC
CCTGCTATGACTGAGGACAGTGTCCCCGGTGCTGCTTACCGCATTACCATGGCTGCTCTT
GACCCCACCGAGGCGCCTGAAGCCGACGAAGAGGGTAACATCCCCGCTGTCCCTCGTGCT
ACTTTGAAGCTCATCCGCCGCGTACCCTCCCTCGACGATGAAGAGGATGATGAATACCTC
GATGAGTTGATGGGTGGCTCTTCTGACGAAGACGAGGACGATGATGACGAGCCCAACGGC
GGCCCTAGCGACCCTGCCAAGTCGAAGAAGGCTCGACAAGCTGCTGCTTTGCAGAAGCTC
ATCCAGGCTGCTCAGGAGGAGGAAGACTCTGACGAGGAGATGGGTGATGCCAAGCCTAAC
GGTGTTAAGGCCAGCAAGAAGGGCAAGGAGCCTGCCACTTCAAGTGATGACGAGGATGAT
AATGAGAGCGTTGACTCCGAGGGATTGGAGCTTGAAGAGCTCGTCGTCTGCACCCTCGAC
ACTGAGCGCAACTACCAACAGCCCCTTGACATCACAATTGGACCCGATGAGGAGGTTTTC
TTCGTCGTCAAGGGTACTCACACCATTCACTTGACCGGCAATTACCTTGTCGACACTGAC
GAGCCTACCTCTGACGATGAGGAGGACCTCGATGACTACGACATGGAGGACATTGAGGAG
TACGACACCGATGACTCCGAGGTCGATGAGCTCGATGGCCTCCAGGACCCTCGCGTTGTA
GAGGTCGACTCCGAGGAGGAGGCCCCTAAGCTAGTCAAAGCTGACTCCAAGAAGGGCAAG
AACAAGCGCCCCGCCGAGGACGAAACCGAGGGTCTCGATGAACTGATGGCCAAGGCCGAA
GAGGCCAAGCTCAGCAAAAAGCAACAGAAGAAGCTCAAGAACAACAAGGGCGAAGCTGTT
GCCGCCAAGGAGGCCGCCAAGGCCGAATCGAAAGAGGCCTCTAAGGGTGACAAGGGCGAC
AAGAAAGTGCAATTCGCCAAGAACCTCGAGCAAGGTCCCACTGGTCCTGCTGCCGAGAAA
GGTGCCAGCCTCGGTGTCAAGGTGGTTCAAGGTGTCACCATGGACGACCGCAAGATCGGC
TCTGGCCGCGTTGTCAAGAAGGGCAACAAGGTCGAAGTCCGATACATTGGCAAGCTTCAG
AACGGCAAGGTCTTTGATGCCAACAAGAAGGGCAAGCCTTTCAGCTTCTCGGTAGGCAAA
GGCGAAGTCATCAAGGGATGGGACATCGGTGTTCAGGGCATGTCCGTAGGTGGCGAGCGT
CGCCTTACCATCCCGGCCAACCTTGCCTACGGCAACCAATCCCAACCCGGCATTCCGGGT
AACAGCACCCTGGTCTTCGACATCAAACTGCTGGCAATCAAATAA
>gene_sam0001900.1	locus=tig00000001_pilon:709597:710596:-	len:771
ATGGCCAGCGAAGCTAAGAACGGCGGTGCTCGACACACGGTGAGGATTGGGGTGTTCATC
CCATCGGACTGCCAGGTGCTCGATGCGGCGTCTGTCGATATCATGGGATCTATCAGCTAT
GAATGCATGGTATCCTCGATAATCCCCAAAGCCTTCCTGGACCTCGCGCCCTCGGTCCAG
ATCCACTACATCGGCACCGTGCCGGCCGGGCAGCCTATCGCGCTGACCTCGAATCAAGGG
CTCGTCGCCACGAACCACTACTCCGACGCGGAAGTCGCTCCGGGTAAGCTGGATATCGTG
GTGATCCCGGGTCCGGACCCGTTCAAGGAGTTCGAGAAAGGATCGCTCGAGTGGCTCAAG
AAGCAGAGTGAGGTCCCTGGCGTCGACATCTTGAGCATCTGCTCTGGAATCATGATTTGC
GGCGAGGCTGGCTTGCTGAAGGGCAAGAAGGCGTGCGGGCCCAGGGGCATGCAGGATATG
ATCAAGGCCAAGGGGTTTGGGGAGAAGGAGCTTGTTGGACATAAGTTTCGGTGGATTCAG
GACGGCAACTTTTGGTCGAGTGGCGGCGTGACAAACGGAAACGACCTCGTGGCAGCGTAC
TGCCGTGCCTCGCACCACTTCCCGACCCCGCTCGTCGATGTCATATGCGAGATGATTGAT
GTGGGAGACCGTCCCCAGGTCTACGCTAAAGGTCAGTCGTCGTTCATCCTTGGAATGGTG
TTTGGTGCGTTCCGAGCGTGGCTGATGAGCTTTGCTTCGCGGCGCAAATAG
>gene_sam0001910.1	locus=tig00000001_pilon:711828:714066:-	len:1965
ATGTCGCTCTTCAACTGGTGTTCGAGAAGAGCTGGAGGGTTGGCTATGTTGATGACATTG
GGTCTTAGCTACTATGTCATCACCAAGGAATCGGCTGCGACGCGATATGATTACAAGTTT
ACGCAGCAGGATACCTTGAGCAGGCCGACACACTCTATCAGCTCTACGTCTGAGGCACAA
GGTGGTGGACTATGGACCGTCCTATTTGCTTGGTACTCTCTATTAATACACATTCTCGTT
TTCGCCTTTCCGATGCGTTCTTGTTACGCCATTTTCGACATTACTCGAAGCTTGACCAAA
GCTGCGCGGGGTCGATCTCTACGAGACTTTAAGCTCTCCCACCGTCGTCGCGGCTCCTCT
ACCTCCCTGTCCAGCTCTGAAACATTGACTTCTTCCAAAGAAGATTCTCTCCCTTCCTCG
ACTACTAGCAGTGAAATTGGCGACATCGAACCTGAATTCTACACTGATGGCGATGCGGAG
TCCGACCGTATCGTTCACGCAATTGTTATTCCCAATTACAAAGAAGAGGTTGACAGCTTA
AGAGAAACACTTGACGTTTTGGCATCTCACCCCCAGGCTCGCGATTCGTACGATATTTAC
CTTGCTATGGAGCAGCGCGAACACAATGTTGAGCTTAAGGCCATGAACCTCATCCAAGAA
TTCGTCAAGAAGTTCCGTTCAATTGATTTCACTCTGCACCCATCTGACATTCCCGGCGAG
TCTCCTGGAAAAGGTAGCAATCTGGCATGGGCTGCACGCAAGCTTAGCGAGAGATACTCT
ATGGGCTCTAGAAAGGATGTAATCATTACTGGAATCGATGCTGACAGCCACTTGTCCACC
AACTATTTCGCTCATCTAACTAGCATGCATTTGTCGTACCCGGAGACTGCCAGCACTACT
CTTTACGCTGCTCCTATCATCTTTGATCGTAATGCGCATGCTGTTCCTGCCATTGTCCGT
GTTGCCGATATTCTGTGGGCCGGTGCTGGTTTGTCTGGTCTGTACAGTGGTTCAACTATC
GCCCCTCCTACGTCCGTCTACTCTGTTCCTCTCGAGTTGGTTGACCGCGTCGGTGGTTGG
GACTGCGATTCTGAGGCTATCGGCGAGGATTTGCACATGTACCTGAAGTGTTTCTTTGCT
CTGAACGGTAACCTGACCGTGAGAACCATTTTGAGCCCTGTCAGCCAGAGTAACGTCAAG
GGTGATGGTGGACAAGGAATGCAGGGACTGTATAACGACATGGGTGCCCGTTACAAGCAA
GCTCTACGACACATGTGGGGAGCTCTTGACTCTGGTTTCGCTATCAGGAAATTCGTGGAG
CTTTGGCAAGAGCGCAAGCACACTGCCAGAGCTTTCCGTCCTCTTCACGTTGCCTTGAAC
AACCCTACCGATTCGTACCTCACTCAGACCCAGCTAGATATGAGCCCCGAGCAGACTCTT
GAGAGCGGAATCTTCAGCGATGTTACCTCTGACACTCTGAAGGAACCTGACTGGCAACGA
ATCATCTTCCTTTTCCACCGCCTTTTCGAAGCTCATTTCCTACCCCTCCAAACGACTATC
CTCATCATTGCTTCCACTCTCTACGTCTGGGTTACTGATGGCGGTTCGGACCCTCACCAG
CTCAACTGGATCTTCACTGTCTGCAACATCCTACGAACTGCTGGTTTTATGGAGGTTGCT
CTGATGTTGTTCCTATACGAGCGATTGCACAAGATCTGCGCCACCACCCGTGAGAGAGAG
ATGACTGAGGCCGGTCTCTCCAAGGGAATGTGCTTCTCGCACCGCAGCATCCGAACGAAC
TATATCGATTACGCCATGGCACCCCTAGTCGCGCCGTTGTATGGTGCTATTCCCACCGCC
CAAGCTCAACTCATGCACTTCTTCACGCTAGATCTCGTTTACACAGTCAGCAAGAAGGTC
ACAAGACAAAGAGCAAAGTCTATAATTGCCACTGTCATGCCCTAA
>gene_sam0001920.1	locus=tig00000001_pilon:720437:721265:-	len:636
ATGGCGATTGATGAGATTGTGACCGATGCGAACCTTTTGACGGTGCTTAATGCGTCCCGA
GATGCCCGATTACAGGCATTGAATCTGGTCGATCAGATCGCGGCAACTGGTCCTGTCGAG
AATGCTTCCCCAGAAGCTCTACAAGAAGCTTCCAAGCAACAGAAACTGCTCATAACAAAT
CTCGCGCAGCTTCGTGGCCTTCACCGGGCAGCCTACTTCACTGCGCGGCAGACCAAGTCG
CAGACGTCCGAGGCGCGCCAGGAGGTAGATCGTCTACATCTACAACTCCAGAACCTGTAT
TACGAGCAGCGGCATTTGCAGGGAGAGATCACAGCTTGCGAATCCTACGATCACACTTAT
CAACAACTTCCTCTCATTCCCCTCGAAGACTTCCTTGCCCTAAAACCTGAGCACACCGAT
GCCGACGAAGTCACGTTAATGATCGCACGAATCGACCACGAACGCAGCGAACGCGAAGCC
CTCGAGCAGAAACGCATGGAGCTTCTTAAGAGGAAGCAGAAACTTATCGCTGACAACAAA
AAGCGAAAAGAGGACCTCGCGAATCTGGATAAGGAGCTCGAAAAGTTCATTGATGCTGCC
AAACCCATCCAAAAACTTCTCGACAAGAACGTTTAA
>gene_sam0001930.1	locus=tig00000001_pilon:722521:724161:+	len:1476
ATGTCGTGCACCTCAACTTTCGCCTTGAGGGCTCACCAAGACCAGAAGCCTGGTGCTAGA
GGTTCTACTACGGCAACCGAGCAGGACGTCCCACGACGGCGGAGACGGCATTCTTCTTTT
ATGCCTCGGAGGAGACATTCTCTAGTTCAGCATATCATGGACGGAGAAGAGGGTCTTCTG
CTTCGGGTCGATTTGTTCCTCTCCGAGCTAGAGAGGAGACTCGAGTACCTCGAGGGTTAT
AGCGAACTAGTCGACCTCGATGCGAGTATATCCAAAACGTTCGCCACCTTACAAACGGTC
CGGGAACGATGCTCGCAGGTTTCGGAAGAGGTCATTGGTGCCGGCCGCCGCCGGTTGCAG
GTTATGGTTGAGACTTTGGACACCAGATACCATGAGGCATTGGACGCGGCGGGGTCGATG
AATGAGAAGGCACGTGTCGGTGTCGAAATTCTCGATGCTATGCTCACGGACTTTGAAGCC
CGAGCCTTGAAGTTCCGCGACAACGGGTTTGCGAACGCTGCCGATGCTGCCGGGAGCTTG
ATAGGTGAGGGTCGAAGAGTCGTGGATGAGGGGTTGGAACGTGCCCGCGGTGTTATGGAC
GATAGTCTCGAACGAGCCTGGCGCGCCGCAGAGTCAGTTGAAGAACATATTCAGAGAGCC
ATTGCCAGTGCAAGGGAAAAGGGTCTCATTAAATATGAGGAGCTTCCTGTGCCTTGGCGA
ATTAACCCTCATATTCTCGGTGGATATCGGTTCACCGAGTCTAAGCTCGGCTGCGTTCGC
TCAATGTTCGGTGTCTCGAACGAGACGGTCAACATTTGGTCCCACGCACTTGGCTTGATC
ATAATCTTGTCCATTGCCTTCTACTTTTACCCGACATCCGCCAATTTCTCCCTCTACACT
AAGACCGACGTCTTCATCGCTGCTGTTTTCTTTTTCGCAGCCTACCAGTGTCTAATGGAG
CGGTTCGCGTGCATTGACTATACCGGTATCTCGCTGCTCATCGCCGCGTCGATTATGACG
ACCGAGTATACCGCCTTTTATTGCGAACCTATTAGCCGGTGGACGTACTTGACAGCAACG
GCTGTGTTGGGCATTGCTGGCACCATCCTTCCGTGGCATCCGAAATTCAACGGTCAAGAT
ATGGCATGGTTAAGAGTAGGCTTTTTCGTAGGACTAGGTGCTACTGGCTTTTTGCCAATC
TTCCAGATCATCCTTACACGTGGTCCCGAATGGGCGTACGAGTTCTACGCCGGTTCTAAC
TTACTTAAGTCACTCTGCGTCTACGTTATCGGAGCTTGTGTATACGCAAGCAAGGTCCCC
GAGCGATGGTGCCCTGGGGCGTTTGATTACTGCGGCAATGCGCATAACCTATGGCATCTT
GCCGTACTTGGCGGAATTCTTTATCATTATGTCGCTATGCAAGAATTTTTCTCCGGCGCC
TTCCAACGCGCGCAAGAGGGCTGCCCAACTTATTAA
>gene_sam0001940.1	locus=tig00000001_pilon:724335:725074:-	len:540
ATGTTCGTCGTTTCGTTTATGTTGCTCGCCTGGTTCGGGCTCTTCGCTTTCGCGCAAGAG
AAACCGGCGCACGTCCGCGTCTCCGTCGTCCACAAGAGGGAGGCGATGACCTGCTCGGAG
ATGTACGGCAAAGGCTCGGAGACCTGCGGAGGACCCGGCAGTACATACTGCTTCAACTCC
AGCTCTGGCCAGGGCGAGGACCTAGAGACATGTGCCAAAAACGCCGGCTTCACACTCCCG
GCCTCTATTTCCAACTCCTCATCCGCGGGCACCAACGCGATAGCCGGATCACCGACAGTA
AGCCCGTTTCTCAAGGGATCCTCGGTGCCGACCTCGGTAGATATTGAAAATTGCGGAGAG
CCTAAACCTGCCGAAGCTATAGCCAACTCGACCGCAACTGTGCCAACCACCACCGCGCAT
ACAAACACCACAACCCCGACGGCACTTGTACAAGTTTCCTTTGCGAGGAGACGAGCTGAC
CCTATGGCAGGGCCTATGGTGATGGGTGCAATAATAAGTCTTCTGACTATAATCATTTGA
>gene_sam0001950.1	locus=tig00000001_pilon:725889:727941:-	len:1473
ATGACTAGCCCAACTAAGGATCCTATACGGGATCCAGCTCGGGATCCAAACCGAGAGAGG
GAGCCAATCCAATCTGCTGCGCAGCCATTCAACACTATCCACGCGAACCCTTCTTTGACG
ACACAACTCGCTACCCAGCTTAACGCCCCGCCATCACCCCATACTCACAGGCTGCGCAAA
CTACAATCCGCACACAATCTCGGTGCTTCCGCCCGAATTTCCGCTCAAAACTCCATCATG
TCCCAGCAAGTGTTTCGAGCTGATATCCAAGACCGCGTCGCGTCGCCTGCGCCCAACAAC
AGACCTACGAACCGATCCCCTCAGCGAAACAGAGCAAACTCTGATGCTGCGACACCTCCG
CCAGCAACCTTCCCTAACAATATTCTCATTTCTTTGAACAGCAAGAGAACTGCTCTCACT
AAAACTTCGAGACCAGCCGACAACATGTCTCTGGATCGGTTGATTAGAGAGGGCCCTCCT
GATGGTGATATAGATGCGGCTTTGGAGAGCGCACGTCTGAAAGTCCTGGATCAGGGTATC
CGTAGCGACAGTGATGGAATGTCGCGAACTCGAATCTACGTATGGCTCATTTTTCTCGAT
GCGCCCATCCTTGACACCAATGAATACCTCGGTCTGATACATCGAGGTGCTTCGCCCGCC
TATTCCAAGATCCGAAACGACACATTTCGAACCTTAACTACTGATCCCCTCTTCCGCCGC
CGTGTTAGTGAGGCAAGCTTAATTCGTCTTTTGAATGCTATTGCTTGGAAGCTACATGAT
GCAAAAATAGAACGCCGACCTACCAGCAGCAGACTCTCTATTGCCCCCACCGATAGTGCC
AGTAGCTCCCGTAGTGACCTGTCGCAGACGGATATCTCGCCCTTTTCTCGGAGTCGTAAC
CGCGCTCTTACGCTCACGACGGAAGACTCGGATGCTACTACATCGGAGCCCGGTACATAT
GTGCAAGGGATGAACGTACTTGCTGCCCCATTTCTGTATGCAGCTCGCAGCGAAGTGGAG
GCCTTCGCTTCTTTTCACACCCTTTTGACTAAGGAATGTCCTGGATATATCCGGGGCGCA
ATGGACGGTGTTCATCGCGGCTTAGCCCTAGTCGACAAGGTATTAGGAATCGTGGATCCT
AAACTTAGCTACCACTTAAAGTCTAAGGCTCTATCGGCGGAGATATATGCCTTCCCATCC
GTTCTCACATTATGTGCATGCACTCCTCCTCTTCCGGAGGTGTTGAAACACTGGGATTTC
CTCTTCGCCTACGGACCCCACTTAAATATCTTATGTATCGTTGCGCAGTTGATCATGATG
CGTAACGATCTCTTGACCACTGCAAAAGATAGCCCTAACAAACTACTACGATCGTTCCCA
GCTTTGCGGGCAGAAATGGTCAAGCGAACTACACTTGCTATCATAAAGATGATACCCGAG
GATGTCTACGCAGAGATCACGGCCGAGGCATGA
>gene_sam0001960.1	locus=tig00000001_pilon:730573:733217:+	len:2484
ATGTCACAATCGAGAAAATTCGGCGAAACCTTGGCGAAGGCCTTGGGTATTAAGCTCGAA
GATCCGGATACAGATAACGTAACCAGAGGAGAGTCGGTCTTTTCTACGCACACTACAGAC
AGTTTCATCGAACAACAACCTACAAGCGCAGAATGGATAGAGGAGATCACACCGTCGGGC
CAGGACATGGCTAATTACATCAAATCGCTCTTCCCCTTTCTATCTTGGATCGGGTTCTAC
AACTTACAATGGTTTCTCGGCGATCTTGTTGCAGGCATAACTATCGGTGCTGTTGTTGTG
CCTCAAGGAATGGCCTACGCCAAGTTGGCTAACCTCCCCGTACAATTTGGGCTATATTCC
TCTTTTATGGGTGTCCTGATTTATTGGTTCTTTGCTACGTCTAAAGATATTACTATCGGG
CCCGTTGCTGTCGTGTCTACCGTTACTGGTACCGTTGTTTCGAAGGCCATCAAGGAATAT
CCAGAATACGCCGACGAACCCTGGGTTATTTCAAGCGCTCTTGCTCTGATATCTGGCTGT
ATCGTACTTTTTATCGGATTGATCCGGTGTGGATGGATCGTAGAATTGATACCTTTGGTA
TCTCTTGCTGCTTTCATGACTGGATCCGCCATCAACATCGCTGCAGGGCAAGTCCCCACG
CTAATGGGCATCACCGGATTCTCAACAAGAGATTCAACCTACCTGGTCATTATTAATACT
CTAAAAAATCTTGGTAAAACAGATTTGAACGCGGCTATGGGCTTGACAGCTCTCACGATG
CTCTACTTGATCCGATTTTCATGCGCCTGGGCAGCAAGGAAGTTTCCAAACCATCACAAA
TTGTTTTTCTTCCTGTCGACACTTAGAGCTGTATTTGTCATTCTACTATATACCATGATC
AGTTGGTTAGTTAACATGCACCGTCGTTCAAATCCAGCCTTTGCGATTCTCAAAGACGTT
CCTAGGGGTTTCCAGCACGCCGCTGTCCCCAAGCTCAACACAAATATCATTCGCTCATTT
GTTAGCGAACTCCCCGCGACAGTCATCGTTCTACTGATTGAACACATCGCCATTTCAAAG
TCGTTCGGCCGCGTCAACAACTACATAATTAACCCATCGCAGGAAATGGTCGCTATCGGC
GTGACGAACGTCCTCTCGCCATTCCTTGGAGGTTATCCATCTACTGGGTCTTTCAGCCGT
ACTGCAATTAAGTCCAAGGCAGGTGTCCGAACTCCGTTTGCTGGTGTTATTACAGCGGTT
GTGGTCCTCTTAGCAATCTACGCGCTCACCGCCGTGTTCTTCTATATCCCCTCTGCATCT
CTTGCCGCCGTTATTATCCATGCCGTCGGAGATCTCATCACGTCGCCAAATACGCTTTAC
AAATTCTGGAGAATATCGCCGATCGAGGTTATCATATTCTTTGTTGGTGTGTTCGTCACC
ATATTTTCAACTATCGAAAACGGAATCTACGCGACGATATGCATATCATTCGCCGTCTTC
ATGTTCCGCGTCCTCAAATCTCGAGGAAGATTCCTTGGTAGAGTGCAAGTACACTCTGTA
CTTGGCGATCACCTCATCGGCAATGATAGCAACGTGATGGGTGGATATGGAACTATTGAC
GTCGATTCGACTCCCTCGCCACCTACGCGCAACGTTTTCCTCCCCATCGACCATGGCGAT
GGCTCCAATCCAGAAGTTGAAGTTGCCAGCCCCTATCCGGGCATCTTCATCTACCGTTTC
TCCGAGGGATTCAACTACCCAAGTGCTAGTCACACTCTGGATTACCTTACAAGTCACATC
TTTGCCAATACACGTCGCAACAGAACCAACACTTATGCGCGTCCCGGCGATCGACCGTGG
AACGATCCCGGCTTAAAGAAGGGGCAGCAAGAAAATGACAACCTACCGACACTAAAGGCT
ATAATCTTCGACTTCAGTTCAGTTAATAACGTTGACGTAACCTCGGTGCAGCAGCTGATC
GACGTACGTAATCAGCTGGACCGCTACGCAGCTCCGGATCCGGTAGACTTCCACTTCGCC
TGCATCAACAACCGATGGACGAAGCGAGGTCTTGTTTCCGCCGGTTTCGGATACCCGACA
CCTCGCCCGGAACACGCGCGCTGGAAGTCTATCTTCAGCGTTGCCGAGATTGGTGGCTCG
GAATCTGCTGCAGCAGTAGCAGAGCTAGAAGCTAGCGAGAAGGAAGGCACCCTACGGCCG
ACCATCAGCAAGCCGGATACCGATACCATCAACCCCGACAGCCCCGGACCAAGCAAGGCT
TCTAGTATAACACAGTCAGCCTCAAAGAATAAGGCGCCCGAATTCACTAGGACTACCGAG
CCCCGAAAGGTCGTCGTCCACGGGTTGAATCGCCCTCTTTTCCACATAGACCTTACTAGC
GCATTACAAAGCTCAATCGCTAATGTGAGGGCCAGAGATGAGGTCGAGGCTGCGGGGGGT
CCAGATATCGGCGTTAACGTCTAA
>gene_sam0001970.1	locus=tig00000001_pilon:734928:736271:-	len:1344
ATGTCCCCTCCATCCGAACGTTTCAAGAAGCTTTCACTTGAGAGCATGCCTCCTACAACT
CGTCTCCAGAGCCAGAGGCTACGGGTGGAAGATTCGAGCTCCGAGTCTGAGACCGAGCCG
GACTTTGACTTCGACGATGATGGCTATATGACATCTCCGTCGGACCTCAGATACTCACTT
GATCTATTAGATGATGATACACGAGACAATGTCACGAGGGCAGTAGAGGTCCCTTCGCAG
TTCGTGTTGCGTGGCTGTCAACCTGGAGACGGACGCTGTCTTTTCTTAATAACAGAGCCG
GTGGAATATACGATCCGGACTGGGGTGGAAGAAAGCGGCTACGGAGTTCCAAGCTGTACC
TGCGAGAGTAGCGAGCGCGGCGAGTCACCTTGCCGCCACGTCCTGTGGCTATTTGACCAA
ATCACTAGCCAGGTCCTAGGCGTTCAGAGAACTCCATTCACACTATCGCAACACGGCTTT
CCGACAGAGCTCGGAAATCCATATGATGCGATATCTAATTTCCATCTCGATATGCTGGCC
GACAGCCTCCATTGCAAGGTTTTCGGACAGTCACCAGATCCAAATCCTAGGCGGGTCCAG
GAGATACGGGAGATGCTCGCTTCCTTAAACGAGGTTCCCATTGACGAATACCGGCCAGAT
CTATTCGACAATCCCAGGAAGGGCACCAAGGTCATCAAAAGAGGCGATTTGGAACAAACC
ATATTCCGCATGCTTCTTTGCAACGATGACTTCTTCCAATACTTCCTTTCTTCGATGCGC
GCCGACGAGCTCAACAAAAACCGGTTCCGAAGCCTTCAGCATCGAGCGGACGCGGCACTA
GCCGACTTGCGCGAATACGCGGAAACTCCACCTCTACAAGATGTCGCCCGACCGAAGGAC
GTAGAATGGTGCGCAATGCATCTAGCGATGATAACGCACCAAATCCACTCCGTCATCCAC
AACACCGACCGGCCGCTCGAGACATGGGAGCTACGCGCCGCAGCGCGCACGGCCATCCAC
GTCCTCGAGCAAGTCGTCGACCATAACGAGGACGTCGGGCCCTCCAACCTACCGAAGGAA
AAGCGCAACCTCTTCTTCCGACTTATCGGAGACCAAGACCGCAACTTCGCCGTAGATGTG
CTCTCCTCGATCCCGCCTCAGATCCTCGGTCCTTGGATAGATGATCTGGCGGCGATCCAG
GAGAACATCCTGGAGCTTGGGGCCCCGGACTCGTATACCACGCGTCTAAGCTCGTTCATA
ACGCACCTGCGCTCGCGCTGGATGGCTGCAGGTTCGAAGAGGACGGGGCAGGCGCAGGAT
AGGAGGGCGAAGAGGATGAAGTGA
>gene_sam0001980.1	locus=tig00000001_pilon:738956:740683:-	len:1728
ATGGAATTGTCCACAAGAGCTATAGGGGAGGTCGTTCATCCCACTGCGGCTTTTTGCCAA
CCTAACTTGGGGATTCGGGAGACCCAAGGAAATCTCCGTCCGGCAGGTTCGGTCGTCAAG
CCCACATGGGAAAACTCGCTTTTGAACCCGAAAAATCGAATAGACAGTCTTGATTTGCCT
CAAAGCCCTCTATGGCGTGTAGACGGCTGTGCTGGATTGGGAACCCAGTACTATATGCTT
CCGATTTTCCTTCAACATATCCCTCCCATGCGCATGGACGTGTTTGTTTCCGATTTCCAA
CCGTCTCTCATTCGTGAACAGCTCGAACTTCACAAAGCGTTTCACACCAAAGACGCTGTT
CGGTTGTCTCGACTGGCCATTGCAAAGCATATCGTCCGTATCCTACAGAATTGGACTACA
ACCGAATTCAAGGACCTCGCGGCTTTCGAAGACTTTTACAGAGGCGTACCTTTTGGGTCG
CGTCTAGTCTTAGAAGATATGTCTCTTGACGTGCGGCGGGTTCGTATCAAAGTCGGCCTT
AACCATGATCTGGAGCATAAGCTGTCACCGCTCTCAAGGTTGACGGAGCTTTGGGGTCCA
GATTTTCCATTCCCCCAAGTGATTGACTTCTTCGATCTCCACGTTGTCAGCGTCTTACAC
GACAGCGTCTGCCTGGTCCGAATAAACGATCAACTCTGCATATTCAAAGCATTGACCAGC
GGGGCGAAATATCTCTACCACGAGTTGAAGACGCTTTGCACAATCGAACCGCATAAGAAC
ATCATCATACGGCCAATGCATATAGTTACAAAGAGATGCAATTTTGGTACTAAGAGGGCT
GTTGCCGGTTTCACAACGTTCTATCATTCAAAAGGCACCCTCCGAGATGTTCTACCCCTC
TCGCGCGCCCATGACCAATTACGACGTGTCGATCAGTTGAAATGGTCGATCCAGCTGACC
AAGGCTCTTGAGCATTTGACTCGCTCAGGGACATACTATCCGGATTTACGCTTAGACAAT
ATCGTCCTATCAGAGAGCTTCAATATTGTTATGGTCGATTTCGAGCAGAGAGGAGTTTGG
TGCGAGTTTTCTGCCCCAGAAGTCAATGCGATCGAATATATTCGTTTGATTGCGACCGAC
GAATGTGTGCCCGAATCTGTGCGTGAGAAGTATCGAAGTGTACTACAAGATCTAGTGCCT
TCCTACGAATCACTTGATGATGAAAGATACACAAATCCTGAAAATGGTTTCAACTTACCT
TGGATCGCGCTTAGCGCGGCAGAGCAAGAAGTAGCCGAAGTATACATGCTCGGCAGGGTC
TTATGGTGCATCTTTGAAGGAGTCAGCGGTCCTCAGAAAGCGGCTGTCTGGCAATCGTAT
CGATGGGAACCCGATATCGAATTCCCTGAATATAGAAGGACTCCTCCTGCAGTGAGGAAT
CTCATAGACAAATGCACCCAGGGTAGAAGGGGCACACTCAGCAATTTTATAATGAGACGA
CACAGCAAGCTCATCCTAACAAATAGGGATGTCAAGGAACAAAACGCCGACGAAGTTAGA
GAAACTGCAATGCGCTTCTGGTCTGCTGAGATCGAGGAAGCAGAGAAGTTCCTAACACTT
CGAAAATCTCAACGTCTTCAGGGAACATGGAATGACAATTACTATGGTCGTCCGACTCTG
AGACAAGTCTTAGAAGCATTGGAGGCATTTCAGGCCGAAACTCTCTAG
>gene_sam0001990.1	locus=tig00000001_pilon:747336:749248:+	len:1599
ATGACACAGACATCTTCTCAGGAGAAGTCCTCGCCACCTACGCCTTCCGTCCAAGAGGAC
CCTGAGCGACCCCGTGCTCCCGAGCCACCAAATAATGGTTTCTCCATGGGATTAGATCGC
TCCCGTCTGGCGCATTCGTCGTCTCCCGGGCCGGCACCCGGGACCGTGTCTTCGGAACAG
CCCAGTGTCTTTGCTTCCAATGACCCCTCTACAGCCCCGTCGATGATGTCCAATTATCCT
ATCCTGCAACCAAATCGACCTATGACAATCCAGCCTTCTACTAGCGGTGAAGGTATGGTA
TATCCCGAACCCGTGCCTACTAGCCAACAGTATTACAGTCAACCAAACTTTCGTGCCGAC
TTACCGAGCTCTATGACGAATACCGTAATGGGGGCTCAGCAACATTATACCCCGCCGTCG
CTGAGACAGAACAGTATTGTGGATGGCCTTCCGCATCAGGAAGTAGATAGAACTCGGACT
GCTAGTAAGCCTCATGAATTGGACATCCTACAACCGAACCAGCGACCCCCGGCTGCGAGG
AGGGGACCATTTAAGTCGAACGAAATACGGCAGGAGACGGCCGAGACAAGACGTATAGGC
TCTTGTATTCGGTGCCGGATGCAACGAATTCGCTGTGAGATCAATCCCTCGGACAAGCTC
GGCACATGCATCACGTGCATGAAGGTATCCAACGCAAAAGTATGGCGGATGCCTTGTCTT
CGCTATAAGATTACCGACGTGAAGTTGTTCAAGCCAGGGAACGTCAAGGGGTACGAGTGG
ACACGGAGATGGATAGAGGGTATCCCGGACGACATATCGCAATGGGCATCGATGGAGATT
AAAAAAGTCAAAGTCACTGAAGGCTACACTAACCAGCCCGTAGAACTCCGAGTCCGCCAA
TTCATCCCTCAAGAAGGCGACAAGCTCGAGCGAAGCTGGGTTCACGATGGTGCTAGGAAG
AATGTAAAGATCCCCCCATATGCTATCGTGAACCTTGAAGAAGCAAAAAGCATATATACC
GATTACATCAAACAGGGGTTGCCTGAATGTTGCAAGAAGGTGCTTTCAGGCAAAGATAGA
CTGTTACTCGCAACATACGGCGCAGCAATCAAAGCTTCGAGAGATCCGGCGACCGACCCT
AAAGAAAGTGCACTTCTCAAGAAAGCGCTCCAGTTATGGATGGCCATTCGACTAACAACG
AAATCCACCATTATTGTTGGGGAAGAGACATTAGGGATGTCTCCCGATATAATGGATGAC
ACAAGCCCGCTTCGAGGATGTATCCCATTGCCGCCGGTAATGGGTGCTCAAATCGAATTG
GTTCTCATCCATCAGATCCAATCTAGCCTTCGTCGGGAGATGTTAGAGAACTTGCAGACG
ATGACACAAGCCAATAAACACCAAACCTGGTTCACGACGTACCTTATTACCTTCATCCTG
CTCCACAACGTGGCCCTTCTTTGCCAGCACGACGCTGGATACGCTCGTAAACACGGCATC
AAGAGTCGGTTCGCAAGAGAAGAGATGGTGAGGGAGTACCAAATGGGTAAGCCGCCAAGT
CTCCTCGAGCGGACTCAAACCTTCGTTGTCAACTATTGA
>gene_sam0002000.1	locus=tig00000001_pilon:750898:752593:+	len:1146
ATGGCTGGCTCCCGGATATGGCTGGCTCCCTTAAGAAATGGCGAGCCCCAAATTGGCGAG
TCCGGGAATGAGATTTGCAATATGAGCTCCGAGGGTCCGGTTTGTCATCCTGCACCAGGT
TATGCTGGGCTGACCAAGCAAGTTCATGATCCAAGTCATGTTTCTTGGGACTGTGGGGGG
TTGCCTAGTCTCCCAGGCGACTATCCTGTCCTGTTGAATCATGAACTTGCTTGGTCAGCC
CAGCAGCTAGAAAGTCACGAACCTCGATACGTTCTTAACTTGACCAAGCACGAGCTGCAG
GAAGTACAAGCCGCAAAAGACTACTTCAAATCGCTGGAACTGGACGGAGATTTGGTCAGC
CGAGATAAATTCCCTCTTCCAACGCTTGGCCCTAAATTAGAGGAAGTTAGCCAGAAGATT
TATAATGGAATAGGCCTCTCGGTTATTCGCGGTATCAACCCGAGTAGTCACTCAGTTGAG
GACCTGACCATCATCTGGTTAGGAATTCAAGCCTACATTGCCGATCAAAGAGGATGCCAA
GACGATCGCGGAAACATGCTTGGTTGGTTATACGATTCCTTTCACAATGAGGAGGCGGGC
GACGTAGTCGCTTGGTTAACTCGAAACACGGCAGCTTCTGGCGGCAAATGCATTGTTGCT
TCGGCATACACAATATACAATGTTCTAGCGGTCCACCGTCCCGACATCATACGTACCCTT
GCAAAGTCGGACTGGCCCTTTGCCCTGCTAGTCATGAATTTTGGTCGTACGCCTTTACTA
GGCAGTGCTATCCACCCACGCCCGGAGCACCTCCCAAAACTCAACGATCGCCAACGCGAG
GCGCTCGATGTGGTAGAAGCCATCGCCCAAGCGGTACAGCTTGAAATCAAGACCCAAGCT
GGCGATATGCATTTCATTAACAACCTTGCCATTCTTCATAGACGGGAAGGTTTCGTCGAC
GGCCAATCCGCTGGACAGAAGAGACATTTGGTCCGCATGAGACTCAGAAGCTCGCAGCTA
GGGTGGGATATCCCCGACGATCTAAAGCAGGAATGGAATAATGCATTCGAAACAGACACT
TGCCAGACGTGGCACTTGGAACCGATGCCCGGCGACGTGTTCCCCCTTCGCAGATACACC
AACTAA
>gene_sam0002010.1	locus=tig00000001_pilon:761761:764199:+	len:2280
ATGGCGAAGGATGCGAGCTTCGAAGGGGCGCTCCGAGTGAGCAGAAGCTACAGAGAGACT
GGTCGCAAGAGGCACCGAATTCCGAGCTCGGTACAAATCCCCTACGAGAGTTCCCTGAAT
ATCAACGTACCCCAACATGGTAACCATGTACAAATCGAGCCCCCCAATAACGATGGCAAC
AACAACAATAATGACGGTATTATTGGCGATGACGACGATATTCAAACCACTGTTTCAAAC
GAAAGCGATCACGGCGATGATGTTCCAATGGACGATGCGGGGGAAGATGCCATGTTCTTA
TTCGACGAGTTCCCCCAGATGAATCCTGTGCCAATTATACCTGGTGGACAAGTCGTCGGT
GGGTTTTTCGATGACGGCTTGTTGGACATAGAACTTCCTACCTCTGATGATGACTCTGAC
GAGGAGGACTTTGACGAGGATGGTCAAAATGTTACCAACGATATACCAGAGGGAGATGGT
TTACCGCGTGTTGCGCCATGGAGAATGAACCTTACGGCGTTATCACAGGTCTACAATATT
TACATGGTGGCATATTCAAACAAGATATACGTGTCTCGACCTCGCAGCTGCGTTACCAAT
TTCTTGCCAGTCGAACCTGACCTAATTCTGCAACCAGCGGCTTCTACCATGGGTGTCGTG
GTTGGTGGCTACTTGGACGAGAATTTTCCACATCAGGTTAACCATCTTATTGTGAGTGAC
TTCGGGAACGAAGAGATCCTACTGCTCGCCTACGACGACGGTGATGTCATTGCCTACTAT
ACCCGTCACATTGAGAATGAGCTTCTGCGACGTGAGAGGGGAGGCCGAAACAATAAGCCT
GTTCTTAACCCCTTCTTTCACGAAAACGTTGACAAAAGTGCTTGGGGATTGGCAGTTCAT
AAACAATCTCGCATGATCGCTGTCAGTTCGAACTACCATGATGTGACAGTCTTTGTCTTC
GCCTTGACTGGGCGTCCATACCGCCACACCCCTGAGGTTAACGAGCTTGGACTCTTCAGG
ACTATTGTCAGAGACGAGCATGGTAGATTTGTTGATCGAAGGGAACGCTCGTCTCAATTT
GTTGCTGAGGCTCCCAGACACCCCTTAGACGATTCGAAAATCGCTGCACTGCAAACTGCG
GTCCGACGTCGAGATGCAAACTGGCGCATTGTTATTGAGACTGGCGATCGTGCGGGGGCC
AATATTCCTAATATTGCTTTCAGCAATGACGCAAATGGAGAGGCCGAAAAGATTGTGGCA
GTAGACATTAGCGGTCGTCTTTGGTTATTAGATTTTTGGGCCTTTGACCAACGTCACTAT
TTTAACACTCAGGGACTCCACCCAGTCCAGCCTCGACTTAGACACCATGGACTTGCTATC
CATTCGCACAAACCTAGGGCCTGGGGCGTACTCGTTTTGCCCGAAAGTAGTTTTCTTCCC
ATGAAGAACAAGGAGGATGCGATTGGTGTGTCGTTAGAGGACGCTAAATATGTATCGACT
GAAAGACTTGGCTCCTGGATCGATATCAGCCAAGGAATCAAGAATGTAGAAAATAATTTG
CGGGTGCATCCATGGGTACGATGGGGACATCATACGCAGTTCGCTTTCAACCCTCTGGAG
CCTAGAAGAGCCCAGATAGAGCAACCGTGGTTTGACTTCGCCAGCCCTATGTCGTCTGCT
TCAAGGCAGGATCGCGCCAGAGATATGATGTCACGTCGCGAGCGCGAGTCTAATCCCAAT
TATCAAAATCCGCCGAAATACAAGCCCACCTTAGGAGATGGAAGCAGTATCATGCGCACG
TATGAGATGGACATCGAGCTCCGCAGCCATGATGATATCAGCAGGGGTATTATGTTTGAG
AAAGTTATTGATCAAATACGTCCTTCCCAAGCAGTTCTGCCATCGATGAGAATGGCACAC
GAACGACTAGCAAACCTGATCCATGTCCCCGAACTTTCATTAGTAGTAGCTGCCTCGTTA
TGCGGAAGGGTAGCGCTTGTCACCTTAACGCGCCCGATGGACAGGGGCCTTTCTTTCAAA
AGGGCTTTCAGGGTTGATGCTATCTTACCTACAGCATCGGACGAAGACAAGCAGAAGCGA
CCAATTTGCCCCTTGTTGGGAGTGGCTATCGGACCTGTTCCATTTTCCGGAAGTCCCGAA
TTGGCGGAAAGACCTATTAGCCCGAGACCATATCGTATTATGCTTCACTTCTACGATCTT
AGCATACTGAGCTACGACATATCCCGATGCCCGGCAACGGATTCTTTATCCATCAGCTGA
>gene_sam0002020.1	locus=tig00000001_pilon:768004:769392:+	len:1218
ATGCCTTCTCCCGGCTCCCCTTTAATTCCTGAATTACTCTATTCTTTTTACCAAATGATG
TTCTGCGCCGTCACAGCAGCTCTCGTCATCGGTGCGGTTGCCGAACGTGGTCGCATGCTT
CCCGCCATGGTCTTCACCTTTTTCTGGGCCACCCTCGTCTACTGCCCCCTCGCCTGCTGG
GTTTGGAATGTAAACGGATGGGCTTATAAATATGGTGTCCTCGACTACGCCGGAGGTGGC
CCCGTCGAAATCGGTTCCGGTCTATCCGCCTTGGCCTATTCATGGGTTCTCGGCCGACGT
CACGAGAAGATGATGCTCAACTTCCGTCCTCACAACGTTTCCCTTGTTACGCTCGGCACG
GTTTTCCTGTGGTTCGGCTGGCTCGGCTTCAACGGTGGATCTGCCTTTGGCGCCAACTTG
CGAGCGACGATGGCGTGCTGGAACTCTTGCTTGACTGCTACCTTTGCCGCGATGACTTGG
TGTCTTCTCGATTTCCGTCTCGCGAAGAAGTGGTCCATGGTTGGATGGTGTTCTGGTGTC
ATTTCTGGTCTTGTTGCCGCTACGCCTGCGTCTGGATTTATTCCTCCTTGGGCATCTATC
ATCCTAGGTGTTGTTACTGGCGTGTGCTTCAAGTTCCTCGTTCGAATCGACGACTCACTT
GATGTATTCGCCGAGCACGGTATCGGCGGTATTGTCGGACTCATCTTCAACGCCCTGTTC
GGCGCAAACTACATCATTGGTCTGGACGGTGTGAACAACGGCGTGTTCCCCGGCGGTTGG
ATTGACCACCACTACGCGCAGCTATACATCCAAATCGCGTACATCGTAGCAGCTTGCGGT
TACAGCTTTGTCATGTCGGCCATTATTGCCAAACTCGTCGACCTCGTACCCGGTCTACAC
CTGCGCGCTACGGAAGAAGCCGAGCTCCTCGGTATGGACGATGACCAGCTCGGCGAATTC
GCATACGACTACGTTGAGGTCCGCCGCGACTTCCTCGCCTGGACCCCCGCTAAGGAAGAG
CCTACCTCCGGTGGCCACCGATTTATTCCTCAACATGGCATCGAAGAGCACCAAAATATG
GCTAACACGAATGGCCACAGCATGGAGAAAGATTTAGAAAAACAGCAGGAGAAGATTGGA
GCTTCTGTTAGAGCCCCCGCCAAAGAGCAGGCGGCCGAGGACGCAGCGGAAGCGGCTACC
GAGAGCAGCAGTCGGTGA
>gene_sam0002030.1	locus=tig00000001_pilon:770263:773614:-	len:3300
ATGGCTACCAACAGTGGTCGTGGTAACCCCATTAACGCGTCCGAGGGCCCAAGCAAAGTT
GGTGAGGGCGCACCGCCCCCGGTGCCCGCCGACGTCAAGGGTGCCGTGAAAGAAGCTGCG
GGACAGTCCGACGGTCCTGGTGTGCATGCCCAAGGTCAAGATGCAGGTGCTGCACCCGCT
GGCGCCAAGGTCAAGACCGAGAAGGAATTAGAGAAGGAACGGAAGAAAGCTGAGAAGGCT
GCCAAGTTCGCTGAGAAGCAGGCCAAAGCTGCTGCCCAAAACCCCGCTACTAGCAAAAAC
AAGGAGAAGAAGGCCAAGGCTCAGAAAGCCGAAGAAGAGGTACTCCCTCCTTACGTCGAA
GAGACCCCCGCCGGCGAGAAGAAACGACTCCGATCCCTCGACGACCCCCAGCTGAAAGCT
TACAACCCGATCGCCGTCGAAAGTGCTTGGTATGAATGGTGGGAGAAGTCAGGCTTCTTC
CAGCCTCAATTTACTCCTGATGGCAAGGTGAAAGAGGAGGGATCCTTCGTGATCGTTATA
CCGCCCCCCAACGTAACGGGTGCCCTACATATGGGTCACGCTTTGGGTAATTCTCTTCAG
GATGTCATGATCAGATGGAACCGTATGCATGGCAAGACAACACTATGGCTACCCGGTTGT
GACCATGCTGGTATTAGCACCCAAAGCGTTGTTGAGAACATGCTATGGAGACGACAGGGT
AAAACCCGACACGATCTAGGACGTAAGAAGTTCGTAGAGACTGTTTGGGAGTGGAAGGAA
GATTACCACAAGCGAATCAACAACGCGCAACGTAAGATGGGTGGCTCGACCGATTGGAGT
AGAGAGGCCTTCACTATGGATAAGAACCTGAGTGCGGCCGTGACGGAAACGTTCGTCAAG
CTCCACGAGGAAGGTATTATCTACCGCGCGAACCGTCTTGTCAACTGGTGCACGAAGCTC
AACACGGCACTTTCCAACCTGGAAGTCGTTAACAAGGAGTTGACGGGCCGGACGCTTCTT
GACGTACCTGGATACGACAAGAAGGTTGAGTTTGGTATTATCGTCCACTTCAAATACCCT
ATCGAGGGCACTGAGGAGACTATCGAGGTTGCCACTACGCGTCCCGAGACGATGCTGGGT
GATACTGGTATCGCCGTCCACCCCAAGGACGAACGATACAAGCACCTCGTTGGCAAGAAT
GCTATCCACCCTTTCATCCCTGGTCGTCTGTTGCCTATCGTCGCCGACGACTACGTTGAC
CTAGAATTCGGTACTGGTGCTGTAAAAATTACTCCAGCTCACGACCCTAACGATTTTGCG
TTAGGTCAGAGACATAATTTGAAGTTCATCAACATCCTGACAGATGATGGATTCATGAAC
GAGAATGCGGGCCCGTACAAGGGACAGAAGCGATTCGACGTAAGGTATACCATCCAGGCC
GATCTCAAGGAGAAGGGTCTGTACGTAGACAAGAAGGACAACCCCATGAAAGTCCCTCTT
TGCGAAAAGTCCAAGGATATCATTGAGCCTATAATGAAGCCTCAATGGTGGATGAGGATG
AAGGACCTTGCCGCCGAAGCGATCAAGGTAGTGAAGAATGGCGAAATTAAAATCAAGCCA
GAGACCGCCGAAAAGAGCTACTACAGATGGATGGAAGACATCAATGATTGGTGTCTTTCG
CGTCAACTCTGGTGGGGTCACCAATGTCCCGTGTACTTTGCTAAGGTTGAGGGCGAGACA
GGCGACCGAGCAGACGACAAGCTGTGGTTCTCTGGCCGAACCGAGGAAGAAGCCCAAGCA
AAGGCCGAAAAAGCTTTGGCAGGCAAGAAGTTCACACTAGAGCGTGATGAAGACGTATTG
GACACCTGGTTTTCTTCCGGATTATGGCCTTTCTCAACTCTTGGGTGGCCTAACAAGACC
CATGACTTACAAACGCTTTACCCAACCAGTGTCCTTGAAACCGGATGGGACATTCTGTTC
TTCTGGATTGCTCGAATGATTATGCTTGGCTTGAAGATGGTTGGGCAGATTCCTTTCCGC
GAGGTATACTGCCACTCCCTCGTGCGAGACTCGGAAGGAAGAAAGATGTCTAAATCTTTG
GGTAATGTCATCGACCCTCTCGATGTCATTAGCGGAATTCCTCTAGACAAGCTCCACGAA
AAGTTGGCTCTCGGTAACTTACATCCTAGTGAAGTTGAGAAGGCTACGAAATACCAAAAG
ACAGCTTTCCCAGAAGGTATCCCTCAATGTGGAGCCGACGCTCTCCGGTTCTGTATGGTC
AATTACACCACTGGTGGAGGAGACATCAATTTCGATATCAAGGTCATGCACGGCTACCGA
AAGTTCTGTAACAAGATTTACCAGGCTACGAAATATGTACTCGGTAAAATAGACCAGGAC
TTTGTCCCTCAGAAGACCGGAAAGTTAACCGGAAAAGAATCCCTTGCTGAAAAGTGGATT
CTCCACAAGATGAACTCAGCCGCCAAGGAGATAAACGAGTCTATCGCGGACCGAGAGTTC
AATAAGTCGACGTTGACGGTATACCAATACTGGTACAATCACCTTTGCGATGTGTACATT
GAGAACTCGAAGGCTCTTATTCAGGATGGTACACCAGACGAGAAGCGCTCAGCTATTGAC
ACTCTATATACCGCGCTTGACAATGCGTTAAGATTAATCCACCCGTTCATGCCTTTCCTT
ACGGAAGAATTATGGCAACGTCTCCCGCGTCGTCCTAGCGACGAAACTCCCTCGATCATG
CTTGCAAAATACCCTACGTACGATCCGGAATTAGACAACCCTTCGGCTGAGGCCGCTTAT
GAGCTCGTCTTGGGTTGCTCTAAGGGTATTAGGTCTCTAATGACCGAATATGCCCTCAAA
GACGAAGCTAAGATTTTCGTCCAAACCTACGACGAGATAGCGCACCAAACCGCCGTCGAG
CAGGTACAGTCCATCAAGTCACTTGGTGGTAAGGGTGTCACCGACATCGAGGTGATCTCA
GGCTCGCAAGCACGACCTGCGGGATGCGTAGCGTTCCCAGTCTCTAGCTCAGCGGCAGTA
TTCCTCCACGTCAAGGGCCGTGTAGATATCGACGACGAAATCGCAAAGGCTAACAAGAAG
CTCGAAAAGACACGTCTAGCTATCGCGAAGCAGTCTAAGCTCCTAGCCGACCCGGGCTAC
CAGTCAAAGGTCACGGCAGCCATCCAAGAAGCCGACAAGAAGAGGCTTGCTGACTTCGAG
TCCGAGGCTAAGGGCTTCGAGGGCACGATCAAGCAGTTTGAGGCTTTGAAGCTGGAGTAG
>gene_sam0002040.1	locus=tig00000001_pilon:774577:775695:-	len:1119
ATGTCGGCAAACACACTAGGACCCCTGGTCCGGCTACGGGGCCTGCGAACAGAACAGCTC
CCGGCGGCGGACGCAACGGCAGAGGATCTCGCGCCGCTGCTCTTCGCCATCCTGCAGGAG
GCCGTGCCGTTCATCGACTCCGCCTCTCCTAAAGCCGCAGGCGCCAAGGCCGATCCCAAG
GTCTGGAAGAGCAAGGGCTCGCACATGAATCACGATTCTAGAGCCAGGGTCGAGGTGCTG
GAACGCGTGATCCCGGCGGCAGAGCTGGAGAAGGTGGAATCTAGGAGCGCGGCGAGCGAA
GGGACAGAGGGGAAAGGTGCGAAAGAGGGGAAGGTTAGGGGCGAGACGTGGTGCTGTCGC
AAGAGCGTGCATGTGGACGCGCCGGAACGGGGGACCGCGAGCTGGGACGAGTTCGTGCGC
GCCTTCCGCGAAGAGCACGCGCAATCTGAGAAAGCATTCACGCCGGCTTGTTTAGCAGCG
CACGAGGCGCAGAGCTGGGACTGCACAGGCGTTGAGGTCGAGGAGGGAGGCATTAGATGG
GGTCGCTTCAAGCTGGTTGTCGAGGAGATGCGACATCGTATCGGCAAGCCGGTGCTGAAG
GATCGCACGTTCCCCGTCTTGCAGATGACGGCTACGGCTTTGGGAGAGGGGCAAAGGGAG
TTTTTGGTTGTGAGCATCCCGGTTCCGGACTTTGGGGAGAAGTCCGAGAAAAGCATGTTG
GCGAAGGAAAAGGGCGCGCAGGTCGCGTTTTACGTTAGCGTGGAGCGGATACGTGGGATT
AGCAATCCAGAGGGAAGAGGGAGTATTGAGTGGCTGATGGCGACGGCGAGCGACGCCGCG
GGTGTCCTACCCGCTTGGGTGCAGAACCTGGCTGCGCCGGGGGTTATCTGGAAAGATGTG
CCCTTGTTCATGGCATGGATATCGAAAGAGAGAAGAAAAGAGGCAAAGGCGAAGCCTAAT
GGGGGAGGGAAGAAGGGAGAGACGAGTAAGGGAACAAGTGCCGACGGCAATGGGAGTAGT
ATACCCCGGATCTCATCCGCAGTAGAAGTCGGCAGCTTGCCAACGGTCTCGGAGGAGACG
TCGAATGACCCTGAACTCGCTGCACATGCAGGTCGCTAG
>gene_sam0002050.1	locus=tig00000001_pilon:776825:778476:-	len:1584
ATGGGGTTAATAGAGGATATCCAGGGACCTGTGTCCCAATACATGTCACAGCTTTCTACA
CCGTCGCAAGTCGTTGTGATTGCTGGAGGTCTTTTATTCTTGACCGTATTTTTCAATGTC
TTACAACAAATCCTCTTCAAGAACCCCAATGAGCCTCCCGTCGTTTTCCACTGGTTTCCC
GTCGTAGGGAGTACCATCACCTACGGAATGGACCCTCCCCGATTCTTCAAGGAAAACCGG
AAAAAGTATGGCGATATCTTCACTTTCATCCTTCTGGGAAAGAAGACCACCGTCTATCTG
GGTACCACCGGCAACGACTTCATCCTTAATGGAAAGATTAAGGATGTCTGCGCCGAGGAC
ATTTACACCGTCTTGACTACCCCTGTCTTTGGAAGGGACGTTGTCTATGACTGCCCCAAC
TCCAAGCTCATGGAACAGAAGAAGTTCATGAAAATCGCCCTTACCACGGCCGCCTTCCAA
TCCTACGTGCCCATTATCGCCGACGAAGTTTCTAGCTACCTCAAGCGATGCCCCGATTTC
AAGGGCAAGTCTGGAGTTGTGAACATCCCCAAGAACATGGCCGAGATCACCATCTTCACT
GCCTCTCACTCTCTCCAAGGAAAGGAGGTTCGAAGCAAGTTCGACGAGTCGTTAGCTGCT
CTGTACCACGATTTGGATATGGGTTTCACCCCGATTAACTTTATGCTTCACTGGGCCCCG
CTACCGTGGAACAAGAGACGCGACTATGCTCAACGGACTATTGCGAAGATCTACATGGAT
ATCATTAAGGAGCGTCGTGCTGCTGGCAAGAGTGATGCGCAAGATATGATGTGGCATTTG
ATGAACTCTACTTACAAGAATGGCACTCCGGTTCCCGACCACGAGATCGCGCACATGTTG
ATTGCATTGCTCATGGCTGGCCAACACTCCTCCTCTTCGACAAGTTCGTGGATGATGCTA
CGTCTCGCTTCGCGCCCGGACATCATGGAAGCCTTGTATCGCGAGCAAAAGGAAGCTCTT
GGCGACGACCTACCACCGCTAAAGTTTGAGGATCTGGCGAAACTTCCCTTGAACCAGGCT
ATTGTTAAGGAGACTCTTAGACTTCATGCTCCCATTCACTCTATTATGCGCGCTGTCAAG
TCCCCTATGCAAGTCCCTGGAACCAAATACGTCATCCCTACCAGCCACACTCTGCTCTCC
GCTTCCGGTGTATCTTCAACTGACCCCCAGTATTTCCCCGAGCCGGATAAATGGGAGCCT
ACACGGTGGGACAAGAACTCACCAATCGCACCGACCGTGGTACGAAACACCGTCGAAGAG
GAGGAAAAGATCGACTATGGATATGGCTTGGTCAGCAAGGGAGGAAACTCACCATACCTT
CCGTTCGGCGCTGGAAGGCATCGTTGCATCGGCGAGCAATTTGCCAACGTCCAGCTACAG
ACTATCACGGCCATGTTGGTTCGGGCTTTCAAGTTCAGGAATGTCGACGGAAGCAACAAT
GTCATCGGCACAGATTACGCCTCTATGTTCTCTCGACCTTTAGAACCAGCTAACATCCAC
TGGGAGAAGCGAGATGCGGAGTGA
>gene_sam0002060.1	locus=tig00000001_pilon:782434:784221:-	len:1788
ATGATCGTCTCACCACCTCGAATTAATTTGCGCAGGGCCGCGTCCTACCAGCATGAAAAA
GCACCTCTATCCGCAACCTCGTCACGCTTCAACTTTAACCACCTCATGTTCTCCCCTCCG
CCCTCTCCCGGACTGCCAGCCTTGGTACCCCGGCCACGGAAGTTATCTAACGGACCGAGA
CCAAGCCGGGTCGTCCGAGTTGTCATGTGGGTTCTCGGATTGGCGCTTATTACATTCGTG
GTTAGGGCTGTCGTGAGGAAGGAGGTAAGAGTGCCAGTTGTTTCATGGGCCTTGGATCGC
GAAGAATATGAGATGGTTGGACAGTACGACTTACCGGACTTTCCTACGCCTATTGCCGTG
ACGGATCGGAACGGCAGATCGAAGTGGACCGTCTCCATCCCGCCTACGTATTCTTTCCCT
CTGAGTGTCAAGGAGTATTCCGATATCTGTGTTAAGTGCCAGGAGGTTGCTGCTCATGTC
AGGGAGTTACACGGCCATACAAATCAGCCTCAGACGAGCTACTATTACGAGGACCCTTAC
TTCATCGATGTCAAGGATGCCGAGAAACGTGGGCTGCTGCCTGGCGTGGAAGGGAAGGCA
TGGAAAGTGACTGCTCAGGCCCAGGACGGTCATTTAGTGGGTGATAGGGCGGACGGATTG
GTCGACAGGGGCATTTGCAAAACATCTTTGACGTTTGTTCTCGAGTCAGCCGATGCTGGA
CTGGGACCCACGTTAATGATGATGTGGATGGCGTACGGTCTGGCCCAGAAAGAGAAACGG
TCTTTCTTTATTGACGATTCGCGATGGGTCTATGGCGAATATACGGCCATCTTCAAGCCA
CCCCCAATGCCTGATTGCAACCCACCTCCGCGTCACGAGATGGTGCCGTGCCCTCATACT
GCGCGCCATCTGGTTGTTTCACCTGCTACGGCGTCTGAAACCTTTGGCAAAATTTTTAAC
GCCGAGTACGAGAATCACCGCCGCAGCAATGTTGATCGAGAGAAGCCGATATACGATCTG
GCCCGAGTTGGATATGAGGCCCTGTTTCGTCTCAATGACGAGGACCATCCCTACGTGGAA
CATCGTGTCAAGGAGCTAAGGACGAGGGCTAAGGCAACCGAAGGCGCCTACCACGACGGT
ATGATTGTTGGGGTCCATATTCGACACGGTGATTTACACCCATACGAATATCAGTACAAC
GGGGCATATATACCCCTAAATATTTACGCGCAAAGATCTAAGGAGATTATTGAGGAATAC
CACAATTTTAGTACTCCTCTCGGAGGGGAAGATCTAGTCGCAAAACAACATTCATTCTCT
ATAGTGGCGTCAGATGATCCTGACGTTTACGAGACAGAAGAGTTCTCGGGCTCGATTCGG
GCCCAGGAGCAGATCAAGCTTGCGAGCAAGCAACATATCCAGAGCGCGAATCCAGATAAG
TCGGTGATGCATAAGTTCGTCGACGAAACCTTCGGTTGGGAAGGCGGATTCTTCGCGACT
ATGTTCTGGAACCTAGGTCGATCAACGATAAACAATGCCAACGCCGCAGACAAATTGCAA
CCATCGTTACGACCGTCGGCGGAGACCATGAGGCTGAGAGGGCTAATTGGCCGCGCATAC
GCGATGGACCTGGCTGTCCTTGGTCAGGCTAGCGACACTGTCATCTGTACTATGAGTGCG
ATGGGATGTCGATTGATAGCCGTGATCATGGGTTGGGAGAAGGCGATGGAGGATGGGAAA
TGGGTGAACATCGATGGTGATTTCCAGTGGACGGCGTTATCATTATAA
>gene_sam0002070.1	locus=tig00000001_pilon:788647:791579:-	len:2877
ATGGCTACCACACTTCCCCGACCACGCCCCTCAAATGGGCCACCAACCGGTGCCCTTCCG
GCCCTCCCCGTCGCGAAGACCCGCAAGAGCACCAGCTCTTTATCCACCTACAGCAACCAT
CATGGCACTCCTAAGAGTGGCCTCCGAGCACCTTCCGCAAATTATCCCGGCCCTCCTCCG
TCTCCCGCGCCAACGACGGCCCTTCCGATTCCCAAAAGCTCACATGGCGTCAACAGTGCT
GGAAAAACCATTAGGAAAACTGTCAGCATAAATTCGTTCCCTCAGCCGCCGAGCCGCACA
AGCCTCCCAAGCCCCTTATCTGGGGCTGTGACTCCATCTAGGAAATCACGGACGCCCCAA
CCAACCTCCAAAATGGCCCATATGGGCAGTGGAGTACCAAGTTTATTGAATGGTAGCGGT
GAGGGCAAGTCGCTCCTCGGCGGAGCCGGCGCGAGGAACTCGGACGGACTTATTAGTATT
TCGTCTCCCCCACAAAGCCGAAGCTCTTCTGCGCAAGATTCATATTCTACGTCGGCAACC
ACCTATGACGATCTAGCTGATACAGCGGGTACCTCAACCGTTGATAAGCGTGCTTCTAAA
GGGATGGAGGGTAAGGGCAACGTCATTGTCAGCGTAAGGGTGAGACCCGATGCCGGAGGT
AACAACGGCAGCCCGGAAGGTGAATGGATGGTAGATGGCCGCAGGTCTTTGGTAGCATAT
CGCGGCCGCGAAGGGGGCGATTACTATTATGATAATGTCTTCACGACGCATGACGACAAT
AGCAGAGTCTACGACCACATTGCCAAGCGCTTAGTCCGCCGGGTCATGGAAGGGTACCAT
GGTACTGTATTCGCATATGGTATGACGGGCACAGGAAAAACGTTTTCTATGCAGGGAACT
GCCTCATCACCTGGTGTGATTCCCCTGGCCATAACGGACATTTTCTCATATATTCGGGAG
ACTCCCTCTAGAGAGTTTTTGTTGCGTGTTAGCTACCTGGAGATCTACAATGAGAGGATC
CACGATCTTCTTAGCATGGCCTCTGGCAATGCCCCGGGAATGGGTGCGCAAGAGGAGATC
AAATTGCGGGAGGATAGCAAGCGGGGCGTTTACGCCACTCCACTGAAAGAAGAGATCGTC
CAAAGTCCCACACAGCTTTTACGAGTAATTGCCCGCGGTGATCAAGCTCGGAGAACCGCT
AGCACGCAATTTAACGCTAGGAGTTCTCGTAGTCACGCTGTTGTACAGATCGTGGTCGAA
AGCAGAGAACGTATACCAGGCGGCGCTGGCCCTGACAATAAACGTCAGGCACTGCCTCCT
GGTGGAGTTCGTGTCTCTACGCTGAGTTTGATCGATTTGGCAGGTTCAGAAAAGGCCGCC
GAGTCAAAGGAGCGACGGACAGAAGGCTCTCACATCAATAAGAGTTTGTTAACTCTAGGA
ACCGTCATATCTAAGTTGTCAGAAAACAAAGACAAAGAAGGAAAAGGCGGAGACAAGGAT
GGGAAGCACTTACCTTATCGAGATAGCAAACTCACTCGACTCCTTCAAGGGGCCTTGTCT
GGTAACTCGTTGGTAAGTATCTTGTGTACGATTCAGACCGGATCCGCTGGTAGTGCGGCC
TCCGCAAATACGCATGCAAATGAGACGATCAACACCCTCAAGTTCGCTTCGAGAGCCAAG
AACAGCATCGTAAGCCATGCCAAACGAGCAGAAGAAGCTCTAGGAGTTGGGGGAGAAGGG
GGAGCCAGGGTTCTTTTGGAACGCTACCGGATGGAAATCCTTGAGCTCAGAAACCAACTA
GAGACTCAGGCCAAATCAAATAACGCCAAAGCCGAGGAGGAAGAAAGGGACAAAGATGAG
GAAGAAGAACGTGCTCGTGAAAAGGAACAAGAAGCAAGGCATGAAGAGCAGATGCTGGAG
ATGCAACTGGCACGTACAGCATTGAAGGAACGGATCGACCATCTAAACAGACTAATCCTT
AGCTCGAAGTCGACAGGAGTTAATACCGGCGGGACATACAGTGCGCTAGGAATTCATTCC
AACTCTAGATTCTCCCAAACATCTATCCGGACATCCCTCACGACTTCTAACGGTAGCCGT
TCGGTATTGGAAAGAACTGCATCCATGAATTCTTCATCATCCACCATTGGCCGACGATCA
ATAGGGCAACGGCGATCTAGCATAGGGGAGCAAGCGTCAAATGAGGACGAGGATAGTCTG
GGTGAATATGGCGACGGCACTGCGTCCTTACAAGCCCAAAACCAGGCTCTACAGGCAGAT
CTCGCCGATAAGAACCGATATATCGCCACCCTCGAGAAGCGTCTCCTACAAGCTCGTCGT
GCTAGCTCCTCACGAACTTCGGTTGGTCTCTCGTCCAACAAGGGTATTATGGTTGGCGAA
GACCATAGCGTTTCTACGCTTATGAAGGAGAAGGATGCCGAAATTGCGGAGTTGAGAGCG
AGGCTTGATGACAAGGACCGAATGTTGGGAGCTCTGCGGAGCGCGGCTCGTTCGAGAGAT
GCGGCCGAGGGAATCGATTTCTCAAGAGATCATTCTAGGGCCGATACCAGGACTGATACT
CGATCTTCTCTTTTATATGAGCAAGCAGCAAGCCCACCACCTCAAGGGGCCCTTCCCGAC
CCGCCGATATCCAAGGGTCACTCGCCATTGAAGAAGCGAACTCGAAGTGTCGACGAAATG
AGCCGAATCCTAGATGAAATGATTCAGGATAAAGTCGAGGCGGGCGATATCATCAGGAGT
TCTCGAGGTAGTGTTCGATTAGCCGATGGCAAGCGCGAAACGCTGACCGACCCAAGCAAT
GGGAACTATGAGCCATTGCACGGACATGAGTCTAAGCAAGTCGTGCTAGAGGCGTAG
>gene_sam0002080.1	locus=tig00000001_pilon:797071:798300:-	len:1230
ATGAGTCTGCGGAAGATCTTAGGAGGTTCCAGCCGGGTTAAGAAAGCCTCTAAGAAGTCC
GGCGCAAAACCATCTTCGCCTTCGCCAGCCTCATGGGTCTCTCCACTGCCTCGCCGCAAA
CCGGGAATCCAGCGTGGGAAGTCATTTCCCGGCGATGAAGATGAGGAAGATGACCTCTTT
GACGACAAACTTGACGATTATGGGCTCGTCAAAGCTCTAGCGACCGACCTAAACTTGCGC
GACACCTCCCAAGCCATTCTCCATATACGTAACCACATGTTCTGTCCAATGCCCGATCGA
GCTGCCGGAATGAATTCTATAAGAATCGCAGAAGTGCTGAACTATCGGAAGTCTCTTCCC
CCCGTCGTTACGATATCCCACATACAAGCCTTATTATCGTCGCCGAGCGCAGTGGAACGA
GAAATCGCGGAACTTGCGCGGGCCGGCTTTGTTCGCAAGGTAGTTGTTCCACGACGAGGT
GATATAGGAGAGATTTTAGTGCTCGAGGCGGACTATGAACAAATGGTGAAAGCTTCTACA
AGTTTAGATGACAACACGAAAGATAAAATGGCTGCATATTTAAAGGAGAATCATGGAACT
CAAGCATTGAAGTTAGAGGCTTTTAGTGCGTCTGAGATTGATCAGCTTCTTAAGGCTGGA
TTTCTAACATCTCACAATCCTGGAGCAATATACCATGGCCATGCGGGCCGTTCGTCACTT
GCTGCGAATCTATATTCGCGACCTGGTGATAAGGTGACACTAACGTCCCTCGAAAATATA
TCTAGGCAGCCAACTGGCTCACTCGATGCCGTGGGAGGTGAGGGTGTAATACACCAAACT
GGCGGTAGCGGTCCGGGCTCGCTGGGTATGTCTTGGATAGATATTGGTGCTGCGGAATTA
AAGCTCGCCGTGCCTGGGAACGGCACGTTTCTAAAGCTTCTCTCTTTGGCACTCGATCAC
CTCGTTACGTTGCTAAGCAGGTCACGCTTCCGCGAAGCGCCAGAAACGATGCTTCGAGAT
CGATGGGATGGTGGCATTGCGAAAGAAGAAGCTCGGTATGCAGCAAAGCGCGCGCGAGGA
GAGTTCGCTGGTGTGTTACCTGGACAGACTAGGAAATGGAGGCAATTTTACGGACTTTCA
TTTGACTGGATCTTGCAAGAGGCAGTTGGGTCCGGCCTAGTGGAAGTATTCGAAACTCGA
AGCGTCGGTCGCGGCGTACGTGCTCTTTGA
>gene_sam0002090.1	locus=tig00000001_pilon:799181:799640:+	len:369
ATGGTTTCCAGTGGCTCCGTGATCTCGGCGTTCGTGTTGAAGTCCGCGCCGAATGGCAGT
CATCCCGATAAGCTCAAATCCGAATGGCCAGATCTTGATTTCTCAACATTAGATCCTATA
TATCCCCAGAAGACTGGCTTATATGAGAGTTCAGAAGATGCTTATCAAAAGAGGGGAGAT
GTCGCGAAAAGGTGGCTCTACGATCGTCCTGAAAGGTGTGTCATAGTTGTTACACACGCG
GGTTTTATTCGAAGACTTGTCAAAGGACCAAAATACGATAACCTAGAATTCCACACGTAT
AATCTTGTCGAGACACAGGATAATAGGCTTGATTTCGAGGAGATCCGAAGGGTCATGGAC
TATTCTTAA
>gene_sam0002100.1	locus=tig00000001_pilon:801691:803808:+	len:2031
ATGGCTCCGAATTGGAGAACAGCTGGTGCCTGTTTATTGGCGGTTCCCAGCCTCCTGGCG
ACTTTCGTCATAGGTGCACCAACTACCGGAGGTCAATACGTCCTGCAGGCAGGCAAAGAT
GGCAGACCACTCACATCGCAGCGCAAGTTGCACGGCAGATTCCTCCATATAACAGATCTA
CACCCGGACGAATATTACAAAGTCCACACATCTACGGAGGAGAACATCGCATGCCACCGA
GGCCATGGCCCAGCCGGCACTTATGGCGCAGAAACTTCTGATTGCGATTCTCCCCTTGCA
TTGGTAGATGCAACCCTTGATTGGGTCGCTGCCAATTTGAAAGACTCGATTGATTTTGTC
GTTTGGACAGGCGATTCTGCCCGCCATGACAGCGACGAGAAGACACCCCGCCACAATAAA
GATATCTTGGCCATGAACCGCAGAATTGCGGATTCATTTGTCAAGACATTTTCCGACGAT
AATGGATTGGTAGTTCCTGTCGTTCCAACATTCGGTAACAACGATATATATCCGCACAAT
GTTTTAATGCCAGGTCCCAACGATATCTTGAGAGATTATACCGATATTTGGCAGCCATTC
ATCCCAGAAGACCAGCGTCACTCATTCGAATTTGGAGGATGGTTATATGTTGAGGTTATC
CCCAACAAACTTGCTGTCTTCAGTCTCAATACATTGTACTTCTTCGATCGCAATGCGGGC
ATCGATGATTGCACGCACCCGAGTGAGCCAGGATACCAGCACTTCGACTGGCTGCGAGTT
CAACTGCAATTCATGCGAAACCGTGGTATGAAAGCCATCCTTATGGGACATGTTCCTCCT
GCTAGAACCTCCGGCAAGCAGTTGTGGCATGAAACATGCTGGCAGAAATACACTCTCTGG
CTGCAACAGTATCGCGACGTCGTGATTACTGGTCTCTTTGGTCACATGAACATTGACCAT
TTTCTTCTGCAAGATACAAAGGAGATAGACTTAGCCTATCTCGGAGCTCAGTCTAGTCAA
TTGGCAAGCATTCGCGAGACCATGGAGGATGAGATTTCAATCGAGGGTAGCAAAGATTAT
CTCATGGAATTACGAGAAGACTGGTCGAAATTGCCAGACCCTATCAAGCCCCAAGAATTT
GGAGAGTTGAAGAAAAAGAAGAAAGGTGGCAAGAAGAAGAAGATTGGGGGGCCGTGGGCA
GAGAGATACCAACTCACTCTCATCAGCCCTAGCGTCGTCCCAAATTACTTTCCAACTCTT
AGAGTCTTTGAGTACAACATCACTAGCATCGAAGACACTCCCACTTGGCTGGATACCGTG
CGCAAGTCAAGTATGCAAAGTGCATCCGCGCCCGACTTGGAAACGCACTCGCTAGAACTA
CGTAGCGAGCCCGATGTGGAGATTGAGAAGAAAAAGAAAGGGAAGCACGGCAAAGACCCC
AACCCTCCCGATCTGCAAATACCAGATGCACCAGCAAAGGGAAGTCTGCCAGGCCCTGGT
TACTATCCCCAACCCTTGACACTAAAGGGTTACGTCCAGTACTATGCCAACTTGACCGTT
ATCAACAATGATATCACTGCGGACAATGTTGGAGAAGATGAGTTGTCGTCAAACAAGTGG
GACGCGGGAAAGCACCACGACAAGAAGCCCAAACACGACAAACCTCAACCCAAGGAATTC
AACTACCAAGTTGAATACACTACTTTTGACGACAAGATCTACAAGTTGAAGGATCTAACC
GTCAGGAGTTTCCTACGGCTTGCCCACAGAATTGGGGAGACTTCCGCCGAGTCCACCGGA
CTTAGCGAGGAATACGAAGATTACGACGATGAAGAAGTTGCTGATAACGAGGTCGAAGAT
GTAGAGTCCACAGACGAGGAAGAGGACTCAGATAACGACCTCGAGGCCGAGAAGAAGAAG
AAAAAGAAGAAGGGAGGCCACAAGATGAAGAACACGAAGATATGGCTTCACTTCCTCAAA
CACGCGTTCGTCAGCACGAAAAGCATCGACGAGCTCAAGAATATCAAGTAA
>gene_sam0002110.1	locus=tig00000001_pilon:804312:806364:-	len:1959
ATGAAGCGCAAAGCTCACTCCCAAGCTGAGGGCCACAAACCTCACAAGAAAAAGTCCAAG
ACTTCATTGGGTGATGAGGATGCCAAAAAGAGGTTTAGGAAAGGGCTCTTTGACAAAGAT
GTCCTTGACAAATATACAACAGGCTATGCAAAATCCACGCCTTACAAGCATAGCGTCATC
CACGAATTGATCGACGACACCCTACTACGAGCCGTCCGCGAGGAGATCAAGAACAATGTA
TCCTTTACGCCTAAGGAGACTGACATCTACAAGATTCACCAATCAGGCGATCTTGCAAAT
CTCGACGGCTTGGATGATGAGGCTCTAGCAAAGCTACCATCCTTGCTAACTCTTAGAGAT
GCGATGTACTCCCAGGCTTTCCGAGACTATGTTGCCCATATCACTGGATGCGGCCCCCTG
AGCGGTAGGAAAACGGACATGGCTATTAACGTGTATACCCCGGGGTGCTATCTCCTATGC
CACGACGACGTCATCGGTAGCCGCAAAGTCAGCTACATTCTCTACTTAACCGACCCCGAC
ATCCCTTGGAAGGCTGAATGGGGTGGCGCATTGAGATTGTTTCCCGTGCGTACAATCAAA
GGAAAGGATGGGGAGGTTGCGCGAACACCTGCGCCAGATGTTTCTAAGATAATACCGCCC
GCCTGGAACCAACTGAGTTTCTTCGCCGTCCAGCCTGGCGAGAGCTTCCACGACGTTGAG
GAAGTATACCACGCCGAAACCAAGAAGCAGCTGGGAAAGGAGGGTGGTAGAGTCCGCATG
GCCATCAGCGGCTGGTTTCACATCCCCCAGATCGGAGAGGACGGGTACGTCGAGGGTGCA
GAGGAGAAATTAGCCAAGAATAGTGGCTTGATGCAATTACAAGGAAATCCAGATCAGTAC
GACTTACCGCAATCAAAACCAATGAAAGTCGAGCAGCCACAATCCAGCTCACAAGAGGAG
TTCGACGAGGCCGACCTAGAGTTTCTTCTCAAGTACATGGCCCCAACCTACCTCACCCCT
GACACCCTCGACCAAGTCGCCGAACAATTCGAAGAATTATCTACCATCACGCTACCCAAT
CTCCTAGGCAAGAAATTCGCCCAAAAACTGAAAGACTACATCACTGCTCAAGAAAGCACA
CCCCTCCCTGAAGACTGCGACAAGATTGAGCAGGGCCCCTGGCGAGTTTCAAAGCCACCC
CACAAGCACCGTTTCCTATACCTCCAAGCAGACGACTCCAAGAAGAATGGAGCTTCAAAG
GAAGATGCATCGCCCATCAAAGAGCTCTTGGAAGAATTCCTCCCCAGCCCGCAGTTCCGT
CGCTGGCTGCAGATAGCTACTCGTAGCGTAGTCGAGAGCCACGAGTTCCTCGCGCGCCGC
TTCCGGCGCGGCAAAGACTACACACTAGCGACGGGACACGATGGCAAGCCGCGCTTAGAA
CTGACTCTCGGTATCACGCCGACGAACGGATGGGGCGGTGCCGAAGATGAGGATGAAGAC
GAAGACGATGCTGAGGAAGAAGAGACCAAGTCTAAAGATAAAGGCAAAGGCAAAGGCAAG
GGTAAGGCGCAAAAGAAGAACGGCAAGAAAGAAGCCGAGGAGGAAGAGCCGGTCGAGGTC
GGCGGTCATGAGGTTTATATGGCTGGCGATGATGATGCTAACGAGGACGCGGCTATATAC
AAGTCGGGCAGCGACGATGACAATATATTGTTCTTCGAAGCTGCAGCCTGGAACAACTTG
TCTCTGGTACTACGCGACAGCGGCGTCCTTAAGTTCGTCAAGTATGTTAGCGAGAAGGCT
CCGGGCGATAGATGGGATATCAGCGGCACCTTCGAGGTCGAAGAGCCGGATGATGATGGG
GACGAGGATGGCGGCGCGGCTAATGGTGAGGGAGTCATTGATGACACGGAAGAGGAGTGG
AATGGCTTCCCCTCTTCGTCGGAAAGCGATTCTGACTGA
>gene_sam0002120.1	locus=tig00000001_pilon:809226:810648:+	len:1185
ATGGCTAGTTTCGACGTCGAGGCCGCTAGGTCTAAGTTCCCGGCCTTCAAAGAGGACCAG
GTGTTCCTGGATAACGCAGGCGGAAGTCAAGTCCTAGGGACCGTTGTCGATGCTATATCG
GACTACTTAATCAAGAGCAATGTCCAATTTGGAGGGGGTTATAAGACGAGCAAGGCATCT
AGCTCCCGATACGATGACGGCATTACCGCCGGAGCGAAGTTCCTGAATGCCCAGAAGGAT
GAGATAGCGTATGGTACCTCTGCCACACAGCTCCTCCGCAACTTATCGTTCACCTTCCAA
TTCCAAGAAGGGGACGAGATCGTGGTGTCCGCGATCGACCATGAAGCCAATATCGCGCCA
TGGAAAAACCTCGCGGAGAGGTTGAAGCTCACCATCAAATGGTGGATTCCTCAGGAGGGC
TCGACAAACCCAAGACTGCTCCCTGAAGACCTCAAGGGTCTACTGTCCCCTAAGACACGA
TTGGTGACGTGTACGCACGCTAGCAACATTCTAGGAACGATACACGACGTCAAGGCCATT
GCGGAAGTCGTCCATACTATCCCAAATGCCCTCCTCTGCGTTGACGGGGTGTCCTTTGCG
CCTCACAGGCCGGTCGATGTCAAGGATTTAGGGGTAGACTTCTATGTCTTGTCATGGTAT
AAGATATTCGGTCCACACGTCGCCATGCTATACGGCAGCCGTAGGGCGCAGGAGCAGATG
CACACTCTTGGGCATTTCTTCAACCCGAGTGTGACACTTGAGAATAAGATTACTCTCGTC
CAATCCATCCCAGCAGTCCTAGAATACCTCGGCCCCCCTCAAGCCGGATCATGGGGTGGC
CTACACGCGCACGAGACGCAGCTACAGACGACTTTGCTCGAGTACCTAAATTCCAAACCC
AACATCACCATATACGGCGAGACGAGCGCGGACGAGAAGCTCCGGCTCCCTACGGTCAGT
TTCAAGGTAGACGGTGTGGATTCGAAAGAGCTTGTCGAGACGCTTGAGCGGACTACGAAC
TTCGGCTTCCGCTGGGGAGCCTTTTACTCGAACTATTTGGTATACGAGTACTTTAAGCTA
GATTCAAGCGGTATCGTAAGGGTTAGCATGGCTCACTATAATACCCTGGAGGAAGTTAAG
GGGCTTATCGCAGCGATTGATAGCGTGATATCGACTAAGGCTTGA
>gene_sam0002130.1	locus=tig00000001_pilon:810826:811901:-	len:756
ATGGCGCCAAAGGCGATCATAGCGCCTTCGATCCTGTCGGCAGACTTCGCGCAACTAGGC
GCCGACTGCGAGAGGACGATGGACCAAGGTGCTGACTGGCTGCACGTAGATATTATGGAC
GGTCACTTCGTACCCAACATCACCTTCGGCGCGCCGGTCGTGGCCAAGATCCGGAAGCAC
GTCGACAAGCCCGACACAAGCTACGGACGCGGGACGTTCGACTGCCACATGATGATCGCC
GAGCCGAAGAAATGGGTCAAGGAGTTCAAGAACGCGGGATGCGACCTATACTGCTTCCAC
TACGAGGCCGCCTTCTCGAGTGCGGCCGAGAGCCCCGAGGCCAAGTCCGACGCGAAGACG
AGCCCGAAGGACCTCATCCGCTACATACACGACCAAGGCCTGTTGGCTGGCATCGCGCTT
AAGCCTGCTACGAGTGTTGATGTGCTGAATGAGATACTCGAGAACCCGGAGCCGAAGGAG
CGGCCGGATATGGTTCTTATTATGACGGTCGAGCCCGGCTTCGGCGGACAGAAGTTTATG
GCATCGGAACTACCAAAGGTGCAAGCGCTACGACAGAAGTACCCGGAACTAAACATCGAG
GTCGACGGTGGCCTCGGCCCCGGTACCATCGACCAGGCGGCCGACGCGGGCGCCAATGTT
ATCGTTGCCGGAAGCGCCGTGTTTGGGGCTAAGGACCCCGCAGAAGTCATCTCCTTACTA
AGAACAGCCGTTGACACGAGATCAGGGAAGCTATAA
>gene_sam0002140.1	locus=tig00000001_pilon:812375:814217:-	len:1722
ATGGCGCCTGTTTCTTTGGCCGACCTCATCTCGGCCTTGCCTGAGGGCGATGGATGGGGC
CCTCCTCCCGTAACCGACACTACTCTGAATGGTGTCCCCTATGCTCCCTTTTCGAAAGGC
GACAAGTTAGGTCGCATGGCCGACTGGACCGCAGACAGCAAGGACGGTCGCGACGGCCGT
GGTGGACGACAGCAGTATAATCGCAATTTTAGGGACCAGCAAATTTACGGAGCTGGCAGT
GCCGCCCTCTTTACCGCACCCGTTGCCGAAGACGAAAACACATTCTCCGTCGTCAGCCGA
GAGCCTACCAAGACCCGATATGGTCGAGGAGCCGTTTTCACGCGCGGTCGTGGACAGCGA
GGTGCTCGTCAGGACACTAGAGGTGGCCGTGCTCAACCTCAGCGTCCTGGGCGCGGTGGT
CAGCAAGGCTATGGATACGATAGCCGCGGTGGACGTTCTAACGCACCTCGTGGACGCCGC
TTCGGATGGAAGGATTACGATAAGCCGACCCGAAACCGAGACGCGTCCATCAACATCAAG
TCTGATTGGCATTTGTTGGAGGAGATTGATTTCAACAGACTCGCTAAGTTGAACCTGGAT
GCCGACGAGGGTGAGGACATTGACAGCTACGGATTCCTATACTACTATGACCGATCCTTC
GATAAGCAGCCCGTCAAGACAGCCGAGAGGAGACTTATACCTTTGGATCGCGCCGCCTAC
AACGTCACAACCTCTTCGGACCCCGTCATTCAGGACCTTGCCGACAAGGACGAGGCCACT
ATCTTCGCCACCGACAGCATCCTGTCCATGCTCATGTGCTCTACACGCTCAGTCTACCCG
TGGGATATCGTCATTGCCAAGCAAGGCAACAAGATTTTCCTTGACAAGCGTGATAGTGCT
GCGCTTGATATGGTGACGGTGAACGAGAACGCCGCGGATGCGCCATTGGAGTCCTCCGAT
GGTAACAAGGATGGAGTTAACCAACCTGGAGCTCTTGCGGAGGAGGCTACTTACATCAAC
CATAACTTTGCCAACCAGGTTGTTCTGGATAACGCATCGAACAAGGTTGAGATGACTCAC
GCCAACCCATTCTACAATGCCTCGGAGGAGACTGAGCCCCCTGCAAGCAAGGCATACAAG
TACCGCAGATTCGATCTTTCGACCAGCGAAGAGGACCCGATGTACCTAATTGTCCGAACC
GAGTTGGATGCCGTACAGAAGAACGCCATAAGTGGCGAAGACCAGTTCGTGACCGTAAAG
GCTCTGAACGAATTCGACAACAAGGCACAAGGTAGCGGTGGTGCTTTGGACTGGAGAACC
AAGCTCGTCAGTCAGCGTGGTGCAGTTGTCGCTACGGAGATGAAGAACAATAGTGTTAAG
CTTGCCCGATGGACAGTGCAAGCCATCCTTTCCAAGGCTGATGTCATGAAGCTTGGTTTC
GTTTCCCGTGCCAACCCGAAGACCAACGACAAGCACATCATCCTGGGAGTTATTGGCTGG
AAGCCTAAGGATTTCGCTAACCAGATGAACTTGTCACTCTCCAACGGCTGGGGTATCGTC
CGCACTATTGCTGACATGTGCCTTAAGCGCGAAGATGGCAAGTTCGTGCTCGTGAAGGAC
CCCAACAAGTCGATCCTCCGTCTATACGAAGTGCCTGCTGGCAGCTTCGACGAAGATGCC
GAGGAGGAGGATATTCCTGAGACTGTTGCTGAGGAGGATTAA
>gene_sam0002150.1	locus=tig00000001_pilon:815772:816658:-	len:798
ATGGCTAGAATGACTGACCCAGGGCCCGCAGCCGGCTATCCGTCGCCTCCGACGCATTAC
TCTCCATCCGATCATAAGCCTTCTCTCGGTTCGCTATACGAGCACGTATCGATGTCGTCT
TCCTCATCGCCCCAGAACTCCGCCAACGTCGGCCAGCCCGACAAGTCAGGACCGCTGTCG
TCGCTCAACCTCAACTTTCTCAAATCGTTAAACGACAAGAAGACGACCCGCGATGGGAAC
CCGCCCAAGCGACGAGGTCCGAAACCCGACAGCAAGCCCGCATTGACACGACGCCAAGAG
TTGAACCGCCAAGCGCAAAGGACGCACCGAGAACGCAAGGAGCTGTATATAAAGGCGCTC
GAAGACGAGGTGTTGCGGTTGAAGGAAATATATAGCAACGTGTCACAAGACAAGGATAAG
CTAGCCGAGGAGAACAGGCAGCTGAAGACGCTGCTGCGACAGAACGGCATCTCGCTCGGG
TCGCCGGGAGCAGGCATGGACGACGTCGGCAGCGGGCTGAGCCCTGGGTACACGTCCAGC
GGTAGCATCTCGGGCAGCTATGCGCCGGGGAGTTCCCACACTGCGTACACGCCGCCTCTG
ACGTCGATGTCGAGCCCCCCCTCCATGTCCGTGTCGTCCCAAGGCCAGCAGCGGCAGCAT
CCGCACCAGCACCAACACCAGCAGCAACCCGGTCAGCAGAGTCGAGTGGATTACGAACAG
GCTGGGATAGATTTCGTCTTAACGTACGATAACCCCGATGACCCCTCGAAGGCGTACATA
TCACCTCCCCCGCAGTGA
>gene_sam0002160.1	locus=tig00000001_pilon:818994:819986:+	len:909
ATGGCTCTGTTAGCGAGTATTGCTGCCAATCTGAGGGGCGCAGTGTTAGTAGCCCCTTGG
GTAGCTCACCTGGCGGTGTGCGATCTCGCGCTATCGCTCCTGCTGCCAGTGAAGATATTC
GCGCCGGATCTCGTCTATCACCTTTCTTCCCGCATCGCGTATTCCGTCTGGAAGTGGATC
CAGGTCATATTCGAGCGTTGCAATGGCGCAAAGATCACGTTTTCAGGGGACCGTTTGCCG
ACGGGGGAGTCGGCTGTTGTCATCTCGAATCATGTTACGTGGGCCGACTTTTACATGATC
CAGGCCTGCGCCCTGCGCTCGGGTATGCTGGGCCAGTGCCGATGGTTTGCGAAGATCCAG
CTCAGATGGGTTCCTTTCCTCGGCTGGGGTCTATGGGCGATGGGTATGCCAATGGTCTCC
AGGAATTGGATGAGAGATCAACGTGAGCTTCAACGCGTCTTTGGTGGGGTCGTGCAGAGG
AAGTGGCCAATGTGGCTGATAAGTTTCAGCGAGGCTACACGATTTACACCAAAGAAGTAT
GAAGAGTCTAGACTCTGGTGCAACAAGAATGACCGTCCGCAGCCCTTGCATTTGTTATAC
CCTCGTACTAAGGGGTTTGTGACTACTGTGCAGCAGCTGAGAAAGGCACCTCACGTGAAG
GCCGTGTATGATTTCACCATCGCGTATCAGCATCAGGGTAAATTCCACGTAGCCCCAAAT
ATGTGGGAGACTTTGAAGCTTCCGGATCTGAGCGGTTCCCGCGGATACAGATTTCATATC
CATACTAGGCGGTTTCCTATGGAGGAGCTCCCCTCGACAGACGATGAGTTGGCGAAGTGG
CTAGAGTTGCGATGGATCGAGAAAGGAGAATGGCTCGATGCTATCAAAACTGAATGGGCT
GCAAAGTAG
>gene_sam0002170.1	locus=tig00000001_pilon:823917:829689:+	len:5724
ATGGATGAAGATACTAGCAGATTAGCCCCGCCGGCTGTTAGCTCGCTTCGTGCCCAGGCC
ATCGGCCGTTCGATGGAGAGGTCTTTAAGTGCTGATATCAGGGAAGAGCGTGAGGAGCTT
CGTGAGGCCGCAGAGCAGACGTTGAATGTTATCGTCGACCTCAACCTCGATGGCACCATC
CGGTGGGTCAGCCCCTCGTGGGCCGACGTCGTTGGCACACAACCGGACACCGTTGAGGGC
ACCGCGATTGCCGATTTAATAATTAGTGAAGAAAAGTCTGCGTTTGCTGAAGCTATTACT
TCTATGAGAGAAGACGATTCGCGTAGCCAGTATATTCGTTTCACTGTTGCATTAGGGCCT
TCGTCTAAGTTGCATCCCGCGGAAGATTGTAAGGAGGCTGAAGATGATGAGTCCGGTCCT
GCCACTGTTGAGCTCGAGGCCCAAGGAATCATGGTCTATGACCGGACTACGGGGAATGAA
AGTCACACAATGTGGATGATACGACCGTGGATCGCACCTCGAGAGATTAAAATCGATCTT
GCACCTTTGCTTGTAGACTCTCTCGGTTCGGGTGCTGAAGTCCTTGCTAGTTATCTTACT
CAACTCGCCGAATCTGGGAACGAGGATCCTGCCACTCACCCACCCCCGCCCCCGGTTCTT
TGTCGTATCTGCGAGCGCCAGATTCCGCCTTGGTGGTTTGAGAAACATACAGATTTATGC
CTTCAAGAGCATCGAGCGGAAATGGATGTTCAAATGGCCCAAGAAAATTTAACTGAACAT
CGTCACGCTATCGTTAAAGTGTTAGATGCCTTAGAAGCACGCAAGAGCCGTGCTCTATCG
GATATCCCCGTATCGCTTCCCGTCGCCGAGTATAAAGGTCTATCAATCGGTCCGTCTTCT
AGTACATCTTCCCCCGGGGCCGCATCGCCGACTCCTTCGTCAAGAGATCGATCAACCCAT
TCTCGCTCTAGATCATTTGCTGTACGACGTCCCCAGGCTCGCATTGTTGAGCTACTTTTG
GATCTTTGTGACACTGCAATCGAGATTAGCACCCCGGCAATCAAAGAATCTTCATCCCAA
GGTACTGGCGAGTTCCGAACCCAGTCTCCACAATCGGAATCGCGTATATCTCAGGTGCTC
CAATGGCAATCTCCTGGCTCAAACACCCTTGAACAAGAACAAGGACTTGCTTTATTGTGT
ACAGAGACCGAAAAAGTTGCTAAGGAGAAAGTCGAGGCTGTATTCCGCCATAGGAGAATC
ATCGAATACGCAGAGCGAATACGGATTGAGTTCACAGTGATTGTTGAAAATTGTATTGAA
GATGCGATGCGCAAAGCAGCGCGAATTGCGGCTGGGCTAAGCGACTCAACCGAAGACGAA
GAATGCGAAGAAGAGGAAGAAGAGGAAGAAGAGGAAGACGTTGAGGAAACTCCAGTGGTA
CAAGAAGAACCTATGTTCCCTGGTTCCTTCGATACACCCTCCACCTTGGCGGCCGCCCTC
AAAAAGGTGGAACTGAGTGATACTGATGATAGAAAAGGCCCATCTTCAGTCATCGAGTCG
ACAAGGTCCAGTAGTCCGAGAGAATGTCCGACGCCAAAATCTCATCGCGAGGTACTAGGA
ACGACCGGCCAGTCTCGAGGTTCGCGTAGAGGGTCGACTTTACTTGAGCCTGATGCTGGA
GACAGCGACGGTAGCGGCAGGTCTGCCTCCCTAGTGCGTCAACCACCTCGAACAGACTCG
CCTATGTCTGAATTGAGTGATTTGCGACGTGCTACTAGCGCAAGGCAGCACCATAGGCGA
AGCCTCATTCTTGCTGGCACGTCTTCGCCGCATCGTCAAGAATCCCCTTCTAGGGGTACC
CAACCTTCGTCGCCGCTTCGGATCCACAAGCCTCGAAATCTTCAATATTCACAGGAAGGC
GTTACTTCTCCCGAGGCGTCTCCTATGCTACCTAACAGTGAGTTTAGTTCGCCTGCTATA
ATTCCACATCATCGCCGTCAGTCCTCCGCGGCTTTGTCCGAGTTTCCAAACCGGCTAGCT
ACATCTCCACGCCTGAATGCCGTGAACCACGCGCCGATGCAACGTGCTGTTCCGCCATCC
ATTAAAGACTTTGAAATAATCAAGCCAATCAGTAAGGGTGCTTTCGGTAGCGTCTACTTG
TCCAAGAAGAAGTCCACAGGCGAATACTTTGCTATCAAGGTCTTGAAGAAGGCTGATATG
GTAGCTAAAAATCAAGTTACCAATGTAAAAGCTGAAAGAGCAATCATGATGTGGCAAGGA
GAAAGCGAATTTGTCGCAAAGTTGTATTGGACATTTTCCAGCAAGGACTACTTATACCTT
GTTATGGAATATCTAAACGGCGGCGACTGTGCTTCTTTGATTAAAGTCCTCGGCGGCCTA
CCAGAGGAATGGGTGAAAAAGTATCTCGGCGAGGTTATCCTCGGGGTAGAGCACCTGCAC
GATCGAGGCATAATCCACCGTGATCTGAAGCCCGACAACTTGCTCATCGACCAAAAAGGA
CATCTCAAATTGACTGACTTTGGGTTGTCACGTATGGGATTAATTGGGCGACAGAAGAGA
GCGCTTGATAGTGGAACTGCTGAACCTACCCCAGATTTACTGAAGACTGGTCCTTTTGTT
CGATCGACGTCTGTTGCATCATCTCGGTCGACATCTTTAGACTTTCATGGCAGCCATAAC
TCACCTTCTACTACACCCCAGATCACCCCCGATAATGGAGTTGGGCAACCATCGTATTTT
AACCTATCACAAATTCACCCAGAACCACAACGCATCTCTGGCCAACGTAGCGACAGTGGT
GGAAGCGAAACGTTAACACACATGATGGGAAACTTCTCTCTAAATGACCCTCAGCAGAGC
CAGTCGAGTGTTCGATCTCCGCATGACGATGGGAGCGACGCCGGAAATGCTTCCCCCGAC
TTCCCGTCGCTCCAGCAGACGAATAGCCATAATAGCGAAGCACATAGGAGTACCCCGCCT
CAATCGAGCATGATGCCTCCTCCCATGGCTCTATTTGACCCTGACGATACCAATCGTCGG
TTTGTCGGTACGCCCGATTATCTCGCGCCTGAAACGATCAAGGGTGCAAGGCAAGATGAG
ACTAGCGATTGGTGGTCAGTTGGCTGCATTATGTTCGAGTTTCTATATGGCTATCCGCCT
TTCCATGCGACGGAAGCGGAGCATGTATTTGAAAACATACTCGCTCGAAAGATCATGTGG
CCTGATGAACCAGATGATGTTTCCCCGGAAGCGAAAGATCTTATTAATAGGCTGCTATGT
ATTGATCCTCGTCAGAGATTAGGTGCTAATCGCGAGGCAAAGTATGCTTCTGGTGGAGAA
GAAATCAGAAACCACTCCTGGTTTGATGGTATTAACTGGGATACACTTCTACAAGACGAC
GCTCAATTCGTCCCACAGCCAGAAAACCCCGAGGATACAGAATACTTCGACACACGCGGC
GCTACTTTGCAGTCCTTTACGGAAGAGATAGAAGACCAGGCAACTCCTCCTTCTGCCCCA
ACACCGGATTATGCCGACCGCCCACACGATGCCCTATCGCGTGTGCGTTCTCAAGTTCAG
GTCAACCAGATCAAACGAGGTCTAATGCCATTGCACATACCTCCCCACATCCGAGATCTT
AAGAGTCGGCGGCTTAGTGAGCCAGTGGCTTCGGATGATTTTGGAACATTCGCCTTCAAG
AATCTTACAGTCCTCGATAAGGCTAATAAAGATGTAATCCAACAATTGAAGGCCCAGGCC
ATGGCAGCACATAGTAGATCTGGAACAAGCCCAGGAGGAAATAATCCAACATCTCCATCT
CCGGCCCTTGAAGGAAGTCCAGTCATGGCCATACCAATACAACGCAACTTATCTAATGCA
AAAGCATCGGCCTCCCAACGTCCTGCGTCGCCATCTACGTCTAGCCACGCCAATTCGTCC
CCAAGCCGTGCCTCGCAACCATCTTCCCCACTTCTTGTTTCTTTTCACGCCGGTCAGGGC
GCCGAAGGTCGCAGGAAAGCCTCGAGTAATTCGTCTAGTCTATCACAGCAATCTGGATCC
GGTTCTTTGCAACCCGGGAGCTTTTTCGACGTACCACGCACTACCCCCAGTCTACAAAAG
TCAGCAAGTTCTTCTGCTGCTGCCGCCGCCGCTGCCGTTGCGGCTGTATCCCCCGTGAAG
GGCAAAGGTGCACCGCCACCACCTCTACCGCTTTCTCCACAGAAAACGGTAGGCACCCCT
AGACAGGCAAGCGGATCCTCAACGCGGTCGCGCTCTCTGACTGTAGGTTCTCAAGAAGGT
AGTCCCGTGGCTGCCGACCTTCTTGCACATCACCGCAATCGCCGAAGCCAGGTTTTCGAC
ATGTCTCCTTCATCTTCAGATAATGAAGGCGAGAGGGCCAACGCTCTTCTTAAGGTACAA
CGGCGTCGACAATCCTCCCGCAGAATGTCGGCTATTAATCTTGATAGTCCATCATTCCGT
TCTTTAGATGTCTTAATTTGCGAAGATCACCCAGTTTCGCGAATGGTTATGGAGAAATTA
CTCGAGAAACTTCGCTGTCGCACCATTTCTGCATCGACTGGTTCCGATGCGGTTCGATAC
GCCTTGAGTGAAATCAAGTTTGACATAATTTTCACCGAATTTAAATTGCCGGGAATTAGT
GGATCTGACGTCGCCCGAATGGTCCGCGAGATGAAGAATGTGAACGCTCATACACCGATC
GTCGCAATCACTGCTTATTTGAAAGAACTTCAAGCACCTCATTATTTCGACTCTCTGATC
GAGAAGCCTATAAGCTCTTCTAAATTGATAGAGGTTCTTTCAAACCTTTGCCAGTGGAAG
CCGCCTTCACCGGGCCAAGTCCAAACGCTACCTATCCCAAATCCCATTTCCACCATTTCC
AGTGCCAAATTGAATGCCGCGCGCTTGGGAGATAGCCCTACATCAGGGTCATCAGGGTTC
GCCCATCCTGGAAGTAGTAGTTTCAGAGGCTCGAGTAGGGAAGATTCTATTAGCTCCAGT
TTTTTCGGTGACTCTGAATCTGCAACTACCGATGAGATACCTGTCGTAGTCAGTCGCAAA
GCTACCGGCGAGTGGGGTGAGGAATCGGGTCTTGGTATTAGTAATGAAGAGGCTGTCGCG
GGTACCGGGGGAGCCTCGAAGATACCCATCCCCCTCATTTCCCAGCAGTCGGCCCCAGCT
CAAATAGAGCAGCCTAGGATGCCAGTTCCCCAACGATCTTTAGAGAAACTACGTTCGAGG
CGTGAACACCTCGAAAAGCGGCGTGTTGAAGGCAACGACTCTGCGGATGATGAAGATGAC
GAGCTTGGCACGCATCGAGATCGTGGTTTTCGTGGCAAACAGCCAACTCCTAGTTCGAAA
CTTGGTATCGAGATGATGAGAGCAAACAGTCACGATAGTGTTGCTATCTCGTCTGATAGT
ACACCAGAACCTATAACCCAGGTGGTGACTCCCTCGAGGGAATCAGATGTTTCACCACTC
TCAGGTGTCAGGTCGCCGCTCAAGAACTCTTTACAAACACCGCCGGAAGTTTCTCCAACA
TTTGGACCGACTACTAGCGGAGAAGGCTTGGACAAGACACCAAAATCAGCAACTACTGAG
CAAGATGAGGAAGCAATTGAAGAGCCAACACCACGACCGCCGATGAAATCTACTGAAACT
TCTCTCCGGATCCATCAAAATTGA
>gene_sam0002180.1	locus=tig00000001_pilon:830798:832813:-	len:2016
ATGTCCGATGAGTATGGAGTCGTCAAGGACACCTCATTGCCCCTCAGCCAAATCCGGGAT
CGAAACGCATCTTCCATCATCTCTTCTGTGCTAAACATCCAAAAACAAGCCGTCACCAGG
GAGAACTGGCTTAAGTCTCTCGAGTGCCTCTACCTGGCTAAGAATAGCGAGGAGCCAAGC
GGAAAGCGGAGGCGCGTGGCTGATGGCAGTGTCACCACTCGCGCTCCGAAGCTGCTGGGA
AGGCGGTATCTCAATCCGGTGGTAAATAGTTCCACAGAACGGGATTATATCGCTGTCTCG
TACACCTGGGACCCCTCAAAGGAAGAGAAAGAAGCTGGAGATGGGCACTGTGGAAAATAC
TTCGTCGAGCCACGTAGAGCTGGCGAGACTGCGCTGCCAAGCGATGTGAGGGACGTGGTA
TGGAGGAGAGTGCTCAACTACGCCAATCACGTGCGCTGCGAAAATATCTGGATTGATCGC
GAATGTATCGATCAGCAAAATGAGGCAGCACAGGAGGAGGCAATCCAAAGCATGCATCTA
GTGTATAGCCTTAGCGAATGTCCAATTGCCCTCCTTACATGTACGATCGAGACTGAGGAA
GAACTCGATCTGCTCGCGAACTTAATAGATGGCGAGATCGACGCCGAAGATGAGGAAGCT
GTGCTGACTCTTCTAAACAAGATCACATCTAACTACTGGTGGACAAGGGCCTGGCCGTTT
CAAGAAGACTATCGAGCTTCTGTCCGTATGGACCTCCTTATTCCTCACCATCCTGACTTG
GAAATGCGTAAACAGGGTATGAAAGATGACCGTGAGCGATCTCTTCTAGGCACCGTCGAA
GGCGAAATCGTGATCAAATCTGCTGACTTCAGGTCACGGGCCACGGAGTTCTGCCTTATG
TATCGGAAGAGGTCAAAAGACAAAGATATATGTGATAAGATACTCAGGACGGCTCCTAAG
TACAACATTCTACTCGAGGAAGAGTTAGATACGCCTGGTTTTGGGTCGATATCGCGCTCT
ATGTCCCCATCGATTCTCTCCGATATAGTCTCGCGTGACATCGGAAAAGAATCCGACCGC
CTCGCCATAATGGCAAACTGCTGTGGCTATGGCACTCGTCTTGATACAAATTCTCTTAAT
AGCGACAAGAGCAGTTTAAGCTTATCAATGCTTGCCTTGTATCTTTTGAATGGCGAGATA
ATCGAGAACGACCCGAACAAATCCGACCAAGGAACGCTCGATGACAACATCCACGAATAT
TTATCCAAACAATCTCTCAACAGCTTCCAGCCTCCGGTTGACGAACGTCTTACTTTCATA
AAGAATTGTCGCTTCATCGACCCCAGATTAACTTTGGAAGGCACAGAAACAACTGGCCAC
CTCTGGAAACTGGGTCAGGTGATACGCCGCAGGCCCATGAAGCTGGAAAAGTATGTTACC
TTGCCACCTCTTGAGCGATTTGCGACCGACCTTGAATACAGGGCGTATGGGAAATCCTAC
TCAGAAATGGCTGTGGGTCTTTTGAGTTGGCTCCGCGGCCCCGCCTCCCCATATCGCAGC
AAAAAGCCCAGCCGTCGTTGGCAATGGCACATACTGATGACCGACTACATTGAGGAAGCT
CTCTTAGAAGGCAAGACTCTTCGGTTAGGACGTCTGGTACATCCTAGGTACGGAACGGAT
AAGACCCCTTGCACTGCGGTCTTCGTGGGTGATGGCAAAGACGACTGGGAGGACGAGACT
GTGGAAACTTACGCTTTCACGTCTTTGCGGCCCGTCAAGCACATGTCCATGGTGGGCATC
GAGAGGCATGTGTCGCTAGAAGTTGAGGTTAAATGGCCGAAAGAGGATGCATCCGAGGTC
CCATCATCCCCGCTCCCGAAACTCTACACCAAGCGTTGGTTAAACGGACTGTGTCTTGAC
GAGCTCGATATTTTCGCAGACCCTCCAACTCGACCCGTCTTATTCCCTTGGCCTCGCACT
CTGACGGAGAAAACGTCTAAACCTACGACCGATTAA
>gene_sam0002190.1	locus=tig00000001_pilon:833576:834691:-	len:1086
ATGCCAATTTCCGGCAGGAAAGCACAGCCAAAGCCTTCAAATAGTCTTGTCTTCTTAATA
ACCGGTACTACCGGCTCCCTTGGCTCATATTTACTTCATACATTGCACAAGGATTCCCGT
ATACGTCGAATCTACTGTCTCAATCGTGGACCCGACAGTCTGAAACGCCAGCAGAAGTCC
CAATCGTCCAAAGGTCTCCAGCCACTTCCGGATACAGTCCAGTGTTTAGATGCGGACTGG
TCGAAACCATATTTCGGACTCCCGATCGAAGAATATAAGGAGCTCCTGGACCAAGTTGAC
TTCAAACTTTCGATTGACTCCTTCGCCAATCAGATCAGCGGTGTCAGGCGGTTGGTAGAT
TTCTCGTCACATTCTCGCTTTGGTGCGCAGCTATTCTTCGTTTCTAGCATCAGTGCTGCC
GCTGGACGGACAGGAATGATCGACGAACAGATCTTTGAAGACTGGCAAACTTCTCTTAAG
ACGGGCTATGGGGAATCCAAGTTTGTCTCCGAACGCCTGCTCGATGCCATGGCTAAGGAA
TCCGATATCCCCGTCGTCGTCTGCCGCGTCGGCCAGGTGGCGGGCCCGGTCTCAGAATGT
GGGATCTGGCCAAAACAGGAATGGCTACCAAGCTTGATCGCAAGCTCCAAATACCTAGGC
AAACTTCCATCCTCCATAGGTAGGATGAAGACTGTGGATTGGATTCCTGTGGACATGCTT
GCCAACATCATCGTTGAGCTCGCGATCCATTCTCCAGACACTCCAAAAGCCGGTGCCACT
GTGTACCACGCTGTGAATCCGCAGCGCGCTAGCTGGGCGATGTTGGTGAGCACTATCGCA
CAATGCGATACTGTGTCATGGGATGATTGGATTGGGGCGCTGCGAGAGAGCGGATCTAAG
AAGGAGGACGTGGCTCGAAATCCGGCTGTCAAGATTTTAGACTTTTTCGATAGCCTGTGT
AGTGAAGGCTACGAACCAACACATTTCGATACTCGTGAGACAGTTCGCGTCTCTCGGACA
TTAGCGAATCTAGGGCCAGTTCACGAGGGGTGGATAAAAATTTGGATGAGACAATGGTCA
TTCTAA
>gene_sam0002200.1	locus=tig00000001_pilon:834767:836641:-	len:1875
ATGGCTTCCGTAGTTGGCGAACGGTTGTTACCATCCGTTGTAGACGAGATCGCGCAGTCT
GATCCCCACCGGGTTCTATATTCAGTGGCACGGACTAAGAACCCGGGGGATGGGTTCGAT
GACATCAATGCGAGATCATTCGCCGATGCTGTTGATCGCTTCTCGTGGTACATCGAAGAG
CATCTAGGGAGAGGCCAAGGCTTCCCAACTCTCACCTACGTAGGCCCTCAAGATCTCCTA
TACGCTGTATCCGTTCTCGCTTGTATTAAGACCGGGTATAAGCTCCTTCTAATCTCAACT
CGCAACACCCTTGAGGCGAATTTGTCCTTGTTCGAGAAAACAGACTGCAGAACTCTCATA
TCCCCGACCAACTTCCCCTTGCCAATCGTCACGCAGATCCTGAAAGCGAAGCCGATGCGT
TACCTAGATGTGTACGGTGCCGATTACTGGCTTCACGGAAGTCCCGAAGGAAAACCGTAT
CCCTATATAAAAACATTTACCGAAGCTGAATCTGAGCCATTTGTTGTCTTGCACTCGTCG
GGGACGACGGGCTTGCCAAAGCCTATTATACAAAAGCATGGCACGATTGTATCCTTGGAT
TCCTTGCCATCCTTGGGATACCAAACAGCATTTCCAGCAATGTGTGCAGGGAAGAGGGCA
TATTTGGGATTCCCTTTCTTCCATGCCGGAGGAATCTTACTGCTTCTCCCAGCTGCCATA
TTTGCCGGTATTACGATAGTCCTAGGGCCTTTCTCACCATCTGTGGATTTCATCAACGGG
ATTCTCCTTCATGGCAATGTAAACAATCTGTTTCTCCCCCCCTCAGTGGCGGCTGATCTA
GCCAATAACCCCGAGTGTCTACAAAACCTGAATAGGGTAGAGATGGTGGGTTATGGTGGG
GGACCGATACCCAAGGCAGCGGCCGACCTCATCAATACGAGGACTAGACTACACGTGTCT
TTCGGTTCAACTGAGTGCGCCCTCTTACCTACTGAAACTTGCGATCCGGAGGATGTGAAT
TATATGCGCATCAGCCCAGCAGGAGGATGCGAATACCGCCCCTTTTCCGGCGACTTATAC
GAACTTGTCATCGTACGAAACCCCGCCCTTAAGAAATACCAAGGGATATTCGGCACTTTC
CCCGAATTGAACGAGTGGCCTATGCATGACCTCTTCTTGAATCATCCTACTAAGAGGGAT
CTCTGGCTGTACAAGGGACGAACGGACGACATCATCGTCTTTTCTACTGGAGAGAAGCTG
AATCCTGTCGATGTAGAGAATGTCATTGGGGCAAACGACGTGGTGAAAACGGCCCTCGTA
ACTGGTGCTGGACGATTCCAATCAAGCCTTCTTGTCGAGGCTATCGAACCCCTAACAAGC
GATACTCAAAAAGAAGAGCTTTTGGCAGTTCTTTGGCCATCGGTCCAAGCTGCTAACAAA
GAGATCCCTTCACACGGACGTATCCATCGCAACATGATTATATTCACATCCCGAGACAAG
CCTATGCTTAGAGCAGGCAAAGGAACCGTGCAGCGGAAGCTGACAATTGATATGTATGCA
CCAGAACTTGATGCACTCTACCAAGCGAAAGAGTTACATGATGAGTCCAGAAATCTTGTT
ACGAGCAACGAGGGCAGCATAGAGGATATCGTCAGGAATATCATCGCCGGATCTACAGAG
ATTAATGTCAACTCTGTTTCCCTTGATGCTGATCTCTTTGAAATAGGGCTCGATTCCTTA
CAAGTGACAGTCATAACCAGGGAGCTCAATAAGTATCTTTCCCTCCGCGGAAAGGCACCG
TCCCTAGCCACCAGGGATGTGTACTCCAATTCTAGCATATCCGCTCTCACGGCCGTTATT
TCGGCCCTGGCTTGA
>gene_sam0002210.1	locus=tig00000001_pilon:839371:841636:-	len:2130
ATGGCGTCAAAATATATTTATCAGCCTCTACCAGATTCAGCCAATTCTATACGTCTTCTC
AGCGTCGAGCCTGGCTGGCCTTCAGATCCAATAAAGGTCAATATTATAGTAATTTCTCAT
ATAGAAGAATCTCCGAGTTATCGGGCGCTTTCATACGTCTGGGGTTCTGTCGAGAACCCG
GTACCCATCAAGTGCAATGGTTGCCCTATGGAGGTGACCCAGAATCTAGGTTCAGCATTG
ACGGCATTACGACAGCTACCAGCAGAAGGAGACCCCACTGTGAACGGCATATCTGTTGTG
GATGAATCTCATATACTCCATTCTAAGCATCGTGCATGGAAAGACATTGCCCGAAACCGC
AATGAGGTTGAGATGATCGAGTCTCGGAGAGCTAGTAGTGTGCCGCTCTGGTTCTGGATA
GACGCTTTATGTATCAATCAAGACGATCTTCAAGAGCGCGCCGAGCAAGTCAAGCTTATG
CGCCGAATCTACACCTCAGCCTCGACTGTATGTATCTGGTTAGGCAATGAACTTGTCGCA
CCAGACAGCTTATCAGAGTTGCGAACTTCTTGGCTAGATCGTGCCTTTGGGCGTAGCCGT
CTTGCTGGTGTTGACTATATGTCGGTTGTATTATCCTTCTTCGCGCAAGCATTGCGGAAC
GCGCATCGAGTGGAATCGAATGAGTACGGCCTATCCGATGTAGATCTCCTTGGTTTTCCC
TCCCAAAAGACTCCCGAGTTTCGGATCCTTGGAGCATTCTTTGACCAACCGTGGTTCCAA
CGGGTTTGGATTATTCAAGAGGCAGTTTTGGCACAGAATGCTAAGATACTCGTCGGACCT
TGGGAACTGGATTGGAAACCGTTCTCTGAAGCTGTGAATGTTATGGATGCAGGCAACATC
CGGAATCCTTTCACCCTACAGCTACGCGTTACCGGGGTAGTTTCAAAAGAGTCATCGGCC
GGAGTAGACCTTGCCGCAGCTCTATATCTCTGCCAGATTCAGGAGCTCCCCGAGCGTAAA
AAGGGTCTTTTCTCTTTGCTAAATAGGTCCCGGACGCGTAGGGCGACTAACCCGGCAGAC
CATGTGTTTGCTGTGCTTGGAATAATCGCAGATGAGTTAAATGAGCTGAACAGTAAATTA
ATCGCTGTCGACTACGAAAAGCCGATCGGGCAGGTGTTCAGAGACGCAACCTGGTTTATT
ATTCTCACTCACGCAACGCTTCGGCCACTCCCAGCGGTAGAATACTTAGATGAACCATCC
GTACCCGGTTGCCCATCCTGGGTGCCCGTATGGTCGGAGCCCCGACGAACATCCGCTTTC
GTTTATGACCTCTTCAACGCACATGCCGATACGAAAATTTGTATCGAAAGAACCGGAAAC
TCCAATATTTTACAAACTGCCGGGCACTTACTAGACTCTATAGCGTCAACTACTGAGCCC
CTGATTGATGAAGAGACACCACTGCAAGCCCGAGATGAGTTGGTGGAATGGCATTACCCG
CCGCACCAGGCCGAGATAGATTTCGTCATATCCGCTTGGTCTTTGACTACTAATCGTTAT
GGACTTAAAGATAGCGACGATGACGGGAATATGGCAGATGAGACCGCAGCTCCGGACTCG
ATTGGTCTACTCTGTCTTCCGACCTACGTCACCAATAAGGGAGTCTTCGAGGCATTTGTA
GGCACTTTATCAGCGCAGACGGATGGGAGCTCGGCCGATCTGGGAGAGGAATCTGAAGAC
AGGGTTGACTCGGCAGAGGCATGGTTCCAACAGAATGTGGGTTGGTCTTCCCATCCGGCC
TCTTGGGCTACCAAGATTTGGCATACAGTTAGGGATAAGTGGTACCCGGGAGCGGGGATG
CTTTTCCAAGCCGCGCTTCTGCAGGCATGCGTAGGCAGAAAGTTTTTCATCACAGAAAAA
GGATTCATCGGCATAGGCCCTGCTTGCATGAAACCCGGTGATTTCGTGGCGGTTCTCTTG
GGAGTCAGAGTTCCCCTTGCTATTCGGAGAACCGAGGATCAGAAATACATTCTCTTGGGG
GAATGTTATGTTGACGGTATCATGGATGGCGAATTAGTACAGGCACAACGAGGAGCGGGT
AAAGACCCCGAATTATTCACCTTCATATAG
>gene_sam0002220.1	locus=tig00000001_pilon:842109:844930:-	len:2670
ATGGGATCAAACACTGACCACTATTTAATTCGAGAACAAATCAGGCGGGTATGGATCAAG
TATCGGGCGCCGGTTCAAGATCATACCATCAGTATTTTCAAATGCAAGTATTTCGATGAA
GTGAGTATCGAGGATGATTCACTAGAGCAGCAGGAATGGAAAACCCGCACACGTGTTTCG
AAATTCTTCACCCCTCCTAAAATCGACGATGGTAACGAAGAAGTTGTCGAAGTTGTGTTC
CCCGATGAAGATAGCCAGCGGAGATTGGGTGACGAAAGTCACGACACGCCTTTAGACTGC
TTCCGGAGATCTCTGTTCCAGTACACCGGTCGCGAGTCCACTAATAGCGACGATTGTGGC
TTCGAAAATCTCGATAACGCATTTTCCCAGTTAACCACTATTCGATTTTCCAGTCCTGCC
TCGGTAGAGGAAGAGGATGTTATCTTGGATCATGCCTTGGGTCTTATTTTACGACTGCCC
GCTTCCCCGTCAGAGTTGCCAGATCCCCCAAGATCACTAAGCGCCGCGTGGCTATGGGAA
GATCTCAAGGTAGTGTCAACTTATTCAATACACGTCATATGCATAGCATTGGCAATTGCA
ATCGCATGGGATTGCAGTATAGACCTCGATAGGAAAACCGAAGAGCAACACGACTTCAGA
AAGTTCCTGGATAGCACTGCGGAGCTATTGGATACAGTCATACTTGAGGTTAAAGTTGCA
GCTCGAGCAGAAAATGAGTGCGACATACGAAGATGGGTTGTGCTCGAATCGTACTTATGG
AGCACTTGGCAGCGATGCACGACTCTTCATTACTGGCGTATCCTACAAATCCATCTTGTT
CTTGGGTTTGATTTTCATGATATGATGGAGCTGAGCCTACGTCCACTCTCCATATCTAAC
ACAGTCGCTGAGAGACAAGATCAGTTAAAGTCGGATTACATGTGTCCCTTAGCATACGAT
ATCCTCCGTAGGGGTCGCTGTGCTAATTTGATGGATTTACGCGATTTCCATACCCGGTTC
TGTGACCTTTTCGGTGACCGAGAAGCGAGGTGCAAGAATGGCAAGCCTTGCAATGCCAAT
TCTCTGGACTGTCTGCGGATAAAGGGGGCAGAAATCGTTGACCAGAGCCAGCACGACGTA
AACTGCCCCGACCCCAAACATTGCGGTCAAAACCGAATAGTGTGGGACGAGGACTCTTAC
AGGAGCATATCAGGCGCACGTGCAGTTTCTATTGCTGTTTCAGGCGGTTCTATTCCCAGC
CTTCGTTTGAAATATTGTCAGGCTTCCGCAAAAACTGCTGCAATATCACATGTCTGGAGT
CATGGGCAAGGAGGGAGACCCGAGACGGGTATAAATGCATGCTTGCATCGTCGATATTGT
GAAATCGCAAAGTGGCATGACTGCGATTCATATTGGATCGATACAGCTTGTATTCCCGCT
GAGCATAACCTTCGACACGAGGCCATCATGACTATCAATGATGTATTCAGATATAGCAAT
ATCATCATTGTGTGTGACCAAGACATTATGAATACCGATGTCTCAGGCATTGTCAGCGAA
ACTACTAGTCTATCCCATGAATCTATTCAGTTGAGAGAGTCGATTCTGGCAACGCTGTTA
GTCTGCGATTGGAATGTGAGGGCTTGGACACTTCTAGAGGCCCACCGAGGCAGAAGACAA
ATATATCTCCTCTGCAAATCAGGTACATCGAACGCACTGATTTCTCTAAAGGAAACTTTG
GAAATTGTTAGTTTCTACGGAAGTATCAGTATTGCCGTCCTTCTCCTGACTCAATACCAC
CTTCTACCGTGTCCGGACGCGGAAACTTGGCTTGTTCGAAATACTGATTTCCAAAGACCC
CTTCCCGAAGCAGAGATGAAGTTGCGGATACACAGAAGCAGTTTTTTATCCCGTCATGGC
GCTAGAACCTTGAGTGAAAAAGTAGAGGAGGGATTCGTTACCACCACAGAAGCAGCGCTC
ATGCTCGGTCACCGGTTTGCCTCACGAACCGGCGACGATCTCGTGATTTGGAGTCTTCTT
GTCGGAGAAGGAAATTCACTTTCTGACGTTTCGACCCTCTGGGAATCGGAGGCTGTATAT
ACAGGCTTTCTCATTTGCAGTTTGCCAAGACTCGCTCTACCTGGACTAAGTTGGGCGCCA
TCTCAACCTATGCTACAATTAAAAGAGAACACGGAGTTTCACGGTTTCCCCGCTTACGAC
AGCACTCTCTCGCGCATTGGATATGTCGTATGGAAATCCAAGAAATCAAGCTTTCTCGCA
GAATGGGGCGTTTCCGTAATAAAAGACTGCAATAGCCCTGCCGGAACGGTAGAATGTGAA
AACTACGCGAACTCACACTTCGACAGTAATTCTTCGCATTTCGCTGCTGTTGATGGCTAT
CTAAAGGGTTATCGTAAGGGAATACTGTTACAGGCTCTACGAGAGGTAGAGTTGGATGAC
GATCGAGAACTATCAATGGGTGAAGGGAACCGTTTCAATAAACCGAAAGCTATTGCGAGC
TTATATAGAGGTCCTTCTAAAGGGCCTCTCTTCGCAGTCTGTGGCACGAATGAAGAGCTT
GAGGGACCCTGGACATGGCTTGGGATAATTGAATGGCGATCGAATGAAAAGCGTCCTCGG
TTTTATGCCAAGGAAATTGTTCTTATATAA
>gene_sam0002230.1	locus=tig00000001_pilon:848763:850064:-	len:1302
ATGTATCCTATCCTCTTATTTACCTTCGTCTTCCTCGGAGGCTATGTGCACTATTTGTGG
AAAGCTGAAGGTGCTCTGCACGAGCCATGGGTCCCAGATGCCGGCGACCGACTCTTCAGC
CAGCGATCACTGCCTCCGTTTGAAGAATCGTCTAGTATAGCAACGTATTCGCTTCCTCTA
CGGACCCAAGGTCGAAACATCGTCGATTCCACCGGTCGCCGTTTCAAGCTGTCTAGTGTC
AATTGGTATGGGGCCAGCGACGAGCTGTTCATCCCTGGAGGTCTTGAGATCCAGCACCGT
TCCGTCATCGCGGCCACTATCCGCCTATTAGGCTTTAACAGCGTGCGCTTACCTTACTCC
GACGAGATGGTCATAAAGAACCCGCATATCCTTCCACACCTACTTACCGCCAATCCGGAC
CTGATGGGCTCGCGCGCCCTCGATGTATTTCAAGCCGTCGTCGAGACATTGACCGATGCT
GGCATCGCCGTTATCATAAACAATCATATCACGAGTGCGACATGGTGCTGCGGCGCAGAC
CCATGCGATGCTGGCTGGGCCAACGACCACCTCGGCCCCTTATGCCCGATTCCGCAGACG
GAAGAAGACTGGATACAACATTGGGAGACGTTGATGGAACGGTTCGCGAATAACCCTAGA
GTCATCGGGGCTGACCTACGGAACGAGGTGCGCGGCATGTGGGGCACAATGTCGTGGAAT
CGCTGGGCAACTGCTGCCGAGAAATGCGGGAACAGGTTGTTGAAGATGAACAAGGACTGG
CTGATTATTGTCGGCGGGACCGAGTCCGGGAACGATCTCACGAAGGTGCAGGAGCGACCG
GTAGAACTTAACATTGCGGACCGGGTGGTATACTCGGCACACGTGTATGCCTGGTCCGGG
TGGGGCAGCCGCGAGGGAAGGTACGCCAAACGCAGTTACGCTTCCTTCATCCAGGCGATG
AGGAAGAACTGGGCATATCTAGTCGAGAAAGACATAGCACCTGTGTGGGTAGGTGAGTTC
GGCGCACCGCGAAACCCGGGAACCGGCGACGCGAACTACTGGCGAAACCTACTTCGATAC
CTAAAGCGTATCGACGCGGATTTCGGGTACTGGGCCATCAACCCGCGCAAGCCCAAGGAC
AACGAGCCGGAGTCGTATTCCCTTGTCCGGGACGATTGGATCACACCAATCCTAGACTAT
CGAATGCGCGATATGACAGAGCTCATCGCTGGCATTGGCAATGGGGGTGACGATGACGGC
GAAGAAAATAAGGACAAAAATGATACCGTGGAAGAATTGTAG
>gene_sam0002240.1	locus=tig00000001_pilon:850818:852684:-	len:1686
ATGGCTGAAAAAGGAGAAAGTAGAAGTCAATCCCGGATAGTGATCTGGACATCCATCGCC
GTACTCTTGGGCGCAGCATGGATCGCAACGTCACGTTCTCAGTCATTCTTAGGGTGGTCT
CCTCCGCCGGACTGCCGTTGCTTTCCCGGCGATGACTGTTGGCCATCTTCAGATGAATGG
GATTCACTGAATAAGACTATTGGGGGTCGACTCATAGCTACGGTGCCAATTGCTAGTCCA
TGCCATGATAGCTTCCCGGGTGTCGATTTTGATGCTGAGAAATGTGCCCAAATTCAGGCC
AATTGGGGGCGCCCAGAGCTTCATTATGAGAGTACTCACTCTCCTATGGCTGCCTTCTTT
GTCAACATGAGTTGTGATCCATTCACACCTCGGGATGCACAATGTATCATGGGTTCTTAT
GTACCCTATGCTGTTAACGCCTCAAGTGCCGAGGACTATCGTCATACAGCAGCCTTTGCA
ACGAAGCACAACATCCGCCTGGTTATACGGAACACGGGACACGATTATCTGGGAAAGTCG
ACGGGCGCCGGGACCCTCGCATTATGGACCCGCGCTGGTGTACAGGCTCCTGAAGCACAG
GCTGCCGCTAACGCTCATGGTCTCGTCGTTGTTGAGGGAGACTGCCCATCGGTGGGTATT
GCGGGTGGTTATATTCAGGGAGGCGGTGCCAGCCCGCTCGGGTCCAAGTTCGGGCTTGCA
GTTGATCAAGCTCTCGAGTGGGAGGTCGTCACCGCGACAGGGGAACTTTTAATAGCAAAC
CCAAGCCAAAATGAAGATTTGTACTGGGCTCTGTCAGGTGGCGGCGGTGGCACATACGGT
ATGGTACTCTCGGTAACCGTGAGGCTACATCCGAACATGCCGGTAGCTAGCGCTACTCTC
ACGTTCATAGAATCGTCAGACGCGTATTGGGACATTGTACAAACCTTCTTGCTAATTTTG
CCGGTAATCGAGGCTGCTGGCGTTTCTGTCTACTGGCAAGCTATACCAGGAAACATGTTT
CGAATGCCGCAATTATACTTTCCAGATGGAACTACCCAAAAGCTCGAAGAGCTGCTACAG
CCAACACTCAAAGCGTTGGATCGTAGTGGTACCCAGTATGACTTCTCAACCACCCTCTTT
CCAACTTTCCAGGATTCTTTCAAAACTCTAGTTCCCGAGACAGACGTTTATGAGATTAAT
CTCGGAGGTCGCATTATTCCGCGTTCCCTTGTGGCATCCAATGATGCTGCCGCCTCTCTC
ACTAGCGCCATTAAGACCATTGTAAGCAATGGTGGCGTCTTATCTGGCGTCTCGATGGAT
GTTAGCCGGCCGCCGACTTCTCCAAACTCGGCTCATCCGGCTTGGAGGGACTCGTTATTC
CTAGCATTTATTACCACTATGTACGATCGGCGCAATATGACGGCAAATCTCATTCAGCAG
CGGACCGTCACTAATGTGTTGGTCCCCGCCCTGGACAAGCTGACAACAAGTGGCGCTGCT
TACCTGAACGAGGCTGATTTCAACGAGCCTAATTGGCAGCAAGTCTTCTACGGCGAGAAC
TATGCCAAGCTCTCAGCCATCAAGAAGAAGTATGATCCAAACGACCTTTTCTGGGCCCCG
ACGGCTGTAGGAAGTGAGACATGGGAAGTTGCAGCGGACGGAAGACTCTGCAAGGCAGGG
AAATAG
>gene_sam0002250.1	locus=tig00000001_pilon:853020:854175:+	len:873
ATGCAGCCACCGTTCCCTTGCCCAACGGCCACTTGGCGCAACGATACCTATGAAGCTATT
TCACCCTTACGTTCGGAGTTAAGCGCGGCCGGTAAGACCGTAGTCGTAATCGGCGCAGGA
TCTGGAGTTGGCCGAGAGACTGCGTTGGCCTTTGCTACTGCAGGGGTCGCTCACATCGCG
CTTCTCGGGCGCACCGAAGATACCCTCAAGGAGACTGCAGCGCTCATCCCGTCGGCCGGT
AAAGGATCAAGCTCGGTCCACGTTGCTGATCTCACCAAACAAAGCAGCTTGAAGAGCGCT
GCTGCCGCGATTGGGAAGTGGGATGTCTTAGTATTGTCTTCCGGCTACTGCCCTACAAGG
TCACCACTTGCCTCTACGAAGGTCGACGGGTGGTGGAAAGGATTTGAGACAAACGCCAAA
GGCACAATGCTAGTAGCGAAGGCATTTCTACCTACTGCCAACCCAACACAGGCCGCTTTC
CTTGGAGTGACCACGGACGTGTCGCTCATGCCCGCCGTGTATCTTCCGGGACTGTCGGCA
TATACCGCCTCCAAGCTCGCCCAGGCCAAGATGTTTGAGTTTATAGCGGCGGAAAACCCG
AACATCTTCGTCGCCACGGTCAACCCGGGTATGATCGAGACCGACAATCTCTACCGGACG
GGCGGTACGACCGACAAGCTTCCCATGGATACAGTGCAACTTCCAGCTCATTTTCTCGTC
TGGATGGCTAGTCCCGAGGCCTCTTTCCTAAGGGGCCGCTGTACTTGGGCCAATTGGGAT
GTGGAAGAGCTCAAGGCCAAAAAGGCGGCGATCCAGGAGGGCTTATTTATGACTGCCGGC
TTCAAGGGCTTGCCGGAGGGCGCTCGTTTGTGA
>gene_sam0002260.1	locus=tig00000001_pilon:855024:856806:-	len:1674
ATGGCGAACGAAACGTTACGTGGCGGGTGTCCCGTACCCTTTTTCAATGAAGATTTATTC
CCTACGACGGGAGGACACATTGAGGGTCGGTTATGTTCGCCCCTGGGGCGTATAAACTGC
TGTGTACCATGCCCCATGACAGACTGGGCTTACCCAGATAACTTCAACACGGCGGCGACG
GCAGCAAACTGGGTTAATGTTGTTGGCATGATCTGCTGCGGTTTCTTATTAATATCTTGG
ATCGTGCTTCCCGTCGAGAAGACGCACCGTCACTATCTGAGTATCAGTTTAGCATGTGCT
ATTGTGCTAATGAACCTGGGTTTCATTATTCCCTTGGCAGCCAAACCGAACCAATGTTTC
AACGAAATAACCCCTCATGGAATGGACACGAGCTCCGTTTGCGCGGCCTCAGGAGCATTC
TTACTTATCGGCGGTTGGGCTGGTGTCATGTGGGTTTTCTTAAGGGCACTGTCTCTGCAC
CTCCAAATCTGCTGGCAATTGGTGGTGGGACGAAACTACATGTGGTTTTCTCAAGTTCTC
GGTTGGGGCATACCCGTGATTGGTCTCATCATTCTACTCGTCTTCAGCGGAGTTTCATTC
AGATTCGGCGCGACTTGTCACATCAACCACGAGAATAGTTTGGCCGACTTCTGGATCCCG
CTTCTCGTCTTCGCGGGCCTGACCGTTATCATACAATTTGCTACATTCGGATATTGTATC
AAAGTCTATCTCGCATCCCTGACTGACAACAGCACGACGACAGAGGGCTCTGGAATGCCC
TCATATTCTAACAGTATCCGCACCATGACTCCCCGCCAGGCCTACCGACGAATTCGCCGT
GTTGTCCAACTCCAATGGCGTGGTATCGTCATTGTATTGATTATTATTGCCGATGTTATC
TTCTTCGCTGTCATCTTCGTCTTCTTAGACAACACTGTGGAATCAGTCAGAACTGACCCG
GAAAAGGCACTGCCATGGGCTGCCTGTCTCATTGCTGCTAGCGGTGATAAGAACAAGTGC
TTAGATAAAGCTAAAGGACTAGTTGTTAGTCTACCGACTGTTACAGCTGTTCTCATACTA
TTGGCTGTAAGTATCGCCAAAGTGCAATCAATAATGTTCTGTGAGCTAATGTCCAAAATA
GATGAACGGCCTTTGGTTATTGTTACTGCTCGGTCGCTGGTCTATGGTCACCGGCTGGGT
CGATTTTTCTTCAGGGCTCTGGGTGGACACACCACCAAGAAGGAATTTGTGTCTGTAGAC
GCTCGAATGGATATTAAGCAGGACCCTCGATCTTATGAAATGTTGTCTCGCGATTCCAGC
AAGGTAGATACGGTGCTGACCCCAATTAGCGCAACTATGTCACCCACCGCCCAAGGGCGC
AAAACCCCTGATTACTTCGGACAAACGGTCCGCTACCAACCACACCAGCGGTCATTCTCT
TCGCCCAGGCCTCCGCAACAACTTCGTTGGGACACGAATGATGATGGCCAAGGAGATGCC
TACGCCCTGCCACCGATGCCGCCATCGCGAACGTACGATTACGATAGTATGAACCCGTTA
GGAATGAACAGAATAGAGAAGGAAGAGGAGGATGAGATACAATACTCGGCCCCGAGGTCG
CAATATACCCAACCACACGCTCCCGATTATAGTCGCGACCACGTTTTCATCTAA
>gene_sam0002270.1	locus=tig00000001_pilon:865051:868519:-	len:2997
ATGAGTCAAAGTTCGATCCAGTATGGACGGCGACTACCTCTCCACGTCATCAAGGAGAGA
GCGGCTACCGAGCCGGATCGTGAATGGGTGTCCATACCGCTAGGGACGACCCCTGAGGCT
GGGTGGGAGACACTCACTTATGGGCAACTTGCTAAGGCAATCAACCGTGTTGCGGATGGG
ATCCAAGCTTTCGCTGGTGTCCCAGAACCGGAAAAGTTTCCCACGATAGCATACATCGGA
GCGAACGACTCTCGTTATATTGCTTTCACTTTTGCCGCCCTCAAAGCTGGATACAAGGAC
ACGGATTGCCACTTCATCGCTCATACCCCTGAATTCCAAGATGCTGTTGACTCCTGGAAA
AAGGTACGCAAGATGGAGAGCATGGTCGTCTCTCCCGAGAAAGAATGGTACACCGGCGAG
GGATCGACTCAGATCGATTACGAGAGAAGTGTCGAGAAAGGAGAGTGGGATCCTTTCGTT
GTTCTTCACACGAGCGGAAGTTCTGGGTTCCCGAAACCGATCATTTGCAGACAGGGATGG
CTCACGACAATGGATTCGTTTGGCAAAGTTCCTCCGGTCAATGGCGTTCACAGCATAATC
CATGGTTGTCCGTGCGTTCTGCCTATCGGATCGAAACCCCTGACTGGAGATTTAGTAGCT
CAATATATTGAGTACACGGGAGGCGAATCCATCATACTTCCGCCCTCTATTCTAGCGGAT
ATGAGCCAAGTACCTGCTCAGGTGGATGCATTGAAGAAACTGAAACTCTGTACATTTGGA
GGTGGAAACCTTGCAACCCGAGTTGGTAATTACCTCGTAGATCAGGGGGTAAAACTCATG
AACATGATCTCTGCCACCGAACTACCATATCCTCTCTACTTCCAGCAGGATCACAAACTT
TGGCAATACTTCGTCTTCGAGGATAAATTGGGTGGCGCTGAGTTCCGTCCAACCGCCGAA
GACCCCAACGCATACCAACTTTTCATTAAACGTAACAACCTTGAGCCGAACCTTCAGGGC
ATTTTCTTCACCTTCCCAGAATTAGACGAATATGACACCAAGGACTTATTCCGTCCGCAC
CCCACCCTACCGAACCACTGGGCATACGCCGGACGTGCCGACACCGTCATCGTCTTCTCC
AACGGCGAGAAGCTAAACCCCCTTACTATCGAGCACATCGTTAGTGACCATCCAGGTCTC
AAGGGGGCACTAGTCGTGGGCCAAGATCAGTTCCAGCCCGCAATTATTCTCGAGCCTGTC
ACCTATCCCCAAAACGACGAGGAATTAGAAAAGTTGATTGACAGCGTGTGGCCCTTGATT
GAGGAAGCGAACAAGGACTCCGTGGCCCACGGCCACATAAGCCGCGAGTTCATCATGCTC
ACGAAACCAGAGAAGCCGTTCCCTCGAGCCGGAAAAGGCACTATTCAACGAGGAATCGCT
GTCAAGTTATACAAGGATGAGATCGAGGAGTTATACGCAAAGGCCGAGAACACGCAACAA
GCTAATGCACCTACTTTAGAGGTCAGCTCGGAGAGCGAACTCTTGAAGTCTTTGCAAGAA
CTTTTCACAACGAGACTTGACGCTCCACCCGTTGGCCCCGATACTGATTTCTTTACCGTT
GGAATCGACTCGCTCCAGGTCATCAATGCCAGCCGCCTGATCAACGCCGGATTAAAAGCT
GCCGGTATTGAAGTTGATCCTTCTGCTCTCGCCCCTCGTGTCATCTACTCCCACCCAACC
TTCAGAGAGCTTGCAGGATACCTGTATTCGCTAGTTGATTCCGGTTCGGCACATGCGGTA
GACGACACGGAGAAGGTGGTGAAGCAGATGGATGACTTAGTAAAGAAATACACCACTGGC
TTACCGGCTGCGAACACAACCAAGCCCGCTCCCCTCGACGAGGGACAGACTGTCATCGTT
ACGGGTACCACCGGAGGTCTTGGTTCTTACCTTCTACACTTCATGATCAACGATAGCAAC
ATTAAGAAAGTGACCTGCCTCAACCGTTCCCAGGACGGCAAGGGCCGCCAGATCCAGAGC
TTCGAGAGCCGTGGACTCAACACTGATTTCAGCAAGGTTGAGTTTCTCCAAGCTGACTTA
TCGCTGCCTGATCTTGGAATAGGCCAGACTAAGTACAACGAACTCCTATCCACCACCGAC
CGAATCATTCACAACGGTTGGCCTGTCAACTTCAACATCGCCCTATCAACCTTCGAGCCG
CATATCCGGGGCGTCCGCCACTTCGTAGATCTCAGCGCCAAGGCAGTCAAGCGAGTTCCC
ATCGTTTTCATCTCTAGTATCAGCACCGTGGACCACTGGAATGGAGATGTCCCCGAGGCT
CGGATCACCGACTACAGTGTGGCAATGATGAACTATGGCCGCTCGAAGATGGTTTCCAGT
TTGATCCTAGACGAGGCAACGAAAGTTTCCGGCGTCCCTACGGCAAGCGTTCGTGTTGGC
CAAATTGCGGGCTCGAGGATGGAGAAGGGGCTATGGAATAAACAGGAGTGGTTCCCCTCT
ATCGTCGCGTCGTCCGTCTACCTCGGCCTCCTGCCGTCCAACCTAGGAATCTTCGACATT
GTTGATTGGATGGCCATCGAAGACGTCGCTCACCTCGTCCTAGAGGTATCGGGTGTCGAG
CAGCGCCTCCCGGTTGACAAGATCAACGGATACTTCCACGCCGTGAACCCCAAGACGACG
ACGTGGGAGAAGATCTCGGTCGCAGTCAGGGAATTCTACGGATCCCGGATCAAGGCTAGC
GTGTCGTTCAGGGAATGGATTGATACGCTGAAGGCTAGCCAAACGACAACAACCGACGTG
AGCAAGAACCCTGGAATTAAGTTGATCGATTCTTATGAGGGCTTCCTCAGCGGCTCTAAG
ACAGAGCCAGCTAAGTTCTCCATGGAGAGGACGAAATCTTACAGCCAGACTGCTGCGAAT
ATGGAGGCTGTCACGCCGGAGCTGTTACAGAACTGGTGCAAGCAATGGAACTATTAA
>gene_sam0002280.1	locus=tig00000001_pilon:870460:873030:-	len:2037
ATGGCTGACACTAAGTGTACAACCCTTAGTGTTTCTACAAGAGATGCTACCGGTTATCTT
CCTATCGAGAACTACGGTATGATCGGAAATATGAGAACATGTGCCTTAGTAAGCATGGAT
GGCAGTGTAGACTTTATGTGTTGGCCTGATTTTGACTCACCATCCGTATTCTGCCGACTT
CTCGACAAGAATAAAGGGGGGTTCTTTAGCATTGCTCCGCCTGACCCAGCATCTTGCACG
ACCAAACAGCAATACCTCCCGTCTTCTGCCATTCTACAGACTCGCTATATCAATGAGGAA
GGCGTCGTCGACGTCGTGGACTTCTTCCCACGCCCAAAGGAGGCTACTGTCCTATCTACG
AAAAACAAACATAGTGCTTATCGTGAGACAAAGAATACATATGAAGAACTGAAGAAGTGG
TTAGTCCGGCGTGTTGAATGCATTCGAGGCCATATGTCGTTAGACGTGGATGTTTTTCCA
GCATTCGACTATTCCCGAGAACCTCACACTACTACGATTTTACAGACGGTACACGGAAAT
GATAGTACACAGAGCAAGACTGTCACATTCCACAGCAAGAGCCTGAAACTCCAACTAGAT
GTGACAATAGACTGCGGTGGCGAGGACGCCGCTACCTGCCCAAATCTCGTCTTCAGTAAG
GTACAGAAAGATAGCATGAAAGGCAAGGGAGTCATTGCCCATTTTACCCTACAGGAAGGA
CAGGCGATCTCTTTTGTCATTCGCGAAGACATAGCAGATCATGTGACGGAGAACATTACA
AGTCAAATTCTTGACTCTCGGCAGCACGATACACAACTGTACTGGTATAACTGGTTGTCC
AGAAGCAGTTATAAGGGGGGTTGGCGCGAAGTTGTGATGAGAAGTCTCATGATACTGAAG
ATGCTAACCTACGAGCCAACTGGGGCTATTGTTGCTGCCCCGACGTTCTCGGTCCCGGAA
GCAATCGGTGGAGGCCGAAACTGGGACTACCGTTTCTGTTGGGTTCGCGACTCTAGTTTC
ACGATATATATCCTCTTACGGATGGGATTTACGGAAGAAGCAGACGCTTACATGGAGTTC
ATTAACAACCGTGTCAGGGAGGCAATGGCGGCAGGTGGCGATCTCCCCATCATGTTCACC
ATCAGGGGAGAGACCGATATACCCGAACAAGAGCTCGACCATCTCGATGGGTACAAAGAC
AGCAAGCCCGTTCGTATTGGCAACGGCGCCGCATTCCATAAACAATTTGATATTTATGGT
GAACTCATGGATGGTATATATCTATACAACAAGTATGGAAAGCCTATATCATGGGACACG
TGGGTATCTGTCCGTAAGATGCTTGACCACGTCCTAACTATACTTGATCAGCCCGATATG
TCTATTTGGGAAGTACGAAACAACAAGCAGCACTTTGTTTACTCGAAAGTCATGCTCTGG
GTAGCATTCGATAGGGGACTTCGTCTTGCTGATAAGAGGTGTCTGCCTTGTCCGAACCGA
GCGAAGTGGCTACACGCCCGAGATTCTCTCTGCGAAGAAGTAATGGAGAAAGGTTACAAC
ACGGAAATGGACAGTTTCATCCAAAGCTATGAGAACAACACGTTTTTAGACTCGTCAATT
CTAATAGCGCCACTTGTCTTCTTCATCACCCCTAATGACCCACGCTTCCTCAATACAGTG
GACCGGATTCTCCTCCCGCCAGAGAAGGGTGGGCTTACAAGCGCGGGTCTCGTTTACCGC
TACAACACAGAGCTTTCTAATGATGGAGTCGGAGGTCACGAAGGCGCTTTTAGTATGTGC
ACGTTCTGGCTGGTGGAGGCACTGACAAGGGCGGCTGTACACGAGCCTACATATCTACCC
AAAGCCGTAAACCTCTTTGAGAACATGCTCAGCTTTTCGAATCACCTGTCTATGTTTTCT
GAGGAGATCTCTCGTACTGGCGAGCAGCTCGGTAACACCCCCCAGGCCTTTAGTCATCTG
GCCCTCATCAGCGCTGCATTCAACCTTGACCGCGCCAGGAGCTTTGCTAGGAAGTGA
>gene_sam0002290.1	locus=tig00000001_pilon:875296:878870:+	len:3516
ATGTCCGAAGTCCAACAGTCCGATATGGACGAGAAGCCGATCATATCTAGCGACAAGCCT
TCGCCTTCAGCTTTCGATAGGCTTCCCGACGAGATTATTGAGCAAATCCTCCAATTAACT
GACCCTGAATCGTTTGCCTCTCTCGTTCTCCTGAATTCGAAATGGAGGCGTGTTTCTCAG
CATGCCCATCTCTATGCTCTTCACCTCTCGAAATGCGCTTCCTACGCTTCCAGCCATACT
TCCGTGCCAGTCGCAACCGTCGGCGACGATGATAATTTACCCGAGCTCCGTCGCTTATTT
GCTCGCGAAGTTAAGAGGAACTTGTTCGAAGCATACCTGCGACCGAAGTCGACTACGATA
AAGCTCATTTCGAATTGTATCGGTTCGTCCTCTGCGCCTGGAGGTGAGGGAATGCAATTT
AGTCCGTCGCCTAAGGGTCATCATATTCTGGCATATAATTCATCTCGAATATTTGTCTTT
GATGTAAGGGAGCATGAGCTGGCTGTTAAGCGAGAATTTAAGATATTGCGTCGCCCTGCG
TCAGCGTGCATATTGGACGATGGTAGCCTCCTTGCGGTCTTGTCAACTGACATGCAGGTT
GATCTGTATGATCTGGGCAAGGTTCCACCTCGCCGGATACAGTCGTTGATCCTAGATCAT
GCTCCTCGTGCGATCGCATTATCTCCATGTGGGCGAGTTCTAGCAGCTGCATATGAAGGC
GGCATCGAGGTATCATCTTTAAACCCAGGGGCTTTGCCGACGGATCGGAGGGCTGTGAAA
TGCGATGGTGTAGATTCTCTTGCCTTTTCGTTCGATGGAACCCAGCTGTTGGGAACGACG
ACAACATCACACACACCTAATACTGTTATCCTGACGGCTCCGTATTACGACCCCGAAAAT
CAGATGTCCGAGGAGAATAATATTAGCGCTCTATGGACTACTTCTATCCTTTTCCCAAAT
ACAAGCCGAGACTGTAGTCATGCTGTTCTGTTACAGGAATCAAGTTCTATGGAGGCAACA
TGGACATTTACCTACGACCGAAGCTTCGAGACGTTCCGCGCCGTGAGGATCGACGACCTT
CGTAATGGAACCACTTATTTTACAGGACCCGTTCCCAGCGCGTCCTCGCCTGGACCTTTG
CTTCCGTGTACCTTACCCGCCGCTAATTACCATGGCGACCTTGTTTCTGCCGGATTTGAA
GGGAAAGATGTTTGGCTTTACGGTATACCCGAGGATTTAGAAGCGGTCCCCGAAAGTAAT
CATGCCTCATCCGATTTGAACGGTCCCCCCGGATTGCATCGTATGAATAGTGGGGTCTCA
GTTCGGTCACCACGAGTACAGGACGTAAACGGTGGCCGTGTTCCCCAATGGCAAATACTT
TGTGACAAGTTTCGCAACAATTTTGTATGTGGGCGCAATATTACTCAGTTGACTGGTGTG
AGTACCGTAAAGTGGGTTTCAGGTTTTGGTGATACATCTCTCGAGGAACGTCTGGTTATT
GCTGCGCGAGGCGTTATGCCCCCTAAACCTATAACTGAGGAAGATGGCATCGACTTTGTA
GACGGAGGGCGAATCACAATACTGGACTTTAATTATAGTCCGGTGGATGGCGAAGAAAAA
GAGATCACTATTGAAGTTGGGACCAACGAGGCCGAAGTACTAGAAGAGGAACAACGGGAT
ATTGATACGGAAGTGGCTATTGTGAGACGAAGAACAGTAGCACAGCGGAGGGGTAATCGG
AACAGTATAATGTCTGTAGCGGCAACCTCATCTCGACAGGTTGATGTTTTGCTTCGACCA
TCAACGTCTTACACTATTGACGACCTGGAGGATCCGTTGGTACCACGACCTATGGCTACA
GCGCGGTCAAACTCTTATGTGACAGCGCTGGATGAGACGGAAGACGTGTCTTTGGAGGAG
GCTCAAGAGGCTCTCGATGCTCCATATGCCCATGCCAACCCACGATCTGGACCGACCCTG
CGCCGTGCTGCAACGGCTGCTGCTGTGAGCCGTCGACGGAACCCGCAACCGGCCGCGGCT
GGTCGAATCGAGTATAGACGCGCCGACGGGAGGGCAGAGCATCCTCACGAGAGCGACGCT
GACAATTGGGTACCTCCCCCACCCCCATATACCAAAGACGACCCTGGCGACTTGCCCGCG
TTTCTACGCCATTCCGTTATATCCGGCGTCGGACTTCCGCAGAGTGATGGAGGTTTTGTT
CCGCCAGTCCCACCGCTTCCATCATCTATCCCACCTGTTCCACCCATTCCAGTAAGCTTA
TATTCGCAAGCGAGTCCTGGTCGTCCTGAGTTACCTCGTCTCCAAACCACTCCGCTGCGA
GAGCAGGCATCTCGCATGTCTTGGAATTATCAATTCCCACGGCAAGGAGGGATGAATGAT
TCTCTAAATGGTAGTAGATCCGCTGTGCCAATAGGTGGACAATCACCTACCTTTTCGCGA
GATAATCGGCCCCATGTGGATGACGAGGATATATATAATGTATCTCCAGTCGGGACTCCT
CCCCGAGCCACAAGCTCCCACGTGACCGAGAGCGCTGATGCGATGAATGTAACCCCTGAA
CGGCCTAGCCCGCATAACACAGCGCCGTCCTGGCGTACGGAATATACACCAACCTCAGCT
AGGTCACACCCATTTATGGGGGGATCCCGCCCAGGATCGGCTAATACATATCATCACAAC
CCCACAACACCTTCATCTACCGTGGGTAATCAGAGGTGGGACAATTCGCATGCCGGCGCC
TATCCGATTGTCGGTAGACTCCCCAATGCTCAAACCTGGCCACGGGCTTTCCCTTTGTCG
AATACGCCTTCTGTACCTTCTGTGAGCGGCTATCCCCATTCCGCGCCTACTACAAACCAG
TACAACGAGGAAATCATAGCAGCAGCTTTACCACCGGCGCCCACCCCAGATCAGCTAGCC
CGTCTTCATAGAAGGCAGGATAGTACCGGCGCGCCTCGTCCCGCATCCGGTAGTTTCCAG
TTCCCTCGCGTACCTGTAGGTAGCCGTAGTCAGCGAGACTCGAGGCGGTACAGTGGGATC
CCCGAAATGCAACCGCCAGCCGATTCGGACCAACCGCTGATTATTAGCACGCCGACGGGT
GTAAGTGGTGCGTTTGATACCCCCGGCCAATTGGATGGGAGGCGGCCTTCAGAGCCAATC
ATTCATGCTCCAGTCGCCCGTCATCCTAGGCCAATATCGGGAGCTAACCTCCTTCGCCCT
ACCGTTGAACGCCTTGAAACTATTTCTAGTATCAATAATGGAGAGCAGCCACCTTCACAG
CCCAACTCTACGCCGCTTCGCCACCATACGAGCTTGACGCGCCGCCAGAGTCGTGCCCGG
AGAGGAGCACTCAAGAATATCAAGGATGCGAGGCTCCGAGGATGGACAGGCCGGAAGAAG
AACAAGAACAAGGACAGCGAGCCATGGACAGACTTGACTTGGGCAGCAGCAGCTCCCGGA
GGCCAATCGAAAGACAGAAAGTGTGCCGTGATGTAA
>gene_sam0002300.1	locus=tig00000001_pilon:879639:880427:-	len:789
ATGTCTTCACAAGACCTTCAGAACGTCCACAACCTCAATGCTTACGAGCTGCACCACGCG
CTTCTCCGACCGGTCGTCCTCCAGATCATGCGCGCGCAAGGCTATCACTCCTCCACTCCC
GCGACCGTCGACGCGTTCACCAGTCTAGTCGCTAAGTACATGATGACCATATCATACCGC
GTCGCAAAGATCGCTGTCTCAAGGGACGAAAACGGTATATCTTGCATCCCCGATATTACG
GATGTCCGTATGGCTCTCGAAGATTGCGGCGCTTTCATGCCCAACAAGGAGTTCACGGAG
CAGATATACTACGGCAAAGAGGATACCCGCGGCGTGGACAGCTTCATCCAGTGGGCAATG
GGTCCCAAGAACGCCCGCATCCGCAAGGTGGCTGGTCTTGACAAGCCGACAGCTGGCGTA
CCAGAGATCGAGGGAGCGGAGGAACCCAAAGAGACGGACTACCTGAGCGGTAAGTACAAG
CATCCATCAGCACATGCTTGCAAATTCCAGTATCGCGATCATGCTAACAAACCGATCACA
GCTCTTAAGCGCAAGCATAACAGGACGGGCGACGACTCGAAATATGCTAGCACCATTCTC
GGCCGTGGCATCGTGGAGCCAGAGCCTAAGGAGAATCCGCTTCGCGAGTGGGCCGAGCAA
ATGCACAAACGAGCCAACCGTCCCCCCGAGCCCGAGGCCCCCGAAGACTCTCCCCGACCC
CCCAGCTCCGGCCTCAGCTCCCTTGCCGACGAAGATGTCGACCGGATGCAGATGGATATG
GGGTTCTAG
>gene_sam0002310.1	locus=tig00000001_pilon:881870:883423:+	len:1554
ATGTCTTCCATCAATGCGAAACCTACGCTCAAGCTCGACACGAGTCAGAGCATGCCACCC
CCCTCTAATACCGATAATCCAAAACCCAAATTGAAGCTGAACACGGCTCCTACTCCTTCT
AGAGAGAAGATCAAAATTAACCTCAAGGAGAAATTAGGGGGTAGTCAGCCAGGCACTCCA
GCAGCCACCTCCCCTGCCCCGACGCCGACAGTTACCAAGTCCAAGGCGGGAAGAACGTCT
AAGCCCACCAAGAAGCTGATCGAATCGAAGAAGCGCGGTTTCGATAGCGACGATGAAGAC
CGCCCTATGTCCGAGACTCGCAATGAGGCAGCAAGGCCAAGTAAGATGATCAAGATAAAA
AATGCATCAGCTGTACCAGCCACACCAGTTGATAGGATTCGATTCAAACCTCGAGGTGAG
CCTATCGAACATCGCCCTGGCGACGGGTACGACTCTGAGGCAAGCGACCGTGAACATGAC
CCGATACGCGAGTCAACCTTTATTATCCGTACTCTTCCTGATCCATCGATGGATTATTTG
CGCAAAGCTATAGAGGAAGGTACAATGGGTGTATCTAAACAGATGGGTGGTGCAGATTTT
GGCCTTCAGTTCCTCGACGTTAAGTCACGTCGAGCTGTGGTCACTATCGACGGAAACCAT
TACGCGGCTGTTCTAGTTCAGCTACCTACTATCACGGAGGCGACGAAGACATGGGACAAG
AAGAACATGATGAAGAACTCGGATATATCGGAGATGCTTCTCTGTTTCGAGAAGGTCAAG
AATGAGGCTGAAGCCAAAACCATCCCACTCCCAGAAATGGTCGTGAAGAACGATTACAAA
TGGCCCCATGGCCTTACCCCTCCAATGCACGACGCTGTTCACCGACGATTCAGAAAGACG
CTTTCCGAGAAACAATGGCAGACTAGCGCAGCTCGTGTCGCCAAGCTATTAGAGGACGAC
GCAGCCGCCTTGGAAACGCATGTCGAAGTTGTACACGACGATTATGAATCCTCAGATGAG
GACGACGAAGAGGACGCCGAAGGAGAAATCGAGCAAGATTACTTCGGAGACCAGCCTGAG
GCAATGGATGAGCGAATAGAAGAAGACGACGAGTTGTTCGCCGCCATGGAAGCCGCGCTC
AATGAGGATGAAACGCAACTTGAAGAAGCAGACGCAGAAGCAGAACCAGTTGCTGCAACG
CCAAACGTACCACTGGATGCGCCAGAGGCGCCAACTCCGATGACTATCGACGCTATTACA
CCAGCACCCGCGGCAGATGAGCCCTTATCAGAAGAAGACGAGGATGAAGACGAAGAGGAT
GAGGACGATGAAGACGACGAAGACGTCGACGAGGAACAATTAGTCGCAGAGCGAGAACGT
AAGGAGAAGCTCGATGAGCTTGAACACCTGAACAAATCATACGAAGACACACTACGACAG
CTGGCCGAAGTTACTGCGCCCATCCTGAAGAGACGTATTCTGACCACAAAGGCCAATCTC
GAGAAGGAGATCTCCGTTAAGAAAGCTGCGCTAGGCTTGACAGACGAAGACTAA
>gene_sam0002320.1	locus=tig00000001_pilon:883932:884686:-	len:639
ATGATATGTAGGCGCTGTCTTCAGCGCGCTTCGGCGCTCAGTTCACGCATACCTCTTAGT
TCCTCTCGCGCCGTGCGACCATTCTCAACGACTCTCACGCAGAGATCACCCCCCGCCGCC
GCCCCCTCGCCCTCATCCACACCCAAACCATCAAACGAGCCACCCGTGCTCAGCACACCA
TTAGCCGACACCCCAGCCGGCGAGGAAAAGCCCAATCTATCAGCGTGTCCCGAAGGCACG
ATTTTGACGGGTATAAACTACTTCAAGAACAAGGAGGACCCCATCGCTCTAGCCGACGAT
GCGTACCCGTCGTGGTTATGGACGTGCATAGAGACGGAGAAGAAGGAGGAAGAATCGGCT
GAAGACGTAGGAGACGAATTCTCCAAATCCAAAAAACAGCGTCGTCTAGCAGCGAAACGC
CAGCGCGCGCTCGAAGCCAAGATCCTAGCGGGCGGCGACCTATCAGCCCTAATGCCCAAG
GTGCCGCTGCACCACCAGAGCATCAACCTACCCGGCAACGAGGACAACACGGTGGAGGGT
GCCCTCGCGGCCCAGGAGGCCCGGGATGAGCTGAACAAGGCCATGCGCAAGGACCGGAAG
AAGAGTATTAAGGAGTCCAACTACTTGAAGGGCATGTAA
>gene_sam0002330.1	locus=tig00000001_pilon:885142:885624:-	len:369
ATGCCGACCCCCGAATCCGAGGCCTTCCTGGCAAAGAAGCCTACGGTCCCTCCCACCTTC
GAAGGCGTTGACTTCGACGACAACAAGACATTGAAGCAAGCACAAGACGCCATTATCAGA
GAACAATGGGTGGGAGTTATGATGGGCCGATTGGTGCGGGAAGAGTTGAGCAAATGCTAC
TACCGCGAGGGTGTTAACCACCTTGAGAAGTGCGGTGCTTTAAGAGGTGAGCCAGAGAAA
TACCTCCAGATGCTTAAGGATGTCCGAGTGAAGGGTTACATGTTTGAGCAACGACACGTC
GCCCGCTCGAAGGTTGTCAAGGATGGAGTCGAGCAAATAGTAGATACGGAATTGAGGAAG
GTGAAATAA
>gene_sam0002340.1	locus=tig00000001_pilon:886213:887838:+	len:1518
ATGGGCAAGGTTAAGCAAGCAAACGGCAAAGCCGCAAAGGCTGCCAACCCTCTCACTGCC
GTGAAGAACGCCGGCATTAAGAAGTCAACCGACTCTCCCAAGGCTAAGTCCAAGGCACTT
GCTAAGGATGTTGCTTCCAAGGCTGTCAACAACAAGGAGCTTGAGAAGAAGAAGAAGAAG
TCGAAGAAGGTTGTAGAACCTGAGTCTGAATCCGAATCCGAGTCTGATTCCGACGCCTCT
GAGTCCGACTCCGCTTCTGAGGACTCTGAATCTGATGATGCCTCCGGCTCTTCGGACGAC
GACTCTGACGCTTCCGAGTCTGAGGAGGAGAAGCCCGCTGCCAAGGCCCAGACCAATGGC
AAAGCTAACGGCAAGGTTACCAAGCCTGCCACCAACGGCAAGGCCAAGGCCGCCAAGGAG
GAATCCTCCGACGATTCTGATTCATCTGATGATGATGAGGAAGACAGCGACGATAGTGAT
GACAGTGAAGACAAGGGCGCTAAGGTGGCTAAGCCTGCCGCTGCTACCGCTGAGAAGACC
AAGGCTAAGGAAGAGTCTGACAAAGACTCTGATGACTCTGACGACTCGGAGGAGGACTCC
GATGACTCAGACGATTCCAGCGAGGAATCCGAAGAGGCCGAGAAGAAATCTGAACAACCC
AAGAAGCGTAAGGCTGAAGAGGAGGTTTCTACACCTTTCAAGAAGACCAAGACCGAGACC
GAGTCTTCTGGGGACGAATACACTACACTGTTCGTCGGAAACCTTGGCTGGGCTGTCGAC
GATGACAAGCTGTACGAGACTTTCCAGGACTGTGCCGACCTCAGCAGTGCTAGAGTTGTC
ACCGACAAGGCCATGCAACGCTCTCGCGGCTTTGGATATGTTGACTTCTCATCTCACGAG
GGCGCCAAGGCCGCATTTGAGAAGATGAACGGCTTTGAACTCGAAGGCCGTGAATTGAGA
CTCGACCCCTCTAAGCCCCGCCCCGCTGAAGACTCCACTCCCAACGCTCGTGCCCAGGAC
AGAGCCCGACAGCACGGAGACTCCGTCAGTGCAGAGAGTGATACCCTATTCGTAGGCAAC
CTCCCGTGGGACGCTGATGAGGATGTTGTGTCTGCATTCTTCGGCGAGGTCGCAGAAGTC
AAGAGTGTCCGACTTCCCACCGATCCTGAATCTGGAGACCGAAAGGGCTTTGGCTATGTC
ACTTTCAACTCGGTCGAAGAAGCGAAGGGCGTTTTCAACACCAAGAACGGCGCTTACATC
GGCGAGGGTCGTAATTCTCGTGCTGTCCGTCTTGACTTCGCCGCTCAGAGACCTCCTCGT
GAGGGCGGCTTCGGCGGTCGTGGCGGCGGCCGAGGTGGGTTTGGTGGCCGTGGTGGCGGT
GGCCGTGGAGGTGGTCGAGGTGGTCCCCGCGGTGGCTTCGGTGGACGTGGTGGCGGTCGC
GGTGGTGGCCGTGGAGGCTTTGGCGCTTCCGCTCGGGGTGGTGTGCAAAAGTTTGAGGGA
AAGAAGATCACTTTTTAA
>gene_sam0002350.1	locus=tig00000001_pilon:893280:894873:-	len:1527
ATGTCTGATGAGTCTCCTCCTCAATTGCACGACTTACAACAACCATCGACGGTGACGCCA
ACTCTTCCTCAACAACAACAGCAACAATCACAGCAGGATTCTAGACAAAATGTTGGAGAG
TCCAGCCGACGTCGTTCTAGCTCCGATCCCACCGGCAGGGGTTGCCAACGCCCGGGTTTG
GCCATAATACGACCTCGTAGAGGAACAGATGGCGCCGCCATGCCTCCGATTCGTGAGAAC
GTGAAAACGGCGAGCACAGCTCTGTTTCATGGACCAAATCGACGTACAGAAATAGACGAA
AATGTTGCCGACATACTCGACGTTATTGATCCCGAGGTATCTACGTTGAACAATGTTACC
AACATTCAGAACTCTCTCTTTATACCCTCCCTTGGCAGATGGATTAATCGACGTCCAACT
TACCAACTTTCTATGGCACCTAGGGGACCCAGAAGACCTAAGGAACCTAACATTAGGGAG
GAAACAATCGAAGAAGAGGATTTCAATTTCGAGCATGCTGTTCTGCCAGATGGCGTGTTG
CTAGAAGGCTGGAGCGATGAGGAAAAGGCTGAGTTGAACGACTACGTACGGCATATGCTG
CATTCGCGACGTTCCAAATTTAAGCGCAGCATGAAAGCGTTTGGACAGTACGTTAGAAAA
CCACTTGGTTTTTTCGTCACACTGTATGCAACGCTCATTACCCTCTTCGGATTGGCTTGG
GTGTTATTCTTGATTGGTTGGATTTATGTCGGCGAGGAGCAGGTCTACGCCATCAACGTC
ATCGACAATGTCTTAGTTGCCCTTTTTGCTATTGTCGGTGACGGGTTAGCGCCATTCCGC
GCAGTTGATACTTACCATATGATCTATATCGCGCATTACCACCGCTTGACGTGGAAGTTA
CGGAGGAACAAGCGTATGGGGAAACTGCGCGACAAAAATGATCTGCCGACGAACGCGGAT
CTTGAGGCTGCGCGCGACGAAAAATCAGTTTTGACCCCAAAACAGCAGGAGAGGCTCGTT
CATCACCAGACCAAATACGCAAAGTCGCATACTTTCTACAAGCCGCACGAAACCAAGACG
CACTACGCTTTCCCTTTAAACTGGCTAGTTGCAATTCAGACGCTACTAGACCTCCATTCG
TGCCTCCAGATCTCCCTGGGCGCTACGACTTGGGGTATCGATTACCATACGCGACCGATG
GCGCTAACAGCAACGATCCTGAGTTGTTCTATAACGGTCAATATCACGGCGGGGATATTG
ATCAGCATCGGTGGGAGGCGCACTCGAAAGAAGGACGTGGTAGAGCGCATGTTCCGGCAA
GATCTAACACGCGAGGCATTCGACAAAATTCGCGAGAGGGGTAAGAAGCAAGGCGACACC
GGTAAGCAGATCAAGGCCGAGAGAGCCCTCGAAAAGGCTAGGAAGAGCGAGGCGAACGAT
GACAAGCCAACCGATGAAGAAATTCGAGGCATACCGATAGAAGATAGTCAGAGCGACGAC
AAGGACAAATACCCGGATGAGCAATGA
>gene_sam0002360.1	locus=tig00000001_pilon:895598:896338:-	len:558
ATGTCTAACCCGTGGGACATGGACGAGGAGAACAGGGAGCAGGAGCGCCGTACCTTACTG
GAAGAAGGCGAACAGAAAGTGCAGCACATCTTTTCTGGCTTTATCGAATTCGCATTCTCT
GGCAACATTCTCGAAATTGCATTTGGCTTGATCCTAGCGACAGCATTCACGGCCCTGACT
ACTTCCCTCGTAAGCGACATACTTCTTCCGCCGCTCTCTGTTATCCTCCCATTACGAAGG
AACATGAACGAGAAGTTCGCTGTGCTAAGGCCGGGGCCAAACTACAATGATCTTGATGGC
TATAACACTTTGGACCAAGCACAGGACGATGGAGCCATCGTTCTGGCTTATGGCGTGTTT
CTCAATCGAGTCGTCAATTTCTTAGGGCTCGGTCTGGCTCTCTATGGCCTAGCAAGTTTA
TACCAATATTTCTCGAACGACTCCATCATCAAGCATACAATAAAATGTCGATACTGTAAA
AAGAGCATTAGCTCGAAGGCTGTCCGGTGCGTGAACTGCACTAGTTGGTTGGATGGGCGC
GAGGAGCGAATGCGATAA
>gene_sam0002370.1	locus=tig00000001_pilon:897923:898870:+	len:948
ATGAAAAAATCTAGGGAAGAATTCTACGATATTCTGATCAGAAGTCAACTTTCAACACCG
GCATACCTCAGGACGATATGGCTCTTCACATACAGCGACATGAAGACCATAATGTTCCCA
CAGAGCATATTTGGAGCTATCACAGCATACGCCGCTTGTATGTTTGATCAGCCTCATGTT
TCCCACGGGGCAATAAACTGGCTGCTAGTTCGATATCCTTTAGCTCTCCTTTGGACGTGG
TCGAACCTACTCCCATTTAATATCTTCAACCAACTAAGCGAAGAAGCAATTGAGGAGGAC
CGTATCAATAAACCGTGGAGACCTCTACCCTCCGGCATGATTAGCAGAGAAAAGGCAGCA
TCTTTGATGCTAAAGCATTACATTTTAGCCATAATAGTGGGTGCAAGCATTGGTGGATGG
CGTCAGACACTTTCACTTATGTTCCTTGGCACTTGGTACAACGCGGGTGGTGGCGCTGAT
AAAAGCTTCATCGTTCGAAATCTCATCAATGCGGCTGGGATTTTATCCTTCGCCACCGGC
GCTATGGAAGTAGCGCTAGGAAGAAGATTATTAATAACGGGGCCTTCGATCCAATGGATG
GGAATTCTAGCTTCCGTTATTTTCACCACAGTACAGACTCAGGATCTCTACGATATGAAG
GGCGACTCGATCAGAAACAGAAAGACGATGCCACTTGTTATTGGAGATGTATGGACACGA
TGGTACACAGCTCTTACAATCACGACATTCAGTACATTTTGTCCGATATACTGGTCTATG
GAATGGTATGGCTTCGTCTTGCCATTGGTTTTAGGGGCGTTTATCACCGCACGGACACTC
AAATACCGAACCCCTGAAGCGGATAAGAGAACTTTCCAAATGTGGAACGCCTGGCTTGTA
TCCGTTTACTTCTTACCAGTCGTTCGATATCTAGACATGGGACGCTGA
>gene_sam0002380.1	locus=tig00000001_pilon:902722:903841:-	len:1002
ATGGCCATCATCCGCGATGGCGGCGTTAGACCGCTGACGGTGATAGTTCCCCTCATCTTG
TCGATTGCGGGATTTGTCCTGGCGATGATAGCGCTCTTCGCCGGTAGCGGATCGCAACAG
CAAGCTCTAGAAGACTACCACCTTATCTCTATCAACATGTCTGATTTTGGACATGACCTC
ATACCCACCTCAACGTCCTCCGAGTCTCAGCCCACATCCACTAGCTCCATTTGGGATGAT
ATCGAAGGCGCGATAACAGACCAGCTGAATGACATCATTGGCGACGTCGCCGACGAGCTG
TCAAAAGAGCTCGGGATTTCGCAATGGTATAGTATACACGTCATGACGGCTTGCGAAGGC
AACTTCGCGCCAAACGCTACCAATGCGGACGCCTGGTACAATACGACGAACTGCACGGCG
CAGGCACCAGGAGTCAACTTGAACCTTACCGACATAATCCAAAAAGAACTCAACAAAGGC
CCTCTCAACCTCTCCGCCTCCGTCATCCCCATCCCAGATAAAGTACAAGAGGCAATCGAC
TACCTCAACAGCTTCCTCCTTGCAACCTTCGTCCTATACGTCCTGGGCGCCGGCTTTGCC
GGGCTCTCCTTCCTGTCATGCATCGTCGTTCTAACGCTCGTCAGGCGCGCACCTGTTAGC
AGTACCGTTGCGATCGGGAATATAGTGTTAGCCGGACTAGGCACACTAGCGCTGGCGCTG
GCGAGTGCGGTCGTGACGGGGATTTCGAAGAAGGGCGTTAGTGAGATCAATGACGCGGGG
GACGATGTCGGGATCTCAGCGATTGAGGGCAAGAAGTTGTTGATTGTGAGTTGGGTCGCG
TTCGCGGTTATGCTCGTCGCGACGGCGTTTTGGAGCTTAGCTTGTTGGGTCCCGAGACGA
AACAGGCGAAGAGGCGTGGTGGTGGCGGATGGGGAGAAGGGGGCGAGGGTTAGTGGGGAG
AGCCGACGTGGGTTATTGGGAGTATTCAGGCGGAAGCATTAG
>gene_sam0002390.1	locus=tig00000001_pilon:904828:906171:-	len:1344
ATGCGACGGAGCGGTATAAGGCAAAACGGCGCACAAAACAGCTCTGCTACGATAGCTCCA
ACTCCTACCCTCCACCCTTCACTCCGTCAGATCTTCCGACTTCCCGACACACCCGCTCCT
CCACCGAGAAGAATCCAGCGCCGCGATGCCAACGGTCGACGACTACCACCTGGGCCCCCG
CCGCCATCCAGCTGGTCATCCCAATCGCAGAATGCTTCCGATTCATTCGTGACAGATACT
GCGTGGGATATTCAATATTGGCGCTTACCAGACGCCTATGTCCCTGAAGCTGGTAGCTTG
ATAGACCAGCTACTTCGAAAAATAGCACAAGATTGGGAGCGCCAACGAGAGTGGAACCAG
TTCTACCTCTACACACTTCCTAGCCATTTGCGCATAGCATTGTTAACCTATGTTGCGGAA
CTTTATGAGCCTGGGCTATCTATCAAAGATCTGCGGCTTATCCTTGCTGGCCCTTCCGAC
GAGAAGCTCGCTGAATATAACATTGAGAAACCCGATATGAACCACTTAAACGGGGACATA
TTTTACTTGGACTTAGCTGAGTCCGTGGGCAAGTCGCTGACGGTCAAGGGATTGAGCGAA
CTACTCTGCCCTCCTAAAGCAGTACCCGAGCAGCCTGTCCTACAAGAGTCGTGGGACGCC
CCTGAACTTATTCCTGTTCCGATTTCTGGGCCATTGAAGATACTACCGAATTTGACTCGA
CTATCCCTCGCGATTGATCCAGAACAGGCGATCAACATATCTTGGAAACAACTTCTATCT
TTAGCTGGGAAGTTACCAGCCATTACACATCTCAGTCTAGCGGGATGGCCTGAACCATCT
TGGACTCCAAACGCTAAATTCGCCAAAGTCATATCACTGTCGACCGGGATGAGTGTACAG
TATGGTGGGACCGGGCCGTATAGCCACAGCTTAGATAATGACTGGACAGAGGCTGTTATG
ATACTAAGGCGCCTGAGCAAGGCTTTGTATAGCCTAGAATATCTTGACTTAACAGGCTGC
GGAAATTGGTCTATTGCTCTGTCGGAAATTGTGGAGGGGAACTATTCTGTTGATTGGGTG
GGTGATTGGGGGAAGATGACGACATTGAGGCTCAACTCGGGCTATGTCCTCACGGACGAT
TCAACCGATCGCGAAGTTTTGCAGGTTCAACGTTGGGTCAGCTCTGCGAGAACAGTAGAA
TCACACATCAGAGCACGGCGATCAGGAAAGGGGCGGTGGATAACGGTAGAGAAAGACACT
CTTCCAGAAAGCATAGCAGCCAGGATGAAGAGTCTAGAATCTCCGTGGGCCGGGTTTGGG
GTGCCGCCAATCCAGGCGCCTTGA
>gene_sam0002400.1	locus=tig00000001_pilon:907022:908011:-	len:891
ATGGCTGATACACATCAATTCGACGTAAACAGACTCTTCGGAGTTCAGGATTATGTAGCC
GTAATTACCGGAGGAGGAACAGGCATCGGGCTCATGGCGGCACAAGCTCTTTCGGCCAAC
GGCGCCAAAGTATACATCACGGGCCGCCGAAAAGAAGTATTAGAGAACGCGGCGAAAAGC
CATCAGCCCACAAAGGGGGGTGGCCAAATAATTCCAATCGGACCTTGCGACGCGACTAGC
AAAGACGATATAGAGAATCTGGTTGTGGAATTAAGCAAAAAGGAGAAGTACATCAACCTT
CTAATTTGCAACGCTGGTATCTCAGGTCCGAAAGCAGAGCCCAAGTACGCGGAAGCCGAT
GATCTTAAAGCTCAACTATGGAATAACGAAGACCCTACTGATTGGCAAGACAACTTCAAC
ACAAATGTCACTGCGGTCTATTTCACGACCGTAGCCTTCCTTCCCCTCCTACAGGCTGCT
ATTCGTCCTAAAGGACCTCTAGAGCCGTATTCCAGTTCCGTCATTACGATCTCGTCCATG
TCTGGCATAATGAGACATGCTCAGGGCCACTTTAGCTACAACACGGCCAAGGGCGCAACG
ATCCAATTGACAAAGCTCATGAGCGCCGAGTTTCAGAAGGCTCAGATCAGAGTAAACTCC
ATAGCACCTGGGTATTTCCCAAGTGAGATGACGGCGAAAGGCAGCGATGAGAGGCAGAAA
AGCCATGTACCGCCGGAGAAGATCCAAGATAAAGGGCATGTACCGCTTATGAGAGCTGGG
CGTGAAGAGGAAATGGGTATGACTGTGCTGTATCTTGCTAAGAACCAGTATGTCAACGGT
GAGATTATTGCAGTTGATGGAGGGGTTTTGAATGTTCTTGCGGGGCGATGA
>gene_sam0002410.1	locus=tig00000001_pilon:908442:909703:-	len:1149
ATGGCCTCACCACAGAAGATCCGAACGCCCATAACCGATCTATTCAAGATCAATCACCCG
ATTATGCTAGCAGGCATGAACGTTGCTGCTGGCCCCAAGTTGGCAGCAGCTGTTACAAAT
GCCGGAGGTCTCGGTGTCATCGGAGGCGTGTCATACACCCCAGCCATGTTGAAGGAACAG
ATCGACGAGCTCAAGTCGTACCTGAATGACAAGAATGCGCCATTCGGAATTGATCTGTTA
CTCCCACAAGTCGGTGGCAGCGCCAGGAAAACCAAGTATGTTCTCGCATCCCCAATCCCG
TCGCCCTTGGTTCGCTACGATTACACGAAAGGCAAGCTTAACGAACTGGTCGACGTGATC
ATCGAATCGGGTGCCAAACTCTTCGTTTCCGCCGTCGGTGTGCCACCTAAGGCAGTCGTC
GACAAATTACACAAACACGGCATCTACTACATGAACATGGTCGGACACCCCAAGCACGTC
CAGAAGGCGTTAGACATCGGCTGCGATATCATCTGCGCGCAGGGTGGCGAGGGTGGCGGT
CACACCGGACACGTCCCTACCACGGTCCTGATCCCCGCCTGCGTGCAAATCTGCAAGGGA
AAGAAGAGCGCTGTTTCAGGCAAACAGGTTCAGGTCGTCGCTGCTGGCGGTATCCACAAC
GGCCAGCTGTTAGCTGCTTCGCTGATGATGGGCGCCAGCGCCGTGTGGGTTGGCACCCGA
TTCATCCTTACCGACGAAGCCGGCGCGCCGGAATCGCACAAGGAGGCAGTCCAGACCGCT
AGCTACGACGACACGATCCGCACCCTCATCTTCACCGGGCGACCGCTGCGAGTGCGAAAT
AACCCGTACATCGACAACTGGGAGAACGAGCGCCAGGCTGAGATCAAGGAGTTGACGGCT
AAGGGTATCCTCCCCTACGAGAATGATCTCGAGAAGGTCTCGAACGGCGCTACGGAAATT
CCGGGAATAAAGAAGGGCACCAGCGACGAGGATGTGGAAGACATGATGGACCAGTTCCGA
CCGTTCCTGATGGGCCAATGCGCCGCGTTAGTGAACGAGAAGAAGAGCGCGAAGGCTGTT
GTAGATGAATTTATCACAGATGCTACGGAGGCGTTGAGCCAGGGCCAGAAGATGACTGCT
AAGCTATAA
>gene_sam0002420.1	locus=tig00000001_pilon:910712:912182:+	len:1416
ATGGACCGCCAATTCTCGTCAAGTCCGTCCCCCAAAGCATGCGGTTGCGCGGGGCGTCGC
GGTAAGCAGACTGCTTATATCGCTCTGGGAAGCAACCTTGGCGATCGAGTAGCTATGATC
GAGCAGGCATGTAAAGAGATGGATTCGAGAGGTATCAAAGTCAAAAGGACGAGCAGTCTC
TGGGAGACCGAACCGATGTACGTTCTAGATCAAGATAGATTCGTAAATGGAGCTTGCGAG
GTTGAAACCGATCTAGAGCCATTGCCGTTGCTAGACCAATTGCAAGACATAGAGAAGTCT
ATGGGACGGCGGAAGCTTATAGATAAGGGTCCTCGAAATATTGACCTAGACATTTTGCTT
TACGAAAATGAAAAGGTCGACCATGAGAGACTCAAAATACCTCATATCGGCATCCCTGAA
CGTGAATTTGTTCTGCGCCCCCTCGCCGAACTCGTGCCGCAGAAGTCGATAGATCCTTCC
AAGCCGTGGAAATTCATCCAGGACTATCTCAACGAGCTGCCACCAGCTTCTGAGCCACTC
TCAACTTTAACGCCGATATGTGACTCAGTAGAGCCTTTGAACGCCCTCAAGGCGACGCGA
AAAACGCAAGTAATGGCAATTCTTAACATAACGCCGGACTCATTTTCGGATGGGGGGATT
CACACCCCCGACTCGCTTAGAGACACAATTATGGCTTATGTTCGAGGTGGCGCCACAATC
TTCGATATAGGTGGGCAATCCACTGCTCCGGGTACGATCGAAGTCAGTGCGCAAGAGGAG
ATGGATCGCGTGTTACCTGCTATAGAACTTATCCGTAGTCTTCCCGAGACACGAAGCGCC
GCTATCAGCGTAGATACATACCGAGCATCAGTCGCCGAAGCAGCCGTCAAGGCCGGCGCA
GATATCATTAACGACGTGTCGGCAGGACTTATGGATCCGGAAATGCTCCCTACGATGGCC
CGCTTGGGTAAAACGGTGTGTTTGATGCATATGAGGGGAAACCCTAGCACGATGAGCAAA
TTGAACGAATATCCGGAGGGACTCATCCCGACTATTGCTCGAGAATTACTGGAGCGGGTT
GCCGCAGCCGAGGCAGCGGGTATCCGCAGGTGGCGCATTATTCTCGATCCTGGCCTCGGA
TTCGCTAAAGTCGGCGAACAAAACTTACAACTTTTACGACATTTCGATGAGTTGCGGAGC
TGGCCCGGGCTAGAAGGCTTACCTTGGCTTGTAGGGTCTAGCCGCAAGAGCTTTATTGGC
AAAGTCACAGGCGTACCAAAGCCCATGGACCGCGTCTTTGGTACGGCGGCTACAGTTGCT
TCAGCAGTACAGGGCGGTGCGGATATAGTGCGCGTCCACGATGTCGTGGAGATGGGACAG
GTAGTCAAAATGGCCGACGCCATATGGAGATATTAA
>gene_sam0002430.1	locus=tig00000001_pilon:912448:914251:-	len:1680
ATGCCTCAGGAAGCGAACAAGGGAAACACTCCCCATCTCCCTGCCATTGCTGCCGGCATC
CACGAGAGCACGTTCCCCACCGGTCTCTTTCTCCCTGCAGATGATGACCGTATCTCTGGT
GCTTCTCGACAATCTACTATTGTCGAATCATTGAACGCTACAGACGAAGGTAACGATGCC
GCCGACGATGGCTCGGACGGATCTGGCACACACCACTCCACTGGCAATGATCAACCCTCC
GGTATTGATGATACCACAATGAGTACTGAAATCCAGACAGCCCGTCCCGTGTCAATTATG
CGCGTCGGTTCAGCTCGATTGATTAACTCGAGATCCACCGGCACCATCCGAACGGTCACA
TTTGACCTTCCAGACACACCTCAGTCAGGTGTTCAGCGATCTGCCACGATGTCGGGCATC
GACAAATCTCCCAGCAAGAACTCTACGGACGACCCTGTCGCCAACTACATCAAGAAGAAC
GCCCAGACCATTCAGGAGGCCAAGCGTAAGTGGCACCAGTTCGCCAATGACAACCTCCGC
CAGGCCCAATTGAGAGCGCAACGCAACCAGGAGGATGATGGCTTGTACATGGTCCCCAGC
CTTAATGAGAATGAATTCGGTGCTACTCATCTGGGACAACCCGGTATGGGAGCTCTCGCG
CATGGTCGCCCCCCCTCTGAGGAATACACCCAACAGATTCGCAATATGAGCGAACTAAAC
GATCGCAGCGACCCTTCCAACCAAGTGCGCCGCATGAGTAGCATGCGCCAGCTTCGAGGT
GACCACAACATGAGTCCCATGGCCCCCATGGCCCCTATGGCTCCCAGCACCAGCTACAGC
GGCATGATCAACCCCATGGGCCCGGACGGCCGATATCGACGCGGCCCCAATGGCATGCCG
AATCGTCGTCTTCAAGGTCCCGGCATGACTCACCAGAGCGATATTAACGCTCGTCGCGGC
TTGGCCCGTCTTCAAGAGTTGCGTCCAGTCCAACGCCTCCCTACCGTCCAGGAGAGATAC
TGTCCTGTGCCTGACGTGGATGATGTGCCTGGCTTGGTCGGCGATTCCGATGATGAGCAG
GAGGAGGATATTGGCTCGAACCTTCGCAAGCAGATCATGGCTATTATCGACGACGACGAA
GACGAGGATGAAGATGAGGAATGGAAGAAGAAAGAGGGGGAGGAAGAGAAGAAGCCGGAG
AAGAAGTTGATCGAGATGACCGATGAGGAGCTGAAGGAGAAGGCAATCCGCGATGTTGAA
GAGAAGCTCACAAAGGTTTATCCTCCTATCTTCAACCAGGTCAACAAGTACGTGGAGAAA
TTCCAGGAGGTGGAGATCATCACGCAGGTCATTCTAGGCATGGAAGACGATATCGTGGAT
GAGTGCGCCAACAAGGACACCGCTGATGGCCAGGATCTTCTTAAAGCCAAGGTCATGCAG
ATCCGCCGACGCGCCGATATCGAAATGAAGTTCGGCCACATGTCCGATGCCGACTTCCAA
TTCCACGCCGACGCTGTGAAGACGAAGAAGGTCGATGCTCTTGTGAAGAAGTGGAAGGAG
GAGGTGCAGGATGAGATCGATTTTCCGCTGAAGCTAAAGGGCAAGGCTGCTTTGGTGTCC
GAGATGCCGCCCACGCAGACGGACTCGGACTCTGATGATGACATGGGCGGTCTCGCTTAA
>gene_sam0002440.1	locus=tig00000001_pilon:923440:924690:-	len:1251
ATGGACGCTGGCCAGTATGGAAAGTCTGCGGGGACGCACATTCCCCCGTTGATGCCGATG
ACCACAAACGGTCAACTGGTGTACAGCGACTCAGGAACGCCCATTAAGATCGATATTCAC
GGAACCATCGACAAGGGCTTCTTCATGTCAGAGGGAGATTGGACATGCTATCGGCGAAAC
TATTTTTCTTGCATCTGCTCGTACGGCCTGTCGCCCTACTATCCTAACACGACGATGCAA
TACGCCCCAAACGGTTCATCCACATCTTACCAAGTATTCGGATTCGCGATGAGCATCTCC
GCAGTGGTCTCAGACAGCGATTCTCACACCATCGACTTGGTGCAGCATACGCCTAAGAGA
GACAAGGGACCGGTACAAAAACCGGAGAAAGTGAGACTAACACCTAAGCAACCACAGCAA
CCGCCGCACCCGTTACTTTATCAGGATCACCATAACATGCCCGCTGGATCGAGACCTCTC
TACGAAGGGGGTTATGGACAGAGCCCGCAAGGATCATACCCGAGCGAGCATACGTTCGAA
AGAATTCAGTTCAAGCAGGCAACTGCTAACAATGGGAAGCGGCGAGCGGCGCAGCAATAC
TACCATTTGGTTGTTGAATTGTACGCCGATGTGGGTAATCAGGCGCAGGAACAATTTATG
AAGATCGCGCAGCGCAAATCTGCGAAAATGATTGTGCGAGGCCGCTCCCCTGGGCATTAT
CAGACAGAGAGACGTGGGAGTACTAGTAGCGGACCCGGCGGATCGAGCGGGATGGGAGGT
TATTCGGGATCTCAGGTCCTAGGCTCCGATTATGGTGCTGGCGGATCTTCTCTGCTCTCG
AATTACGGCAGTAGTGGAGGATATGACCCGCGGTCAGGGTATCACGGCACCACGCGCCAC
AACAACGAAATGCCGATTGACCCAATCATACCGGCTGAAGAGGCTAAAGCCATCGACAAT
ACGAAAGATTACCAGTACTATCCCGGGGCGATCTACGAGGGCGCTAATGCGAGACAAGAA
GTTGAGATGTTTTCACATCACCGAAGCGAGCCGGAGAACTTGGGCCATTCGACGTCGGCA
GCGGTTGATCCAACATCCTCGAAGGTGAAGCACGAGTATGAGGGTCCTCTCCCAAGCCTC
CTTTACACGCCAGGCCACTACTACTCTCGGAGTTGTAGCCGTTTCGAGGGAAAGCCATCA
TCTGCAGGCTACTACCCAACTATGCCGACAATGCTCCCTCAGTCTGGGTGA
>gene_sam0002450.1	locus=tig00000001_pilon:945420:946285:-	len:684
ATGAAGCTCCCAATCAGACCGTTAGGTACTTCCGCCATTCTTCCGCGATTCCAATTCTTT
TTTCCCTACCGCGGCTATGCCACCCAGACTGGGTTAGGGAATAATTCGGCTACCTCCAGG
AGGAGGGCTGTCACGCCATTCAATGACGACGGTAATGTTCCATGGCATCAGCTCTCTGTA
GGCGAGAAAGCGTCGCGCGCCACGCAACAAACCTTCAATTTTGGTCTCGTGATAGTTGGC
TTGGTCTTGACGGGAGGTGTTGGCTATTTCCTTTTCCAAGATGTCTTCTCTCCGGAGAGT
AAAACCGCGTATTTCAGTCGAGCCTTCGATCGAGTTAGGAAAGATCCAGAGTGCGTCGCA
CTTCTTGGCAACAGCAAGAAGATCGTTGCGCATGGGGAAGAAACCATGAATAAGTGGCGT
CGTGCTCGCCCAATTTCATCAACTCTAAGTACAGATGCCCAAGGTACCCAGCATCTAATA
TTAAACTTTTATGTTGAAGGACCTCTCAACAATGGCACGGTGTATGGGCACCTAACAAGA
CGTCCCAGCCAAGACGAATTTCAGTACAAGTATTTATGGGTAGATGTCAAGGGCCATCAA
AGGATCTACCTAGAAAACGCAGAAACCAAACCTTCGAGCGGGGGACACAAGAAGTTCAGG
CTATTTGGAGTGAACTGGAATTGA
>gene_sam0002460.1	locus=tig00000001_pilon:946728:948377:+	len:1458
ATGAGTGCGCTTGCAACCAAGCAGCAATCGCAGAAGATCTTCGAGAAATTGAAGACAAAG
CCTGCGAACAGGATATGTTTTGATTGTGGCCAGAACAATCCTACCTGGACCTCCGTGCCC
TTCGGCATTTACCTATGCCTCGACTGTTCCTCTAACCACCGTAATCTCGGTGTCCACATC
TCCTTTGTCCGCTCCACCAACCTTGACCAATGGCAATGGGATCAACTGCGTGTTATGAAA
GTGGGAGGAAACGAGTCCGCTACTAAGTACTTCCGCGCAAATGGAGGAAGCGCCGCCCTC
GCCAGCAAAGACCCCAAAACGAAGTACCAATCCAGCGCGGCAACCAAGTACAAGGAAGAG
CTGAAAAAGCGAGCCGCTAGAGACGCGCTTGAATATCCCGATGAGGTTGTTGTCGATGTA
GCTGGTGACGCCGAGAACTCCGCCACTCCCTCTAGCGAACCGAGTGACGACTTCTTTTCT
TCGTGGGACAAGCCGTCTATTAAGAGGCCTACACCGCCCATCTCGCGAACCAACACACCG
CCTGTTGTCGGTCGAACAGCTTCTCCCTTCTTGAACGCCGGTTCTAACGGCAAGGAGATC
TCGAGATCGACATCGCCCTTATCTAAGTCTGATTCTGCTACCGAAGCCAAACCTGCTGCT
AGCCGAATCACTACATCTGCTGCCCTTCGAAAGACCAACACTGGCCCTCGCAAGGCCAAC
GTTCTAGGCGCGAAGAAGACAACTACCAAGCTCGGAGCGAAGAAGGTCACTGGAGATCTG
[truncated: 15,501,889 more chars]
