# Supplementary material for: Comparative transcriptome analyses and CRISPR/Cas9-mediated functional study of Tfsdh1 reveal insights into the interaction between Tremella fuciformis and Annulohypoxylon stygium
Source: Front Microbiol. 2026 Jan 12;16:1723122. doi: 10.3389/fmicb.2025.1723122 (PMC12834513; doi:10.3389/fmicb.2025.1723122)
Supplement: Supplementary file 1 [file Data_Sheet_1.zip › Supplementary datasets/Annulohypoxylon stygium/dataset1_FPKM_As.xlsx]

## Sheet: Sheet1
gene_id	fpkm_B1	fpkm_B2	fpkm_B3	fpkm_C1	fpkm_C2	fpkm_C3
gene_sam0000010.1	7.57	6.66	7.48	10.12	10.55	11.82
gene_sam0000020.1	33.41	23.3	21.29	7.93	36.99	40.77
gene_sam0000030.1	13.84	14.43	13.25	2.68	15.08	15.33
gene_sam0000040.1	22.73	14.55	12.67	7.69	13.8	12.14
gene_sam0000050.1	1.19	0.93	0.79	0.12	1.14	1.24
gene_sam0000060.1	43.42	30.29	31.19	7.48	36.85	35.12
gene_sam0000070.1	36.19	29.11	26.86	24.33	129.11	120.52
gene_sam0000080.1	23.49	24.21	22.45	5.5	23.97	24.3
gene_sam0000090.1	36.73	30.69	30.54	6.33	34.13	32.83
gene_sam0000100.1	44.63	28.89	29.82	5.76	39.62	38.64
gene_sam0000110.1	8.78	7.8	6.96	2.39	14.3	15.14
gene_sam0000120.1	1.53	1.53	0.85	1.5	2.45	2.81
gene_sam0000130.1	0.02	0	0.07	0.02	0	0.03
gene_sam0000140.1	13.45	15.36	15.72	3.68	15.33	15.85
gene_sam0000150.1	3.58	2.18	1.55	1.34	5.15	6.77
gene_sam0000160.1	57.42	41.17	44.99	23.29	49.91	54.1
gene_sam0000170.1	2.95	2.39	1.51	0.47	0.81	1.16
gene_sam0000180.1	30.54	30.58	29.02	4.03	27.72	27.56
gene_sam0000190.1	52.2	64.37	63.87	17.93	70.02	64.34
gene_sam0000200.1	0.82	0.1	0.2	0	0.09	0.4
gene_sam0000210.1	0.54	0.34	0.2	0.12	0.2	0.29
gene_sam0000220.1	23.3	11.54	13.7	3.97	16.65	16.86
gene_sam0000230.1	14.59	19.56	20.93	15.01	22.89	21.92
gene_sam0000240.1	25.55	14.82	15.44	4.51	18.33	15.71
gene_sam0000250.1	30.41	27.86	25.13	5.01	21.95	19.45
gene_sam0000260.1	2.94	3.93	2.8	1.44	2.91	2.81
gene_sam0000270.1	0.62	0.61	0.39	0	0.08	0.45
gene_sam0000280.1	19.14	9.97	10.46	2.96	19.6	21.2
gene_sam0000290.1	7.23	4.59	3.77	1.41	5.8	5.42
gene_sam0000300.1	18.04	14.26	15.39	3.92	16.13	15.23
gene_sam0000310.1	14.21	9.1	8.34	5	29.28	27.1
gene_sam0000320.1	1.56	0.56	1	1.23	4.14	4.7
gene_sam0000330.1	8.86	8.13	6.9	10.36	16.88	17.57
gene_sam0000340.1	25.7	38.22	39.18	28.41	46.95	39.29
gene_sam0000350.1	0	0.16	0	0.13	0	0
gene_sam0000360.1	10.61	6.68	7.2	1.26	4.14	4.48
gene_sam0000370.1	0	0.1	0	0	0	0
gene_sam0000380.1	4.96	3.16	3.68	2.12	4.89	3.57
gene_sam0000390.1	61.47	47.48	46.36	7.7	39.31	37.52
gene_sam0000400.1	0	0	0	0	0	0
gene_sam0000410.1	10.25	9.86	9.96	6.63	18.45	16.98
gene_sam0000420.1	1.85	1.02	1.47	0.8	1.71	1.65
gene_sam0000440.1	4.41	10.92	7.91	1.1	0.93	1.13
gene_sam0000450.1	0.42	0.68	0.49	0	0	0
gene_sam0000460.1	0	0.16	0	7.25	1.8	2.4
gene_sam0000470.1	17.02	16.29	13.96	5.03	27.32	22.36
gene_sam0000480.1	6.03	2.08	1.88	1.98	9.82	8.37
gene_sam0000490.1	1.01	0.5	0.62	0.42	1.75	1.98
gene_sam0000500.1	26.89	15.15	15.14	3.85	22.27	22.27
gene_sam0000510.1	67.37	94.46	86.33	23.22	81.69	82.73
gene_sam0000520.1	29.39	21.11	17.64	8.92	50.95	48.55
gene_sam0000530.1	57.15	80.99	81.41	264.35	570.39	574.25
gene_sam0000540.1	8.34	7.15	7.97	8.99	25.55	20.65
gene_sam0000550.1	17.3	14.31	16.02	9.84	38.79	35.75
gene_sam0000560.1	21.05	17.94	13.44	15.94	59.86	53.98
gene_sam0000570.1	2.13	0.6	1.35	0.25	1.33	1.59
gene_sam0000580.1	18.34	12.83	12.14	3.09	15.67	14.37
gene_sam0000590.1	11.74	10.62	7.18	0	1.06	0.3
gene_sam0000600.1	111.5	131.07	122.94	32.19	53.37	55.18
gene_sam0000610.1	69.9	79.68	77.54	20.74	29.6	25.77
gene_sam0000620.1	60.01	58.48	59.98	10.99	27.56	23.6
gene_sam0000630.1	5.7	3.74	3.14	1.1	3.41	2.94
gene_sam0000640.1	5.37	2.73	1.9	0	4.3	4.43
gene_sam0000650.1	12.63	11.28	10.61	5.65	20.03	17.29
gene_sam0000660.1	4.41	2.66	3.13	0.73	2.94	2.65
gene_sam0000670.1	9.35	6.63	7.58	3.43	14.61	14.02
gene_sam0000680.1	13.04	12.22	12.65	6.71	11.92	11.77
gene_sam0000690.1	20.33	177.2	175.52	5.18	8.11	8.78
gene_sam0000700.1	10	6.01	5.43	2.66	9.77	9.93
gene_sam0000710.1	0	0	0	3.08	1.66	4.39
gene_sam0000720.1	2.61	0.81	2.06	1.39	2.14	1.86
gene_sam0000730.1	1.53	0.99	1.33	0.27	1.13	1.33
gene_sam0000740.1	1.46	0.66	2.01	0.54	1.91	3.34
gene_sam0000750.1	0	0	0	0	0	0
gene_sam0000760.1	2.98	1.56	1.37	0.57	2.51	3.51
gene_sam0000770.1	0.63	0.32	0.39	0.23	0.74	1.14
gene_sam0000780.1	26.66	28.4	24.81	13.98	136.66	130.64
gene_sam0000790.1	3.71	2.28	1.9	0.82	3.26	4.12
gene_sam0000800.1	1.99	1.46	3.26	1.59	7.59	5.48
gene_sam0000810.1	2.44	2.43	2.02	5.03	7.19	6.7
gene_sam0000820.1	11.17	7.96	8.56	6.46	19.19	20.19
gene_sam0000830.1	8.12	7.13	7.63	4.66	9.34	10.49
gene_sam0000840.1	0	0	0	0.03	0	0.25
gene_sam0000850.1	10.73	13.24	10.59	3.7	15.85	13.08
gene_sam0000860.1	0.22	0.29	0.14	0.38	2.01	1.72
gene_sam0000870.1	4.26	3.75	2.61	0.69	2.86	2.04
gene_sam0000880.1	9.66	11.32	14.02	16.79	14.24	13.15
gene_sam0000890.1	44.74	40.24	38.63	11.13	52.4	55.92
gene_sam0000900.1	70.42	201.43	129.22	236.45	297.61	287.77
gene_sam0000910.1	7.13	3.6	4.72	0.49	1.46	0.93
gene_sam0000920.1	7.26	4.64	4.43	0.75	3.72	3.23
gene_sam0000930.1	8.51	5.65	5.52	1.19	5.49	4.32
gene_sam0000940.1	56.23	61.15	66.14	69.73	155.63	142.32
gene_sam0000950.1	2.71	6.18	8.04	6.13	5.79	2.12
gene_sam0000960.1	7.24	3.98	3.87	3.93	9.45	11.36
gene_sam0000970.1	11.46	9.03	10.05	14.39	56.42	59.45
gene_sam0000980.1	31.45	45.95	45.24	5.58	30.61	26.9
gene_sam0000990.1	23.1	20.72	18.57	3.14	19.71	15.83
gene_sam0001000.1	13.21	14.12	13.95	0.69	7.69	14.88
gene_sam0001010.1	8.9	4.06	4.06	0.78	7.03	6.8
gene_sam0001020.1	4.85	3.06	3.45	0.85	3.51	3.95
gene_sam0001030.1	0	3.62	0.65	0.1	5.01	4.69
gene_sam0001040.1	3.57	2	2.03	0.59	2.36	2.27
gene_sam0001050.1	15.86	15.54	13.69	4.08	14.33	13.49
gene_sam0001060.1	4.77	4.92	4.62	2.17	6.59	5.47
gene_sam0001070.1	33.79	47.6	45.7	66.07	86.15	84.66
gene_sam0001080.1	7.17	3.75	3.81	1.44	5.59	5.92
gene_sam0001090.1	20.92	25.38	23.56	15.44	29.7	27.08
gene_sam0001100.1	33.03	41.26	36.95	19.62	56.74	53.08
gene_sam0001110.1	72.85	57.33	58.63	7.45	38.41	34.84
gene_sam0001120.1	34.84	24.15	25.39	10.48	43.62	41.68
gene_sam0001130.1	7.63	6.26	6.29	8.88	16.15	23.8
gene_sam0001140.1	20.55	9.69	11.61	38.53	45.27	72.6
gene_sam0001150.1	5.03	4.41	4.4	0.86	5.08	5.27
gene_sam0001160.1	9.64	9.09	7.12	2.79	12.91	10.83
gene_sam0001170.1	3.2	1.89	2.21	0.48	1.31	1.72
gene_sam0001180.1	133.54	132.6	136.48	120.13	336.75	312.93
gene_sam0001190.1	30.39	18.5	18.54	9.44	22.43	21.15
gene_sam0001200.1	163.06	173.49	229.93	120.39	203.66	191.66
gene_sam0001210.1	1.05	0.4	0.17	9.46	21.21	19.19
gene_sam0001220.1	1.2	0.56	0.74	0.35	2.05	1.87
gene_sam0001230.1	54.09	80.74	80.75	116.13	136.08	132.44
gene_sam0001240.1	3.83	3	2.93	2.5	5.64	5.5
gene_sam0001250.1	0.59	0.36	0.36	0.61	2.39	1.71
gene_sam0001260.1	2.27	1.87	1.91	1.59	3.42	3.92
gene_sam0001270.1	16.41	14.28	15.11	1.89	6.46	5.59
gene_sam0001280.1	8.67	11.26	11.75	8.14	8.92	6.61
gene_sam0001290.1	46.04	50.04	56.64	40.91	90.11	87.41
gene_sam0001300.1	10.33	9.42	9.63	2.09	8.64	8.32
gene_sam0001310.1	9.25	10.27	7.71	2.25	9.31	8.98
gene_sam0001320.1	15.99	10.66	10.84	2.38	11.45	10.9
gene_sam0001330.1	12.83	13.85	12.3	3.32	13.65	12.01
gene_sam0001340.1	16.29	8.02	8.37	2.54	14.89	14.3
gene_sam0001350.1	15.53	11.9	11.3	1.72	9.67	10.08
gene_sam0001360.1	2.42	1.03	1.06	0.51	2.68	2.23
gene_sam0001370.1	33.17	24.86	23.67	19.27	89.07	84.96
gene_sam0001380.1	0.09	0	0.1	0.06	0.26	0.07
gene_sam0001390.1	3.04	1.71	1.52	1.95	2.24	1.82
gene_sam0001400.1	8.23	4.13	4.47	1.33	5.99	5.08
gene_sam0001410.1	7.67	7.11	7.18	5.37	9.14	7.85
gene_sam0001420.1	24.05	19.61	18.46	4.03	19.2	15.57
gene_sam0001430.1	49.76	35.48	35.15	9.69	63.21	64.06
gene_sam0001440.1	38.33	30.69	33.11	18.31	44.51	54.11
gene_sam0001450.1	40.68	44.63	40.02	21.05	60.58	61.1
gene_sam0001460.1	6.12	4.71	4.56	1.64	13.09	15.22
gene_sam0001470.1	19.93	15.6	17.04	12.24	12.38	11.23
gene_sam0001480.1	15.01	10.93	10.58	4.57	10.29	9.74
gene_sam0001490.1	7.45	23.33	15.77	23.05	33.48	31.29
gene_sam0001500.1	19.21	24.95	21.8	26.42	34.38	33.76
gene_sam0001510.1	21.76	15.58	17.22	3.31	16.06	15.5
gene_sam0001520.1	18.64	12.51	15.02	5.42	32.38	31.41
gene_sam0001530.1	18.28	13.12	12.99	1.75	12.32	11.25
gene_sam0001540.1	9.36	6.95	7.14	1.9	8.86	7.86
gene_sam0001550.1	52.73	24.82	26.51	5.34	29.3	33.4
gene_sam0001560.1	47.9	25.65	25.03	5.25	27.14	24.45
gene_sam0001570.1	12.31	7.58	7.13	2.15	8.05	7.85
gene_sam0001580.1	2.37	1.06	1.82	0	0	0.21
gene_sam0001590.1	23.72	19.93	18.03	2.6	15.14	15.33
gene_sam0001600.1	3.14	3.08	2.79	2.61	4.28	3.1
gene_sam0001610.1	5.18	10.77	10.01	0.22	4.81	4.57
gene_sam0001620.1	6.3	4.28	4.1	3.04	8.35	8.2
gene_sam0001630.1	553.9	573.07	566.82	206.47	161.67	153.4
gene_sam0001640.1	5.5	4.03	3.5	1.83	6.61	6.72
gene_sam0001650.1	4.14	4.49	3.86	3.69	8.25	7.68
gene_sam0001660.1	28.42	14.88	19.01	14.75	32.3	31.26
gene_sam0001670.1	37.63	32.07	34.98	22.63	57.24	62.04
gene_sam0001680.1	0	0	0	0	0	0
gene_sam0001690.1	50.74	56.55	37.99	38.64	124.9	121.57
gene_sam0001710.1	7.05	3.84	3.34	2.3	5.35	5.95
gene_sam0001720.1	0.13	0	0.18	0.25	0.12	0.28
gene_sam0001730.1	0	0	0	0	0	0
gene_sam0001740.1	13.5	17.17	15.41	4.79	11.11	11.09
gene_sam0001750.1	5.43	3.28	3.03	1.45	6.68	6.21
gene_sam0001760.1	5.42	6.75	6.99	1.52	2.07	2.11
gene_sam0001770.1	16.31	8.62	9.36	8.37	18.26	20.95
gene_sam0001780.1	83.96	75.24	82.09	62.5	171.97	163.59
gene_sam0001790.1	912.16	1009.95	983.57	363.13	1365.07	1238.85
gene_sam0001800.1	20.74	15.12	14.76	4.84	24.35	25.8
gene_sam0001810.1	74.1	79.86	77.15	97.27	233.27	215.9
gene_sam0001820.1	17.62	10.1	9.27	15.15	36.27	42.15
gene_sam0001830.1	14.15	8.54	13.13	3.58	26.23	23.89
gene_sam0001840.1	6.81	3.79	3.55	0.9	3.99	3.91
gene_sam0001850.1	8.65	8.52	7.67	4.23	10.23	9.61
gene_sam0001860.1	5.67	3.41	3.57	1.74	7.69	7.39
gene_sam0001870.1	0.19	0	0	0	0.09	0.1
gene_sam0001880.1	0	0	0.04	0.03	0.13	0.04
gene_sam0001890.1	30.55	35.99	35.21	10.23	32.73	29.4
gene_sam0001900.1	0	0	0	0	0	0
gene_sam0001910.1	34.62	23.17	24.06	3.19	22.98	20.35
gene_sam0001920.1	5.26	5.64	5.93	1.34	4.6	6.51
gene_sam0001930.1	10.68	9.71	9	3.28	12.72	13.41
gene_sam0001940.1	9.94	7.91	8.72	6.56	17.96	21.21
gene_sam0001950.1	4.86	2.43	2.59	0.6	3.72	4.65
gene_sam0001960.1	0.83	0.46	0.23	0.12	0.44	0.44
gene_sam0001970.1	2.74	1.96	1.83	0.7	2.28	2.51
gene_sam0001980.1	4.49	2.53	2.56	0.32	5.5	4.11
gene_sam0001990.1	4.41	3.87	2.43	0	0	0
gene_sam0002000.1	49.52	21.75	21.02	3.84	16.61	15.86
gene_sam0002010.1	9.94	6.06	5.41	1.45	9.36	8.74
gene_sam0002020.1	5.02	3.14	2.68	1.52	8.34	7.59
gene_sam0002030.1	20.19	20.61	21.6	4.55	15.03	12.67
gene_sam0002040.1	12.03	12.92	16.54	31.39	51.78	48.84
gene_sam0002050.1	8.37	5.01	4.09	3.8	14.46	14.14
gene_sam0002060.1	24.43	27.44	27.9	6.99	18.83	17.03
gene_sam0002070.1	13.05	7.02	6.97	1.92	9.94	9.62
gene_sam0002080.1	7.16	7.28	8.61	1.78	8.72	8.67
gene_sam0002090.1	4.18	2.65	3.89	4.65	6.61	6.84
gene_sam0002100.1	7.95	6.65	6.49	1.6	5.37	4.4
gene_sam0002110.1	21.47	15.3	15.18	4.05	39.58	39.83
gene_sam0002120.1	27.93	29.12	31.6	20.17	49.23	52.73
gene_sam0002130.1	53.93	87.92	89.35	63.49	104.49	105.14
gene_sam0002140.1	52.27	56.33	55.13	7.79	40.1	36.39
gene_sam0002150.1	100.58	75.62	80.74	88.43	188.52	174.34
gene_sam0002160.1	24.53	27.48	26.25	18.16	30.94	32.19
gene_sam0002170.1	17.48	9.19	9.62	2.37	12.53	10.85
gene_sam0002180.1	10.2	6.24	6.01	2.27	10.2	9.25
gene_sam0002190.1	5.44	5.31	4.61	1.34	3.79	5.2
gene_sam0002200.1	1.65	0.81	0.9	0.1	0.47	0.24
gene_sam0002210.1	1.39	1.37	0.88	0.68	2.15	2.03
gene_sam0002220.1	1.58	1.09	0.93	0.43	1.24	1.28
gene_sam0002230.1	18.56	19.93	16.92	5.41	26.93	27.99
gene_sam0002240.1	4.57	2.49	2.91	2.25	5.93	6.55
gene_sam0002250.1	112.97	118.46	117.37	64.84	57.91	58.91
gene_sam0002260.1	18.69	8.78	8.77	1.5	8.97	10.09
gene_sam0002270.1	2.93	1.77	1.91	0.77	1.54	1.86
gene_sam0002280.1	8.29	4.79	4.03	0.55	3.09	2.52
gene_sam0002290.1	23.01	16.01	16.19	3.33	19.94	18.35
gene_sam0002300.1	16.02	17.1	14.39	4.53	19.28	18.9
gene_sam0002310.1	4.87	3.64	2.24	0.33	2.19	1.56
gene_sam0002320.1	18.12	16.41	19.19	6.83	24.27	28.37
gene_sam0002330.1	51.28	42.61	45.18	40.63	99.94	105.94
gene_sam0002340.1	58	51.59	52.55	31.84	82.05	76.93
gene_sam0002350.1	2.79	1.47	1.27	0.52	3.3	3.77
gene_sam0002360.1	0.35	0.37	0	0	0	0
gene_sam0002370.1	0.07	0.07	0.14	0	0	0
gene_sam0002380.1	0.81	0.65	0.33	0.43	0.78	1.1
gene_sam0002390.1	11.66	15.54	13.45	7	15.34	15.01
gene_sam0002400.1	0.64	0.68	1.38	1.11	1.52	1.66
gene_sam0002410.1	113.33	114.09	112.89	24.88	89.83	91.2
gene_sam0002420.1	11.47	9.2	10.04	2.59	10.73	10.94
gene_sam0002430.1	1.44	1.29	1.07	0.26	1.06	0.67
gene_sam0002440.1	29.54	17.98	20.67	7.13	42.77	41.01
gene_sam0002460.1	37.72	31.99	31.12	8.34	39.61	39.81
gene_sam0002470.1	16.49	13.06	12.17	50.27	119.75	108.77
gene_sam0002480.1	27.99	20.84	20.88	3.54	26.73	24.04
gene_sam0002490.1	29.92	21.02	25.26	5.5	24.72	25.91
gene_sam0002500.1	1.81	1.65	1.2	0.52	1.7	2.28
gene_sam0002510.1	3.03	2.29	2.44	0.28	2.07	0.89
gene_sam0002520.1	21.37	16.76	13.61	5.87	31.11	25.5
gene_sam0002530.1	14.54	9.3	8.35	1.14	7.11	6.08
gene_sam0002540.1	247.87	207.39	202.2	105.58	159.84	168.72
gene_sam0002550.1	9.56	9.91	8.29	2.59	7.96	8.94
gene_sam0002560.1	51.04	41.65	37.12	45.1	56.36	55.35
gene_sam0002570.1	32.12	14.83	16.29	0	10.62	6.71
gene_sam0002580.1	57.38	34.52	32.22	2.55	20.52	18.98
gene_sam0002590.1	99.33	63.66	59.76	23.93	114.94	94.38
gene_sam0002600.1	26.16	14.43	13.13	3.43	13.36	11.49
gene_sam0002610.1	17.63	9.62	9.66	2.22	10.8	10.93
gene_sam0002620.1	2.89	4.78	6.09	14.23	10.87	10.58
gene_sam0002630.1	18.9	12.36	12.72	11.14	11.85	13.16
gene_sam0002640.1	10.07	8.75	6.67	1.88	8.44	8.33
gene_sam0002650.1	8.05	5.05	5.35	2.63	6.65	5.24
gene_sam0002660.1	13.21	10.06	9.68	2.8	16.38	15.59
gene_sam0002670.1	23.26	15.38	14.61	2.57	13.24	12.23
gene_sam0002680.1	13.11	10.35	10.67	6.73	19.05	19.58
gene_sam0002690.1	2.43	3.49	4.67	5.56	8.98	8.45
gene_sam0002700.1	21.19	29.02	24.67	17.88	44.03	34.21
gene_sam0002710.1	3.17	1.79	1.9	0.32	1.7	1.42
gene_sam0002720.1	39.26	24.68	22.66	9.4	65.65	67.77
gene_sam0002730.1	5.87	2.07	3.42	3.87	13.16	14.32
gene_sam0002740.1	7.54	5.1	5.19	7.62	16.29	19.2
gene_sam0002750.1	6.82	5.02	4.67	0.86	6.36	5.52
gene_sam0002760.1	30.62	35.86	34.36	8.66	25.06	24.93
gene_sam0002770.1	7.39	7.71	7.09	8.02	30.98	30.73
gene_sam0002780.1	0	0	0	0	0	0
gene_sam0002790.1	1.22	3.32	3.49	0	0	0
gene_sam0002800.1	13.06	10.17	10.74	6.03	9.89	11.56
gene_sam0002810.1	12.39	9.59	10.25	3.17	5	6.07
gene_sam0002820.1	11.15	11.73	10.56	2.97	13.87	15.85
gene_sam0002830.1	11.04	20.21	16.4	18.34	8.21	8.8
gene_sam0002840.1	0.15	0.15	0.08	0	0	0
gene_sam0002850.1	2.96	1.57	1.55	0.88	2.97	2.02
gene_sam0002860.1	3.28	5.94	4.68	1.59	4.31	4.75
gene_sam0002870.1	0.51	0.69	0	0	0.77	0.4
gene_sam0002880.1	0.84	0.17	0.11	0.25	2.21	2.05
gene_sam0002890.1	2.75	2.61	1.84	1.92	2.68	3.23
gene_sam0002900.1	4.29	2.36	2.32	5.09	8.22	8.56
gene_sam0002910.1	7.8	6.62	4.81	8.7	21.8	20.27
gene_sam0002920.1	3.54	1.29	2.65	0.91	2.66	3.05
gene_sam0002930.1	4.73	2.55	2.48	1.21	4.69	4.6
gene_sam0002940.1	15.6	11.65	10.56	2.25	14.72	12.43
gene_sam0002950.1	26.73	25.04	16.35	3.57	9.89	14.21
gene_sam0002960.1	4.78	5.02	6.13	4.44	4.84	5.21
gene_sam0002970.1	4.87	4.95	4.7	1.78	2.35	2.12
gene_sam0002980.1	2.52	4.53	3	2.29	5.03	6.39
gene_sam0002990.1	0.9	3.41	7.58	0.06	0.23	0.15
gene_sam0003000.1	52.19	25.9	26	4.2	19.99	20.9
gene_sam0003010.1	9.16	6.54	5.09	0.71	1.93	1.91
gene_sam0003020.1	4.69	3.24	2.35	0.25	0.83	0.37
gene_sam0003030.1	11.01	5.68	5.81	0.89	4.98	3.98
gene_sam0003040.1	0.5	1.19	0.54	0	0.12	0.28
gene_sam0003050.1	18.03	14.62	13.77	1.7	9.01	9.46
gene_sam0003060.1	19.43	26.97	26.17	111.1	78.27	95.06
gene_sam0003070.1	16.3	8.19	9.99	0.14	5.81	5.97
gene_sam0003080.1	41.24	28.02	28.8	10.66	29.2	25.37
gene_sam0003090.1	36.36	42.5	41.33	30.78	68.38	64.16
gene_sam0003100.1	26.31	26.48	24.41	0	5.05	4.76
gene_sam0003110.1	60.15	60.42	62.13	459.55	352.4	337.99
gene_sam0003120.1	13.77	14.23	10.81	11.91	29.6	20.99
gene_sam0003130.1	130.57	170.06	173.21	257.78	227.02	203.67
gene_sam0003140.1	10.81	7.27	7.16	1.8	5.51	5.88
gene_sam0003150.1	11.74	3.47	0	4.77	16.21	7.29
gene_sam0003160.1	3.7	3.82	2.98	1.94	4.95	4.91
gene_sam0003170.1	4.68	5.12	3.85	0	0.36	0.37
gene_sam0003180.1	22.61	19.38	16.11	3.73	24.49	25.14
gene_sam0003190.1	20.18	16.71	14.86	4.39	26.44	22.92
gene_sam0003200.1	6.51	3.5	3.66	1.12	6.53	5.73
gene_sam0003210.1	22.42	15.66	17.12	3.49	16.28	13.33
gene_sam0003220.1	60.65	48.42	45.06	13.92	60.72	57.45
gene_sam0003230.1	10.73	5.84	6.62	2.07	10.39	10.4
gene_sam0003240.1	20.1	14.36	12.05	2.33	15.49	14.62
gene_sam0003250.1	13.85	12.8	17.08	37.41	62.07	59.46
gene_sam0003260.1	1.11	0.42	0.5	1.34	3.09	3.44
gene_sam0003270.1	1.58	0.83	1.13	0.24	1.1	1.22
gene_sam0003280.1	9.79	7.3	6.36	1.22	8.01	7.29
gene_sam0003290.1	7.45	4.91	5.27	1.32	5.58	4.24
gene_sam0003300.1	10.15	9.32	8.75	15.36	19.74	17.06
gene_sam0003310.1	0.33	0.22	0.21	1.89	1.55	1.66
gene_sam0003320.1	10.52	9.01	9.99	9.36	11.82	12.17
gene_sam0003330.1	44.49	33.15	32.13	10.12	45.92	48.25
gene_sam0003340.1	36.95	37.05	39.6	6.7	33.01	29.23
gene_sam0003350.1	19.41	12.1	13.2	2.73	16.44	14.64
gene_sam0003360.1	4.99	3.15	3.05	0.96	6.04	5.15
gene_sam0003370.1	87.45	94.32	94.87	27.69	121.41	106.34
gene_sam0003380.1	19.75	12.51	10.22	2.05	9.66	9.33
gene_sam0003390.1	36.04	37.01	34.7	8.32	28.5	26.21
gene_sam0003400.1	6.09	3.35	3.76	4.31	10.78	10.17
gene_sam0003410.1	16.76	8.49	6.49	1.28	9.21	8.83
gene_sam0003420.1	19.94	16.2	18.59	31.62	42.86	43.43
gene_sam0003430.1	73.55	87.02	86.4	20.27	63.05	57.71
gene_sam0003440.1	8.36	5.1	4.92	1.96	8.5	8.33
gene_sam0003450.1	0.21	0	0	0.53	1.02	0.23
gene_sam0003460.1	14.49	14.12	12.28	2.99	15.58	14.85
gene_sam0003470.1	11.56	8.86	7.8	5.89	25.97	27.89
gene_sam0003480.1	0.97	0.47	0.54	0.09	0.82	0.46
gene_sam0003490.1	16.82	9.54	14.28	12.15	23.1	26.4
gene_sam0003500.1	25.32	19.23	16.84	4.47	36.46	37.22
gene_sam0003510.1	218.23	227.65	219.57	106.6	365.29	342.48
gene_sam0003520.1	61.29	57.03	52.74	10.97	71.28	67.32
gene_sam0003530.1	8.17	8.91	8.02	2.07	7.89	6.97
gene_sam0003540.1	0.68	0.58	0.26	0	0	0.23
gene_sam0003550.1	4.53	5.49	7.93	4.82	7.68	5.81
gene_sam0003560.1	4.52	3.12	3.28	0.81	4.36	4.02
gene_sam0003570.1	1.45	1.05	1.17	0.55	2.01	3.01
gene_sam0003580.1	0	0	0	0	0	0
gene_sam0003590.1	8.29	3.79	4.02	2.21	11.02	9.76
gene_sam0003600.1	0.12	0	0.06	0	0	0.19
gene_sam0003610.1	0.12	0.08	0.17	0.27	0.56	0.6
gene_sam0003620.1	0	0	0	0	0	0
gene_sam0003630.1	15.02	21.82	18.12	0.9	2.26	2.59
gene_sam0003640.1	2.73	1.78	1.6	0.26	0.99	1.11
gene_sam0003650.1	47.88	48.93	57.57	16.01	59.14	54.98
gene_sam0003660.1	4.57	2.49	2.64	1.87	4.52	6.52
gene_sam0003670.1	14.4	9.62	9.26	1.83	9.41	9.09
gene_sam0003680.1	10.23	9.93	10.57	10.36	15.87	12.26
gene_sam0003690.1	12.01	10.99	10.88	4.41	20.53	15.8
gene_sam0003700.1	18.24	16.05	14.81	18.37	38.22	31.35
gene_sam0003710.1	7.41	7.1	7.38	4.44	13.31	10.99
gene_sam0003720.1	8.28	7.46	9.5	10.34	16.69	12.15
gene_sam0003730.1	13.42	12.42	10.83	4.67	11.2	12.14
gene_sam0003740.1	36.1	41.09	38.11	45.31	72.87	83.45
gene_sam0003750.1	0.62	0.46	0.28	0.13	0.4	0.27
gene_sam0003760.1	1.74	1.56	0.85	0.53	0.77	0.56
gene_sam0003770.1	0	0	0.42	0	0	0
gene_sam0003780.1	4.13	2.55	3.11	0.86	4.28	4
gene_sam0003790.1	34.7	32.1	31.15	9.76	47.3	48.62
gene_sam0003800.1	5.86	2.65	1.92	0.87	3.56	3.66
gene_sam0003810.1	15.97	11.74	11.54	1.93	11.98	10.81
gene_sam0003820.1	5.87	6.42	6.51	9.99	14.75	13.55
gene_sam0003830.1	1.27	0.76	0.68	0.66	1.63	1.31
gene_sam0003840.1	37.56	41.3	40.58	10.92	32.31	35.49
gene_sam0003850.1	7.13	3.96	3.89	1.27	6.59	5.82
gene_sam0003860.1	11.1	9.35	7.72	2.93	9.22	9.71
gene_sam0003870.1	0	0.1	0.1	0	0.18	0.26
gene_sam0003880.1	203.34	121.2	118.25	67.43	235.55	246.27
gene_sam0003890.1	0	0	0	4.37	0	0
gene_sam0003900.1	27.81	17.15	16.02	9.76	36.76	36.35
gene_sam0003910.1	53.18	34.88	33.05	19.99	82.41	69.83
gene_sam0003920.1	0	0	0.23	0	0	0
gene_sam0003930.1	7.55	3.49	3.72	0.77	2.96	3.02
gene_sam0003940.1	3.14	0	4.47	0	0	0
gene_sam0003950.1	5.73	2.51	2.24	0.35	0.75	0.61
gene_sam0003960.1	1.42	1.65	1.75	1.8	6.53	5.02
gene_sam0003970.1	0.46	0	0	0.8	2.96	1.53
gene_sam0003980.1	2.22	0.8	0.54	3.62	9.53	10.38
gene_sam0003990.1	2.36	0.9	1.4	8.65	8.91	9.23
gene_sam0004000.1	8.21	6.16	5.85	2.24	12.52	10.85
gene_sam0004010.1	10.88	10.27	10.23	3.83	12.31	11.07
gene_sam0004020.1	8.02	2.7	2.91	0.52	4.13	3.82
gene_sam0004030.1	6.52	3.94	4.21	0.67	4.27	3.82
gene_sam0004040.1	16.81	10.12	9.04	2.93	18.52	17.65
gene_sam0004050.1	95.82	60.31	53.06	74.63	249.3	281.19
gene_sam0004060.1	52.8	32.23	31.1	13.77	67.14	70.29
gene_sam0004070.1	0	0	0	0	0	0
gene_sam0004080.1	1.86	1.37	1.39	0.39	1.55	1.56
gene_sam0004090.1	9.09	10.05	12.08	14.68	16.32	11.52
gene_sam0004100.1	32.21	25.17	32.02	6.98	29.85	27.85
gene_sam0004110.1	32.71	32.51	31.91	12.94	45.09	44.83
gene_sam0004120.1	10.98	29.48	33.36	418.5	975.33	940.74
gene_sam0004130.1	1.36	0.58	0.54	0.88	2.58	3.57
gene_sam0004140.1	3.23	1.64	1.33	1.04	3.35	3.81
gene_sam0004150.1	0.4	0.04	0.27	0.11	0.14	0.16
gene_sam0004160.1	28.09	25.99	24.87	109.39	120.44	110.16
gene_sam0004170.1	7.88	6	5.77	1.56	10.97	12.48
gene_sam0004180.1	0.55	0.33	0.4	0.44	0.21	0.48
gene_sam0004190.1	2.9	2.21	2.79	1.29	3.86	3.65
gene_sam0004200.1	68.94	66.16	61	15.2	70.1	65.35
gene_sam0004210.1	6.45	4.24	5.09	0.52	1.75	2.07
gene_sam0004220.1	0.66	0.38	0.23	0.16	0.28	0.56
gene_sam0004230.1	12.57	8.6	7.19	8.64	28.51	26.07
gene_sam0004240.1	17.61	15.29	16.82	0	1.81	2.76
gene_sam0004250.1	1.06	0.6	0.48	0.18	0.78	0.75
gene_sam0004260.1	0.98	0.79	0.55	0.6	1.55	1.72
gene_sam0004270.1	45.19	32.24	33.9	9.65	41.77	41.61
gene_sam0004280.1	15.82	9.87	9.06	2.75	20.31	17.35
gene_sam0004290.1	9.02	7.13	5.99	7.44	9.8	10.21
gene_sam0004300.1	78.48	48.51	44.66	203.77	128.93	195.62
gene_sam0004310.1	26.95	21.32	22.04	4.42	25.82	26.1
gene_sam0004320.1	7.72	10.24	6.2	5.31	12.51	8.4
gene_sam0004330.1	1.57	1.04	0.72	1.47	0.88	0.68
gene_sam0004340.1	152.1	132.87	142.2	81.91	256.13	269.35
gene_sam0004350.1	4.23	6.03	5.36	0.43	2.01	2.86
gene_sam0004360.1	0	0	0	0	0	0
gene_sam0004370.1	3.01	2.36	2.82	1.46	10.79	8.02
gene_sam0004380.1	2.21	1	1.15	0.15	2.07	1.37
gene_sam0004390.1	7.01	3.5	4.18	0.97	5.99	6.02
gene_sam0004400.1	12.39	9.91	12.64	5.33	23.21	14.46
gene_sam0004410.1	11.94	11.89	10.47	2.84	14.81	13.22
gene_sam0004420.1	25.45	16.89	16.08	5.72	31.28	33.45
gene_sam0004430.1	13.12	11.7	11.55	6.08	21.37	15.81
gene_sam0004440.1	0	0	0	0	0	0
gene_sam0004450.1	144.76	216.7	150.37	196.95	160.61	308.23
gene_sam0004460.1	6.53	5.69	4.52	1.67	6.75	6.27
gene_sam0004470.1	1	1.12	0.36	0.15	0.89	0.98
gene_sam0004480.1	14.48	8.52	8.13	1.92	7.89	7.51
gene_sam0004490.1	38.32	16.91	15.52	3.67	10.84	9.17
gene_sam0004500.1	3.07	1.49	1.63	1.6	4.33	3.48
gene_sam0004510.1	18.77	12.86	11.6	4.45	18.44	19.78
gene_sam0004520.1	59.99	54.6	52.47	16.32	92.31	85.69
gene_sam0004530.1	3.64	2.04	3.25	2.8	11.56	13.91
gene_sam0004540.1	21.35	61.99	62.62	37.8	69.05	78.78
gene_sam0004550.1	5.14	3.12	3.17	0.53	3.84	3.76
gene_sam0004560.1	9.79	7.41	7.56	1.81	11.02	10.57
gene_sam0004570.1	6.81	3.62	3.32	1.25	5.42	5.27
gene_sam0004580.1	68.74	53.09	59.37	23.71	115.75	106.4
gene_sam0004590.1	9.32	16	16.7	15.31	9.31	8.09
gene_sam0004600.1	4.58	3.29	4.45	1.06	5.54	5.87
gene_sam0004610.1	49.14	43.18	40.99	23.93	103.78	106.62
gene_sam0004620.1	27.11	22.38	21.53	45.06	71.54	70.6
gene_sam0004630.1	0.24	0.17	0.34	0.48	0.62	0.97
gene_sam0004640.1	0	0	0	0.35	0	0.3
gene_sam0004650.1	4.56	3.99	3.1	0.81	4.06	4.19
gene_sam0004660.1	53.97	33.18	32.98	4.19	29.64	33.76
gene_sam0004670.1	72.72	78.4	83.7	35.36	117.69	113.19
gene_sam0004680.1	249.35	228.13	219.45	70.11	338.87	330.5
gene_sam0004690.1	10.2	12.05	10.74	4.51	15.56	15.19
gene_sam0004700.1	7.35	6.02	5.17	13.29	19.9	18.62
gene_sam0004710.1	16.76	8.72	8.08	3.12	19.69	20.05
gene_sam0004720.1	5.2	3.24	2.92	0.95	4.05	3.88
gene_sam0004730.1	16.04	12.01	11.85	3.65	14.37	13.19
gene_sam0004740.1	10.73	9.79	8.79	0.07	10.29	10.42
gene_sam0004750.1	3.14	1.87	1.66	0.66	3.39	3.11
gene_sam0004760.1	20.7	14.51	12.22	19.73	26.67	34
gene_sam0004770.1	0	0.1	0	0	0	0
gene_sam0004780.1	4.62	2.47	2.62	0.82	3.65	2.43
gene_sam0004790.1	39.21	24.02	21.98	8.06	30.12	29.27
gene_sam0004800.1	721.89	675.34	698.9	107.38	362.12	306.9
gene_sam0004810.1	4.31	6.58	2.14	5.04	20.13	17.49
gene_sam0004820.1	3.44	1.99	2.17	0.78	3.68	2.74
gene_sam0004830.1	13.97	10.19	8.74	1.56	8.07	7.15
gene_sam0004840.1	32.11	26.71	26.17	7.18	34.26	33.77
gene_sam0004850.1	41.36	35.92	36.49	7.93	55.77	51.84
gene_sam0004860.1	60.59	66.43	68.09	29.4	89.57	90.54
gene_sam0004870.1	9.62	8.06	6.22	5.94	13.9	13.35
gene_sam0004880.1	182.82	218.58	223.46	209.09	374.45	327.16
gene_sam0004890.1	20.26	11.54	12.01	3.12	15.02	13.35
gene_sam0004900.1	2.33	0.93	1.33	0.74	1.67	2.32
gene_sam0004910.1	1.06	1.2	0.97	6.71	25.39	23.51
gene_sam0004920.1	1.35	1.33	1.32	1.15	2.34	2.86
gene_sam0004930.1	19.41	11.73	11.64	2.45	17.76	16.56
gene_sam0004940.1	1.91	0.93	1.14	0.74	1.6	1.75
gene_sam0004950.1	2.9	3.4	3.18	0	0	0.13
gene_sam0004960.1	0.84	0.43	0.75	0.16	0.41	0.48
gene_sam0004970.1	2.5	1.16	1.12	2.58	7.05	8.73
gene_sam0004980.1	0	0.12	0	0.1	0.11	0
gene_sam0004990.1	2.02	2.12	2.66	0.46	3.14	3.74
gene_sam0005000.1	0.79	0.55	0.57	1.75	1.75	2.01
gene_sam0005010.1	39.96	37.63	39.33	93.17	104.04	95.94
gene_sam0005020.1	1.55	1.14	0.95	0.26	0.95	0.73
gene_sam0005030.1	50.94	46.2	51.98	25.89	105.08	82.63
gene_sam0005040.1	3.27	0.85	1.35	1.1	5	4.53
gene_sam0005050.1	135.97	211.39	222.99	116.78	222.82	182.58
gene_sam0005060.1	18.69	19.51	16.79	8.28	26.74	24.05
gene_sam0005070.1	11.48	9.82	11.28	1.33	12.95	9.68
gene_sam0005080.1	14.09	8.99	7.83	3.38	14.39	12.62
gene_sam0005090.1	71.78	70.76	72.69	32.9	86.71	85.36
gene_sam0005100.1	7.89	5.8	5.18	7.49	16	16.03
gene_sam0005110.1	54.91	34.69	38.36	14.1	96.4	92.94
gene_sam0005120.1	10.95	7.24	6.03	2.67	14.91	14.13
gene_sam0005130.1	37.29	34.14	37.5	10.64	50.24	46.36
gene_sam0005140.1	24.65	39.17	41.34	43.07	40.06	32.62
gene_sam0005150.1	4.33	3.87	3.75	6.34	17.42	17.65
gene_sam0005160.1	1.24	0.69	0.78	3.87	2.84	2.14
gene_sam0005170.1	0.16	0.06	0.11	0.09	0.36	0
gene_sam0005180.1	1.03	0.38	0.76	0.34	1.2	1.02
gene_sam0005190.1	13.63	9.51	8.33	6.67	26.53	28.93
gene_sam0005200.1	11.84	8.21	7.86	2.34	7.71	7.25
gene_sam0005210.1	26.75	25.28	26.47	5.25	22.49	22.71
gene_sam0005220.1	9.49	7.54	7.27	11	13.17	14.19
gene_sam0005230.1	0	0	0	0	0.83	1.62
gene_sam0005240.1	8.8	3.98	4.31	2.12	10.5	10.74
gene_sam0005250.1	2.18	1.07	3.16	1.18	6.05	6.84
gene_sam0005260.1	22.97	15.37	13.06	2.22	23.98	26.43
gene_sam0005270.1	19.86	12.73	11.56	1.94	15.47	12.75
gene_sam0005280.1	35.65	40.19	40.46	55.53	90.65	86.71
gene_sam0005290.1	5.73	1.88	2.35	6.2	13.42	14.66
gene_sam0005300.1	34.8	21.28	20.12	8.52	30.61	27.81
gene_sam0005310.1	3.39	1.37	1.73	3.09	3.72	3.01
gene_sam0005320.1	26.66	16.53	15.6	5.71	23.21	27.81
gene_sam0005330.1	9.5	4.63	5.19	1.7	8.11	8.93
gene_sam0005340.1	2.55	1.78	1.96	0.72	2.24	2.43
gene_sam0005350.1	0.76	1.59	2.11	2.18	1.36	2.11
gene_sam0005360.1	8.54	6.15	4.01	4.58	11.96	12.09
gene_sam0005370.1	2.81	4.78	3.63	0.75	1.7	1.61
gene_sam0005380.1	0	0	0.53	0	0	0
gene_sam0005390.1	26.39	30.69	23.25	5.48	61.02	49.92
gene_sam0005400.1	21.79	19.02	25.03	8.46	38.48	38.13
gene_sam0005410.1	3.47	3.65	1.84	1.02	4.37	5.36
gene_sam0005420.1	22.9	30.9	29.37	33.78	45.8	41.65
gene_sam0005430.1	26.61	20.46	25.33	4.22	21.43	18.48
gene_sam0005440.1	51.92	59.77	52.27	111.1	183.91	206.15
gene_sam0005450.1	7.78	37.66	28.48	25.19	83.28	63.74
gene_sam0005460.1	33.34	39.97	27.35	18.78	58.06	42.91
gene_sam0005470.1	148.44	168.77	176.57	82.45	284.83	263.76
gene_sam0005480.1	10.72	8.05	7.84	2.89	9.73	10.24
gene_sam0005490.1	17.13	12.87	13.78	9.42	20.29	17.02
gene_sam0005500.1	4.27	2.89	2.85	0.54	2.7	2.43
gene_sam0005510.1	5.08	2.26	3.23	0.51	4.17	3.52
gene_sam0005520.1	0.25	0.23	0.09	0.15	0.55	0.45
gene_sam0005530.1	130.31	124.85	125.3	39.89	134.56	130.83
gene_sam0005540.1	62.92	54.02	45.32	29.42	86.27	83.8
gene_sam0005550.1	7.84	13.52	12.65	4.05	9.7	9.52
gene_sam0005560.1	1.07	0	0	0	0	0
gene_sam0005570.1	29.3	16.7	18.27	7.54	15	14.75
gene_sam0005580.1	10.78	13.25	11.03	9.52	13.51	14.31
gene_sam0005590.1	20.57	15.99	14.54	2.95	17.05	16.2
gene_sam0005600.1	28.04	19.68	19.61	4.3	23.23	23.22
gene_sam0005610.1	14.04	11.54	13.01	28.46	32.03	24.9
gene_sam0005620.1	7.68	8.4	8.78	15.85	14.9	14.33
gene_sam0005630.1	27.31	26.95	29.76	9.4	32.23	34.93
gene_sam0005640.1	58.45	49.37	54.96	43.9	129.44	132.95
gene_sam0005650.1	0.17	0.15	0.04	0.02	0.3	0.11
gene_sam0005660.1	67.21	52.62	50	17.22	83.29	96.14
gene_sam0005670.1	13.34	12.84	11.3	6.11	42.72	44.21
gene_sam0005680.1	16.14	10.34	14.86	8.27	26.14	27.65
gene_sam0005690.1	70.06	73.92	74.32	91.7	130.75	131.02
gene_sam0005700.1	32.96	31.24	31.28	38.43	111.02	109.29
gene_sam0005710.1	17.66	14.08	14.41	3.91	12.12	12.82
gene_sam0005720.1	122.61	134.4	128.91	24.06	139.07	123.07
gene_sam0005730.1	67.2	68.46	67.57	28.21	85.42	77.28
gene_sam0005740.1	0.6	0.36	0.33	0.11	0.58	0.63
gene_sam0005750.1	3.9	3.6	3.39	19.36	25.27	24.35
gene_sam0005760.1	7.03	5.31	4.65	38.95	46.26	46.24
gene_sam0005770.1	1.09	0.21	1.06	1.46	3.34	5.32
gene_sam0005780.1	15.62	11.97	10.31	11.62	27.51	23.98
gene_sam0005790.1	13.19	11.88	12.16	11.26	19.08	18.82
gene_sam0005800.1	1.04	0.76	0.6	0.41	0.85	0.97
gene_sam0005810.1	15.96	8.7	7.99	1.73	6.04	6.14
gene_sam0005820.1	9.88	5.79	5.41	1.39	7.05	5.85
gene_sam0005830.1	36.97	26.07	25.36	4.76	15.05	14.88
gene_sam0005840.1	30.7	21.71	23.33	7.87	34.52	30.7
gene_sam0005860.1	20.47	10.92	10.11	5.34	14.03	12.9
gene_sam0005870.1	9.76	6.03	6.19	0.97	7.38	5.81
gene_sam0005880.1	46.87	81.09	79.37	97.04	68.08	63.53
gene_sam0005890.1	5.28	4.43	3.43	7.79	11.47	10.68
gene_sam0005900.1	3.8	2.5	2.35	0.47	3.44	2.25
gene_sam0005910.1	28.24	17.29	19.74	9.18	34.04	38.69
gene_sam0005920.1	43.79	49.44	54.56	146.2	70.98	65.85
gene_sam0005930.1	4.43	11.8	7.05	89.58	54.7	47.66
gene_sam0005940.1	1.77	1.4	1.23	1.41	4.36	3.48
gene_sam0005950.1	16.38	25.71	23.34	29.27	31.76	31.73
gene_sam0005960.1	19.62	29.4	29.86	9.4	33.02	30.9
gene_sam0005970.1	8.62	7.18	5.23	1.75	12.83	15.11
gene_sam0005980.1	12	10.45	12.05	2.44	9.49	8.02
gene_sam0005990.1	67.98	52.45	48.52	24.52	83.29	76.69
gene_sam0006000.1	17.81	19.2	18.71	9.72	24.5	23.41
gene_sam0006010.1	2.24	2.04	1.1	1.77	3.77	2.98
gene_sam0006020.1	0	0	0	0	0	0
gene_sam0006030.1	1.26	0.49	0.68	0.3	1	1.38
gene_sam0006040.1	331.77	352.45	355.35	356.23	641.56	643.55
gene_sam0006050.1	10	6.95	6.8	7.9	15.85	17.12
gene_sam0006060.1	0	0	0	0	0	0
gene_sam0006070.1	13.2	15.48	14.24	1.55	11.7	10.8
gene_sam0006080.1	6.05	8.36	5.77	2.5	10.83	9.93
gene_sam0006090.1	8.64	6.39	5.86	1.14	5.48	5.15
gene_sam0006100.1	5.14	3.9	4.16	1.41	4.66	4.18
gene_sam0006110.1	35.25	40.57	43.5	6.01	30.8	35.75
gene_sam0006120.1	5.47	3.92	3.7	9.96	9.57	9.47
gene_sam0006130.1	40.44	34.22	35.14	7.31	39.85	38.96
gene_sam0006140.1	0.84	0.41	0.34	0.18	3.84	3.02
gene_sam0006150.1	7.96	3.99	4.52	2.07	8.2	6.95
gene_sam0006160.1	13.23	7.79	8.06	1.94	8.82	8.97
gene_sam0006170.1	27.01	16.66	15.74	19.77	26.47	19.62
gene_sam0006180.1	14.62	20.88	20.25	10.56	8.35	5.79
gene_sam0006190.1	11.53	11.58	13.05	3.97	24.3	20.8
gene_sam0006200.1	0	0	0	0	0	0
gene_sam0006210.1	0.63	0.13	0.14	0.11	0.49	0.42
gene_sam0006220.1	2.55	0.89	1.25	0.06	1.07	1.37
gene_sam0006230.1	9.17	6.97	6.1	1.64	8.26	9.36
gene_sam0006240.1	8.8	8.04	9.55	25.8	35.35	33.35
gene_sam0006250.1	5.38	3.43	3.4	1.81	6.59	6.02
gene_sam0006260.1	10.8	3.8	5.18	0.43	2.68	2.18
gene_sam0006270.1	6.15	3.83	3.88	0.55	4.89	4.53
gene_sam0006280.1	32.68	55.76	57.65	108.2	96.39	67.66
gene_sam0006290.1	19.02	31.01	29.04	39.58	57.63	51.37
gene_sam0006300.1	27.72	16.85	18.18	9.11	32.85	33.47
gene_sam0006310.1	18.9	17.57	17.13	3.88	18.9	16.24
gene_sam0006320.1	38.76	60.16	58.64	19.06	58.32	50.88
gene_sam0006330.1	0.34	0.43	0	0.6	1.09	0
gene_sam0006340.1	25	14.3	15.37	12.22	64.06	68.11
gene_sam0006350.1	14.39	12.78	13.69	7.57	24.77	20.29
gene_sam0006360.1	10.62	7.44	4.77	12.13	19.82	18.61
gene_sam0006370.1	33.24	37.47	37.76	12.76	27.31	29.16
gene_sam0006380.1	0.06	0.06	0	0.05	0.89	0.51
gene_sam0006390.1	0	0	0	4.95	11.09	9.33
gene_sam0006400.1	33.43	25.74	21.8	4.1	16.11	15.28
gene_sam0006410.1	3.76	3.36	2.75	1.12	6.45	5.49
gene_sam0006420.1	172.75	127.28	124.33	13.8	91.47	86.83
gene_sam0006430.1	22.28	28.58	27.36	3.76	10.15	8.95
gene_sam0006440.1	18.47	21.59	21.62	14.5	22.64	19.98
gene_sam0006450.1	5.96	3.9	3.99	0.93	6.1	5.8
gene_sam0006460.1	6.11	5.68	4.66	0.78	4.2	4.06
gene_sam0006470.1	8.86	6.57	5.97	1.11	6.9	6.6
gene_sam0006480.1	7.03	5.58	5.73	1.59	4.93	4.46
gene_sam0006490.1	11.69	10.45	9.07	2.24	11.99	11.54
gene_sam0006500.1	0.24	0	0	0	0.59	0.4
gene_sam0006510.1	123.77	58.26	60.63	4.95	14.37	17.11
gene_sam0006520.1	54.69	80.7	88.21	30.07	30.46	28.94
gene_sam0006530.1	24.79	13.92	13.32	17.15	38.51	34.6
gene_sam0006540.1	11.37	7.03	7.59	1.61	5.61	5.48
gene_sam0006550.1	23.03	13.14	12.82	2.75	17.02	16.62
gene_sam0006560.1	25.88	24.86	26.32	12.43	33.21	30.6
gene_sam0006570.1	10.18	5.52	5.31	1.95	6.96	7.6
gene_sam0006580.1	11.23	5.74	5.12	1.13	6.74	7.17
gene_sam0006590.1	9.48	14.65	13.72	6.4	12.2	15.04
gene_sam0006600.1	154.82	119.11	99.67	101.89	151.32	153.35
gene_sam0006610.1	12.19	8.33	8.06	1.16	5.94	1.68
gene_sam0006620.1	146.15	115.38	108.53	7.93	13.43	16.88
gene_sam0006630.1	5.12	3.69	3.09	0.56	3.17	2.65
gene_sam0006640.1	0	0.29	0	0	0.54	0
gene_sam0006650.1	0	0	0	0	0	0
gene_sam0006660.1	9.75	7.11	6.95	1.35	6.08	6.16
gene_sam0006670.1	21.79	18.55	17.65	3.17	5.19	4.66
gene_sam0006680.1	0.21	0.23	0.41	0.07	0.21	0.28
gene_sam0006690.1	2.99	2.63	2.06	1.8	7.96	6.39
gene_sam0006700.1	28.7	70.3	64.21	122.73	62.86	57.19
gene_sam0006710.1	0.79	0.76	0.63	0.14	0.79	0.62
gene_sam0006720.1	0.73	0.2	0.18	0.15	0.52	0.43
gene_sam0006730.1	0	0	0	0	0	0
gene_sam0006740.1	28.75	18.52	18.63	29.53	131.3	118.81
gene_sam0006750.1	22.81	15.85	17.67	4.52	13.14	12.75
gene_sam0006760.1	8.35	7.96	8.38	6.57	15.08	14.6
gene_sam0006770.1	0	0	0	0	0	0
gene_sam0006780.1	1.96	1.75	1.37	0.25	0.85	0.79
gene_sam0006790.1	10.18	6.9	6.28	2.04	8.21	7.69
gene_sam0006800.1	3.78	1.49	1.51	1.77	4.69	6.07
gene_sam0006810.1	0	0	0	0	0.25	0
gene_sam0006820.1	0.81	1.44	0.87	3.41	5.71	6.11
gene_sam0006830.1	13.51	18.52	17.07	5.89	21.88	19.16
gene_sam0006840.1	0.72	7.38	7.51	0.1	0.49	0.53
gene_sam0006850.1	11.74	8.43	8.61	3.03	16.21	14.53
gene_sam0006860.1	24.43	17.9	17.17	15.12	40.57	32
gene_sam0006870.1	4.81	3.81	2.64	0.54	2.93	2.77
gene_sam0006880.1	0.17	0.45	0.45	0.44	0.82	0.19
gene_sam0006890.1	109.09	91.39	86.71	13.38	66.7	67.56
gene_sam0006900.1	33.48	36.22	35.53	5.93	30.94	30.58
gene_sam0006910.1	13.45	6.59	8.09	8.03	15.1	12.19
gene_sam0006920.1	23.14	21.8	21.57	3.71	20.21	19.07
gene_sam0006930.1	0	0	0	0	0	0
gene_sam0006940.1	3.65	2.16	2.22	0.46	2.53	2.36
gene_sam0006950.1	8.04	13.23	11.03	20.33	21.83	19.36
gene_sam0006960.1	6.74	4.29	4.54	4.19	10.23	9.08
gene_sam0006970.1	2.34	1.43	2.14	0.28	2.25	2.7
gene_sam0006980.1	7.69	9.37	10.41	2.44	12.03	11.12
gene_sam0006990.1	84.65	52.23	55.81	11.25	63.21	60.91
gene_sam0007000.1	15.64	9.14	8.63	3.81	14.08	12.67
gene_sam0007010.1	3.46	3.2	1.67	1.2	4.57	6.02
gene_sam0007020.1	3.33	1.85	2.52	1.38	3.64	4.07
gene_sam0007030.1	0	0	0	0	0.01	0
gene_sam0007040.1	297.81	557.91	563.66	292.76	487.59	458.96
gene_sam0007050.1	12.34	5.19	4.63	0	9.4	2.01
gene_sam0007060.1	40.25	37.63	34.22	72.13	142.14	142.04
gene_sam0007070.1	41.39	29.46	29.65	4.74	27.14	25.62
gene_sam0007080.1	22.67	25.44	25.65	39.42	74.64	72.39
gene_sam0007090.1	19.12	13.5	12.99	2.13	10.83	9.11
gene_sam0007100.1	27.49	20.32	23.91	5.8	26.26	31.04
gene_sam0007110.1	59.58	35.56	35.03	13.77	55.44	53.38
gene_sam0007120.1	0.48	0.21	0	0	0	0
gene_sam0007130.1	12.45	10.5	9.59	1.86	6.6	8.54
gene_sam0007140.1	5.13	4.91	1.65	0	3.96	0.41
gene_sam0007150.1	7.16	5.86	5.18	5.61	10.7	10.98
gene_sam0007160.1	2.3	1.22	0.85	0.41	1.79	1.41
gene_sam0007170.1	9.6	4.86	4.67	0.82	3.91	3.21
gene_sam0007180.1	15.57	12.25	12	3.4	16.91	17.26
gene_sam0007190.1	58.34	50.09	52.64	12.84	47.28	41.8
gene_sam0007200.1	0	0	0	0	0	0.26
gene_sam0007210.1	18.3	21.37	19.31	11.57	35.51	39.12
gene_sam0007220.1	2.75	1.86	2.15	0.87	3.11	2.79
gene_sam0007230.1	4.44	2.85	2.56	0.54	2.8	3.22
gene_sam0007240.1	8.08	7.47	6.71	2.84	8.92	8.37
gene_sam0007250.1	52.49	86.41	80.22	51.36	97.42	96.86
gene_sam0007260.1	5.51	5.56	4.95	2.21	9.55	8.09
gene_sam0007270.1	4.4	8.89	9.53	17.75	11.79	10.77
gene_sam0007280.1	20.81	15.78	16	9.02	48.54	46.57
gene_sam0007290.1	9.59	5.02	4.75	3.25	10.89	10.3
gene_sam0007300.1	15.81	11.38	10.56	2.58	16.69	15.84
gene_sam0007310.1	2.8	1.54	2.23	1.79	3.73	2.39
gene_sam0007320.1	123.23	116.09	114.06	86.32	223.19	213.88
gene_sam0007330.1	28.62	21.36	19.7	7.1	40.45	35.57
gene_sam0007340.1	4.89	3.03	2.92	0.5	4.24	3.3
gene_sam0007350.1	2.16	2.03	2.07	0.32	2.57	2.2
gene_sam0007360.1	26.52	16.57	16.57	7.18	14.49	15.3
gene_sam0007370.1	14.26	14.04	14.55	24.44	28.75	23.57
gene_sam0007380.1	14.36	19.54	21	13.3	46.3	41.77
gene_sam0007390.1	0	0	0	0	0	0
gene_sam0007400.1	20.19	10.97	8.73	4.04	18.51	18.5
gene_sam0007410.1	8.72	4.47	4.37	0.88	4.39	4.02
gene_sam0007420.1	412.12	469.8	500.17	134.64	405.41	370.64
gene_sam0007430.1	58.91	44.96	43.35	22.94	65.59	60.56
gene_sam0007440.1	6.19	4.38	3.3	3.48	14.08	13.58
gene_sam0007460.1	158.32	190.89	218.71	64.35	253.38	241.5
gene_sam0007470.1	19.62	13.44	12.55	1.59	8.39	8.7
gene_sam0007480.1	102.93	114.34	97.68	71.03	201.06	201.76
gene_sam0007490.1	581.85	918.9	870.97	717.02	1303.45	1228.75
gene_sam0007500.1	41.85	25.37	27.54	0.55	4.05	4.59
gene_sam0007510.1	42.31	35.37	40.3	26.43	76.65	86.15
gene_sam0007520.1	6.68	3.77	3	1.66	8.62	7.38
gene_sam0007530.1	5.09	3.59	3.57	0.98	4.43	3.86
gene_sam0007540.1	15.39	10.64	10.17	1.81	13.53	12.75
gene_sam0007550.1	38.85	24.87	22.77	4.41	24.48	22.06
gene_sam0007560.1	42.45	28.87	31.15	8.58	37.6	34.42
gene_sam0007570.1	88.62	84.33	83.97	66.38	168.31	167.16
gene_sam0007580.1	235.21	229.35	255.12	133.27	442.64	457.04
gene_sam0007590.1	56.73	51.18	53.6	31.03	83.43	83.06
gene_sam0007600.1	45.61	21.09	19.65	19.88	104.88	100.79
gene_sam0007610.1	0	0	0	17.48	3.99	5.63
gene_sam0007620.1	15.12	10.15	9.87	3.29	17.73	15.85
gene_sam0007630.1	156.48	201.38	181.96	52.99	250.84	235.6
gene_sam0007640.1	7.15	4.66	5.01	1.05	7.04	6.16
gene_sam0007650.1	28.85	14.23	13.21	4.57	33.34	31.31
gene_sam0007660.1	3.85	2.66	2.68	0.36	3.58	2.75
gene_sam0007670.1	3.88	2.93	3.2	1.97	6.48	6.48
gene_sam0007680.1	0.91	0.26	0.49	1.31	1.61	1.11
gene_sam0007690.1	17.96	13.13	13.99	16.2	40.48	39.94
gene_sam0007700.1	107.67	110.14	118.32	79.75	206.72	201.42
gene_sam0007710.1	18.7	15.6	16.65	2.94	14.21	11.4
gene_sam0007720.1	21.05	20.18	17.49	7.11	20.44	22.35
gene_sam0007730.1	61.97	72.18	79.39	103.28	111.33	105.38
gene_sam0007740.1	65.17	43.65	42.64	7.85	41.47	37.33
gene_sam0007750.1	12.38	8.6	10.54	2.79	10.48	10.06
gene_sam0007760.1	4.79	4.06	3.58	1.59	6.04	6.03
gene_sam0007770.1	6.87	3.81	3.86	0.53	2.96	3.07
gene_sam0007780.1	49.82	50.11	48.58	2.69	39.61	38.57
gene_sam0007790.1	31.56	30.1	31.4	13.02	30.55	30.29
gene_sam0007800.1	0.12	0.14	0	0.15	0.27	0.85
gene_sam0007810.1	11.89	10.97	10.03	4.21	17.2	17.46
gene_sam0007820.1	2.03	0.93	1.77	2.27	3.29	2.79
gene_sam0007830.1	10.56	12.82	8.48	8.64	30.62	20.9
gene_sam0007840.1	124.96	98.92	96.05	38.93	121.14	133.03
gene_sam0007850.1	13.29	10.3	11.42	2.96	16.21	16.63
gene_sam0007860.1	33.88	26.77	28.54	17.54	61.77	58.38
gene_sam0007870.1	10.55	9.75	10.97	3.08	11.41	10.6
gene_sam0007880.1	11.21	8.48	8.16	2.19	9.3	8.57
gene_sam0007890.1	12.74	8.42	9.21	1.96	16.68	17.4
gene_sam0007900.1	5.21	3.97	4.33	2.92	8.78	8.64
gene_sam0007910.1	11.37	8.42	8.45	2.78	19.41	19.19
gene_sam0007920.1	3.29	2.2	2.02	0.77	3	2.3
gene_sam0007930.1	3.45	2.13	4.18	1.88	6.26	9.62
gene_sam0007940.1	461.03	494.29	508.27	119.18	326.52	285.32
gene_sam0007950.1	10.72	7.58	7.31	5.32	12.37	11.31
gene_sam0007960.1	0	0	0	0	0	0
gene_sam0007970.1	3.06	1.32	1.62	0.83	2.3	1.92
gene_sam0007980.1	17.44	9.76	8.61	3.73	12.83	12.27
gene_sam0007990.1	223.11	140.24	146.41	33.89	129.71	119.26
gene_sam0008000.1	10.35	8.13	9.03	2.44	11.83	10
gene_sam0008010.1	25.67	31.94	33.76	4.05	21.1	24.17
gene_sam0008020.1	19.04	19.37	16.98	6.05	19.34	19.75
gene_sam0008030.1	24.56	25.91	24.99	6.04	31.8	29.24
gene_sam0008040.1	2.65	0.91	0.91	0.87	3.71	3.87
gene_sam0008050.1	11.08	6.92	5.88	1.26	7.44	7.41
gene_sam0008060.1	23.77	17.71	18.93	3.64	23.79	22.79
gene_sam0008070.1	41.22	22.97	23.63	3.08	24.82	27.36
gene_sam0008080.1	9.05	5.72	5.66	1.38	6.16	5.63
gene_sam0008090.1	1	0.72	1.09	0.33	0.69	1.25
gene_sam0008100.1	5.1	2.72	3.67	0.82	3.22	2.5
gene_sam0008120.1	0.42	0	0.09	0	0.28	0.33
gene_sam0008130.1	10.08	8.68	8.5	3.09	11.22	10.99
gene_sam0008140.1	19.63	14.71	15.95	3.61	18.15	16.81
gene_sam0008150.1	21.47	15.11	15.92	12.52	48.53	51.27
gene_sam0008160.1	11.65	6.15	6.43	1.08	6.31	5.17
gene_sam0008170.1	6.26	3.98	3.7	1.68	5.28	6.8
gene_sam0008180.1	52.87	41.37	42.11	12.71	69.29	71.13
gene_sam0008190.1	11.61	6.05	6.66	1.79	8.54	8.09
gene_sam0008200.1	20.95	15.68	18.74	5.26	18.25	31.11
gene_sam0008210.1	379.08	499.97	477.49	308.49	717.28	690.52
gene_sam0008220.1	13.8	11.88	11.32	2.5	10.3	10.45
gene_sam0008230.1	17.02	17.02	15.32	4.23	10.3	9.92
gene_sam0008240.1	58.54	49.27	62.13	9.27	39.37	40.01
gene_sam0008250.1	28.91	25.66	25.32	5.11	29.81	25.37
gene_sam0008260.1	245.62	221.19	222.71	102.63	407.3	381.72
gene_sam0008270.1	33.37	30.4	33.19	15.61	48.82	47.96
gene_sam0008280.1	3.05	1.93	3.69	4.8	5.9	4.04
gene_sam0008290.1	5.73	3.2	2.83	0.58	4.85	4.75
gene_sam0008300.1	6.53	3.81	4.54	1.35	5.87	5.48
gene_sam0008310.1	441.9	493.56	467.55	276.05	717.07	636.57
gene_sam0008320.1	6.18	4.31	3.95	2.64	5.92	5.14
gene_sam0008330.1	16.01	9.97	9.86	0	7.66	6.88
gene_sam0008340.1	16.24	12.82	13.16	1.89	11.59	11.02
gene_sam0008350.1	15.64	12.79	9.54	1.86	10.31	12
gene_sam0008360.1	6.65	3.83	3.29	0.83	1.53	2.66
gene_sam0008370.1	142.57	125.31	127.84	35.34	102.05	106.04
gene_sam0008380.1	3.96	3.53	3.22	0.63	5.45	5
gene_sam0008390.1	0	0	0	0	0	0
gene_sam0008400.1	2.12	2.41	2.61	6.47	6.42	4.75
gene_sam0008410.1	25.91	15.97	15.5	8.21	26.99	29.12
gene_sam0008420.1	23.06	15.4	14.96	7.09	23.49	21.66
gene_sam0008430.1	8.75	5.76	7.37	2.9	13.68	12.09
gene_sam0008440.1	22.64	13.98	11.59	3.23	18.38	20.35
gene_sam0008450.1	10.85	6.72	9.27	7.47	17.66	16.46
gene_sam0008460.1	16.03	10.39	10.23	2.41	17.63	17.05
gene_sam0008470.1	9.01	10.27	8.38	2.16	9.89	8.6
gene_sam0008480.1	187.58	269.49	280.33	39.47	191.37	174.65
gene_sam0008490.1	31	18.94	18.3	8.12	47.31	44.12
gene_sam0008500.1	28.36	26.32	26.09	9.92	33.55	40.68
gene_sam0008510.1	2.15	0	0.27	1.25	0	0.16
gene_sam0008520.1	34.88	26.06	40.36	7.92	52.46	52.4
gene_sam0008530.1	30.63	22.31	22.05	38.93	79.32	59.11
gene_sam0008540.1	4.44	4.49	4.23	4.8	11.57	11.92
gene_sam0008550.1	28.68	21.33	20.24	5.86	28.37	25.79
gene_sam0008560.1	89.38	92.36	82.84	233.09	364.79	334.81
gene_sam0008570.1	44.31	45.45	45.89	11.02	31.98	28.42
gene_sam0008580.1	29.72	23.75	24.41	9.11	23.06	28.24
gene_sam0008590.1	29.44	22.85	26.35	5.26	26.96	24.94
gene_sam0008600.1	5.56	3.07	3.76	0.18	1.97	2.1
gene_sam0008610.1	49.12	88.88	93.81	141.84	115.91	99.88
gene_sam0008620.1	10.1	1.57	1.65	0	1.66	3.98
gene_sam0008630.1	2.1	2.29	1.91	5.02	13.88	14.22
gene_sam0008640.1	5.85	2.85	2.96	0.84	3.28	3.22
gene_sam0008650.1	12.34	17.45	18.63	10.04	24.12	22.9
gene_sam0008660.1	0.09	0.03	0	0.03	0.03	0.1
gene_sam0008670.1	5.28	3.37	3.43	0.5	2.72	2.5
gene_sam0008680.1	34.52	20.81	21.62	5.89	19.68	21.16
gene_sam0008690.1	134.75	96.66	94.37	17.83	128.5	139.89
gene_sam0008700.1	105.82	60.35	62.14	17.36	127.09	114.33
gene_sam0008710.1	2.79	3.17	3.22	6.73	6.3	6.08
gene_sam0008720.1	22.08	17.03	17.17	5.75	31.82	32.31
gene_sam0008730.1	168.23	116.16	124.78	54.95	255.68	228.57
gene_sam0008740.1	4.92	4.97	3.42	2.99	10.84	11.71
gene_sam0008750.1	2.51	1.26	1.14	0.42	1.77	1.83
gene_sam0008760.1	29.91	27.32	30.64	4.31	27.19	25.08
gene_sam0008770.1	36.06	32.34	32.73	6.48	45.64	41.49
gene_sam0008780.1	16.8	14.46	13.61	3.94	19.71	17.69
gene_sam0008790.1	31.66	32.67	32.69	57.97	96.92	101.78
gene_sam0008800.1	13.16	11.52	11.53	2.76	13.17	12.95
gene_sam0008810.1	25.05	12.4	11.78	2.05	12.22	11.68
gene_sam0008820.1	13.36	6.66	6.48	2.12	20.93	21.96
gene_sam0008830.1	12.95	7.37	7.44	1.91	9.9	9.65
gene_sam0008840.1	19.88	21.16	15.46	8.08	34.42	39.62
gene_sam0008850.1	14.25	26.17	26.82	22.41	30.48	28.11
gene_sam0008860.1	0	0	0	0	0	0
gene_sam0008870.1	4.06	2.14	2.36	0.43	1.83	1.28
gene_sam0008880.1	36.03	33.5	36.78	8.91	41.78	36.47
gene_sam0008890.1	11.16	5.7	5.72	1.34	8.81	6.66
gene_sam0008900.1	13.74	11.52	12.29	2.19	8.69	6.87
gene_sam0008910.1	118.62	70.29	67.52	20.77	83.27	84.81
gene_sam0008920.1	9.07	5.82	6.81	1.3	6.25	6.37
gene_sam0008940.1	0	0	0	0	0	0
gene_sam0008950.1	4.99	4.02	3.31	1.11	5.47	5.7
gene_sam0008960.1	4.8	3.29	3.65	0.95	6.6	7.53
gene_sam0008970.1	34.62	31.51	27.96	9.78	32.64	30.89
gene_sam0008980.1	2.47	2.42	2.44	0.76	3.29	2.6
gene_sam0008990.1	23.27	22.42	23.34	15	45.62	25.56
gene_sam0009000.1	73.66	49.15	46.84	10.27	57.46	52.88
gene_sam0009010.1	148.03	107.77	99.13	21.01	107.81	109.06
gene_sam0009020.1	0.31	0.12	0.25	0.13	0.35	0.32
gene_sam0009030.1	4.18	3.48	3.65	4.5	6.98	9.7
gene_sam0009040.1	140.77	134.49	139.78	53	206.11	195.22
gene_sam0009050.1	313.43	376.74	372.14	167.54	735.6	682.55
gene_sam0009060.1	9.22	6.33	6.36	0.92	6.96	6.93
gene_sam0009070.1	7.52	5.23	5.2	0.54	5.16	4.08
gene_sam0009080.1	13.97	20.72	18.04	9.67	23.16	26.05
gene_sam0009090.1	11.61	12.57	12.12	10.79	17.51	16.42
gene_sam0009100.1	270.7	289.67	290.38	58.93	245.14	226.43
gene_sam0009110.1	140.17	128.07	123.81	123.65	326.95	336.59
gene_sam0009120.1	13.24	9.75	9.41	1.61	9.1	8.31
gene_sam0009130.1	37.34	29.28	26.84	9.21	40.36	40.71
gene_sam0009140.1	42.82	45.04	44.26	7.9	44.03	36.45
gene_sam0009150.1	144.31	98.78	99.39	57.98	295.97	303.39
gene_sam0009160.1	48.41	50.32	47.92	64.71	94.57	103.18
gene_sam0009170.1	11.81	11.47	9.44	15.43	37.47	39.45
gene_sam0009180.1	39.46	36.85	33.41	5.91	37.17	35.4
gene_sam0009190.1	4.54	1.47	7.7	0.8	3.75	2.77
gene_sam0009200.1	11.86	10.91	9.56	10.06	13.74	13.59
gene_sam0009210.1	9.07	9.12	7.82	2.22	6.43	6.62
gene_sam0009220.1	0.34	0.42	0.43	1.19	1.6	1.52
gene_sam0009230.1	3.67	2.43	2.3	1.12	3.64	3.65
gene_sam0009240.1	35.36	27.34	28.42	11.57	48.44	46.94
gene_sam0009250.1	1.61	3.06	4.92	3.35	1.66	2.32
gene_sam0009260.1	65.18	101.47	96.29	160.2	164.05	159.34
gene_sam0009270.1	89.4	149.21	150.12	171.79	271.47	273.46
gene_sam0009280.1	17.22	41.78	38.05	137.52	96.91	98.12
gene_sam0009290.1	0.56	0	0	0	0	0
gene_sam0009300.1	3.05	1.06	0.82	0.93	2	2.42
gene_sam0009310.1	26.23	22.23	23.48	7.21	32.69	33.93
gene_sam0009320.1	73.67	43.12	42.37	8.77	32.42	32.62
gene_sam0009330.1	80.62	45.08	39.72	23.97	44.3	47.1
gene_sam0009340.1	14.51	7.86	7.18	15.22	19.46	14.39
gene_sam0009350.1	22.72	18.41	18.51	2.6	19.1	19.37
gene_sam0009360.1	4.17	3.42	2.88	1.28	6.14	5.16
gene_sam0009370.1	0.21	0.06	0	0.33	0.68	0.62
gene_sam0009380.1	435.91	485.79	509.09	708.49	1109.57	868.34
gene_sam0009390.1	17.39	7.92	8.5	3.54	13.33	14.2
gene_sam0009400.1	102.13	54.91	48.76	15.45	91.93	102
gene_sam0009410.1	348.52	304.32	280.25	201.23	393.81	423.15
gene_sam0009420.1	2.72	1.74	1.89	1.13	3.89	3.62
gene_sam0009430.1	41.36	58.73	57.52	101.55	96.69	94.09
gene_sam0009440.1	2.11	3.18	1.63	0.28	1.03	1.51
gene_sam0009450.1	8.62	9.52	7.3	4.25	10.31	11.49
gene_sam0009460.1	40.46	37.13	37.86	8.59	45.55	41.85
gene_sam0009470.1	30.96	19.59	17.88	5.68	25.83	26.24
gene_sam0009480.1	3.58	3.73	1.66	2.97	0.88	3.42
gene_sam0009490.1	28.22	16.67	17.42	6.67	29.91	30.91
gene_sam0009500.1	16.23	18.02	18.54	12.69	21.1	20.11
gene_sam0009510.1	4.99	2.4	3.25	0.81	5.96	5.75
gene_sam0009520.1	11.23	11.62	11.18	3.22	15.68	12.37
gene_sam0009530.1	111.71	69.89	72.31	21.85	162.23	142.3
gene_sam0009540.1	29.43	78.18	81.09	67.6	60.33	46.54
gene_sam0009550.1	13.08	14.36	13.73	20.19	28.83	27.87
gene_sam0009560.1	4.96	0.87	2.32	0	0.98	0
gene_sam0009570.1	2.59	1.11	1.56	0.62	2.54	2.32
gene_sam0009580.1	32.19	30.36	28.89	21.37	57.52	46.29
gene_sam0009590.1	26.73	17.86	16.96	3.66	22.76	19.9
gene_sam0009600.1	0.15	0	0	0.16	0.07	0.17
gene_sam0009610.1	11.74	15.53	15.99	6.22	11.41	15.53
gene_sam0009620.1	29.51	20.03	21.75	4.88	16.77	16.63
gene_sam0009630.1	0.09	0.04	0.16	0.08	0.29	0.27
gene_sam0009640.1	46.24	43.04	45.51	21.64	71.76	74.86
gene_sam0009650.1	12.15	10.08	11.94	3.13	4.88	8.72
gene_sam0009660.1	8.67	9.7	8.46	10.79	18.28	30.36
gene_sam0009670.1	0	0	0	0	0.37	0.68
gene_sam0009680.1	0	0	0	0	0.22	0.25
gene_sam0009690.1	1.76	2.53	2.26	1.68	3.7	3.66
gene_sam0009700.1	1.29	1.29	1.07	1.39	1.77	2.37
gene_sam0009710.1	10.17	6.84	7.01	5.86	12.96	13.03
gene_sam0009720.1	34.83	29.76	29.6	12.61	42.82	38.61
gene_sam0009730.1	21.86	11.71	12.15	2.14	13.78	12.2
gene_sam0009740.1	61.26	26.41	22.72	10.36	49	57.35
gene_sam0009750.1	17.51	14.72	14.73	9.95	26.63	27.99
gene_sam0009760.1	6.39	4.88	4.52	26.41	57.67	55.09
gene_sam0009770.1	0.18	0	0.16	0.22	0.26	0.39
gene_sam0009780.1	7.2	9.46	8.68	5.18	5.25	5.82
gene_sam0009790.1	42.17	30.3	32.83	7.1	41.74	41.21
gene_sam0009800.1	9.79	5.53	6.61	0.84	9.52	7.22
gene_sam0009810.1	10.22	6.35	6.61	3.61	9.58	11.49
gene_sam0009820.1	1.05	1.22	0.12	0	0.11	0
gene_sam0009830.1	111.43	70.67	68.06	32.34	168.11	172.94
gene_sam0009840.1	2.26	2.02	1.9	2.22	3.9	4.13
gene_sam0009850.1	4.54	1.25	1.04	0.77	1.3	0.59
gene_sam0009860.1	2.1	1.5	1.17	0.47	1.85	1.52
gene_sam0009870.1	17.01	11.35	14.37	2.28	14.33	16.38
gene_sam0009880.1	2.26	1.38	1.33	0.59	2.69	1.5
gene_sam0009890.1	18.15	9.79	8.91	2.28	8.35	8.57
gene_sam0009900.1	15.8	10.35	9.83	3.93	31.95	32.58
gene_sam0009910.1	46.91	39.65	42.12	11.29	61.4	57.87
gene_sam0009920.1	63.68	46.93	48.8	84.42	146.63	152.96
gene_sam0009930.1	4.01	3.89	3.1	1.92	6.28	5.62
gene_sam0009940.1	27.32	30.29	33	32.84	44.59	44.43
gene_sam0009950.1	23.92	13.16	13.58	6.35	21.93	20.19
gene_sam0009960.1	0	0.59	0	0	0	0
gene_sam0009970.1	14.12	14.21	16.09	3.92	12.06	11.28
gene_sam0009980.1	5.38	3.44	2.89	2.28	7.97	6.8
gene_sam0009990.1	1.24	0.69	0.7	0.09	0.8	0.65
gene_sam0010000.1	4.62	3.63	4.15	2.52	8.15	9.7
gene_sam0010010.1	7.02	12.28	12.72	7.74	13.17	12.98
gene_sam0010020.1	0.69	0.77	0.36	2.54	2.54	2.23
gene_sam0010030.1	7.83	4	4.18	1.08	3.95	3.69
gene_sam0010040.1	90.14	61.59	60.23	17.25	94.39	84.31
gene_sam0010050.1	6.48	5.43	6.34	6.92	6.8	6.29
gene_sam0010070.1	10.55	8.19	8.25	1.38	14.19	11.88
gene_sam0010080.1	7.45	11.96	11.38	4.08	12.2	13.88
gene_sam0010090.1	20.93	16.31	14.95	10.46	26.12	27.98
gene_sam0010100.1	4.53	5.36	2.98	1.49	7.17	3.06
gene_sam0010110.1	78.58	96.45	91.96	48.01	113.9	110.58
gene_sam0010120.1	16.05	11.66	11.58	2.87	12.96	13.3
gene_sam0010130.1	0	0	0	0.3	0.23	0
gene_sam0010140.1	15.75	8.34	6.63	6.28	18.06	16.07
gene_sam0010150.1	82.23	56.46	54.17	23.47	123.68	119.63
gene_sam0010160.1	21.13	38.32	34.61	59.65	57.99	52.4
gene_sam0010170.1	4.29	2.38	2.02	0.39	1.94	1.84
gene_sam0010180.1	14.13	7.49	7.68	2.32	14.17	13.57
gene_sam0010190.1	7.52	6.26	6.68	1.37	6.41	5.98
gene_sam0010200.1	2.46	1.55	1.39	2.99	3.27	9.14
gene_sam0010210.1	24.38	23.69	23.47	9.32	39.22	41.18
gene_sam0010220.1	31.07	30.83	31.62	33.08	161.2	165.48
gene_sam0010230.1	17.85	43.02	29.13	60.47	74.3	73.44
gene_sam0010240.1	10	8.06	7.37	0.99	5.53	6.08
gene_sam0010250.1	10.5	9.38	8.21	2.3	9.62	9.23
gene_sam0010260.1	3.83	3.73	2.4	0.5	1.52	1.92
gene_sam0010270.1	5.13	5.93	4.98	0.53	1.18	2.17
gene_sam0010280.1	126.39	136.89	136.7	73.74	228.02	235.11
gene_sam0010290.1	16.01	13.87	13.41	7.33	28.17	26.8
gene_sam0010300.1	11.56	6.11	6.25	1.12	7.95	6.75
gene_sam0010310.1	6.31	3.29	3.21	0.69	4.14	3.66
gene_sam0010320.1	15.02	11.38	12.95	5.88	14.76	13.37
gene_sam0010330.1	42.26	32.74	31.78	8.32	37.96	35.61
gene_sam0010340.1	42.48	38.67	35.43	9.35	46.82	47.38
gene_sam0010350.1	8.66	9.52	10.42	4.08	12.58	11.86
gene_sam0010360.1	11.49	6.49	6.33	1.5	7.34	6.68
gene_sam0010370.1	1.32	0	0.73	0.82	5.12	4.37
gene_sam0010380.1	3.58	1.97	2.5	0.91	1.63	1.82
gene_sam0010390.1	4.35	1.95	1.79	0.41	1.98	1.63
gene_sam0010400.1	12.02	20.02	15.33	28.86	13.33	11.89
gene_sam0010410.1	96.59	88.77	81.62	41.58	120.66	136.99
gene_sam0010420.1	25.68	33.86	35.07	147.85	113.63	94.11
gene_sam0010430.1	24.02	12.91	13.18	6.51	22.39	24.97
gene_sam0010440.1	18.9	20.7	19.75	16.24	39.33	39.13
gene_sam0010450.1	21.59	13.58	11.9	27.92	42.37	45.97
gene_sam0010460.1	41.19	32.05	33.82	8.98	46.19	46.93
gene_sam0010470.1	1.33	0.28	0.63	1.78	5.82	5.29
gene_sam0010480.1	20.87	8.6	8.4	1.23	3.64	3.41
gene_sam0010490.1	7.32	5.47	3.59	0	9.14	10.57
gene_sam0010500.1	4.85	4.08	2.94	1.6	5.84	4.55
gene_sam0010510.1	0	0.42	0.42	0	0	0
gene_sam0010520.1	1.01	0.97	1.3	1.31	0.88	0.92
gene_sam0010530.1	0.35	0.24	0.19	0.11	0.29	0.31
gene_sam0010540.1	0.61	1.21	0.69	1.93	5.03	3.48
gene_sam0010550.1	0.08	0.02	0.04	0	0	0.07
gene_sam0010560.1	31.18	25.37	24.04	6.85	34.75	32.54
gene_sam0010570.1	11.2	8.31	8.83	1.68	9.92	10.21
gene_sam0010580.1	0.94	0.86	1.18	5.72	30.91	33.2
gene_sam0010590.1	2.35	0.96	1.04	1.4	3.67	4.53
gene_sam0010600.1	2.41	60.11	57.93	3.07	6.54	5.89
gene_sam0010610.1	10.9	9.74	8.57	1.06	10.57	6.77
gene_sam0010620.1	1.86	1.23	0.92	0.41	1.45	1.5
gene_sam0010630.1	54.92	40.76	41.29	8.24	43.91	42.45
gene_sam0010640.1	2.25	2.09	1.82	6.85	11.45	10.41
gene_sam0010650.1	0	0	0.04	0	0	0
gene_sam0010660.1	17.21	14.71	15.23	1.87	13.84	12.68
gene_sam0010670.1	3.88	2.65	1.81	0.46	3.28	3.42
gene_sam0010680.1	38.84	41.68	35.97	3.28	15.78	17.02
gene_sam0010690.1	38.22	38.17	41.34	12.36	9.3	9.45
gene_sam0010700.1	0.64	0.19	0.2	0.08	0.18	0.05
gene_sam0010710.1	0.49	0.3	0.35	0.14	0.08	0.23
gene_sam0010720.1	0.76	2.6	1.58	0	0.03	0
gene_sam0010730.1	84	136.6	137.88	110.01	141.35	140.64
gene_sam0010740.1	6.79	4.98	4.8	2.31	11.09	10.43
gene_sam0010750.1	4.37	3.24	3.04	0.86	3.52	2.83
gene_sam0010770.1	3.72	2.87	2.41	0.14	1.99	2.18
gene_sam0010780.1	1.13	0.62	0.59	0.61	0.89	0.71
gene_sam0010790.1	12.8	10.53	10	4.74	14.89	15.17
gene_sam0010800.1	9.41	5.57	5.96	0.89	5.98	4.8
gene_sam0010810.1	32.35	28.78	29.63	21.6	20.96	24.53
gene_sam0010820.1	0	0.08	0	13.35	0.15	5.39
gene_sam0010830.1	11.28	14.9	12.63	2.4	3.97	3.41
gene_sam0010840.1	2.92	1.37	1.38	0.17	0.58	0.44
gene_sam0010850.1	78.58	42.64	42.49	19.03	93.98	88.72
gene_sam0010860.1	108.3	75.7	70.99	52.72	209.73	196.87
gene_sam0010870.1	125.37	68.56	59.59	34.27	142.6	154.5
gene_sam0010880.1	10	8	8.14	4.08	17.07	16.65
gene_sam0010890.1	55.2	80.55	95.38	1499.53	3095	3105.02
gene_sam0010900.1	17.65	10.31	9.39	2.3	14.97	14.32
gene_sam0010910.1	0.13	0.18	0.05	0	0.33	0.24
gene_sam0010920.1	0.95	0.76	0.89	0.63	1.27	1.22
gene_sam0010930.1	0.42	0.07	0.22	0.15	0.27	0.38
gene_sam0010940.1	8.4	8.51	6.94	6.54	13.08	13.98
gene_sam0010950.1	12.67	8.55	9.48	3.74	20.15	20.62
gene_sam0010960.1	0	0	0	0	0	0
gene_sam0010970.1	53.68	57.57	58.45	20.62	16.21	14.03
gene_sam0010980.1	9.91	9.09	7.73	1.55	9.38	8.12
gene_sam0011010.1	13.36	10.65	8.65	2.14	15.36	15.36
gene_sam0011020.1	8.25	5.22	5.23	1.02	5.65	4.6
gene_sam0011030.1	17.7	22.81	19.75	17.41	30.02	30.14
gene_sam0011040.1	26.45	18.31	19.41	14.74	43.1	43.78
gene_sam0011050.1	21.56	17.37	16.06	3.16	15.47	15.1
gene_sam0011060.1	252.53	217.46	286.4	97.8	379.88	403.06
gene_sam0011070.1	0	0	0	0	0	0
gene_sam0011080.1	22.96	17.61	18.73	113.89	60.99	60.04
gene_sam0011090.1	16.04	10.99	11.12	4.78	17.99	18.97
gene_sam0011100.1	0.92	0.43	0.55	0.22	1.35	1.22
gene_sam0011110.1	55.65	45.12	47.15	10.01	47.43	43.06
gene_sam0011120.1	0.45	0.3	0.27	0.53	1.35	1.37
gene_sam0011130.1	3.67	2.61	1.92	5.56	9.88	8.03
gene_sam0011140.1	1.83	0.89	1.27	0.81	2.8	2.02
gene_sam0011150.1	3.34	1.52	1.48	1.17	5.98	6.23
gene_sam0011160.1	3.92	3.54	2.98	0.99	4.09	3.89
gene_sam0011170.1	4.18	2.91	3	0.73	2.59	2.91
gene_sam0011180.1	20.89	13.39	12.4	4.97	18.94	19.65
gene_sam0011190.1	26.55	14.44	12.33	3.31	21.91	20.94
gene_sam0011200.1	8.36	5.62	5.78	5.88	12.33	12.34
gene_sam0011210.1	6.09	4.21	4.64	0.06	7.95	4.92
gene_sam0011220.1	94.14	89.65	98.64	112.59	172.82	169.48
gene_sam0011230.1	3.94	3.09	2.98	1.05	4.28	3.55
gene_sam0011240.1	3.02	2.87	2.36	0.56	8.95	3.2
gene_sam0011250.1	0.78	0.43	0.67	0.27	1.46	1.56
gene_sam0011260.1	3.41	2.72	2.7	1.19	6	6.36
gene_sam0011270.1	0	0	0	0	0.25	0.14
gene_sam0011280.1	0.65	0.92	0.59	0.76	4.74	4.22
gene_sam0011290.1	0	0	0	0	0	0
gene_sam0011300.1	15.98	8.78	7.72	1.52	7.46	7.43
gene_sam0011310.1	21.43	17.83	17.32	13.71	49.43	41.88
gene_sam0011320.1	53.58	42.7	40.98	14.51	71.71	64.24
gene_sam0011330.1	11.89	11.97	12.14	5.96	21.06	18.46
gene_sam0011340.1	8.32	3.33	4.18	0.53	4.11	3.81
gene_sam0011350.1	0.11	0.16	0.09	0.18	0.55	0.23
gene_sam0011360.1	9.84	6.93	6.24	3.01	21.01	20.02
gene_sam0011370.1	10.21	6.15	5.38	8.02	27.25	26.31
gene_sam0011380.1	11.1	8.29	6.8	15.02	25.99	27.47
gene_sam0011390.1	0	0	0	0	0	0
gene_sam0011400.1	11.41	5.96	4.96	4.01	9.32	8.38
gene_sam0011410.1	68.1	60	60.39	13.74	66.94	72.41
gene_sam0011420.1	40.92	30.63	36.71	11.38	64.2	64.44
gene_sam0011430.1	208.83	212.92	217.77	141	369.48	348.11
gene_sam0011440.1	11.19	7.31	8.3	1.18	7.27	6.28
gene_sam0011450.1	3.25	2.65	2.76	0.55	3.89	3.64
gene_sam0011460.1	2.66	2.8	1.81	0.78	4.68	3.31
gene_sam0011470.1	1.55	0.49	0.33	0.56	4.7	4.6
gene_sam0011480.1	0.49	0.76	1.85	1.22	2.11	0.53
gene_sam0011490.1	6.9	5.35	4.05	0.57	2.83	3.81
gene_sam0011500.1	10.33	4.76	5.03	3.93	12.46	14.64
gene_sam0011510.1	6.38	3.01	3.34	1.95	5.59	4.71
gene_sam0011520.1	139.35	123.94	122.54	76.8	254.45	249.06
gene_sam0011530.1	0	1.12	3.49	202.02	99.07	102.22
gene_sam0011540.1	2.09	1.3	2	0.56	4.02	3.25
gene_sam0011550.1	5.56	8.11	7.15	1.24	3.74	3.62
gene_sam0011560.1	2.24	1.38	1.52	1.27	5.37	5.4
gene_sam0011570.1	11.21	11	11.25	2.09	11.37	11.99
gene_sam0011580.1	3.19	2.8	3.19	0.34	1.82	1.65
gene_sam0011590.1	17.59	19.6	18.15	5.27	18.69	18.65
gene_sam0011600.1	26.22	22.17	22.66	28.04	52.94	46.68
gene_sam0011610.1	9.82	9.55	9.84	4.66	20.82	22.61
gene_sam0011620.1	28.84	16.35	17.7	5.44	16.53	19.5
gene_sam0011630.1	10.61	8.57	8.16	2.31	10.47	9.66
gene_sam0011640.1	6.38	3.9	3.44	0.87	3.18	3
gene_sam0011650.1	0.04	0.02	0.04	0.14	0.26	0.34
gene_sam0011660.1	6.93	5.08	5.34	8.88	12.93	13.54
gene_sam0011670.1	100.1	79.66	77.77	15.45	58.3	57.38
gene_sam0011680.1	4.55	3.05	2.94	3.17	3.64	3.3
gene_sam0011690.1	1.5	1.05	2.08	0.04	1.48	1.33
gene_sam0011700.1	11.64	7.97	7.77	3.28	18.14	17.7
gene_sam0011710.1	9.47	6.66	5.24	3.92	6.83	7.77
gene_sam0011720.1	9.65	8.39	9.3	5.53	9.57	9.15
gene_sam0011730.1	45.08	31.15	28.51	16.54	58.14	54.32
gene_sam0011740.1	4.33	2.5	2.71	1.02	3.33	3.87
gene_sam0011750.1	12.62	13.76	10.57	5.66	23.38	22.81
gene_sam0011760.1	12.68	8.89	7.92	6.81	13.17	14.42
gene_sam0011770.1	1.54	2.93	1.98	5.47	4.26	3.88
gene_sam0011780.1	2.69	1.92	1.61	0.55	3.11	2.61
gene_sam0011790.1	15.1	12.43	12.32	2.62	10.64	8.87
gene_sam0011800.1	113.51	121.04	125.45	28.73	155.01	135.81
gene_sam0011810.1	2.09	2.39	1.78	0.16	0.66	0.45
gene_sam0011820.1	96.14	107.66	109.28	65.16	62.17	70.09
gene_sam0011830.1	49.71	50.85	50.07	18.77	63.85	54.63
gene_sam0011840.1	15.2	13.43	15.2	32.55	38.85	39.7
gene_sam0011850.1	17.32	13.84	15.29	4.6	43.84	51.93
gene_sam0011860.1	15.46	7.85	6.45	7.39	24.47	26.52
gene_sam0011870.1	53.08	34.18	33.56	14.18	99.99	99.75
gene_sam0011880.1	19.82	16.39	14.74	5.54	7.25	6.24
gene_sam0011890.1	34.26	25.78	23.45	3.61	15.97	14.88
gene_sam0011900.1	57.63	45.47	49.21	11.42	45.46	47.4
gene_sam0011910.1	30	7.25	7.96	3.5	7.3	8.49
gene_sam0011920.1	3.99	4.01	3.38	0.58	3.53	2.59
gene_sam0011930.1	51.02	33.82	34.28	28.59	84.06	81.93
gene_sam0011940.1	47.76	58.83	56.19	36.3	94.15	97.01
gene_sam0011950.1	11.12	9.95	8.63	2.74	12.44	11.25
gene_sam0011960.1	25.9	19.19	19.32	9.96	41.52	40.09
gene_sam0011970.1	12.57	13.34	11.61	2.97	12.43	12.27
gene_sam0011990.1	0	0	0	0	0	0
gene_sam0012000.1	0.1	0	0.18	0.15	0.26	0.26
gene_sam0012010.1	0.14	0.15	0.05	0.18	0	0
gene_sam0012020.1	0	0.82	0	0	0	0
gene_sam0012030.1	3.05	1.71	1.5	1.82	2.72	2.35
gene_sam0012040.1	15.61	18.62	17.67	24.38	32.6	29.98
gene_sam0012050.1	1.08	0.65	0.46	1.75	2.14	3.01
gene_sam0012060.1	6.65	6.08	5.99	2.98	14.01	13.64
gene_sam0012070.1	16.68	10.19	11.1	1.89	9.51	8.77
gene_sam0012080.1	130.6	111.2	104.56	53.55	189.1	172.09
gene_sam0012090.1	0.06	0	0	0.16	0.76	0.47
gene_sam0012100.1	1.75	0.56	2.13	0.55	0.91	0.89
gene_sam0012110.1	63.71	50.77	48.79	14.3	68.38	63.02
gene_sam0012120.1	0	0	0	0	0	0
gene_sam0012130.1	50.61	55.02	49.78	8.27	18.24	17.02
gene_sam0012140.1	173.54	142.45	135.86	61.46	84.17	94.54
gene_sam0012150.1	61.74	46.76	45.18	22.56	39.13	46.14
gene_sam0012160.1	32.72	17.61	15.4	7.97	21.62	27.43
gene_sam0012170.1	16.41	13.42	15.09	4.64	22.55	22.12
gene_sam0012180.1	12.09	10.87	11.41	4.3	10.95	9.58
gene_sam0012190.1	3.75	1.05	1.31	1.29	2.6	2.32
gene_sam0012200.1	11.16	10.41	10.43	0	0.52	0.94
gene_sam0012210.1	16.41	12.07	10.71	0.04	1.3	1.68
gene_sam0012220.1	1.02	0.79	0.75	0.31	0.6	0.2
gene_sam0012230.1	155.06	254.7	254.13	11.34	22.05	22.85
gene_sam0012240.1	159.43	137.56	140.96	20.37	88.1	93.02
gene_sam0012250.1	1.22	0.68	0.97	0.3	0.77	0.67
gene_sam0012260.1	1.54	0.44	0.49	0.41	1.16	0.92
gene_sam0012270.1	4.75	2.47	2.59	1.28	5.26	5.42
gene_sam0012280.1	23.05	11.1	11.72	3.34	16.11	14.08
gene_sam0012290.1	8.09	10.23	9.55	8.09	12.61	13.27
gene_sam0012300.1	10.16	9.22	7.87	0.9	6.05	6.81
gene_sam0012310.1	5.99	3.36	3.23	0.58	3.32	2.86
gene_sam0012320.1	37.08	30.79	28.39	11.8	62.91	58.97
gene_sam0012330.1	1.4	1.14	1.68	1.04	3.28	2.74
gene_sam0012340.1	17.43	12.81	12.03	5.31	23.61	24.53
gene_sam0012350.1	29.11	23.41	19.79	29.57	67.29	62.71
gene_sam0012360.1	2.91	1.82	1.43	0.44	2.66	2.27
gene_sam0012370.1	3.43	1.97	1.47	2.62	5.51	5.51
gene_sam0012380.1	10.58	8.89	6.87	0.42	3.6	3.85
gene_sam0012390.1	1.37	0.66	0.58	0.17	0.6	0.66
gene_sam0012400.1	0	0.06	0	0	0	0
gene_sam0012410.1	0.69	0.28	0.34	0	0	0
gene_sam0012420.1	10.16	5.76	6.38	1.24	8.18	7.1
gene_sam0012430.1	24.47	26.58	25.88	4.22	7.8	8.16
gene_sam0012440.1	5.29	3.6	2.81	1.35	3.62	3.45
gene_sam0012450.1	27.82	17.29	14.47	4.55	15.91	17.69
gene_sam0012460.1	29.15	32.86	33.2	22.67	74.21	70.85
gene_sam0012470.1	5.16	13.47	8.78	1.7	0	0
gene_sam0012480.1	0	0	0	0	0	0
gene_sam0012490.1	12.27	11.37	10.16	1.75	12.92	10.76
gene_sam0012500.1	16.32	13.75	13.53	17.24	38.8	33.18
gene_sam0012510.1	20.12	13.31	12.85	4.64	9.45	8.72
gene_sam0012520.1	32.94	30.45	28.31	76.89	234.92	241.67
gene_sam0012530.1	15.8	57.56	56.71	109.2	85.29	72.6
gene_sam0012540.1	4.42	2.74	3.94	2.07	6.93	5.52
gene_sam0012550.1	2.88	2.27	2.18	0.72	1.74	1.68
gene_sam0012560.1	10.43	7.52	7.13	4.31	10.39	9.35
gene_sam0012570.1	33.31	38.44	41.95	45.81	43.51	38.47
gene_sam0012580.1	24.83	25.86	25.96	7.32	10.06	12.81
gene_sam0012590.1	14.55	10.27	10.15	3.17	10.07	9.87
gene_sam0012600.1	4.46	2.69	4.06	2.2	7.58	7.85
gene_sam0012610.1	0.62	0	1.21	0.13	1.26	1.06
gene_sam0012620.1	17.77	15.84	17.54	6.08	18.76	16.19
gene_sam0012630.1	6.52	6.33	4.24	0.57	4.36	5.67
gene_sam0012640.1	9.25	5.84	6.08	0.64	5.93	6.32
gene_sam0012650.1	4.71	4.68	4.65	1.86	4.81	4.17
gene_sam0012660.1	6.18	7.89	9.63	7.97	10.13	10.68
gene_sam0012670.1	7.31	5.1	4.76	1.34	5.62	5.8
gene_sam0012680.1	38.37	26.36	27.85	21.42	49.92	52.89
gene_sam0012690.1	11.28	9.67	9.65	11.71	16.99	14.61
gene_sam0012700.1	1.65	1.09	1.8	0.53	2.24	2.29
gene_sam0012710.1	27.78	17	17.21	2.93	15.07	11.83
gene_sam0012720.1	116.02	55.78	51.92	2.01	8.4	8.09
gene_sam0012730.1	69.63	75.58	73.68	17.18	67.38	59.22
gene_sam0012740.1	6.55	7.24	7.8	1.41	4.8	4.2
gene_sam0012750.1	49.95	34.48	33.07	10.08	24.67	25.45
gene_sam0012760.1	4.69	7.32	10.53	0.31	0	0
gene_sam0012770.1	16.76	15.78	14.83	4.04	15.59	13.85
gene_sam0012780.1	2.6	3.73	2.37	6.99	10.17	7.82
gene_sam0012790.1	12.62	7.79	8.36	5.41	15.81	19.77
gene_sam0012800.1	57.98	56.48	55.23	38.37	77.39	69.88
gene_sam0012810.1	105	121.52	119.91	84.42	166.59	170.68
gene_sam0012820.1	11.56	13.19	12.25	11.45	36.2	36.6
gene_sam0012830.1	15.05	7.22	8.53	1.97	12.35	12.83
gene_sam0012840.1	17.23	37.45	42.8	52.66	45.63	46.51
gene_sam0012850.1	96.25	127.39	124.52	43.48	57.26	57.61
gene_sam0012860.1	14.2	6.79	6.14	14.15	16.49	17.35
gene_sam0012870.1	40.75	21.74	19.65	6.54	18.74	20.74
gene_sam0012880.1	0	0	0	0	0	0
gene_sam0012890.1	10.16	2.18	2.77	0.03	0.28	0.17
gene_sam0012900.1	0	0	0	0	0	0
gene_sam0012910.1	0.56	0	0	0.28	1.42	0
gene_sam0012920.1	10.45	5.94	5.98	2.88	16.43	21.31
gene_sam0012930.1	12.96	8.91	8.88	8	43.55	44.42
gene_sam0012940.1	9.59	8.31	8.04	1.15	6.95	6.9
gene_sam0012950.1	30.51	9.34	13.61	16.58	15.33	22.23
gene_sam0012960.1	24.84	21.77	20.72	4.92	23.42	21.42
gene_sam0012970.1	0	0	0	12.18	0	0
gene_sam0012980.1	16.65	10.94	10.24	1.88	11.06	10.06
gene_sam0012990.1	20.62	18.31	20.38	10.81	32.23	30.25
gene_sam0013000.1	63.2	44.59	45.31	34.2	75.75	79.03
gene_sam0013010.1	28.85	24.04	22.37	8.65	33.32	42.51
gene_sam0013020.1	80.05	87.62	87.65	60.61	102.41	117.07
gene_sam0013030.1	0.14	0.03	0.07	0	0.06	0.32
gene_sam0013040.1	42.23	28.21	31	22.82	95.91	110.19
gene_sam0013050.1	26.62	15.52	13.56	8.79	21.14	22.38
gene_sam0013060.1	13.29	7.53	7.5	1.47	8.74	8.9
gene_sam0013070.1	2.64	1.62	1.8	0.58	1.7	2.01
gene_sam0013080.1	40.74	25.96	27.65	7.76	35.57	35.59
gene_sam0013090.1	218.85	163.8	160.17	15.21	82.34	81.8
gene_sam0013100.1	21.45	9.07	8.55	2.74	16.96	17.24
gene_sam0013110.1	2.08	0.58	2.34	16.42	13.34	6.14
gene_sam0013120.1	8.18	4.4	7.22	5.24	10.05	6.91
gene_sam0013130.1	5.51	3.26	4.32	0.44	3.11	3.29
gene_sam0013140.1	6.68	6.2	5.89	2.08	7.07	10.19
gene_sam0013150.1	5.72	3.53	5.18	0.98	4.36	3.25
gene_sam0013160.1	0.63	0.25	0.47	0.11	0.23	0.17
gene_sam0013170.1	2.66	0.64	0.88	0.09	0	0.45
gene_sam0013180.1	34.65	18.6	15.87	7.15	24.52	26.78
gene_sam0013190.1	0.8	0.16	0.36	0.04	0.19	0.16
gene_sam0013200.1	5.3	4.43	4.3	3.79	5.66	5.84
gene_sam0013210.1	0.07	0	0	0	0	0
gene_sam0013220.1	6.33	4.6	5.75	3.21	10.15	7.61
gene_sam0013230.1	39.27	43.93	42.7	14.99	61.21	62.42
gene_sam0013240.1	34.13	25.03	23.62	23.65	71.81	78.34
gene_sam0013250.1	2.33	2.82	1.6	0.51	2.25	2.56
gene_sam0013260.1	11.3	12.8	13.8	3.37	9.02	11.75
gene_sam0013270.1	4.48	5.58	4.42	7.99	10.33	10.78
gene_sam0013280.1	6.82	5.33	5.88	2.87	7.05	5.35
gene_sam0013290.1	3.81	3.57	3.09	0.14	2.31	2.19
gene_sam0013300.1	6.02	4.64	4.42	3.27	7.13	7.72
gene_sam0013310.1	8.45	4.63	4.37	1.32	5.49	4.52
gene_sam0013320.1	19.32	16.55	16.53	27.22	37.6	36.56
gene_sam0013330.1	5.85	3.33	3.81	2.59	14.41	13.85
gene_sam0013340.1	13.23	13.43	13.47	7.48	24.68	21.3
gene_sam0013350.1	2.23	1.32	1.35	1.66	5.49	5.76
gene_sam0013360.1	13.67	15.45	14.24	5.61	21.9	19.72
gene_sam0013370.1	18.27	12.13	11.83	2.45	13.56	12.35
gene_sam0013380.1	2.44	1.06	1.3	0.83	3.77	3.8
gene_sam0013390.1	0.15	0.11	0.05	0.13	0.1	0.23
gene_sam0013400.1	5	2.52	2.14	2.27	7.13	8.42
gene_sam0013410.1	0.54	0.57	0.33	0.53	1.41	2.8
gene_sam0013420.1	0.85	0.57	0.32	0.26	1.17	0.8
gene_sam0013430.1	6.16	3.43	3.44	3.74	14.5	15.82
gene_sam0013440.1	3.07	6.07	4.27	1.73	4.08	2.18
gene_sam0013450.1	41.49	47.55	51.03	6.56	43.38	42.1
gene_sam0013460.1	3.1	3.67	3.27	4.88	6.59	5.46
gene_sam0013470.1	0	2.3	0.06	0	0	0
gene_sam0013480.1	2.84	2.99	3.07	1.87	3.5	3.96
gene_sam0013490.1	28.97	28.14	24.44	4.52	22.18	23.05
gene_sam0013500.1	0.06	0.06	0	0	0	0
gene_sam0013510.1	0	0	0	0	0	0
gene_sam0013520.1	1.22	1.23	1.22	0.02	0.02	0
gene_sam0013530.1	0.21	0	0	0	0.07	0.08
gene_sam0013540.1	2.26	1.84	2.81	12.73	6.33	5.16
gene_sam0013550.1	0.13	0.19	0.09	0.08	0.72	0.29
gene_sam0013560.1	0.07	0.07	0	0.06	0.19	0.07
gene_sam0013570.1	1.32	0.5	0.85	0.41	1.72	1.82
gene_sam0013580.1	0.09	0.19	0.1	0.92	1.12	0.99
gene_sam0013590.1	4.18	2.22	2.1	0.37	2.54	3.32
gene_sam0013600.1	2.09	1.26	1.84	0.24	1.82	2.33
gene_sam0013610.1	60.19	69.68	56.45	38.28	87.07	75.67
gene_sam0013620.1	33.16	36.52	34.4	13.81	41.13	44.2
gene_sam0013630.1	51.34	65.61	54.68	29.57	67.49	58.11
gene_sam0013640.1	14.92	8.3	7.49	2.09	11.09	9.74
gene_sam0013650.1	15.29	14.14	14.57	3.99	24.02	25.87
gene_sam0013660.1	0	0	0	4.74	0	0
gene_sam0013670.1	17.08	27.16	27.55	5.89	16.4	14.64
gene_sam0013680.1	6.43	5.54	5.59	4.74	8.39	7.17
gene_sam0013690.1	25.48	14.96	14.41	1.61	7.34	7.5
gene_sam0013700.1	3.19	2.6	1.93	1	2.28	1.7
gene_sam0013710.1	2.04	1.76	1.74	1.42	5.5	6.58
gene_sam0013720.1	2.8	2.62	3.07	1.27	2.92	2.06
gene_sam0013730.1	1.71	0.78	0.89	0.19	0.95	0.76
gene_sam0013740.1	11.16	10.69	8.26	3.83	10.2	9.82
gene_sam0013750.1	14.38	12.68	12.65	15.48	26.78	27.43
gene_sam0013760.1	16.47	12.25	11.29	4.45	13.19	14.03
gene_sam0013770.1	4.71	4.32	4.51	2.85	9.33	7.98
gene_sam0013780.1	22.97	14.41	16	8.08	25.7	29.37
gene_sam0013790.1	0	0	0	0.06	0.03	0
gene_sam0013800.1	1.86	1.34	0.99	0.27	1.87	1.84
gene_sam0013810.1	16.2	11.07	12.4	2.65	14.78	13.39
gene_sam0013820.1	45.98	31.73	42.73	9.03	39.25	37.58
gene_sam0013830.1	13.5	13.88	12.93	10.75	33.92	31.18
gene_sam0013840.1	14.74	10.24	9.53	1.85	13.54	11.54
gene_sam0013850.1	15.16	11.43	11.37	3.86	28.2	27.08
gene_sam0013860.1	7.05	7.29	7.48	5.11	16.02	14.61
gene_sam0013870.1	0.49	0.51	0.51	1	1.11	1.43
gene_sam0013880.1	34.09	31.02	30.63	6.53	31.85	29.91
gene_sam0013890.1	16.4	7.65	8.08	3.38	23.95	26.53
gene_sam0013900.1	43.77	66.51	63.91	34.07	65.5	67.45
gene_sam0013910.1	44.7	23.96	23.01	3.73	21.64	17.68
gene_sam0013920.1	1.95	2.13	2.24	2.28	5.92	5.84
gene_sam0013930.1	1	0.97	0.85	0.97	5.43	5.44
gene_sam0013940.1	9.52	9.51	8.99	6.59	11.23	10.69
gene_sam0013950.1	5.41	3.71	3.86	1.42	4.02	3.86
gene_sam0013960.1	26.01	16.55	15.76	5.85	19.99	21.51
gene_sam0013970.1	21.77	13.02	13.12	6.24	28.06	23.04
gene_sam0013980.1	10.34	6.92	8.16	1.8	9.86	10.13
gene_sam0013990.1	10.25	10.52	10.46	15.5	22.51	21.98
gene_sam0014000.1	20.5	13.85	14.06	8.18	15.73	16.63
gene_sam0014010.1	11.75	10.15	10.17	3.3	17.33	13.96
gene_sam0014020.1	3.62	4.18	3.61	12.39	16.61	18.2
gene_sam0014040.1	8.28	7.31	6.88	2.21	10.51	9.87
gene_sam0014050.1	13.67	22.88	26.44	21.66	19.58	16.96
gene_sam0014060.1	26.28	53.28	55.45	12.23	27.83	31.3
gene_sam0014070.1	3.24	2.42	2.35	0.47	1.98	1.66
gene_sam0014080.1	0.3	0.25	0.25	0.09	0.1	0.15
gene_sam0014090.1	10.11	8.61	18.55	7.11	11.52	11.11
gene_sam0014100.1	12.04	12.17	10.54	6.26	15.36	16.75
gene_sam0014110.1	6.78	7.37	4.5	3.79	8.74	8.68
gene_sam0014120.1	10.6	23.17	20.3	15.36	22.43	21.56
gene_sam0014130.1	38.95	24.08	24	17.81	36.34	38.61
gene_sam0014140.1	29.35	19.6	20.62	19.08	44.68	44.26
gene_sam0014150.1	23.89	19.82	19.88	93.64	383.73	343.98
gene_sam0014160.1	6.58	3.87	4.06	3.98	11.37	11.25
gene_sam0014170.1	0	0	0	0	0	0
gene_sam0014180.1	8.54	4.93	4.66	1.33	5.94	6.59
gene_sam0014190.1	7.79	11.44	9	13.96	8.44	9.32
gene_sam0014200.1	12.82	5.04	4.58	2.56	8.53	12.13
gene_sam0014210.1	0	0	0	0	0	0
gene_sam0014220.1	9.93	4.24	3.78	2.8	9.4	8.52
gene_sam0014230.1	3.27	6.06	4.85	29.98	42.98	38.02
gene_sam0014240.1	17.2	21.02	19.61	18.52	27.84	27.53
gene_sam0014250.1	20.15	15.95	17.24	14.92	43.95	40.93
gene_sam0014260.1	0.09	0.19	0.1	0	0.22	0.15
gene_sam0014270.1	4.98	3.31	2.94	0.89	5.84	4.65
gene_sam0014280.1	44.28	23.99	24.2	4.88	32.54	29.82
gene_sam0014290.1	27.56	39.41	39.11	2.06	15.37	12.92
gene_sam0014300.1	9.66	6.24	5.94	0.65	4.56	3.99
gene_sam0014310.1	8.49	7.3	7.3	2.6	8.43	7.74
gene_sam0014320.1	0.34	0.31	0.15	0.49	0.77	0.61
gene_sam0014330.1	3.48	2.29	2.17	1.49	3.54	3.15
gene_sam0014340.1	2.29	0	0	0	0	0
gene_sam0014350.1	4.76	3.62	3.79	0.37	1.18	1.16
gene_sam0014360.1	31.6	25.67	26.05	13.28	31.3	29.46
gene_sam0014370.1	0	0	0	1.9	21.23	25.06
gene_sam0014380.1	1.09	0.27	0.59	0.37	2.64	2.09
gene_sam0014390.1	21.21	20.93	22.86	47.54	53.19	51.33
gene_sam0014400.1	13.67	7.63	6.57	2.3	10.75	10.72
gene_sam0014410.1	4.37	3.79	3.67	0.89	4.07	3.99
gene_sam0014420.1	26.87	19.32	20.21	4.19	26.05	21.65
gene_sam0014430.1	32.47	11.99	11.27	5.58	21.64	23.01
gene_sam0014440.1	28.91	21.77	20.83	6.3	37.99	36.2
gene_sam0014450.1	256.15	286.88	275.7	176.65	488.55	434.39
gene_sam0014460.1	11.52	9.7	8.07	1.88	11.29	10.1
gene_sam0014470.1	22.24	30.64	28.99	9.4	27.3	25.74
gene_sam0014480.1	35.08	27.16	26.38	5.72	30.11	30.7
gene_sam0014490.1	13.55	13.31	13.49	8.31	18.74	17.76
gene_sam0014500.1	11.25	9.71	11.3	2.15	11.39	10.01
gene_sam0014510.1	1.56	3.99	3.23	10.14	8.24	7.32
gene_sam0014520.1	52.56	39.58	37.94	1.4	11.18	10.43
gene_sam0014530.1	22.92	11.73	13.38	5.19	20.55	23.79
gene_sam0014540.1	0	0	0	0.23	0	0.69
gene_sam0014550.1	6.42	4.88	4.95	1.58	11.99	11.56
gene_sam0014560.1	62.11	70.86	74.56	15.39	80.83	82.98
gene_sam0014570.1	9.47	7.27	14.11	12.87	17.05	21.98
gene_sam0014580.1	3.49	3.47	3.34	6.59	5.86	5.43
gene_sam0014590.1	51.46	50.93	52.83	82.21	61.74	57.29
gene_sam0014600.1	73.99	55.51	57.27	21.5	103.57	91.74
gene_sam0014610.1	1.81	0.77	0.65	1.81	4.46	5.44
gene_sam0014620.1	0.07	0	0.07	0.06	0.53	0.08
gene_sam0014630.1	11.76	10.09	9.57	8.21	27.29	31.93
gene_sam0014640.1	15.92	11.03	10.77	2.72	6.56	6.81
gene_sam0014650.1	11.26	7.15	7.56	1.41	7.06	6.04
gene_sam0014660.1	87.67	60.06	66.69	23.28	159.32	143.87
gene_sam0014670.1	0	0	0	0	0.06	0.07
gene_sam0014680.1	2.43	1.31	1.76	3.27	13.37	13.05
gene_sam0014690.1	5.02	3.68	3.32	0.77	4.09	4.78
gene_sam0014700.1	7.94	5.17	4.5	2.82	7.96	7.82
gene_sam0014710.1	5.62	2.01	2.64	0.06	0.14	0.28
gene_sam0014720.1	8.59	8.2	8.21	1.81	6.86	7.22
gene_sam0014730.1	55.26	42.28	39.98	17.75	134.93	138.65
gene_sam0014740.1	1.31	1.16	1.48	0.45	1.47	1.96
gene_sam0014750.1	4.23	2.33	2.08	0.42	3.09	1.81
gene_sam0014760.1	0	0	0.68	0.06	0	0.31
gene_sam0014770.1	16.58	13.85	14.47	3.71	18.26	17.49
gene_sam0014780.1	7.56	9.88	8.12	5.65	12.63	12.27
gene_sam0014790.1	89.16	99.41	97.79	511.93	415.32	410.78
gene_sam0014800.1	8.27	5.87	7.36	8.73	14.1	17.8
gene_sam0014810.1	1.98	1.03	1.5	0	3.68	1.32
gene_sam0014820.1	8.92	6.74	6.23	3.08	9.11	10.12
gene_sam0014830.1	2.28	1.75	1.64	0.75	2.23	2.01
gene_sam0014840.1	2.79	1.73	1.39	1.12	3.2	3.15
gene_sam0014850.1	0	0	0	0	0	0
gene_sam0014870.1	51.86	63.11	51.58	24.59	87.95	66.7
gene_sam0014880.1	69.25	47.2	44.61	7.18	37.55	35.52
gene_sam0014890.1	30.72	80.79	75.22	150.8	537.94	489.18
gene_sam0014900.1	0	0	0	0	0.28	0
gene_sam0014910.1	26.13	26.9	26.76	36	30.76	28.74
gene_sam0014920.1	3.38	1.04	0.74	1.16	5.93	4.11
gene_sam0014930.1	62.71	47.39	48.26	7.82	12.79	12.76
gene_sam0014940.1	10.31	9.87	9.2	3.49	13.99	14.41
gene_sam0014950.1	1.05	0.52	0.45	13.76	4.65	1.19
gene_sam0014960.1	12.28	8.85	9.02	4.07	10.97	13.13
gene_sam0014970.1	20.87	15.7	15.23	4.63	25.35	25.7
gene_sam0014980.1	0	0	0	0	0	0
gene_sam0014990.1	3.21	1.96	1.11	0.78	1.81	2.17
gene_sam0015000.1	49.4	24.1	23.27	13.35	74.51	65.73
gene_sam0015010.1	22.6	11.6	10.11	2.97	6.92	7.34
gene_sam0015020.1	0.33	0.35	0.5	0.17	0.64	0.81
gene_sam0015030.1	0.96	0.48	0.55	1.22	1.47	1.65
gene_sam0015040.1	6.15	5.3	5.76	1.3	6.76	6.29
gene_sam0015050.1	11.7	11.69	10.01	2.98	16.35	17.42
gene_sam0015060.1	0	0	0	0	0	0
gene_sam0015070.1	124.87	93.85	89.63	15.25	127.07	135.62
gene_sam0015080.1	15.12	11.36	8.15	3.44	16.38	17.23
gene_sam0015090.1	0.26	0.27	0.07	0.06	0.19	0.22
gene_sam0015100.1	12.02	12.98	13.76	6.19	22.88	23.28
gene_sam0015110.1	48.12	48.74	50.18	199.17	153.7	147.9
gene_sam0015120.1	14.38	8.08	9.11	2.27	12.83	13.85
gene_sam0015130.1	13.84	9.7	11.02	1.02	9.65	9.86
gene_sam0015140.1	8.63	6.78	6.11	3.24	10.15	9.74
gene_sam0015150.1	35.04	28.42	25.3	6.6	37.66	36.25
gene_sam0015160.1	1.18	0.73	0.42	0.42	1.2	1.2
gene_sam0015170.1	1.2	0.53	0.69	0.36	1.29	1.12
gene_sam0015180.1	0.8	0	0.29	0.45	0.78	0.59
gene_sam0015190.1	1.82	0	0	1.49	0	0
gene_sam0015200.1	0.74	1.94	0.8	0	0.18	1.02
gene_sam0015210.1	2.23	1.18	0.87	0.31	1.42	1.28
gene_sam0015220.1	3.09	0.88	1.55	2.19	4.64	6.54
gene_sam0015230.1	3.96	2.6	2.89	1.78	6.95	7.25
gene_sam0015240.1	19.39	14.62	13.87	3.15	21.92	22.02
gene_sam0015250.1	30.28	21.95	21.11	15.5	19.71	18.34
gene_sam0015260.1	8.56	9.44	9.49	10.63	23.91	13.86
gene_sam0015270.1	14.19	14.32	15.1	21.28	33.42	32.48
gene_sam0015280.1	22.33	19.93	20.82	4.84	25.64	23.17
gene_sam0015290.1	41.89	31.42	31.08	9.61	50.07	45.26
gene_sam0015300.1	20.34	10.16	9.55	4.25	16.84	17.24
gene_sam0015310.1	10.27	6.13	6.04	0.83	6.58	6.09
gene_sam0015320.1	11.19	8.15	9.33	2.04	9.32	11.17
gene_sam0015330.1	25.98	16.92	16.86	4.72	35.9	35.47
gene_sam0015340.1	39.42	23.27	22.93	28.65	39.99	39.22
gene_sam0015350.1	12.54	9.96	11.55	1.96	9.87	10.52
gene_sam0015360.1	10.54	11.9	10.69	10.03	20.91	18.43
gene_sam0015370.1	25.69	26.14	28.33	20.26	38.5	39.64
gene_sam0015380.1	11.7	21.93	17.99	47.01	13.52	22.47
gene_sam0015390.1	13.25	13.07	9.76	3.85	18.52	18.27
gene_sam0015400.1	2.17	1.37	1.27	2.04	5.23	5.34
gene_sam0015410.1	39.24	25.47	26.63	8.28	45.63	39.67
gene_sam0015420.1	1.36	1.84	2.2	10.85	12.44	10.88
gene_sam0015430.1	27.29	19.72	20.51	7.59	42.5	36.38
gene_sam0015440.1	6.35	5.64	5.61	1	5.71	6.19
gene_sam0015450.1	7.99	8.52	7.05	3.65	9.27	8.63
gene_sam0015460.1	10.51	9.92	8.69	3.4	14.58	12.86
gene_sam0015470.1	32.5	24.46	26.97	12.24	50.09	46.59
gene_sam0015480.1	31.44	23.74	21.94	5.11	32.2	30.47
gene_sam0015490.1	4.03	3.06	3.28	1.08	4.69	6.32
gene_sam0015500.1	3.56	1.78	1.94	0.64	1.15	1.56
gene_sam0015520.1	201.99	129.82	124.21	23.07	120.23	116.42
gene_sam0015530.1	0.22	0.23	0.23	0	0.42	0.54
gene_sam0015540.1	71.61	107.63	105.93	41	70.31	60.23
gene_sam0015550.1	1.27	0.62	0.46	0.12	0.65	0.74
gene_sam0015560.1	29.65	22.23	21.41	3.47	16.69	16.1
gene_sam0015570.1	0	0	0	2.46	0	0
gene_sam0015580.1	64.71	65.97	66.9	30.52	95.73	97.21
gene_sam0015590.1	4.74	4.18	3.07	0.47	2.09	1.97
gene_sam0015600.1	29.49	31.03	30.07	28.17	101.04	85.67
gene_sam0015610.1	1.81	1.39	1.8	5.19	5.18	6.49
gene_sam0015620.1	0.47	2.45	2.01	4.03	2.75	3.56
gene_sam0015630.1	3.67	2.48	2.66	0.51	2.94	2.5
gene_sam0015640.1	49.75	33.35	34.98	7.93	43.7	38.94
gene_sam0015650.1	25.63	20.6	19.88	22.67	41.59	38.94
gene_sam0015660.1	10.98	7.96	7.17	3.1	13.05	11.84
gene_sam0015670.1	32.18	19.09	18.05	7.65	28.87	28.41
gene_sam0015680.1	39.82	50.71	53.28	22.41	79.66	75.9
gene_sam0015690.1	4.62	2.09	3.28	0	4.48	4.37
gene_sam0015700.1	11.04	8.01	7.25	3.8	11.57	11.03
gene_sam0015710.1	33.39	33.36	36.15	33.74	58.56	54.73
gene_sam0015720.1	29.8	23.33	29.57	14.92	28.46	37.93
gene_sam0015730.1	71.24	74	74.8	19.93	101.96	85.26
gene_sam0015740.1	1.03	0.62	0.81	0.2	1.14	0.65
gene_sam0015750.1	7.65	5.12	4.89	1.66	7.1	6.52
gene_sam0015760.1	6.62	2.73	3.03	0.66	4.69	4.94
gene_sam0015770.1	45.96	36.59	33.64	2.4	13.89	12.8
gene_sam0015780.1	5.93	4.86	5.21	1.48	4.85	4.18
gene_sam0015790.1	14.49	14.52	12.9	42.26	36.79	36.27
gene_sam0015800.1	80.94	41.72	42.04	27.51	135.28	141.64
gene_sam0015810.1	6.94	3.91	5.12	0.56	5.58	5.37
gene_sam0015820.1	9.37	7.62	6.5	5.86	12.59	12.95
gene_sam0015830.1	35.95	23.98	25.68	4.25	30.64	29.92
gene_sam0015840.1	16.26	12.1	12.11	2.46	13.95	10.73
gene_sam0015850.1	44.86	32.96	31.3	5.85	38.17	38.04
gene_sam0015860.1	0	4.56	1.21	10.49	8.77	13.04
gene_sam0015870.1	2.32	3.1	4.1	1.11	4.19	3.11
gene_sam0015880.1	6.14	6.08	5.23	3.21	17.46	13.64
gene_sam0015890.1	39.04	36.04	35.44	40.42	64.29	60.64
gene_sam0015900.1	18.38	17.28	14.1	10.54	28.33	26.11
gene_sam0015910.1	15.6	12.29	14.53	3.7	16.89	16.47
gene_sam0015920.1	13.3	7.8	8.53	1.4	9.66	8.99
gene_sam0015930.1	20.61	6.53	16.42	15.47	26.1	30.55
gene_sam0015940.1	15.22	8.34	7.35	3.36	12.27	15.55
gene_sam0015950.1	153.24	238.72	237.55	171.62	340.08	323.59
gene_sam0015960.1	18.07	9.91	10.77	3.64	14.36	12.66
gene_sam0015970.1	24.82	20.27	18.28	50.51	53.04	49.08
gene_sam0015980.1	15.05	12.87	14.02	1.67	11.01	9.85
gene_sam0015990.1	18.67	27.58	24.99	20.54	19.77	18.9
gene_sam0016000.1	6.61	7.13	5.45	1.66	8.66	9.98
gene_sam0016010.1	3.69	2.4	3.04	0.61	0.76	0.87
gene_sam0016020.1	9.91	8.37	6.58	1.64	6.59	7.37
gene_sam0016030.1	17.79	12.98	14.16	2.39	12.16	10.68
gene_sam0016040.1	3.14	1.29	1.22	0.41	2.48	1.49
gene_sam0016050.1	164.68	112.8	117.13	29.88	210.27	193.41
gene_sam0016060.1	6.07	5.85	5.58	6.4	10.84	9.78
gene_sam0016070.1	10.94	15.31	12.65	24.93	23.08	20.53
gene_sam0016080.1	27.7	22.03	20.89	5.43	25.94	27.98
gene_sam0016090.1	5.32	3.37	3.6	0.87	3.52	3.54
gene_sam0016100.1	3.95	2.65	2.44	0.77	3.58	3.37
gene_sam0016110.1	4.94	3.87	2.59	5.98	14.34	15.06
gene_sam0016120.1	12.85	11.79	11.96	21.71	19.51	18.13
gene_sam0016130.1	12.71	10.57	9.92	6.13	14.29	15.62
gene_sam0016140.1	13.56	19.21	16.97	17.28	17.73	14.46
gene_sam0016150.1	56.49	47.39	43.07	2.52	26.02	24.34
gene_sam0016160.1	8.68	7.49	7.6	1.68	7.81	7.28
gene_sam0016170.1	82.61	42.21	40.83	9.24	72.66	72.08
gene_sam0016180.1	5	22.12	20.88	0.39	1.97	2.06
gene_sam0016190.1	54.9	55.79	54.9	13.04	65.37	66.64
gene_sam0016200.1	57.45	50.19	47.95	48.7	53.3	52.54
gene_sam0016210.1	0	0	3.25	105.56	5.92	6.91
gene_sam0016220.1	12.2	9.24	7.48	2.05	7.86	6.76
gene_sam0016230.1	13.58	11.5	14.47	2.69	15.74	15.66
gene_sam0016240.1	7.67	7.37	6.66	8.46	13.45	18.56
gene_sam0016250.1	117.8	74.48	71.09	26.1	85.1	87.88
gene_sam0016260.1	6.11	2.7	2.78	2.65	9.93	10.83
gene_sam0016270.1	4.89	2.58	2.38	71.84	94.25	84.03
gene_sam0016280.1	0.5	0.92	1.08	0.32	0.36	0.69
gene_sam0016290.1	7.85	6.15	6.16	0.85	4.94	5.63
gene_sam0016300.1	2.59	1.51	1.53	2.91	5.49	6.01
gene_sam0016310.1	8.49	5.54	6.89	1.95	6.07	5.29
gene_sam0016320.1	9.89	9.08	8.78	4.37	9.06	9.8
gene_sam0016340.1	38.38	23.4	22.72	5.15	25.06	25.46
gene_sam0016350.1	18.27	14.88	15.19	8.12	19.11	15.47
gene_sam0016360.1	24.54	17.94	20.11	3.75	23.45	23.99
gene_sam0016370.1	44.28	55.75	54.2	40.98	75.73	70.24
gene_sam0016380.1	12.15	1.74	4.1	21.09	33.34	29.47
gene_sam0016390.1	38.85	30.95	30.87	50.26	112.96	117.57
gene_sam0016400.1	35.52	27.37	21.58	5.41	28.14	21.86
gene_sam0016410.1	7.07	6.25	5.85	3.52	15.69	16.92
gene_sam0016420.1	46.96	46.13	41.66	25.78	67.86	64.79
gene_sam0016430.1	34.24	43.25	48.23	47.07	74.28	75.3
gene_sam0016440.1	0.35	0.18	0	0.72	0.89	0.92
gene_sam0016450.1	0	0	0	0	0	0
gene_sam0016460.1	0.54	0.17	0.04	0.09	0.13	0.26
gene_sam0016470.1	220.66	271.66	293.62	99.6	389.2	354.93
gene_sam0016480.1	37.99	40.8	40.11	10.52	53.54	50.96
gene_sam0016490.1	3.3	1.3	1.46	0.46	1.65	1.53
gene_sam0016500.1	1.2	1.19	1.34	1.6	4.79	5.84
gene_sam0016510.1	14.57	23.15	7.28	17.8	57.03	57.37
gene_sam0016520.1	0.51	0.22	0.19	0.13	0.38	0.29
gene_sam0016530.1	50.09	57.39	59.71	14.03	62.33	59.4
gene_sam0016540.1	12.71	9.09	10.24	6.85	13.43	15.64
gene_sam0016550.1	19.14	15.43	14.36	6.45	36.28	34.26
gene_sam0016560.1	8.13	5.65	5.86	1.5	5.13	5.23
gene_sam0016570.1	25.66	14.57	14.61	6.21	20.37	23.09
gene_sam0016580.1	35.82	24.81	23.18	4.4	30.41	31.33
gene_sam0016590.1	15.09	12.9	12.86	13.63	32.23	26.54
gene_sam0016600.1	6.27	4.57	4.94	1.71	7.69	7.35
gene_sam0016610.1	0.3	0.08	0.03	0	0	0
gene_sam0016620.1	13.62	6.42	8.93	2.72	10.35	10.87
gene_sam0016630.1	18.87	10.37	9.82	1.53	9.16	8.14
gene_sam0016640.1	5.33	4.16	3.43	1.32	5.82	5.47
gene_sam0016650.1	11.74	9.16	9.92	2.16	12.53	14.2
gene_sam0016660.1	0	0	0	0	0	0
gene_sam0016670.1	12.41	3.7	4.39	1.84	5.93	4.78
gene_sam0016680.1	3.04	1.83	2.1	0.23	1.87	2.08
gene_sam0016690.1	51.76	34.35	33.82	7.83	39.72	39.87
gene_sam0016700.1	15.87	13.68	14.94	2.44	1.22	1.78
gene_sam0016710.1	4.19	0	0	0	0	1.93
gene_sam0016720.1	252.01	268.05	290.19	155.6	68	87.34
gene_sam0016730.1	90.78	79.14	74.53	6.76	32.56	31.3
gene_sam0016740.1	3.75	5.67	4.53	6.48	7.09	6.3
gene_sam0016750.1	310.99	400.36	382.52	279.26	628.61	579.46
gene_sam0016760.1	11.49	6.69	6.49	3.07	10.28	8.96
gene_sam0016770.1	4.75	3.03	2.9	0.96	2.2	2.08
gene_sam0016780.1	5.49	3.27	2.74	0.62	3.11	3.01
gene_sam0016810.1	32.25	42.52	51.33	74.11	80.56	84.67
gene_sam0016820.1	68.8	114.38	108.32	153.74	144.22	137.43
gene_sam0016830.1	40.53	19.03	19.38	0.18	35.39	30.07
gene_sam0016840.1	32.04	21.85	20.48	12.45	41.48	43.26
gene_sam0016850.1	20.13	12.28	12.79	5.43	25.6	22.3
gene_sam0016860.1	2.3	3.59	2.3	3.9	2.71	2.46
gene_sam0016870.1	0	0	0	0	0	0
gene_sam0016880.1	87.44	57.75	54.52	9.55	43.48	42.15
gene_sam0016890.1	80.64	82	83.69	34.94	127.22	117.64
gene_sam0016900.1	20.91	16.35	16.64	6.1	26.42	24.37
gene_sam0016910.1	36.1	29.12	29.67	7.79	32.59	29.9
gene_sam0016920.1	34.63	19.63	20.87	2.59	21.08	21.14
gene_sam0016930.1	10.28	6.21	6.77	3.97	13.84	11.89
gene_sam0016940.1	89.29	85.39	83.33	16.24	68.53	63.7
gene_sam0016950.1	1.82	0.82	0.62	0.37	1.06	0.72
gene_sam0016960.1	8.72	9.77	5.58	4.84	13.78	17.19
gene_sam0016970.1	2.51	0.52	0.46	0.49	3.04	2.84
gene_sam0016980.1	1.81	1.16	3.63	6.72	5.87	3.64
gene_sam0016990.1	232.42	135.57	136.02	44.48	250.96	235.05
gene_sam0017000.1	30.9	34	35.21	25.31	39.76	39.68
gene_sam0017010.1	36.84	37.18	28.32	21.83	23.32	24.38
gene_sam0017020.1	248.44	269.02	280.3	121.93	438.22	407.71
gene_sam0017030.1	14.65	13.08	17.18	14.73	45.96	21.89
gene_sam0017040.1	11.33	7.49	6.35	3.81	13.54	11.86
gene_sam0017050.1	14.11	9.2	8.85	2.2	9.43	8.62
gene_sam0017060.1	6.59	3.41	2.7	0.82	4.49	4.95
gene_sam0017070.1	26.06	21.71	20.77	5.37	31.01	31.74
gene_sam0017080.1	12.95	16.65	17.05	6.19	16.6	14.74
gene_sam0017090.1	19.93	20.59	17.89	13.34	37.31	37.98
gene_sam0017100.1	0.73	1.08	0.53	0.2	0.22	0.43
gene_sam0017110.1	259.56	183.81	180.6	24.45	145.14	141.32
gene_sam0017120.1	41.7	32.75	29.98	7.12	29.3	31.8
gene_sam0017130.1	27.92	27.47	22.86	42.01	70.14	67.41
gene_sam0017140.1	4.96	3.25	3.82	0	0	0
gene_sam0017150.1	16.75	18.26	20.08	20.91	33.35	30.17
gene_sam0017160.1	20.96	45.81	43.99	3.05	22.36	21.77
gene_sam0017170.1	10.76	8.41	7.19	1.66	13.35	12.94
gene_sam0017180.1	3.01	1.22	1.05	0.28	1.19	1.37
gene_sam0017190.1	17.06	24.75	30.41	30.19	31.53	31.16
gene_sam0017200.1	47.89	21.47	19.9	5.36	29.19	27.51
gene_sam0017210.1	7.66	6.95	3.79	5.03	8.55	7.34
gene_sam0017220.1	29.38	27.14	28.88	22.75	60.36	55.65
gene_sam0017230.1	13.86	12.12	9.39	8.09	17.53	26.08
gene_sam0017240.1	0	0	0	0	0	0
gene_sam0017250.1	22.75	11.57	12.24	2.4	11.58	10.89
gene_sam0017260.1	23.26	30.64	31.79	40	19.01	18.32
gene_sam0017270.1	8.24	3.28	3.38	0.78	4.62	4.02
gene_sam0017280.1	10.93	6.41	6.06	4.18	21.92	23.41
gene_sam0017290.1	5.37	3.49	3.9	2.91	5.69	4.82
gene_sam0017300.1	3.21	2.23	1.95	3.86	17.61	18.46
gene_sam0017310.1	268.29	244.99	253.51	55.83	237.62	252.47
gene_sam0017320.1	14.15	7.32	7.36	2.06	10.92	11.49
gene_sam0017330.1	3.88	145.02	142.78	6.93	9.72	8.79
gene_sam0017340.1	7.24	7.32	6.51	2.09	8.35	5.92
gene_sam0017350.1	38.53	38.59	30.58	27.65	69.06	63.19
gene_sam0017360.1	3.94	2.41	2.23	0.43	3.65	2.07
gene_sam0017370.1	12.03	6.08	6.75	1.86	6.88	6.55
gene_sam0017380.1	127.65	97.74	90.73	57.62	65.94	59.31
gene_sam0017390.1	6.08	3.6	3.21	0.53	3.48	3.22
gene_sam0017400.1	345.24	346.14	344.2	170.97	561.48	515.85
gene_sam0017410.1	242.72	266.23	258.01	102.19	371.24	346.84
gene_sam0017420.1	10.72	6.86	8.84	2.61	9.8	8.23
gene_sam0017430.1	37.92	43.57	44.04	12.91	15.86	16.95
gene_sam0017440.1	92.65	96.4	99.72	51.67	154.44	158.61
gene_sam0017450.1	2.64	1.09	1.38	0.83	4.5	3.81
gene_sam0017460.1	2.85	2.49	1.71	1.11	4.75	3.68
gene_sam0017470.1	4.66	3.76	2.7	0.41	3.28	2.76
gene_sam0017480.1	5.48	3.33	3.5	0.41	2.1	1.9
gene_sam0017490.1	319.26	291.39	261.19	173.3	556.56	516.3
gene_sam0017500.1	13.83	16.15	15.9	37	26.12	22.94
gene_sam0017510.1	68.69	30.19	29.68	10.64	53.04	44.17
gene_sam0017520.1	4.71	3.48	2.54	1.45	7.06	7.26
gene_sam0017530.1	0	0	0	0	0	0
gene_sam0017540.1	5.64	9.72	3.21	46.54	52.45	59.49
gene_sam0017550.1	1.96	1.91	2.14	2.61	2.6	2.94
gene_sam0017560.1	139.4	125.57	126.37	26.86	87.12	87.27
gene_sam0017570.1	7.07	4.65	4.92	1.63	8.37	7.61
gene_sam0017580.1	3.29	2.95	2.08	0.18	0.9	0.86
gene_sam0017590.1	744.08	692.98	709.51	60.84	61.87	55.72
gene_sam0017600.1	220.93	151.13	152.58	13.23	110.15	101.29
gene_sam0017610.1	0.45	0.19	0.19	0.04	0.21	0.05
gene_sam0017620.1	7.53	14.9	15.35	10.75	16.06	14.45
gene_sam0017630.1	0	0	0	0	0	0
gene_sam0017640.1	34.05	50.06	46.25	69.9	76.05	65.74
gene_sam0017650.1	5.62	4.06	4.1	0.81	4.7	5.06
gene_sam0017660.1	19.56	22.57	22.68	11.16	30.7	36.73
gene_sam0017670.1	2.05	1.61	1.18	0.66	1.39	0.85
gene_sam0017680.1	0.49	0.13	0.38	0.16	0.32	0.28
gene_sam0017690.1	11.44	11.25	10.92	5.94	17.79	18.74
gene_sam0017700.1	0	0	0	0	0	0
gene_sam0017710.1	0	0	0	0	0	0
gene_sam0017720.1	7.24	4.84	4.36	0.86	4.37	3.2
gene_sam0017730.1	0.17	0.36	0.09	0.07	0.61	1.17
gene_sam0017740.1	0.3	0	0.54	0.09	0.49	1.11
gene_sam0017750.1	0.79	0.48	0.35	0.25	1.5	1.91
gene_sam0017760.1	1.58	2.66	2.7	6.33	36.12	31.52
gene_sam0017770.1	9.13	7.55	6.81	1.1	2.97	3.3
gene_sam0017780.1	7.87	9.1	9	3.98	13.99	12.96
gene_sam0017790.1	3.16	2.68	2.43	1.06	6.51	5.91
gene_sam0017800.1	9.27	6.72	6.85	4.11	17.26	20.27
gene_sam0017810.1	8.74	6.04	6.1	2.13	12.08	12.12
gene_sam0017820.1	0.6	0	2.76	0.15	1.08	0
gene_sam0017830.1	7.23	7.9	9.08	4.73	15.8	15.92
gene_sam0017840.1	0.12	0	0.52	1.86	2.14	1.34
gene_sam0017850.1	2.13	1.44	1.1	1.51	3.95	3.51
gene_sam0017860.1	4.06	2.7	2.31	0.73	5.39	5.75
gene_sam0017870.1	5.84	7.94	6.39	2.84	7.83	6.06
gene_sam0017880.1	4.4	6.58	3.67	13.92	25.31	31.25
gene_sam0017890.1	23.3	14.5	13.78	3.1	16	16.01
gene_sam0017900.1	6.81	5.48	4.99	6.8	9.63	10.54
gene_sam0017910.1	16.54	16.95	17.46	3.89	23.35	22.2
gene_sam0017920.1	5.35	5.97	5.42	1.18	4.31	4.32
gene_sam0017930.1	13.34	13.29	11.69	2.48	8.58	11.45
gene_sam0017940.1	1.29	0.54	0.46	0.22	0.99	1.8
gene_sam0017950.1	27.68	18.16	18.84	7.14	26.97	31
gene_sam0017960.1	13.81	7.33	7.53	0.94	9.27	9.28
gene_sam0017970.1	4.52	2.72	2.7	0.52	4.43	3.63
gene_sam0017980.1	237.7	107.63	108.94	2.69	22.55	26.24
gene_sam0017990.1	67.26	47.05	36.83	2.89	12.75	11.65
gene_sam0018000.1	100.14	55.49	57.35	4.49	19.25	17.74
gene_sam0018010.1	384.24	215.66	215.87	15.66	79.76	73.05
gene_sam0018020.1	26.76	11.28	8.65	2.55	16.15	16.28
gene_sam0018030.1	82.41	21.68	23.17	0.96	9.71	10.41
gene_sam0018040.1	29.48	14.14	14.4	0	1.16	0
gene_sam0018050.1	117.32	137.71	145.59	86.1	219.26	218.55
gene_sam0018060.1	2.99	2.77	1.87	0.49	1.96	3.45
gene_sam0018070.1	1.39	2.32	2.1	1.06	2.44	2.53
gene_sam0018080.1	52.13	49.79	47.46	11.96	103.19	117.53
gene_sam0018090.1	23.62	22.87	26.37	6.33	27.37	26.85
gene_sam0018100.1	28.67	12.93	14.01	3.87	15.09	12.56
gene_sam0018110.1	3.79	2.56	2.21	0.47	2	2.04
gene_sam0018120.1	0.53	0.35	0.21	0.06	0.54	0.95
gene_sam0018130.1	1.2	0.21	0.21	0.06	1.5	1.17
gene_sam0018140.1	0.83	0.18	0.18	0.06	0.2	0.38
gene_sam0018150.1	2.24	1.69	1.99	0.15	0.56	0.6
gene_sam0018160.1	4.52	4.51	5.12	3.6	4.23	4.56
gene_sam0018170.1	5.61	12.32	12.45	2.28	4.21	3.87
gene_sam0018180.1	0	0	0	0	0	0
gene_sam0018190.1	11.5	6.92	7.23	7.31	17.19	17.07
gene_sam0018200.1	1.86	0.8	1.21	2.03	5.18	5.54
gene_sam0018210.1	11.93	13.08	11.66	2.98	10.42	10.27
gene_sam0018220.1	17.22	9.35	9.88	10.07	29.34	29.65
gene_sam0018230.1	228.85	163.53	157.05	181.54	568.5	545.66
gene_sam0018240.1	83.61	77.88	73.68	0.08	1.7	1.13
gene_sam0018250.1	3.37	3	2.31	1.31	3.61	3.2
gene_sam0018260.1	5.04	4.23	4.63	1.1	3.32	3.46
gene_sam0018270.1	0.63	0.33	0.74	0.38	0.97	1.59
gene_sam0018280.1	4.77	1.96	2.68	0.84	6.88	5.09
gene_sam0018290.1	15.56	8.53	8.05	1.9	9.96	9.85
gene_sam0018300.1	0	1.91	1.2	3.29	8.56	7.92
gene_sam0018310.1	3.54	3.44	3.03	0.88	4.56	4.47
gene_sam0018320.1	28.86	23.28	23.66	20.39	99.86	103.38
gene_sam0018330.1	26.54	26.91	25.89	16.34	36.65	30.49
gene_sam0018340.1	5.49	4.5	5.79	1.19	6.09	4.89
gene_sam0018350.1	6.63	4.14	5.17	1.31	7.44	5.25
gene_sam0018360.1	1.8	1.22	1.49	0.37	2.44	2.53
gene_sam0018370.1	15.03	10.09	9.98	1.67	7.19	7.7
gene_sam0018380.1	0	0	0	0	0	0
gene_sam0018390.1	2.11	1.3	0.93	1.99	6.99	7.97
gene_sam0018400.1	0	0	0	0.25	0.31	0.15
gene_sam0018410.1	0.02	0.02	0.05	0.02	0.16	0.13
gene_sam0018420.1	0.06	0	0	0	0	0
gene_sam0018430.1	3.68	2.8	1.95	0.43	4.76	3.76
gene_sam0018440.1	9.54	14.19	14.67	5.11	14.7	13.68
gene_sam0018450.1	0	0.27	0.07	0.45	0.38	0.5
gene_sam0018460.1	0.23	0.04	0	0.09	0.32	0.41
gene_sam0018470.1	3.03	2.67	2.52	2.08	6.16	7.03
gene_sam0018480.1	13.85	33.27	33.08	45.48	29.99	26.15
gene_sam0018490.1	4.05	3.16	2.54	0.38	2.53	3.52
gene_sam0018500.1	2.06	1.21	1.37	0.42	1.71	1.52
gene_sam0018510.1	12.29	10.23	10.03	7.4	28.74	35.13
gene_sam0018520.1	22.01	24.49	22.32	32.53	15.81	17.73
gene_sam0018530.1	0	0.14	0.07	0	0.19	0
gene_sam0018540.1	6.6	10.38	12.68	12.48	15.22	13.92
gene_sam0018550.1	10.76	4.49	6.01	33.79	33.87	38.59
gene_sam0018560.1	227.05	305.7	331.51	394.79	553.05	491.26
gene_sam0018580.1	12.39	14.04	14.78	9.83	16.91	15.65
gene_sam0018590.1	12.76	5.02	6.26	0.07	0.08	0.09
gene_sam0018600.1	68	85.78	83.16	9.38	15.24	13.33
gene_sam0018610.1	3.3	2.15	2.42	0.51	3.09	2.99
gene_sam0018620.1	5.68	2.76	3.22	1.02	4.68	4.13
gene_sam0018630.1	16.83	10.45	11.04	3.33	15.16	15.06
gene_sam0018640.1	11.71	19.56	16.33	12.67	23.31	20.51
gene_sam0018650.1	17.84	12.89	10.96	3.42	20.74	19.01
gene_sam0018660.1	103.16	75.14	77.08	17.44	107.07	96.14
gene_sam0018670.1	38.33	24.03	24.26	3.85	24.72	20.72
gene_sam0018680.1	9.95	9.33	10.46	1.45	9.7	10.98
gene_sam0018690.1	351.06	366.54	388.87	133.18	590.13	544.53
gene_sam0018700.1	60.19	58.94	56.96	21.82	80.32	76.59
gene_sam0018710.1	19.91	16.8	13.15	3.51	16.95	16.16
gene_sam0018720.1	7.71	3.44	4.56	11.21	21.85	18.85
gene_sam0018730.1	7.43	3.05	3.81	4.75	14.29	7.02
gene_sam0018740.1	5.06	3.17	3	0.39	2.25	2.25
gene_sam0018750.1	39.05	29.3	26.95	5.95	22.54	19.6
gene_sam0018760.1	10.68	24.64	24.14	4.44	3.91	2.89
gene_sam0018770.1	0.13	0	0	0	0	0.05
gene_sam0018780.1	25.92	35.99	41.24	15.74	44.32	42.05
gene_sam0018790.1	8.58	6.91	6.56	0.95	6.54	6.1
gene_sam0018800.1	52.72	38.81	35.77	12.62	50.7	46.52
gene_sam0018810.1	6.57	6.43	6.14	7.73	17.45	19.71
gene_sam0018820.1	77.77	76.08	73.56	30.64	106.3	98.54
gene_sam0018830.1	48.43	26.73	24.63	4.2	25.15	23.42
gene_sam0018840.1	2.59	3.35	2.29	2.58	4.83	5.03
gene_sam0018850.1	2.47	1.76	1.05	1.08	2.02	2.17
gene_sam0018860.1	2.45	1.72	1.03	0	0	0.75
gene_sam0018870.1	1.74	3.51	2.87	0.23	2.19	2.36
gene_sam0018880.1	91.89	132.57	135.58	5.1	18.29	22.09
gene_sam0018890.1	2.76	2.03	2.6	2.79	3.99	4.46
gene_sam0018900.1	39	51.14	50.97	8.7	9.71	9.13
gene_sam0018910.1	49.39	26.37	26.43	2.88	17.91	17.06
gene_sam0018920.1	14.1	10.43	11.15	1.02	9.71	9.53
gene_sam0018930.1	11.01	10.19	9.76	5.94	11.73	10.52
gene_sam0018940.1	0.04	0.54	0.23	0.09	0.39	0.32
gene_sam0018950.1	2.78	1.63	1.19	0.78	2.2	2.69
gene_sam0018960.1	0.39	0.2	0.32	0.33	0.8	0.65
gene_sam0018970.1	7.08	4.31	4.47	14.07	57.13	55.04
gene_sam0018980.1	3.19	1.96	2.03	8.3	15.74	14.93
gene_sam0018990.1	3.14	2.11	2.24	7.99	15.21	15.24
gene_sam0019000.1	2.31	0	0.01	0	0	0
gene_sam0019010.1	2.74	28.97	47.31	394.78	284.72	209.21
gene_sam0019020.1	10.12	16.5	12.86	16.53	22.54	21.91
gene_sam0019030.1	29.08	20.85	25.28	4.5	24.58	24.82
gene_sam0019040.1	20.56	9.78	10.3	2.54	10.8	9.5
gene_sam0019050.1	19.81	6.72	17	2.16	9.35	8.25
gene_sam0019060.1	63.62	53.29	53.34	9.35	27.6	27.79
gene_sam0019070.1	34.53	18.01	19.25	3.87	20.96	18.38
gene_sam0019080.1	5.5	2.72	2.39	3.23	7.45	6.95
gene_sam0019090.1	15.66	10.78	9.84	1.08	7.34	8.19
gene_sam0019100.1	14.97	22.2	26.11	33.04	24.67	23.17
gene_sam0019110.1	3.2	1.47	1	0.92	1.81	2.31
gene_sam0019120.1	0	0	0	0	0	0
gene_sam0019130.1	13.67	11.31	10.58	7.74	18.99	20.54
gene_sam0019140.1	8.12	6.33	6.66	0.9	6.54	6.86
gene_sam0019150.1	0.28	0.23	0.23	0.03	0.39	0.35
gene_sam0019160.1	3.31	2	2.5	2.01	6.51	4.49
gene_sam0019170.1	21.08	20.84	22.72	21.34	52.9	42.59
gene_sam0019180.1	472.39	642.75	636.12	271.1	855.94	778.88
gene_sam0019190.1	13.6	15.07	11.16	2.61	10.83	8.93
gene_sam0019200.1	152.2	99.37	101.12	25.91	162.14	145.98
gene_sam0019210.1	0.79	0.36	0.32	1.03	5.11	5.4
gene_sam0019220.1	7.11	4.77	4.81	1.67	10.04	8.97
gene_sam0019230.1	6.44	7.45	11	13.21	24.27	25.48
gene_sam0019240.1	16.13	22.02	21.87	5.85	15.95	14.55
gene_sam0019250.1	10.03	5.41	6.15	2	9.56	10.12
gene_sam0019260.1	3.61	1.91	2.16	3.73	6	6.81
gene_sam0019270.1	2.66	1.63	1.62	2.05	3.3	4.85
gene_sam0019280.1	1.69	0.85	0.97	0	1.39	0.44
gene_sam0019290.1	12.69	9.28	8.47	2.44	14.89	14.28
gene_sam0019300.1	0	0	0	0	0	0
gene_sam0019310.1	1.82	1.21	1.34	1.39	7.69	7.14
gene_sam0019320.1	20.56	12.04	11.34	2.55	18.23	16.74
gene_sam0019330.1	7.11	5.22	5.2	1.22	5.46	5.59
gene_sam0019340.1	54.44	38.5	43.62	9.93	39.75	40.98
gene_sam0019350.1	15.04	6.86	9.79	9.22	22.09	22.44
gene_sam0019360.1	13.1	8.92	10.06	6.29	15.23	16.31
gene_sam0019370.1	8.84	5.38	5.32	1.34	8.31	8.25
gene_sam0019380.1	21.07	20.12	16.69	13.36	36.32	29.48
gene_sam0019390.1	28.98	26.02	27.59	9.49	25.95	24.65
gene_sam0019400.1	8.83	8.23	6.46	2.25	9.35	9.55
gene_sam0019410.1	19.61	14.58	14.11	13.59	25.85	24.86
gene_sam0019420.1	58.84	46.99	48.99	88.34	127.53	113.52
gene_sam0019430.1	186.97	153.89	160.02	245	467.2	454.02
gene_sam0019440.1	10.53	7.18	7.34	1.52	9.21	9.42
gene_sam0019450.1	23.39	25.3	24.13	4	24.1	24.51
gene_sam0019460.1	4.88	2.98	1.76	2.02	5.81	5.51
gene_sam0019470.1	2.41	6.4	4.96	6.59	14.42	12.09
gene_sam0019480.1	10.55	10.4	9.29	3.06	11.53	10.58
gene_sam0019490.1	10.43	10.46	11.27	5.03	11.36	10.8
gene_sam0019500.1	10.7	5.61	8.4	4.3	14.05	16.72
gene_sam0019510.1	0.93	0.43	0.44	0.07	0.33	0.4
gene_sam0019520.1	50.42	24.49	29.79	26.71	116.83	118.71
gene_sam0019530.1	7.74	5.62	5.28	1.68	6.05	5.31
gene_sam0019540.1	43.1	47.1	46.32	12.2	53.68	49.18
gene_sam0019550.1	7.78	5.83	5.19	0.67	5.47	4.98
gene_sam0019560.1	37.27	20.97	20.92	9.8	60.95	57.72
gene_sam0019570.1	0	0	0	1.14	0	0
gene_sam0019580.1	3.66	3.25	3.58	0.24	2.01	2.09
gene_sam0019590.1	11.91	10.18	8.07	2.65	12.9	9.96
gene_sam0019600.1	31.99	27.18	26.08	4.71	13.8	13.51
gene_sam0019610.1	12.51	17.14	16.64	59.99	37.37	33.72
gene_sam0019620.1	5.44	3.18	3.6	0.71	1.49	1.32
gene_sam0019630.1	4.07	1.72	2.1	0.28	1.38	1.73
gene_sam0019640.1	8.54	5.11	4.48	1.1	5.18	3.96
gene_sam0019650.1	4.61	1.59	2.14	1.9	10.93	11.53
gene_sam0019660.1	23.51	22.99	22.19	8.02	21.87	21.6
gene_sam0019670.1	8.82	4.48	4.69	0.45	5.42	2.99
gene_sam0019680.1	16.95	18.27	16.72	2.81	14.01	13.76
gene_sam0019690.1	0	0	0	0	0	0
gene_sam0019700.1	24.25	21.45	21.63	14.05	35.57	36.37
gene_sam0019710.1	17.33	13.07	14.26	12.98	13.35	13.24
gene_sam0019720.1	16.55	10.83	10.76	5.01	19.14	18.19
gene_sam0019730.1	14.51	18.05	20.36	8.57	18.75	16.1
gene_sam0019740.1	19.37	21.96	19.16	10.6	38.54	36.22
gene_sam0019750.1	14.32	14.09	14.41	13.68	31.45	31.79
gene_sam0019760.1	0.42	0.05	0.1	0.24	1.54	1.53
gene_sam0019770.1	2.04	1.92	2.21	2.75	1.89	2.35
gene_sam0019780.1	13.68	11.01	11.74	7.72	20.03	18.19
gene_sam0019790.1	0	0	0.62	0	0	0.16
gene_sam0019800.1	6.12	4.2	3.92	1.82	5.2	4.34
gene_sam0019810.1	6.59	3.73	3.8	1.01	3.66	3.47
gene_sam0019820.1	21.31	15.85	19.96	4.95	26.17	33.65
gene_sam0019830.1	13.64	9.19	9.94	2.26	12.5	14.4
gene_sam0019840.1	8.62	8.24	7.91	3.79	10.86	9.79
gene_sam0019850.1	158.93	158.21	177.26	89.83	300.92	280.78
gene_sam0019860.1	0	0	0	0	0	0
gene_sam0019870.1	36.3	35.13	32.92	31.62	64.07	64.16
gene_sam0019880.1	31.35	20.15	18.96	9.51	53.99	56.72
gene_sam0019890.1	60.95	67.69	71.21	15.12	80.56	73.91
gene_sam0019900.1	65.96	51.72	53.69	11.41	75.42	68.92
gene_sam0019910.1	11.47	11.98	15.27	10.26	23.23	24.21
gene_sam0019920.1	22.28	7.74	8.88	5.59	23	24.32
gene_sam0019930.1	2.83	3.88	3.71	0.91	1.71	1.88
gene_sam0019940.1	11.55	7.98	9.22	2.35	17.8	14.62
gene_sam0019950.1	2.75	1.5	1.67	0.77	2.51	2.7
gene_sam0019960.1	4.18	1.83	2.81	0.64	2.11	1.5
gene_sam0019970.1	6.51	4.74	4.85	0.73	3.5	3.3
gene_sam0019980.1	9.45	6.54	6.06	1.45	6.86	6.61
gene_sam0019990.1	12.03	7.43	6.51	0.62	14.36	16.61
gene_sam0020000.1	0	0	0	0	0	0
gene_sam0020010.1	20.32	23.08	19.99	36.33	34.12	36.37
gene_sam0020020.1	12.18	5.57	6.01	0.86	6.9	7.13
gene_sam0020030.1	14.13	12.51	13.99	2.07	13.84	13.5
gene_sam0020040.1	0.29	0.31	0.16	0.21	0.33	0.27
gene_sam0020050.1	5.81	5.97	4.97	4	6.33	6.78
gene_sam0020060.1	11.7	8.38	7.42	3.82	11.18	11.27
gene_sam0020070.1	20.27	11.4	11.44	2.86	10.08	9.5
gene_sam0020080.1	14.89	16.32	14.51	20.44	43.15	39.95
gene_sam0020090.1	47.67	42.31	45.18	8.61	44.3	35.28
gene_sam0020100.1	49.32	42.65	42.87	25.42	74.53	87.85
gene_sam0020110.1	0	0	0	0	0	0
gene_sam0020120.1	57.57	42.74	39.2	7.77	44.15	45.6
gene_sam0020130.1	17.58	12.46	11.85	2.67	10.94	10.28
gene_sam0020140.1	20.13	14.12	13.24	0.85	9.28	8.72
gene_sam0020150.1	0.8	0.96	1.72	2.45	3.2	1.89
gene_sam0020160.1	16.82	10.33	10.95	15.77	23.53	25.29
gene_sam0020170.1	25.69	17.85	17.11	5.81	42.09	43.45
gene_sam0020180.1	86.67	121.98	121.75	132.87	47.27	49.85
[truncated: 7,713 more rows]
