# Supplementary material for: Comparative transcriptome analyses and CRISPR/Cas9-mediated functional study of Tfsdh1 reveal insights into the interaction between Tremella fuciformis and Annulohypoxylon stygium
Source: Front Microbiol. 2026 Jan 12;16:1723122. doi: 10.3389/fmicb.2025.1723122 (PMC12834513; doi:10.3389/fmicb.2025.1723122)
Supplement: Supplementary file 1 [file Data_Sheet_1.zip › Supplementary datasets/Annulohypoxylon stygium/dataset4_annotation_As.xlsx]

## Sheet: Sheet1
gene_id	kegg	go	nr	trembl	swissprot	pfam	kog
gene_sam0000010.1	N/A	N/A	hypothetical protein K449DRAFT_376464 [Hypoxylon sp. EC38]	Uncharacterized protein {ECO:0000313|EMBL:OTA55406.1} OS=Hypoxylon sp. EC38 ORFNames=K449DRAFT_376464 {ECO:0000313|EMBL:OTA55406.1} PE=4	N/A	G protein-coupled glucose receptor regulating Gpa2	N/A
gene_sam0000020.1	K15223//upstream activation factor subunit UAF30	GO:0005515//molecular_function protein binding	SWIB-domain-containing protein [Hypoxylon sp. EC38]	SWIB-domain-containing protein {ECO:0000313|EMBL:OTA55405.1} OS=Hypoxylon sp. EC38 ORFNames=K449DRAFT_173118 {ECO:0000313|EMBL:OTA55405.1} PE=4	Upstream activation factor subunit spp27 Upstream activation factor 27 KDa subunit Short=p27 Upstream activation factor 30 KDa subunit Short=p30 Upstream activation factor subunit uaf30 OS=Schizosaccharomyces pombe (strain 972 / ATCC 24843) (Fission yeast) Name=spp27 Synonyms=uaf30 ORFNames=SPCC285.17 PE=1	SWIB/MDM2 domain	[K] KOG1946 RNA polymerase I transcription factor UAF
gene_sam0000030.1	N/A	GO:0003676//molecular_function nucleic acid binding	hypothetical protein M434DRAFT_391426 [Hypoxylon sp. CO27-5]	Uncharacterized protein {ECO:0000313|EMBL:OTB11494.1} OS=Daldinia sp. EC12 ORFNames=K445DRAFT_77586 {ECO:0000313|EMBL:OTB11494.1} PE=4	E3 ubiquitin-protein ligase hel2 {ECO:0000250|UniProtKB:Q05580} EC=2.3.2.27 {ECO:0000250|UniProtKB:Q05580} Histone E3 ligase 2 {ECO:0000250|UniProtKB:Q05580} RING-type E3 ubiquitin transferase hel2 {ECO:0000305} OS=Schizosaccharomyces pombe (strain 972 / ATCC 24843) (Fission yeast) ORFNames=SPCC1223.01, SPCC285.18 PE=1	N/A	[O] KOG2231 Predicted E3 ubiquitin ligase
gene_sam0000040.1	N/A	GO:0004650//molecular_function polygalacturonase activity;GO:0005975//biological_process carbohydrate metabolic process	galacturan 1,4-alpha-galacturonidase B [Aspergillus steynii IBT 23096]	Uncharacterized protein {ECO:0000313|EMBL:EQB57870.1} OS=Colletotrichum gloeosporioides (strain Cg-14) (Anthracnose fungus) (Glomerella cingulata) ORFNames=CGLO_01946 {ECO:0000313|EMBL:EQB57870.1} PE=3	Alpha-L-rhamnosidase rgxB EC=3.2.1.40 Exopolygalacturonase B Exorhamnogalacturonase B Pnp-rhamnohydrolase Precursor OS=Aspergillus niger (strain CBS 513.88 / FGSC A1513) Name=rgxB ORFNames=An03g02080 PE=2	Glycosyl hydrolases family 28	N/A
gene_sam0000050.1	N/A	GO:0016021//cellular_component integral component of membrane;GO:0055085//biological_process transmembrane transport	hypothetical protein K445DRAFT_322085 [Daldinia sp. EC12]	Uncharacterized protein {ECO:0000313|EMBL:OTB11298.1} OS=Daldinia sp. EC12 ORFNames=K445DRAFT_322085 {ECO:0000313|EMBL:OTB11298.1} PE=4	Uncharacterized transporter PB1C11.03 OS=Schizosaccharomyces pombe (strain 972 / ATCC 24843) (Fission yeast) ORFNames=SPCPB1C11.03 PE=1	Major Facilitator Superfamily	[G] KOG2533 Permease of the major facilitator superfamily
gene_sam0000060.1	K08852//serine/threonine-protein kinase/endoribonuclease IRE1 [EC:2.7.11.1 3.1.26.-]	GO:0004672//molecular_function protein kinase activity;GO:0005524//molecular_function ATP binding;GO:0006468//biological_process protein phosphorylation;GO:0004540//molecular_function ribonuclease activity;GO:0006397//biological_process mRNA processing	hypothetical protein K449DRAFT_408780 [Hypoxylon sp. EC38]	Uncharacterized protein {ECO:0000313|EMBL:OTA55407.1} OS=Hypoxylon sp. EC38 ORFNames=K449DRAFT_408780 {ECO:0000313|EMBL:OTA55407.1} PE=4	Serine/threonine-protein kinase/endoribonuclease IRE1 Endoplasmic reticulum-to-nucleus signaling 1 Serine/threonine-protein kinase EC=2.7.11.1 Endoribonuclease EC=3.1.26.- Precursor OS=Saccharomyces cerevisiae (strain ATCC 204508 / S288c) (Baker's yeast) Name=IRE1 Synonyms=ERN1 OrderedLocusNames=YHR079C PE=1	PQQ enzyme repeat	[T] KOG1027 Serine/threonine protein kinase and endoribonuclease ERN1/IRE1, sensor of the unfolded protein response pathway
gene_sam0000070.1	K10256//omega-6 fatty acid desaturase / acyl-lipid omega-6 desaturase (Delta-12 desaturase) [EC:1.14.19.6 1.14.19.22]	GO:0006629//biological_process lipid metabolic process	hypothetical protein M426DRAFT_53543 [Hypoxylon sp. CI-4A]	Uncharacterized protein {ECO:0000313|EMBL:OTB07482.1} OS=Hypoxylon sp. CI-4A ORFNames=M426DRAFT_53543 {ECO:0000313|EMBL:OTB07482.1} PE=4	Delta(12) fatty acid desaturase EC=1.14.19.6 {ECO:0000269|PubMed:10215899, ECO:0000269|PubMed:10478922} Delta-12 fatty acid desaturase OS=Mortierella alpina (Oleaginous fungus) (Mortierella renispora) PE=1	Fatty acid desaturase	[I] TWOG0155 Oleate desaturase/linoleate desaturase
gene_sam0000080.1	K09494//T-complex protein 1 subunit beta	GO:0005524//molecular_function ATP binding;GO:0006457//biological_process protein folding;GO:0051082//molecular_function unfolded protein binding	hypothetical protein M426DRAFT_317788 [Hypoxylon sp. CI-4A]	Uncharacterized protein {ECO:0000313|EMBL:OTB07480.1} OS=Hypoxylon sp. CI-4A ORFNames=M426DRAFT_317788 {ECO:0000313|EMBL:OTB07480.1} PE=3	Probable T-complex protein 1 subunit beta Short=TCP-1-beta CCT-beta OS=Schizosaccharomyces pombe (strain 972 / ATCC 24843) (Fission yeast) Name=cct2 ORFNames=SPAC1D4.04 PE=3	TCP-1/cpn60 chaperonin family	[O] KOG0363 Chaperonin complex component, TCP-1 beta subunit (CCT2)
gene_sam0000090.1	K03253//translation initiation factor 3 subunit B	GO:0003676//molecular_function nucleic acid binding;GO:0003723//molecular_function RNA binding;GO:0003743//molecular_function translation initiation factor activity;GO:0005852//cellular_component eukaryotic translation initiation factor 3 complex;GO:0006413//biological_process translational initiation;GO:0031369//molecular_function translation initiation factor binding	hypothetical protein M434DRAFT_391433 [Hypoxylon sp. CO27-5]	Eukaryotic translation initiation factor 3 subunit B {ECO:0000256|HAMAP-Rule:MF_03001} Short=eIF3b {ECO:0000256|HAMAP-Rule:MF_03001} Eukaryotic translation initiation factor 3 90 kDa subunit homolog {ECO:0000256|HAMAP-Rule:MF_03001} Short=eIF3 p90 {ECO:0000256|HAMAP-Rule:MF_03001} Translation initiation factor eIF3, p90 subunit homolog {ECO:0000256|HAMAP-Rule:MF_03001} OS=Hypoxylon sp. CO27-5 ORF…	Eukaryotic translation initiation factor 3 subunit B {ECO:0000255|HAMAP-Rule:MF_03001} Short=eIF3b {ECO:0000255|HAMAP-Rule:MF_03001} Eukaryotic translation initiation factor 3 90 kDa subunit homolog {ECO:0000255|HAMAP-Rule:MF_03001} Short=eIF3 p90 {ECO:0000255|HAMAP-Rule:MF_03001} Translation initiation factor eIF3 p90 subunit homolog OS=Neurospora crassa (strain ATCC 24698 / 74-OR23-1A / CBS 708…	Eukaryotic translation initiation factor eIF2A	[J] KOG2314 Translation initiation factor 3, subunit b (eIF-3b)
gene_sam0000100.1	N/A	N/A	TBC domain-containing protein [Hypoxylon sp. EC38]	TBC domain-containing protein {ECO:0000313|EMBL:OTA55413.1} OS=Hypoxylon sp. EC38 ORFNames=K449DRAFT_400020 {ECO:0000313|EMBL:OTA55413.1} PE=4	TBC domain-containing protein C23D3.03c OS=Schizosaccharomyces pombe (strain 972 / ATCC 24843) (Fission yeast) ORFNames=SPAC23D3.03c PE=4	Rab-GTPase-TBC domain	[TR] KOG2223 Uncharacterized conserved protein, contains TBC domain
gene_sam0000110.1	N/A	N/A	glycosyltransferase family 90 protein [Hypoxylon sp. EC38]	Glycosyltransferase family 90 protein {ECO:0000313|EMBL:OTA55414.1} OS=Hypoxylon sp. EC38 ORFNames=K449DRAFT_438635 {ECO:0000313|EMBL:OTA55414.1} PE=4	N/A	Glycosyl transferase family 90	N/A
gene_sam0000120.1	N/A	N/A	hypothetical protein K449DRAFT_438636 [Hypoxylon sp. EC38]	Uncharacterized protein {ECO:0000313|EMBL:OTA55415.1} OS=Hypoxylon sp. EC38 ORFNames=K449DRAFT_438636 {ECO:0000313|EMBL:OTA55415.1} PE=4	N/A	N/A	N/A
gene_sam0000130.1	N/A	N/A	Magnesium transport protein CorA [Madurella mycetomatis]	Magnesium transport protein CorA {ECO:0000313|EMBL:KXX81111.1} OS=Madurella mycetomatis ORFNames=MMYC01_204079 {ECO:0000313|EMBL:KXX81111.1} PE=4	N/A	N/A	N/A
gene_sam0000140.1	N/A	N/A	glycosyltransferase family 31 protein [Hypoxylon sp. CI-4A]	Glycosyltransferase family 31 protein {ECO:0000313|EMBL:OTB07489.1} OS=Hypoxylon sp. CI-4A ORFNames=M426DRAFT_317797 {ECO:0000313|EMBL:OTB07489.1} PE=4	N/A	Protein of unknown function, DUF604	N/A
gene_sam0000150.1	N/A	GO:0006812//biological_process cation transport;GO:0008324//molecular_function cation transmembrane transporter activity;GO:0055085//biological_process transmembrane transport	putative cation transporter protein [Eutypa lata UCREL1] >EMR62432.1 putative cation transporter protein [Eutypa lata UCREL1]	Putative cation transporter protein {ECO:0000313|EMBL:EMR62432.1} OS=Eutypa lata (strain UCR-EL1) (Grapevine dieback disease fungus) (Eutypa armeniacae) ORFNames=UCREL1_10638 {ECO:0000313|EMBL:EMR62432.1} PE=4	Low-affinity potassium transport protein OS=Saccharomyces cerevisiae (strain ATCC 204508 / S288c) (Baker's yeast) Name=TRK2 Synonyms=RPD2 OrderedLocusNames=YKR050W PE=1	Cation transport protein	[P] KOG1341 Na+/K+ transporter
gene_sam0000160.1	N/A	GO:0005506//molecular_function iron ion binding;GO:0016705//molecular_function oxidoreductase activity, acting on paired donors, with incorporation or reduction of molecular oxygen;GO:0020037//molecular_function heme binding;GO:0055114//biological_process oxidation-reduction process	hypothetical protein M426DRAFT_71620 [Hypoxylon sp. CI-4A]	Uncharacterized protein {ECO:0000313|EMBL:OTB07490.1} OS=Hypoxylon sp. CI-4A ORFNames=M426DRAFT_71620 {ECO:0000313|EMBL:OTB07490.1} PE=4	Cytochrome P450 monooxygenase psiH {ECO:0000303|PubMed:28763571} EC=1.-.-.- {ECO:0000269|PubMed:28763571} Psilocybin biosynthesis hydroxylase {ECO:0000303|PubMed:28763571} Precursor OS=Psilocybe cubensis (Psychedelic mushroom) (Stropharia cubensis) Name=psiH {ECO:0000303|PubMed:28763571} PE=1	Cytochrome P450	[Q] KOG0156 Cytochrome P450 CYP2 subfamily
gene_sam0000170.1	N/A	N/A	hypothetical protein M426DRAFT_325886 [Hypoxylon sp. CI-4A]	Uncharacterized protein {ECO:0000313|EMBL:OTA98545.1} OS=Hypoxylon sp. CI-4A ORFNames=M426DRAFT_325886 {ECO:0000313|EMBL:OTA98545.1} PE=4	N/A	N/A	N/A
gene_sam0000180.1	N/A	N/A	hypothetical protein K449DRAFT_408832 [Hypoxylon sp. EC38]	Uncharacterized protein {ECO:0000313|EMBL:OTA55487.1} OS=Hypoxylon sp. EC38 ORFNames=K449DRAFT_408832 {ECO:0000313|EMBL:OTA55487.1} PE=4	Metacaspase-1A EC=3.4.22.- Precursor OS=Neurospora crassa (strain ATCC 24698 / 74-OR23-1A / CBS 708.71 / DSM 1257 / FGSC 987) Name=casA ORFNames=NCU09882 PE=3	Caspase domain	[DO] KOG1546 Metacaspase involved in regulation of apoptosis
gene_sam0000190.1	N/A	GO:0005515//molecular_function protein binding	hypothetical protein K449DRAFT_400090 [Hypoxylon sp. EC38]	Uncharacterized protein {ECO:0000313|EMBL:OTA55488.1} OS=Hypoxylon sp. EC38 ORFNames=K449DRAFT_400090 {ECO:0000313|EMBL:OTA55488.1} PE=4	N/A	WW domain	N/A
gene_sam0000200.1	N/A	N/A	hypothetical protein M434DRAFT_26522 [Hypoxylon sp. CO27-5]	Uncharacterized protein {ECO:0000313|EMBL:OTA97786.1} OS=Hypoxylon sp. CO27-5 ORFNames=M434DRAFT_26522 {ECO:0000313|EMBL:OTA97786.1} PE=4	Highly reducing polyketide synthase azaB {ECO:0000303|PubMed:22921072} Short=HR-PKS azaB {ECO:0000303|PubMed:22921072} EC=2.3.1.- {ECO:0000269|PubMed:22921072} Azaphilone biosynthesis cluster protein azaB {ECO:0000303|PubMed:22921072} OS=Aspergillus niger (strain ATCC 1015 / CBS 113.46 / FGSC A1144 / LSHB Ac4 / NCTC 3858a / NRRL 328 / USDA 3528.7) Name=azaB {ECO:0000303|PubMed:22921072} ORFNames=…	Beta-ketoacyl synthase, N-terminal domain	[I] KOG1202 Animal-type fatty acid synthase and related proteins
gene_sam0000210.1	N/A	GO:0031177//molecular_function phosphopantetheine binding;GO:0055114//biological_process oxidation-reduction process;GO:0016491//molecular_function oxidoreductase activity	putative polyketide synthase [Hypoxylon sp. EC38]	Putative polyketide synthase {ECO:0000313|EMBL:OTA60681.1} OS=Hypoxylon sp. EC38 ORFNames=K449DRAFT_371373 {ECO:0000313|EMBL:OTA60681.1} PE=4	Lovastatin diketide synthase LovF {ECO:0000303|PubMed:10334994} Short=LDKS {ECO:0000303|PubMed:10334994} EC=2.3.1.244 {ECO:0000269|PubMed:19530726, ECO:0000269|PubMed:21069965} OS=Aspergillus terreus Name=lovF {ECO:0000303|PubMed:10334994} PE=1	KR domain	[I] KOG1202 Animal-type fatty acid synthase and related proteins
gene_sam0000220.1	N/A	N/A	hypothetical protein K449DRAFT_400087 [Hypoxylon sp. EC38]	Uncharacterized protein {ECO:0000313|EMBL:OTA55485.1} OS=Hypoxylon sp. EC38 ORFNames=K449DRAFT_400087 {ECO:0000313|EMBL:OTA55485.1} PE=4	N/A	N/A	N/A
gene_sam0000230.1	N/A	N/A	hypothetical protein M426DRAFT_317962 [Hypoxylon sp. CI-4A]	Uncharacterized protein {ECO:0000313|EMBL:OTB07659.1} OS=Hypoxylon sp. CI-4A ORFNames=M426DRAFT_317962 {ECO:0000313|EMBL:OTB07659.1} PE=4	Uncharacterized J domain-containing protein C2E1P5.03 Precursor OS=Schizosaccharomyces pombe (strain 972 / ATCC 24843) (Fission yeast) ORFNames=SPAC2E1P5.03 PE=3	DnaJ domain	[O] KOG0724 Zuotin and related molecular chaperones (DnaJ superfamily), contains DNA-binding domains
gene_sam0000240.1	N/A	GO:0016021//cellular_component integral component of membrane;GO:0022857//molecular_function transmembrane transporter activity;GO:0055085//biological_process transmembrane transport	general substrate transporter [Hypoxylon sp. EC38]	General substrate transporter {ECO:0000313|EMBL:OTA55483.1} OS=Hypoxylon sp. EC38 ORFNames=K449DRAFT_416732 {ECO:0000313|EMBL:OTA55483.1} PE=4	Alpha-glucosides permease MPH3 Maltose transport protein 3 OS=Saccharomyces cerevisiae (strain Lalvin EC1118 / Prise de mousse) (Baker's yeast) Name=MPH3 ORFNames=EC1118_1D22_0023g PE=3	Sugar (and other) transporter	[R] KOG0254 Predicted transporter (major facilitator superfamily)
gene_sam0000250.1	N/A	N/A	hypothetical protein M434DRAFT_391491 [Hypoxylon sp. CO27-5]	Uncharacterized protein {ECO:0000313|EMBL:OTA97877.1} OS=Hypoxylon sp. CO27-5 ORFNames=M434DRAFT_391491 {ECO:0000313|EMBL:OTA97877.1} PE=4	Cytochrome P450 monooxygenase andK {ECO:0000303|PubMed:25216349} EC=1.-.-.- {ECO:0000269|PubMed:25216349} Anditomin synthesis protein K {ECO:0000303|PubMed:25216349} Precursor OS=Emericella variicolor (Aspergillus stellatus) Name=andK {ECO:0000303|PubMed:25216349} PE=1	N/A	N/A
gene_sam0000260.1	K06123//1-acylglycerone phosphate reductase [EC:1.1.1.101]	N/A	hypothetical protein ANO14919_073040 [fungal sp. No.14919]	Uncharacterized protein {ECO:0000313|EMBL:OTB04203.1} OS=Hypoxylon sp. CI-4A ORFNames=M426DRAFT_164934 {ECO:0000313|EMBL:OTB04203.1} PE=3	Short-chain dehydrogenase cctT {ECO:0000303|PubMed:26954535} EC=1.1.1.- {ECO:0000305|PubMed:26954535} Cyclochlorotine biosynthesis protein T {ECO:0000303|PubMed:26954535} Precursor OS=Talaromyces islandicus (Penicillium islandicum) Name=cctT {ECO:0000303|PubMed:26954535} ORFNames=PISL3812_02625 PE=3	short chain dehydrogenase	[R] KOG0725 Reductases with broad range of substrate specificities
gene_sam0000270.1	N/A	GO:0016491//molecular_function oxidoreductase activity;GO:0050660//molecular_function flavin adenine dinucleotide binding;GO:0055114//biological_process oxidation-reduction process;GO:0016614//molecular_function oxidoreductase activity, acting on CH-OH group of donors	hypothetical protein ANO14919_073050 [fungal sp. No.14919]	Uncharacterized protein {ECO:0000313|EMBL:AEO62910.1} OS=Thielavia terrestris (strain ATCC 38088 / NRRL 8126) (Acremonium alabamense) ORFNames=THITE_2107714 {ECO:0000313|EMBL:AEO62910.1} PE=3	FAD-linked oxidoreductase patO {ECO:0000303|PubMed:19383676} EC=1.-.-.- {ECO:0000305|PubMed:19383676} Patulin synthesis protein O {ECO:0000303|PubMed:19383676} Precursor OS=Aspergillus clavatus (strain ATCC 1007 / CBS 513.65 / DSM 816 / NCTC 3887 / NRRL 1) Name=patO {ECO:0000303|PubMed:19383676} ORFNames=ACLA_093700 PE=1	FAD binding domain	[QG] LSE0347 A Predicted berberine bridge enzyme/FAD-binding oxidoreductase
gene_sam0000280.1	N/A	GO:0003677//molecular_function DNA binding;GO:0005634//cellular_component nucleus;GO:0006351//biological_process transcription, DNA-templated;GO:0008270//molecular_function zinc ion binding	hypothetical protein M434DRAFT_90024 [Hypoxylon sp. CO27-5]	Uncharacterized protein {ECO:0000313|EMBL:OTA97876.1} OS=Hypoxylon sp. CO27-5 ORFNames=M434DRAFT_90024 {ECO:0000313|EMBL:OTA97876.1} PE=4	Uncharacterized transcriptional regulatory protein YLR278C OS=Saccharomyces cerevisiae (strain ATCC 204508 / S288c) (Baker's yeast) OrderedLocusNames=YLR278C ORFNames=L8003.10 PE=1	Fungal specific transcription factor domain	[X] TWOG0419 Unnamed protein
gene_sam0000290.1	K00480//salicylate hydroxylase [EC:1.14.13.1]	GO:0071949//molecular_function FAD binding	FAD/NAD(P)-binding domain-containing protein [Hypoxylon sp. EC38]	FAD/NAD(P)-binding domain-containing protein {ECO:0000313|EMBL:OTA55479.1} OS=Hypoxylon sp. EC38 ORFNames=K449DRAFT_408827 {ECO:0000313|EMBL:OTA55479.1} PE=4	6-methylsalicylic acid decarboxylase atA {ECO:0000303|PubMed:25265334} EC=1.-.-.- {ECO:0000269|PubMed:25265334} FAD-dependent monooxygenase atA {ECO:0000305} Terreic acid biosynthesis cluster protein A {ECO:0000303|PubMed:25265334} OS=Aspergillus terreus (strain NIH 2624 / FGSC A1156) Name=atA {ECO:0000303|PubMed:25265334} ORFNames=ATEG_06272 PE=1	FAD binding domain	[CR] KOG2614 Kynurenine 3-monooxygenase and related flavoprotein monooxygenases
gene_sam0000300.1	N/A	GO:0016021//cellular_component integral component of membrane;GO:0055085//biological_process transmembrane transport	MFS general substrate transporter [Hypoxylon sp. EC38]	MFS general substrate transporter {ECO:0000313|EMBL:OTA55478.1} OS=Hypoxylon sp. EC38 ORFNames=K449DRAFT_388150 {ECO:0000313|EMBL:OTA55478.1} PE=4	Uncharacterized transporter C11D3.18C OS=Schizosaccharomyces pombe (strain 972 / ATCC 24843) (Fission yeast) ORFNames=SPAC11D3.18c PE=3	Major Facilitator Superfamily	[G] KOG2533 Permease of the major facilitator superfamily
gene_sam0000310.1	K03380//phenol 2-monooxygenase [EC:1.14.13.7]	GO:0071949//molecular_function FAD binding	hypothetical protein M434DRAFT_7501 [Hypoxylon sp. CO27-5]	Uncharacterized protein {ECO:0000313|EMBL:OTA97873.1} OS=Hypoxylon sp. CO27-5 ORFNames=M434DRAFT_7501 {ECO:0000313|EMBL:OTA97873.1} PE=4	Phenol hydroxylase {ECO:0000303|PubMed:4146224} Short=PHHY {ECO:0000303|PubMed:9634698} EC=1.14.13.7 {ECO:0000269|PubMed:11591156, ECO:0000269|PubMed:1429434, ECO:0000269|PubMed:17425111, ECO:0000269|PubMed:2022646, ECO:0000269|PubMed:3203745, ECO:0000269|PubMed:4146224, ECO:0000269|PubMed:7851397, ECO:0000269|PubMed:7858421} OS=Trichosporon cutaneum (Yeast) (Oidium cutaneum) PE=1	Phenol hydroxylase, C-terminal dimerisation domain	N/A
gene_sam0000320.1	N/A	N/A	hypothetical protein K445DRAFT_307050 [Daldinia sp. EC12]	Uncharacterized protein {ECO:0000313|EMBL:OTB11581.1} OS=Daldinia sp. EC12 ORFNames=K445DRAFT_307050 {ECO:0000313|EMBL:OTB11581.1} PE=4	N/A	N/A	N/A
gene_sam0000330.1	N/A	GO:0008152//biological_process metabolic process;GO:0016787//molecular_function hydrolase activity	alpha/beta-hydrolase [Hypoxylon sp. EC38]	Alpha/beta-hydrolase {ECO:0000313|EMBL:OTA55475.1} OS=Hypoxylon sp. EC38 ORFNames=K449DRAFT_357339 {ECO:0000313|EMBL:OTA55475.1} PE=4	N/A	alpha/beta hydrolase fold	N/A
gene_sam0000340.1	N/A	GO:0005515//molecular_function protein binding	glutathione S-transferase [Hypoxylon sp. EC38]	Glutathione S-transferase {ECO:0000313|EMBL:OTA55474.1} OS=Hypoxylon sp. EC38 ORFNames=K449DRAFT_376563 {ECO:0000313|EMBL:OTA55474.1} PE=4	Glutathione S-transferase-like protein gedE {ECO:0000303|PubMed:24009710} EC=2.5.1.- {ECO:0000305|PubMed:24009710} Geodin synthesis protein E {ECO:0000303|PubMed:24009710} OS=Aspergillus terreus (strain NIH 2624 / FGSC A1156) Name=gedE {ECO:0000303|PubMed:24009710} ORFNames=ATEG_08454 PE=1	Glutathione S-transferase, C-terminal domain	[O] KOG0867 Glutathione S-transferase
gene_sam0000350.1	N/A	N/A	hypothetical protein M426DRAFT_317970 [Hypoxylon sp. CI-4A]	Uncharacterized protein {ECO:0000313|EMBL:OTB07672.1} OS=Hypoxylon sp. CI-4A ORFNames=M426DRAFT_317970 {ECO:0000313|EMBL:OTB07672.1} PE=4	N/A	N/A	N/A
gene_sam0000360.1	N/A	N/A	hypothetical protein K449DRAFT_388145 [Hypoxylon sp. EC38]	Uncharacterized protein {ECO:0000313|EMBL:OTA55473.1} OS=Hypoxylon sp. EC38 ORFNames=K449DRAFT_388145 {ECO:0000313|EMBL:OTA55473.1} PE=4	N/A	N/A	N/A
gene_sam0000370.1	N/A	GO:0015074//biological_process DNA integration	uncharacterized protein CPUR_08853 [Claviceps purpurea 20.1]	Uncharacterized protein {ECO:0000313|EMBL:CCE34914.1} OS=Claviceps purpurea (strain 20.1) (Ergot fungus) (Sphacelia segetum) ORFNames=CPUR_08853 {ECO:0000313|EMBL:CCE34914.1} PE=4	Transposon Tf2-12 polyprotein Retrotransposable element Tf2 155 kDa protein OS=Schizosaccharomyces pombe (strain 972 / ATCC 24843) (Fission yeast) Name=Tf2-12 Synonyms=Tf2-43 ORFNames=SPCC1020.14 PE=3	Chromo (CHRromatin Organisation MOdifier) domain	[R] KOG0017 FOG: Transposon-encoded proteins with TYA, reverse transcriptase, integrase domains in various combinations
gene_sam0000380.1	N/A	GO:0004888//molecular_function transmembrane signaling receptor activity;GO:0007166//biological_process cell surface receptor signaling pathway;GO:0016021//cellular_component integral component of membrane;GO:0004930//molecular_function G protein-coupled receptor activity;GO:0007186//biological_process G protein-coupled receptor signaling pathway	hypothetical protein M434DRAFT_372716 [Hypoxylon sp. CO27-5]	Uncharacterized protein {ECO:0000313|EMBL:OTA97866.1} OS=Hypoxylon sp. CO27-5 ORFNames=M434DRAFT_372716 {ECO:0000313|EMBL:OTA97866.1} PE=4	N/A	7 transmembrane receptor (Secretin family)	N/A
gene_sam0000390.1	N/A	GO:0016021//cellular_component integral component of membrane;GO:0055085//biological_process transmembrane transport	hypothetical protein K445DRAFT_307018 [Daldinia sp. EC12]	Uncharacterized protein {ECO:0000313|EMBL:OTB11570.1} OS=Daldinia sp. EC12 ORFNames=K445DRAFT_307018 {ECO:0000313|EMBL:OTB11570.1} PE=4	MFS transporter prlL {ECO:0000303|PubMed:25226362} Pyrrolocin biosynthesis protein L {ECO:0000303|PubMed:25226362} OS=Fungal sp. (strain NRRL 50135) Name=prlL {ECO:0000303|PubMed:25226362} PE=3	Major Facilitator Superfamily	[G] KOG2533 Permease of the major facilitator superfamily
gene_sam0000400.1	N/A	N/A	MFS general substrate transporter [Hypoxylon sp. EC38]	MFS general substrate transporter {ECO:0000313|EMBL:OTA55469.1} OS=Hypoxylon sp. EC38 ORFNames=K449DRAFT_376559 {ECO:0000313|EMBL:OTA55469.1} PE=4	High-affinity nicotinic acid transporter Nicotinic acid permease OS=Saccharomyces cerevisiae (strain ATCC 204508 / S288c) (Baker's yeast) Name=TNA1 OrderedLocusNames=YGR260W PE=1	N/A	[G] KOG2533 Permease of the major facilitator superfamily
gene_sam0000410.1	N/A	GO:0004499//molecular_function N,N-dimethylaniline monooxygenase activity;GO:0050660//molecular_function flavin adenine dinucleotide binding;GO:0050661//molecular_function NADP binding;GO:0055114//biological_process oxidation-reduction process	hypothetical protein M434DRAFT_26261 [Hypoxylon sp. CO27-5]	Uncharacterized protein {ECO:0000313|EMBL:OTA97864.1} OS=Hypoxylon sp. CO27-5 ORFNames=M434DRAFT_26261 {ECO:0000313|EMBL:OTA97864.1} PE=3	N/A	Flavin-binding monooxygenase-like	[Q] KOG1399 Flavin-containing monooxygenase
gene_sam0000420.1	K03778//D-lactate dehydrogenase [EC:1.1.1.28]	GO:0051287//molecular_function NAD binding;GO:0055114//biological_process oxidation-reduction process;GO:0008152//biological_process metabolic process;GO:0016616//molecular_function oxidoreductase activity, acting on the CH-OH group of donors, NAD or NADP as acceptor	hypothetical protein K449DRAFT_388141 [Hypoxylon sp. EC38]	Uncharacterized protein {ECO:0000313|EMBL:OTA55467.1} OS=Hypoxylon sp. EC38 ORFNames=K449DRAFT_388141 {ECO:0000313|EMBL:OTA55467.1} PE=3	2-hydroxyacid dehydrogenase homolog 2 EC=1.1.1.- OS=Schizosaccharomyces pombe (strain 972 / ATCC 24843) (Fission yeast) ORFNames=SPAC186.02c PE=3	D-isomer specific 2-hydroxyacid dehydrogenase, catalytic domain	[E] KOG0068 D-3-phosphoglycerate dehydrogenase, D-isomer-specific 2-hydroxy acid dehydrogenase superfamily
gene_sam0000440.1	N/A	N/A	hypothetical protein ANO14919_043160 [fungal sp. No.14919]	Putative heterokaryon incompatibility protein {ECO:0000313|EMBL:GAP91993.2} OS=Rosellinia necatrix (White root-rot fungus) ORFNames=SAMD00023353_5700170 {ECO:0000313|EMBL:GAP91993.2} PE=4	N/A	Heterokaryon incompatibility protein (HET)	N/A
gene_sam0000450.1	K14708//solute carrier family 26 (sodium-independent sulfate anion transporter), member 11	GO:0008271//molecular_function secondary active sulfate transmembrane transporter activity;GO:0008272//biological_process sulfate transport;GO:0016020//cellular_component membrane;GO:0055085//biological_process transmembrane transport	hypothetical protein M434DRAFT_64974 [Hypoxylon sp. CO27-5]	Uncharacterized protein {ECO:0000313|EMBL:OTA97857.1} OS=Hypoxylon sp. CO27-5 ORFNames=M434DRAFT_64974 {ECO:0000313|EMBL:OTA97857.1} PE=3	N/A	N/A	N/A
gene_sam0000460.1	N/A	N/A	hypothetical protein M426DRAFT_9970 [Hypoxylon sp. CI-4A]	Uncharacterized protein {ECO:0000313|EMBL:OTB06154.1} OS=Hypoxylon sp. CI-4A ORFNames=M426DRAFT_9970 {ECO:0000313|EMBL:OTB06154.1} PE=4	N/A	NmrA-like family	N/A
gene_sam0000470.1	N/A	GO:0016021//cellular_component integral component of membrane;GO:0055085//biological_process transmembrane transport	major facilitator superfamily transporter [Ophiostoma piceae UAMH 11346]	Major facilitator superfamily transporter {ECO:0000313|EMBL:EPE10510.1} OS=Ophiostoma piceae (strain UAMH 11346) (Sap stain fungus) ORFNames=F503_05605 {ECO:0000313|EMBL:EPE10510.1} PE=4	MFS-type transporter ATEG_00331 {ECO:0000305} Isoflavipucine biosynthesis cluster protein ATEG_00331 {ECO:0000303|PubMed:21236704} Precursor OS=Aspergillus terreus (strain NIH 2624 / FGSC A1156) ORFNames=ATEG_00331 PE=2	Major Facilitator Superfamily	[R] KOG0254 Predicted transporter (major facilitator superfamily)
gene_sam0000480.1	N/A	N/A	hypothetical protein M434DRAFT_372688 [Hypoxylon sp. CO27-5]	Uncharacterized protein {ECO:0000313|EMBL:OTA97855.1} OS=Hypoxylon sp. CO27-5 ORFNames=M434DRAFT_372688 {ECO:0000313|EMBL:OTA97855.1} PE=4	N/A	SnoaL-like domain	N/A
gene_sam0000490.1	K01465//dihydroorotase [EC:3.5.2.3]	GO:0016787//molecular_function hydrolase activity;GO:0004151//molecular_function dihydroorotase activity;GO:0019856//biological_process pyrimidine nucleobase biosynthetic process	amidohydrolase 2 [Hypoxylon sp. EC38]	Amidohydrolase 2 {ECO:0000313|EMBL:OTA55456.1} OS=Hypoxylon sp. EC38 ORFNames=K449DRAFT_174499 {ECO:0000313|EMBL:OTA55456.1} PE=3	Probable dihydroorotase Short=DHOase EC=3.5.2.3 OS=Schizosaccharomyces pombe (strain 972 / ATCC 24843) (Fission yeast) Name=ura2 ORFNames=SPAC16.03c PE=3	Amidohydrolase	[F] KOG2902 Dihydroorotase
gene_sam0000500.1	N/A	N/A	hypothetical protein M434DRAFT_89797 [Hypoxylon sp. CO27-5]	Uncharacterized protein {ECO:0000313|EMBL:OTA97852.1} OS=Hypoxylon sp. CO27-5 ORFNames=M434DRAFT_89797 {ECO:0000313|EMBL:OTA97852.1} PE=4	N/A	N/A	N/A
gene_sam0000510.1	N/A	N/A	hypothetical protein K445DRAFT_321941 [Daldinia sp. EC12]	Uncharacterized protein {ECO:0000313|EMBL:OTB11557.1} OS=Daldinia sp. EC12 ORFNames=K445DRAFT_321941 {ECO:0000313|EMBL:OTB11557.1} PE=4	WSC domain-containing protein ARB_07867 {ECO:0000305} Precursor OS=Arthroderma benhamiae (strain ATCC MYA-4681 / CBS 112371) (Trichophyton mentagrophytes) ORFNames=ARB_07867 PE=1	WSC domain	N/A
gene_sam0000520.1	N/A	GO:0000079//biological_process regulation of cyclin-dependent protein serine/threonine kinase activity;GO:0019901//molecular_function protein kinase binding	hypothetical protein M434DRAFT_64939 [Hypoxylon sp. CO27-5]	Uncharacterized protein {ECO:0000313|EMBL:OTA97850.1} OS=Hypoxylon sp. CO27-5 ORFNames=M434DRAFT_64939 {ECO:0000313|EMBL:OTA97850.1} PE=4	PHO85 cyclin-7 PHO85-associated protein 1 OS=Saccharomyces cerevisiae (strain ATCC 204508 / S288c) (Baker's yeast) Name=PCL7 Synonyms=PAP1 OrderedLocusNames=YIL050W PE=1	Cyclin	[R] KOG1674 Cyclin
gene_sam0000530.1	K02738//20S proteasome subunit beta 1 [EC:3.4.25.1]	GO:0004298//molecular_function threonine-type endopeptidase activity;GO:0005839//cellular_component proteasome core complex;GO:0051603//biological_process proteolysis involved in cellular protein catabolic process;GO:0043161//biological_process proteasome-mediated ubiquitin-dependent protein catabolic process	hypothetical protein M426DRAFT_325758 [Hypoxylon sp. CI-4A]	Proteasome subunit beta type {ECO:0000256|RuleBase:RU004203} EC=3.4.25.1 {ECO:0000256|RuleBase:RU004203} OS=Hypoxylon sp. CI-4A ORFNames=M426DRAFT_325758 {ECO:0000313|EMBL:OTA98730.1} PE=3	Proteasome subunit beta type-1 EC=3.4.25.1 Macropain subunit PRE3 Multicatalytic endopeptidase complex subunit PRE3 Proteasome component PRE3 Proteinase YSCE subunit PRE3 Precursor OS=Saccharomyces cerevisiae (strain ATCC 204508 / S288c) (Baker's yeast) Name=PRE3 OrderedLocusNames=YJL001W ORFNames=J1407 PE=1	Proteasome subunit	[O] KOG0174 20S proteasome, regulatory subunit beta type PSMB6/PSMB9/PRE3
gene_sam0000540.1	N/A	GO:0016972//molecular_function thiol oxidase activity;GO:0055114//biological_process oxidation-reduction process	hypothetical protein K449DRAFT_388125 [Hypoxylon sp. EC38]	Sulfhydryl oxidase {ECO:0000256|RuleBase:RU371123} EC=1.8.3.2 {ECO:0000256|RuleBase:RU371123} OS=Hypoxylon sp. EC38 ORFNames=K449DRAFT_388125 {ECO:0000313|EMBL:OTA55452.1} PE=4	FAD-linked sulfhydryl oxidase ERV2 EC=1.8.3.2 OS=Saccharomyces cerevisiae (strain ATCC 204508 / S288c) (Baker's yeast) Name=ERV2 OrderedLocusNames=YPR037C ORFNames=YP3085.03C PE=1	Erv1 / Alr family	[O] KOG3355 Mitochondrial sulfhydryl oxidase involved in the biogenesis of cytosolic Fe/S proteins
gene_sam0000550.1	N/A	GO:0004252//molecular_function serine-type endopeptidase activity;GO:0006508//biological_process proteolysis	protease [Hypoxylon sp. EC38]	Protease {ECO:0000313|EMBL:OTA55451.1} OS=Hypoxylon sp. EC38 ORFNames=K449DRAFT_416714 {ECO:0000313|EMBL:OTA55451.1} PE=3	Cuticle-degrading protease EC=3.4.21.- Chymoelastase PR1 Precursor OS=Metarhizium anisopliae (Entomophthora anisopliae) Name=PR1 PE=1	Peptidase inhibitor I9	[O] KOG1153 Subtilisin-related protease/Vacuolar protease B
gene_sam0000560.1	N/A	N/A	hypothetical protein K449DRAFT_388118 [Hypoxylon sp. EC38]	Uncharacterized protein {ECO:0000313|EMBL:OTA55446.1} OS=Hypoxylon sp. EC38 ORFNames=K449DRAFT_388118 {ECO:0000313|EMBL:OTA55446.1} PE=4	N/A	Phosphotransferase enzyme family	N/A
gene_sam0000570.1	K00559//sterol 24-C-methyltransferase [EC:2.1.1.41]	GO:0008152//biological_process metabolic process;GO:0008168//molecular_function methyltransferase activity	hypothetical protein K445DRAFT_68144 [Daldinia sp. EC12]	Uncharacterized protein {ECO:0000313|EMBL:OTB11545.1} OS=Daldinia sp. EC12 ORFNames=K445DRAFT_68144 {ECO:0000313|EMBL:OTB11545.1} PE=4	Sterol 24-C-methyltransferase EC=2.1.1.41 Delta(24)-sterol C-methyltransferase OS=Magnaporthe oryzae (strain 70-15 / ATCC MYA-4617 / FGSC 8958) (Rice blast fungus) (Pyricularia oryzae) Name=ERG6 ORFNames=MGG_04346 PE=3	Methyltransferase domain	[IR] KOG1269 SAM-dependent methyltransferases
gene_sam0000580.1	N/A	N/A	hypothetical protein M434DRAFT_89486 [Hypoxylon sp. CO27-5]	Uncharacterized protein {ECO:0000313|EMBL:OTA97843.1} OS=Hypoxylon sp. CO27-5 ORFNames=M434DRAFT_89486 {ECO:0000313|EMBL:OTA97843.1} PE=4	N/A	N/A	N/A
gene_sam0000590.1	K00547//homocysteine S-methyltransferase [EC:2.1.1.10]	N/A	hypothetical protein M434DRAFT_7474 [Hypoxylon sp. CO27-5]	Uncharacterized protein {ECO:0000313|EMBL:OTA97844.1} OS=Hypoxylon sp. CO27-5 ORFNames=M434DRAFT_7474 {ECO:0000313|EMBL:OTA97844.1} PE=4	N/A	Homocysteine S-methyltransferase	[E] KOG1579 Homocysteine S-methyltransferase
gene_sam0000600.1	N/A	N/A	C2 domain-containing protein [Hypoxylon sp. EC38]	C2 domain-containing protein {ECO:0000313|EMBL:OTA55450.1} OS=Hypoxylon sp. EC38 ORFNames=K449DRAFT_438671 {ECO:0000313|EMBL:OTA55450.1} PE=4	N/A	C2 domain	N/A
gene_sam0000610.1	N/A	N/A	hypothetical protein K449DRAFT_438664 [Hypoxylon sp. EC38]	Uncharacterized protein {ECO:0000313|EMBL:OTA55445.1} OS=Hypoxylon sp. EC38 ORFNames=K449DRAFT_438664 {ECO:0000313|EMBL:OTA55445.1} PE=4	N/A	N/A	N/A
gene_sam0000620.1	N/A	GO:0016021//cellular_component integral component of membrane;GO:0055085//biological_process transmembrane transport	MFS general substrate transporter [Hypoxylon sp. EC38]	MFS general substrate transporter {ECO:0000313|EMBL:OTA55443.1} OS=Hypoxylon sp. EC38 ORFNames=K449DRAFT_408802 {ECO:0000313|EMBL:OTA55443.1} PE=4	MFS transporter prlL {ECO:0000303|PubMed:25226362} Pyrrolocin biosynthesis protein L {ECO:0000303|PubMed:25226362} OS=Fungal sp. (strain NRRL 50135) Name=prlL {ECO:0000303|PubMed:25226362} PE=3	Major Facilitator Superfamily	[G] KOG2533 Permease of the major facilitator superfamily
gene_sam0000630.1	K09252//feruloyl esterase [EC:3.1.1.73]	N/A	hypothetical protein M434DRAFT_7468 [Hypoxylon sp. CO27-5]	Carboxylic ester hydrolase {ECO:0000256|RuleBase:RU361238} EC=3.1.1.- {ECO:0000256|RuleBase:RU361238} OS=Hypoxylon sp. CO27-5 ORFNames=M434DRAFT_7468 {ECO:0000313|EMBL:OTA97838.1} PE=3	Probable feruloyl esterase B-1 EC=3.1.1.73 Ferulic acid esterase B-1 Short=FAEB-1 Precursor OS=Aspergillus terreus (strain NIH 2624 / FGSC A1156) Name=faeB-1 ORFNames=ATEG_02212 PE=3	Tannase and feruloyl esterase	N/A
gene_sam0000640.1	N/A	N/A	hypothetical protein K449DRAFT_468872 [Hypoxylon sp. EC38]	Uncharacterized protein {ECO:0000313|EMBL:OTA55441.1} OS=Hypoxylon sp. EC38 ORFNames=K449DRAFT_468872 {ECO:0000313|EMBL:OTA55441.1} PE=4	N/A	N/A	N/A
gene_sam0000650.1	N/A	N/A	hypothetical protein M434DRAFT_391455 [Hypoxylon sp. CO27-5]	Uncharacterized protein {ECO:0000313|EMBL:OTA97835.1} OS=Hypoxylon sp. CO27-5 ORFNames=M434DRAFT_391455 {ECO:0000313|EMBL:OTA97835.1} PE=4	N/A	N-acetyltransferase B complex (NatB) non catalytic subunit	N/A
gene_sam0000660.1	N/A	N/A	hypothetical protein K449DRAFT_468869 [Hypoxylon sp. EC38]	Uncharacterized protein {ECO:0000313|EMBL:OTA55438.1} OS=Hypoxylon sp. EC38 ORFNames=K449DRAFT_468869 {ECO:0000313|EMBL:OTA55438.1} PE=4	N/A	Increased loss of mitochondrial DNA protein 1	N/A
gene_sam0000670.1	K11713//geranylgeranyl transferase type-1 subunit beta [EC:2.5.1.59]	GO:0003824//molecular_function catalytic activity	terpenoid cyclases/Protein prenyltransferase [Hypoxylon sp. EC38]	Terpenoid cyclases/Protein prenyltransferase {ECO:0000313|EMBL:OTA55437.1} OS=Hypoxylon sp. EC38 ORFNames=K449DRAFT_388110 {ECO:0000313|EMBL:OTA55437.1} PE=4	N/A	Prenyltransferase and squalene oxidase repeat	[O] KOG0366 Protein geranylgeranyltransferase type II, beta subunit
gene_sam0000680.1	K20307//trafficking protein particle complex subunit 10	N/A	TMEM1 family protein [Hypoxylon sp. EC38]	TMEM1 family protein {ECO:0000313|EMBL:OTA55436.1} OS=Hypoxylon sp. EC38 ORFNames=K449DRAFT_416708 {ECO:0000313|EMBL:OTA55436.1} PE=4	N/A	Trafficking protein particle complex subunit 10, TRAPPC10	N/A
gene_sam0000690.1	K08963//methylthioribose-1-phosphate isomerase [EC:5.3.1.23]	GO:0044237//biological_process cellular metabolic process	methylthioribose-1-phosphate isomerase [Hypoxylon sp. EC38]	Methylthioribose-1-phosphate isomerase {ECO:0000256|HAMAP-Rule:MF_03119} Short=M1Pi {ECO:0000256|HAMAP-Rule:MF_03119} Short=MTR-1-P isomerase {ECO:0000256|HAMAP-Rule:MF_03119} EC=5.3.1.23 {ECO:0000256|HAMAP-Rule:MF_03119} S-methyl-5-thioribose-1-phosphate isomerase {ECO:0000256|HAMAP-Rule:MF_03119} Translation initiation factor eIF-2B subunit alpha/beta/delta-like protein {ECO:0000256|HAMAP-Rule:…	Methylthioribose-1-phosphate isomerase {ECO:0000255|HAMAP-Rule:MF_03119} Short=M1Pi {ECO:0000255|HAMAP-Rule:MF_03119} Short=MTR-1-P isomerase {ECO:0000255|HAMAP-Rule:MF_03119} EC=5.3.1.23 {ECO:0000255|HAMAP-Rule:MF_03119} S-methyl-5-thioribose-1-phosphate isomerase {ECO:0000255|HAMAP-Rule:MF_03119} Translation initiation factor eIF-2B subunit alpha/beta/delta-like protein {ECO:0000255|HAMAP-Rule:…	Initiation factor 2 subunit family	[J] KOG1468 Predicted translation initiation factor related to eIF-2B alpha/beta/delta subunits (CIG2/IDI2)
gene_sam0000700.1	K01438//acetylornithine deacetylase [EC:3.5.1.16]	GO:0008152//biological_process metabolic process;GO:0016787//molecular_function hydrolase activity	Zn-dependent exopeptidase [Hypoxylon sp. EC38]	Zn-dependent exopeptidase {ECO:0000313|EMBL:OTA55434.1} OS=Hypoxylon sp. EC38 ORFNames=K449DRAFT_173959 {ECO:0000313|EMBL:OTA55434.1} PE=4	Peptidase M20 domain-containing protein SMAC_03666.2 Precursor OS=Sordaria macrospora (strain ATCC MYA-333 / DSM 997 / K(L3346) / K-hell) ORFNames=SMAC_03666.2 PE=3	Peptidase dimerisation domain	[E] KOG2275 Aminoacylase ACY1 and related metalloexopeptidases
gene_sam0000710.1	N/A	N/A	hypothetical protein K445DRAFT_26485 [Daldinia sp. EC12]	Uncharacterized protein {ECO:0000313|EMBL:OTB11530.1} OS=Daldinia sp. EC12 ORFNames=K445DRAFT_26485 {ECO:0000313|EMBL:OTB11530.1} PE=4	N/A	N/A	N/A
gene_sam0000720.1	N/A	GO:0004672//molecular_function protein kinase activity;GO:0005524//molecular_function ATP binding;GO:0006468//biological_process protein phosphorylation	kinase-like protein [Hypoxylon sp. EC38]	Kinase-like protein {ECO:0000313|EMBL:OTA55432.1} OS=Hypoxylon sp. EC38 ORFNames=K449DRAFT_337661 {ECO:0000313|EMBL:OTA55432.1} PE=4	Putative serine/threonine-protein kinase YPL150W EC=2.7.11.1 OS=Saccharomyces cerevisiae (strain ATCC 204508 / S288c) (Baker's yeast) OrderedLocusNames=YPL150W PE=1	Protein kinase domain	[T] KOG0583 Serine/threonine protein kinase
gene_sam0000730.1	N/A	N/A	hypothetical protein M426DRAFT_9717 [Hypoxylon sp. CI-4A]	Uncharacterized protein {ECO:0000313|EMBL:OTB06226.1} OS=Hypoxylon sp. CI-4A ORFNames=M426DRAFT_9717 {ECO:0000313|EMBL:OTB06226.1} PE=4	N/A	Protein of unknown function (DUF3445)	N/A
gene_sam0000740.1	N/A	N/A	hypothetical protein SAPIO_CDS0279 [Scedosporium apiospermum] >KEZ46932.1 hypothetical protein SAPIO_CDS0279 [Scedosporium apiospermum]	Uncharacterized protein {ECO:0000313|EMBL:KEZ46932.1} OS=Scedosporium apiospermum ORFNames=SAPIO_CDS0279 {ECO:0000313|EMBL:KEZ46932.1} PE=4	N/A	N/A	N/A
gene_sam0000750.1	N/A	GO:0005524//molecular_function ATP binding;GO:0016021//cellular_component integral component of membrane;GO:0042626//molecular_function ATPase activity, coupled to transmembrane movement of substances;GO:0055085//biological_process transmembrane transport;GO:0016887//molecular_function ATPase activity	leptomycin B resistance protein pmd1 [Hypoxylon sp. EC38]	Leptomycin B resistance protein pmd1 {ECO:0000313|EMBL:OTA56582.1} OS=Hypoxylon sp. EC38 ORFNames=K449DRAFT_356098 {ECO:0000313|EMBL:OTA56582.1} PE=4	Leptomycin B resistance protein pmd1 OS=Schizosaccharomyces pombe (strain 972 / ATCC 24843) (Fission yeast) Name=pmd1 ORFNames=SPCC663.03 PE=3	ABC transporter transmembrane region	[Q] KOG0055 Multidrug/pheromone exporter, ABC superfamily
gene_sam0000760.1	N/A	N/A	hypothetical protein K449DRAFT_388104 [Hypoxylon sp. EC38]	Uncharacterized protein {ECO:0000313|EMBL:OTA55429.1} OS=Hypoxylon sp. EC38 ORFNames=K449DRAFT_388104 {ECO:0000313|EMBL:OTA55429.1} PE=4	N/A	Bacteriocin-protection, YdeI or OmpD-Associated	N/A
gene_sam0000770.1	N/A	N/A	hypothetical protein UA08_03017 [Talaromyces atroroseus] >OKL61931.1 hypothetical protein UA08_03017 [Talaromyces atroroseus]	Uncharacterized protein {ECO:0000313|EMBL:OKL61931.1} OS=Talaromyces atroroseus ORFNames=UA08_03017 {ECO:0000313|EMBL:OKL61931.1} PE=4	N/A	N/A	N/A
gene_sam0000780.1	N/A	N/A	hypothetical protein OIDMADRAFT_153584 [Oidiodendron maius Zn]	Uncharacterized protein {ECO:0000313|EMBL:KIN08975.1} OS=Oidiodendron maius Zn ORFNames=OIDMADRAFT_153584 {ECO:0000313|EMBL:KIN08975.1} PE=4	N/A	N/A	N/A
gene_sam0000790.1	N/A	GO:0003677//molecular_function DNA binding;GO:0005634//cellular_component nucleus;GO:0006351//biological_process transcription, DNA-templated;GO:0008270//molecular_function zinc ion binding	Oleate activated transcription factor 3 [Tolypocladium ophioglossoides CBS 100239]	Oleate activated transcription factor 3 {ECO:0000313|EMBL:KND87343.1} OS=Tolypocladium ophioglossoides CBS 100239 ORFNames=TOPH_08018 {ECO:0000313|EMBL:KND87343.1} PE=4	Asperfuranone cluster transcription factor afoA {ECO:0000303|PubMed:19199437} Asperfuranone biosynthesis protein A {ECO:0000303|PubMed:19199437} OS=Emericella nidulans (strain FGSC A4 / ATCC 38163 / CBS 112.46 / NRRL 194 / M139) (Aspergillus nidulans) Name=afoA {ECO:0000303|PubMed:19199437} ORFNames=AN1029 PE=1	Fungal specific transcription factor domain	N/A
gene_sam0000800.1	N/A	N/A	hypothetical protein M426DRAFT_19836 [Hypoxylon sp. CI-4A]	Uncharacterized protein {ECO:0000313|EMBL:OTB07493.1} OS=Hypoxylon sp. CI-4A ORFNames=M426DRAFT_19836 {ECO:0000313|EMBL:OTB07493.1} PE=4	N/A	Ecdysteroid kinase	N/A
gene_sam0000810.1	N/A	N/A	hypothetical protein K449DRAFT_438645 [Hypoxylon sp. EC38] >OTA97821.1 hypothetical protein M434DRAFT_89010 [Hypoxylon sp. CO27-5]	Uncharacterized protein {ECO:0000313|EMBL:OTA55424.1} OS=Hypoxylon sp. EC38 ORFNames=K449DRAFT_438645 {ECO:0000313|EMBL:OTA55424.1} PE=4	N/A	N/A	N/A
gene_sam0000820.1	N/A	N/A	hypothetical protein M434DRAFT_7446 [Hypoxylon sp. CO27-5]	Uncharacterized protein {ECO:0000313|EMBL:OTA97814.1} OS=Hypoxylon sp. CO27-5 ORFNames=M434DRAFT_7446 {ECO:0000313|EMBL:OTA97814.1} PE=4	Dioxygenase trt7 {ECO:0000303|PubMed:22549923} EC=1.14.11.- {ECO:0000269|PubMed:25671343} Terretonin synthesis protein 7 {ECO:0000303|PubMed:22549923} OS=Aspergillus terreus (strain NIH 2624 / FGSC A1156) Name=trt7 {ECO:0000303|PubMed:22549923} ORFNames=ATEG_10084 PE=1	Phytanoyl-CoA dioxygenase (PhyH)	N/A
gene_sam0000830.1	K15102//solute carrier family 25 (mitochondrial phosphate transporter), member 3	GO:0055085//biological_process transmembrane transport	hypothetical protein K445DRAFT_321907 [Daldinia sp. EC12]	Uncharacterized protein {ECO:0000313|EMBL:OTB11517.1} OS=Daldinia sp. EC12 ORFNames=K445DRAFT_321907 {ECO:0000313|EMBL:OTB11517.1} PE=3	Mitochondrial phosphate carrier protein Mitochondrial import receptor Phosphate transport protein Short=PTP mPic 1 p32 Mitochondrial phosphate carrier protein, N-terminally processed OS=Saccharomyces cerevisiae (strain ATCC 204508 / S288c) (Baker's yeast) Name=MIR1 OrderedLocusNames=YJR077C ORFNames=J1837 PE=1	Mitochondrial carrier protein	[C] KOG0767 Mitochondrial phosphate carrier protein
gene_sam0000840.1	N/A	N/A	hypothetical protein K445DRAFT_68166 [Daldinia sp. EC12]	Uncharacterized protein {ECO:0000313|EMBL:OTB11518.1} OS=Daldinia sp. EC12 ORFNames=K445DRAFT_68166 {ECO:0000313|EMBL:OTB11518.1} PE=4	N/A	N/A	N/A
gene_sam0000850.1	N/A	N/A	hypothetical protein M434DRAFT_17503 [Hypoxylon sp. CO27-5]	Uncharacterized protein {ECO:0000313|EMBL:OTA81105.1} OS=Hypoxylon sp. CO27-5 ORFNames=M434DRAFT_17503 {ECO:0000313|EMBL:OTA81105.1} PE=4	N/A	N/A	N/A
gene_sam0000860.1	N/A	GO:0005216//molecular_function ion channel activity;GO:0006811//biological_process ion transport;GO:0016020//cellular_component membrane;GO:0055085//biological_process transmembrane transport	ion transporter [Hypoxylon sp. EC38]	Ion transporter {ECO:0000313|EMBL:OTA69129.1} OS=Hypoxylon sp. EC38 ORFNames=K449DRAFT_446681 {ECO:0000313|EMBL:OTA69129.1} PE=4	N/A	Ion transport protein	N/A
gene_sam0000870.1	K10599//pre-mRNA-processing factor 19 [EC:2.3.2.27]	GO:0003824//molecular_function catalytic activity;GO:0009058//biological_process biosynthetic process	hypothetical protein M434DRAFT_400644 [Hypoxylon sp. CO27-5]	Uncharacterized protein {ECO:0000313|EMBL:OTA83670.1} OS=Hypoxylon sp. CO27-5 ORFNames=M434DRAFT_400644 {ECO:0000313|EMBL:OTA83670.1} PE=4	Uncharacterized isomerase YHI9 EC=5.1.-.- OS=Saccharomyces cerevisiae (strain ATCC 204508 / S288c) (Baker's yeast) Name=YHI9 OrderedLocusNames=YHR029C PE=1	Phenazine biosynthesis-like protein	[R] KOG3033 Predicted PhzC/PhzF-type epimerase
gene_sam0000880.1	N/A	GO:0005506//molecular_function iron ion binding;GO:0016705//molecular_function oxidoreductase activity, acting on paired donors, with incorporation or reduction of molecular oxygen;GO:0020037//molecular_function heme binding;GO:0055114//biological_process oxidation-reduction process	cytochrome P450 [Hypoxylon sp. EC38]	Cytochrome P450 {ECO:0000313|EMBL:OTA69127.1} OS=Hypoxylon sp. EC38 ORFNames=K449DRAFT_406555 {ECO:0000313|EMBL:OTA69127.1} PE=4	Cytochrome P450 monooxygenase mpaDE {ECO:0000303|PubMed:22544261} EC=1.-.-.- {ECO:0000269|PubMed:22544261} Mycophenolic acid synthesis fusion protein DE {ECO:0000303|PubMed:21398490} Precursor OS=Penicillium brevicompactum mpaE {ECO:0000303|PubMed:21398490} PE=1	Cytochrome P450	[Q] KOG0158 Cytochrome P450 CYP3/CYP5/CYP6/CYP9 subfamilies
gene_sam0000890.1	K10838//xeroderma pigmentosum group C-complementing protein	GO:0003677//molecular_function DNA binding;GO:0003684//molecular_function damaged DNA binding;GO:0005634//cellular_component nucleus;GO:0006289//biological_process nucleotide-excision repair	Rad4-domain-containing protein [Hypoxylon sp. EC38]	Rad4-domain-containing protein {ECO:0000313|EMBL:OTA69123.1} OS=Hypoxylon sp. EC38 ORFNames=K449DRAFT_362353 {ECO:0000313|EMBL:OTA69123.1} PE=4	DNA repair protein rhp42 OS=Schizosaccharomyces pombe (strain 972 / ATCC 24843) (Fission yeast) Name=rhp42 Synonyms=rhp4b ORFNames=SPCC4G3.10c PE=3	Rad4 beta-hairpin domain 3	[L] KOG2179 Nucleotide excision repair complex XPC-HR23B, subunit XPC/DPB11
gene_sam0000900.1	N/A	GO:0008270//molecular_function zinc ion binding	hypothetical protein K449DRAFT_86034 [Hypoxylon sp. EC38]	Uncharacterized protein {ECO:0000313|EMBL:OTA69122.1} OS=Hypoxylon sp. EC38 ORFNames=K449DRAFT_86034 {ECO:0000313|EMBL:OTA69122.1} PE=4	N/A	AN1-like Zinc finger	[R] KOG3183 Predicted Zn-finger protein
gene_sam0000910.1	K17981//mitochondrial fission process protein 1	N/A	hypothetical protein K449DRAFT_428536 [Hypoxylon sp. EC38]	Uncharacterized protein {ECO:0000313|EMBL:OTA69121.1} OS=Hypoxylon sp. EC38 ORFNames=K449DRAFT_428536 {ECO:0000313|EMBL:OTA69121.1} PE=4	N/A	Mitochondrial 18 KDa protein (MTP18)	[S] KOG3945 Uncharacterized conserved protein
gene_sam0000920.1	K02143//F-type H+-transporting ATPase subunit k	N/A	hypothetical protein M426DRAFT_319022 [Hypoxylon sp. CI-4A]	Uncharacterized protein {ECO:0000313|EMBL:OTB06280.1} OS=Hypoxylon sp. CI-4A ORFNames=M426DRAFT_319022 {ECO:0000313|EMBL:OTB06280.1} PE=4	N/A	Protein of unknown function (DUF2611)	N/A
gene_sam0000930.1	N/A	N/A	putative short chain dehydrogenase protein [Eutypa lata UCREL1] >EMR61624.1 putative short chain dehydrogenase protein [Eutypa lata UCREL1]	Putative short chain dehydrogenase protein {ECO:0000313|EMBL:EMR61624.1} OS=Eutypa lata (strain UCR-EL1) (Grapevine dieback disease fungus) (Eutypa armeniacae) ORFNames=UCREL1_11437 {ECO:0000313|EMBL:EMR61624.1} PE=3	N/A	short chain dehydrogenase	N/A
gene_sam0000940.1	K01053//gluconolactonase [EC:3.1.1.17]	N/A	hypothetical protein M434DRAFT_400636 [Hypoxylon sp. CO27-5]	Uncharacterized protein {ECO:0000313|EMBL:OTA83661.1} OS=Hypoxylon sp. CO27-5 ORFNames=M434DRAFT_400636 {ECO:0000313|EMBL:OTA83661.1} PE=4	N/A	SMP-30/Gluconolaconase/LRE-like region	N/A
gene_sam0000950.1	K10610//DNA damage-binding protein 1	GO:0003676//molecular_function nucleic acid binding;GO:0005634//cellular_component nucleus;GO:0006281//biological_process DNA repair	hypothetical protein K449DRAFT_362342 [Hypoxylon sp. EC38]	Uncharacterized protein {ECO:0000313|EMBL:OTA69118.1} OS=Hypoxylon sp. EC38 ORFNames=K449DRAFT_362342 {ECO:0000313|EMBL:OTA69118.1} PE=4	DNA damage-binding protein 1 Damage-specific DNA-binding protein 1 OS=Schizosaccharomyces pombe (strain 972 / ATCC 24843) (Fission yeast) Name=ddb1 ORFNames=SPAC17H9.10c PE=1	Mono-functional DNA-alkylating methyl methanesulfonate N-term	[L] KOG1897 Damage-specific DNA binding complex, subunit DDB1
gene_sam0000960.1	K00411//ubiquinol-cytochrome c reductase iron-sulfur subunit [EC:1.10.2.2]	GO:0016679//molecular_function oxidoreductase activity, acting on diphenols and related substances as donors;GO:0055114//biological_process oxidation-reduction process;GO:0016491//molecular_function oxidoreductase activity;GO:0051537//molecular_function 2 iron, 2 sulfur cluster binding;GO:0016020//cellular_component membrane;GO:0008121//molecular_function ubiquinol-cytochrome-c reductase activity	hypothetical protein K445DRAFT_319478 [Daldinia sp. EC12]	Cytochrome b-c1 complex subunit Rieske, mitochondrial {ECO:0000256|RuleBase:RU004494} EC=1.10.2.2 {ECO:0000256|RuleBase:RU004494} OS=Daldinia sp. EC12 ORFNames=K445DRAFT_319478 {ECO:0000313|EMBL:OTB13946.1} PE=4	Cytochrome b-c1 complex subunit Rieske, mitochondrial EC=1.10.2.2 Complex III subunit 5 Rieske iron-sulfur protein Short=RISP Ubiquinol-cytochrome c reductase iron-sulfur subunit Precursor OS=Neurospora crassa (strain ATCC 24698 / 74-OR23-1A / CBS 708.71 / DSM 1257 / FGSC 987) ORFNames=NCU06606 PE=3	Ubiquinol cytochrome reductase transmembrane region	[C] KOG1671 Ubiquinol cytochrome c reductase, subunit RIP1
gene_sam0000970.1	N/A	N/A	hypothetical protein M434DRAFT_83792 [Hypoxylon sp. CO27-5]	Uncharacterized protein {ECO:0000313|EMBL:OTA83658.1} OS=Hypoxylon sp. CO27-5 ORFNames=M434DRAFT_83792 {ECO:0000313|EMBL:OTA83658.1} PE=4	N/A	N/A	N/A
gene_sam0000980.1	N/A	N/A	hypothetical protein M434DRAFT_395422 [Hypoxylon sp. CO27-5]	Uncharacterized protein {ECO:0000313|EMBL:OTA93747.1} OS=Hypoxylon sp. CO27-5 ORFNames=M434DRAFT_395422 {ECO:0000313|EMBL:OTA93747.1} PE=4	N/A	N/A	N/A
gene_sam0000990.1	N/A	N/A	NAD(P)-binding protein [Hypoxylon sp. EC38]	NAD(P)-binding protein {ECO:0000313|EMBL:OTA69113.1} OS=Hypoxylon sp. EC38 ORFNames=K449DRAFT_460665 {ECO:0000313|EMBL:OTA69113.1} PE=4	Short chain dehydrogenase mdpC {ECO:0000303|PubMed:20139316} EC=1.1.1.- {ECO:0000269|PubMed:20139316} Monodictyphenone synthesis protein C {ECO:0000303|PubMed:20139316} OS=Emericella nidulans (strain FGSC A4 / ATCC 38163 / CBS 112.46 / NRRL 194 / M139) (Aspergillus nidulans) Name=mdpC {ECO:0000303|PubMed:20139316} ORFNames=AN0146 PE=3	Enoyl-(Acyl carrier protein) reductase	[R] KOG0725 Reductases with broad range of substrate specificities
gene_sam0001000.1	K01881//prolyl-tRNA synthetase [EC:6.1.1.15]	GO:0000166//molecular_function nucleotide binding;GO:0004812//molecular_function aminoacyl-tRNA ligase activity;GO:0005524//molecular_function ATP binding;GO:0006418//biological_process tRNA aminoacylation for protein translation;GO:0004827//molecular_function proline-tRNA ligase activity;GO:0005737//cellular_component cytoplasm;GO:0006433//biological_process prolyl-tRNA aminoacylation	proline-tRNA ligase-like protein [Hypoxylon sp. EC38]	Proline-tRNA ligase-like protein {ECO:0000313|EMBL:OTA69112.1} OS=Hypoxylon sp. EC38 ORFNames=K449DRAFT_321727 {ECO:0000313|EMBL:OTA69112.1} PE=3	Putative proline--tRNA ligase YHR020W EC=6.1.1.15 Prolyl-tRNA synthetase Short=ProRS OS=Saccharomyces cerevisiae (strain ATCC 204508 / S288c) (Baker's yeast) OrderedLocusNames=YHR020W PE=1	Anticodon binding domain	[J] KOG4163 Prolyl-tRNA synthetase
gene_sam0001010.1	K09493//T-complex protein 1 subunit alpha	GO:0005524//molecular_function ATP binding	hypothetical protein M426DRAFT_72335 [Hypoxylon sp. CI-4A]	Uncharacterized protein {ECO:0000313|EMBL:OTB06272.1} OS=Hypoxylon sp. CI-4A ORFNames=M426DRAFT_72335 {ECO:0000313|EMBL:OTB06272.1} PE=3	T-complex protein 1 subunit alpha Short=TCP-1-alpha CCT-alpha OS=Schizosaccharomyces pombe (strain 972 / ATCC 24843) (Fission yeast) Name=cct1 ORFNames=SPBC12D12.03 PE=3	TCP-1/cpn60 chaperonin family	[O] KOG0360 Chaperonin complex component, TCP-1 alpha subunit (CCT1)
gene_sam0001020.1	N/A	N/A	N-acetyltransferase-like protein [Hypoxylon sp. EC38]	N-acetyltransferase-like protein {ECO:0000313|EMBL:OTA69110.1} OS=Hypoxylon sp. EC38 ORFNames=K449DRAFT_428525 {ECO:0000313|EMBL:OTA69110.1} PE=4	N/A	N/A	N/A
gene_sam0001030.1	K11976//TRIAD3; E3 ubiquitin-protein ligase RNF216 [EC:2.3.2.27]	N/A	hypothetical protein K449DRAFT_396475 [Hypoxylon sp. EC38]	Uncharacterized protein {ECO:0000313|EMBL:OTA69109.1} OS=Hypoxylon sp. EC38 ORFNames=K449DRAFT_396475 {ECO:0000313|EMBL:OTA69109.1} PE=4	N/A	N/A	N/A
gene_sam0001040.1	N/A	N/A	hypothetical protein K449DRAFT_396475 [Hypoxylon sp. EC38]	Uncharacterized protein {ECO:0000313|EMBL:OTA69109.1} OS=Hypoxylon sp. EC38 ORFNames=K449DRAFT_396475 {ECO:0000313|EMBL:OTA69109.1} PE=4	N/A	N/A	N/A
gene_sam0001050.1	N/A	GO:0007064//biological_process mitotic sister chromatid cohesion;GO:0031390//cellular_component Ctf18 RFC-like complex	hypothetical protein M434DRAFT_288041 [Hypoxylon sp. CO27-5]	Uncharacterized protein {ECO:0000313|EMBL:OTA93740.1} OS=Hypoxylon sp. CO27-5 ORFNames=M434DRAFT_288041 {ECO:0000313|EMBL:OTA93740.1} PE=4	N/A	Sister chromatid cohesion protein Dcc1	N/A
gene_sam0001060.1	N/A	GO:0005089//molecular_function Rho guanyl-nucleotide exchange factor activity;GO:0035023//biological_process regulation of Rho protein signal transduction	hypothetical protein M434DRAFT_395415 [Hypoxylon sp. CO27-5]	Uncharacterized protein {ECO:0000313|EMBL:OTA93739.1} OS=Hypoxylon sp. CO27-5 ORFNames=M434DRAFT_395415 {ECO:0000313|EMBL:OTA93739.1} PE=4	Rho guanine nucleotide exchange factor gef2 OS=Schizosaccharomyces pombe (strain 972 / ATCC 24843) (Fission yeast) Name=gef2 ORFNames=SPAC31A2.16 PE=1	RhoGEF domain	N/A
gene_sam0001070.1	K20224//importin-9	GO:0006886//biological_process intracellular protein transport;GO:0008536//molecular_function Ran GTPase binding	hypothetical protein M434DRAFT_395414 [Hypoxylon sp. CO27-5]	Uncharacterized protein {ECO:0000313|EMBL:OTA93737.1} OS=Hypoxylon sp. CO27-5 ORFNames=M434DRAFT_395414 {ECO:0000313|EMBL:OTA93737.1} PE=4	Importin subunit beta-5 114 kDa karyopherin Karyopherin subunit beta-5 Karyopherin-114 OS=Saccharomyces cerevisiae (strain ATCC 204508 / S288c) (Baker's yeast) Name=KAP114 OrderedLocusNames=YGL241W ORFNames=HRC1004 PE=1	Importin-beta N-terminal domain	[UY] KOG2274 Predicted importin 9
gene_sam0001080.1	K13728//mitotic spindle assembly checkpoint protein MAD2B	N/A	hypothetical protein M434DRAFT_30730 [Hypoxylon sp. CO27-5]	Uncharacterized protein {ECO:0000313|EMBL:OTA93736.1} OS=Hypoxylon sp. CO27-5 ORFNames=M434DRAFT_30730 {ECO:0000313|EMBL:OTA93736.1} PE=4	N/A	HORMA domain	N/A
gene_sam0001090.1	N/A	N/A	hypothetical protein K449DRAFT_460656 [Hypoxylon sp. EC38]	Uncharacterized protein {ECO:0000313|EMBL:OTA69104.1} OS=Hypoxylon sp. EC38 ORFNames=K449DRAFT_460656 {ECO:0000313|EMBL:OTA69104.1} PE=4	N/A	PI31 proteasome regulator	N/A
gene_sam0001100.1	N/A	N/A	hypothetical protein K449DRAFT_446662 [Hypoxylon sp. EC38]	Uncharacterized protein {ECO:0000313|EMBL:OTA69102.1} OS=Hypoxylon sp. EC38 ORFNames=K449DRAFT_446662 {ECO:0000313|EMBL:OTA69102.1} PE=4	N/A	N/A	N/A
gene_sam0001110.1	K17615//serine/threonine-protein phosphatase PPG1 [EC:3.1.3.16]	GO:0016787//molecular_function hydrolase activity	serine/threonine-protein phosphatase PP2A catalytic subunit [Hypoxylon sp. EC38]	Serine/threonine-protein phosphatase {ECO:0000256|RuleBase:RU004273} EC=3.1.3.16 {ECO:0000256|RuleBase:RU004273} OS=Hypoxylon sp. EC38 ORFNames=K449DRAFT_384009 {ECO:0000313|EMBL:OTA69100.1} PE=3	Putative serine/threonine-protein phosphatase C22H10.04 EC=3.1.3.16 OS=Schizosaccharomyces pombe (strain 972 / ATCC 24843) (Fission yeast) ORFNames=SPAC22H10.04 PE=3	Calcineurin-like phosphoesterase	[GT] KOG0372 Serine/threonine specific protein phosphatase involved in glycogen accumulation, PP2A-related
gene_sam0001120.1	K12462//Rho GDP-dissociation inhibitor	GO:0005094//molecular_function Rho GDP-dissociation inhibitor activity;GO:0005737//cellular_component cytoplasm	rho GDP dissociation inhibitor [Hypoxylon sp. EC38]	Rho GDP dissociation inhibitor {ECO:0000313|EMBL:OTA69099.1} OS=Hypoxylon sp. EC38 ORFNames=K449DRAFT_322705 {ECO:0000313|EMBL:OTA69099.1} PE=4	Rho GDP-dissociation inhibitor Short=Rho GDI OS=Schizosaccharomyces pombe (strain 972 / ATCC 24843) (Fission yeast) ORFNames=SPAC6F12.06 PE=1	RHO protein GDP dissociation inhibitor	[T] KOG3205 Rho GDP-dissociation inhibitor
gene_sam0001130.1	N/A	GO:0003677//molecular_function DNA binding;GO:0070197//biological_process meiotic attachment of telomere to nuclear envelope;GO:1990862//cellular_component nuclear membrane complex Bqt3-Bqt4	DNA-binding domain of Mlu1-box binding protein MBP1 [Hypoxylon sp. EC38]	DNA-binding domain of Mlu1-box binding protein MBP1 {ECO:0000313|EMBL:OTA69097.1} OS=Hypoxylon sp. EC38 ORFNames=K449DRAFT_384006 {ECO:0000313|EMBL:OTA69097.1} PE=4	Bouquet formation protein 4 OS=Schizosaccharomyces pombe (strain 972 / ATCC 24843) (Fission yeast) Name=bqt4 ORFNames=SPBC19C7.10 PE=1	N/A	N/A
gene_sam0001140.1	K00020//3-hydroxyisobutyrate dehydrogenase [EC:1.1.1.31]	GO:0051287//molecular_function NAD binding;GO:0004616//molecular_function phosphogluconate dehydrogenase (decarboxylating) activity;GO:0055114//biological_process oxidation-reduction process	hypothetical protein M426DRAFT_318998 [Hypoxylon sp. CI-4A]	3-hydroxyisobutyrate dehydrogenase {ECO:0000256|RuleBase:RU910714} Short=HIBADH {ECO:0000256|RuleBase:RU910714} EC=1.1.1.31 {ECO:0000256|RuleBase:RU910714} OS=Hypoxylon sp. CI-4A ORFNames=M426DRAFT_318998 {ECO:0000313|EMBL:OTB06254.1} PE=3	N/A	NAD binding domain of 6-phosphogluconate dehydrogenase	[R] KOG0409 Predicted dehydrogenase
gene_sam0001150.1	N/A	GO:0006950//biological_process response to stress;GO:0016021//cellular_component integral component of membrane	RTA1-domain-containing protein [Hypoxylon sp. EC38]	RTA1-domain-containing protein {ECO:0000313|EMBL:OTA69095.1} OS=Hypoxylon sp. EC38 ORFNames=K449DRAFT_85336 {ECO:0000313|EMBL:OTA69095.1} PE=4	N/A	RTA1 like protein	N/A
gene_sam0001160.1	N/A	GO:0006950//biological_process response to stress;GO:0016021//cellular_component integral component of membrane	hypothetical protein M434DRAFT_395403 [Hypoxylon sp. CO27-5]	Uncharacterized protein {ECO:0000313|EMBL:OTA93728.1} OS=Hypoxylon sp. CO27-5 ORFNames=M434DRAFT_395403 {ECO:0000313|EMBL:OTA93728.1} PE=4	N/A	RTA1 like protein	N/A
gene_sam0001170.1	N/A	GO:0016192//biological_process vesicle-mediated transport;GO:0006886//biological_process intracellular protein transport;GO:0030117//cellular_component membrane coat;GO:0030123//cellular_component AP-3 adaptor complex	ARM repeat-containing protein [Hypoxylon sp. EC38]	ARM repeat-containing protein {ECO:0000313|EMBL:OTA69094.1} OS=Hypoxylon sp. EC38 ORFNames=K449DRAFT_322078 {ECO:0000313|EMBL:OTA69094.1} PE=4	AP-3 complex subunit beta Adaptor-related protein complex 3 subunit beta Beta-3-adaptin Clathrin assembly protein complex 3 beta large chain Clathrin assembly protein large beta chain OS=Schizosaccharomyces pombe (strain 972 / ATCC 24843) (Fission yeast) Name=apl6 ORFNames=SPAC23H3.06 PE=1	Adaptin N terminal region	[U] KOG1060 Vesicle coat complex AP-3, beta subunit
gene_sam0001180.1	N/A	N/A	hypothetical protein M434DRAFT_287775 [Hypoxylon sp. CO27-5]	Uncharacterized protein {ECO:0000313|EMBL:OTA93726.1} OS=Hypoxylon sp. CO27-5 ORFNames=M434DRAFT_287775 {ECO:0000313|EMBL:OTA93726.1} PE=4	N/A	N/A	N/A
gene_sam0001190.1	K11548//kinetochore protein Nuf2	GO:0000278//biological_process mitotic cell cycle;GO:0000775//cellular_component chromosome, centromeric region	hypothetical protein K445DRAFT_76094 [Daldinia sp. EC12]	Uncharacterized protein {ECO:0000313|EMBL:OTB13921.1} OS=Daldinia sp. EC12 ORFNames=K445DRAFT_76094 {ECO:0000313|EMBL:OTB13921.1} PE=4	Probable kinetochore protein NUF2 OS=Gibberella zeae (strain PH-1 / ATCC MYA-4620 / FGSC 9075 / NRRL 31084) (Wheat head blight fungus) (Fusarium graminearum) Name=NUF2 ORFNames=FGRRES_05288, FGSG_05288 PE=3	Nuf2 family	N/A
gene_sam0001200.1	N/A	N/A	hypothetical protein M426DRAFT_9738 [Hypoxylon sp. CI-4A]	Uncharacterized protein {ECO:0000313|EMBL:OTB06249.1} OS=Hypoxylon sp. CI-4A ORFNames=M426DRAFT_9738 {ECO:0000313|EMBL:OTB06249.1} PE=4	N/A	N/A	N/A
gene_sam0001210.1	N/A	N/A	hypothetical protein K449DRAFT_428505 [Hypoxylon sp. EC38]	Uncharacterized protein {ECO:0000313|EMBL:OTA69091.1} OS=Hypoxylon sp. EC38 ORFNames=K449DRAFT_428505 {ECO:0000313|EMBL:OTA69091.1} PE=4	N/A	N/A	N/A
gene_sam0001220.1	K03671//thioredoxin 1	GO:0045454//biological_process cell redox homeostasis;GO:0006662//biological_process glycerol ether metabolic process;GO:0015035//molecular_function protein disulfide oxidoreductase activity	hypothetical protein K445DRAFT_319448 [Daldinia sp. EC12]	Uncharacterized protein {ECO:0000313|EMBL:OTB13919.1} OS=Daldinia sp. EC12 ORFNames=K445DRAFT_319448 {ECO:0000313|EMBL:OTB13919.1} PE=4	Thioredoxin Short=Trx OS=Emericella nidulans (strain FGSC A4 / ATCC 38163 / CBS 112.46 / NRRL 194 / M139) (Aspergillus nidulans) Name=TRX1 ORFNames=AN0170 PE=1	Thioredoxin	[O] KOG0907 Thioredoxin
gene_sam0001230.1	K20205//manganese peroxidase [EC:1.11.1.13]	GO:0004601//molecular_function peroxidase activity;GO:0006979//biological_process response to oxidative stress;GO:0020037//molecular_function heme binding;GO:0055114//biological_process oxidation-reduction process	putative class II peroxidase [Hypoxylon sp. CO27-5]	Peroxidase {ECO:0000256|RuleBase:RU363051} EC=1.11.1.- {ECO:0000256|RuleBase:RU363051} OS=Hypoxylon sp. CO27-5 ORFNames=M434DRAFT_21310 {ECO:0000313|EMBL:OTA93720.1} PE=3	N/A	Peroxidase	N/A
gene_sam0001240.1	K10405//kinesin family member C1	GO:0003777//molecular_function microtubule motor activity;GO:0005524//molecular_function ATP binding;GO:0007018//biological_process microtubule-based movement;GO:0008017//molecular_function microtubule binding	hypothetical protein M434DRAFT_40147, partial [Hypoxylon sp. CO27-5]	Uncharacterized protein {ECO:0000313|EMBL:OTA93716.1} Fragment OS=Hypoxylon sp. CO27-5 ORFNames=M434DRAFT_40147 {ECO:0000313|EMBL:OTA93716.1} PE=3	Kinesin-like protein klpA OS=Emericella nidulans (strain FGSC A4 / ATCC 38163 / CBS 112.46 / NRRL 194 / M139) (Aspergillus nidulans) Name=klpA ORFNames=AN6340 PE=2	Kinesin motor domain	[Z] KOG0239 Kinesin (KAR3 subfamily)
gene_sam0001250.1	N/A	GO:0008080//molecular_function N-acetyltransferase activity	hypothetical protein M426DRAFT_114443 [Hypoxylon sp. CI-4A]	Uncharacterized protein {ECO:0000313|EMBL:OTB06242.1} OS=Hypoxylon sp. CI-4A ORFNames=M426DRAFT_114443 {ECO:0000313|EMBL:OTB06242.1} PE=4	N/A	Acetyltransferase (GNAT) family	N/A
gene_sam0001260.1	K16261//yeast amino acid transporter	GO:0016020//cellular_component membrane;GO:0055085//biological_process transmembrane transport	hypothetical protein M434DRAFT_21307 [Hypoxylon sp. CO27-5]	Uncharacterized protein {ECO:0000313|EMBL:OTA93714.1} OS=Hypoxylon sp. CO27-5 ORFNames=M434DRAFT_21307 {ECO:0000313|EMBL:OTA93714.1} PE=4	Proline-specific permease Proline transport protein OS=Emericella nidulans (strain FGSC A4 / ATCC 38163 / CBS 112.46 / NRRL 194 / M139) (Aspergillus nidulans) Name=prnB ORFNames=AN1732 PE=2	Amino acid permease	[E] KOG1286 Amino acid transporters
gene_sam0001270.1	N/A	GO:0005506//molecular_function iron ion binding;GO:0016705//molecular_function oxidoreductase activity, acting on paired donors, with incorporation or reduction of molecular oxygen;GO:0020037//molecular_function heme binding;GO:0055114//biological_process oxidation-reduction process	hypothetical protein M434DRAFT_392225 [Hypoxylon sp. CO27-5]	Uncharacterized protein {ECO:0000313|EMBL:OTA97046.1} OS=Hypoxylon sp. CO27-5 ORFNames=M434DRAFT_392225 {ECO:0000313|EMBL:OTA97046.1} PE=4	Cytochrome P450 monooxygenase aflN {ECO:0000303|PubMed:15771506} EC=1.14.-.- {ECO:0000305|PubMed:15771506} Aflatoxin biosynthesis protein N {ECO:0000303|PubMed:15006741} OS=Aspergillus parasiticus (strain ATCC 56775 / NRRL 5862 / SRRC 143 / SU-1) Synonyms=verA {ECO:0000303|PubMed:15094053} ORFNames=P875_00052981 PE=3	Cytochrome P450	[Q] KOG0156 Cytochrome P450 CYP2 subfamily
gene_sam0001280.1	N/A	GO:0005506//molecular_function iron ion binding;GO:0016705//molecular_function oxidoreductase activity, acting on paired donors, with incorporation or reduction of molecular oxygen;GO:0020037//molecular_function heme binding;GO:0055114//biological_process oxidation-reduction process	hypothetical protein S40293_09082 [Stachybotrys chartarum IBT 40293]	Uncharacterized protein {ECO:0000313|EMBL:KEY72659.1} OS=Stachybotrys chartarum (strain CBS 109288 / IBT 7711) (Toxic black mold) (Stilbospora chartarum) ORFNames=S7711_09159 {ECO:0000313|EMBL:KEY72659.1} PE=4	Probable sterigmatocystin biosynthesis P450 monooxygenase stcS EC=1.14.-.- Cytochrome P450 59 OS=Emericella nidulans (strain FGSC A4 / ATCC 38163 / CBS 112.46 / NRRL 194 / M139) (Aspergillus nidulans) Name=stcS Synonyms=cyp59, cyp59A1, verB ORFNames=AN7808 PE=1	Cytochrome P450	[QI] KOG0157 Cytochrome P450 CYP4/CYP19/CYP26 subfamilies
gene_sam0001290.1	K15855//exo-1,4-beta-D-glucosaminidase [EC:3.2.1.165]	GO:0004553//molecular_function hydrolase activity, hydrolyzing O-glycosyl compounds;GO:0005975//biological_process carbohydrate metabolic process;GO:0000272//biological_process polysaccharide catabolic process;GO:0005576//cellular_component extracellular region;GO:0052761//molecular_function exo-1,4-beta-D-glucosaminidase activity	glycoside hydrolase family 2 protein [Hypoxylon sp. CO27-5]	Glycoside hydrolase family 2 protein {ECO:0000313|EMBL:OTA79760.1} OS=Hypoxylon sp. CO27-5 ORFNames=M434DRAFT_86867 {ECO:0000313|EMBL:OTA79760.1} PE=4	Exo-beta-D-glucosaminidase {ECO:0000312|EMBL:BAD99604.1} EC=3.2.1.165 Precursor OS=Hypocrea jecorina (Trichoderma reesei) Name=gls93 {ECO:0000312|EMBL:BAD99604.1} PE=1	Glycosyl hydrolases family 2	[G] KOG2230 Predicted beta-mannosidase
gene_sam0001300.1	N/A	N/A	hypothetical protein K445DRAFT_376250 [Daldinia sp. EC12]	Uncharacterized protein {ECO:0000313|EMBL:OTB15315.1} OS=Daldinia sp. EC12 ORFNames=K445DRAFT_376250 {ECO:0000313|EMBL:OTB15315.1} PE=4	N/A	Heterokaryon incompatibility protein (HET)	N/A
gene_sam0001310.1	K17806//mitochondrial import inner membrane translocase subunit TIM23	N/A	Pam17-domain-containing protein [Hypoxylon sp. EC38]	Pam17-domain-containing protein {ECO:0000313|EMBL:OTA69233.1} OS=Hypoxylon sp. EC38 ORFNames=K449DRAFT_322153 {ECO:0000313|EMBL:OTA69233.1} PE=4	Presequence translocated-associated motor subunit pam17, mitochondrial Precursor OS=Neurospora crassa (strain ATCC 24698 / 74-OR23-1A / CBS 708.71 / DSM 1257 / FGSC 987) Name=pam17 ORFNames=NCU00737 PE=3	Mitochondrial import protein Pam17	N/A
gene_sam0001320.1	K11996//adenylyltransferase and sulfurtransferase [EC:2.7.7.80 2.8.1.11]	GO:0008641//molecular_function ubiquitin-like modifier activating enzyme activity	hypothetical protein M426DRAFT_109555 [Hypoxylon sp. CI-4A]	Adenylyltransferase and sulfurtransferase uba4 {ECO:0000256|HAMAP-Rule:MF_03049} Common component for nitrate reductase and xanthine dehydrogenase protein F {ECO:0000256|HAMAP-Rule:MF_03049} Ubiquitin-like protein activator 4 {ECO:0000256|HAMAP-Rule:MF_03049} Molybdopterin-synthase sulfurtransferase {ECO:0000256|HAMAP-Rule:MF_03049} EC=2.8.1.11 {ECO:0000256|HAMAP-Rule:MF_03049} Sulfurtransferase …	Adenylyltransferase and sulfurtransferase uba4 {ECO:0000255|HAMAP-Rule:MF_03049} Common component for nitrate reductase and xanthine dehydrogenase protein F {ECO:0000255|HAMAP-Rule:MF_03049} Ubiquitin-like protein activator 4 {ECO:0000255|HAMAP-Rule:MF_03049} Molybdopterin-synthase adenylyltransferase {ECO:0000255|HAMAP-Rule:MF_03049} EC=2.7.7.80 {ECO:0000255|HAMAP-Rule:MF_03049} Adenylyltransfer…	Rhodanese-like domain	[H] KOG2017 Molybdopterin synthase sulfurylase
gene_sam0001330.1	N/A	N/A	hypothetical protein K449DRAFT_465495 [Hypoxylon sp. EC38]	Uncharacterized protein {ECO:0000313|EMBL:OTA62097.1} OS=Hypoxylon sp. EC38 ORFNames=K449DRAFT_465495 {ECO:0000313|EMBL:OTA62097.1} PE=4	N/A	Protein of unknown function (DUF3632)	N/A
gene_sam0001340.1	N/A	GO:0046983//molecular_function protein dimerization activity	hypothetical protein M426DRAFT_17363 [Hypoxylon sp. CI-4A]	Uncharacterized protein {ECO:0000313|EMBL:OTA98497.1} OS=Hypoxylon sp. CI-4A ORFNames=M426DRAFT_17363 {ECO:0000313|EMBL:OTA98497.1} PE=4	Phosphorus acquisition-controlling protein OS=Neurospora crassa (strain ATCC 24698 / 74-OR23-1A / CBS 708.71 / DSM 1257 / FGSC 987) Name=nuc-1 ORFNames=NCU09315 PE=3	Helix-loop-helix DNA-binding domain	N/A
gene_sam0001350.1	N/A	GO:0005639//cellular_component integral component of nuclear inner membrane	hypothetical protein K445DRAFT_62911 [Daldinia sp. EC12]	Uncharacterized protein {ECO:0000313|EMBL:OTB14422.1} OS=Daldinia sp. EC12 ORFNames=K445DRAFT_62911 {ECO:0000313|EMBL:OTB14422.1} PE=4	Inner nuclear membrane protein HEH2 Helix-extension-helix domain-containing protein 2 OS=Saccharomyces cerevisiae (strain ATCC 204508 / S288c) (Baker's yeast) Name=HEH2 OrderedLocusNames=YDR458C ORFNames=D8035.2 PE=1	HeH/LEM domain	[X] TWOG0204 Unnamed protein
gene_sam0001360.1	N/A	N/A	hypothetical protein M434DRAFT_25674 [Hypoxylon sp. CO27-5]	Uncharacterized protein {ECO:0000313|EMBL:OTA79749.1} OS=Hypoxylon sp. CO27-5 ORFNames=M434DRAFT_25674 {ECO:0000313|EMBL:OTA79749.1} PE=4	N/A	N/A	N/A
gene_sam0001370.1	K14284//nuclear RNA export factor	GO:0005515//molecular_function protein binding;GO:0005634//cellular_component nucleus;GO:0051028//biological_process mRNA transport	NTF2-like protein [Hypoxylon sp. EC38]	NTF2-like protein {ECO:0000313|EMBL:OTA69228.1} OS=Hypoxylon sp. EC38 ORFNames=K449DRAFT_384154 {ECO:0000313|EMBL:OTA69228.1} PE=4	N/A	TAP C-terminal domain	N/A
gene_sam0001380.1	K14635//ATP-dependent DNA helicase MPH1 [EC:3.6.4.12]	GO:0003677//molecular_function DNA binding;GO:0005524//molecular_function ATP binding;GO:0016787//molecular_function hydrolase activity	P-loop containing nucleoside triphosphate hydrolase protein [Hypoxylon sp. EC38]	p-loop containing nucleoside triphosphate hydrolase protein {ECO:0000313|EMBL:OTA69227.1} OS=Hypoxylon sp. EC38 ORFNames=K449DRAFT_384153 {ECO:0000313|EMBL:OTA69227.1} PE=4	ATP-dependent DNA helicase MPH1 {ECO:0000250|UniProtKB:P40562} EC=3.6.4.12 {ECO:0000250|UniProtKB:P40562, ECO:0000250|UniProtKB:Q9UT23} FANCM-like protein 1 {ECO:0000250|UniProtKB:Q9UT23} OS=Magnaporthe oryzae (strain 70-15 / ATCC MYA-4617 / FGSC 8958) (Rice blast fungus) (Pyricularia oryzae) Name=MPH1 {ECO:0000250|UniProtKB:P40562} ORFNames=MGG_04429 PE=3	Type III restriction enzyme, res subunit	[R] KOG0354 DEAD-box like helicase
gene_sam0001390.1	N/A	N/A	hypothetical protein M434DRAFT_25671 [Hypoxylon sp. CO27-5]	Uncharacterized protein {ECO:0000313|EMBL:OTA79745.1} OS=Hypoxylon sp. CO27-5 ORFNames=M434DRAFT_25671 {ECO:0000313|EMBL:OTA79745.1} PE=4	N/A	N/A	N/A
gene_sam0001400.1	N/A	GO:0005515//molecular_function protein binding	hypothetical protein M434DRAFT_28683 [Hypoxylon sp. CO27-5]	Uncharacterized protein {ECO:0000313|EMBL:OTA95565.1} OS=Hypoxylon sp. CO27-5 ORFNames=M434DRAFT_28683 {ECO:0000313|EMBL:OTA95565.1} PE=4	N/A	Ankyrin repeats (3 copies)	N/A
gene_sam0001410.1	N/A	GO:0005576//cellular_component extracellular region	hypothetical protein K449DRAFT_396906 [Hypoxylon sp. EC38]	Uncharacterized protein {ECO:0000313|EMBL:OTA69595.1} OS=Hypoxylon sp. EC38 ORFNames=K449DRAFT_396906 {ECO:0000313|EMBL:OTA69595.1} PE=4	Trihydrophobin CFTH1 Precursor OS=Claviceps fusiformis (Ergot fungus) Name=TH1 PE=1	Fungal hydrophobin	N/A
gene_sam0001420.1	N/A	N/A	hypothetical protein AK830_g8125 [Neonectria ditissima]	Uncharacterized protein {ECO:0000313|EMBL:CEO49661.1} OS=Bionectria ochroleuca (Gliocladium roseum) ORFNames=BN869_000005718_1 {ECO:0000313|EMBL:CEO49661.1} PE=4	Heterokaryon incompatibility protein 6, OR allele Short=Het-6(OR) OS=Neurospora crassa (strain ATCC 24698 / 74-OR23-1A / CBS 708.71 / DSM 1257 / FGSC 987) Name=het-6 ORFNames=B2A19.100, NCU03533 PE=4	Heterokaryon incompatibility protein (HET)	N/A
gene_sam0001430.1	N/A	GO:0003899//molecular_function DNA-directed 5'-3' RNA polymerase activity;GO:0005634//cellular_component nucleus;GO:0006351//biological_process transcription, DNA-templated	hypothetical protein M434DRAFT_400461 [Hypoxylon sp. CO27-5]	Uncharacterized protein {ECO:0000313|EMBL:OTA84409.1} OS=Hypoxylon sp. CO27-5 ORFNames=M434DRAFT_400461 {ECO:0000313|EMBL:OTA84409.1} PE=4	N/A	Sin-like protein conserved region	N/A
gene_sam0001440.1	K12617//DNA topoisomerase 2-associated protein PAT1	N/A	hypothetical protein K445DRAFT_67766 [Daldinia sp. EC12]	Uncharacterized protein {ECO:0000313|EMBL:OTB11656.1} OS=Daldinia sp. EC12 ORFNames=K445DRAFT_67766 {ECO:0000313|EMBL:OTB11656.1} PE=4	DNA topoisomerase 2-associated protein pat1 Decapping activator and translational repressor pat1 Topoisomerase II-associated protein pat1 OS=Schizosaccharomyces pombe (strain 972 / ATCC 24843) (Fission yeast) ORFNames=SPBC19G7.10c PE=3	Topoisomerase II-associated protein PAT1	[S] KOG4592 Uncharacterized conserved protein
gene_sam0001450.1	K10967//alpha 1,2-mannosyltransferase [EC:2.4.1.-]	GO:0000030//molecular_function mannosyltransferase activity;GO:0006486//biological_process protein glycosylation;GO:0016020//cellular_component membrane	glycosyltransferase family 15 protein [Hypoxylon sp. CO27-5]	Glycosyltransferase family 15 protein {ECO:0000313|EMBL:OTA84407.1} OS=Hypoxylon sp. CO27-5 ORFNames=M434DRAFT_400459 {ECO:0000313|EMBL:OTA84407.1} PE=4	Alpha-1,2 mannosyltransferase KTR1 EC=2.4.1.- OS=Saccharomyces cerevisiae (strain ATCC 204508 / S288c) (Baker's yeast) Name=KTR1 OrderedLocusNames=YOR099W ORFNames=YOR3189W PE=1	Glycolipid 2-alpha-mannosyltransferase	[G] KOG4472 Glycolipid 2-alpha-mannosyltransferase (alpha-1,2-mannosyltransferase)
gene_sam0001460.1	K02950//small subunit ribosomal protein S12	GO:0003735//molecular_function structural constituent of ribosome;GO:0005622//cellular_component intracellular;GO:0005840//cellular_component ribosome;GO:0006412//biological_process translation	hypothetical protein K445DRAFT_210729 [Daldinia sp. EC12]	Uncharacterized protein {ECO:0000313|EMBL:OTB11654.1} OS=Daldinia sp. EC12 ORFNames=K445DRAFT_210729 {ECO:0000313|EMBL:OTB11654.1} PE=3	37S ribosomal protein S12, mitochondrial Mitochondrial small ribosomal subunit protein uS12m {ECO:0000303|PubMed:28154081} Precursor OS=Saccharomyces cerevisiae (strain ATCC 204508 / S288c) (Baker's yeast) Name=MRPS12 OrderedLocusNames=YNR036C ORFNames=N3298 PE=1	Ribosomal protein S12/S23	[J] KOG1750 Mitochondrial/chloroplast ribosomal protein S12
gene_sam0001470.1	N/A	GO:0016627//molecular_function oxidoreductase activity, acting on the CH-CH group of donors;GO:0055114//biological_process oxidation-reduction process;GO:0050660//molecular_function flavin adenine dinucleotide binding	hypothetical protein K445DRAFT_321825 [Daldinia sp. EC12]	Uncharacterized protein {ECO:0000313|EMBL:OTB11653.1} OS=Daldinia sp. EC12 ORFNames=K445DRAFT_321825 {ECO:0000313|EMBL:OTB11653.1} PE=3	N/A	Acyl-CoA dehydrogenase, N-terminal domain	[I] KOG0139 Short-chain acyl-CoA dehydrogenase
gene_sam0001480.1	N/A	N/A	arrestin [Hypoxylon sp. EC38]	Arrestin {ECO:0000313|EMBL:OTA69606.1} OS=Hypoxylon sp. EC38 ORFNames=K449DRAFT_429069 {ECO:0000313|EMBL:OTA69606.1} PE=4	N/A	N/A	N/A
gene_sam0001490.1	N/A	N/A	triacylglycerol lipase-like protein, partial [Hypoxylon sp. EC38]	Carboxylic ester hydrolase {ECO:0000256|RuleBase:RU361235} EC=3.1.1.- {ECO:0000256|RuleBase:RU361235} Fragment OS=Hypoxylon sp. EC38 ORFNames=K449DRAFT_322323 {ECO:0000313|EMBL:OTA69510.1} PE=3	Lipase 1 EC=3.1.1.3 Lipase I TFL I Precursor OS=Geotrichum fermentans (Trichosporon fermentans) Name=LIP1 PE=1	Carboxylesterase family	[T] KOG4389 Acetylcholinesterase/Butyrylcholinesterase
gene_sam0001500.1	K06639//cell division cycle 14 [EC:3.1.3.16 3.1.3.48]	GO:0008138//molecular_function protein tyrosine/serine/threonine phosphatase activity;GO:0016311//biological_process dephosphorylation;GO:0006470//biological_process protein dephosphorylation;GO:0004721//molecular_function phosphoprotein phosphatase activity;GO:0007096//biological_process regulation of exit from mitosis;GO:0016791//molecular_function phosphatase activity	hypothetical protein K445DRAFT_22655 [Daldinia sp. EC12]	Uncharacterized protein {ECO:0000313|EMBL:OTB15717.1} OS=Daldinia sp. EC12 ORFNames=K445DRAFT_22655 {ECO:0000313|EMBL:OTB15717.1} PE=4	Tyrosine-protein phosphatase cdcA EC=3.1.3.48 OS=Emericella nidulans (strain FGSC A4 / ATCC 38163 / CBS 112.46 / NRRL 194 / M139) (Aspergillus nidulans) Name=cdcA ORFNames=AN5057 PE=3	Dual specificity protein phosphatase, N-terminal half	[V] KOG1720 Protein tyrosine phosphatase CDC14
gene_sam0001510.1	K15902//EKC/KEOPS complex subunit PCC1/LAGE3	N/A	Pcc1-domain-containing protein [Hypoxylon sp. EC38]	Pcc1-domain-containing protein {ECO:0000313|EMBL:OTA69512.1} OS=Hypoxylon sp. EC38 ORFNames=K449DRAFT_428966 {ECO:0000313|EMBL:OTA69512.1} PE=4	N/A	Transcription factor Pcc1	N/A
gene_sam0001520.1	K13993//HSP20 family protein	N/A	hypothetical protein M434DRAFT_394686 [Hypoxylon sp. CO27-5]	Uncharacterized protein {ECO:0000313|EMBL:OTA94420.1} OS=Hypoxylon sp. CO27-5 ORFNames=M434DRAFT_394686 {ECO:0000313|EMBL:OTA94420.1} PE=3	N/A	Hsp20/alpha crystallin family	N/A
gene_sam0001530.1	N/A	GO:0005515//molecular_function protein binding	hypothetical protein M434DRAFT_264693 [Hypoxylon sp. CO27-5]	Uncharacterized protein {ECO:0000313|EMBL:OTA94421.1} OS=Hypoxylon sp. CO27-5 ORFNames=M434DRAFT_264693 {ECO:0000313|EMBL:OTA94421.1} PE=4	N/A	WW domain	N/A
gene_sam0001540.1	K17497//phosphomannomutase [EC:5.4.2.8]	GO:0004615//molecular_function phosphomannomutase activity;GO:0005737//cellular_component cytoplasm;GO:0009298//biological_process GDP-mannose biosynthetic process	eukaryotic phosphomannomutase [Hypoxylon sp. EC38]	Phosphomannomutase {ECO:0000256|RuleBase:RU361118} EC=5.4.2.8 {ECO:0000256|RuleBase:RU361118} OS=Hypoxylon sp. EC38 ORFNames=K449DRAFT_322191 {ECO:0000313|EMBL:OTA69515.1} PE=3	Phosphomannomutase Short=PMM EC=5.4.2.8 OS=Schizosaccharomyces pombe (strain 972 / ATCC 24843) (Fission yeast) Name=pmm1 ORFNames=SPAC1556.07 PE=2	Eukaryotic phosphomannomutase	[I] KOG3189 Phosphomannomutase
gene_sam0001550.1	K13754//solute carrier family 24 (sodium/potassium/calcium exchanger), member 6	GO:0016021//cellular_component integral component of membrane;GO:0055085//biological_process transmembrane transport	hypothetical protein M434DRAFT_29910 [Hypoxylon sp. CO27-5]	Uncharacterized protein {ECO:0000313|EMBL:OTA94425.1} OS=Hypoxylon sp. CO27-5 ORFNames=M434DRAFT_29910 {ECO:0000313|EMBL:OTA94425.1} PE=3	Putative cation exchanger C3A12.06c OS=Schizosaccharomyces pombe (strain 972 / ATCC 24843) (Fission yeast) ORFNames=SPAC3A12.06c PE=3	Sodium/calcium exchanger protein	[P] KOG2399 K+-dependent Na+:Ca2+ antiporter
gene_sam0001560.1	K06676//condensin complex subunit 2	GO:0000796//cellular_component condensin complex;GO:0007076//biological_process mitotic chromosome condensation	hypothetical protein M434DRAFT_394690 [Hypoxylon sp. CO27-5]	Condensin complex subunit 2 {ECO:0000256|PIRNR:PIRNR017126} OS=Hypoxylon sp. CO27-5 ORFNames=M434DRAFT_394690 {ECO:0000313|EMBL:OTA94426.1} PE=3	Condensin complex subunit 2 Barren homolog CAPH homolog p105 OS=Schizosaccharomyces pombe (strain 972 / ATCC 24843) (Fission yeast) Name=cnd2 ORFNames=SPCC306.03c PE=1	Condensin complex subunit 2	[BD] KOG2328 Chromosome condensation complex Condensin, subunit H
gene_sam0001570.1	N/A	GO:0005515//molecular_function protein binding	hypothetical protein K449DRAFT_428495 [Hypoxylon sp. EC38]	Uncharacterized protein {ECO:0000313|EMBL:OTA69081.1} OS=Hypoxylon sp. EC38 ORFNames=K449DRAFT_428495 {ECO:0000313|EMBL:OTA69081.1} PE=4	N/A	HMG (high mobility group) box	[R] KOG0381 HMG box-containing protein
gene_sam0001580.1	K19691//osomolarity two-component system, sensor histidine kinase NIK1 [EC:2.7.13.3]	GO:0004871//molecular_function obsolete signal transducer activity;GO:0007165//biological_process signal transduction;GO:0016021//cellular_component integral component of membrane;GO:0000155//molecular_function phosphorelay sensor kinase activity;GO:0000160//biological_process phosphorelay signal transduction system;GO:0016310//biological_process phosphorylation;GO:0016772//molecular_function tra…	hypothetical protein K445DRAFT_22646 [Daldinia sp. EC12]	Uncharacterized protein {ECO:0000313|EMBL:OTB15707.1} OS=Daldinia sp. EC12 ORFNames=K445DRAFT_22646 {ECO:0000313|EMBL:OTB15707.1} PE=4	Histidine protein kinase NIK1 EC=2.7.13.3 OS=Candida albicans (strain SC5314 / ATCC MYA-2876) (Yeast) ORFNames=CaO19.12648, CaO19.5181 PE=1	His Kinase A (phospho-acceptor) domain	[T] KOG0519 Sensory transduction histidine kinase
gene_sam0001590.1	N/A	N/A	hypothetical protein K445DRAFT_11929 [Daldinia sp. EC12]	Uncharacterized protein {ECO:0000313|EMBL:OTB15706.1} OS=Daldinia sp. EC12 ORFNames=K445DRAFT_11929 {ECO:0000313|EMBL:OTB15706.1} PE=4	Uncharacterized protein C11E3.02c OS=Schizosaccharomyces pombe (strain 972 / ATCC 24843) (Fission yeast) ORFNames=SPAC11E3.02c PE=4	Plant family of unknown function (DUF810)	N/A
gene_sam0001600.1	K12488//Arf-GAP with SH3 domain, ANK repeat and PH domain-containing protein	GO:0005096//molecular_function GTPase activator activity	hypothetical protein M434DRAFT_20855 [Hypoxylon sp. CO27-5]	Uncharacterized protein {ECO:0000313|EMBL:OTA94433.1} OS=Hypoxylon sp. CO27-5 ORFNames=M434DRAFT_20855 {ECO:0000313|EMBL:OTA94433.1} PE=4	Protein csx2 OS=Schizosaccharomyces pombe (strain 972 / ATCC 24843) (Fission yeast) Name=csx2 ORFNames=SPBC17G9.08c PE=1	Putative GTPase activating protein for Arf	[T] KOG0521 Putative GTPase activating proteins (GAPs)
gene_sam0001610.1	K06641//serine/threonine-protein kinase Chk2 [EC:2.7.11.1]	GO:0005515//molecular_function protein binding;GO:0004672//molecular_function protein kinase activity;GO:0005524//molecular_function ATP binding;GO:0006468//biological_process protein phosphorylation	hypothetical protein K445DRAFT_75216 [Daldinia sp. EC12]	Uncharacterized protein {ECO:0000313|EMBL:OTB15703.1} OS=Daldinia sp. EC12 ORFNames=K445DRAFT_75216 {ECO:0000313|EMBL:OTB15703.1} PE=4	DNA damage response protein kinase DUN1 EC=2.7.11.1 OS=Saccharomyces cerevisiae (strain ATCC 204508 / S288c) (Baker's yeast) Name=DUN1 OrderedLocusNames=YDL101C ORFNames=D2370 PE=1	Protein kinase domain	[D] KOG0615 Serine/threonine protein kinase Chk2 and related proteins
gene_sam0001620.1	N/A	N/A	hypothetical protein ANO14919_061150 [fungal sp. No.14919]	Uncharacterized protein {ECO:0000313|EMBL:OTA79948.1} OS=Hypoxylon sp. CO27-5 ORFNames=M434DRAFT_17920 {ECO:0000313|EMBL:OTA79948.1} PE=4	N/A	N/A	N/A
gene_sam0001630.1	N/A	N/A	hypothetical protein M426DRAFT_260105, partial [Hypoxylon sp. CI-4A]	Uncharacterized protein {ECO:0000313|EMBL:OTB05612.1} Fragment OS=Hypoxylon sp. CI-4A ORFNames=M426DRAFT_260105 {ECO:0000313|EMBL:OTB05612.1} PE=4	N/A	N/A	N/A
gene_sam0001640.1	N/A	N/A	hypothetical protein PENNAL_c0004G09061, partial [Penicillium nalgiovense]	Uncharacterized protein {ECO:0000313|EMBL:OQE94121.1} Fragment OS=Penicillium nalgiovense ORFNames=PENNAL_c0004G09061 {ECO:0000313|EMBL:OQE94121.1} PE=4	N/A	N/A	N/A
gene_sam0001650.1	N/A	N/A	hypothetical protein M426DRAFT_260496 [Hypoxylon sp. CI-4A]	Uncharacterized protein {ECO:0000313|EMBL:OTB09216.1} OS=Hypoxylon sp. CI-4A ORFNames=M426DRAFT_260496 {ECO:0000313|EMBL:OTB09216.1} PE=4	N/A	Domain of unknown function (DUF1996)	N/A
gene_sam0001660.1	N/A	N/A	hypothetical protein M434DRAFT_32478 [Hypoxylon sp. CO27-5]	Uncharacterized protein {ECO:0000313|EMBL:OTA91728.1} OS=Hypoxylon sp. CO27-5 ORFNames=M434DRAFT_32478 {ECO:0000313|EMBL:OTA91728.1} PE=4	N/A	Heterokaryon incompatibility protein (HET)	N/A
gene_sam0001670.1	N/A	N/A	hypothetical protein K445DRAFT_383846 [Daldinia sp. EC12]	Uncharacterized protein {ECO:0000313|EMBL:OTB15699.1} OS=Daldinia sp. EC12 ORFNames=K445DRAFT_383846 {ECO:0000313|EMBL:OTB15699.1} PE=4	N/A	short chain dehydrogenase	N/A
gene_sam0001680.1	N/A	GO:0016787//molecular_function hydrolase activity	hypothetical protein M434DRAFT_396712 [Hypoxylon sp. CO27-5]	Uncharacterized protein {ECO:0000313|EMBL:OTA92031.1} OS=Hypoxylon sp. CO27-5 ORFNames=M434DRAFT_396712 {ECO:0000313|EMBL:OTA92031.1} PE=4	N/A	NUDIX domain	N/A
gene_sam0001690.1	K14686//solute carrier family 31 (copper transporter), member 1	GO:0005375//molecular_function copper ion transmembrane transporter activity;GO:0016021//cellular_component integral component of membrane;GO:0035434//biological_process copper ion transmembrane transport	hypothetical protein M434DRAFT_22079 [Hypoxylon sp. CO27-5]	Uncharacterized protein {ECO:0000313|EMBL:OTA92032.1} OS=Hypoxylon sp. CO27-5 ORFNames=M434DRAFT_22079 {ECO:0000313|EMBL:OTA92032.1} PE=4	Copper transport protein CTR2 Short=Copper transporter 2 OS=Saccharomyces cerevisiae (strain ATCC 204508 / S288c) (Baker's yeast) Name=CTR2 OrderedLocusNames=YHR175W PE=1	Ctr copper transporter family	[P] KOG3386 Copper transporter
gene_sam0001710.1	K00452//3-hydroxyanthranilate 3,4-dioxygenase [EC:1.13.11.6]	GO:0000334//molecular_function 3-hydroxyanthranilate 3,4-dioxygenase activity;GO:0005506//molecular_function iron ion binding;GO:0055114//biological_process oxidation-reduction process	hypothetical protein M434DRAFT_396715 [Hypoxylon sp. CO27-5]	3-hydroxyanthranilate 3,4-dioxygenase {ECO:0000256|HAMAP-Rule:MF_03019} EC=1.13.11.6 {ECO:0000256|HAMAP-Rule:MF_03019} 3-hydroxyanthranilate oxygenase {ECO:0000256|HAMAP-Rule:MF_03019} Short=3-HAO {ECO:0000256|HAMAP-Rule:MF_03019} 3-hydroxyanthranilic acid dioxygenase {ECO:0000256|HAMAP-Rule:MF_03019} Short=HAD {ECO:0000256|HAMAP-Rule:MF_03019} Biosynthesis of nicotinic acid protein 1 {ECO:000025…	3-hydroxyanthranilate 3,4-dioxygenase {ECO:0000255|HAMAP-Rule:MF_03019} EC=1.13.11.6 {ECO:0000255|HAMAP-Rule:MF_03019} 3-hydroxyanthranilate oxygenase {ECO:0000255|HAMAP-Rule:MF_03019} Short=3-HAO {ECO:0000255|HAMAP-Rule:MF_03019} 3-hydroxyanthranilic acid dioxygenase {ECO:0000255|HAMAP-Rule:MF_03019} Short=HAD {ECO:0000255|HAMAP-Rule:MF_03019} Biosynthesis of nicotinic acid protein 1 {ECO:000025…	3-hydroxyanthranilic acid dioxygenase	[E] KOG3995 3-hydroxyanthranilate oxygenase HAAO
gene_sam0001720.1	N/A	N/A	hypothetical protein M434DRAFT_32156 [Hypoxylon sp. CO27-5]	Uncharacterized protein {ECO:0000313|EMBL:OTA92034.1} OS=Hypoxylon sp. CO27-5 ORFNames=M434DRAFT_32156 {ECO:0000313|EMBL:OTA92034.1} PE=4	N/A	N/A	N/A
gene_sam0001730.1	N/A	GO:0005524//molecular_function ATP binding	hypothetical protein M434DRAFT_396717 [Hypoxylon sp. CO27-5]	Uncharacterized protein {ECO:0000313|EMBL:OTA92035.1} OS=Hypoxylon sp. CO27-5 ORFNames=M434DRAFT_396717 {ECO:0000313|EMBL:OTA92035.1} PE=4	N/A	ATPase family associated with various cellular activities (AAA)	N/A
gene_sam0001740.1	N/A	GO:0016021//cellular_component integral component of membrane;GO:0055085//biological_process transmembrane transport	hypothetical protein M434DRAFT_22084 [Hypoxylon sp. CO27-5]	Uncharacterized protein {ECO:0000313|EMBL:OTA92038.1} OS=Hypoxylon sp. CO27-5 ORFNames=M434DRAFT_22084 {ECO:0000313|EMBL:OTA92038.1} PE=4	MFS transporter prlL {ECO:0000303|PubMed:25226362} Pyrrolocin biosynthesis protein L {ECO:0000303|PubMed:25226362} OS=Fungal sp. (strain NRRL 50135) Name=prlL {ECO:0000303|PubMed:25226362} PE=3	Major Facilitator Superfamily	[G] KOG2533 Permease of the major facilitator superfamily
gene_sam0001750.1	N/A	N/A	putative integral membrane [Diaporthe ampelina]	Putative integral membrane {ECO:0000313|EMBL:KKY33120.1} OS=Diaporthe ampelina ORFNames=UCDDA912_g06918 {ECO:0000313|EMBL:KKY33120.1} PE=4	Methyltransferase trt5 {ECO:0000303|PubMed:22549923} EC=2.1.3.- {ECO:0000269|PubMed:22782788} Terretonin synthesis protein 5 {ECO:0000303|PubMed:22549923} OS=Aspergillus terreus (strain NIH 2624 / FGSC A1156) Name=trt5 {ECO:0000303|PubMed:22549923} ORFNames=ATEG_10081 PE=1	Methyltransferase domain	N/A
gene_sam0001760.1	N/A	GO:0005506//molecular_function iron ion binding;GO:0016705//molecular_function oxidoreductase activity, acting on paired donors, with incorporation or reduction of molecular oxygen;GO:0020037//molecular_function heme binding;GO:0055114//biological_process oxidation-reduction process	putative cytochrome p450 protein [Eutypa lata UCREL1] >EMR72033.1 putative cytochrome p450 protein [Eutypa lata UCREL1]	Putative cytochrome p450 protein {ECO:0000313|EMBL:EMR72033.1} OS=Eutypa lata (strain UCR-EL1) (Grapevine dieback disease fungus) (Eutypa armeniacae) ORFNames=UCREL1_918 {ECO:0000313|EMBL:EMR72033.1} PE=3	Fumitremorgin C synthase EC=1.14.21.10 Fumitremorgin biosynthesis protein E OS=Neosartorya fischeri (strain ATCC 1020 / DSM 3700 / CBS 544.65 / FGSC A1164 / JCM 1740 / NRRL 181 / WB 181) (Aspergillus fischerianus) Name=ftmP450-2 Synonyms=ftmE ORFNames=NFIA_093730 PE=3	Cytochrome P450	[Q] KOG0156 Cytochrome P450 CYP2 subfamily
gene_sam0001770.1	N/A	N/A	hypothetical protein K449DRAFT_362402 [Hypoxylon sp. EC38]	Uncharacterized protein {ECO:0000313|EMBL:OTA69157.1} OS=Hypoxylon sp. EC38 ORFNames=K449DRAFT_362402 {ECO:0000313|EMBL:OTA69157.1} PE=4	N/A	N/A	N/A
gene_sam0001780.1	N/A	N/A	hypothetical protein K449DRAFT_86696 [Hypoxylon sp. EC38]	Uncharacterized protein {ECO:0000313|EMBL:OTA69158.1} OS=Hypoxylon sp. EC38 ORFNames=K449DRAFT_86696 {ECO:0000313|EMBL:OTA69158.1} PE=4	N/A	Clr5 domain	N/A
gene_sam0001790.1	K14001//nucleotide exchange factor SIL1	N/A	hypothetical protein K449DRAFT_384063 [Hypoxylon sp. EC38]	Uncharacterized protein {ECO:0000313|EMBL:OTA69159.1} OS=Hypoxylon sp. EC38 ORFNames=K449DRAFT_384063 {ECO:0000313|EMBL:OTA69159.1} PE=4	Nucleotide exchange factor SIL1 Precursor OS=Debaryomyces hansenii (strain ATCC 36239 / CBS 767 / JCM 1990 / NBRC 0083 / IGC 2968) (Yeast) (Torulaspora hansenii) Name=SIL1 OrderedLocusNames=DEHA2C15664g PE=3	N/A	N/A
gene_sam0001800.1	N/A	GO:0005739//cellular_component mitochondrion;GO:0055114//biological_process oxidation-reduction process	hypothetical protein K449DRAFT_384064 [Hypoxylon sp. EC38]	Uncharacterized protein {ECO:0000313|EMBL:OTA69160.1} OS=Hypoxylon sp. EC38 ORFNames=K449DRAFT_384064 {ECO:0000313|EMBL:OTA69160.1} PE=4	N/A	N/A	N/A
gene_sam0001810.1	K02958//small subunit ribosomal protein S15e	GO:0003735//molecular_function structural constituent of ribosome;GO:0005840//cellular_component ribosome;GO:0006412//biological_process translation	ribosomal protein S19 [Hypoxylon sp. EC38]	Ribosomal protein S19 {ECO:0000313|EMBL:OTA69161.1} OS=Hypoxylon sp. EC38 ORFNames=K449DRAFT_384065 {ECO:0000313|EMBL:OTA69161.1} PE=3	40S ribosomal protein S15 S12 OS=Podospora anserina (Pleurage anserina) Name=RPS15 Synonyms=AS1 PE=3	Ribosomal protein S19	[J] KOG0898 40S ribosomal protein S15
gene_sam0001820.1	N/A	GO:0003676//molecular_function nucleic acid binding	hypothetical protein K449DRAFT_384067 [Hypoxylon sp. EC38]	Uncharacterized protein {ECO:0000313|EMBL:OTA69162.1} OS=Hypoxylon sp. EC38 ORFNames=K449DRAFT_384067 {ECO:0000313|EMBL:OTA69162.1} PE=4	N/A	Zinc finger, C2H2 type	N/A
gene_sam0001830.1	K01238//SUN family beta-glucosidase [EC:3.2.1.-]	N/A	glycoside hydrolase family 132 protein [Hypoxylon sp. EC38]	Glycoside hydrolase family 132 protein {ECO:0000313|EMBL:OTA69163.1} OS=Hypoxylon sp. EC38 ORFNames=K449DRAFT_428583 {ECO:0000313|EMBL:OTA69163.1} PE=4	Secreted beta-glucosidase sun1 EC=3.2.1.- Precursor OS=Neosartorya fumigata (strain ATCC MYA-4609 / Af293 / CBS 101355 / FGSC A1100) (Aspergillus fumigatus) Name=sun1 ORFNames=AFUA_7G05450 PE=1	Beta-glucosidase (SUN family)	[R] TWOG0097 Protein involved in cell aging
gene_sam0001840.1	N/A	GO:0016021//cellular_component integral component of membrane;GO:0055085//biological_process transmembrane transport	hypothetical protein M426DRAFT_322964 [Hypoxylon sp. CI-4A]	Uncharacterized protein {ECO:0000313|EMBL:OTB02139.1} OS=Hypoxylon sp. CI-4A ORFNames=M426DRAFT_322964 {ECO:0000313|EMBL:OTB02139.1} PE=4	Protein FMP42 OS=Saccharomyces cerevisiae (strain ATCC 204508 / S288c) (Baker's yeast) Name=FMP42 OrderedLocusNames=YMR221C ORFNames=YM9959.03C PE=1	Major Facilitator Superfamily	[X] TWOG0624 Unnamed protein
gene_sam0001850.1	K14294//partner of Y14 and mago	N/A	hypothetical protein K449DRAFT_396526 [Hypoxylon sp. EC38]	Uncharacterized protein {ECO:0000313|EMBL:OTA69165.1} OS=Hypoxylon sp. EC38 ORFNames=K449DRAFT_396526 {ECO:0000313|EMBL:OTA69165.1} PE=4	N/A	Mago binding	N/A
gene_sam0001860.1	K10625//E3 ubiquitin-protein ligase UBR1 [EC:2.3.2.27]	GO:0030163//biological_process protein catabolic process;GO:0008270//molecular_function zinc ion binding	hypothetical protein K449DRAFT_321893 [Hypoxylon sp. EC38]	Uncharacterized protein {ECO:0000313|EMBL:OTA69167.1} OS=Hypoxylon sp. EC38 ORFNames=K449DRAFT_321893 {ECO:0000313|EMBL:OTA69167.1} PE=4	E3 ubiquitin-protein ligase ubr11 EC=2.3.2.27 N-end-recognizing protein 11 Short=N-recognin-11 RING-type E3 ubiquitin transferase ubr11 OS=Schizosaccharomyces pombe (strain 972 / ATCC 24843) (Fission yeast) Name=ubr11 ORFNames=SPAC15A10.11 PE=3	Putative zinc finger in N-recognin (UBR box)	[O] KOG1140 N-end rule pathway, recognition component UBR1
gene_sam0001870.1	K14963//COMPASS component SWD3	GO:0005515//molecular_function protein binding	hypothetical protein M434DRAFT_396732 [Hypoxylon sp. CO27-5]	Uncharacterized protein {ECO:0000313|EMBL:OTA92054.1} OS=Hypoxylon sp. CO27-5 ORFNames=M434DRAFT_396732 {ECO:0000313|EMBL:OTA92054.1} PE=4	Target of rapamycin complex subunit wat1 {ECO:0000305|PubMed:18076573} Short=TORC subunit wat1 WD repeat-containing protein pop3 OS=Schizosaccharomyces pombe (strain 972 / ATCC 24843) (Fission yeast) ORFNames=SPBC21B10.05c {ECO:0000312|PomBase:SPBC21B10.05c} PE=1	WD domain, G-beta repeat	[R] KOG0266 WD40 repeat-containing protein
gene_sam0001880.1	K12351//sphingomyelin phosphodiesterase 2 [EC:3.1.4.12]	N/A	hypothetical protein M434DRAFT_396733 [Hypoxylon sp. CO27-5]	Uncharacterized protein {ECO:0000313|EMBL:OTA92055.1} OS=Hypoxylon sp. CO27-5 ORFNames=M434DRAFT_396733 {ECO:0000313|EMBL:OTA92055.1} PE=4	Inositol phosphosphingolipids phospholipase C Short=IPS phospholipase C Short=IPS-PLC EC=3.1.4.- OS=Schizosaccharomyces pombe (strain 972 / ATCC 24843) (Fission yeast) Name=css1 ORFNames=SPBC32F12.01c, SPBC685.10c PE=1	Endonuclease/Exonuclease/phosphatase family	[T] KOG3873 Sphingomyelinase family protein
gene_sam0001890.1	N/A	GO:0004674//molecular_function protein serine/threonine kinase activity;GO:0005524//molecular_function ATP binding;GO:0006468//biological_process protein phosphorylation	kinase-like protein [Hypoxylon sp. EC38]	Kinase-like protein {ECO:0000313|EMBL:OTA69170.1} OS=Hypoxylon sp. EC38 ORFNames=K449DRAFT_411989 {ECO:0000313|EMBL:OTA69170.1} PE=4	Serine/threonine-protein kinase cbk1 EC=2.7.11.1 OS=Emericella nidulans (strain FGSC A4 / ATCC 38163 / CBS 112.46 / NRRL 194 / M139) (Aspergillus nidulans) Name=cbk1 ORFNames=AN10485 PE=3	N/A	N/A
gene_sam0001900.1	N/A	GO:0004672//molecular_function protein kinase activity;GO:0005524//molecular_function ATP binding;GO:0006468//biological_process protein phosphorylation	hypothetical protein M426DRAFT_265060 [Hypoxylon sp. CI-4A]	Uncharacterized protein {ECO:0000313|EMBL:OTB02133.1} OS=Hypoxylon sp. CI-4A ORFNames=M426DRAFT_265060 {ECO:0000313|EMBL:OTB02133.1} PE=4	Serine/threonine-protein kinase cbk1 EC=2.7.11.1 OS=Emericella nidulans (strain FGSC A4 / ATCC 38163 / CBS 112.46 / NRRL 194 / M139) (Aspergillus nidulans) Name=cbk1 ORFNames=AN10485 PE=3	Protein kinase domain	[R] KOG0605 NDR and related serine/threonine kinases
gene_sam0001910.1	K14826//FK506-binding nuclear protein [EC:5.2.1.8]	N/A	hypothetical protein K449DRAFT_384078 [Hypoxylon sp. EC38]	FK506-binding protein {ECO:0000256|PIRNR:PIRNR001473} EC=5.2.1.8 {ECO:0000256|PIRNR:PIRNR001473} OS=Hypoxylon sp. EC38 ORFNames=K449DRAFT_384078 {ECO:0000313|EMBL:OTA69171.1} PE=3	FK506-binding protein 4 Short=FKBP4 EC=5.2.1.8 {ECO:0000250|UniProtKB:Q06205} FK506-resistance protein 4 Histone proline isomerase {ECO:0000250|UniProtKB:Q06205} Peptidyl-prolyl cis-trans isomerase fkr-4 Short=PPIase fkr-4 Rotamase OS=Neurospora crassa (strain ATCC 24698 / 74-OR23-1A / CBS 708.71 / DSM 1257 / FGSC 987) Name=fkr-4 ORFNames=NCU03241 PE=3	FKBP-type peptidyl-prolyl cis-trans isomerase	[O] KOG0552 FKBP-type peptidyl-prolyl cis-trans isomerase
gene_sam0001920.1	N/A	N/A	hypothetical protein M426DRAFT_74817 [Hypoxylon sp. CI-4A]	Uncharacterized protein {ECO:0000313|EMBL:OTB02131.1} OS=Hypoxylon sp. CI-4A ORFNames=M426DRAFT_74817 {ECO:0000313|EMBL:OTB02131.1} PE=4	N/A	DJ-1/PfpI family	N/A
gene_sam0001930.1	N/A	N/A	hypothetical protein K449DRAFT_396533 [Hypoxylon sp. EC38]	Uncharacterized protein {ECO:0000313|EMBL:OTA69173.1} OS=Hypoxylon sp. EC38 ORFNames=K449DRAFT_396533 {ECO:0000313|EMBL:OTA69173.1} PE=4	N/A	Glycosyl transferase family group 2	N/A
gene_sam0001940.1	K13174//THO complex subunit 5	N/A	hypothetical protein M426DRAFT_62760 [Hypoxylon sp. CI-4A]	Uncharacterized protein {ECO:0000313|EMBL:OTB02129.1} OS=Hypoxylon sp. CI-4A ORFNames=M426DRAFT_62760 {ECO:0000313|EMBL:OTB02129.1} PE=4	N/A	Fms-interacting protein	N/A
gene_sam0001950.1	K07297//adiponectin receptor	GO:0016021//cellular_component integral component of membrane	hypothetical protein M426DRAFT_62888 [Hypoxylon sp. CI-4A]	Uncharacterized protein {ECO:0000313|EMBL:OTB02128.1} OS=Hypoxylon sp. CI-4A ORFNames=M426DRAFT_62888 {ECO:0000313|EMBL:OTB02128.1} PE=4	Uncharacterized protein C30D11.11 OS=Schizosaccharomyces pombe (strain 972 / ATCC 24843) (Fission yeast) ORFNames=SPAC30D11.11 PE=4	Haemolysin-III related	[RT] KOG0748 Predicted membrane proteins, contain hemolysin III domain
gene_sam0001960.1	N/A	N/A	hypothetical protein K445DRAFT_13363 [Daldinia sp. EC12]	Uncharacterized protein {ECO:0000313|EMBL:OTB13999.1} OS=Daldinia sp. EC12 ORFNames=K445DRAFT_13363 {ECO:0000313|EMBL:OTB13999.1} PE=4	N/A	N/A	N/A
gene_sam0001970.1	K02179//cell cycle arrest protein BUB2	N/A	TBC-domain-containing protein [Hypoxylon sp. EC38]	TBC-domain-containing protein {ECO:0000313|EMBL:OTA69177.1} OS=Hypoxylon sp. EC38 ORFNames=K449DRAFT_396537 {ECO:0000313|EMBL:OTA69177.1} PE=4	Cell division control protein 16 OS=Schizosaccharomyces pombe (strain 972 / ATCC 24843) (Fission yeast) Name=cdc16 Synonyms=bub2 ORFNames=SPAC6F6.08c PE=1	Rab-GTPase-TBC domain	[U] KOG2058 Ypt/Rab GTPase activating protein
gene_sam0001980.1	K14708//solute carrier family 26 (sodium-independent sulfate anion transporter), member 11	GO:0008272//biological_process sulfate transport;GO:0015116//molecular_function sulfate transmembrane transporter activity;GO:0016021//cellular_component integral component of membrane;GO:0008271//molecular_function secondary active sulfate transmembrane transporter activity;GO:0016020//cellular_component membrane;GO:0055085//biological_process transmembrane transport	hypothetical protein M434DRAFT_75217 [Hypoxylon sp. CO27-5]	Uncharacterized protein {ECO:0000313|EMBL:OTA92064.1} OS=Hypoxylon sp. CO27-5 ORFNames=M434DRAFT_75217 {ECO:0000313|EMBL:OTA92064.1} PE=3	Sulfate permease 2 Sulfate permease II OS=Neurospora crassa (strain ATCC 24698 / 74-OR23-1A / CBS 708.71 / DSM 1257 / FGSC 987) Name=cys-14 ORFNames=G21B4.280, NCU04433 PE=2	STAS domain	[P] KOG0236 Sulfate/bicarbonate/oxalate exchanger SAT-1 and related transporters (SLC26 family)
gene_sam0001990.1	N/A	GO:0008270//molecular_function zinc ion binding	hypothetical protein K449DRAFT_418656 [Hypoxylon sp. EC38]	Uncharacterized protein {ECO:0000313|EMBL:OTA69179.1} OS=Hypoxylon sp. EC38 ORFNames=K449DRAFT_418656 {ECO:0000313|EMBL:OTA69179.1} PE=4	N/A	N/A	N/A
gene_sam0002000.1	N/A	GO:0004672//molecular_function protein kinase activity;GO:0005524//molecular_function ATP binding;GO:0006468//biological_process protein phosphorylation	hypothetical protein M434DRAFT_22103 [Hypoxylon sp. CO27-5]	Uncharacterized protein {ECO:0000313|EMBL:OTA92066.1} OS=Hypoxylon sp. CO27-5 ORFNames=M434DRAFT_22103 {ECO:0000313|EMBL:OTA92066.1} PE=4	N/A	Protein tyrosine kinase	N/A
gene_sam0002010.1	N/A	N/A	hypothetical protein M426DRAFT_205855 [Hypoxylon sp. CI-4A]	Uncharacterized protein {ECO:0000313|EMBL:OTB02121.1} OS=Hypoxylon sp. CI-4A ORFNames=M426DRAFT_205855 {ECO:0000313|EMBL:OTB02121.1} PE=4	N/A	N/A	N/A
gene_sam0002020.1	N/A	GO:0016491//molecular_function oxidoreductase activity;GO:0055114//biological_process oxidation-reduction process	Clavaminate synthase-like protein [Hypoxylon sp. EC38]	Clavaminate synthase-like protein {ECO:0000313|EMBL:OTA69182.1} OS=Hypoxylon sp. EC38 ORFNames=K449DRAFT_322115 {ECO:0000313|EMBL:OTA69182.1} PE=4	N/A	Taurine catabolism dioxygenase TauD, TfdA family	N/A
gene_sam0002030.1	N/A	GO:0006357//biological_process regulation of transcription by RNA polymerase II	hypothetical protein K449DRAFT_396543 [Hypoxylon sp. EC38]	Uncharacterized protein {ECO:0000313|EMBL:OTA69184.1} OS=Hypoxylon sp. EC38 ORFNames=K449DRAFT_396543 {ECO:0000313|EMBL:OTA69184.1} PE=4	N/A	CRT10	N/A
gene_sam0002040.1	K03320//ammonium transporter, Amt family	GO:0008519//molecular_function ammonium transmembrane transporter activity;GO:0015696//biological_process ammonium transport;GO:0016020//cellular_component membrane	hypothetical protein M426DRAFT_322945 [Hypoxylon sp. CI-4A]	Ammonium transporter {ECO:0000256|RuleBase:RU362002} OS=Hypoxylon sp. CI-4A ORFNames=M426DRAFT_322945 {ECO:0000313|EMBL:OTB02118.1} PE=3	Ammonium transporter MEP3 OS=Saccharomyces cerevisiae (strain ATCC 204508 / S288c) (Baker's yeast) ORFNames=P9659.14 PE=1	Ammonium Transporter Family	[P] KOG0682 Ammonia permease
gene_sam0002050.1	K01873//valyl-tRNA synthetase [EC:6.1.1.9]	GO:0000166//molecular_function nucleotide binding;GO:0004832//molecular_function valine-tRNA ligase activity;GO:0005524//molecular_function ATP binding;GO:0006438//biological_process valyl-tRNA aminoacylation;GO:0005737//cellular_component cytoplasm;GO:0004812//molecular_function aminoacyl-tRNA ligase activity;GO:0006418//biological_process tRNA aminoacylation for protein translation	hypothetical protein M434DRAFT_396755 [Hypoxylon sp. CO27-5]	Uncharacterized protein {ECO:0000313|EMBL:OTA92072.1} OS=Hypoxylon sp. CO27-5 ORFNames=M434DRAFT_396755 {ECO:0000313|EMBL:OTA92072.1} PE=3	Valine--tRNA ligase, mitochondrial EC=6.1.1.9 Valyl-tRNA synthetase Short=ValRS Precursor OS=Neurospora crassa (strain ATCC 24698 / 74-OR23-1A / CBS 708.71 / DSM 1257 / FGSC 987) Name=cyt-20 Synonyms=un-3 ORFNames=NCU01965 PE=1	tRNA synthetases class I (I, L, M and V)	[J] KOG0432 Valyl-tRNA synthetase
gene_sam0002060.1	N/A	N/A	hypothetical protein M434DRAFT_12693 [Hypoxylon sp. CO27-5]	Uncharacterized protein {ECO:0000313|EMBL:OTA92073.1} OS=Hypoxylon sp. CO27-5 ORFNames=M434DRAFT_12693 {ECO:0000313|EMBL:OTA92073.1} PE=4	N/A	Protein of unknown function (DUF3074)	N/A
gene_sam0002070.1	K05917//sterol 14-demethylase [EC:1.14.13.70]	GO:0005506//molecular_function iron ion binding;GO:0016705//molecular_function oxidoreductase activity, acting on paired donors, with incorporation or reduction of molecular oxygen;GO:0020037//molecular_function heme binding;GO:0055114//biological_process oxidation-reduction process;GO:0004497//molecular_function monooxygenase activity	hypothetical protein M434DRAFT_396757 [Hypoxylon sp. CO27-5]	Uncharacterized protein {ECO:0000313|EMBL:OTA92074.1} OS=Hypoxylon sp. CO27-5 ORFNames=M434DRAFT_396757 {ECO:0000313|EMBL:OTA92074.1} PE=3	Eburicol 14-alpha-demethylase EC=1.14.13.70 CYPLI Cytochrome P450 51 Cytochrome P450-14DM Cytochrome P450-LIA1 Sterol 14-alpha demethylase OS=Uncinula necator (Grape powdery mildew) Name=CYP51 PE=2	Cytochrome P450	[Q] KOG0684 Cytochrome P450
gene_sam0002080.1	N/A	N/A	hypothetical protein K449DRAFT_322430 [Hypoxylon sp. EC38]	Uncharacterized protein {ECO:0000313|EMBL:OTA69189.1} OS=Hypoxylon sp. EC38 ORFNames=K449DRAFT_322430 {ECO:0000313|EMBL:OTA69189.1} PE=4	N/A	N/A	N/A
gene_sam0002090.1	K11498//centromeric protein E	GO:0003777//molecular_function microtubule motor activity;GO:0005524//molecular_function ATP binding;GO:0007018//biological_process microtubule-based movement;GO:0008017//molecular_function microtubule binding	kinesin-domain-containing protein [Hypoxylon sp. EC38]	Kinesin-like protein {ECO:0000256|RuleBase:RU000394} OS=Hypoxylon sp. EC38 ORFNames=K449DRAFT_322240 {ECO:0000313|EMBL:OTA69191.1} PE=3	Kinesin-like protein KIP2 OS=Saccharomyces cerevisiae (strain ATCC 204508 / S288c) (Baker's yeast) Name=KIP2 OrderedLocusNames=YPL155C ORFNames=P2581 PE=1	Kinesin motor domain	[Z] KOG0242 Kinesin-like protein
gene_sam0002100.1	K03321//sulfate permease, SulP family	N/A	hypothetical protein K449DRAFT_322580 [Hypoxylon sp. EC38]	Uncharacterized protein {ECO:0000313|EMBL:OTA69193.1} OS=Hypoxylon sp. EC38 ORFNames=K449DRAFT_322580 {ECO:0000313|EMBL:OTA69193.1} PE=4	N/A	Serine-threonine protein kinase 19	N/A
gene_sam0002110.1	N/A	N/A	hypothetical protein K445DRAFT_319553 [Daldinia sp. EC12]	Uncharacterized protein {ECO:0000313|EMBL:OTB14016.1} OS=Daldinia sp. EC12 ORFNames=K445DRAFT_319553 {ECO:0000313|EMBL:OTB14016.1} PE=4	N/A	N/A	N/A
gene_sam0002120.1	K06018//endopolyphosphatase [EC:3.6.1.10]	GO:0016787//molecular_function hydrolase activity	hypothetical protein M426DRAFT_24988 [Hypoxylon sp. CI-4A]	Endopolyphosphatase {ECO:0000256|PIRNR:PIRNR027093} EC=3.6.1.10 {ECO:0000256|PIRNR:PIRNR027093} OS=Hypoxylon sp. CI-4A ORFNames=M426DRAFT_24988 {ECO:0000313|EMBL:OTB02109.1} PE=4	Endopolyphosphatase EC=3.6.1.10 OS=Neurospora crassa (strain ATCC 24698 / 74-OR23-1A / CBS 708.71 / DSM 1257 / FGSC 987) Name=epp-1 Synonyms=ppn1 ORFNames=B24P7.140, NCU02996 PE=3	Calcineurin-like phosphoesterase	[I] KOG3770 Acid sphingomyelinase and PHM5 phosphate metabolism protein
gene_sam0002130.1	N/A	GO:0005506//molecular_function iron ion binding;GO:0016705//molecular_function oxidoreductase activity, acting on paired donors, with incorporation or reduction of molecular oxygen;GO:0031418//molecular_function L-ascorbic acid binding;GO:0055114//biological_process oxidation-reduction process;GO:0016491//molecular_function oxidoreductase activity;GO:0016706//molecular_function oxidoreductase act…	hypothetical protein M434DRAFT_12700 [Hypoxylon sp. CO27-5]	Uncharacterized protein {ECO:0000313|EMBL:OTA92081.1} OS=Hypoxylon sp. CO27-5 ORFNames=M434DRAFT_12700 {ECO:0000313|EMBL:OTA92081.1} PE=4	Prolyl 3,4-dihydroxylase TPA1 {ECO:0000303|PubMed:16809762} EC=1.14.11.- {ECO:0000269|PubMed:24550462} Termination and polyadenylation protein 1 {ECO:0000303|PubMed:16809762} uS12 prolyl 3,4-dihydroxylase {ECO:0000303|PubMed:25728928} OS=Saccharomyces cerevisiae (strain ATCC 204508 / S288c) (Baker's yeast) OrderedLocusNames=YER049W {ECO:0000312|SGD:S000000851} PE=1	Oxoglutarate and iron-dependent oxygenase degradation C-term	[B] KOG3844 Predicted component of NuA3 histone acetyltransferase complex
gene_sam0002140.1	N/A	N/A	hypothetical protein M434DRAFT_32206 [Hypoxylon sp. CO27-5]	Uncharacterized protein {ECO:0000313|EMBL:OTA92082.1} OS=Hypoxylon sp. CO27-5 ORFNames=M434DRAFT_32206 {ECO:0000313|EMBL:OTA92082.1} PE=4	Cysteine desulfurase-like protein ustD {ECO:0000303|PubMed:24841822} EC=2.-.-.- {ECO:0000305|PubMed:27166860} Ustiloxin B biosynthesis protein D {ECO:0000303|PubMed:24841822} OS=Aspergillus flavus (strain ATCC 200026 / FGSC A1120 / NRRL 3357 / JCM 12722 / SRRC 167) Name=ustD {ECO:0000303|PubMed:24841822} ORFNames=AFLA_095040 PE=1	Aminotransferase class-V	N/A
gene_sam0002150.1	K01783//ribulose-phosphate 3-epimerase [EC:5.1.3.1]	GO:0005975//biological_process carbohydrate metabolic process;GO:0016857//molecular_function racemase and epimerase activity, acting on carbohydrates and derivatives	hypothetical protein M426DRAFT_322934 [Hypoxylon sp. CI-4A]	Ribulose-phosphate 3-epimerase {ECO:0000256|PIRNR:PIRNR001461} EC=5.1.3.1 {ECO:0000256|PIRNR:PIRNR001461} OS=Hypoxylon sp. CI-4A ORFNames=M426DRAFT_322934 {ECO:0000313|EMBL:OTB02106.1} PE=3	Ribulose-phosphate 3-epimerase EC=5.1.3.1 Pentose-5-phosphate 3-epimerase Short=PPE RPE OS=Candida glabrata (strain ATCC 2001 / CBS 138 / JCM 3761 / NBRC 0622 / NRRL Y-65) (Yeast) (Torulopsis glabrata) Name=RPE1 OrderedLocusNames=CAGL0L05478g PE=3	Ribulose-phosphate 3 epimerase family	[G] KOG3111 D-ribulose-5-phosphate 3-epimerase
gene_sam0002160.1	K03251//translation initiation factor 3 subunit D	GO:0003743//molecular_function translation initiation factor activity;GO:0005737//cellular_component cytoplasm;GO:0005852//cellular_component eukaryotic translation initiation factor 3 complex	hypothetical protein K445DRAFT_319563 [Daldinia sp. EC12]	Eukaryotic translation initiation factor 3 subunit D {ECO:0000256|HAMAP-Rule:MF_03003} Short=eIF3d {ECO:0000256|HAMAP-Rule:MF_03003} OS=Daldinia sp. EC12 ORFNames=K445DRAFT_319563 {ECO:0000313|EMBL:OTB14022.1} PE=3	Eukaryotic translation initiation factor 3 subunit D {ECO:0000255|HAMAP-Rule:MF_03003} Short=eIF3d {ECO:0000255|HAMAP-Rule:MF_03003} OS=Magnaporthe oryzae (strain 70-15 / ATCC MYA-4617 / FGSC 8958) (Rice blast fungus) (Pyricularia oryzae) ORFNames=MGG_00341 PE=3	Eukaryotic translation initiation factor 3 subunit 7 (eIF-3)	[J] KOG2479 Translation initiation factor 3, subunit d (eIF-3d)
gene_sam0002170.1	N/A	GO:0003700//molecular_function DNA-binding transcription factor activity;GO:0006355//biological_process regulation of transcription, DNA-templated	hypothetical protein M426DRAFT_30930, partial [Hypoxylon sp. CI-4A]	Uncharacterized protein {ECO:0000313|EMBL:OTB02104.1} Fragment OS=Hypoxylon sp. CI-4A ORFNames=M426DRAFT_30930 {ECO:0000313|EMBL:OTB02104.1} PE=4	N/A	N/A	N/A
gene_sam0002180.1	N/A	GO:0008152//biological_process metabolic process;GO:0016746//molecular_function transferase activity, transferring acyl groups	1-acyl-sn-glycerol-3-phosphate acyltransferase [Hypoxylon sp. EC38]	1-acyl-sn-glycerol-3-phosphate acyltransferase {ECO:0000313|EMBL:OTA69199.1} OS=Hypoxylon sp. EC38 ORFNames=K449DRAFT_88296 {ECO:0000313|EMBL:OTA69199.1} PE=4	N/A	Acyltransferase C-terminus	[I] KOG1505 Lysophosphatidic acid acyltransferase LPAAT and related acyltransferases
gene_sam0002190.1	K12767//serine/threonine-protein kinase RIM15 [EC:2.7.11.1]	GO:0004672//molecular_function protein kinase activity;GO:0005524//molecular_function ATP binding;GO:0006468//biological_process protein phosphorylation;GO:0000160//biological_process phosphorelay signal transduction system;GO:0004674//molecular_function protein serine/threonine kinase activity	hypothetical protein K449DRAFT_428628 [Hypoxylon sp. EC38]	Uncharacterized protein {ECO:0000313|EMBL:OTA69201.1} OS=Hypoxylon sp. EC38 ORFNames=K449DRAFT_428628 {ECO:0000313|EMBL:OTA69201.1} PE=4	Serine/threonine-protein kinase RIM15 EC=2.7.11.1 OS=Saccharomyces cerevisiae (strain ATCC 204508 / S288c) (Baker's yeast) Name=RIM15 Synonyms=TAK1 OrderedLocusNames=YFL033C PE=1	Response regulator receiver domain	[R] KOG0605 NDR and related serine/threonine kinases
gene_sam0002200.1	N/A	N/A	hypothetical protein K449DRAFT_384125 [Hypoxylon sp. EC38]	Uncharacterized protein {ECO:0000313|EMBL:OTA69202.1} OS=Hypoxylon sp. EC38 ORFNames=K449DRAFT_384125 {ECO:0000313|EMBL:OTA69202.1} PE=4	N/A	Heterokaryon incompatibility protein (HET)	N/A
gene_sam0002210.1	N/A	N/A	hypothetical protein M434DRAFT_87517 [Hypoxylon sp. CO27-5]	Uncharacterized protein {ECO:0000313|EMBL:OTA77996.1} OS=Hypoxylon sp. CO27-5 ORFNames=M434DRAFT_87517 {ECO:0000313|EMBL:OTA77996.1} PE=4	Non-canonical non-ribosomal peptide synthetase FUB8 {ECO:0000303|PubMed:25372119} EC=2.3.1.- {ECO:0000305|PubMed:25372119} Fusaric acid biosynthesis protein 8 {ECO:0000303|PubMed:25372119} OS=Fusarium oxysporum f. sp. lycopersici (strain 4287 / CBS 123668 / FGSC 9935 / NRRL 34936) (Fusarium vascular wilt of tomato) Name=FUB8 {ECO:0000303|PubMed:25372119} ORFNames=FOXG_15239 PE=1	Male sterility protein	N/A
gene_sam0002220.1	N/A	GO:0003824//molecular_function catalytic activity;GO:0008152//biological_process metabolic process	hypothetical protein M434DRAFT_87517 [Hypoxylon sp. CO27-5]	Uncharacterized protein {ECO:0000313|EMBL:OTA77996.1} OS=Hypoxylon sp. CO27-5 ORFNames=M434DRAFT_87517 {ECO:0000313|EMBL:OTA77996.1} PE=4	Non-canonical non-ribosomal peptide synthetase FUB8 {ECO:0000303|PubMed:25372119} EC=2.3.1.- {ECO:0000305|PubMed:25372119} Fusaric acid biosynthesis protein 8 {ECO:0000303|PubMed:25372119} OS=Fusarium oxysporum f. sp. lycopersici (strain 4287 / CBS 123668 / FGSC 9935 / NRRL 34936) (Fusarium vascular wilt of tomato) Name=FUB8 {ECO:0000303|PubMed:25372119} ORFNames=FOXG_15239 PE=1	AMP-binding enzyme	N/A
gene_sam0002230.1	N/A	N/A	hypothetical protein M434DRAFT_402304 [Hypoxylon sp. CO27-5]	Uncharacterized protein {ECO:0000313|EMBL:OTA77992.1} OS=Hypoxylon sp. CO27-5 ORFNames=M434DRAFT_402304 {ECO:0000313|EMBL:OTA77992.1} PE=4	Heterokaryon incompatibility protein 6, OR allele Short=Het-6(OR) OS=Neurospora crassa (strain ATCC 24698 / 74-OR23-1A / CBS 708.71 / DSM 1257 / FGSC 987) Name=het-6 ORFNames=B2A19.100, NCU03533 PE=4	Heterokaryon incompatibility protein (HET)	N/A
gene_sam0002240.1	N/A	N/A	unnamed protein product [Fusarium graminearum]	Uncharacterized protein {ECO:0000313|EMBL:CEF76550.1, ECO:0000313|EnsemblFungi:CEF76550} OS=Gibberella zeae (strain PH-1 / ATCC MYA-4620 / FGSC 9075 / NRRL 31084) (Wheat head blight fungus) (Fusarium graminearum) ORFNames=FGRAMPH1_01T09495 {ECO:0000313|EMBL:CEF76550.1} PE=4	N/A	N/A	N/A
gene_sam0002250.1	K01179//endoglucanase [EC:3.2.1.4]	GO:0004553//molecular_function hydrolase activity, hydrolyzing O-glycosyl compounds;GO:0005975//biological_process carbohydrate metabolic process	glycoside hydrolase family 5 protein [Hypoxylon sp. CI-4A]	Glycoside hydrolase family 5 protein {ECO:0000313|EMBL:OTB02094.1} OS=Hypoxylon sp. CI-4A ORFNames=M426DRAFT_13798 {ECO:0000313|EMBL:OTB02094.1} PE=3	N/A	Cellulase (glycosyl hydrolase family 5)	N/A
gene_sam0002260.1	N/A	GO:0016491//molecular_function oxidoreductase activity;GO:0050660//molecular_function flavin adenine dinucleotide binding;GO:0055114//biological_process oxidation-reduction process;GO:0016614//molecular_function oxidoreductase activity, acting on CH-OH group of donors	putative FAD-linked oxidoreductase YvdP [Valsa mali]	Putative FAD-linked oxidoreductase YvdP {ECO:0000313|EMBL:KUI64405.1} OS=Valsa mali ORFNames=VM1G_11202 {ECO:0000313|EMBL:KUI64405.1} PE=3	FAD-linked oxidoreductase ZEB1 {ECO:0000303|PubMed:16262793} EC=1.-.-.- {ECO:0000305|PubMed:16262793} Zearalenone biosynthesis protein 1 {ECO:0000303|PubMed:16262793} Precursor OS=Gibberella zeae (strain PH-1 / ATCC MYA-4620 / FGSC 9075 / NRRL 31084) (Wheat head blight fungus) (Fusarium graminearum) ORFNames=FGRAMPH1_01T05753, FGSG_02397 PE=2	FAD binding domain	[QG] LSE0347 A Predicted berberine bridge enzyme/FAD-binding oxidoreductase
gene_sam0002270.1	N/A	N/A	NAD(P)-binding Rossmann-fold containing protein [Glarea lozoyensis ATCC 20868] >EPE26891.1 NAD(P)-binding Rossmann-fold containing protein [Glarea lozoyensis ATCC 20868]	NAD(P)-binding Rossmann-fold containing protein {ECO:0000313|EMBL:EPE26891.1} OS=Glarea lozoyensis (strain ATCC 20868 / MF5171) ORFNames=GLAREA_02805 {ECO:0000313|EMBL:EPE26891.1} PE=4	N/A	short chain dehydrogenase	[R] KOG0725 Reductases with broad range of substrate specificities
gene_sam0002280.1	N/A	GO:0004930//molecular_function G protein-coupled receptor activity;GO:0007186//biological_process G protein-coupled receptor signaling pathway;GO:0016021//cellular_component integral component of membrane;GO:0004888//molecular_function transmembrane signaling receptor activity;GO:0007166//biological_process cell surface receptor signaling pathway	hypothetical protein K449DRAFT_428641 [Hypoxylon sp. EC38]	Uncharacterized protein {ECO:0000313|EMBL:OTA69215.1} OS=Hypoxylon sp. EC38 ORFNames=K449DRAFT_428641 {ECO:0000313|EMBL:OTA69215.1} PE=4	N/A	7 transmembrane receptor (Secretin family)	N/A
gene_sam0002290.1	N/A	GO:0031177//molecular_function phosphopantetheine binding;GO:0003824//molecular_function catalytic activity;GO:0008152//biological_process metabolic process	acetyl-CoA synthetase-like protein [Hypoxylon sp. EC38]	Acetyl-CoA synthetase-like protein {ECO:0000313|EMBL:OTA69216.1} OS=Hypoxylon sp. EC38 ORFNames=K449DRAFT_362513 {ECO:0000313|EMBL:OTA69216.1} PE=4	Non-canonical non-ribosomal peptide synthetase FUB8 {ECO:0000303|PubMed:25372119} EC=2.3.1.- {ECO:0000305|PubMed:25372119} Fusaric acid biosynthesis protein 8 {ECO:0000303|PubMed:25372119} OS=Fusarium oxysporum f. sp. lycopersici (strain 4287 / CBS 123668 / FGSC 9935 / NRRL 34936) (Fusarium vascular wilt of tomato) Name=FUB8 {ECO:0000303|PubMed:25372119} ORFNames=FOXG_15239 PE=1	Phosphopantetheine attachment site	N/A
gene_sam0002300.1	N/A	N/A	glycoside hydrolase family 15 protein [Hypoxylon sp. CI-4A]	Glycoside hydrolase family 15 protein {ECO:0000313|EMBL:OTB02091.1} OS=Hypoxylon sp. CI-4A ORFNames=M426DRAFT_322922 {ECO:0000313|EMBL:OTB02091.1} PE=4	Uncharacterized protein C4H3.03c OS=Schizosaccharomyces pombe (strain 972 / ATCC 24843) (Fission yeast) ORFNames=SPAC4H3.03c PE=4	Glycosyl hydrolases family 15	[X] TWOG0360 Unnamed protein
gene_sam0002310.1	N/A	GO:0005515//molecular_function protein binding	hypothetical protein M434DRAFT_25841 [Hypoxylon sp. CO27-5]	Uncharacterized protein {ECO:0000313|EMBL:OTA78290.1} OS=Hypoxylon sp. CO27-5 ORFNames=M434DRAFT_25841 {ECO:0000313|EMBL:OTA78290.1} PE=4	N/A	N/A	N/A
gene_sam0002320.1	K14650//transcription initiation factor TFIID subunit 3	N/A	hypothetical protein K449DRAFT_418687 [Hypoxylon sp. EC38]	Uncharacterized protein {ECO:0000313|EMBL:OTA69219.1} OS=Hypoxylon sp. EC38 ORFNames=K449DRAFT_418687 {ECO:0000313|EMBL:OTA69219.1} PE=4	N/A	N/A	N/A
gene_sam0002330.1	K03132//transcription initiation factor TFIID subunit 7	GO:0005669//cellular_component transcription factor TFIID complex;GO:0006367//biological_process transcription initiation from RNA polymerase II promoter	hypothetical protein K449DRAFT_384144 [Hypoxylon sp. EC38]	Uncharacterized protein {ECO:0000313|EMBL:OTA69220.1} OS=Hypoxylon sp. EC38 ORFNames=K449DRAFT_384144 {ECO:0000313|EMBL:OTA69220.1} PE=4	N/A	TAFII55 protein conserved region	N/A
gene_sam0002340.1	K17435//large subunit ribosomal protein L54	N/A	hypothetical protein M434DRAFT_402248 [Hypoxylon sp. CO27-5]	Uncharacterized protein {ECO:0000313|EMBL:OTA78287.1} OS=Hypoxylon sp. CO27-5 ORFNames=M434DRAFT_402248 {ECO:0000313|EMBL:OTA78287.1} PE=4	N/A	Mitochondrial ribosomal protein L37	N/A
gene_sam0002350.1	N/A	N/A	putative NADH-ubiquinone oxidoreductase 12 kDa mitochondrial [Rosellinia necatrix]	NADH-ubiquinone oxidoreductase {ECO:0000313|EMBL:OTA69222.1} OS=Hypoxylon sp. EC38 ORFNames=K449DRAFT_88713 {ECO:0000313|EMBL:OTA69222.1} PE=4	NADH-ubiquinone oxidoreductase 12 kDa subunit, mitochondrial Complex I-12kD Short=CI-12kD Precursor OS=Neurospora crassa (strain ATCC 24698 / 74-OR23-1A / CBS 708.71 / DSM 1257 / FGSC 987) Name=nuo-12.3 ORFNames=NCU03093 PE=3	N/A	N/A
gene_sam0002360.1	K11294//nucleolin	GO:0003676//molecular_function nucleic acid binding	hypothetical protein K449DRAFT_428650 [Hypoxylon sp. EC38]	Uncharacterized protein {ECO:0000313|EMBL:OTA69223.1} OS=Hypoxylon sp. EC38 ORFNames=K449DRAFT_428650 {ECO:0000313|EMBL:OTA69223.1} PE=4	Nuclear localization sequence-binding protein p67 OS=Saccharomyces cerevisiae (strain ATCC 204508 / S288c) (Baker's yeast) Name=NSR1 OrderedLocusNames=YGR159C ORFNames=G7001 PE=1	RNA recognition motif. (a.k.a. RRM, RBD, or RNP domain)	[K] KOG4210 Nuclear localization sequence binding protein
gene_sam0002370.1	N/A	N/A	hypothetical protein M426DRAFT_322786 [Hypoxylon sp. CI-4A]	Uncharacterized protein {ECO:0000313|EMBL:OTB02358.1} OS=Hypoxylon sp. CI-4A ORFNames=M426DRAFT_322786 {ECO:0000313|EMBL:OTB02358.1} PE=4	N/A	Protein of unknown function (DUF2985)	N/A
gene_sam0002380.1	K03282//large conductance mechanosensitive channel	GO:0005216//molecular_function ion channel activity;GO:0006810//biological_process transport;GO:0016021//cellular_component integral component of membrane	gated mechanosensitive channel [Hypoxylon sp. EC38]	Gated mechanosensitive channel {ECO:0000313|EMBL:OTA69589.1} OS=Hypoxylon sp. EC38 ORFNames=K449DRAFT_406813 {ECO:0000313|EMBL:OTA69589.1} PE=4	Anditomin synthesis protein L {ECO:0000303|PubMed:25216349} OS=Emericella variicolor (Aspergillus stellatus) Name=andL {ECO:0000303|PubMed:25216349} PE=3	Large-conductance mechanosensitive channel, MscL	N/A
gene_sam0002390.1	N/A	GO:0016021//cellular_component integral component of membrane;GO:0016765//molecular_function transferase activity, transferring alkyl or aryl (other than methyl) groups	hypothetical protein K449DRAFT_406812 [Hypoxylon sp. EC38]	Uncharacterized protein {ECO:0000313|EMBL:OTA69588.1} OS=Hypoxylon sp. EC38 ORFNames=K449DRAFT_406812 {ECO:0000313|EMBL:OTA69588.1} PE=4	N/A	UbiA prenyltransferase family	N/A
gene_sam0002400.1	N/A	GO:0005886//cellular_component plasma membrane	hypothetical protein K449DRAFT_461097 [Hypoxylon sp. EC38]	Uncharacterized protein {ECO:0000313|EMBL:OTA69580.1} OS=Hypoxylon sp. EC38 ORFNames=K449DRAFT_461097 {ECO:0000313|EMBL:OTA69580.1} PE=4	N/A	SUR7/PalI family	N/A
gene_sam0002410.1	N/A	N/A	tafazzin [Hypoxylon sp. EC38]	Tafazzin {ECO:0000313|EMBL:OTA69579.1} OS=Hypoxylon sp. EC38 ORFNames=K449DRAFT_418964 {ECO:0000313|EMBL:OTA69579.1} PE=4	N/A	N/A	N/A
gene_sam0002420.1	N/A	N/A	hypothetical protein M426DRAFT_321415 [Hypoxylon sp. CI-4A]	Uncharacterized protein {ECO:0000313|EMBL:OTB03710.1} OS=Hypoxylon sp. CI-4A ORFNames=M426DRAFT_321415 {ECO:0000313|EMBL:OTB03710.1} PE=4	Hydroxynaphthalene reductase arp2 {ECO:0000303|PubMed:19703288} EC=1.1.-.- {ECO:0000305|PubMed:19703288} Conidial pigment biosynthesis oxidase arp2 {ECO:0000305} OS=Neosartorya fumigata (strain ATCC MYA-4609 / Af293 / CBS 101355 / FGSC A1100) (Aspergillus fumigatus) Name=arp2 {ECO:0000303|PubMed:10515939} ORFNames=AFUA_2G17560 PE=3	Enoyl-(Acyl carrier protein) reductase	[R] KOG0725 Reductases with broad range of substrate specificities
gene_sam0002430.1	N/A	GO:0018580//molecular_function nitronate monooxygenase activity;GO:0055114//biological_process oxidation-reduction process	hypothetical protein M434DRAFT_400470 [Hypoxylon sp. CO27-5]	Uncharacterized protein {ECO:0000313|EMBL:OTA84427.1} OS=Hypoxylon sp. CO27-5 ORFNames=M434DRAFT_400470 {ECO:0000313|EMBL:OTA84427.1} PE=4	N/A	Nitronate monooxygenase	N/A
gene_sam0002440.1	K13941//2-amino-4-hydroxy-6-hydroxymethyldihydropteridine diphosphokinase / dihydropteroate synthase [EC:2.7.6.3 2.5.1.15]	GO:0042558//biological_process pteridine-containing compound metabolic process;GO:0003848//molecular_function 2-amino-4-hydroxy-6-hydroxymethyldihydropteridine diphosphokinase activity;GO:0009396//biological_process folic acid-containing compound biosynthetic process	Dihydropteroate synthase [Hypoxylon sp. EC38]	Dihydropteroate synthase {ECO:0000313|EMBL:OTA69575.1} OS=Hypoxylon sp. EC38 ORFNames=K449DRAFT_322278 {ECO:0000313|EMBL:OTA69575.1} PE=4	Folic acid synthesis protein fol1 Dihydroneopterin aldolase {ECO:0000303|PubMed:8397083} Short=DHNA {ECO:0000303|PubMed:7543066} EC=4.1.2.25 {ECO:0000269|PubMed:7950384, ECO:0000269|PubMed:8397083} 7,8-dihydroneopterin aldolase FasA {ECO:0000303|PubMed:8397083} FasB {ECO:0000303|PubMed:8397083} 6-hydroxymethyl-7,8-dihydropterin pyrophosphokinase {ECO:0000303|PubMed:8397083} Short=HPPK EC=2.7.6.3 …	7,8-dihydro-6-hydroxymethylpterin-pyrophosphokinase (HPPK)	[H] KOG2544 Dihydropteroate synthase/7,8-dihydro-6-hydroxymethylpterin-pyrophosphokinase/Dihydroneopterin aldolase
gene_sam0002460.1	K12769//meiosis-specific transcription factor NDT80	GO:0003677//molecular_function DNA binding	p53-like transcription factor [Hypoxylon sp. EC38]	p53-like transcription factor {ECO:0000313|EMBL:OTA69572.1} OS=Hypoxylon sp. EC38 ORFNames=K449DRAFT_97191 {ECO:0000313|EMBL:OTA69572.1} PE=4	Transcription factor vib-1 Vegetative incompatibility blocked protein 1 OS=Neurospora crassa (strain ATCC 24698 / 74-OR23-1A / CBS 708.71 / DSM 1257 / FGSC 987) Name=vib-1 ORFNames=17E5.170, NCU03725 PE=4	NDT80 / PhoG like DNA-binding family	N/A
gene_sam0002470.1	K17796//mitochondrial import inner membrane translocase subunit TIM21	GO:0005744//cellular_component TIM23 mitochondrial import inner membrane translocase complex;GO:0030150//biological_process protein import into mitochondrial matrix	hypothetical protein M426DRAFT_321422 [Hypoxylon sp. CI-4A]	Uncharacterized protein {ECO:0000313|EMBL:OTB03715.1} OS=Hypoxylon sp. CI-4A ORFNames=M426DRAFT_321422 {ECO:0000313|EMBL:OTB03715.1} PE=4	Mitochondrial import inner membrane translocase subunit TIM21 Precursor OS=Gibberella zeae (strain PH-1 / ATCC MYA-4620 / FGSC 9075 / NRRL 31084) (Wheat head blight fungus) (Fusarium graminearum) Name=TIM21 ORFNames=FGRRES_09713, FGSG_09713 PE=3	TIM21	N/A
gene_sam0002480.1	K12493//ADP-ribosylation factor GTPase-activating protein 2/3	GO:0005096//molecular_function GTPase activator activity	hypothetical protein M426DRAFT_321423 [Hypoxylon sp. CI-4A]	Uncharacterized protein {ECO:0000313|EMBL:OTB03716.1} OS=Hypoxylon sp. CI-4A ORFNames=M426DRAFT_321423 {ECO:0000313|EMBL:OTB03716.1} PE=4	ADP-ribosylation factor GTPase-activating protein GLO3 Short=ARF GAP GLO3 OS=Saccharomyces cerevisiae (strain ATCC 204508 / S288c) (Baker's yeast) Name=GLO3 OrderedLocusNames=YER122C PE=1	Putative GTPase activating protein for Arf	[T] KOG0706 Predicted GTPase-activating protein
gene_sam0002490.1	N/A	N/A	hypothetical protein M434DRAFT_401481 [Hypoxylon sp. CO27-5]	Uncharacterized protein {ECO:0000313|EMBL:OTA81135.1} OS=Hypoxylon sp. CO27-5 ORFNames=M434DRAFT_401481 {ECO:0000313|EMBL:OTA81135.1} PE=4	Uncharacterized protein C16C9.01c OS=Schizosaccharomyces pombe (strain 972 / ATCC 24843) (Fission yeast) ORFNames=SPAC16C9.01c, SPAC4G8.14c PE=4	pfkB family carbohydrate kinase	[X] TWOG0930 Unnamed protein
gene_sam0002500.1	K17261//adenylyl cyclase-associated protein	GO:0003779//molecular_function actin binding;GO:0007010//biological_process cytoskeleton organization;GO:0007015//biological_process actin filament organization	hypothetical protein M434DRAFT_401480 [Hypoxylon sp. CO27-5]	Adenylyl cyclase-associated protein {ECO:0000256|RuleBase:RU000647} OS=Hypoxylon sp. CO27-5 ORFNames=M434DRAFT_401480 {ECO:0000313|EMBL:OTA81134.1} PE=3	Adenylyl cyclase-associated protein Short=CAP OS=Schizosaccharomyces pombe (strain 972 / ATCC 24843) (Fission yeast) Name=cap1 Synonyms=cap ORFNames=SPCC306.09c PE=1	Adenylate cyclase associated (CAP) N terminal	[ZT] KOG2675 Adenylate cyclase-associated protein (CAP/Srv2p)
gene_sam0002510.1	K00624//carnitine O-acetyltransferase [EC:2.3.1.7]	GO:0016746//molecular_function transferase activity, transferring acyl groups	hypothetical protein M426DRAFT_321426 [Hypoxylon sp. CI-4A]	Uncharacterized protein {ECO:0000313|EMBL:OTB03719.1} OS=Hypoxylon sp. CI-4A ORFNames=M426DRAFT_321426 {ECO:0000313|EMBL:OTB03719.1} PE=3	Carnitine O-acetyltransferase, mitochondrial Short=Carnitine acetylase EC=2.3.1.7 Precursor OS=Candida tropicalis (Yeast) Name=CAT2 Synonyms=CAT PE=3	Choline/Carnitine o-acyltransferase	[I] KOG3717 Carnitine O-acyltransferase CRAT
gene_sam0002520.1	N/A	N/A	glycoside hydrolase family 16 protein [Daldinia sp. EC12]	Glycoside hydrolase family 16 protein {ECO:0000313|EMBL:OTB15644.1} OS=Daldinia sp. EC12 ORFNames=K445DRAFT_366830 {ECO:0000313|EMBL:OTB15644.1} PE=4	Endo-1,3(4)-beta-glucanase xgeA EC=3.2.1.6 Mixed-linked glucanase xgeA Precursor OS=Emericella nidulans (strain FGSC A4 / ATCC 38163 / CBS 112.46 / NRRL 194 / M139) (Aspergillus nidulans) Name=xgeA ORFNames=AN2385 PE=3	N/A	N/A
gene_sam0002530.1	N/A	N/A	glycoside hydrolase family 16 protein [Hypoxylon sp. CO27-5]	Glycoside hydrolase family 16 protein {ECO:0000313|EMBL:OTA81131.1} OS=Hypoxylon sp. CO27-5 ORFNames=M434DRAFT_401477 {ECO:0000313|EMBL:OTA81131.1} PE=4	Endo-1,3(4)-beta-glucanase ARB_04519 {ECO:0000250|UniProtKB:Q5BAP5} EC=3.2.1.6 {ECO:0000250|UniProtKB:Q5BAP5} Precursor OS=Arthroderma benhamiae (strain ATCC MYA-4681 / CBS 112371) (Trichophyton mentagrophytes) ORFNames=ARB_04519 PE=3	WSC domain	N/A
gene_sam0002540.1	N/A	GO:0016787//molecular_function hydrolase activity	hypothetical protein M426DRAFT_321427 [Hypoxylon sp. CI-4A]	Uncharacterized protein {ECO:0000313|EMBL:OTB03721.1} OS=Hypoxylon sp. CI-4A ORFNames=M426DRAFT_321427 {ECO:0000313|EMBL:OTB03721.1} PE=4	Probable rhamnogalacturonate lyase C EC=4.2.2.23 Precursor OS=Emericella nidulans (strain FGSC A4 / ATCC 38163 / CBS 112.46 / NRRL 194 / M139) (Aspergillus nidulans) Name=rglC ORFNames=AN4139 PE=3	Calcineurin-like phosphoesterase	[R] KOG3947 Phosphoesterases
gene_sam0002550.1	K19327//anoctamin-10	N/A	hypothetical protein M426DRAFT_321429 [Hypoxylon sp. CI-4A]	Uncharacterized protein {ECO:0000313|EMBL:OTB03722.1} OS=Hypoxylon sp. CI-4A ORFNames=M426DRAFT_321429 {ECO:0000313|EMBL:OTB03722.1} PE=4	Uncharacterized protein C691.05c OS=Schizosaccharomyces pombe (strain 972 / ATCC 24843) (Fission yeast) ORFNames=pi030, SPBC691.05c, SPBP22H7.01c PE=4	Calcium-activated chloride channel	[D] KOG2513 Protein required for meiotic chromosome segregation
gene_sam0002560.1	N/A	N/A	hypothetical protein K445DRAFT_301091 [Daldinia sp. EC12]	Uncharacterized protein {ECO:0000313|EMBL:OTB15647.1} OS=Daldinia sp. EC12 ORFNames=K445DRAFT_301091 {ECO:0000313|EMBL:OTB15647.1} PE=4	N/A	Domain of unknown function (DUF4360)	N/A
gene_sam0002570.1	K13345//peroxin-12	GO:0005779//cellular_component integral component of peroxisomal membrane;GO:0006625//biological_process protein targeting to peroxisome;GO:0008022//molecular_function protein C-terminus binding;GO:0008270//molecular_function zinc ion binding	hypothetical protein K449DRAFT_406799 [Hypoxylon sp. EC38]	Uncharacterized protein {ECO:0000313|EMBL:OTA69560.1} OS=Hypoxylon sp. EC38 ORFNames=K449DRAFT_406799 {ECO:0000313|EMBL:OTA69560.1} PE=4	Peroxisome assembly protein 12 Peroxin-12 OS=Emericella nidulans (strain FGSC A4 / ATCC 38163 / CBS 112.46 / NRRL 194 / M139) (Aspergillus nidulans) Name=PEX12 ORFNames=AN10925 PE=3	Pex2 / Pex12 amino terminal region	[O] KOG0826 Predicted E3 ubiquitin ligase involved in peroxisome organization
gene_sam0002580.1	N/A	GO:0005515//molecular_function protein binding	hypothetical protein K449DRAFT_384523 [Hypoxylon sp. EC38]	Uncharacterized protein {ECO:0000313|EMBL:OTA69559.1} OS=Hypoxylon sp. EC38 ORFNames=K449DRAFT_384523 {ECO:0000313|EMBL:OTA69559.1} PE=4	N/A	F-box domain	N/A
gene_sam0002590.1	N/A	GO:0003676//molecular_function nucleic acid binding;GO:0003677//molecular_function DNA binding;GO:0005634//cellular_component nucleus;GO:0006351//biological_process transcription, DNA-templated;GO:0008270//molecular_function zinc ion binding	hypothetical protein K445DRAFT_22588 [Daldinia sp. EC12]	Uncharacterized protein {ECO:0000313|EMBL:OTB15650.1} OS=Daldinia sp. EC12 ORFNames=K445DRAFT_22588 {ECO:0000313|EMBL:OTB15650.1} PE=4	Zinc finger protein zas1 OS=Schizosaccharomyces pombe (strain 972 / ATCC 24843) (Fission yeast) Name=zas1 ORFNames=SPBC1198.04c PE=2	Fungal specific transcription factor domain	[R] KOG1721 FOG: Zn-finger
gene_sam0002600.1	K04441//p38 MAP kinase [EC:2.7.11.24]	GO:0004672//molecular_function protein kinase activity;GO:0005524//molecular_function ATP binding;GO:0006468//biological_process protein phosphorylation;GO:0004707//molecular_function MAP kinase activity	mitogen-activated protein kinase HOG1 [Hypoxylon sp. EC38]	Mitogen-activated protein kinase {ECO:0000256|RuleBase:RU361165, ECO:0000256|SAAS:SAAS00652812} EC=2.7.11.24 {ECO:0000256|RuleBase:RU361165, ECO:0000256|SAAS:SAAS00652812} OS=Hypoxylon sp. EC38 ORFNames=K449DRAFT_406797 {ECO:0000313|EMBL:OTA69557.1} PE=3	Mitogen-activated protein kinase HOG1 Short=MAP kinase HOG1 EC=2.7.11.24 Osmotic stress MAP kinase OS=Magnaporthe oryzae (strain 70-15 / ATCC MYA-4617 / FGSC 8958) (Rice blast fungus) (Pyricularia oryzae) Name=HOG1 Synonyms=OSM1 ORFNames=MGG_01822 PE=3	Protein kinase domain	[T] KOG0660 Mitogen-activated protein kinase
gene_sam0002610.1	K00688//glycogen phosphorylase [EC:2.4.1.1]	GO:0005975//biological_process carbohydrate metabolic process;GO:0008184//molecular_function glycogen phosphorylase activity	glycosyltransferase family 35 protein [Hypoxylon sp. EC38]	Alpha-1,4 glucan phosphorylase {ECO:0000256|RuleBase:RU000587} EC=2.4.1.1 {ECO:0000256|RuleBase:RU000587} OS=Hypoxylon sp. EC38 ORFNames=K449DRAFT_96698 {ECO:0000313|EMBL:OTA69556.1} PE=3	Glycogen phosphorylase EC=2.4.1.1 OS=Saccharomyces cerevisiae (strain ATCC 204508 / S288c) (Baker's yeast) Name=GPH1 OrderedLocusNames=YPR160W ORFNames=P9584.1 PE=1	Carbohydrate phosphorylase	[G] KOG2099 Glycogen phosphorylase
gene_sam0002620.1	K04630//guanine nucleotide-binding protein G(i) subunit alpha	GO:0003924//molecular_function GTPase activity;GO:0004871//molecular_function obsolete signal transducer activity;GO:0007186//biological_process G protein-coupled receptor signaling pathway;GO:0019001//molecular_function guanyl nucleotide binding;GO:0031683//molecular_function G-protein beta/gamma-subunit complex binding;GO:0001664//molecular_function G protein-coupled receptor binding;GO:0005525…	G protein alpha subunit [Hypoxylon sp. EC38]	G protein alpha subunit {ECO:0000313|EMBL:OTA69555.1} OS=Hypoxylon sp. EC38 ORFNames=K449DRAFT_96599 {ECO:0000313|EMBL:OTA69555.1} PE=4	Guanine nucleotide-binding protein alpha-3 subunit GP3-alpha OS=Neurospora crassa (strain ATCC 24698 / 74-OR23-1A / CBS 708.71 / DSM 1257 / FGSC 987) Name=gna-3 ORFNames=NCU05206 PE=3	G-protein alpha subunit	[DT] KOG0082 G-protein alpha subunit (small G protein superfamily)
gene_sam0002630.1	N/A	N/A	hypothetical protein M434DRAFT_30672 [Hypoxylon sp. CO27-5]	Uncharacterized protein {ECO:0000313|EMBL:OTA93679.1} OS=Hypoxylon sp. CO27-5 ORFNames=M434DRAFT_30672 {ECO:0000313|EMBL:OTA93679.1} PE=4	N/A	N/A	N/A
gene_sam0002640.1	N/A	N/A	alpha/beta-hydrolase [Hypoxylon sp. EC38]	Alpha/beta-hydrolase {ECO:0000313|EMBL:OTA69552.1} OS=Hypoxylon sp. EC38 ORFNames=K449DRAFT_384512 {ECO:0000313|EMBL:OTA69552.1} PE=4	N/A	Alpha/beta hydrolase family	N/A
gene_sam0002650.1	N/A	GO:0005515//molecular_function protein binding	hypothetical protein K449DRAFT_396866 [Hypoxylon sp. EC38]	Uncharacterized protein {ECO:0000313|EMBL:OTA69550.1} OS=Hypoxylon sp. EC38 ORFNames=K449DRAFT_396866 {ECO:0000313|EMBL:OTA69550.1} PE=4	N/A	Sin3 binding region of histone deacetylase complex subunit SAP30	N/A
gene_sam0002660.1	K03686//molecular chaperone DnaJ	GO:0031072//molecular_function heat shock protein binding;GO:0051082//molecular_function unfolded protein binding	hypothetical protein M426DRAFT_321440 [Hypoxylon sp. CI-4A]	Uncharacterized protein {ECO:0000313|EMBL:OTB03735.1} OS=Hypoxylon sp. CI-4A ORFNames=M426DRAFT_321440 {ECO:0000313|EMBL:OTB03735.1} PE=3	DnaJ homolog 1, mitochondrial Precursor OS=Emericella nidulans (strain FGSC A4 / ATCC 38163 / CBS 112.46 / NRRL 194 / M139) (Aspergillus nidulans) ORFNames=AN10778 PE=3	DnaJ domain	[O] KOG0715 Molecular chaperone (DnaJ superfamily)
gene_sam0002670.1	N/A	GO:0005515//molecular_function protein binding	BRO1-like domain-containing protein [Hypoxylon sp. EC38]	BRO1-like domain-containing protein {ECO:0000313|EMBL:OTA69548.1} OS=Hypoxylon sp. EC38 ORFNames=K449DRAFT_96399 {ECO:0000313|EMBL:OTA69548.1} PE=4	Vacuolar protein-sorting protein BRO1 BRO domain-containing protein 1 OS=Gibberella zeae (strain PH-1 / ATCC MYA-4620 / FGSC 9075 / NRRL 31084) (Wheat head blight fungus) (Fusarium graminearum) Name=BRO1 ORFNames=FGRAMPH1_01T17641, FGRRES_05329, FGSG_05329 PE=3	BRO1-like domain	[R] KOG2220 Predicted signal transduction protein
gene_sam0002680.1	N/A	N/A	hypothetical protein K449DRAFT_322177 [Hypoxylon sp. EC38]	Uncharacterized protein {ECO:0000313|EMBL:OTA69547.1} OS=Hypoxylon sp. EC38 ORFNames=K449DRAFT_322177 {ECO:0000313|EMBL:OTA69547.1} PE=4	Late secretory pathway protein AVL9 APL2 VPS1 synthetic lethal protein 9 OS=Saccharomyces cerevisiae (strain ATCC 204508 / S288c) (Baker's yeast) Name=AVL9 OrderedLocusNames=YLR114C ORFNames=L2941 PE=1	Transport protein Avl9	[S] KOG3823 Uncharacterized conserved protein
gene_sam0002690.1	K03347//cullin 1	GO:0006511//biological_process ubiquitin-dependent protein catabolic process;GO:0031625//molecular_function ubiquitin protein ligase binding	hypothetical protein K445DRAFT_11893 [Daldinia sp. EC12]	Uncharacterized protein {ECO:0000313|EMBL:OTB15661.1} OS=Daldinia sp. EC12 ORFNames=K445DRAFT_11893 {ECO:0000313|EMBL:OTB15661.1} PE=3	Cullin-1 Short=Cul-1 Cell division control 53 homolog OS=Schizosaccharomyces pombe (strain 972 / ATCC 24843) (Fission yeast) Name=cul1 Synonyms=pcu1 ORFNames=SPAC17G6.12 PE=1	Cullin protein neddylation domain	[D] KOG2166 Cullins
gene_sam0002700.1	N/A	N/A	hypothetical protein M426DRAFT_172080 [Hypoxylon sp. CI-4A]	Uncharacterized protein {ECO:0000313|EMBL:OTB15662.1} OS=Daldinia sp. EC12 ORFNames=K445DRAFT_11894 {ECO:0000313|EMBL:OTB15662.1} PE=4	N/A	N/A	N/A
gene_sam0002710.1	N/A	N/A	hypothetical protein M434DRAFT_72717 [Hypoxylon sp. CO27-5]	Uncharacterized protein {ECO:0000313|EMBL:OTA93687.1} OS=Hypoxylon sp. CO27-5 ORFNames=M434DRAFT_72717 {ECO:0000313|EMBL:OTA93687.1} PE=4	N/A	Mitochondrial K+-H+ exchange-related	N/A
gene_sam0002720.1	N/A	N/A	hypothetical protein K449DRAFT_396859 [Hypoxylon sp. EC38]	Uncharacterized protein {ECO:0000313|EMBL:OTA69542.1} OS=Hypoxylon sp. EC38 ORFNames=K449DRAFT_396859 {ECO:0000313|EMBL:OTA69542.1} PE=4	N/A	N/A	N/A
gene_sam0002730.1	N/A	N/A	hypothetical protein K449DRAFT_428997 [Hypoxylon sp. EC38]	Uncharacterized protein {ECO:0000313|EMBL:OTA69541.1} OS=Hypoxylon sp. EC38 ORFNames=K449DRAFT_428997 {ECO:0000313|EMBL:OTA69541.1} PE=4	N/A	N/A	N/A
gene_sam0002740.1	N/A	N/A	hypothetical protein M426DRAFT_321453 [Hypoxylon sp. CI-4A]	Uncharacterized protein {ECO:0000313|EMBL:OTB03747.1} OS=Hypoxylon sp. CI-4A ORFNames=M426DRAFT_321453 {ECO:0000313|EMBL:OTB03747.1} PE=4	Putative lipase ROG1 EC=3.1.-.- Revertant of glycogen synthase kinase mutation protein 1 OS=Saccharomyces cerevisiae (strain ATCC 204508 / S288c) (Baker's yeast) Name=ROG1 OrderedLocusNames=YGL144C PE=1	Putative serine esterase (DUF676)	[R] KOG4372 Predicted alpha/beta hydrolase
gene_sam0002750.1	K09467//zinc-finger protein CreA/MIG	GO:0003676//molecular_function nucleic acid binding	hypothetical protein M434DRAFT_30689 [Hypoxylon sp. CO27-5]	Uncharacterized protein {ECO:0000313|EMBL:OTA93694.1} OS=Hypoxylon sp. CO27-5 ORFNames=M434DRAFT_30689 {ECO:0000313|EMBL:OTA93694.1} PE=4	DNA-binding protein creA Carbon catabolite repressor OS=Gibberella fujikuroi (Bakanae and foot rot disease fungus) (Fusarium fujikuroi) Name=CREA PE=3	Zinc finger, C2H2 type	[R] KOG1721 FOG: Zn-finger
gene_sam0002760.1	N/A	GO:0003677//molecular_function DNA binding;GO:0005524//molecular_function ATP binding;GO:0006281//biological_process DNA repair;GO:0008094//molecular_function DNA-dependent ATPase activity	hypothetical protein M434DRAFT_11383 [Hypoxylon sp. CO27-5]	Uncharacterized protein {ECO:0000313|EMBL:OTA93696.1} OS=Hypoxylon sp. CO27-5 ORFNames=M434DRAFT_11383 {ECO:0000313|EMBL:OTA93696.1} PE=4	DNA repair protein rhp55 RAD55 homolog OS=Schizosaccharomyces pombe (strain 972 / ATCC 24843) (Fission yeast) Name=rhp55 ORFNames=SPAC3C7.03c PE=1	Rad51	[L] KOG1433 DNA repair protein RAD51/RHP55
gene_sam0002770.1	N/A	GO:0005515//molecular_function protein binding	hypothetical protein M434DRAFT_287195 [Hypoxylon sp. CO27-5]	Uncharacterized protein {ECO:0000313|EMBL:OTA93697.1} OS=Hypoxylon sp. CO27-5 ORFNames=M434DRAFT_287195 {ECO:0000313|EMBL:OTA93697.1} PE=4	SWR1 complex bromodomain subunit bdf1 OS=Schizosaccharomyces pombe (strain 972 / ATCC 24843) (Fission yeast) Name=bdf1 Synonyms=brf1 ORFNames=SPCC1450.02, SPCC191.13 PE=1	Bromodomain	[K] KOG1474 Transcription initiation factor TFIID, subunit BDF1 and related bromodomain proteins
gene_sam0002780.1	K02541//DNA replication licensing factor MCM3 [EC:3.6.4.12]	GO:0003677//molecular_function DNA binding;GO:0005524//molecular_function ATP binding;GO:0006270//biological_process DNA replication initiation;GO:0042555//cellular_component MCM complex	hypothetical protein K445DRAFT_317959 [Daldinia sp. EC12]	DNA helicase {ECO:0000256|SAAS:SAAS00536514} EC=3.6.4.12 {ECO:0000256|SAAS:SAAS00536514} OS=Daldinia sp. EC12 ORFNames=K445DRAFT_317959 {ECO:0000313|EMBL:OTB15678.1} PE=3	DNA replication licensing factor mcm3 EC=3.6.4.12 Minichromosome maintenance protein 3 OS=Schizosaccharomyces pombe (strain 972 / ATCC 24843) (Fission yeast) Name=mcm3 ORFNames=SPCC1682.02c PE=1	MCM N-terminal domain	[L] KOG0479 DNA replication licensing factor, MCM3 component
gene_sam0002790.1	K07195//exocyst complex component 7	GO:0000145//cellular_component exocyst;GO:0006887//biological_process exocytosis	hypothetical protein K445DRAFT_75206 [Daldinia sp. EC12]	Uncharacterized protein {ECO:0000313|EMBL:OTB15679.1} OS=Daldinia sp. EC12 ORFNames=K445DRAFT_75206 {ECO:0000313|EMBL:OTB15679.1} PE=4	Exocyst complex protein exo70 OS=Neurospora crassa (strain ATCC 24698 / 74-OR23-1A / CBS 708.71 / DSM 1257 / FGSC 987) Name=exo70 ORFNames=B2N18.170, NCU08012 PE=3	Exo70 exocyst complex subunit	N/A
gene_sam0002800.1	N/A	GO:0003824//molecular_function catalytic activity;GO:0008152//biological_process metabolic process	hypothetical protein K449DRAFT_384476 [Hypoxylon sp. EC38]	Uncharacterized protein {ECO:0000313|EMBL:OTA69525.1} OS=Hypoxylon sp. EC38 ORFNames=K449DRAFT_384476 {ECO:0000313|EMBL:OTA69525.1} PE=4	N/A	Fumarylacetoacetate (FAA) hydrolase family	[R] KOG1535 Predicted fumarylacetoacetate hydralase
gene_sam0002810.1	N/A	N/A	hypothetical protein M434DRAFT_385301 [Hypoxylon sp. CO27-5]	Uncharacterized protein {ECO:0000313|EMBL:OTA93705.1} OS=Hypoxylon sp. CO27-5 ORFNames=M434DRAFT_385301 {ECO:0000313|EMBL:OTA93705.1} PE=4	N/A	Zinc-finger of C2H2 type	N/A
gene_sam0002820.1	N/A	GO:0004652//molecular_function polynucleotide adenylyltransferase activity;GO:0005634//cellular_component nucleus;GO:0043631//biological_process RNA polyadenylation	hypothetical protein M434DRAFT_21305 [Hypoxylon sp. CO27-5]	Uncharacterized protein {ECO:0000313|EMBL:OTA93706.1} OS=Hypoxylon sp. CO27-5 ORFNames=M434DRAFT_21305 {ECO:0000313|EMBL:OTA93706.1} PE=4	N/A	Poly(A) polymerase central domain	[X] LSE3119 H Unnamed protein
gene_sam0002830.1	N/A	N/A	hypothetical protein K449DRAFT_428977 [Hypoxylon sp. EC38]	Uncharacterized protein {ECO:0000313|EMBL:OTA69522.1} OS=Hypoxylon sp. EC38 ORFNames=K449DRAFT_428977 {ECO:0000313|EMBL:OTA69522.1} PE=4	N/A	N/A	N/A
gene_sam0002840.1	N/A	N/A	glycosyltransferase family 25 protein [Hypoxylon sp. CO27-5]	Glycosyltransferase family 25 protein {ECO:0000313|EMBL:OTA93708.1} OS=Hypoxylon sp. CO27-5 ORFNames=M434DRAFT_395390 {ECO:0000313|EMBL:OTA93708.1} PE=4	N/A	N/A	N/A
gene_sam0002850.1	N/A	N/A	hypothetical protein M434DRAFT_395392 [Hypoxylon sp. CO27-5]	Uncharacterized protein {ECO:0000313|EMBL:OTA93710.1} OS=Hypoxylon sp. CO27-5 ORFNames=M434DRAFT_395392 {ECO:0000313|EMBL:OTA93710.1} PE=4	N/A	N/A	N/A
gene_sam0002860.1	K19356//cellulase [EC:3.2.1.4]	N/A	lytic polysaccharide monooxygenase [Hypoxylon sp. EC38]	Lytic polysaccharide monooxygenase {ECO:0000313|EMBL:OTA69517.1} OS=Hypoxylon sp. EC38 ORFNames=K449DRAFT_322474 {ECO:0000313|EMBL:OTA69517.1} PE=4	Endoglucanase-4 EC=3.2.1.4 Cellulase IV Cellulase-61A Short=Cel61A Endo-1,4-beta-glucanase IV Short=EGIV Endoglucanase IV Endoglucanase-61A Precursor OS=Hypocrea jecorina (Trichoderma reesei) Name=cel61a Synonyms=egl4 PE=1	Glycosyl hydrolase family 61	N/A
gene_sam0002870.1	N/A	GO:0006950//biological_process response to stress;GO:0016021//cellular_component integral component of membrane	hypothetical protein PFICI_07361 [Pestalotiopsis fici W106-1] >ETS79832.1 hypothetical protein PFICI_07361 [Pestalotiopsis fici W106-1]	Uncharacterized protein {ECO:0000313|EMBL:ETS79832.1} OS=Pestalotiopsis fici (strain W106-1 / CGMCC3.15140) ORFNames=PFICI_07361 {ECO:0000313|EMBL:ETS79832.1} PE=4	Protein RTA1 OS=Saccharomyces cerevisiae (strain ATCC 204508 / S288c) (Baker's yeast) Name=RTA1 OrderedLocusNames=YGR213C PE=1	RTA1 like protein	[X] TWOG0399 Unnamed protein
gene_sam0002880.1	K09252//feruloyl esterase [EC:3.1.1.73]	N/A	hypothetical protein PFICI_10115 [Pestalotiopsis fici W106-1] >ETS78053.1 hypothetical protein PFICI_10115 [Pestalotiopsis fici W106-1]	Carboxylic ester hydrolase {ECO:0000256|RuleBase:RU361238} EC=3.1.1.- {ECO:0000256|RuleBase:RU361238} OS=Pestalotiopsis fici (strain W106-1 / CGMCC3.15140) ORFNames=PFICI_10115 {ECO:0000313|EMBL:ETS78053.1} PE=3	Probable feruloyl esterase ARB_07085 {ECO:0000305} EC=3.1.1.73 {ECO:0000250|UniProtKB:Q8WZI8} Precursor OS=Arthroderma benhamiae (strain ATCC MYA-4681 / CBS 112371) (Trichophyton mentagrophytes) ORFNames=ARB_07085 PE=1	Tannase and feruloyl esterase	N/A
gene_sam0002890.1	N/A	GO:0000981//molecular_function DNA-binding transcription factor activity, RNA polymerase II-specific;GO:0005634//cellular_component nucleus;GO:0006355//biological_process regulation of transcription, DNA-templated;GO:0008270//molecular_function zinc ion binding	hypothetical protein PFICI_10116 [Pestalotiopsis fici W106-1] >ETS78054.1 hypothetical protein PFICI_10116 [Pestalotiopsis fici W106-1]	Uncharacterized protein {ECO:0000313|EMBL:ETS78054.1} OS=Pestalotiopsis fici (strain W106-1 / CGMCC3.15140) ORFNames=PFICI_10116 {ECO:0000313|EMBL:ETS78054.1} PE=4	N/A	Fungal Zn(2)-Cys(6) binuclear cluster domain	N/A
gene_sam0002900.1	N/A	GO:0005524//molecular_function ATP binding	hypothetical protein K449DRAFT_365300 [Hypoxylon sp. EC38]	Uncharacterized protein {ECO:0000313|EMBL:OTA67438.1} OS=Hypoxylon sp. EC38 ORFNames=K449DRAFT_365300 {ECO:0000313|EMBL:OTA67438.1} PE=4	DNA repair protein RAD5 EC=3.6.4.- OS=Yarrowia lipolytica (strain CLIB 122 / E 150) (Yeast) (Candida lipolytica) Name=RAD5 OrderedLocusNames=YALI0F05698g PE=3	SNF2 family N-terminal domain	[KL] KOG1001 Helicase-like transcription factor HLTF/DNA helicase RAD5, DEAD-box superfamily
gene_sam0002910.1	N/A	GO:0004497//molecular_function monooxygenase activity;GO:0005506//molecular_function iron ion binding;GO:0016705//molecular_function oxidoreductase activity, acting on paired donors, with incorporation or reduction of molecular oxygen;GO:0020037//molecular_function heme binding;GO:0055114//biological_process oxidation-reduction process	25-hydroxycholesterol 7-alpha-hydroxylase, partial [Tolypocladium ophioglossoides CBS 100239]	25-hydroxycholesterol 7-alpha-hydroxylase {ECO:0000313|EMBL:KND94614.1} Fragment OS=Tolypocladium ophioglossoides CBS 100239 ORFNames=TOPH_00771 {ECO:0000313|EMBL:KND94614.1} PE=3	N/A	Cytochrome P450	N/A
gene_sam0002920.1	N/A	GO:0008171//molecular_function O-methyltransferase activity;GO:0008168//molecular_function methyltransferase activity	hypothetical protein K445DRAFT_323522 [Daldinia sp. EC12]	Uncharacterized protein {ECO:0000313|EMBL:OTB09928.1} OS=Daldinia sp. EC12 ORFNames=K445DRAFT_323522 {ECO:0000313|EMBL:OTB09928.1} PE=4	O-methyltransferase gsfB {ECO:0000303|PubMed:20534346} EC=2.1.1.- {ECO:0000269|PubMed:23978092} Griseofulvin synthesis protein B {ECO:0000303|PubMed:20534346} OS=Penicillium aethiopicum Name=gsfB {ECO:0000303|PubMed:20534346} PE=1	O-methyltransferase	[R] KOG3178 Hydroxyindole-O-methyltransferase and related SAM-dependent methyltransferases
gene_sam0002930.1	N/A	GO:0071949//molecular_function FAD binding	FAD binding domain-containing protein [Colletotrichum gloeosporioides Cg-14]	FAD binding domain-containing protein {ECO:0000313|EMBL:EQB56473.1} OS=Colletotrichum gloeosporioides (strain Cg-14) (Anthracnose fungus) (Glomerella cingulata) ORFNames=CGLO_03507 {ECO:0000313|EMBL:EQB56473.1} PE=4	FAD-dependent monooxygenase fsr3 {ECO:0000303|PubMed:22492438} EC=1.-.-.- {ECO:0000269|PubMed:22492438} Fusarubin biosynthesis cluster protein 3 {ECO:0000303|PubMed:22492438} OS=Gibberella fujikuroi (strain CBS 195.34 / IMI 58289 / NRRL A-6831) (Bakanae and foot rot disease fungus) (Fusarium fujikuroi) Name=fsr3 {ECO:0000303|PubMed:22492438} ORFNames=FFUJ_03986 PE=2	FAD binding domain	N/A
gene_sam0002940.1	N/A	N/A	hypothetical protein M426DRAFT_325947 [Hypoxylon sp. CI-4A]	Uncharacterized protein {ECO:0000313|EMBL:OTA98469.1} OS=Hypoxylon sp. CI-4A ORFNames=M426DRAFT_325947 {ECO:0000313|EMBL:OTA98469.1} PE=4	N/A	GLEYA domain	N/A
gene_sam0002950.1	N/A	GO:0008080//molecular_function N-acetyltransferase activity	protease synthase and sporulation negative regulatory protein PAI 1 [Hypoxylon sp. EC38]	Protease synthase and sporulation negative regulatory protein PAI 1 {ECO:0000313|EMBL:OTA69242.1} OS=Hypoxylon sp. EC38 ORFNames=K449DRAFT_384166 {ECO:0000313|EMBL:OTA69242.1} PE=4	N/A	Acetyltransferase (GNAT) family	N/A
gene_sam0002960.1	N/A	N/A	hypothetical protein K445DRAFT_13043 [Daldinia sp. EC12]	Uncharacterized protein {ECO:0000313|EMBL:OTB14409.1} OS=Daldinia sp. EC12 ORFNames=K445DRAFT_13043 {ECO:0000313|EMBL:OTB14409.1} PE=4	N/A	N/A	N/A
gene_sam0002970.1	N/A	GO:0046872//molecular_function metal ion binding	FYVE-domain-containing protein [Hypoxylon sp. EC38]	FYVE-domain-containing protein {ECO:0000313|EMBL:OTA69248.1} OS=Hypoxylon sp. EC38 ORFNames=K449DRAFT_384170 {ECO:0000313|EMBL:OTA69248.1} PE=4	E3 ubiquitin-protein ligase PIB1 EC=2.3.2.27 Phosphatidylinositol 3-phosphate-binding protein 1 RING-type E3 ubiquitin transferase PIB1 {ECO:0000305} OS=Saccharomyces cerevisiae (strain ATCC 204508 / S288c) (Baker's yeast) Name=PIB1 OrderedLocusNames=YDR313C PE=1	Ring finger domain	[R] KOG1729 FYVE finger containing protein
gene_sam0002980.1	K20316//short coiled-coil protein	N/A	hypothetical protein M426DRAFT_76961 [Hypoxylon sp. CI-4A]	Uncharacterized protein {ECO:0000313|EMBL:OTA98476.1} OS=Hypoxylon sp. CI-4A ORFNames=M426DRAFT_76961 {ECO:0000313|EMBL:OTA98476.1} PE=4	N/A	N/A	N/A
gene_sam0002990.1	K18457//L-proline amide hydrolase [EC:3.5.1.101]	GO:0006508//biological_process proteolysis;GO:0008233//molecular_function peptidase activity	putative proline-specific peptidase protein [Eutypa lata UCREL1] >EMR68106.1 putative proline-specific peptidase protein [Eutypa lata UCREL1]	Putative proline-specific peptidase protein {ECO:0000313|EMBL:EMR68106.1} OS=Eutypa lata (strain UCR-EL1) (Grapevine dieback disease fungus) (Eutypa armeniacae) ORFNames=UCREL1_4873 {ECO:0000313|EMBL:EMR68106.1} PE=4	N/A	alpha/beta hydrolase fold	N/A
gene_sam0003000.1	N/A	GO:0016614//molecular_function oxidoreductase activity, acting on CH-OH group of donors;GO:0050660//molecular_function flavin adenine dinucleotide binding;GO:0055114//biological_process oxidation-reduction process	putative GMC oxidoreductase [Hypoxylon sp. CI-4A]	Putative GMC oxidoreductase {ECO:0000313|EMBL:OTB01556.1} OS=Hypoxylon sp. CI-4A ORFNames=M426DRAFT_14442 {ECO:0000313|EMBL:OTB01556.1} PE=3	Dehydrogenase mpl7 {ECO:0000303|PubMed:27913218} EC=1.1.-.- {ECO:0000305|PubMed:27913218} Citrinin synthesis protein mpl7 {ECO:0000303|PubMed:27913218} OS=Monascus purpureus (Red mold) (Monascus anka) Name=mpl7 {ECO:0000303|PubMed:27913218} PE=1	GMC oxidoreductase	[R] KOG1238 Glucose dehydrogenase/choline dehydrogenase/mandelonitrile lyase (GMC oxidoreductase family)
gene_sam0003010.1	N/A	N/A	hypothetical protein VM1G_08049 [Valsa mali]	Uncharacterized protein {ECO:0000313|EMBL:KUI72102.1} OS=Valsa mali ORFNames=VM1G_08049 {ECO:0000313|EMBL:KUI72102.1} PE=4	N/A	N/A	N/A
gene_sam0003020.1	N/A	N/A	hypothetical protein SAMD00023353_0500590 [Rosellinia necatrix]	Uncharacterized protein {ECO:0000313|EMBL:GAP83671.2} OS=Rosellinia necatrix (White root-rot fungus) ORFNames=SAMD00023353_0500590 {ECO:0000313|EMBL:GAP83671.2} PE=4	N/A	N/A	N/A
gene_sam0003030.1	N/A	N/A	hypothetical protein SAMD00023353_0500600 [Rosellinia necatrix]	Uncharacterized protein {ECO:0000313|EMBL:GAP83672.1} OS=Rosellinia necatrix (White root-rot fungus) ORFNames=SAMD00023353_0500600 {ECO:0000313|EMBL:GAP83672.1} PE=4	N/A	N/A	N/A
gene_sam0003040.1	N/A	GO:0003824//molecular_function catalytic activity;GO:0008152//biological_process metabolic process	Oxygen-dependent choline dehydrogenase [Valsa mali]	Oxygen-dependent choline dehydrogenase {ECO:0000313|EMBL:KUI71888.1} OS=Valsa mali ORFNames=VM1G_08051 {ECO:0000313|EMBL:KUI71888.1} PE=3	Adenylate-forming reductase Nps11 EC=2.3.1.- Benzoic acid reductase Nonribosomal peptide synthase-like enzyme 11 Short=NRPS-like OS=Serpula lacrymans var. lacrymans (strain S7.9) (Dry rot fungus) Name=nps11 ORFNames=SERLADRAFT_453044 PE=2	AMP-binding enzyme	N/A
gene_sam0003050.1	K17475//tryprostatin B 6-hydroxylase [EC:1.14.13.176]	GO:0005506//molecular_function iron ion binding;GO:0016705//molecular_function oxidoreductase activity, acting on paired donors, with incorporation or reduction of molecular oxygen;GO:0020037//molecular_function heme binding;GO:0055114//biological_process oxidation-reduction process	Tryprostatin B 6-hydroxylase [Valsa mali]	Tryprostatin B 6-hydroxylase {ECO:0000313|EMBL:KUI71889.1} OS=Valsa mali ORFNames=VM1G_08050 {ECO:0000313|EMBL:KUI71889.1} PE=4	Cytochrome P450 monooxygenase FCK2 {ECO:0000303|PubMed:28802024} EC=1.-.-.- {ECO:0000305|PubMed:28802024} Cytokinin biosynthesis protein 2 {ECO:0000303|PubMed:28802024} OS=Fusarium pseudograminearum (strain CS3096) (Wheat and barley crown-rot fungus) ORFNames=FPSE_20001 {ECO:0000303|PubMed:28802024} PE=2	Cytochrome P450	[QI] KOG0157 Cytochrome P450 CYP4/CYP19/CYP26 subfamilies
gene_sam0003060.1	N/A	N/A	hypothetical protein M434DRAFT_400410 [Hypoxylon sp. CO27-5]	Uncharacterized protein {ECO:0000313|EMBL:OTA84572.1} OS=Hypoxylon sp. CO27-5 ORFNames=M434DRAFT_400410 {ECO:0000313|EMBL:OTA84572.1} PE=4	Uncharacterized protein PYUK71.03c OS=Schizosaccharomyces pombe (strain 972 / ATCC 24843) (Fission yeast) ORFNames=SPAPYUK71.03c PE=1	C2 domain	[R] KOG1012 Ca2+-dependent lipid-binding protein CLB1/vesicle protein vp115/Granuphilin A, contains C2 domain
gene_sam0003070.1	N/A	N/A	hypothetical protein K445DRAFT_319220 [Daldinia sp. EC12]	Uncharacterized protein {ECO:0000313|EMBL:OTB14396.1} OS=Daldinia sp. EC12 ORFNames=K445DRAFT_319220 {ECO:0000313|EMBL:OTB14396.1} PE=4	N/A	N/A	N/A
gene_sam0003080.1	N/A	N/A	duf1680 domain-containing protein [Hypoxylon sp. EC38]	Duf1680 domain-containing protein {ECO:0000313|EMBL:OTA69264.1} OS=Hypoxylon sp. EC38 ORFNames=K449DRAFT_412045 {ECO:0000313|EMBL:OTA69264.1} PE=4	N/A	Beta-L-arabinofuranosidase, GH127	N/A
gene_sam0003090.1	N/A	N/A	hypothetical protein M434DRAFT_400408 [Hypoxylon sp. CO27-5]	Uncharacterized protein {ECO:0000313|EMBL:OTA84569.1} OS=Hypoxylon sp. CO27-5 ORFNames=M434DRAFT_400408 {ECO:0000313|EMBL:OTA84569.1} PE=4	N/A	Protein of unknown function (DUF3602)	N/A
gene_sam0003100.1	K06902//MFS transporter, UMF1 family	N/A	hypothetical protein M434DRAFT_83227 [Hypoxylon sp. CO27-5]	Autophagy-related protein {ECO:0000256|RuleBase:RU363073} OS=Hypoxylon sp. CO27-5 ORFNames=M434DRAFT_83227 {ECO:0000313|EMBL:OTA84567.1} PE=3	Autophagy-related protein 22 OS=Chaetomium globosum (strain ATCC 6205 / CBS 148.51 / DSM 1962 / NBRC 6347 / NRRL 1970) (Soil fungus) Name=ATG22 ORFNames=CHGG_01064 PE=3	Vacuole effluxer Atg22 like	[X] TWOG0323 Unnamed protein
gene_sam0003110.1	N/A	GO:0003682//molecular_function chromatin binding	hypothetical protein M434DRAFT_171200 [Hypoxylon sp. CO27-5]	Uncharacterized protein {ECO:0000313|EMBL:OTA84566.1} OS=Hypoxylon sp. CO27-5 ORFNames=M434DRAFT_171200 {ECO:0000313|EMBL:OTA84566.1} PE=4	N/A	N/A	N/A
gene_sam0003120.1	K10365//capping protein (actin filament) muscle Z-line, beta	GO:0008290//cellular_component F-actin capping protein complex;GO:0051016//biological_process barbed-end actin filament capping	hypothetical protein M426DRAFT_197910 [Hypoxylon sp. CI-4A]	Uncharacterized protein {ECO:0000313|EMBL:OTB02296.1} OS=Hypoxylon sp. CI-4A ORFNames=M426DRAFT_197910 {ECO:0000313|EMBL:OTB02296.1} PE=4	F-actin-capping protein subunit beta OS=Gibberella zeae (strain PH-1 / ATCC MYA-4620 / FGSC 9075 / NRRL 31084) (Wheat head blight fungus) (Fusarium graminearum) Name=CAP2 ORFNames=FGRRES_01226, FGSG_01226 PE=3	F-actin capping protein, beta subunit	[Z] KOG3174 F-actin capping protein, beta subunit
gene_sam0003130.1	N/A	GO:0003824//molecular_function catalytic activity;GO:0050662//molecular_function coenzyme binding	NAD(P)-binding protein [Hypoxylon sp. EC38]	NAD(P)-binding protein {ECO:0000313|EMBL:OTA69271.1} OS=Hypoxylon sp. EC38 ORFNames=K449DRAFT_89624 {ECO:0000313|EMBL:OTA69271.1} PE=4	N/A	NAD dependent epimerase/dehydratase family	[IE] KOG1430 C-3 sterol dehydrogenase/3-beta-hydroxysteroid dehydrogenase and related dehydrogenases
gene_sam0003140.1	N/A	N/A	hypothetical protein M434DRAFT_171096 [Hypoxylon sp. CO27-5]	Uncharacterized protein {ECO:0000313|EMBL:OTA84563.1} OS=Hypoxylon sp. CO27-5 ORFNames=M434DRAFT_171096 {ECO:0000313|EMBL:OTA84563.1} PE=4	N/A	N/A	N/A
gene_sam0003150.1	N/A	N/A	hypothetical protein K449DRAFT_89645 [Hypoxylon sp. EC38]	Uncharacterized protein {ECO:0000313|EMBL:OTA69273.1} OS=Hypoxylon sp. EC38 ORFNames=K449DRAFT_89645 {ECO:0000313|EMBL:OTA69273.1} PE=4	N/A	N/A	N/A
gene_sam0003160.1	K15102//solute carrier family 25 (mitochondrial phosphate transporter), member 3	N/A	mitochondrial phosphate carrier protein 2 [Hypoxylon sp. EC38]	Mitochondrial phosphate carrier protein 2 {ECO:0000313|EMBL:OTA69274.1} OS=Hypoxylon sp. EC38 ORFNames=K449DRAFT_322233 {ECO:0000313|EMBL:OTA69274.1} PE=3	Probable mitochondrial phosphate carrier protein OS=Schizosaccharomyces pombe (strain 972 / ATCC 24843) (Fission yeast) ORFNames=SPBC1703.13c PE=3	Mitochondrial carrier protein	[C] KOG0767 Mitochondrial phosphate carrier protein
gene_sam0003170.1	K11872//ubiquitin carboxyl-terminal hydrolase 9/13 [EC:3.4.19.12]	GO:0016579//biological_process protein deubiquitination;GO:0036459//molecular_function thiol-dependent ubiquitinyl hydrolase activity	hypothetical protein M434DRAFT_400400 [Hypoxylon sp. CO27-5]	Uncharacterized protein {ECO:0000313|EMBL:OTA84560.1} OS=Hypoxylon sp. CO27-5 ORFNames=M434DRAFT_400400 {ECO:0000313|EMBL:OTA84560.1} PE=3	Probable ubiquitin carboxyl-terminal hydrolase creB EC=3.4.19.12 Carbon catabolite repression protein B Deubiquitinating enzyme creB Ubiquitin thioesterase creB Ubiquitin-hydrolyzing enzyme creB Ubiquitin-specific-processing protease creB OS=Aspergillus clavatus (strain ATCC 1007 / CBS 513.65 / DSM 816 / NCTC 3887 / NRRL 1) Name=creB ORFNames=ACLA_051880 PE=3	Ubiquitin carboxyl-terminal hydrolase	[O] KOG1864 Ubiquitin-specific protease
gene_sam0003180.1	N/A	N/A	hypothetical protein M434DRAFT_400399 [Hypoxylon sp. CO27-5]	Uncharacterized protein {ECO:0000313|EMBL:OTA84559.1} OS=Hypoxylon sp. CO27-5 ORFNames=M434DRAFT_400399 {ECO:0000313|EMBL:OTA84559.1} PE=4	Protein transport protein YOS1 YIP one suppressor protein 1 OS=Saccharomyces cerevisiae (strain ATCC 204508 / S288c) (Baker's yeast) Name=YOS1 OrderedLocusNames=YER074W-A PE=1	Yos1-like	[S] KOG4779 Predicted membrane protein
gene_sam0003190.1	K03847//alpha-1,6-mannosyltransferase [EC:2.4.1.260]	GO:0016757//molecular_function transferase activity, transferring glycosyl groups	glycosyltransferase family 22 protein [Hypoxylon sp. CO27-5]	Mannosyltransferase {ECO:0000256|RuleBase:RU363075} EC=2.4.1.- {ECO:0000256|RuleBase:RU363075} OS=Hypoxylon sp. CO27-5 ORFNames=M434DRAFT_400397 {ECO:0000313|EMBL:OTA84558.1} PE=3	Dol-P-Man:Man(7)GlcNAc(2)-PP-Dol alpha-1,6-mannosyltransferase EC=2.4.1.260 Asparagine-linked glycosylation protein 12 Dolichyl-P-Man:Man(7)GlcNAc(2)-PP-dolichyl-alpha-1,6-mannosyltransferase Extracellular mutant protein 39 Mannosyltransferase ALG12 OS=Saccharomyces cerevisiae (strain ATCC 204508 / S288c) (Baker's yeast) Name=ALG12 Synonyms=ECM39 OrderedLocusNames=YNR030W ORFNames=N3265 PE=1	Alg9-like mannosyltransferase family	[MU] KOG2516 Protein involved in dolichol pathway for N-glycosylation (mannosyltransferase family)
gene_sam0003200.1	N/A	N/A	hypothetical protein M426DRAFT_24787 [Hypoxylon sp. CI-4A]	Uncharacterized protein {ECO:0000313|EMBL:OTB02306.1} OS=Hypoxylon sp. CI-4A ORFNames=M426DRAFT_24787 {ECO:0000313|EMBL:OTB02306.1} PE=4	N/A	N/A	N/A
gene_sam0003210.1	K20464//oxysterol-binding protein-related protein 5/8	N/A	Oxysterol-binding protein [Hypoxylon sp. EC38]	Oxysterol-binding protein {ECO:0000313|EMBL:OTA69279.1} OS=Hypoxylon sp. EC38 ORFNames=K449DRAFT_322047 {ECO:0000313|EMBL:OTA69279.1} PE=3	Oxysterol-binding protein-like protein OBPalpha OS=Candida albicans (strain SC5314 / ATCC MYA-2876) (Yeast) ORFNames=CaO19.10709/10710 PE=3	Oxysterol-binding protein	[T] KOG2210 Oxysterol-binding protein
gene_sam0003220.1	K12836//splicing factor U2AF 35 kDa subunit	GO:0000398//biological_process mRNA splicing, via spliceosome;GO:0003723//molecular_function RNA binding;GO:0089701//cellular_component U2AF;GO:0046872//molecular_function metal ion binding	hypothetical protein M426DRAFT_24789 [Hypoxylon sp. CI-4A]	Uncharacterized protein {ECO:0000313|EMBL:OTB02308.1} OS=Hypoxylon sp. CI-4A ORFNames=M426DRAFT_24789 {ECO:0000313|EMBL:OTB02308.1} PE=4	Splicing factor U2AF 23 kDa subunit U2 auxiliary factor 23 kDa subunit Short=U2AF23 U2 snRNP auxiliary factor small subunit OS=Schizosaccharomyces pombe (strain 972 / ATCC 24843) (Fission yeast) ORFNames=SPAP8A3.06 PE=1	Zinc finger C-x8-C-x5-C-x3-H type (and similar)	[A] KOG2202 U2 snRNP splicing factor, small subunit, and related proteins
gene_sam0003230.1	K16073//magnesium transporter	GO:0016020//cellular_component membrane;GO:0030001//biological_process metal ion transport;GO:0046873//molecular_function metal ion transmembrane transporter activity;GO:0055085//biological_process transmembrane transport	hypothetical protein M434DRAFT_399766 [Hypoxylon sp. CO27-5]	Uncharacterized protein {ECO:0000313|EMBL:OTA86792.1} OS=Hypoxylon sp. CO27-5 ORFNames=M434DRAFT_399766 {ECO:0000313|EMBL:OTA86792.1} PE=4	Putative metal ion transporter C17A12.14 OS=Schizosaccharomyces pombe (strain 972 / ATCC 24843) (Fission yeast) ORFNames=SPAC17A2.14, SPAC17G6.01 PE=1	CorA-like Mg2+ transporter protein	[X] TWOG0403 Unnamed protein
gene_sam0003240.1	K14407//cleavage stimulation factor subunit 2	GO:0003676//molecular_function nucleic acid binding;GO:0031124//biological_process mRNA 3'-end processing	hypothetical protein M426DRAFT_322735 [Hypoxylon sp. CI-4A]	Uncharacterized protein {ECO:0000313|EMBL:OTB02310.1} OS=Hypoxylon sp. CI-4A ORFNames=M426DRAFT_322735 {ECO:0000313|EMBL:OTB02310.1} PE=4	Uncharacterized RNA-binding protein C644.16 OS=Schizosaccharomyces pombe (strain 972 / ATCC 24843) (Fission yeast) ORFNames=SPAC644.16 PE=4	Hinge domain of cleavage stimulation factor subunit 2	[A] KOG0108 mRNA cleavage and polyadenylation factor I complex, subunit RNA15
gene_sam0003250.1	K17081//prohibitin 2	GO:0016020//cellular_component membrane	hypothetical protein M434DRAFT_81797 [Hypoxylon sp. CO27-5]	Uncharacterized protein {ECO:0000313|EMBL:OTA86790.1} OS=Hypoxylon sp. CO27-5 ORFNames=M434DRAFT_81797 {ECO:0000313|EMBL:OTA86790.1} PE=4	Prohibitin-2 OS=Saccharomyces cerevisiae (strain ATCC 204508 / S288c) (Baker's yeast) Name=PHB2 OrderedLocusNames=YGR231C ORFNames=G8561 PE=1	SPFH domain / Band 7 family	[O] KOG3090 Prohibitin-like protein
gene_sam0003260.1	K15077//elongin-A	GO:0005634//cellular_component nucleus;GO:0006357//biological_process regulation of transcription by RNA polymerase II;GO:0070449//cellular_component elongin complex	hypothetical protein K449DRAFT_89943 [Hypoxylon sp. EC38]	Uncharacterized protein {ECO:0000313|EMBL:OTA69285.1} OS=Hypoxylon sp. EC38 ORFNames=K449DRAFT_89943 {ECO:0000313|EMBL:OTA69285.1} PE=4	N/A	RNA polymerase II transcription factor SIII (Elongin) subunit A	N/A
gene_sam0003270.1	K06670//cohesin complex subunit SCC1	GO:0000228//cellular_component nuclear chromosome;GO:0005515//molecular_function protein binding	hypothetical protein K445DRAFT_62852 [Daldinia sp. EC12]	Uncharacterized protein {ECO:0000313|EMBL:OTB14372.1} OS=Daldinia sp. EC12 ORFNames=K445DRAFT_62852 {ECO:0000313|EMBL:OTB14372.1} PE=4	Cohesin subunit rad21 Double-strand-break repair protein rad21 SCC1 homolog OS=Schizosaccharomyces pombe (strain 972 / ATCC 24843) (Fission yeast) Name=rad21 ORFNames=SPCC338.17c PE=1	N terminus of Rad21 / Rec8 like protein	[D] KOG1213 Sister chromatid cohesion complex Cohesin, subunit RAD21/SCC1
gene_sam0003280.1	N/A	GO:0005506//molecular_function iron ion binding;GO:0016705//molecular_function oxidoreductase activity, acting on paired donors, with incorporation or reduction of molecular oxygen;GO:0020037//molecular_function heme binding;GO:0055114//biological_process oxidation-reduction process	hypothetical protein M434DRAFT_380916 [Hypoxylon sp. CO27-5]	Uncharacterized protein {ECO:0000313|EMBL:OTA80654.1} OS=Hypoxylon sp. CO27-5 ORFNames=M434DRAFT_380916 {ECO:0000313|EMBL:OTA80654.1} PE=3	Cytochrome P450 monooxygenase apf8 {ECO:0000303|PubMed:25058475} EC=1.-.-.- {ECO:0000305|PubMed:25058475} Apicidin F synthesis protein 8 {ECO:0000303|PubMed:25058475} OS=Gibberella fujikuroi (strain CBS 195.34 / IMI 58289 / NRRL A-6831) (Bakanae and foot rot disease fungus) (Fusarium fujikuroi) Name=apf8 {ECO:0000303|PubMed:25058475} ORFNames=FFUJ_00006 PE=1	Cytochrome P450	[QI] KOG0157 Cytochrome P450 CYP4/CYP19/CYP26 subfamilies
gene_sam0003290.1	N/A	N/A	hypothetical protein K449DRAFT_435351 [Hypoxylon sp. EC38]	Uncharacterized protein {ECO:0000313|EMBL:OTA60262.1} OS=Hypoxylon sp. EC38 ORFNames=K449DRAFT_435351 {ECO:0000313|EMBL:OTA60262.1} PE=4	N/A	N/A	N/A
gene_sam0003300.1	N/A	GO:0031177//molecular_function phosphopantetheine binding;GO:0016491//molecular_function oxidoreductase activity;GO:0055114//biological_process oxidation-reduction process	polyketide synthase-like protein [Hypoxylon sp. EC38]	Polyketide synthase-like protein {ECO:0000313|EMBL:OTA60261.1} OS=Hypoxylon sp. EC38 ORFNames=K449DRAFT_423431 {ECO:0000313|EMBL:OTA60261.1} PE=4	Reducing polyketide synthase DEP5 {ECO:0000303|PubMed:19737099} EC=2.3.1.- {ECO:0000305|PubMed:19737099} Depudecin biosynthesis cluster protein 1 {ECO:0000303|PubMed:19737099} OS=Fusarium langsethiae Name=DEP5 {ECO:0000303|PubMed:19737099} ORFNames=FLAG1_09232 PE=2	Beta-ketoacyl synthase, N-terminal domain	[I] KOG1202 Animal-type fatty acid synthase and related proteins
gene_sam0003310.1	K01537//Ca2+-transporting ATPase [EC:3.6.3.8]	N/A	hypothetical protein M434DRAFT_399760 [Hypoxylon sp. CO27-5]	Uncharacterized protein {ECO:0000313|EMBL:OTA86786.1} OS=Hypoxylon sp. CO27-5 ORFNames=M434DRAFT_399760 {ECO:0000313|EMBL:OTA86786.1} PE=3	Calcium-transporting ATPase 1 EC=3.6.3.8 Bypass SOD defects protein 1 Golgi Ca(2+)-ATPase OS=Saccharomyces cerevisiae (strain ATCC 204508 / S288c) (Baker's yeast) ORFNames=G1666 PE=1	Cation transporting ATPase, C-terminus	[P] KOG0202 Ca2+ transporting ATPase
gene_sam0003320.1	K15156//mediator of RNA polymerase II transcription subunit 14	GO:0001104//molecular_function transcription coregulator activity;GO:0006357//biological_process regulation of transcription by RNA polymerase II;GO:0016592//cellular_component mediator complex	hypothetical protein M434DRAFT_81823 [Hypoxylon sp. CO27-5]	Uncharacterized protein {ECO:0000313|EMBL:OTA86783.1} OS=Hypoxylon sp. CO27-5 ORFNames=M434DRAFT_81823 {ECO:0000313|EMBL:OTA86783.1} PE=4	Mediator of RNA polymerase II transcription subunit 14 Mediator complex subunit 14 OS=Magnaporthe oryzae (strain 70-15 / ATCC MYA-4617 / FGSC 8958) (Rice blast fungus) (Pyricularia oryzae) Name=RGR1 Synonyms=MED14 ORFNames=MGG_09925 PE=3	Mediator complex subunit MED14	N/A
gene_sam0003330.1	N/A	N/A	hypothetical protein M434DRAFT_399756 [Hypoxylon sp. CO27-5]	Uncharacterized protein {ECO:0000313|EMBL:OTA86782.1} OS=Hypoxylon sp. CO27-5 ORFNames=M434DRAFT_399756 {ECO:0000313|EMBL:OTA86782.1} PE=4	N/A	N/A	N/A
gene_sam0003340.1	N/A	GO:0006508//biological_process proteolysis;GO:0008236//molecular_function serine-type peptidase activity	hypothetical protein K449DRAFT_428729 [Hypoxylon sp. EC38]	Uncharacterized protein {ECO:0000313|EMBL:OTA69291.1} OS=Hypoxylon sp. EC38 ORFNames=K449DRAFT_428729 {ECO:0000313|EMBL:OTA69291.1} PE=4	N/A	Trypsin-like peptidase domain	N/A
gene_sam0003350.1	N/A	N/A	hypothetical protein K449DRAFT_384221 [Hypoxylon sp. EC38]	Uncharacterized protein {ECO:0000313|EMBL:OTA69292.1} OS=Hypoxylon sp. EC38 ORFNames=K449DRAFT_384221 {ECO:0000313|EMBL:OTA69292.1} PE=4	N/A	N/A	N/A
gene_sam0003360.1	K08794//calcium/calmodulin-dependent protein kinase I [EC:2.7.11.17]	GO:0004672//molecular_function protein kinase activity;GO:0005524//molecular_function ATP binding;GO:0006468//biological_process protein phosphorylation	hypothetical protein M434DRAFT_81829 [Hypoxylon sp. CO27-5]	Uncharacterized protein {ECO:0000313|EMBL:OTA86779.1} OS=Hypoxylon sp. CO27-5 ORFNames=M434DRAFT_81829 {ECO:0000313|EMBL:OTA86779.1} PE=3	Calcium/calmodulin-dependent protein kinase EC=2.7.11.17 OS=Metarhizium anisopliae (Entomophthora anisopliae) PE=2	Protein kinase domain	[T] KOG0032 Ca2+/calmodulin-dependent protein kinase, EF-Hand protein superfamily
gene_sam0003370.1	K10688//ubiquitin-conjugating enzyme E2 W [EC:2.3.2.25]	N/A	ubiquitin-conjugating enzyme [Hypoxylon sp. EC38]	Ubiquitin-conjugating enzyme {ECO:0000313|EMBL:OTA69294.1} OS=Hypoxylon sp. EC38 ORFNames=K449DRAFT_428733 {ECO:0000313|EMBL:OTA69294.1} PE=3	Ubiquitin-conjugating enzyme E2-34 kDa EC=2.3.2.23 Cell division control protein 34 E2 ubiquitin-conjugating enzyme 3 E3 ubiquitin ligase complex SCF subunit CDC34 Ubiquitin carrier protein Ubiquitin-protein ligase OS=Saccharomyces cerevisiae (strain ATCC 204508 / S288c) (Baker's yeast) ORFNames=D4211, YD9609.08C PE=1	Ubiquitin-conjugating enzyme	[O] KOG0427 Ubiquitin conjugating enzyme
gene_sam0003380.1	K20182//vacuolar protein sorting-associated protein 33	GO:0016192//biological_process vesicle-mediated transport;GO:0006904//biological_process vesicle docking involved in exocytosis	hypothetical protein M434DRAFT_399750 [Hypoxylon sp. CO27-5]	Uncharacterized protein {ECO:0000313|EMBL:OTA86777.1} OS=Hypoxylon sp. CO27-5 ORFNames=M434DRAFT_399750 {ECO:0000313|EMBL:OTA86777.1} PE=3	Vacuolar protein sorting-associated protein 33 OS=Schizosaccharomyces pombe (strain 972 / ATCC 24843) (Fission yeast) Name=vps33 ORFNames=SPBC1703.15c, SPBC2A9.01c PE=3	Sec1 family	[U] KOG1302 Vacuolar sorting protein VPS33/slp1 (Sec1 family)
gene_sam0003390.1	K11450//lysine-specific histone demethylase 1A [EC:1.-.-.-]	GO:0005515//molecular_function protein binding;GO:0016491//molecular_function oxidoreductase activity;GO:0055114//biological_process oxidation-reduction process	hypothetical protein M426DRAFT_24803 [Hypoxylon sp. CI-4A]	Uncharacterized protein {ECO:0000313|EMBL:OTB02324.1} OS=Hypoxylon sp. CI-4A ORFNames=M426DRAFT_24803 {ECO:0000313|EMBL:OTB02324.1} PE=4	Lysine-specific histone demethylase 2 EC=1.-.-.- OS=Schizosaccharomyces pombe (strain 972 / ATCC 24843) (Fission yeast) Name=lsd2 Synonyms=saf140, swm2 ORFNames=SPAC23E2.02 PE=1	HMG (high mobility group) box	[Q] KOG0029 Amine oxidase
gene_sam0003400.1	K02136//F-type H+-transporting ATPase subunit gamma	GO:0015986//biological_process ATP synthesis coupled proton transport;GO:0045261//cellular_component proton-transporting ATP synthase complex, catalytic core F(1);GO:0046933//molecular_function proton-transporting ATP synthase activity, rotational mechanism	ATP synthase F1 gamma [Hypoxylon sp. EC38]	ATP synthase subunit gamma {ECO:0000256|RuleBase:RU004001} OS=Hypoxylon sp. EC38 ORFNames=K449DRAFT_384228 {ECO:0000313|EMBL:OTA69296.1} PE=3	ATP synthase subunit gamma, mitochondrial F-ATPase gamma subunit Precursor OS=Kluyveromyces lactis (strain ATCC 8585 / CBS 2359 / DSM 70799 / NBRC 1267 / NRRL Y-1140 / WM37) (Yeast) (Candida sphaerica) Name=ATP3 Synonyms=MGI5 OrderedLocusNames=KLLA0B06886g PE=1	ATP synthase	[C] KOG1531 F0F1-type ATP synthase, gamma subunit
gene_sam0003410.1	K03163//DNA topoisomerase I [EC:5.99.1.2]	GO:0003677//molecular_function DNA binding;GO:0003917//molecular_function DNA topoisomerase type I activity;GO:0005694//cellular_component chromosome;GO:0006265//biological_process DNA topological change	hypothetical protein M426DRAFT_322757 [Hypoxylon sp. CI-4A]	Uncharacterized protein {ECO:0000313|EMBL:OTB02326.1} OS=Hypoxylon sp. CI-4A ORFNames=M426DRAFT_322757 {ECO:0000313|EMBL:OTB02326.1} PE=4	DNA topoisomerase 1 EC=5.99.1.2 DNA topoisomerase I OS=Schizosaccharomyces pombe (strain 972 / ATCC 24843) (Fission yeast) Name=top1 ORFNames=SPBC1703.14c PE=1	C-terminal topoisomerase domain	[L] KOG0981 DNA topoisomerase I
gene_sam0003420.1	K00838//aromatic amino acid aminotransferase I [EC:2.6.1.57 2.6.1.27 2.6.1.5]	GO:0009058//biological_process biosynthetic process;GO:0030170//molecular_function pyridoxal phosphate binding	hypothetical protein M434DRAFT_399745 [Hypoxylon sp. CO27-5]	Uncharacterized protein {ECO:0000313|EMBL:OTA86773.1} OS=Hypoxylon sp. CO27-5 ORFNames=M434DRAFT_399745 {ECO:0000313|EMBL:OTA86773.1} PE=4	Aromatic amino acid aminotransferase C56E4.03 EC=2.6.1.57 OS=Schizosaccharomyces pombe (strain 972 / ATCC 24843) (Fission yeast) ORFNames=SPAC56E4.03 PE=3	Aminotransferase class I and II	[E] KOG0634 Aromatic amino acid aminotransferase and related proteins
gene_sam0003430.1	N/A	GO:0004553//molecular_function hydrolase activity, hydrolyzing O-glycosyl compounds;GO:0005975//biological_process carbohydrate metabolic process	family 16 glycoside hydrolase [Hypoxylon sp. EC38]	Family 16 glycoside hydrolase {ECO:0000313|EMBL:OTA69299.1} OS=Hypoxylon sp. EC38 ORFNames=K449DRAFT_322206 {ECO:0000313|EMBL:OTA69299.1} PE=4	Probable extracellular glycosidase ARB_05253 {ECO:0000305} EC=3.2.-.- {ECO:0000305} Precursor OS=Arthroderma benhamiae (strain ATCC MYA-4681 / CBS 112371) (Trichophyton mentagrophytes) ORFNames=ARB_05253 PE=1	Glycosyl hydrolases family 16	[M] TWOG0096 Xyloglucan endotransglycosylase
gene_sam0003440.1	N/A	N/A	hypothetical protein K449DRAFT_90662 [Hypoxylon sp. EC38]	Uncharacterized protein {ECO:0000313|EMBL:OTA69301.1} OS=Hypoxylon sp. EC38 ORFNames=K449DRAFT_90662 {ECO:0000313|EMBL:OTA69301.1} PE=4	N/A	N/A	N/A
gene_sam0003450.1	N/A	GO:0005506//molecular_function iron ion binding;GO:0016705//molecular_function oxidoreductase activity, acting on paired donors, with incorporation or reduction of molecular oxygen;GO:0020037//molecular_function heme binding;GO:0055114//biological_process oxidation-reduction process;GO:0016712//molecular_function oxidoreductase activity, acting on paired donors, with incorporation or reduction of…	cytochrome P450 52A11 [Hypoxylon sp. EC38]	Cytochrome P450 52A11 {ECO:0000313|EMBL:OTA69302.1} OS=Hypoxylon sp. EC38 ORFNames=K449DRAFT_460848 {ECO:0000313|EMBL:OTA69302.1} PE=3	Cytochrome P450 52A1 EC=1.14.14.- Alkane-inducible P450-ALK1 CYPLIIA1 OS=Candida tropicalis (Yeast) Name=CYP52A1 PE=1	Cytochrome P450	[QI] KOG0157 Cytochrome P450 CYP4/CYP19/CYP26 subfamilies
gene_sam0003460.1	K12373//hexosaminidase [EC:3.2.1.52]	GO:0004563//molecular_function beta-N-acetylhexosaminidase activity;GO:0005975//biological_process carbohydrate metabolic process;GO:0004553//molecular_function hydrolase activity, hydrolyzing O-glycosyl compounds	glycoside hydrolase family 20 protein [Hypoxylon sp. EC38]	Beta-hexosaminidase {ECO:0000256|PIRNR:PIRNR001093} EC=3.2.1.52 {ECO:0000256|PIRNR:PIRNR001093} OS=Hypoxylon sp. EC38 ORFNames=K449DRAFT_412070 {ECO:0000313|EMBL:OTA69303.1} PE=3	Beta-hexosaminidase ARB_07893 {ECO:0000305} EC=3.2.1.52 Beta-GlcNAcase ARB_07893 {ECO:0000305} Beta-N-acetylhexosaminidase ARB_07893 {ECO:0000305} N-acetyl-beta-glucosaminidase ARB_07893 {ECO:0000305} Precursor OS=Arthroderma benhamiae (strain ATCC MYA-4681 / CBS 112371) (Trichophyton mentagrophytes) ORFNames=ARB_07893 PE=1	Glycosyl hydrolase family 20, catalytic domain	[G] KOG2499 Beta-N-acetylhexosaminidase
gene_sam0003470.1	K00129//aldehyde dehydrogenase (NAD(P)+) [EC:1.2.1.5]	GO:0008152//biological_process metabolic process;GO:0016491//molecular_function oxidoreductase activity;GO:0055114//biological_process oxidation-reduction process	hypothetical protein M426DRAFT_24811 [Hypoxylon sp. CI-4A]	Uncharacterized protein {ECO:0000313|EMBL:OTB02333.1} OS=Hypoxylon sp. CI-4A ORFNames=M426DRAFT_24811 {ECO:0000313|EMBL:OTB02333.1} PE=3	Aldehyde dehydrogenase Short=ALDDH Short=ALDH EC=1.2.1.3 OS=Aspergillus niger Name=aldA PE=3	Aldehyde dehydrogenase family	[C] KOG2450 Aldehyde dehydrogenase
gene_sam0003480.1	N/A	N/A	hypothetical protein K449DRAFT_396647 [Hypoxylon sp. EC38]	Uncharacterized protein {ECO:0000313|EMBL:OTA69305.1} OS=Hypoxylon sp. EC38 ORFNames=K449DRAFT_396647 {ECO:0000313|EMBL:OTA69305.1} PE=4	N/A	N/A	N/A
gene_sam0003490.1	N/A	N/A	hypothetical protein K449DRAFT_362681 [Hypoxylon sp. EC38]	Uncharacterized protein {ECO:0000313|EMBL:OTA69307.1} OS=Hypoxylon sp. EC38 ORFNames=K449DRAFT_362681 {ECO:0000313|EMBL:OTA69307.1} PE=4	N/A	RNA-binding, Nab2-type zinc finger	N/A
gene_sam0003500.1	K00231//protoporphyrinogen/coproporphyrinogen III oxidase [EC:1.3.3.4 1.3.3.15]	GO:0016491//molecular_function oxidoreductase activity;GO:0055114//biological_process oxidation-reduction process	Protoporphyrinogen oxidase [Hypoxylon sp. EC38]	Protoporphyrinogen oxidase {ECO:0000256|RuleBase:RU364052} EC=1.3.3.4 {ECO:0000256|RuleBase:RU364052} OS=Hypoxylon sp. EC38 ORFNames=K449DRAFT_384241 {ECO:0000313|EMBL:OTA69308.1} PE=3	Protoporphyrinogen oxidase Short=PPO EC=1.3.3.4 OS=Schizosaccharomyces pombe (strain 972 / ATCC 24843) (Fission yeast) Name=hem14 ORFNames=SPAC1F5.07c PE=3	Flavin containing amine oxidoreductase	[H] KOG1276 Protoporphyrinogen oxidase
gene_sam0003510.1	K14439//SWI/SNF-related matrix-associated actin-dependent regulator of chromatin subfamily A containing DEAD/H box 1 [EC:3.6.4.12]	GO:0005524//molecular_function ATP binding	hypothetical protein K449DRAFT_90849 [Hypoxylon sp. EC38]	Uncharacterized protein {ECO:0000313|EMBL:OTA69309.1} OS=Hypoxylon sp. EC38 ORFNames=K449DRAFT_90849 {ECO:0000313|EMBL:OTA69309.1} PE=4	ATP-dependent helicase fft2 EC=3.6.4.12 Fun thirty-related protein 2 OS=Schizosaccharomyces pombe (strain 972 / ATCC 24843) (Fission yeast) Name=fft2 ORFNames=SPCC1235.05c PE=1	SNF2 family N-terminal domain	[B] KOG0389 SNF2 family DNA-dependent ATPase
gene_sam0003520.1	N/A	GO:0070072//biological_process vacuolar proton-transporting V-type ATPase complex assembly	hypothetical protein M426DRAFT_24815 [Hypoxylon sp. CI-4A]	Vacuolar ATPase assembly integral membrane protein VMA21 {ECO:0000256|HAMAP-Rule:MF_03058} OS=Daldinia sp. EC12 ORFNames=K445DRAFT_319158 {ECO:0000313|EMBL:OTB14346.1} PE=3	Vacuolar ATPase assembly integral membrane protein VMA21 {ECO:0000255|HAMAP-Rule:MF_03058} OS=Magnaporthe oryzae (strain 70-15 / ATCC MYA-4617 / FGSC 8958) (Rice blast fungus) (Pyricularia oryzae) Name=VMA21 {ECO:0000255|HAMAP-Rule:MF_03058} ORFNames=MGG_09929 PE=3	VMA21-like domain	N/A
gene_sam0003530.1	N/A	N/A	hypothetical protein K449DRAFT_90867 [Hypoxylon sp. EC38]	Uncharacterized protein {ECO:0000313|EMBL:OTA69311.1} OS=Hypoxylon sp. EC38 ORFNames=K449DRAFT_90867 {ECO:0000313|EMBL:OTA69311.1} PE=4	Uncharacterized protein C19C7.04c OS=Schizosaccharomyces pombe (strain 972 / ATCC 24843) (Fission yeast) ORFNames=SPBC19C7.04c PE=1	Uncharacterised protein (DUF2406)	[X] TWOG0475 Unnamed protein
gene_sam0003540.1	K02917//large subunit ribosomal protein L35Ae	GO:0003735//molecular_function structural constituent of ribosome;GO:0005622//cellular_component intracellular;GO:0005840//cellular_component ribosome;GO:0006412//biological_process translation	60S ribosomal protein L33 [Hypoxylon sp. EC38]	60S ribosomal protein L33 {ECO:0000313|EMBL:OTA69312.1} OS=Hypoxylon sp. EC38 ORFNames=K449DRAFT_384247 {ECO:0000313|EMBL:OTA69312.1} PE=3	60S ribosomal protein L33-A L37A OS=Schizosaccharomyces pombe (strain 972 / ATCC 24843) (Fission yeast) ORFNames=SPBC1921.01c, SPBC29C10.01c PE=3	Ribosomal protein L35Ae	[J] KOG0887 60S ribosomal protein L35A/L37
gene_sam0003550.1	K00036//glucose-6-phosphate 1-dehydrogenase [EC:1.1.1.49 1.1.1.363]	GO:0004345//molecular_function glucose-6-phosphate dehydrogenase activity;GO:0006006//biological_process glucose metabolic process;GO:0055114//biological_process oxidation-reduction process;GO:0050661//molecular_function NADP binding	hypothetical protein K445DRAFT_319152 [Daldinia sp. EC12]	Glucose-6-phosphate 1-dehydrogenase {ECO:0000256|RuleBase:RU362120} EC=1.1.1.49 {ECO:0000256|RuleBase:RU362120} OS=Daldinia sp. EC12 ORFNames=K445DRAFT_319152 {ECO:0000313|EMBL:OTB14343.1} PE=3	Glucose-6-phosphate 1-dehydrogenase Short=G6PD EC=1.1.1.49 OS=Aspergillus niger Name=gsdA Synonyms=g6pdh PE=2	Glucose-6-phosphate dehydrogenase, C-terminal domain	[G] KOG0563 Glucose-6-phosphate 1-dehydrogenase
gene_sam0003560.1	N/A	N/A	hypothetical protein M426DRAFT_322771 [Hypoxylon sp. CI-4A]	Uncharacterized protein {ECO:0000313|EMBL:OTB02343.1} OS=Hypoxylon sp. CI-4A ORFNames=M426DRAFT_322771 {ECO:0000313|EMBL:OTB02343.1} PE=4	N/A	N/A	N/A
gene_sam0003570.1	N/A	GO:0005524//molecular_function ATP binding;GO:0016021//cellular_component integral component of membrane;GO:0042626//molecular_function ATPase activity, coupled to transmembrane movement of substances;GO:0055085//biological_process transmembrane transport;GO:0016887//molecular_function ATPase activity	hypothetical protein M434DRAFT_401496 [Hypoxylon sp. CO27-5]	Uncharacterized protein {ECO:0000313|EMBL:OTA81109.1} OS=Hypoxylon sp. CO27-5 ORFNames=M434DRAFT_401496 {ECO:0000313|EMBL:OTA81109.1} PE=4	ABC transporter BEA3 {ECO:0000303|PubMed:27750383} Beauvericin biosynthesis cluster protein 3 {ECO:0000303|PubMed:27750383} OS=Gibberella fujikuroi (strain CBS 195.34 / IMI 58289 / NRRL A-6831) (Bakanae and foot rot disease fungus) (Fusarium fujikuroi) Name=BEA3 {ECO:0000303|PubMed:27750383} ORFNames=FFUJ_09294 PE=2	ABC transporter	[Q] KOG0055 Multidrug/pheromone exporter, ABC superfamily
gene_sam0003580.1	N/A	GO:0005524//molecular_function ATP binding;GO:0016021//cellular_component integral component of membrane;GO:0042626//molecular_function ATPase activity, coupled to transmembrane movement of substances;GO:0055085//biological_process transmembrane transport;GO:0016887//molecular_function ATPase activity	P-loop containing nucleoside triphosphate hydrolase protein [Hypoxylon sp. EC38]	p-loop containing nucleoside triphosphate hydrolase protein {ECO:0000313|EMBL:OTA69314.1} OS=Hypoxylon sp. EC38 ORFNames=K449DRAFT_384251 {ECO:0000313|EMBL:OTA69314.1} PE=4	ABC transporter BEA3 {ECO:0000303|PubMed:27750383} Beauvericin biosynthesis cluster protein 3 {ECO:0000303|PubMed:27750383} OS=Gibberella fujikuroi (strain CBS 195.34 / IMI 58289 / NRRL A-6831) (Bakanae and foot rot disease fungus) (Fusarium fujikuroi) Name=BEA3 {ECO:0000303|PubMed:27750383} ORFNames=FFUJ_09294 PE=2	ABC transporter	[Q] KOG0055 Multidrug/pheromone exporter, ABC superfamily
gene_sam0003590.1	K11135//Pin2-interacting protein X1	GO:0003676//molecular_function nucleic acid binding	hypothetical protein M434DRAFT_401494 [Hypoxylon sp. CO27-5]	Uncharacterized protein {ECO:0000313|EMBL:OTA81107.1} OS=Hypoxylon sp. CO27-5 ORFNames=M434DRAFT_401494 {ECO:0000313|EMBL:OTA81107.1} PE=4	Protein PXR1 PinX1-related protein 1 OS=Chaetomium globosum (strain ATCC 6205 / CBS 148.51 / DSM 1962 / NBRC 6347 / NRRL 1970) (Soil fungus) Name=PXR1 ORFNames=CHGG_01098 PE=3	G-patch domain	N/A
gene_sam0003600.1	K00799//glutathione S-transferase [EC:2.5.1.18]	GO:0005515//molecular_function protein binding	hypothetical protein M434DRAFT_28221 [Hypoxylon sp. CO27-5]	Uncharacterized protein {ECO:0000313|EMBL:OTA96134.1} OS=Hypoxylon sp. CO27-5 ORFNames=M434DRAFT_28221 {ECO:0000313|EMBL:OTA96134.1} PE=3	Glutathione S-transferase-like protein gedE {ECO:0000303|PubMed:24009710} EC=2.5.1.- {ECO:0000305|PubMed:24009710} Geodin synthesis protein E {ECO:0000303|PubMed:24009710} OS=Aspergillus terreus (strain NIH 2624 / FGSC A1156) Name=gedE {ECO:0000303|PubMed:24009710} ORFNames=ATEG_08454 PE=1	Glutathione S-transferase, C-terminal domain	[O] KOG0867 Glutathione S-transferase
gene_sam0003610.1	N/A	N/A	hypothetical protein OOW_P131scaffold01191g1 [Magnaporthe oryzae P131]	Uncharacterized protein {ECO:0000313|EMBL:ELQ61349.1} OS=Magnaporthe oryzae (strain P131) (Rice blast fungus) (Pyricularia oryzae) ORFNames=OOW_P131scaffold01191g1 {ECO:0000313|EMBL:ELQ61349.1} PE=4	N/A	Protein of unknown function (DUF3435)	N/A
gene_sam0003620.1	N/A	GO:0005515//molecular_function protein binding;GO:0043531//molecular_function ADP binding	hypothetical protein FOQG_17081 [Fusarium oxysporum f. sp. raphani 54005]	Uncharacterized protein {ECO:0000313|EMBL:EXK78228.1} OS=Fusarium oxysporum f. sp. raphani 54005 ORFNames=FOQG_17081 {ECO:0000313|EMBL:EXK78228.1} PE=4	N/A	Tetratricopeptide repeat	N/A
gene_sam0003630.1	N/A	GO:0005506//molecular_function iron ion binding;GO:0016705//molecular_function oxidoreductase activity, acting on paired donors, with incorporation or reduction of molecular oxygen;GO:0020037//molecular_function heme binding;GO:0055114//biological_process oxidation-reduction process	Ent-kaurene oxidase [Madurella mycetomatis]	Ent-kaurene oxidase {ECO:0000313|EMBL:KXX79074.1} OS=Madurella mycetomatis ORFNames=MMYC01_203049 {ECO:0000313|EMBL:KXX79074.1} PE=3	Ent-kaurene oxidase P450-4 {ECO:0000303|PubMed:11472927} EC=1.14.13.78 {ECO:0000269|PubMed:11472927} Cytochrome P450 monooygenase 4 {ECO:0000303|PubMed:11472927} Short=P450-4 {ECO:0000303|PubMed:11472927} Gibberellin cluster kaurene oxidase {ECO:0000305} OS=Gibberella fujikuroi (strain CBS 195.34 / IMI 58289 / NRRL A-6831) (Bakanae and foot rot disease fungus) (Fusarium fujikuroi) Name=P450-4 {EC…	Cytochrome P450	N/A
gene_sam0003640.1	N/A	GO:0004497//molecular_function monooxygenase activity;GO:0005506//molecular_function iron ion binding;GO:0016705//molecular_function oxidoreductase activity, acting on paired donors, with incorporation or reduction of molecular oxygen;GO:0020037//molecular_function heme binding;GO:0055114//biological_process oxidation-reduction process	hypothetical protein M426DRAFT_69945 [Hypoxylon sp. CI-4A]	Uncharacterized protein {ECO:0000313|EMBL:OTA98361.1} OS=Hypoxylon sp. CI-4A ORFNames=M426DRAFT_69945 {ECO:0000313|EMBL:OTA98361.1} PE=3	Cytochrome P450 monooxygenase trt6 {ECO:0000303|PubMed:22549923} EC=1.-.-.- {ECO:0000269|PubMed:25671343} Terretonin synthesis protein 6 {ECO:0000303|PubMed:22549923} OS=Aspergillus terreus (strain NIH 2624 / FGSC A1156) Name=trt6 {ECO:0000303|PubMed:22549923} ORFNames=ATEG_10083 PE=1	Cytochrome P450	N/A
gene_sam0003650.1	N/A	N/A	hypothetical protein M434DRAFT_27116 [Hypoxylon sp. CO27-5]	Uncharacterized protein {ECO:0000313|EMBL:OTA97043.1} OS=Hypoxylon sp. CO27-5 ORFNames=M434DRAFT_27116 {ECO:0000313|EMBL:OTA97043.1} PE=4	Aphidicolan-16-beta-ol synthase {ECO:0000303|PubMed:11457369} EC=4.2.3.42 {ECO:0000269|PubMed:11457369} EC=5.5.1.14 {ECO:0000269|PubMed:11457369} OS=Pleospora betae (Beet black rot fungus) (Phoma betae) Name=ACS PE=1	N/A	N/A
gene_sam0003660.1	N/A	N/A	hypothetical protein M426DRAFT_316691 [Hypoxylon sp. CI-4A]	Uncharacterized protein {ECO:0000313|EMBL:OTB08678.1} OS=Hypoxylon sp. CI-4A ORFNames=M426DRAFT_316691 {ECO:0000313|EMBL:OTB08678.1} PE=3	30 kDa heat shock protein OS=Neurospora crassa (strain ATCC 24698 / 74-OR23-1A / CBS 708.71 / DSM 1257 / FGSC 987) Name=hsp30 ORFNames=NCU09364 PE=3	Hsp20/alpha crystallin family	N/A
gene_sam0003670.1	N/A	GO:0003676//molecular_function nucleic acid binding;GO:0003723//molecular_function RNA binding	hypothetical protein K445DRAFT_48730, partial [Daldinia sp. EC12]	Uncharacterized protein {ECO:0000313|EMBL:OTB11635.1} Fragment OS=Daldinia sp. EC12 ORFNames=K445DRAFT_48730 {ECO:0000313|EMBL:OTB11635.1} PE=4	N/A	YT521-B-like domain	[TA] KOG1902 Putative signal transduction protein involved in RNA splicing
gene_sam0003680.1	K02732//20S proteasome subunit beta 6 [EC:3.4.25.1]	GO:0004298//molecular_function threonine-type endopeptidase activity;GO:0005839//cellular_component proteasome core complex;GO:0051603//biological_process proteolysis involved in cellular protein catabolic process	hypothetical protein M434DRAFT_400144 [Hypoxylon sp. CO27-5]	Uncharacterized protein {ECO:0000313|EMBL:OTA85648.1} OS=Hypoxylon sp. CO27-5 ORFNames=M434DRAFT_400144 {ECO:0000313|EMBL:OTA85648.1} PE=4	Proteasome subunit beta type-6 EC=3.4.25.1 Multicatalytic endopeptidase complex subunit C5 Proteasome component C5 Precursor OS=Saccharomyces cerevisiae (strain ATCC 204508 / S288c) (Baker's yeast) ORFNames=YBL0407 PE=1	Proteasome subunit	[O] KOG0179 20S proteasome, regulatory subunit beta type PSMB1/PRE7
gene_sam0003690.1	K00888//phosphatidylinositol 4-kinase A [EC:2.7.1.67]	GO:0046854//biological_process phosphatidylinositol phosphorylation;GO:0048015//biological_process phosphatidylinositol-mediated signaling;GO:0016301//molecular_function kinase activity	hypothetical protein M434DRAFT_400143 [Hypoxylon sp. CO27-5]	Uncharacterized protein {ECO:0000313|EMBL:OTA85647.1} OS=Hypoxylon sp. CO27-5 ORFNames=M434DRAFT_400143 {ECO:0000313|EMBL:OTA85647.1} PE=3	Phosphatidylinositol 4-kinase STT4 Short=PI4-kinase Short=PtdIns-4-kinase EC=2.7.1.67 OS=Saccharomyces cerevisiae (strain ATCC 204508 / S288c) (Baker's yeast) Name=STT4 OrderedLocusNames=YLR305C ORFNames=L2142.4 PE=1	Phosphoinositide 3-kinase family, accessory domain (PIK domain)	[T] KOG0902 Phosphatidylinositol 4-kinase
gene_sam0003700.1	N/A	GO:0016787//molecular_function hydrolase activity	hypothetical protein M434DRAFT_24369 [Hypoxylon sp. CO27-5]	Uncharacterized protein {ECO:0000313|EMBL:OTA85646.1} OS=Hypoxylon sp. CO27-5 ORFNames=M434DRAFT_24369 {ECO:0000313|EMBL:OTA85646.1} PE=3	Golgi apyrase EC=3.6.1.5 ATP-diphosphatase ATP-diphosphohydrolase Adenosine diphosphatase Short=ADPase Golgi nucleoside diphosphatase Yeast nucleoside diphosphatase 1 OS=Saccharomyces cerevisiae (strain ATCC 204508 / S288c) (Baker's yeast) Name=YND1 OrderedLocusNames=YER005W PE=1	GDA1/CD39 (nucleoside phosphatase) family	[F] KOG1386 Nucleoside phosphatase
gene_sam0003710.1	N/A	N/A	hypothetical protein M434DRAFT_400140 [Hypoxylon sp. CO27-5]	Uncharacterized protein {ECO:0000313|EMBL:OTA85645.1} OS=Hypoxylon sp. CO27-5 ORFNames=M434DRAFT_400140 {ECO:0000313|EMBL:OTA85645.1} PE=4	Protein OPI10 Overproducer of inositol protein 10 OS=Saccharomyces cerevisiae (strain ATCC 204508 / S288c) (Baker's yeast) Name=OPI10 OrderedLocusNames=YOL032W PE=1	Protein of unknown function (DUF775)	[S] KOG4067 Uncharacterized conserved protein
gene_sam0003720.1	N/A	GO:0016787//molecular_function hydrolase activity	hypothetical protein K445DRAFT_26349 [Daldinia sp. EC12]	Uncharacterized protein {ECO:0000313|EMBL:OTB11630.1} OS=Daldinia sp. EC12 ORFNames=K445DRAFT_26349 {ECO:0000313|EMBL:OTB11630.1} PE=4	Uncharacterized protein YJR142W OS=Saccharomyces cerevisiae (strain ATCC 204508 / S288c) (Baker's yeast) OrderedLocusNames=YJR142W ORFNames=J2171 PE=1	NUDIX domain	[F] KOG4313 Thiamine pyrophosphokinase
gene_sam0003730.1	K03016//DNA-directed RNA polymerases I, II, and III subunit RPABC3	GO:0006351//biological_process transcription, DNA-templated	DNA-directed RNA polymerases and 3 polypeptide [Hypoxylon sp. EC38]	DNA-directed RNA polymerases I, II, and III subunit RPABC3 {ECO:0000256|PIRNR:PIRNR000779} OS=Hypoxylon sp. EC38 ORFNames=K449DRAFT_327772 {ECO:0000313|EMBL:OTA64724.1} PE=3	DNA-directed RNA polymerases I, II, and III subunit RPABC3 Short=RNA polymerases I, II, and III subunit ABC3 DNA-directed RNA polymerases I, II, and III 14.5 kDa polypeptide RPC14 OS=Schizosaccharomyces pombe (strain 972 / ATCC 24843) (Fission yeast) Name=rpb8 ORFNames=SPBC14C8.12 PE=1	RNA polymerase Rpb8	[K] KOG3400 RNA polymerase subunit 8
gene_sam0003740.1	K11375//elongator complex protein 4	GO:0002098//biological_process tRNA wobble uridine modification;GO:0033588//cellular_component Elongator holoenzyme complex	PAXNEB-domain-containing protein [Hypoxylon sp. EC38]	PAXNEB-domain-containing protein {ECO:0000313|EMBL:OTA64725.1} OS=Hypoxylon sp. EC38 ORFNames=K449DRAFT_392838 {ECO:0000313|EMBL:OTA64725.1} PE=4	Elongator complex protein 4 OS=Schizosaccharomyces pombe (strain 972 / ATCC 24843) (Fission yeast) Name=elp4 ORFNames=SPCC11E10.06c PE=3	PAXNEB protein	[BK] KOG3949 RNA polymerase II elongator complex, subunit ELP4
gene_sam0003750.1	K15323//tRNA-splicing endonuclease subunit Sen34 [EC:3.1.27.9]	GO:0000213//molecular_function tRNA-intron endonuclease activity;GO:0006388//biological_process tRNA splicing, via endonucleolytic cleavage and ligation	SEN34 subunit of tRNA-splicing endonuclease [Hypoxylon sp. EC38]	tRNA-splicing endonuclease subunit Sen34 {ECO:0000256|PIRNR:PIRNR017250} EC=4.6.1.16 {ECO:0000256|PIRNR:PIRNR017250} OS=Hypoxylon sp. EC38 ORFNames=K449DRAFT_392839 {ECO:0000313|EMBL:OTA64726.1} PE=3	Probable tRNA-splicing endonuclease subunit tsp-4 EC=4.6.1.16 tRNA-intron endonuclease sen34 tRNA-splicing protein 2 OS=Neurospora crassa (strain ATCC 24698 / 74-OR23-1A / CBS 708.71 / DSM 1257 / FGSC 987) Name=tsp-4 Synonyms=sen34 ORFNames=B2E7.010, NCU08032 PE=3	tRNA intron endonuclease, catalytic C-terminal domain	[J] KOG4133 tRNA splicing endonuclease
gene_sam0003760.1	N/A	N/A	hypothetical protein K445DRAFT_67837 [Daldinia sp. EC12]	Uncharacterized protein {ECO:0000313|EMBL:OTB11626.1} OS=Daldinia sp. EC12 ORFNames=K445DRAFT_67837 {ECO:0000313|EMBL:OTB11626.1} PE=4	Exosome complex component MTR3 mRNA transport regulator 3 OS=Chaetomium thermophilum (strain DSM 1495 / CBS 144.50 / IMI 039719) Name=MTR3 ORFNames=CTHT_0115690 PE=3	3' exoribonuclease family, domain 1	N/A
gene_sam0003770.1	K16066//3-hydroxy acid dehydrogenase / malonic semialdehyde reductase [EC:1.1.1.381 1.1.1.-]	N/A	NAD(P)-binding protein [Hypoxylon sp. EC38]	NAD(P)-binding protein {ECO:0000313|EMBL:OTA64729.1} OS=Hypoxylon sp. EC38 ORFNames=K449DRAFT_392845 {ECO:0000313|EMBL:OTA64729.1} PE=3	NADP-dependent 3-hydroxy acid dehydrogenase {ECO:0000250|UniProtKB:Q05016} L-allo-threonine dehydrogenase {ECO:0000250|UniProtKB:Q05016} EC=1.1.1.381 {ECO:0000250|UniProtKB:Q05016} OS=Schizosaccharomyces pombe (strain 972 / ATCC 24843) (Fission yeast) ORFNames=SPAC521.03 PE=1	short chain dehydrogenase	[Q] KOG1205 Predicted dehydrogenase
gene_sam0003780.1	K01876//aspartyl-tRNA synthetase [EC:6.1.1.12]	GO:0000166//molecular_function nucleotide binding;GO:0004815//molecular_function aspartate-tRNA ligase activity;GO:0005524//molecular_function ATP binding;GO:0005737//cellular_component cytoplasm;GO:0006422//biological_process aspartyl-tRNA aminoacylation;GO:0004812//molecular_function aminoacyl-tRNA ligase activity;GO:0006418//biological_process tRNA aminoacylation for protein translation	hypothetical protein M434DRAFT_24360 [Hypoxylon sp. CO27-5]	Uncharacterized protein {ECO:0000313|EMBL:OTA85637.1} OS=Hypoxylon sp. CO27-5 ORFNames=M434DRAFT_24360 {ECO:0000313|EMBL:OTA85637.1} PE=3	Aspartate--tRNA ligase, cytoplasmic EC=6.1.1.12 Aspartyl-tRNA synthetase Short=AspRS OS=Saccharomyces cerevisiae (strain ATCC 204508 / S288c) (Baker's yeast) ORFNames=L1295 PE=1	tRNA synthetases class II (D, K and N)	[J] KOG0556 Aspartyl-tRNA synthetase
gene_sam0003790.1	N/A	GO:0045735//molecular_function nutrient reservoir activity	decarboxylase_GME10366 [Daldinia eschscholzii IFB-TL01]	Decarboxylase_GME10366 {ECO:0000313|EMBL:ALM32006.1} OS=Daldinia eschscholzii IFB-TL01 PE=2	N/A	Cupin	N/A
gene_sam0003800.1	N/A	N/A	hypothetical protein K449DRAFT_432309 [Hypoxylon sp. EC38]	Uncharacterized protein {ECO:0000313|EMBL:OTA64732.1} OS=Hypoxylon sp. EC38 ORFNames=K449DRAFT_432309 {ECO:0000313|EMBL:OTA64732.1} PE=4	N/A	N/A	N/A
gene_sam0003810.1	N/A	N/A	hypothetical protein K445DRAFT_26339 [Daldinia sp. EC12]	Uncharacterized protein {ECO:0000313|EMBL:OTB11620.1} OS=Daldinia sp. EC12 ORFNames=K445DRAFT_26339 {ECO:0000313|EMBL:OTB11620.1} PE=4	N/A	XPG domain containing	N/A
gene_sam0003820.1	K00948//ribose-phosphate pyrophosphokinase [EC:2.7.6.1]	GO:0000287//molecular_function magnesium ion binding;GO:0004749//molecular_function ribose phosphate diphosphokinase activity;GO:0009165//biological_process nucleotide biosynthetic process	phosphoribosyl pyrophosphokinase [Hypoxylon sp. EC38]	Phosphoribosyl pyrophosphokinase {ECO:0000313|EMBL:OTA64734.1} OS=Hypoxylon sp. EC38 ORFNames=K449DRAFT_411351 {ECO:0000313|EMBL:OTA64734.1} PE=4	Ribose-phosphate pyrophosphokinase 1 EC=2.7.6.1 Phosphoribosyl pyrophosphate synthase 1 OS=Saccharomyces cerevisiae (strain ATCC 204508 / S288c) (Baker's yeast) OrderedLocusNames=YKL181W PE=1	Phosphoribosyl synthetase-associated domain	[FE] KOG1448 Ribose-phosphate pyrophosphokinase
gene_sam0003830.1	K13291//terminal uridylyltransferase [EC:2.7.7.52]	N/A	hypothetical protein M434DRAFT_24357 [Hypoxylon sp. CO27-5]	Uncharacterized protein {ECO:0000313|EMBL:OTA85631.1} OS=Hypoxylon sp. CO27-5 ORFNames=M434DRAFT_24357 {ECO:0000313|EMBL:OTA85631.1} PE=4	Terminal uridylyltransferase cid1 {ECO:0000305} Short=TUTase cid1 {ECO:0000305} EC=2.7.7.19 {ECO:0000269|PubMed:12218190, ECO:0000269|PubMed:22751018, ECO:0000269|PubMed:22885303, ECO:0000269|PubMed:24322298, ECO:0000269|PubMed:25712096} EC=2.7.7.52 {ECO:0000269|PubMed:17353264, ECO:0000269|PubMed:17449726, ECO:0000269|PubMed:19430462, ECO:0000269|PubMed:22751018, ECO:0000269|PubMed:22885303, ECO…	Cid1 family poly A polymerase	[D] KOG2277 S-M checkpoint control protein CID1 and related nucleotidyltransferases
gene_sam0003840.1	K03138//transcription initiation factor TFIIF subunit alpha	N/A	Rap30/74 interaction domain-containing protein [Hypoxylon sp. EC38]	Rap30/74 interaction domain-containing protein {ECO:0000313|EMBL:OTA64817.1} OS=Hypoxylon sp. EC38 ORFNames=K449DRAFT_392911 {ECO:0000313|EMBL:OTA64817.1} PE=4	Transcription initiation factor IIF subunit alpha Short=TFIIF-alpha TFIIF large subunit OS=Schizosaccharomyces pombe (strain 972 / ATCC 24843) (Fission yeast) Name=tfg1 ORFNames=SPCC1620.09c PE=1	N/A	[K] KOG2393 Transcription initiation factor IIF, large subunit (RAP74)
gene_sam0003850.1	K13106//pre-mRNA-splicing factor CWC26	N/A	Pre-mRNA-splicing factor of RES complex-domain-containing protein [Pseudomassariella vexata]	Pre-mRNA-splicing factor of RES complex-domain-containing protein {ECO:0000313|EMBL:ORY65508.1} OS=Pseudomassariella vexata ORFNames=BCR38DRAFT_523948 {ECO:0000313|EMBL:ORY65508.1} PE=4	Pre-mRNA-splicing factor CWC26 OS=Magnaporthe oryzae (strain 70-15 / ATCC MYA-4617 / FGSC 8958) (Rice blast fungus) (Pyricularia oryzae) Name=CWC26 ORFNames=MGG_01826 PE=3	Pre-mRNA-splicing factor of RES complex	[S] KOG2654 Uncharacterized conserved protein
gene_sam0003860.1	N/A	N/A	hypothetical protein K445DRAFT_26333 [Daldinia sp. EC12]	Uncharacterized protein {ECO:0000313|EMBL:OTB11614.1} OS=Daldinia sp. EC12 ORFNames=K445DRAFT_26333 {ECO:0000313|EMBL:OTB11614.1} PE=4	N/A	N/A	N/A
gene_sam0003870.1	N/A	N/A	hypothetical protein K449DRAFT_404309 [Hypoxylon sp. EC38]	Uncharacterized protein {ECO:0000313|EMBL:OTA64813.1} OS=Hypoxylon sp. EC38 ORFNames=K449DRAFT_404309 {ECO:0000313|EMBL:OTA64813.1} PE=4	N/A	N/A	N/A
gene_sam0003880.1	N/A	GO:0003855//molecular_function 3-dehydroquinate dehydratase activity;GO:0004764//molecular_function shikimate 3-dehydrogenase (NADP+) activity;GO:0055114//biological_process oxidation-reduction process	hypothetical protein K449DRAFT_327612 [Hypoxylon sp. EC38]	Uncharacterized protein {ECO:0000313|EMBL:OTA64811.1} OS=Hypoxylon sp. EC38 ORFNames=K449DRAFT_327612 {ECO:0000313|EMBL:OTA64811.1} PE=4	Quinate repressor protein OS=Emericella nidulans (strain FGSC A4 / ATCC 38163 / CBS 112.46 / NRRL 194 / M139) (Aspergillus nidulans) Name=qutR ORFNames=AN1132 PE=1	Shikimate kinase	[E] KOG0692 Pentafunctional AROM protein
gene_sam0003890.1	N/A	GO:0000981//molecular_function DNA-binding transcription factor activity, RNA polymerase II-specific;GO:0005634//cellular_component nucleus;GO:0006355//biological_process regulation of transcription, DNA-templated;GO:0008270//molecular_function zinc ion binding	hypothetical protein M434DRAFT_35656 [Hypoxylon sp. CO27-5]	Uncharacterized protein {ECO:0000313|EMBL:OTA86707.1} OS=Hypoxylon sp. CO27-5 ORFNames=M434DRAFT_35656 {ECO:0000313|EMBL:OTA86707.1} PE=4	N/A	Fungal Zn(2)-Cys(6) binuclear cluster domain	N/A
gene_sam0003900.1	N/A	N/A	hypothetical protein M434DRAFT_115210 [Hypoxylon sp. CO27-5]	Uncharacterized protein {ECO:0000313|EMBL:OTA89001.1} OS=Hypoxylon sp. CO27-5 ORFNames=M434DRAFT_115210 {ECO:0000313|EMBL:OTA89001.1} PE=4	N/A	N/A	N/A
gene_sam0003910.1	N/A	N/A	glyoxalase [Hypoxylon sp. EC38]	Glyoxalase {ECO:0000313|EMBL:OTA64809.1} OS=Hypoxylon sp. EC38 ORFNames=K449DRAFT_411398 {ECO:0000313|EMBL:OTA64809.1} PE=4	N/A	Glyoxalase/Bleomycin resistance protein/Dioxygenase superfamily	N/A
gene_sam0003920.1	K17619//magnesium-dependent phosphatase 1 [EC:3.1.3.48 3.1.3.-]	GO:0016791//molecular_function phosphatase activity	hypothetical protein K445DRAFT_55217 [Daldinia sp. EC12]	Uncharacterized protein {ECO:0000313|EMBL:OTB18551.1} OS=Daldinia sp. EC12 ORFNames=K445DRAFT_55217 {ECO:0000313|EMBL:OTB18551.1} PE=4	Putative magnesium-dependent phosphatase P8B7.31 EC=3.1.3.48 OS=Schizosaccharomyces pombe (strain 972 / ATCC 24843) (Fission yeast) ORFNames=SPBP8B7.31 PE=1	Acid Phosphatase	[R] KOG4549 Magnesium-dependent phosphatase
gene_sam0003930.1	N/A	N/A	CRAL/TRIO domain-containing protein [Hypoxylon sp. EC38]	CRAL/TRIO domain-containing protein {ECO:0000313|EMBL:OTA64807.1} OS=Hypoxylon sp. EC38 ORFNames=K449DRAFT_392899 {ECO:0000313|EMBL:OTA64807.1} PE=4	SEC14 cytosolic factor Phosphatidylinositol/phosphatidylcholine transfer protein Short=PI/PC TP OS=Yarrowia lipolytica (strain CLIB 122 / E 150) (Yeast) (Candida lipolytica) Name=SEC14 OrderedLocusNames=YALI0D04488g PE=3	CRAL/TRIO, N-terminal domain	[I] KOG1471 Phosphatidylinositol transfer protein SEC14 and related proteins
gene_sam0003940.1	N/A	GO:0016491//molecular_function oxidoreductase activity;GO:0055114//biological_process oxidation-reduction process	FAD/NAD(P)-binding domain-containing protein [Hypoxylon sp. EC38]	FAD/NAD(P)-binding domain-containing protein {ECO:0000313|EMBL:OTA64806.1} OS=Hypoxylon sp. EC38 ORFNames=K449DRAFT_367739 {ECO:0000313|EMBL:OTA64806.1} PE=4	N/A	Pyridine nucleotide-disulphide oxidoreductase	[Q] KOG1399 Flavin-containing monooxygenase
gene_sam0003950.1	N/A	GO:0005524//molecular_function ATP binding;GO:0016021//cellular_component integral component of membrane;GO:0042626//molecular_function ATPase activity, coupled to transmembrane movement of substances;GO:0055085//biological_process transmembrane transport;GO:0016887//molecular_function ATPase activity	hypothetical protein M426DRAFT_319383 [Hypoxylon sp. CI-4A]	Uncharacterized protein {ECO:0000313|EMBL:OTB06021.1} OS=Hypoxylon sp. CI-4A ORFNames=M426DRAFT_319383 {ECO:0000313|EMBL:OTB06021.1} PE=4	Multidrug resistance protein fer6 {ECO:0000303|PubMed:17138696} ATP-binding cassette sub-family C member fer6 {ECO:0000305} Fe-regulated protein 6 {ECO:0000303|PubMed:17138696} Precursor OS=Ustilago maydis (strain 521 / FGSC 9021) (Corn smut fungus) Name=fer6 {ECO:0000303|PubMed:17138696} ORFNames=UMAG_01431 PE=2	ABC transporter	[Q] KOG0054 Multidrug resistance-associated protein/mitoxantrone resistance protein, ABC superfamily
gene_sam0003960.1	N/A	GO:0005524//molecular_function ATP binding;GO:0016887//molecular_function ATPase activity;GO:0016021//cellular_component integral component of membrane;GO:0042626//molecular_function ATPase activity, coupled to transmembrane movement of substances;GO:0055085//biological_process transmembrane transport	hypothetical protein M434DRAFT_81851 [Hypoxylon sp. CO27-5]	Uncharacterized protein {ECO:0000313|EMBL:OTA86712.1} OS=Hypoxylon sp. CO27-5 ORFNames=M434DRAFT_81851 {ECO:0000313|EMBL:OTA86712.1} PE=4	ABC transporter FUM19 {ECO:0000303|PubMed:12620260} Fumonisin biosynthesis cluster protein 19 {ECO:0000303|PubMed:12620260} OS=Gibberella moniliformis (strain M3125 / FGSC 7600) (Maize ear and stalk rot fungus) (Fusarium verticillioides) Name=FUM19 {ECO:0000303|PubMed:12620260} ORFNames=FVEG_00329 PE=2	ABC transporter	[Q] KOG0054 Multidrug resistance-associated protein/mitoxantrone resistance protein, ABC superfamily
gene_sam0003970.1	N/A	GO:0005506//molecular_function iron ion binding;GO:0016705//molecular_function oxidoreductase activity, acting on paired donors, with incorporation or reduction of molecular oxygen;GO:0020037//molecular_function heme binding;GO:0055114//biological_process oxidation-reduction process;GO:0004497//molecular_function monooxygenase activity	hypothetical protein M434DRAFT_376118 [Hypoxylon sp. CO27-5]	Uncharacterized protein {ECO:0000313|EMBL:OTA86713.1} OS=Hypoxylon sp. CO27-5 ORFNames=M434DRAFT_376118 {ECO:0000313|EMBL:OTA86713.1} PE=4	Trichothecene C-15 hydroxylase {ECO:0000303|PubMed:9435078} EC=1.-.-.- {ECO:0000269|PubMed:9435078} Core trichothecene cluster (CTC) protein 11 {ECO:0000303|PubMed:11352533} Cytochrome P450 monooxygenase TRI11 {ECO:0000303|PubMed:9435078} OS=Fusarium sporotrichioides Name=TRI11 {ECO:0000303|PubMed:9435078} PE=2	Cytochrome P450	[Q] KOG0158 Cytochrome P450 CYP3/CYP5/CYP6/CYP9 subfamilies
gene_sam0003980.1	K09252//feruloyl esterase [EC:3.1.1.73]	N/A	tannase and feruloyl esterase [Hypoxylon sp. EC38]	Carboxylic ester hydrolase {ECO:0000256|RuleBase:RU361238} EC=3.1.1.- {ECO:0000256|RuleBase:RU361238} OS=Hypoxylon sp. EC38 ORFNames=K449DRAFT_367732 {ECO:0000313|EMBL:OTA64802.1} PE=3	Probable feruloyl esterase B-1 EC=3.1.1.73 Ferulic acid esterase B-1 Short=FAEB-1 Precursor OS=Aspergillus oryzae (strain ATCC 42149 / RIB 40) (Yellow koji mold) Name=faeB-1 ORFNames=AO090001000066 PE=1	Tannase and feruloyl esterase	N/A
gene_sam0003990.1	N/A	GO:0006637//biological_process acyl-CoA metabolic process;GO:0047617//molecular_function acyl-CoA hydrolase activity	hypothetical protein AK830_g6829 [Neonectria ditissima]	Uncharacterized protein {ECO:0000313|EMBL:KPM39726.1} OS=Neonectria ditissima ORFNames=AK830_g6829 {ECO:0000313|EMBL:KPM39726.1} PE=4	N/A	Thioesterase-like superfamily	N/A
gene_sam0004000.1	N/A	N/A	hypothetical protein M434DRAFT_69208 [Hypoxylon sp. CO27-5]	Uncharacterized protein {ECO:0000313|EMBL:CEO55245.1} OS=Bionectria ochroleuca (Gliocladium roseum) ORFNames=BN869_000011303_1 {ECO:0000313|EMBL:CEO55245.1} PE=4	N/A	Metallo-beta-lactamase superfamily	N/A
gene_sam0004010.1	N/A	N/A	hypothetical protein AYO21_12117 [Fonsecaea monophora] >OAG33787.1 hypothetical protein AYO21_12117 [Fonsecaea monophora]	Uncharacterized protein {ECO:0000313|EMBL:OAG33787.1} OS=Fonsecaea monophora ORFNames=AYO21_12117 {ECO:0000313|EMBL:OAG33787.1} PE=4	N/A	Putative oxalocrotonate tautomerase enzyme	N/A
gene_sam0004020.1	N/A	N/A	hypothetical protein CORC01_08704 [Colletotrichum orchidophilum] >OHE96011.1 hypothetical protein CORC01_08704 [Colletotrichum orchidophilum]	Uncharacterized protein {ECO:0000313|EMBL:OHE96011.1} OS=Colletotrichum orchidophilum ORFNames=CORC01_08704 {ECO:0000313|EMBL:OHE96011.1} PE=4	N/A	N/A	N/A
gene_sam0004030.1	N/A	GO:0006637//biological_process acyl-CoA metabolic process;GO:0047617//molecular_function acyl-CoA hydrolase activity	Thioesterase/thiol ester dehydrase-isomerase [Hypoxylon sp. EC38]	Thioesterase/thiol ester dehydrase-isomerase {ECO:0000313|EMBL:OTA64801.1} OS=Hypoxylon sp. EC38 ORFNames=K449DRAFT_392897 {ECO:0000313|EMBL:OTA64801.1} PE=4	N/A	Thioesterase-like superfamily	N/A
gene_sam0004040.1	K00480//salicylate hydroxylase [EC:1.14.13.1]	GO:0071949//molecular_function FAD binding	hypothetical protein M434DRAFT_376126 [Hypoxylon sp. CO27-5]	Uncharacterized protein {ECO:0000313|EMBL:OTA86717.1} OS=Hypoxylon sp. CO27-5 ORFNames=M434DRAFT_376126 {ECO:0000313|EMBL:OTA86717.1} PE=4	FAD-dependent monooxygenase OpS4 {ECO:0000303|PubMed:26305932} EC=1.-.-.- {ECO:0000269|PubMed:26305932} Oosporein biosynthesis protein 4 {ECO:0000303|PubMed:26305932} Precursor OS=Beauveria bassiana (strain ARSEF 2860) (White muscardine disease fungus) (Tritirachium shiotae) Name=OpS4 {ECO:0000303|PubMed:26305932} ORFNames=BBA_08182 PE=1	FAD binding domain	N/A
gene_sam0004050.1	K10775//phenylalanine ammonia-lyase [EC:4.3.1.24]	N/A	hypothetical protein M434DRAFT_375517 [Hypoxylon sp. CO27-5]	Phenylalanine ammonia-lyase {ECO:0000256|RuleBase:RU003955} EC=4.3.1.24 {ECO:0000256|RuleBase:RU003955} OS=Hypoxylon sp. CO27-5 ORFNames=M434DRAFT_375517 {ECO:0000313|EMBL:OTA87489.1} PE=3	Phenylalanine aminomutase (L-beta-phenylalanine forming) {ECO:0000303|PubMed:26954535} Short=PAM {ECO:0000303|PubMed:26954535} EC=5.4.3.10 {ECO:0000305|PubMed:26954535} Cyclochlorotine biosynthesis protein P {ECO:0000303|PubMed:26954535} OS=Talaromyces islandicus (Penicillium islandicum) Name=cctP {ECO:0000303|PubMed:26954535} ORFNames=PISL3812_02621 PE=3	Aromatic amino acid lyase	[Q] KOG0222 Phenylalanine and histidine ammonia-lyase
gene_sam0004060.1	K08773//RalA-binding protein 1	GO:0007165//biological_process signal transduction	hypothetical protein M434DRAFT_35315 [Hypoxylon sp. CO27-5]	Uncharacterized protein {ECO:0000313|EMBL:OTA87479.1} OS=Hypoxylon sp. CO27-5 ORFNames=M434DRAFT_35315 {ECO:0000313|EMBL:OTA87479.1} PE=4	Probable Rho-type GTPase-activating protein 2 OS=Schizosaccharomyces pombe (strain 972 / ATCC 24843) (Fission yeast) Name=rga2 ORFNames=SPAC26A3.09c PE=1	RhoGAP domain	[T] KOG4269 Rac GTPase-activating protein BCR/ABR
gene_sam0004070.1	N/A	GO:0003700//molecular_function DNA-binding transcription factor activity;GO:0006355//biological_process regulation of transcription, DNA-templated;GO:0003677//molecular_function DNA binding	hypothetical protein K449DRAFT_432351 [Hypoxylon sp. EC38]	Uncharacterized protein {ECO:0000313|EMBL:OTA64776.1} OS=Hypoxylon sp. EC38 ORFNames=K449DRAFT_432351 {ECO:0000313|EMBL:OTA64776.1} PE=4	N/A	bZIP transcription factor	N/A
gene_sam0004080.1	N/A	N/A	alpha/beta-hydrolase [Hypoxylon sp. EC38]	Alpha/beta-hydrolase {ECO:0000313|EMBL:OTA64778.1} OS=Hypoxylon sp. EC38 ORFNames=K449DRAFT_367692 {ECO:0000313|EMBL:OTA64778.1} PE=4	N/A	alpha/beta hydrolase fold	N/A
gene_sam0004090.1	N/A	N/A	hypothetical protein K449DRAFT_421325 [Hypoxylon sp. EC38] >OTA86739.1 hypothetical protein M434DRAFT_149191 [Hypoxylon sp. CO27-5]	Uncharacterized protein {ECO:0000313|EMBL:OTA64779.1} OS=Hypoxylon sp. EC38 ORFNames=K449DRAFT_421325 {ECO:0000313|EMBL:OTA64779.1} PE=4	N/A	N/A	N/A
gene_sam0004100.1	N/A	GO:0000981//molecular_function DNA-binding transcription factor activity, RNA polymerase II-specific;GO:0005634//cellular_component nucleus;GO:0006355//biological_process regulation of transcription, DNA-templated;GO:0008270//molecular_function zinc ion binding	hypothetical protein M434DRAFT_149194 [Hypoxylon sp. CO27-5]	Uncharacterized protein {ECO:0000313|EMBL:OTA86738.1} OS=Hypoxylon sp. CO27-5 ORFNames=M434DRAFT_149194 {ECO:0000313|EMBL:OTA86738.1} PE=4	N/A	Fungal Zn(2)-Cys(6) binuclear cluster domain	N/A
gene_sam0004110.1	N/A	N/A	hypothetical protein M434DRAFT_376171 [Hypoxylon sp. CO27-5]	Uncharacterized protein {ECO:0000313|EMBL:OTA86736.1} OS=Hypoxylon sp. CO27-5 ORFNames=M434DRAFT_376171 {ECO:0000313|EMBL:OTA86736.1} PE=4	N/A	N/A	N/A
gene_sam0004120.1	N/A	N/A	hypothetical protein K449DRAFT_275621 [Hypoxylon sp. EC38]	Uncharacterized protein {ECO:0000313|EMBL:OTA64783.1} OS=Hypoxylon sp. EC38 ORFNames=K449DRAFT_275621 {ECO:0000313|EMBL:OTA64783.1} PE=4	N/A	N/A	N/A
gene_sam0004130.1	N/A	N/A	hypothetical protein K445DRAFT_321771 [Daldinia sp. EC12]	Uncharacterized protein {ECO:0000313|EMBL:OTB11834.1} OS=Daldinia sp. EC12 ORFNames=K445DRAFT_321771 {ECO:0000313|EMBL:OTB11834.1} PE=4	Uncharacterized protein C4C5.03 OS=Schizosaccharomyces pombe (strain 972 / ATCC 24843) (Fission yeast) ORFNames=SPAC4C5.03 PE=4	PQ loop repeat	N/A
gene_sam0004140.1	K01687//dihydroxy-acid dehydratase [EC:4.2.1.9]	N/A	hypothetical protein K445DRAFT_26325 [Daldinia sp. EC12]	Uncharacterized protein {ECO:0000313|EMBL:OTB11835.1} OS=Daldinia sp. EC12 ORFNames=K445DRAFT_26325 {ECO:0000313|EMBL:OTB11835.1} PE=4	N/A	R3H-associated N-terminal domain	N/A
gene_sam0004150.1	K17739//tetrahydroxynaphthalene reductase [EC:1.1.1.252]	N/A	hypothetical protein M426DRAFT_122267 [Hypoxylon sp. CI-4A]	Uncharacterized protein {ECO:0000313|EMBL:OTB05996.1} OS=Hypoxylon sp. CI-4A ORFNames=M426DRAFT_122267 {ECO:0000313|EMBL:OTB05996.1} PE=4	Trihydroxynaphthalene reductase EC=1.1.1.- T3HN reductase OS=Colletotrichum orbiculare (strain 104-T / ATCC 96160 / CBS 514.97 / LARS 414 / MAFF 240422) (Cucumber anthracnose fungus) (Colletotrichum lagenarium) Name=THR1 ORFNames=Cob_04570 PE=3	Enoyl-(Acyl carrier protein) reductase	[R] KOG0725 Reductases with broad range of substrate specificities
gene_sam0004160.1	N/A	GO:0005524//molecular_function ATP binding	P-loop containing nucleoside triphosphate hydrolase protein [Hypoxylon sp. EC38]	p-loop containing nucleoside triphosphate hydrolase protein {ECO:0000313|EMBL:OTA64789.1} OS=Hypoxylon sp. EC38 ORFNames=K449DRAFT_367712 {ECO:0000313|EMBL:OTA64789.1} PE=4	N/A	ATPase family associated with various cellular activities (AAA)	N/A
gene_sam0004170.1	N/A	GO:0003729//molecular_function mRNA binding	hypothetical protein K449DRAFT_392957 [Hypoxylon sp. EC38]	Uncharacterized protein {ECO:0000313|EMBL:OTA64856.1} OS=Hypoxylon sp. EC38 ORFNames=K449DRAFT_392957 {ECO:0000313|EMBL:OTA64856.1} PE=4	N/A	HicA toxin of bacterial toxin-antitoxin,	N/A
gene_sam0004180.1	N/A	GO:0005515//molecular_function protein binding	ankyrin repeat-containing domain protein [Pseudomassariella vexata]	Ankyrin repeat-containing domain protein {ECO:0000313|EMBL:ORY67776.1} OS=Pseudomassariella vexata ORFNames=BCR38DRAFT_407714 {ECO:0000313|EMBL:ORY67776.1} PE=4	N/A	Ankyrin repeats (3 copies)	N/A
gene_sam0004190.1	K15920//beta-D-xylosidase 4 [EC:3.2.1.37]	GO:0004553//molecular_function hydrolase activity, hydrolyzing O-glycosyl compounds;GO:0005975//biological_process carbohydrate metabolic process	glycoside hydrolase family 3 protein [Hypoxylon sp. CI-4A]	Glycoside hydrolase family 3 protein {ECO:0000313|EMBL:OTB06006.1} OS=Hypoxylon sp. CI-4A ORFNames=M426DRAFT_55907 {ECO:0000313|EMBL:OTB06006.1} PE=4	Probable exo-1,4-beta-xylosidase bxlB EC=3.2.1.37 1,4-beta-D-xylan xylohydrolase bxlB Beta-xylosidase bxlB Xylobiase bxlB Precursor OS=Neosartorya fumigata (strain CEA10 / CBS 144.89 / FGSC A1163) (Aspergillus fumigatus) Name=bxlB ORFNames=AFUB_046310 PE=3	Fibronectin type III-like domain	[GR] TWOG0186 Predicted beta-D-xylosidase
gene_sam0004200.1	K00480//salicylate hydroxylase [EC:1.14.13.1]	GO:0071949//molecular_function FAD binding	FAD/NAD(P)-binding domain-containing protein [Hypoxylon sp. EC38]	FAD/NAD(P)-binding domain-containing protein {ECO:0000313|EMBL:OTA64794.1} OS=Hypoxylon sp. EC38 ORFNames=K449DRAFT_392891 {ECO:0000313|EMBL:OTA64794.1} PE=4	FAD-dependent monooxygenase andE {ECO:0000303|PubMed:25216349} EC=1.-.-.- {ECO:0000269|PubMed:25216349} Anditomin synthesis protein E {ECO:0000303|PubMed:25216349} OS=Emericella variicolor (Aspergillus stellatus) Name=andE {ECO:0000303|PubMed:25216349} PE=1	FAD binding domain	[CR] KOG2614 Kynurenine 3-monooxygenase and related flavoprotein monooxygenases
gene_sam0004210.1	N/A	N/A	hypothetical protein M426DRAFT_10150 [Hypoxylon sp. CI-4A]	Uncharacterized protein {ECO:0000313|EMBL:OTB06014.1} OS=Hypoxylon sp. CI-4A ORFNames=M426DRAFT_10150 {ECO:0000313|EMBL:OTB06014.1} PE=4	N/A	N/A	N/A
gene_sam0004220.1	N/A	GO:0005515//molecular_function protein binding	hypothetical protein M434DRAFT_15737 [Hypoxylon sp. CO27-5]	Uncharacterized protein {ECO:0000313|EMBL:OTA86718.1} OS=Hypoxylon sp. CO27-5 ORFNames=M434DRAFT_15737 {ECO:0000313|EMBL:OTA86718.1} PE=4	N/A	N/A	N/A
gene_sam0004230.1	N/A	GO:0005506//molecular_function iron ion binding;GO:0016705//molecular_function oxidoreductase activity, acting on paired donors, with incorporation or reduction of molecular oxygen;GO:0020037//molecular_function heme binding;GO:0055114//biological_process oxidation-reduction process	cytochrome P450 ClCP1 [Hypoxylon sp. EC38]	Cytochrome P450 ClCP1 {ECO:0000313|EMBL:OTA64762.1} OS=Hypoxylon sp. EC38 ORFNames=K449DRAFT_421316 {ECO:0000313|EMBL:OTA64762.1} PE=3	Cytochrome P450 monooxygenase 1 {ECO:0000303|PubMed:14745177} EC=1.-.-.- {ECO:0000269|PubMed:21897020} Aphidicolin biosynthesis protein PbP450-1 {ECO:0000305} Precursor OS=Pleospora betae (Beet black rot fungus) (Phoma betae) Name=PbP450-1 PE=1	Cytochrome P450	[Q] KOG0158 Cytochrome P450 CYP3/CYP5/CYP6/CYP9 subfamilies
gene_sam0004240.1	K10437//phenylacetate 2-hydroxylase [EC:1.14.13.-]	GO:0005506//molecular_function iron ion binding;GO:0016705//molecular_function oxidoreductase activity, acting on paired donors, with incorporation or reduction of molecular oxygen;GO:0020037//molecular_function heme binding;GO:0055114//biological_process oxidation-reduction process	hypothetical protein M434DRAFT_81222 [Hypoxylon sp. CO27-5]	Uncharacterized protein {ECO:0000313|EMBL:OTA87493.1} OS=Hypoxylon sp. CO27-5 ORFNames=M434DRAFT_81222 {ECO:0000313|EMBL:OTA87493.1} PE=3	3-hydroxyphenylacetate 6-hydroxylase EC=1.14.13.63 {ECO:0000269|PubMed:10329644, ECO:0000269|PubMed:17189487} OS=Emericella nidulans (Aspergillus nidulans) Name=phacB Synonyms=pshA PE=1	Cytochrome P450	[Q] KOG0156 Cytochrome P450 CYP2 subfamily
gene_sam0004250.1	K03781//catalase [EC:1.11.1.6]	GO:0004096//molecular_function catalase activity;GO:0006979//biological_process response to oxidative stress;GO:0020037//molecular_function heme binding;GO:0055114//biological_process oxidation-reduction process	hypothetical protein M426DRAFT_259811 [Hypoxylon sp. CI-4A]	Uncharacterized protein {ECO:0000313|EMBL:OTB05987.1} OS=Hypoxylon sp. CI-4A ORFNames=M426DRAFT_259811 {ECO:0000313|EMBL:OTB05987.1} PE=4	Peroxisomal catalase EC=1.11.1.6 OS=Candida boidinii (Yeast) Name=CTA1 PE=3	Catalase-related immune-responsive	[P] KOG0047 Catalase
gene_sam0004260.1	N/A	GO:0055114//biological_process oxidation-reduction process;GO:0016491//molecular_function oxidoreductase activity	hypothetical protein M434DRAFT_399472 [Hypoxylon sp. CO27-5]	Uncharacterized protein {ECO:0000313|EMBL:OTA87497.1} OS=Hypoxylon sp. CO27-5 ORFNames=M434DRAFT_399472 {ECO:0000313|EMBL:OTA87497.1} PE=4	Protein TOXD OS=Cochliobolus carbonum (Maize leaf spot fungus) (Bipolaris zeicola) Name=TOXD PE=3	Alcohol dehydrogenase GroES-like domain	[CR] KOG1198 Zinc-binding oxidoreductase
gene_sam0004270.1	N/A	GO:0003676//molecular_function nucleic acid binding	hypothetical protein K449DRAFT_327922 [Hypoxylon sp. EC38]	Uncharacterized protein {ECO:0000313|EMBL:OTA64755.1} OS=Hypoxylon sp. EC38 ORFNames=K449DRAFT_327922 {ECO:0000313|EMBL:OTA64755.1} PE=4	C2H2 finger domain transcription factor crzA {ECO:0000305} OS=Neosartorya fumigata (strain ATCC MYA-4609 / Af293 / CBS 101355 / FGSC A1100) (Aspergillus fumigatus) ORFNames=AFUA_1G06900 PE=1	Zinc finger, C2H2 type	[R] KOG1721 FOG: Zn-finger
gene_sam0004280.1	N/A	GO:0005524//molecular_function ATP binding;GO:0016021//cellular_component integral component of membrane;GO:0042626//molecular_function ATPase activity, coupled to transmembrane movement of substances;GO:0055085//biological_process transmembrane transport;GO:0016887//molecular_function ATPase activity;GO:0016020//cellular_component membrane	hypothetical protein M434DRAFT_375543 [Hypoxylon sp. CO27-5]	Uncharacterized protein {ECO:0000313|EMBL:OTA87500.1} OS=Hypoxylon sp. CO27-5 ORFNames=M434DRAFT_375543 {ECO:0000313|EMBL:OTA87500.1} PE=3	ZEB2-regulated ABC transporter 1 {ECO:0000303|PubMed:21833740} OS=Gibberella zeae (strain PH-1 / ATCC MYA-4620 / FGSC 9075 / NRRL 31084) (Wheat head blight fungus) (Fusarium graminearum) ORFNames=FGRAMPH1_01T15627, FGSG_04580 PE=2	ABC-2 type transporter	[Q] KOG0065 Pleiotropic drug resistance proteins (PDR1-15), ABC superfamily
gene_sam0004290.1	N/A	GO:0009916//molecular_function alternative oxidase activity;GO:0055114//biological_process oxidation-reduction process	alternative oxidase [Hypoxylon sp. EC38]	Alternative oxidase {ECO:0000256|RuleBase:RU003779} EC=1.-.-.- {ECO:0000256|RuleBase:RU003779} OS=Hypoxylon sp. EC38 ORFNames=K449DRAFT_392862 {ECO:0000313|EMBL:OTA64751.1} PE=3	Alternative oxidase, mitochondrial EC=1.-.-.- Precursor OS=Podospora anserina (Pleurage anserina) Name=AOX1 Synonyms=AOX PE=3	Alternative oxidase	[X] LSE1279 A Unnamed protein
gene_sam0004300.1	K03245//translation initiation factor 3 subunit J	GO:0003743//molecular_function translation initiation factor activity;GO:0005737//cellular_component cytoplasm;GO:0005852//cellular_component eukaryotic translation initiation factor 3 complex	hypothetical protein M426DRAFT_10117 [Hypoxylon sp. CI-4A]	Eukaryotic translation initiation factor 3 subunit J {ECO:0000256|HAMAP-Rule:MF_03009} Short=eIF3j {ECO:0000256|HAMAP-Rule:MF_03009} Eukaryotic translation initiation factor 3 30 kDa subunit homolog {ECO:0000256|HAMAP-Rule:MF_03009} Short=eIF-3 30 kDa subunit homolog {ECO:0000256|HAMAP-Rule:MF_03009} OS=Hypoxylon sp. CI-4A ORFNames=M426DRAFT_10117 {ECO:0000313|EMBL:OTB05980.1} PE=3	Eukaryotic translation initiation factor 3 subunit J {ECO:0000255|HAMAP-Rule:MF_03009} Short=eIF3j {ECO:0000255|HAMAP-Rule:MF_03009} Eukaryotic translation initiation factor 3 30 kDa subunit Short=eIF-3 30 kDa OS=Neurospora crassa (strain ATCC 24698 / 74-OR23-1A / CBS 708.71 / DSM 1257 / FGSC 987) Name=hcr-1 ORFNames=NCU07954 PE=3	Translation initiation factor eIF3 subunit	N/A
gene_sam0004310.1	K17979//mitochondrial distribution and morphology protein 31	GO:0000001//biological_process mitochondrion inheritance;GO:0005743//cellular_component mitochondrial inner membrane;GO:0007005//biological_process mitochondrion organization	hypothetical protein M434DRAFT_395425 [Hypoxylon sp. CO27-5]	Uncharacterized protein {ECO:0000313|EMBL:OTA93607.1} OS=Hypoxylon sp. CO27-5 ORFNames=M434DRAFT_395425 {ECO:0000313|EMBL:OTA93607.1} PE=4	Mitochondrial distribution and morphology protein 31 Precursor OS=Saccharomyces cerevisiae (strain ATCC 204508 / S288c) (Baker's yeast) Name=MDM31 OrderedLocusNames=YHR194W PE=1	Yeast mitochondrial distribution and morphology (MDM) proteins	[X] TWOG0447 Unnamed protein
gene_sam0004320.1	K11884//RNA-binding protein PNO1	GO:0003676//molecular_function nucleic acid binding	hypothetical protein K445DRAFT_321761 [Daldinia sp. EC12]	Uncharacterized protein {ECO:0000313|EMBL:OTB11820.1} OS=Daldinia sp. EC12 ORFNames=K445DRAFT_321761 {ECO:0000313|EMBL:OTB11820.1} PE=4	Pre-rRNA-processing protein PNO1 OS=Gibberella zeae (strain PH-1 / ATCC MYA-4620 / FGSC 9075 / NRRL 31084) (Wheat head blight fungus) (Fusarium graminearum) Name=PNO1 ORFNames=FGRRES_01345, FGSG_01345 PE=3	N/A	[O] KOG3273 Predicted RNA-binding protein Pno1p interacting with Nob1p and involved in 26S proteasome assembly
gene_sam0004330.1	K12625//U6 snRNA-associated Sm-like protein LSm6	GO:0000398//biological_process mRNA splicing, via spliceosome;GO:0005732//cellular_component small nucleolar ribonucleoprotein complex	LSM domain-containing protein [Hypoxylon sp. EC38]	LSM domain-containing protein {ECO:0000313|EMBL:OTA64746.1} OS=Hypoxylon sp. EC38 ORFNames=K449DRAFT_432322 {ECO:0000313|EMBL:OTA64746.1} PE=3	U6 snRNA-associated Sm-like protein LSm6 OS=Chaetomium globosum (strain ATCC 6205 / CBS 148.51 / DSM 1962 / NBRC 6347 / NRRL 1970) (Soil fungus) Name=LSM6 ORFNames=CHGG_02724 PE=3	LSM domain	[A] KOG1783 Small nuclear ribonucleoprotein F
gene_sam0004340.1	N/A	N/A	glycosyltransferase family 69 protein [Hypoxylon sp. CO27-5]	Glycosyltransferase family 69 protein {ECO:0000313|EMBL:OTA93612.1} OS=Hypoxylon sp. CO27-5 ORFNames=M434DRAFT_288527 {ECO:0000313|EMBL:OTA93612.1} PE=4	N/A	Cryptococcal mannosyltransferase 1	N/A
gene_sam0004350.1	K13350//peroxisomal membrane protein 4	N/A	hypothetical protein M426DRAFT_319351 [Hypoxylon sp. CI-4A]	Uncharacterized protein {ECO:0000313|EMBL:OTB05973.1} OS=Hypoxylon sp. CI-4A ORFNames=M426DRAFT_319351 {ECO:0000313|EMBL:OTB05973.1} PE=4	N/A	Tim17/Tim22/Tim23/Pmp24 family	[X] TWOG0904 Unnamed protein
gene_sam0004360.1	K01415//endothelin-converting enzyme [EC:3.4.24.71]	GO:0006508//biological_process proteolysis;GO:0004222//molecular_function metalloendopeptidase activity	zincin [Hypoxylon sp. EC38]	Zincin {ECO:0000313|EMBL:OTA64742.1} OS=Hypoxylon sp. EC38 ORFNames=K449DRAFT_421304 {ECO:0000313|EMBL:OTA64742.1} PE=4	N/A	Peptidase family M13	[E] KOG3624 M13 family peptidase
gene_sam0004370.1	N/A	GO:0003824//molecular_function catalytic activity;GO:0008152//biological_process metabolic process	Fumarylacetoacetase-like protein [Hypoxylon sp. EC38]	Fumarylacetoacetase-like protein {ECO:0000313|EMBL:OTA64741.1} OS=Hypoxylon sp. EC38 ORFNames=K449DRAFT_348364 {ECO:0000313|EMBL:OTA64741.1} PE=4	N/A	Fumarylacetoacetate (FAA) hydrolase family	[R] KOG1535 Predicted fumarylacetoacetate hydralase
gene_sam0004380.1	N/A	GO:0016491//molecular_function oxidoreductase activity;GO:0050660//molecular_function flavin adenine dinucleotide binding;GO:0055114//biological_process oxidation-reduction process;GO:0016614//molecular_function oxidoreductase activity, acting on CH-OH group of donors	hypothetical protein [Hypoxylon pulicicidum]	Uncharacterized protein {ECO:0000313|EMBL:OTA93953.1} OS=Hypoxylon sp. CO27-5 ORFNames=M434DRAFT_72199 {ECO:0000313|EMBL:OTA93953.1} PE=3	FAD-linked oxidoreductase azaL {ECO:0000303|PubMed:22921072} EC=1.-.-.- {ECO:0000269|PubMed:22921072} Azaphilone biosynthesis cluster protein azaL {ECO:0000303|PubMed:22921072} Precursor OS=Aspergillus niger (strain ATCC 1015 / CBS 113.46 / FGSC A1144 / LSHB Ac4 / NCTC 3858a / NRRL 328 / USDA 3528.7) Name=azaL {ECO:0000303|PubMed:22921072} ORFNames=ASPNIDRAFT_132654 PE=2	FAD binding domain	N/A
gene_sam0004390.1	N/A	N/A	hypothetical protein UCREL1_9373 [Eutypa lata UCREL1] >EMR63676.1 hypothetical protein UCREL1_9373 [Eutypa lata UCREL1]	Uncharacterized protein {ECO:0000313|EMBL:EMR63676.1} OS=Eutypa lata (strain UCR-EL1) (Grapevine dieback disease fungus) (Eutypa armeniacae) ORFNames=UCREL1_9373 {ECO:0000313|EMBL:EMR63676.1} PE=4	N/A	N/A	N/A
gene_sam0004400.1	N/A	N/A	hypothetical protein K449DRAFT_404243 [Hypoxylon sp. EC38]	Uncharacterized protein {ECO:0000313|EMBL:OTA64738.1} OS=Hypoxylon sp. EC38 ORFNames=K449DRAFT_404243 {ECO:0000313|EMBL:OTA64738.1} PE=4	N/A	N/A	N/A
gene_sam0004410.1	N/A	GO:0032126//cellular_component eisosome;GO:0070941//biological_process eisosome assembly	hypothetical protein K445DRAFT_315350 [Daldinia sp. EC12]	Uncharacterized protein {ECO:0000313|EMBL:OTB18519.1} OS=Daldinia sp. EC12 ORFNames=K445DRAFT_315350 {ECO:0000313|EMBL:OTB18519.1} PE=4	N/A	NACHT domain	N/A
gene_sam0004420.1	K14824//ribosome biogenesis protein ERB1	GO:0005515//molecular_function protein binding;GO:0042254//biological_process ribosome biogenesis;GO:0006364//biological_process rRNA processing	hypothetical protein K445DRAFT_251676 [Daldinia sp. EC12]	Ribosome biogenesis protein ERB1 {ECO:0000256|HAMAP-Rule:MF_03027} Eukaryotic ribosome biogenesis protein 1 {ECO:0000256|HAMAP-Rule:MF_03027} OS=Daldinia sp. EC12 ORFNames=K445DRAFT_251676 {ECO:0000313|EMBL:OTB18520.1} PE=3	Ribosome biogenesis protein ERB1 {ECO:0000255|HAMAP-Rule:MF_03027} Eukaryotic ribosome biogenesis protein 1 {ECO:0000255|HAMAP-Rule:MF_03027} OS=Chaetomium thermophilum (strain DSM 1495 / CBS 144.50 / IMI 039719) Name=ERB1 {ECO:0000255|HAMAP-Rule:MF_03027} ORFNames=CTHT_0057570 PE=1	BOP1NT (NUC169) domain	[J] KOG0650 WD40 repeat nucleolar protein Bop1, involved in ribosome biogenesis
gene_sam0004430.1	K14675//TAG lipase / lysophosphatidylethanolamine acyltransferase [EC:3.1.1.3 2.3.1.-]	GO:0006629//biological_process lipid metabolic process;GO:0004806//molecular_function triglyceride lipase activity	hypothetical protein M426DRAFT_121804 [Hypoxylon sp. CI-4A]	Uncharacterized protein {ECO:0000313|EMBL:OTB05963.1} OS=Hypoxylon sp. CI-4A ORFNames=M426DRAFT_121804 {ECO:0000313|EMBL:OTB05963.1} PE=4	Probable triacylglycerol lipase C1450.16c EC=3.1.1.3 OS=Schizosaccharomyces pombe (strain 972 / ATCC 24843) (Fission yeast) ORFNames=SPCC1450.16c PE=3	Domain of unknown function (DUF3336)	[R] KOG2214 Predicted esterase of the alpha-beta hydrolase superfamily
gene_sam0004440.1	K15177//RNA polymerase-associated protein LEO1	GO:0006368//biological_process transcription elongation from RNA polymerase II promoter;GO:0016570//biological_process histone modification;GO:0016593//cellular_component Cdc73/Paf1 complex	hypothetical protein M434DRAFT_395438 [Hypoxylon sp. CO27-5]	Uncharacterized protein {ECO:0000313|EMBL:OTA93622.1} OS=Hypoxylon sp. CO27-5 ORFNames=M434DRAFT_395438 {ECO:0000313|EMBL:OTA93622.1} PE=4	N/A	Leo1-like protein	N/A
gene_sam0004450.1	N/A	N/A	hypothetical protein K445DRAFT_251753 [Daldinia sp. EC12]	Uncharacterized protein {ECO:0000313|EMBL:OTB18526.1} OS=Daldinia sp. EC12 ORFNames=K445DRAFT_251753 {ECO:0000313|EMBL:OTB18526.1} PE=4	Maintenance of ploidy protein mob2 OS=Schizosaccharomyces pombe (strain 972 / ATCC 24843) (Fission yeast) Name=mob2 ORFNames=SPCC970.04c PE=1	Mob1/phocein family	[D] KOG0440 Cell cycle-associated protein Mob1-1
gene_sam0004460.1	N/A	N/A	hypothetical protein K449DRAFT_276188 [Hypoxylon sp. EC38]	Uncharacterized protein {ECO:0000313|EMBL:OTA64826.1} OS=Hypoxylon sp. EC38 ORFNames=K449DRAFT_276188 {ECO:0000313|EMBL:OTA64826.1} PE=4	N/A	N/A	N/A
gene_sam0004470.1	N/A	N/A	molybdopterin synthase small subunit CnxG [Hypoxylon sp. EC38]	Molybdopterin synthase sulfur carrier subunit {ECO:0000256|HAMAP-Rule:MF_03051} Common component for nitrate reductase and xanthine dehydrogenase protein G {ECO:0000256|HAMAP-Rule:MF_03051} Molybdenum cofactor synthesis protein 2 small subunit {ECO:0000256|HAMAP-Rule:MF_03051} Molybdenum cofactor synthesis protein 2A {ECO:0000256|HAMAP-Rule:MF_03051} Sulfur carrier protein MOCS2A {ECO:0000256|HAM…	Molybdopterin synthase sulfur carrier subunit {ECO:0000255|HAMAP-Rule:MF_03051} Common component for nitrate reductase and xanthine dehydrogenase protein G {ECO:0000255|HAMAP-Rule:MF_03051} Molybdenum cofactor synthesis protein 2 small subunit {ECO:0000255|HAMAP-Rule:MF_03051} Molybdenum cofactor synthesis protein 2A {ECO:0000255|HAMAP-Rule:MF_03051} Short=MOCS2A {ECO:0000255|HAMAP-Rule:MF_03051}…	ThiS family	N/A
gene_sam0004480.1	K02979//small subunit ribosomal protein S28e	GO:0003735//molecular_function structural constituent of ribosome;GO:0005622//cellular_component intracellular;GO:0005840//cellular_component ribosome;GO:0006412//biological_process translation	hypothetical protein M426DRAFT_319336 [Hypoxylon sp. CI-4A]	Uncharacterized protein {ECO:0000313|EMBL:OTB05958.1} OS=Hypoxylon sp. CI-4A ORFNames=M426DRAFT_319336 {ECO:0000313|EMBL:OTB05958.1} PE=4	40S ribosomal protein S28 OS=Neurospora crassa (strain ATCC 24698 / 74-OR23-1A / CBS 708.71 / DSM 1257 / FGSC 987) Name=rps-28 ORFNames=NCU05599 PE=3	Ribosomal protein S28e	[J] KOG3502 40S ribosomal protein S28
gene_sam0004490.1	K18599//nuclear migration protein JNM1	GO:0005869//cellular_component dynactin complex;GO:0007017//biological_process microtubule-based process	hypothetical protein M426DRAFT_319335 [Hypoxylon sp. CI-4A]	Uncharacterized protein {ECO:0000313|EMBL:OTB05957.1} OS=Hypoxylon sp. CI-4A ORFNames=M426DRAFT_319335 {ECO:0000313|EMBL:OTB05957.1} PE=4	N/A	Dynamitin	N/A
gene_sam0004500.1	N/A	N/A	hypothetical protein K449DRAFT_392933 [Hypoxylon sp. EC38]	Uncharacterized protein {ECO:0000313|EMBL:OTA64830.1} OS=Hypoxylon sp. EC38 ORFNames=K449DRAFT_392933 {ECO:0000313|EMBL:OTA64830.1} PE=4	N/A	RTC4-like domain	N/A
gene_sam0004510.1	K01768//adenylate cyclase [EC:4.6.1.1]	GO:0003824//molecular_function catalytic activity;GO:0005515//molecular_function protein binding;GO:0009190//biological_process cyclic nucleotide biosynthetic process;GO:0016849//molecular_function phosphorus-oxygen lyase activity;GO:0035556//biological_process intracellular signal transduction;GO:0007165//biological_process signal transduction;GO:0000287//molecular_function magnesium ion binding…	protein phosphatase 2C [Hypoxylon sp. EC38]	Protein phosphatase 2C {ECO:0000313|EMBL:OTA64831.1} OS=Hypoxylon sp. EC38 ORFNames=K449DRAFT_327860 {ECO:0000313|EMBL:OTA64831.1} PE=4	Adenylate cyclase EC=4.6.1.1 ATP pyrophosphate-lyase Adenylyl cyclase OS=Podospora anserina (Pleurage anserina) PE=3	Leucine rich repeat	[T] KOG0618 Serine/threonine phosphatase 2C containing leucine-rich repeats, similar to SCN circadian oscillatory protein (SCOP)
gene_sam0004520.1	N/A	N/A	hypothetical protein K449DRAFT_432411 [Hypoxylon sp. EC38]	Uncharacterized protein {ECO:0000313|EMBL:OTA64832.1} OS=Hypoxylon sp. EC38 ORFNames=K449DRAFT_432411 {ECO:0000313|EMBL:OTA64832.1} PE=4	N/A	N/A	N/A
gene_sam0004530.1	N/A	GO:0004842//molecular_function ubiquitin-protein transferase activity;GO:0016567//biological_process protein ubiquitination	hypothetical protein K445DRAFT_315372 [Daldinia sp. EC12]	RING-type E3 ubiquitin transferase {ECO:0000256|SAAS:SAAS00970528} EC=2.3.2.27 {ECO:0000256|SAAS:SAAS00970528} OS=Daldinia sp. EC12 ORFNames=K445DRAFT_315372 {ECO:0000313|EMBL:OTB18537.1} PE=3	N/A	IBR domain, a half RING-finger domain	[O] KOG1812 Predicted E3 ubiquitin ligase
gene_sam0004540.1	K11319//inhibitor of growth protein 3	N/A	hypothetical protein K449DRAFT_428920 [Hypoxylon sp. EC38]	Chromatin modification-related protein {ECO:0000256|RuleBase:RU361213} OS=Hypoxylon sp. EC38 ORFNames=K449DRAFT_428920 {ECO:0000313|EMBL:OTA69473.1} PE=3	Protein YNG1 ING1 homolog 1 OS=Saccharomyces cerevisiae (strain ATCC 204508 / S288c) (Baker's yeast) Name=YNG1 OrderedLocusNames=YOR064C ORFNames=YOR29-15 PE=1	Inhibitor of growth proteins N-terminal histone-binding	[B] KOG1973 Chromatin remodeling protein, contains PHD Zn-finger
gene_sam0004550.1	K00963//UTP--glucose-1-phosphate uridylyltransferase [EC:2.7.7.9]	GO:0008152//biological_process metabolic process;GO:0070569//molecular_function uridylyltransferase activity	hypothetical protein M434DRAFT_26339 [Hypoxylon sp. CO27-5]	UTP--glucose-1-phosphate uridylyltransferase {ECO:0000256|PIRNR:PIRNR000806} EC=2.7.7.9 {ECO:0000256|PIRNR:PIRNR000806} OS=Hypoxylon sp. CO27-5 ORFNames=M434DRAFT_26339 {ECO:0000313|EMBL:OTA97941.1} PE=3	Probable UTP--glucose-1-phosphate uridylyltransferase EC=2.7.7.9 UDP-glucose pyrophosphorylase Short=UDPGP Short=UGPase OS=Schizosaccharomyces pombe (strain 972 / ATCC 24843) (Fission yeast) Name=fyu1 ORFNames=SPCC1322.04 PE=1	UTP--glucose-1-phosphate uridylyltransferase	[G] KOG2638 UDP-glucose pyrophosphorylase
gene_sam0004560.1	N/A	N/A	hypothetical protein K449DRAFT_384409 [Hypoxylon sp. EC38]	Uncharacterized protein {ECO:0000313|EMBL:OTA69471.1} OS=Hypoxylon sp. EC38 ORFNames=K449DRAFT_384409 {ECO:0000313|EMBL:OTA69471.1} PE=4	N/A	Protein of unknown function (DUF3605)	N/A
gene_sam0004570.1	K11426//SET and MYND domain-containing protein	GO:0005515//molecular_function protein binding	hypothetical protein K445DRAFT_317861 [Daldinia sp. EC12]	Uncharacterized protein {ECO:0000313|EMBL:OTB15595.1} OS=Daldinia sp. EC12 ORFNames=K445DRAFT_317861 {ECO:0000313|EMBL:OTB15595.1} PE=4	N/A	SET domain	N/A
gene_sam0004580.1	K14570//RNA exonuclease 1 [EC:3.1.-.-]	N/A	hypothetical protein M434DRAFT_391544 [Hypoxylon sp. CO27-5]	Uncharacterized protein {ECO:0000313|EMBL:OTA97935.1} OS=Hypoxylon sp. CO27-5 ORFNames=M434DRAFT_391544 {ECO:0000313|EMBL:OTA97935.1} PE=4	Uncharacterized exonuclease C637.09 EC=3.1.-.- OS=Schizosaccharomyces pombe (strain 972 / ATCC 24843) (Fission yeast) ORFNames=SPAC637.09 PE=3	Exonuclease	[L] KOG2248 3'-5' exonuclease
gene_sam0004590.1	K17508//protein phosphatase PTC7 [EC:3.1.3.16]	GO:0003824//molecular_function catalytic activity	protein serine/threonine phosphatase 2C [Hypoxylon sp. EC38]	Protein serine/threonine phosphatase 2C {ECO:0000313|EMBL:OTA69465.1} OS=Hypoxylon sp. EC38 ORFNames=K449DRAFT_384402 {ECO:0000313|EMBL:OTA69465.1} PE=4	Protein phosphatase 2C homolog 7, mitochondrial Short=PP2C-7 EC=3.1.3.16 Precursor OS=Saccharomyces cerevisiae (strain ATCC 204508 / S288c) (Baker's yeast) Name=PTC7 OrderedLocusNames=YHR076W PE=1	Stage II sporulation protein E (SpoIIE)	[T] KOG1379 Serine/threonine protein phosphatase
gene_sam0004600.1	N/A	GO:0005515//molecular_function protein binding	hypothetical protein M434DRAFT_391542 [Hypoxylon sp. CO27-5]	Uncharacterized protein {ECO:0000313|EMBL:OTA97933.1} OS=Hypoxylon sp. CO27-5 ORFNames=M434DRAFT_391542 {ECO:0000313|EMBL:OTA97933.1} PE=4	N/A	F-box domain	N/A
gene_sam0004610.1	K00235//succinate dehydrogenase (ubiquinone) iron-sulfur subunit [EC:1.3.5.1]	GO:0009055//molecular_function electron transfer activity;GO:0051536//molecular_function iron-sulfur cluster binding	hypothetical protein M426DRAFT_317902 [Hypoxylon sp. CI-4A]	Succinate dehydrogenase [ubiquinone] iron-sulfur subunit, mitochondrial {ECO:0000256|RuleBase:RU361237} EC=1.3.5.1 {ECO:0000256|RuleBase:RU361237} OS=Hypoxylon sp. CI-4A ORFNames=M426DRAFT_317902 {ECO:0000313|EMBL:OTB07596.1} PE=3	Succinate dehydrogenase [ubiquinone] iron-sulfur subunit, mitochondrial EC=1.3.5.1 Iron-sulfur subunit of complex II Short=Ip Precursor OS=Zymoseptoria tritici (Speckled leaf blotch fungus) (Septoria tritici) Name=SDH2 PE=3	4Fe-4S dicluster domain	[C] KOG3049 Succinate dehydrogenase, Fe-S protein subunit
gene_sam0004620.1	N/A	GO:0046872//molecular_function metal ion binding	hypothetical protein K449DRAFT_418874 [Hypoxylon sp. EC38]	Uncharacterized protein {ECO:0000313|EMBL:OTA69462.1} OS=Hypoxylon sp. EC38 ORFNames=K449DRAFT_418874 {ECO:0000313|EMBL:OTA69462.1} PE=4	N/A	N/A	N/A
gene_sam0004630.1	N/A	N/A	hypothetical protein M434DRAFT_91656 [Hypoxylon sp. CO27-5]	Uncharacterized protein {ECO:0000313|EMBL:OTA97930.1} OS=Hypoxylon sp. CO27-5 ORFNames=M434DRAFT_91656 {ECO:0000313|EMBL:OTA97930.1} PE=4	N/A	CAP-Gly domain	[O] KOG3207 Beta-tubulin folding cofactor E
gene_sam0004640.1	N/A	N/A	hypothetical protein M426DRAFT_241001 [Hypoxylon sp. CI-4A]	Uncharacterized protein {ECO:0000313|EMBL:OTB07599.1} OS=Hypoxylon sp. CI-4A ORFNames=M426DRAFT_241001 {ECO:0000313|EMBL:OTB07599.1} PE=4	Peroxisomal hydratase-dehydrogenase-epimerase Short=HDE Multifunctional beta-oxidation protein Short=MFP 2-enoyl-CoA hydratase EC=4.2.1.119 (3R)-3-hydroxyacyl-CoA dehydrogenase EC=1.1.1.n12 OS=Neurospora crassa (strain ATCC 24698 / 74-OR23-1A / CBS 708.71 / DSM 1257 / FGSC 987) Name=fox-2 ORFNames=NCU08828 PE=1	MaoC like domain	[TI] TWOG0153 17-beta-hydroxysteroid dehydrogenase
gene_sam0004650.1	N/A	GO:0016491//molecular_function oxidoreductase activity	hypothetical protein M434DRAFT_391537 [Hypoxylon sp. CO27-5]	Uncharacterized protein {ECO:0000313|EMBL:OTA97927.1} OS=Hypoxylon sp. CO27-5 ORFNames=M434DRAFT_391537 {ECO:0000313|EMBL:OTA97927.1} PE=3	Cytochrome b2, mitochondrial EC=1.1.2.3 L-lactate dehydrogenase [Cytochrome] L-lactate ferricytochrome C oxidoreductase Short=L-LCR Precursor OS=Saccharomyces cerevisiae (strain ATCC 204508 / S288c) (Baker's yeast) Name=CYB2 OrderedLocusNames=YML054C ORFNames=YM9958.08C PE=1	FMN-dependent dehydrogenase	[C] KOG0538 Glycolate oxidase
gene_sam0004660.1	N/A	N/A	hypothetical protein M434DRAFT_372820 [Hypoxylon sp. CO27-5]	Uncharacterized protein {ECO:0000313|EMBL:OTA97926.1} OS=Hypoxylon sp. CO27-5 ORFNames=M434DRAFT_372820 {ECO:0000313|EMBL:OTA97926.1} PE=4	N/A	Protein of unknown function (DUF3712)	N/A
gene_sam0004670.1	N/A	GO:0016491//molecular_function oxidoreductase activity;GO:0055114//biological_process oxidation-reduction process	Aldo/keto reductase [Hypoxylon sp. EC38]	Aldo/keto reductase {ECO:0000313|EMBL:OTA69024.1} OS=Hypoxylon sp. EC38 ORFNames=K449DRAFT_383925 {ECO:0000313|EMBL:OTA69024.1} PE=4	Aldo-keto reductase yakc [NADP(+)] EC=1.1.1.- OS=Schizosaccharomyces pombe (strain 972 / ATCC 24843) (Fission yeast) Name=yakc ORFNames=SPAC1F7.12, SPAC21E11.01 PE=1	Aldo/keto reductase family	[C] KOG1575 Voltage-gated shaker-like K+ channel, subunit beta/KCNAB
gene_sam0004680.1	N/A	GO:0000981//molecular_function DNA-binding transcription factor activity, RNA polymerase II-specific;GO:0005634//cellular_component nucleus;GO:0006355//biological_process regulation of transcription, DNA-templated;GO:0008270//molecular_function zinc ion binding	hypothetical protein M434DRAFT_26321 [Hypoxylon sp. CO27-5]	Uncharacterized protein {ECO:0000313|EMBL:OTA97924.1} OS=Hypoxylon sp. CO27-5 ORFNames=M434DRAFT_26321 {ECO:0000313|EMBL:OTA97924.1} PE=4	Transcription factor gsfR2 {ECO:0000303|PubMed:20534346} Griseofulvin synthesis protein R2A {ECO:0000303|PubMed:20534346} OS=Penicillium aethiopicum Name=gsfR2 {ECO:0000303|PubMed:20534346} PE=1	Fungal Zn(2)-Cys(6) binuclear cluster domain	N/A
gene_sam0004690.1	N/A	GO:0046983//molecular_function protein dimerization activity	hypothetical protein K449DRAFT_83556 [Hypoxylon sp. EC38]	Uncharacterized protein {ECO:0000313|EMBL:OTA69021.1} OS=Hypoxylon sp. EC38 ORFNames=K449DRAFT_83556 {ECO:0000313|EMBL:OTA69021.1} PE=4	Protein esc1 OS=Schizosaccharomyces pombe (strain 972 / ATCC 24843) (Fission yeast) Name=esc1 ORFNames=SPAC56F8.16 PE=2	Helix-loop-helix DNA-binding domain	[K] KOG2483 Upstream transcription factor 2/L-myc-2 protein
gene_sam0004700.1	N/A	GO:0003676//molecular_function nucleic acid binding	RNA-binding domain-containing protein [Hypoxylon sp. EC38]	RNA-binding domain-containing protein {ECO:0000313|EMBL:OTA69020.1} OS=Hypoxylon sp. EC38 ORFNames=K449DRAFT_383920 {ECO:0000313|EMBL:OTA69020.1} PE=4	RNA-binding protein rnp24 OS=Schizosaccharomyces pombe (strain 972 / ATCC 24843) (Fission yeast) Name=rnp24 ORFNames=SPAC3G6.04 PE=4	RNA recognition motif. (a.k.a. RRM, RBD, or RNP domain)	[R] KOG0118 FOG: RRM domain
gene_sam0004710.1	K13342//peroxin-5	GO:0005515//molecular_function protein binding	hypothetical protein M434DRAFT_391533 [Hypoxylon sp. CO27-5]	Uncharacterized protein {ECO:0000313|EMBL:OTA97921.1} OS=Hypoxylon sp. CO27-5 ORFNames=M434DRAFT_391533 {ECO:0000313|EMBL:OTA97921.1} PE=4	Peroxisomal targeting signal receptor Short=PTS1 receptor Short=PTS1R Peroxin-5 Peroxisomal protein PAY32 OS=Yarrowia lipolytica (strain CLIB 122 / E 150) (Yeast) (Candida lipolytica) Name=PAY32 Synonyms=PEX5 OrderedLocusNames=YALI0F28457g PE=3	Tetratricopeptide repeat	[R] KOG1125 TPR repeat-containing protein
gene_sam0004720.1	N/A	N/A	hypothetical protein K449DRAFT_383918 [Hypoxylon sp. EC38]	Uncharacterized protein {ECO:0000313|EMBL:OTA69018.1} OS=Hypoxylon sp. EC38 ORFNames=K449DRAFT_383918 {ECO:0000313|EMBL:OTA69018.1} PE=4	N/A	Ser-Thr-rich glycosyl-phosphatidyl-inositol-anchored membrane family	N/A
gene_sam0004730.1	K18803//protein-histidine N-methyltransferase [EC:2.1.1.85]	N/A	hypothetical protein M434DRAFT_391530 [Hypoxylon sp. CO27-5]	Uncharacterized protein {ECO:0000313|EMBL:OTA97919.1} OS=Hypoxylon sp. CO27-5 ORFNames=M434DRAFT_391530 {ECO:0000313|EMBL:OTA97919.1} PE=4	Histidine protein methyltransferase 1 EC=2.1.1.85 Methyltransferase-like protein 18 homolog C1071.05 OS=Schizosaccharomyces pombe (strain 972 / ATCC 24843) (Fission yeast) ORFNames=SPAC1071.05 PE=1	N/A	[R] KOG2920 Predicted methyltransferase
gene_sam0004740.1	N/A	N/A	FAD/NAD(P)-binding domain-containing protein [Hypoxylon sp. EC38]	FAD/NAD(P)-binding domain-containing protein {ECO:0000313|EMBL:OTA69016.1} OS=Hypoxylon sp. EC38 ORFNames=K449DRAFT_411917 {ECO:0000313|EMBL:OTA69016.1} PE=4	Putative sterigmatocystin biosynthesis monooxygenase stcW EC=1.14.13.- OS=Emericella nidulans (strain FGSC A4 / ATCC 38163 / CBS 112.46 / NRRL 194 / M139) (Aspergillus nidulans) Name=stcW ORFNames=AN7804 PE=3	NAD(P)-binding Rossmann-like domain	N/A
gene_sam0004750.1	N/A	N/A	FabD/lysophospholipase-like protein [Hypoxylon sp. EC38]	FabD/lysophospholipase-like protein {ECO:0000313|EMBL:OTA69015.1} OS=Hypoxylon sp. EC38 ORFNames=K449DRAFT_418529 {ECO:0000313|EMBL:OTA69015.1} PE=4	N/A	N/A	N/A
gene_sam0004760.1	K14781//ATP-dependent RNA helicase DHR2 [EC:3.6.4.13]	GO:0003676//molecular_function nucleic acid binding;GO:0005524//molecular_function ATP binding;GO:0004386//molecular_function helicase activity	P-loop containing nucleoside triphosphate hydrolase protein [Hypoxylon sp. EC38]	p-loop containing nucleoside triphosphate hydrolase protein {ECO:0000313|EMBL:OTA69014.1} OS=Hypoxylon sp. EC38 ORFNames=K449DRAFT_322513 {ECO:0000313|EMBL:OTA69014.1} PE=4	Probable ATP-dependent RNA helicase prh1 EC=3.6.4.13 OS=Schizosaccharomyces pombe (strain 972 / ATCC 24843) (Fission yeast) Name=prh1 ORFNames=SPAC2G11.11c PE=3	Oligonucleotide/oligosaccharide-binding (OB)-fold	[A] KOG0922 DEAH-box RNA helicase
gene_sam0004770.1	K19950//protein transport protein SEC9	GO:0005739//cellular_component mitochondrion	hypothetical protein M426DRAFT_19945 [Hypoxylon sp. CI-4A]	Uncharacterized protein {ECO:0000313|EMBL:OTB07613.1} OS=Hypoxylon sp. CI-4A ORFNames=M426DRAFT_19945 {ECO:0000313|EMBL:OTB07613.1} PE=4	Succinate dehydrogenase assembly factor 3, mitochondrial {ECO:0000250|UniProtKB:Q04401} Short=SDH assembly factor 3 {ECO:0000250|UniProtKB:Q04401} Short=SDHAF3 {ECO:0000250|UniProtKB:Q04401} Precursor OS=Gibberella zeae (strain PH-1 / ATCC MYA-4620 / FGSC 9075 / NRRL 31084) (Wheat head blight fungus) (Fusarium graminearum) ORFNames=FGRRES_01356, FGSG_01356 PE=3	Complex1_LYR-like	[S] KOG4100 Uncharacterized conserved protein
gene_sam0004780.1	K19950//protein transport protein SEC9	N/A	hypothetical protein M426DRAFT_317918 [Hypoxylon sp. CI-4A]	Uncharacterized protein {ECO:0000313|EMBL:OTB07614.1} OS=Hypoxylon sp. CI-4A ORFNames=M426DRAFT_317918 {ECO:0000313|EMBL:OTB07614.1} PE=4	Protein transport protein SEC9 OS=Saccharomyces cerevisiae (strain ATCC 204508 / S288c) (Baker's yeast) Name=SEC9 Synonyms=HSS7 OrderedLocusNames=YGR009C PE=1	N/A	[U] KOG3065 SNAP-25 (synaptosome-associated protein) component of SNARE complex
gene_sam0004790.1	N/A	N/A	hypothetical protein K449DRAFT_337491 [Hypoxylon sp. EC38]	Uncharacterized protein {ECO:0000313|EMBL:OTA55520.1} OS=Hypoxylon sp. EC38 ORFNames=K449DRAFT_337491 {ECO:0000313|EMBL:OTA55520.1} PE=4	N/A	N/A	[J] KOG1143 Predicted translation elongation factor
gene_sam0004800.1	N/A	GO:0005783//cellular_component endoplasmic reticulum;GO:0016021//cellular_component integral component of membrane;GO:0072546//cellular_component ER membrane protein complex	hypothetical protein K449DRAFT_388208 [Hypoxylon sp. EC38]	Uncharacterized protein {ECO:0000313|EMBL:OTA55519.1} OS=Hypoxylon sp. EC38 ORFNames=K449DRAFT_388208 {ECO:0000313|EMBL:OTA55519.1} PE=4	N/A	Rab5-interacting protein (Rab5ip)	N/A
gene_sam0004810.1	N/A	GO:0017022//molecular_function myosin binding	hypothetical protein M434DRAFT_391522 [Hypoxylon sp. CO27-5]	Uncharacterized protein {ECO:0000313|EMBL:OTA97912.1} OS=Hypoxylon sp. CO27-5 ORFNames=M434DRAFT_391522 {ECO:0000313|EMBL:OTA97912.1} PE=4	N/A	Mysoin-binding motif of peroxisomes	N/A
gene_sam0004820.1	K04802//proliferating cell nuclear antigen	GO:0003677//molecular_function DNA binding;GO:0006275//biological_process regulation of DNA replication;GO:0030337//molecular_function DNA polymerase processivity factor activity	hypothetical protein K445DRAFT_317833 [Daldinia sp. EC12]	Proliferating cell nuclear antigen {ECO:0000256|RuleBase:RU000641} OS=Daldinia sp. EC12 ORFNames=K445DRAFT_317833 {ECO:0000313|EMBL:OTB15570.1} PE=3	Proliferating cell nuclear antigen Short=PCNA OS=Schizosaccharomyces pombe (strain 972 / ATCC 24843) (Fission yeast) Name=pcn1 Synonyms=pcn ORFNames=SPBC16D10.09 PE=1	Proliferating cell nuclear antigen, N-terminal domain	[L] KOG1636 DNA polymerase delta processivity factor (proliferating cell nuclear antigen)
gene_sam0004830.1	K00868//pyridoxine kinase [EC:2.7.1.35]	GO:0008478//molecular_function pyridoxal kinase activity;GO:0009443//biological_process pyridoxal 5'-phosphate salvage	Ribokinase-like protein [Hypoxylon sp. EC38]	Ribokinase-like protein {ECO:0000313|EMBL:OTA55516.1} OS=Hypoxylon sp. EC38 ORFNames=K449DRAFT_388205 {ECO:0000313|EMBL:OTA55516.1} PE=4	Putative pyridoxal kinase C6F6.11c EC=2.7.1.35 OS=Schizosaccharomyces pombe (strain 972 / ATCC 24843) (Fission yeast) ORFNames=SPAC6F6.11c PE=3	Phosphomethylpyrimidine kinase	[H] KOG2599 Pyridoxal/pyridoxine/pyridoxamine kinase
gene_sam0004840.1	K01520//dUTP pyrophosphatase [EC:3.6.1.23]	N/A	dUTP pyrophosphatase [Coniochaeta ligniaria NRRL 30616]	dUTP pyrophosphatase {ECO:0000313|EMBL:OIW35326.1} OS=Coniochaeta ligniaria NRRL 30616 ORFNames=CONLIGDRAFT_665939 {ECO:0000313|EMBL:OIW35326.1} PE=4	Deoxyuridine 5'-triphosphate nucleotidohydrolase Short=dUTPase EC=3.6.1.23 dUTP pyrophosphatase OS=Neurospora crassa (strain ATCC 24698 / 74-OR23-1A / CBS 708.71 / DSM 1257 / FGSC 987) Name=dut-1 ORFNames=B8J22.110, NCU10893 PE=3	dUTPase	[F] KOG3370 dUTPase
gene_sam0004850.1	N/A	N/A	hypothetical protein M426DRAFT_19953 [Hypoxylon sp. CI-4A]	Uncharacterized protein {ECO:0000313|EMBL:OTB07621.1} OS=Hypoxylon sp. CI-4A ORFNames=M426DRAFT_19953 {ECO:0000313|EMBL:OTB07621.1} PE=4	N/A	N/A	N/A
gene_sam0004860.1	K13162//poly(rC)-binding protein 2	GO:0003723//molecular_function RNA binding;GO:0003676//molecular_function nucleic acid binding	hypothetical protein M426DRAFT_71691 [Hypoxylon sp. CI-4A]	Uncharacterized protein {ECO:0000313|EMBL:OTB07622.1} OS=Hypoxylon sp. CI-4A ORFNames=M426DRAFT_71691 {ECO:0000313|EMBL:OTB07622.1} PE=4	RNA-binding protein rnc1 RNA-binding protein that suppresses calcineurin deletion 1 OS=Schizosaccharomyces pombe (strain 972 / ATCC 24843) (Fission yeast) Name=rnc1 {ECO:0000312|EMBL:CAA21234.1} ORFNames=SPCC757.09c PE=1	KH domain	[AR] KOG2190 PolyC-binding proteins alphaCP-1 and related KH domain proteins
gene_sam0004870.1	N/A	N/A	hypothetical protein K445DRAFT_317825 [Daldinia sp. EC12]	Uncharacterized protein {ECO:0000313|EMBL:OTB15565.1} OS=Daldinia sp. EC12 ORFNames=K445DRAFT_317825 {ECO:0000313|EMBL:OTB15565.1} PE=4	N/A	Ser-Thr-rich glycosyl-phosphatidyl-inositol-anchored membrane family	N/A
gene_sam0004880.1	K02575//MFS transporter, NNP family, nitrate/nitrite transporter	GO:0016021//cellular_component integral component of membrane;GO:0055085//biological_process transmembrane transport	hypothetical protein M434DRAFT_90639 [Hypoxylon sp. CO27-5]	Uncharacterized protein {ECO:0000313|EMBL:OTA97905.1} OS=Hypoxylon sp. CO27-5 ORFNames=M434DRAFT_90639 {ECO:0000313|EMBL:OTA97905.1} PE=4	Nitrate transporter Nitrate permease OS=Emericella nidulans (strain FGSC A4 / ATCC 38163 / CBS 112.46 / NRRL 194 / M139) (Aspergillus nidulans) Name=crnA ORFNames=AN1008 PE=2	Major Facilitator Superfamily	N/A
gene_sam0004890.1	N/A	N/A	hypothetical protein K449DRAFT_376627 [Hypoxylon sp. EC38]	Uncharacterized protein {ECO:0000313|EMBL:OTA55510.1} OS=Hypoxylon sp. EC38 ORFNames=K449DRAFT_376627 {ECO:0000313|EMBL:OTA55510.1} PE=4	N/A	Protein of unknown function (DUF1275)	N/A
gene_sam0004900.1	K10901//bloom syndrome protein [EC:3.6.4.12]	GO:0006260//biological_process DNA replication;GO:0006281//biological_process DNA repair;GO:0043140//molecular_function ATP-dependent 3'-5' DNA helicase activity;GO:0003676//molecular_function nucleic acid binding;GO:0005524//molecular_function ATP binding;GO:0005622//cellular_component intracellular	hypothetical protein K449DRAFT_357398 [Hypoxylon sp. EC38]	Uncharacterized protein {ECO:0000313|EMBL:OTA55509.1} OS=Hypoxylon sp. EC38 ORFNames=K449DRAFT_357398 {ECO:0000313|EMBL:OTA55509.1} PE=4	ATP-dependent DNA helicase hus2/rqh1 EC=3.6.4.12 OS=Schizosaccharomyces pombe (strain 972 / ATCC 24843) (Fission yeast) Name=rqh1 Synonyms=hus2, rad12, rec9 ORFNames=SPAC2G11.12 PE=1	HRDC domain	[L] KOG0351 ATP-dependent DNA helicase
gene_sam0004910.1	N/A	N/A	KAR9-domain-containing protein [Hypoxylon sp. EC38]	KAR9-domain-containing protein {ECO:0000313|EMBL:OTA55507.1} OS=Hypoxylon sp. EC38 ORFNames=K449DRAFT_337551 {ECO:0000313|EMBL:OTA55507.1} PE=4	N/A	Yeast cortical protein KAR9	N/A
gene_sam0004920.1	N/A	N/A	hypothetical protein M434DRAFT_64809 [Hypoxylon sp. CO27-5]	Uncharacterized protein {ECO:0000313|EMBL:OTA97900.1} OS=Hypoxylon sp. CO27-5 ORFNames=M434DRAFT_64809 {ECO:0000313|EMBL:OTA97900.1} PE=4	N/A	N/A	N/A
gene_sam0004930.1	K03064//26S proteasome regulatory subunit T4	GO:0036402//molecular_function proteasome-activating ATPase activity;GO:0005524//molecular_function ATP binding	hypothetical protein K445DRAFT_317815 [Daldinia sp. EC12]	Uncharacterized protein {ECO:0000313|EMBL:OTB15558.1} OS=Daldinia sp. EC12 ORFNames=K445DRAFT_317815 {ECO:0000313|EMBL:OTB15558.1} PE=3	Probable 26S proteasome subunit rpt4 OS=Schizosaccharomyces pombe (strain 972 / ATCC 24843) (Fission yeast) Name=rpt4 ORFNames=SPCC1682.16, SPCC306.01 PE=3	ATPase family associated with various cellular activities (AAA)	[O] KOG0651 26S proteasome regulatory complex, ATPase RPT4
gene_sam0004940.1	K00820//glucosamine--fructose-6-phosphate aminotransferase (isomerizing) [EC:2.6.1.16]	GO:0097367//molecular_function carbohydrate derivative binding;GO:1901135//biological_process carbohydrate derivative metabolic process	glutamine:fructose-6-phosphate amidotransferase [Hypoxylon sp. EC38]	Glutamine:fructose-6-phosphate amidotransferase {ECO:0000313|EMBL:OTA55503.1} OS=Hypoxylon sp. EC38 ORFNames=K449DRAFT_408842 {ECO:0000313|EMBL:OTA55503.1} PE=4	Glutamine--fructose-6-phosphate aminotransferase [isomerizing] Short=GFAT EC=2.6.1.16 D-fructose-6-phosphate amidotransferase Hexosephosphate aminotransferase OS=Saccharomyces cerevisiae (strain ATCC 204508 / S288c) (Baker's yeast) Name=GFA1 OrderedLocusNames=YKL104C ORFNames=YKL457 PE=1	SIS domain	[M] KOG1268 Glucosamine 6-phosphate synthetases, contain amidotransferase and phosphosugar isomerase domains
gene_sam0004950.1	K02736//20S proteasome subunit beta 7 [EC:3.4.25.1]	GO:0004298//molecular_function threonine-type endopeptidase activity;GO:0005839//cellular_component proteasome core complex;GO:0051603//biological_process proteolysis involved in cellular protein catabolic process	proteasome A-type and B-type [Hypoxylon sp. EC38]	Proteasome subunit beta {ECO:0000256|PIRNR:PIRNR001213} EC=3.4.25.1 {ECO:0000256|PIRNR:PIRNR001213} OS=Hypoxylon sp. EC38 ORFNames=K449DRAFT_388176 {ECO:0000313|EMBL:OTA55502.1} PE=3	Proteasome subunit beta type-7 EC=3.4.25.1 Macropain subunit PRE4 Multicatalytic endopeptidase complex subunit PRE4 Proteasome component PRE4 Proteinase YSCE subunit PRE4 Precursor OS=Saccharomyces cerevisiae (strain ATCC 204508 / S288c) (Baker's yeast) Name=PRE4 OrderedLocusNames=YFR050C PE=1	Proteasome subunit	[O] KOG0185 20S proteasome, regulatory subunit beta type PSMB4/PRE4
gene_sam0004960.1	N/A	GO:0006355//biological_process regulation of transcription, DNA-templated	hypothetical protein K445DRAFT_11792 [Daldinia sp. EC12]	Uncharacterized protein {ECO:0000313|EMBL:OTB15554.1} OS=Daldinia sp. EC12 ORFNames=K445DRAFT_11792 {ECO:0000313|EMBL:OTB15554.1} PE=4	N/A	HCNGP-like protein	N/A
gene_sam0004970.1	N/A	N/A	hypothetical protein K449DRAFT_400101 [Hypoxylon sp. EC38]	Uncharacterized protein {ECO:0000313|EMBL:OTA55500.1} OS=Hypoxylon sp. EC38 ORFNames=K449DRAFT_400101 {ECO:0000313|EMBL:OTA55500.1} PE=4	N/A	N/A	N/A
gene_sam0004980.1	K15631//molybdenum cofactor sulfurtransferase [EC:2.8.1.9]	GO:0003824//molecular_function catalytic activity;GO:0030151//molecular_function molybdenum ion binding;GO:0030170//molecular_function pyridoxal phosphate binding	hypothetical protein M434DRAFT_391501 [Hypoxylon sp. CO27-5]	Molybdenum cofactor sulfurase {ECO:0000256|HAMAP-Rule:MF_03050} Short=MCS {ECO:0000256|HAMAP-Rule:MF_03050} Short=MOS {ECO:0000256|HAMAP-Rule:MF_03050} Short=MoCo sulfurase {ECO:0000256|HAMAP-Rule:MF_03050} EC=2.8.1.9 {ECO:0000256|HAMAP-Rule:MF_03050} Molybdenum cofactor sulfurtransferase {ECO:0000256|HAMAP-Rule:MF_03050} OS=Hypoxylon sp. CO27-5 ORFNames=M434DRAFT_391501 {ECO:0000313|EMBL:OTA9789…	Molybdenum cofactor sulfurase {ECO:0000255|HAMAP-Rule:MF_03050} Short=MCS {ECO:0000255|HAMAP-Rule:MF_03050} Short=MOS {ECO:0000255|HAMAP-Rule:MF_03050} Short=MoCo sulfurase {ECO:0000255|HAMAP-Rule:MF_03050} EC=2.8.1.9 {ECO:0000255|HAMAP-Rule:MF_03050} Molybdenum cofactor sulfurtransferase {ECO:0000255|HAMAP-Rule:MF_03050} OS=Botryotinia fuckeliana (strain B05.10) (Noble rot fungus) (Botrytis cine…	MOSC N-terminal beta barrel domain	[H] KOG2142 Molybdenum cofactor sulfurase
gene_sam0004990.1	K02213//cell division control protein 6	N/A	cell division control protein 18 [Hypoxylon sp. EC38]	Cell division control protein {ECO:0000256|PIRNR:PIRNR001767} OS=Hypoxylon sp. EC38 ORFNames=K449DRAFT_416740 {ECO:0000313|EMBL:OTA55496.1} PE=3	Cell division control protein 18 OS=Schizosaccharomyces pombe (strain 972 / ATCC 24843) (Fission yeast) Name=cdc18 ORFNames=SPBC14C8.07c PE=1	AAA ATPase domain	[LD] KOG2227 Pre-initiation complex, subunit CDC6, AAA+ superfamily ATPase
gene_sam0005000.1	N/A	GO:0004499//molecular_function N,N-dimethylaniline monooxygenase activity;GO:0050660//molecular_function flavin adenine dinucleotide binding;GO:0050661//molecular_function NADP binding;GO:0055114//biological_process oxidation-reduction process	hypothetical protein M426DRAFT_241775 [Hypoxylon sp. CI-4A]	Uncharacterized protein {ECO:0000313|EMBL:OTB07642.1} OS=Hypoxylon sp. CI-4A ORFNames=M426DRAFT_241775 {ECO:0000313|EMBL:OTB07642.1} PE=4	Baeyer-Villiger monooxygenase ATR8 {ECO:0000303|PubMed:25015739} EC=1.14.13.- {ECO:0000305|PubMed:25015739} Core atranone cluster (CAC) protein 8 {ECO:0000303|PubMed:25015739} OS=Stachybotrys chlorohalonata (strain IBT 40285) Name=ATR8 {ECO:0000303|PubMed:25015739} ORFNames=S40285_03333 PE=3	Flavin-binding monooxygenase-like	N/A
gene_sam0005010.1	N/A	N/A	hypothetical protein K445DRAFT_26552 [Daldinia sp. EC12]	Uncharacterized protein {ECO:0000313|EMBL:OTB11601.1} OS=Daldinia sp. EC12 ORFNames=K445DRAFT_26552 {ECO:0000313|EMBL:OTB11601.1} PE=4	N/A	short chain dehydrogenase	[R] KOG0725 Reductases with broad range of substrate specificities
gene_sam0005020.1	K20063//arrestin-related trafficking adapter 9	N/A	hypothetical protein M426DRAFT_71704 [Hypoxylon sp. CI-4A]	Uncharacterized protein {ECO:0000313|EMBL:OTB07646.1} OS=Hypoxylon sp. CI-4A ORFNames=M426DRAFT_71704 {ECO:0000313|EMBL:OTB07646.1} PE=4	pH-response regulator protein palF/RIM8 OS=Magnaporthe oryzae (strain 70-15 / ATCC MYA-4617 / FGSC 8958) (Rice blast fungus) (Pyricularia oryzae) Name=RIM8 ORFNames=MGG_01615 PE=3	Arrestin (or S-antigen), N-terminal domain	N/A
gene_sam0005030.1	N/A	N/A	hypothetical protein M434DRAFT_26287 [Hypoxylon sp. CO27-5]	Uncharacterized protein {ECO:0000313|EMBL:OTA97889.1} OS=Hypoxylon sp. CO27-5 ORFNames=M434DRAFT_26287 {ECO:0000313|EMBL:OTA97889.1} PE=4	N/A	N/A	N/A
gene_sam0005040.1	N/A	N/A	hypothetical protein M426DRAFT_242104 [Hypoxylon sp. CI-4A]	Uncharacterized protein {ECO:0000313|EMBL:OTB07648.1} OS=Hypoxylon sp. CI-4A ORFNames=M426DRAFT_242104 {ECO:0000313|EMBL:OTB07648.1} PE=4	Uncharacterized oxidoreductase C736.13 EC=1.-.-.- OS=Schizosaccharomyces pombe (strain 972 / ATCC 24843) (Fission yeast) ORFNames=SPCC736.13 PE=3	short chain dehydrogenase	[Q] KOG1208 Dehydrogenases with different specificities (related to short-chain alcohol dehydrogenases)
gene_sam0005050.1	N/A	N/A	hypothetical protein SAMD00023353_0503280 [Rosellinia necatrix]	Uncharacterized protein {ECO:0000313|EMBL:GAP83909.1} OS=Rosellinia necatrix (White root-rot fungus) ORFNames=SAMD00023353_0503280 {ECO:0000313|EMBL:GAP83909.1} PE=4	N/A	N/A	N/A
gene_sam0005060.1	N/A	GO:0003700//molecular_function DNA-binding transcription factor activity;GO:0006355//biological_process regulation of transcription, DNA-templated	hypothetical protein M434DRAFT_17502 [Hypoxylon sp. CO27-5]	Uncharacterized protein {ECO:0000313|EMBL:OTA81104.1} OS=Hypoxylon sp. CO27-5 ORFNames=M434DRAFT_17502 {ECO:0000313|EMBL:OTA81104.1} PE=4	N/A	bZIP transcription factor	N/A
gene_sam0005070.1	K11971//E3 ubiquitin-protein ligase RNF14 [EC:2.3.2.27]	GO:0004842//molecular_function ubiquitin-protein transferase activity;GO:0016567//biological_process protein ubiquitination	hypothetical protein M426DRAFT_13650 [Hypoxylon sp. CI-4A]	Uncharacterized protein {ECO:0000313|EMBL:OTB02354.1} OS=Hypoxylon sp. CI-4A ORFNames=M426DRAFT_13650 {ECO:0000313|EMBL:OTB02354.1} PE=4	N/A	N/A	N/A
gene_sam0005080.1	N/A	N/A	hypothetical protein K449DRAFT_414952 [Hypoxylon sp. EC38]	Uncharacterized protein {ECO:0000313|EMBL:OTA61207.1} OS=Hypoxylon sp. EC38 ORFNames=K449DRAFT_414952 {ECO:0000313|EMBL:OTA61207.1} PE=4	N/A	N/A	N/A
gene_sam0005090.1	N/A	N/A	hypothetical protein M434DRAFT_396516 [Hypoxylon sp. CO27-5]	Uncharacterized protein {ECO:0000313|EMBL:OTA92273.1} OS=Hypoxylon sp. CO27-5 ORFNames=M434DRAFT_396516 {ECO:0000313|EMBL:OTA92273.1} PE=4	N/A	NmrA-like family	N/A
gene_sam0005100.1	N/A	GO:0003924//molecular_function GTPase activity;GO:0005525//molecular_function GTP binding	hypothetical protein K445DRAFT_22432 [Daldinia sp. EC12]	Uncharacterized protein {ECO:0000313|EMBL:OTB15490.1} OS=Daldinia sp. EC12 ORFNames=K445DRAFT_22432 {ECO:0000313|EMBL:OTB15490.1} PE=4	Ras-like GTP-binding protein RYL2 OS=Yarrowia lipolytica (strain CLIB 122 / E 150) (Yeast) (Candida lipolytica) Name=RYL2 OrderedLocusNames=YALI0A04367g PE=3	Ras family	[U] KOG0092 GTPase Rab5/YPT51 and related small G protein superfamily GTPases
gene_sam0005110.1	K18664//antiviral helicase SLH1 [EC:3.6.4.13]	GO:0003676//molecular_function nucleic acid binding;GO:0005524//molecular_function ATP binding	hypothetical protein M434DRAFT_397071 [Hypoxylon sp. CO27-5]	Uncharacterized protein {ECO:0000313|EMBL:OTA91679.1} OS=Hypoxylon sp. CO27-5 ORFNames=M434DRAFT_397071 {ECO:0000313|EMBL:OTA91679.1} PE=4	Putative helicase mug81 EC=3.6.4.- Meiotically up-regulated gene 81 protein OS=Schizosaccharomyces pombe (strain 972 / ATCC 24843) (Fission yeast) Name=mug81 ORFNames=SPBC13G1.10c PE=1	Sec63 Brl domain	[A] KOG0952 DNA/RNA helicase MER3/SLH1, DEAD-box superfamily
gene_sam0005120.1	K08516//synaptobrevin homolog YKT6	GO:0016021//cellular_component integral component of membrane;GO:0016192//biological_process vesicle-mediated transport	hypothetical protein M434DRAFT_75967 [Hypoxylon sp. CO27-5]	Uncharacterized protein {ECO:0000313|EMBL:OTA91678.1} OS=Hypoxylon sp. CO27-5 ORFNames=M434DRAFT_75967 {ECO:0000313|EMBL:OTA91678.1} PE=3	Synaptobrevin homolog ykt6 EC=2.3.1.- Precursor OS=Schizosaccharomyces pombe (strain 972 / ATCC 24843) (Fission yeast) Name=ykt6 ORFNames=SPBC13G1.11 PE=3	Synaptobrevin	[U] KOG0861 SNARE protein YKT6, synaptobrevin/VAMP syperfamily
gene_sam0005130.1	N/A	N/A	hypothetical protein K449DRAFT_93950 [Hypoxylon sp. EC38]	Uncharacterized protein {ECO:0000313|EMBL:OTA69435.1} OS=Hypoxylon sp. EC38 ORFNames=K449DRAFT_93950 {ECO:0000313|EMBL:OTA69435.1} PE=4	N/A	N/A	N/A
gene_sam0005140.1	K05759//profilin	N/A	hypothetical protein M426DRAFT_319106 [Hypoxylon sp. CI-4A]	Profilin {ECO:0000256|RuleBase:RU003909} OS=Hypoxylon sp. CI-4A ORFNames=M426DRAFT_319106 {ECO:0000313|EMBL:OTB06372.1} PE=3	Profilin OS=Schizosaccharomyces pombe (strain 972 / ATCC 24843) (Fission yeast) Name=cdc3 ORFNames=SPAC4A8.15c PE=1	Profilin	[Z] KOG1755 Profilin
gene_sam0005150.1	N/A	GO:0016192//biological_process vesicle-mediated transport	Got1-like family protein [Diaporthe helianthi]	Got1-like family protein {ECO:0000313|EMBL:OCW41339.1} OS=Diaporthe helianthi ORFNames=DHEL01_12827 {ECO:0000313|EMBL:OCW41339.1} PE=4	Protein transport protein GOT1 Golgi transport protein 1 OS=Saccharomyces cerevisiae (strain ATCC 204508 / S288c) (Baker's yeast) Name=GOT1 OrderedLocusNames=YMR292W PE=1	Got1/Sft2-like family	[P] KOG1743 Ferric reductase-like proteins
gene_sam0005160.1	K11667//INO80 complex subunit C	GO:0006338//biological_process chromatin remodeling;GO:0031011//cellular_component Ino80 complex	hypothetical protein M426DRAFT_72399 [Hypoxylon sp. CI-4A]	Uncharacterized protein {ECO:0000313|EMBL:OTB06374.1} OS=Hypoxylon sp. CI-4A ORFNames=M426DRAFT_72399 {ECO:0000313|EMBL:OTB06374.1} PE=4	Chromatin-remodeling complex subunit ies6 OS=Schizosaccharomyces pombe (strain 972 / ATCC 24843) (Fission yeast) Name=ies6 ORFNames=SPAC222.04c PE=3	YL1 nuclear protein C-terminal domain	[S] KOG4137 Uncharacterized conserved protein
gene_sam0005170.1	K11672//actin-related protein 5	N/A	hypothetical protein K445DRAFT_375937 [Daldinia sp. EC12]	Uncharacterized protein {ECO:0000313|EMBL:OTB15482.1} OS=Daldinia sp. EC12 ORFNames=K445DRAFT_375937 {ECO:0000313|EMBL:OTB15482.1} PE=3	Actin-like protein arp5 OS=Schizosaccharomyces pombe (strain 972 / ATCC 24843) (Fission yeast) Name=arp5 ORFNames=SPBC365.10 PE=1	Actin	[Z] KOG0681 Actin-related protein - Arp5p
gene_sam0005180.1	N/A	N/A	hypothetical protein K449DRAFT_428878 [Hypoxylon sp. EC38]	Uncharacterized protein {ECO:0000313|EMBL:OTA69429.1} OS=Hypoxylon sp. EC38 ORFNames=K449DRAFT_428878 {ECO:0000313|EMBL:OTA69429.1} PE=4	N/A	N/A	N/A
gene_sam0005190.1	K01724//4a-hydroxytetrahydrobiopterin dehydratase [EC:4.2.1.96]	GO:0006729//biological_process tetrahydrobiopterin biosynthetic process;GO:0008124//molecular_function 4-alpha-hydroxytetrahydrobiopterin dehydratase activity	hypothetical protein M434DRAFT_75924 [Hypoxylon sp. CO27-5]	Uncharacterized protein {ECO:0000313|EMBL:OTA91670.1} OS=Hypoxylon sp. CO27-5 ORFNames=M434DRAFT_75924 {ECO:0000313|EMBL:OTA91670.1} PE=4	N/A	Pterin 4 alpha carbinolamine dehydratase	N/A
gene_sam0005200.1	K07750//methylsterol monooxygenase [EC:1.14.13.72]	GO:0005506//molecular_function iron ion binding;GO:0008610//biological_process lipid biosynthetic process;GO:0016491//molecular_function oxidoreductase activity;GO:0055114//biological_process oxidation-reduction process	hypothetical protein M434DRAFT_397061 [Hypoxylon sp. CO27-5]	Uncharacterized protein {ECO:0000313|EMBL:OTA91669.1} OS=Hypoxylon sp. CO27-5 ORFNames=M434DRAFT_397061 {ECO:0000313|EMBL:OTA91669.1} PE=3	Methylsterol monooxygenase EC=1.14.18.9 {ECO:0000269|PubMed:8552601} C-4 methylsterol oxidase OS=Saccharomyces cerevisiae (strain ATCC 204508 / S288c) (Baker's yeast) Name=ERG25 Synonyms=FET6 OrderedLocusNames=YGR060W PE=1	Fatty acid hydroxylase superfamily	[I] KOG0873 C-4 sterol methyl oxidase
gene_sam0005210.1	K18158//nuclear control of ATPase protein 2	N/A	ATP synthase regulation protein NCA2 [Hypoxylon sp. EC38]	ATP synthase regulation protein NCA2 {ECO:0000313|EMBL:OTA69426.1} OS=Hypoxylon sp. EC38 ORFNames=K449DRAFT_362850 {ECO:0000313|EMBL:OTA69426.1} PE=4	Nuclear control of ATPase protein 2 OS=Schizosaccharomyces pombe (strain 972 / ATCC 24843) (Fission yeast) Name=nca2 ORFNames=SPBC4B4.02c PE=3	ATP synthase regulation protein NCA2	[X] TWOG0455 Unnamed protein
gene_sam0005220.1	K07901//Ras-related protein Rab-8A	GO:0003924//molecular_function GTPase activity;GO:0005525//molecular_function GTP binding	ras-domain-containing protein [Hypoxylon sp. EC38]	Ras-domain-containing protein {ECO:0000313|EMBL:OTA69425.1} OS=Hypoxylon sp. EC38 ORFNames=K449DRAFT_396757 {ECO:0000313|EMBL:OTA69425.1} PE=4	GTP-binding protein ypt2 SEC4 homolog OS=Schizosaccharomyces pombe (strain 972 / ATCC 24843) (Fission yeast) Name=ypt2 ORFNames=SPAC9E9.07c PE=3	Ras family	[TU] KOG0078 GTP-binding protein SEC4, small G protein superfamily, and related Ras family GTP-binding proteins
gene_sam0005230.1	N/A	N/A	hypothetical protein M434DRAFT_397057 [Hypoxylon sp. CO27-5]	Uncharacterized protein {ECO:0000313|EMBL:OTA91666.1} OS=Hypoxylon sp. CO27-5 ORFNames=M434DRAFT_397057 {ECO:0000313|EMBL:OTA91666.1} PE=4	N/A	N/A	N/A
gene_sam0005240.1	K01593//aromatic-L-amino-acid decarboxylase [EC:4.1.1.28]	GO:0016831//molecular_function carboxy-lyase activity;GO:0019752//biological_process carboxylic acid metabolic process;GO:0030170//molecular_function pyridoxal phosphate binding;GO:0006520//biological_process cellular amino acid metabolic process	hypothetical protein K449DRAFT_384359 [Hypoxylon sp. EC38]	Uncharacterized protein {ECO:0000313|EMBL:OTA69422.1} OS=Hypoxylon sp. EC38 ORFNames=K449DRAFT_384359 {ECO:0000313|EMBL:OTA69422.1} PE=3	N/A	Pyridoxal-dependent decarboxylase conserved domain	[E] KOG0628 Aromatic-L-amino-acid/L-histidine decarboxylase
gene_sam0005250.1	N/A	N/A	hypothetical protein M434DRAFT_32534 [Hypoxylon sp. CO27-5]	Uncharacterized protein {ECO:0000313|EMBL:OTA91663.1} OS=Hypoxylon sp. CO27-5 ORFNames=M434DRAFT_32534 {ECO:0000313|EMBL:OTA91663.1} PE=4	N/A	N/A	N/A
gene_sam0005260.1	N/A	N/A	carbohydrate esterase family 3 protein [Daldinia sp. EC12]	Carbohydrate esterase family 3 protein {ECO:0000313|EMBL:OTB15466.1} OS=Daldinia sp. EC12 ORFNames=K445DRAFT_300909 {ECO:0000313|EMBL:OTB15466.1} PE=4	N/A	GDSL-like Lipase/Acylhydrolase family	N/A
gene_sam0005270.1	N/A	GO:0003333//biological_process amino acid transmembrane transport;GO:0015171//molecular_function amino acid transmembrane transporter activity;GO:0016020//cellular_component membrane	GABA permease, partial [Cenococcum geophilum 1.58]	Uncharacterized protein {ECO:0000313|EMBL:EXJ79911.1} OS=Capronia epimyces CBS 606.96 ORFNames=A1O3_08196 {ECO:0000313|EMBL:EXJ79911.1} PE=4	Choline transport protein OS=Saccharomyces cerevisiae (strain ATCC 204508 / S288c) (Baker's yeast) Name=HNM1 Synonyms=CTR, CTR1 OrderedLocusNames=YGL077C PE=1	Amino acid permease	[E] KOG1289 Amino acid transporters
gene_sam0005280.1	N/A	GO:0005975//biological_process carbohydrate metabolic process;GO:0016810//molecular_function hydrolase activity, acting on carbon-nitrogen (but not peptide) bonds	hypothetical protein M434DRAFT_20004 [Hypoxylon sp. CO27-5]	Uncharacterized protein {ECO:0000313|EMBL:OTA95940.1} OS=Hypoxylon sp. CO27-5 ORFNames=M434DRAFT_20004 {ECO:0000313|EMBL:OTA95940.1} PE=4	N/A	Domain of unknown function (DUF1989)	N/A
gene_sam0005290.1	K14676//lysophospholipid hydrolase [EC:3.1.1.5]	GO:0006629//biological_process lipid metabolic process	hypothetical protein M426DRAFT_319120 [Hypoxylon sp. CI-4A]	Lysophospholipase NTE1 {ECO:0000256|RuleBase:RU362043} EC=3.1.1.5 {ECO:0000256|RuleBase:RU362043} Intracellular phospholipase B {ECO:0000256|RuleBase:RU362043} OS=Hypoxylon sp. CI-4A ORFNames=M426DRAFT_319120 {ECO:0000313|EMBL:OTB06387.1} PE=3	Lysophospholipase NTE1 EC=3.1.1.5 Intracellular phospholipase B Neuropathy target esterase homolog OS=Chaetomium globosum (strain ATCC 6205 / CBS 148.51 / DSM 1962 / NBRC 6347 / NRRL 1970) (Soil fungus) Name=NTE1 ORFNames=CHGG_04763 PE=3	Cyclic nucleotide-binding domain	[R] KOG2968 Predicted esterase of the alpha-beta hydrolase superfamily (Neuropathy target esterase), contains cAMP-binding domains
gene_sam0005300.1	K03237//translation initiation factor 2 subunit 1	GO:0003676//molecular_function nucleic acid binding;GO:0003723//molecular_function RNA binding;GO:0003743//molecular_function translation initiation factor activity	hypothetical protein K445DRAFT_317725 [Daldinia sp. EC12]	Uncharacterized protein {ECO:0000313|EMBL:OTB15468.1} OS=Daldinia sp. EC12 ORFNames=K445DRAFT_317725 {ECO:0000313|EMBL:OTB15468.1} PE=4	Eukaryotic translation initiation factor 2 subunit alpha Short=eIF-2-alpha OS=Schizosaccharomyces pombe (strain 972 / ATCC 24843) (Fission yeast) Name=tif211 ORFNames=SPAC3G9.09c PE=1	Eukaryotic translation initiation factor 2 alpha subunit	[J] KOG2916 Translation initiation factor 2, alpha subunit (eIF-2alpha)
gene_sam0005310.1	K09648//mitochondrial inner membrane protease subunit 2 [EC:3.4.21.-]	GO:0006508//biological_process proteolysis;GO:0008236//molecular_function serine-type peptidase activity;GO:0016020//cellular_component membrane	hypothetical protein M426DRAFT_55369 [Hypoxylon sp. CI-4A]	Uncharacterized protein {ECO:0000313|EMBL:OTB06389.1} OS=Hypoxylon sp. CI-4A ORFNames=M426DRAFT_55369 {ECO:0000313|EMBL:OTB06389.1} PE=4	Mitochondrial inner membrane protease subunit 2 EC=3.4.21.- OS=Schizosaccharomyces pombe (strain 972 / ATCC 24843) (Fission yeast) ORFNames=SPBC336.13c PE=3	N/A	[OU] KOG1568 Mitochondrial inner membrane protease, subunit IMP2
gene_sam0005320.1	N/A	N/A	hypothetical protein K445DRAFT_317727 [Daldinia sp. EC12]	Uncharacterized protein {ECO:0000313|EMBL:OTB15470.1} OS=Daldinia sp. EC12 ORFNames=K445DRAFT_317727 {ECO:0000313|EMBL:OTB15470.1} PE=3	Uncharacterized mitochondrial carrier YMR166C OS=Saccharomyces cerevisiae (strain ATCC 204508 / S288c) (Baker's yeast) OrderedLocusNames=YMR166C ORFNames=YM8520.15C PE=1	Mitochondrial carrier protein	[C] KOG0770 Predicted mitochondrial carrier protein
gene_sam0005330.1	N/A	N/A	hypothetical protein M434DRAFT_397049 [Hypoxylon sp. CO27-5]	Uncharacterized protein {ECO:0000313|EMBL:OTA91657.1} OS=Hypoxylon sp. CO27-5 ORFNames=M434DRAFT_397049 {ECO:0000313|EMBL:OTA91657.1} PE=4	N/A	N/A	N/A
gene_sam0005340.1	K00511//squalene monooxygenase [EC:1.14.14.17]	GO:0016491//molecular_function oxidoreductase activity;GO:0055114//biological_process oxidation-reduction process;GO:0004506//molecular_function squalene monooxygenase activity;GO:0016021//cellular_component integral component of membrane;GO:0050660//molecular_function flavin adenine dinucleotide binding	hypothetical protein M434DRAFT_397048 [Hypoxylon sp. CO27-5]	Uncharacterized protein {ECO:0000313|EMBL:OTA91656.1} OS=Hypoxylon sp. CO27-5 ORFNames=M434DRAFT_397048 {ECO:0000313|EMBL:OTA91656.1} PE=4	Squalene monooxygenase EC=1.14.14.17 {ECO:0000250|UniProtKB:P32476} Squalene epoxidase Short=SE OS=Candida albicans (strain SC5314 / ATCC MYA-2876) (Yeast) ORFNames=CaO19.406, CaO19.8036 PE=3	Squalene epoxidase	[I] KOG1298 Squalene monooxygenase
gene_sam0005350.1	K00729//dolichyl-phosphate beta-glucosyltransferase [EC:2.4.1.117]	N/A	glycosyltransferase family 2 protein [Hypoxylon sp. EC38]	Glycosyltransferase family 2 protein {ECO:0000313|EMBL:OTA69413.1} OS=Hypoxylon sp. EC38 ORFNames=K449DRAFT_362827 {ECO:0000313|EMBL:OTA69413.1} PE=4	Dolichyl-phosphate beta-glucosyltransferase Short=DolP-glucosyltransferase EC=2.4.1.117 Asparagine-linked glycosylation protein 5 OS=Schizosaccharomyces pombe (strain 972 / ATCC 24843) (Fission yeast) Name=alg5 ORFNames=SPBC56F2.10c PE=3	Glycosyl transferase family 2	[R] KOG2977 Glycosyltransferase
gene_sam0005360.1	N/A	N/A	hypothetical protein K449DRAFT_396745 [Hypoxylon sp. EC38]	Uncharacterized protein {ECO:0000313|EMBL:OTA69411.1} OS=Hypoxylon sp. EC38 ORFNames=K449DRAFT_396745 {ECO:0000313|EMBL:OTA69411.1} PE=4	N/A	N/A	N/A
gene_sam0005370.1	K17491//protein phosphatase 4 regulatory subunit 3	N/A	DUF625-domain-containing protein [Hypoxylon sp. EC38]	DUF625-domain-containing protein {ECO:0000313|EMBL:OTA69409.1} OS=Hypoxylon sp. EC38 ORFNames=K449DRAFT_396743 {ECO:0000313|EMBL:OTA69409.1} PE=4	Uncharacterized protein C216.01c OS=Schizosaccharomyces pombe (strain 972 / ATCC 24843) (Fission yeast) ORFNames=SPBC216.01c, SPBC713.13c PE=2	Component of IIS longevity pathway SMK-1	[G] KOG2175 Protein predicted to be involved in carbohydrate metabolism
gene_sam0005380.1	N/A	GO:0055114//biological_process oxidation-reduction process;GO:0016491//molecular_function oxidoreductase activity	oxidoreductase [Hypoxylon sp. EC38]	Oxidoreductase {ECO:0000313|EMBL:OTA69408.1} OS=Hypoxylon sp. EC38 ORFNames=K449DRAFT_93124 {ECO:0000313|EMBL:OTA69408.1} PE=4	Zinc-type alcohol dehydrogenase-like protein C1773.06c EC=1.-.-.- OS=Schizosaccharomyces pombe (strain 972 / ATCC 24843) (Fission yeast) ORFNames=SPBC1773.06c PE=3	Zinc-binding dehydrogenase	[CR] KOG1198 Zinc-binding oxidoreductase
gene_sam0005390.1	N/A	N/A	hypothetical protein K449DRAFT_428857 [Hypoxylon sp. EC38]	Uncharacterized protein {ECO:0000313|EMBL:OTA69407.1} OS=Hypoxylon sp. EC38 ORFNames=K449DRAFT_428857 {ECO:0000313|EMBL:OTA69407.1} PE=4	N/A	Sulphur transport	N/A
gene_sam0005400.1	N/A	N/A	hypothetical protein M434DRAFT_12970 [Hypoxylon sp. CO27-5]	Uncharacterized protein {ECO:0000313|EMBL:OTA91649.1} OS=Hypoxylon sp. CO27-5 ORFNames=M434DRAFT_12970 {ECO:0000313|EMBL:OTA91649.1} PE=4	Zinc finger protein C725.08 OS=Schizosaccharomyces pombe (strain 972 / ATCC 24843) (Fission yeast) ORFNames=SPBC725.08 PE=1	Arsenite-resistance protein 2	[R] KOG2295 C2H2 Zn-finger protein
gene_sam0005410.1	K05770//benzodiazapine receptor	GO:0016021//cellular_component integral component of membrane	hypothetical protein M426DRAFT_325045 [Hypoxylon sp. CI-4A]	Uncharacterized protein {ECO:0000313|EMBL:OTA99576.1} OS=Hypoxylon sp. CI-4A ORFNames=M426DRAFT_325045 {ECO:0000313|EMBL:OTA99576.1} PE=4	N/A	TspO/MBR family	N/A
gene_sam0005420.1	K15114//mitochondrial ornithine carrier protein	N/A	hypothetical protein M426DRAFT_16332 [Hypoxylon sp. CI-4A]	Uncharacterized protein {ECO:0000313|EMBL:OTA99575.1} OS=Hypoxylon sp. CI-4A ORFNames=M426DRAFT_16332 {ECO:0000313|EMBL:OTA99575.1} PE=3	Amino-acid transporter arg-13 OS=Neurospora crassa (strain ATCC 24698 / 74-OR23-1A / CBS 708.71 / DSM 1257 / FGSC 987) Name=arg-13 ORFNames=NCU02802 PE=2	Mitochondrial carrier protein	[C] KOG0758 Mitochondrial carnitine-acylcarnitine carrier protein
gene_sam0005430.1	N/A	N/A	hypothetical protein M434DRAFT_397040 [Hypoxylon sp. CO27-5]	Uncharacterized protein {ECO:0000313|EMBL:OTA91646.1} OS=Hypoxylon sp. CO27-5 ORFNames=M434DRAFT_397040 {ECO:0000313|EMBL:OTA91646.1} PE=4	Kelch repeat-containing protein 3 OS=Saccharomyces cerevisiae (strain ATCC 204508 / S288c) (Baker's yeast) Name=KEL3 OrderedLocusNames=YPL263C PE=1	Kelch motif	[R] KOG1230 Protein containing repeated kelch motifs
gene_sam0005440.1	N/A	N/A	hypothetical protein K445DRAFT_319441 [Daldinia sp. EC12]	Uncharacterized protein {ECO:0000313|EMBL:OTB13907.1} OS=Daldinia sp. EC12 ORFNames=K445DRAFT_319441 {ECO:0000313|EMBL:OTB13907.1} PE=4	N/A	WLM domain	N/A
gene_sam0005450.1	N/A	N/A	hypothetical protein K449DRAFT_428850 [Hypoxylon sp. EC38]	Uncharacterized protein {ECO:0000313|EMBL:OTA69401.1} OS=Hypoxylon sp. EC38 ORFNames=K449DRAFT_428850 {ECO:0000313|EMBL:OTA69401.1} PE=4	N/A	N/A	N/A
gene_sam0005460.1	K11663//zinc finger HIT domain-containing protein 1	N/A	hypothetical protein M434DRAFT_397035 [Hypoxylon sp. CO27-5]	Uncharacterized protein {ECO:0000313|EMBL:OTA91643.1} OS=Hypoxylon sp. CO27-5 ORFNames=M434DRAFT_397035 {ECO:0000313|EMBL:OTA91643.1} PE=4	N/A	HIT zinc finger	N/A
gene_sam0005470.1	K12236//transcriptional repressor NF-X1	GO:0003676//molecular_function nucleic acid binding;GO:0003700//molecular_function DNA-binding transcription factor activity	hypothetical protein K445DRAFT_319444 [Daldinia sp. EC12]	Uncharacterized protein {ECO:0000313|EMBL:OTB13910.1} OS=Daldinia sp. EC12 ORFNames=K445DRAFT_319444 {ECO:0000313|EMBL:OTB13910.1} PE=4	N/A	R3H domain	N/A
gene_sam0005480.1	K12236//transcriptional repressor NF-X1	N/A	hypothetical protein M426DRAFT_325040 [Hypoxylon sp. CI-4A]	Uncharacterized protein {ECO:0000313|EMBL:OTA99571.1} OS=Hypoxylon sp. CI-4A ORFNames=M426DRAFT_325040 {ECO:0000313|EMBL:OTA99571.1} PE=4	N/A	N/A	N/A
gene_sam0005490.1	N/A	N/A	putative glyoxal oxidase [Hypoxylon sp. CO27-5]	Putative glyoxal oxidase {ECO:0000313|EMBL:OTA91641.1} OS=Hypoxylon sp. CO27-5 ORFNames=M434DRAFT_397030 {ECO:0000313|EMBL:OTA91641.1} PE=4	N/A	WSC domain	N/A
gene_sam0005500.1	N/A	N/A	putative glyoxal oxidase [Hypoxylon sp. CO27-5]	Putative glyoxal oxidase {ECO:0000313|EMBL:OTA91641.1} OS=Hypoxylon sp. CO27-5 ORFNames=M434DRAFT_397030 {ECO:0000313|EMBL:OTA91641.1} PE=4	WSC domain-containing protein ARB_07867 {ECO:0000305} Precursor OS=Arthroderma benhamiae (strain ATCC MYA-4681 / CBS 112371) (Trichophyton mentagrophytes) ORFNames=ARB_07867 PE=1	WSC domain	[S] LSE0048 A Uncharacterized protein
gene_sam0005510.1	K14292//trimethylguanosine synthase [EC:2.1.1.-]	GO:0001510//biological_process RNA methylation;GO:0008168//molecular_function methyltransferase activity;GO:0009452//biological_process 7-methylguanosine RNA capping	hypothetical protein K449DRAFT_428843 [Hypoxylon sp. EC38]	Uncharacterized protein {ECO:0000313|EMBL:OTA69395.1} OS=Hypoxylon sp. EC38 ORFNames=K449DRAFT_428843 {ECO:0000313|EMBL:OTA69395.1} PE=4	Trimethylguanosine synthase EC=2.1.1.- Cap-specific guanine-N2 methyltransferase snRNA/snoRNA cap hypermethylase OS=Saccharomyces cerevisiae (strain ATCC 204508 / S288c) (Baker's yeast) Name=TGS1 OrderedLocusNames=YPL157W ORFNames=P2573 PE=1	RNA cap guanine-N2 methyltransferase	[R] KOG2730 Methylase
gene_sam0005520.1	N/A	N/A	hypothetical protein M434DRAFT_397027 [Hypoxylon sp. CO27-5]	Uncharacterized protein {ECO:0000313|EMBL:OTA91638.1} OS=Hypoxylon sp. CO27-5 ORFNames=M434DRAFT_397027 {ECO:0000313|EMBL:OTA91638.1} PE=4	Uncharacterized protein C1D4.02c OS=Schizosaccharomyces pombe (strain 972 / ATCC 24843) (Fission yeast) ORFNames=SPAC1D4.02c PE=4	GRASP55/65 PDZ-like domain	[U] KOG3834 Golgi reassembly stacking protein GRASP65, contains PDZ domain
gene_sam0005530.1	K12668//oligosaccharyltransferase complex subunit epsilon	GO:0004579//molecular_function dolichyl-diphosphooligosaccharide-protein glycotransferase activity;GO:0008250//cellular_component oligosaccharyltransferase complex;GO:0016021//cellular_component integral component of membrane	DAD family-domain-containing protein [Pseudomassariella vexata]	Dolichyl-diphosphooligosaccharide--protein glycosyltransferase subunit OST2 {ECO:0000256|RuleBase:RU361136} Short=Oligosaccharyl transferase subunit OST2 {ECO:0000256|RuleBase:RU361136} EC=2.4.99.18 {ECO:0000256|RuleBase:RU361136} OS=Pseudomassariella vexata ORFNames=BCR38DRAFT_483641 {ECO:0000313|EMBL:ORY65977.1} PE=3	Dolichyl-diphosphooligosaccharide--protein glycosyltransferase subunit OST2 Short=Oligosaccharyl transferase subunit OST2 EC=2.4.99.18 Oligosaccharyl transferase 16 kDa subunit Oligosaccharyl transferase subunit epsilon OS=Saccharomyces cerevisiae (strain ATCC 204508 / S288c) (Baker's yeast) Name=OST2 OrderedLocusNames=YOR103C ORFNames=YOR3211C PE=1	DAD family	[DO] KOG1746 Defender against cell death protein/oligosaccharyltransferase, epsilon subunit
gene_sam0005540.1	N/A	GO:0016020//cellular_component membrane	hypothetical protein M426DRAFT_325035 [Hypoxylon sp. CI-4A]	Uncharacterized protein {ECO:0000313|EMBL:OTA99565.1} OS=Hypoxylon sp. CI-4A ORFNames=M426DRAFT_325035 {ECO:0000313|EMBL:OTA99565.1} PE=4	N/A	Transmembrane proteins 14C	N/A
gene_sam0005550.1	K18172//COX assembly mitochondrial protein 2	N/A	hypothetical protein M426DRAFT_67562 [Hypoxylon sp. CI-4A]	COX assembly mitochondrial protein {ECO:0000256|RuleBase:RU364104} OS=Hypoxylon sp. CI-4A ORFNames=M426DRAFT_67562 {ECO:0000313|EMBL:OTA99564.1} PE=3	N/A	Cytochrome c oxidase biogenesis protein Cmc1 like	N/A
gene_sam0005560.1	K09549//prefoldin subunit 2	GO:0006457//biological_process protein folding;GO:0016272//cellular_component prefoldin complex;GO:0051082//molecular_function unfolded protein binding	hypothetical protein M426DRAFT_76293 [Hypoxylon sp. CI-4A]	Uncharacterized protein {ECO:0000313|EMBL:OTA99563.1} OS=Hypoxylon sp. CI-4A ORFNames=M426DRAFT_76293 {ECO:0000313|EMBL:OTA99563.1} PE=4	Probable prefoldin subunit 2 OS=Schizosaccharomyces pombe (strain 972 / ATCC 24843) (Fission yeast) ORFNames=SPAC227.10 PE=3	Prefoldin subunit	[O] KOG4098 Molecular chaperone Prefoldin, subunit 2
gene_sam0005570.1	N/A	N/A	hypothetical protein M434DRAFT_397023 [Hypoxylon sp. CO27-5]	Uncharacterized protein {ECO:0000313|EMBL:OTA91633.1} OS=Hypoxylon sp. CO27-5 ORFNames=M434DRAFT_397023 {ECO:0000313|EMBL:OTA91633.1} PE=4	Transcriptional activator HAP3 UAS2 regulatory protein A OS=Saccharomyces cerevisiae (strain ATCC 204508 / S288c) (Baker's yeast) Name=HAP3 OrderedLocusNames=YBL021C ORFNames=YBL0441 PE=1	Histone-like transcription factor (CBF/NF-Y) and archaeal histone	[K] KOG0869 CCAAT-binding factor, subunit A (HAP3)
gene_sam0005580.1	K15216//RNA polymerase I-specific transcription initiation factor RRN3	N/A	RNA polymerase I-specific transcription initiation factor RRN3 [Hypoxylon sp. EC38]	RNA polymerase I-specific transcription initiation factor RRN3 {ECO:0000313|EMBL:OTA69388.1} OS=Hypoxylon sp. EC38 ORFNames=K449DRAFT_384320 {ECO:0000313|EMBL:OTA69388.1} PE=4	RNA polymerase I-specific transcription initiation factor rrn3 OS=Schizosaccharomyces pombe (strain 972 / ATCC 24843) (Fission yeast) Name=rrn3 ORFNames=SPAC18G6.11c PE=3	RNA polymerase I specific transcription initiation factor RRN3	[K] KOG2434 RNA polymerase I transcription factor
gene_sam0005590.1	N/A	N/A	hypothetical protein M434DRAFT_397021 [Hypoxylon sp. CO27-5]	Uncharacterized protein {ECO:0000313|EMBL:OTA91631.1} OS=Hypoxylon sp. CO27-5 ORFNames=M434DRAFT_397021 {ECO:0000313|EMBL:OTA91631.1} PE=4	N/A	N/A	N/A
gene_sam0005600.1	N/A	N/A	hypothetical protein M434DRAFT_395586 [Hypoxylon sp. CO27-5]	Uncharacterized protein {ECO:0000313|EMBL:OTA93546.1} OS=Hypoxylon sp. CO27-5 ORFNames=M434DRAFT_395586 {ECO:0000313|EMBL:OTA93546.1} PE=4	Protein dopey OS=Emericella nidulans (strain FGSC A4 / ATCC 38163 / CBS 112.46 / NRRL 194 / M139) (Aspergillus nidulans) Name=dop1 ORFNames=AN2094 PE=1	Dopey, N-terminal	[K] KOG3613 Dopey and related predicted leucine zipper transcription factors
gene_sam0005610.1	K20195//vacuolar fusion protein MON1	N/A	hypothetical protein M426DRAFT_326280 [Hypoxylon sp. CI-4A]	Uncharacterized protein {ECO:0000313|EMBL:OTA98064.1} OS=Hypoxylon sp. CI-4A ORFNames=M426DRAFT_326280 {ECO:0000313|EMBL:OTA98064.1} PE=4	Vacuolar fusion protein MON1 OS=Gibberella zeae (strain PH-1 / ATCC MYA-4620 / FGSC 9075 / NRRL 31084) (Wheat head blight fungus) (Fusarium graminearum) Name=MON1 ORFNames=FGRRES_07083, FGSG_07083 PE=3	Trafficking protein Mon1	[S] KOG0997 Uncharacterized conserved protein Sand
gene_sam0005620.1	N/A	N/A	hypothetical protein M434DRAFT_292266 [Hypoxylon sp. CO27-5]	Uncharacterized protein {ECO:0000313|EMBL:OTA93543.1} OS=Hypoxylon sp. CO27-5 ORFNames=M434DRAFT_292266 {ECO:0000313|EMBL:OTA93543.1} PE=4	N/A	N/A	N/A
gene_sam0005630.1	K09580//protein disulfide-isomerase A1 [EC:5.3.4.1]	GO:0045454//biological_process cell redox homeostasis	hypothetical protein K445DRAFT_319098 [Daldinia sp. EC12]	Protein disulfide-isomerase {ECO:0000256|RuleBase:RU361130} EC=5.3.4.1 {ECO:0000256|RuleBase:RU361130} OS=Daldinia sp. EC12 ORFNames=K445DRAFT_319098 {ECO:0000313|EMBL:OTB14288.1} PE=3	Protein disulfide-isomerase Short=PDI EC=5.3.4.1 Precursor OS=Humicola insolens (Soft-rot fungus) PE=1	Thioredoxin-like domain	[O] KOG0190 Protein disulfide isomerase (prolyl 4-hydroxylase beta subunit)
gene_sam0005640.1	N/A	N/A	hypothetical protein M426DRAFT_326283 [Hypoxylon sp. CI-4A]	Uncharacterized protein {ECO:0000313|EMBL:OTA98067.1} OS=Hypoxylon sp. CI-4A ORFNames=M426DRAFT_326283 {ECO:0000313|EMBL:OTA98067.1} PE=4	N/A	N/A	N/A
gene_sam0005650.1	N/A	N/A	hypothetical protein K449DRAFT_396716 [Hypoxylon sp. EC38]	Uncharacterized protein {ECO:0000313|EMBL:OTA69380.1} OS=Hypoxylon sp. EC38 ORFNames=K449DRAFT_396716 {ECO:0000313|EMBL:OTA69380.1} PE=4	N/A	N/A	N/A
gene_sam0005660.1	N/A	GO:0005506//molecular_function iron ion binding;GO:0016705//molecular_function oxidoreductase activity, acting on paired donors, with incorporation or reduction of molecular oxygen;GO:0020037//molecular_function heme binding;GO:0055114//biological_process oxidation-reduction process	hypothetical protein K445DRAFT_319103 [Daldinia sp. EC12]	Uncharacterized protein {ECO:0000313|EMBL:OTB14292.1} OS=Daldinia sp. EC12 ORFNames=K445DRAFT_319103 {ECO:0000313|EMBL:OTB14292.1} PE=4	Cytochrome P450 monooxygenase FUM2 {ECO:0000303|PubMed:8850615} EC=1.-.-.- {ECO:0000305|PubMed:16536629} Fumonisin biosynthesis cluster protein 2 {ECO:0000303|PubMed:8850615} OS=Gibberella moniliformis (strain M3125 / FGSC 7600) (Maize ear and stalk rot fungus) (Fusarium verticillioides) Synonyms=FUM12 {ECO:0000303|PubMed:16536629} ORFNames=FVEG_00323 PE=3	Cytochrome P450	N/A
gene_sam0005670.1	N/A	GO:0005506//molecular_function iron ion binding;GO:0016705//molecular_function oxidoreductase activity, acting on paired donors, with incorporation or reduction of molecular oxygen;GO:0020037//molecular_function heme binding;GO:0055114//biological_process oxidation-reduction process	hypothetical protein K445DRAFT_319103 [Daldinia sp. EC12]	Uncharacterized protein {ECO:0000313|EMBL:OTB14292.1} OS=Daldinia sp. EC12 ORFNames=K445DRAFT_319103 {ECO:0000313|EMBL:OTB14292.1} PE=4	Cytochrome P450 monooxygenase aclL {ECO:0000303|PubMed:25302411} EC=1.-.-.- {ECO:0000305|PubMed:25302411} Aspirochlorine biosynthesis protein L {ECO:0000303|PubMed:25302411} OS=Aspergillus oryzae (strain ATCC 42149 / RIB 40) (Yellow koji mold) Name=aclL {ECO:0000303|PubMed:25302411} ORFNames=AO090001000028 PE=3	Cytochrome P450	[QI] KOG0157 Cytochrome P450 CYP4/CYP19/CYP26 subfamilies
gene_sam0005680.1	K00671//glycylpeptide N-tetradecanoyltransferase [EC:2.3.1.97]	N/A	alpha beta hydrolase fold family [Hypoxylon sp. EC38]	Alpha beta hydrolase fold family {ECO:0000313|EMBL:OTA69375.1} OS=Hypoxylon sp. EC38 ORFNames=K449DRAFT_412112 {ECO:0000313|EMBL:OTA69375.1} PE=4	N/A	alpha/beta hydrolase fold	N/A
gene_sam0005690.1	K06889//uncharacterized protein	N/A	hypothetical protein K445DRAFT_319105 [Daldinia sp. EC12]	Uncharacterized protein {ECO:0000313|EMBL:OTB14294.1} OS=Daldinia sp. EC12 ORFNames=K445DRAFT_319105 {ECO:0000313|EMBL:OTB14294.1} PE=4	Protein bem46 OS=Schizosaccharomyces pombe (strain 972 / ATCC 24843) (Fission yeast) Name=bem46 ORFNames=pi020, SPBC32H8.03 PE=2	Serine aminopeptidase, S33	[R] KOG4391 Predicted alpha/beta hydrolase BEM46
gene_sam0005700.1	K15263//cell growth-regulating nucleolar protein	N/A	hypothetical protein M434DRAFT_292133 [Hypoxylon sp. CO27-5]	Uncharacterized protein {ECO:0000313|EMBL:OTA93533.1} OS=Hypoxylon sp. CO27-5 ORFNames=M434DRAFT_292133 {ECO:0000313|EMBL:OTA93533.1} PE=4	UPF0743 protein YCR087C-A OS=Saccharomyces cerevisiae (strain ATCC 204508 / S288c) (Baker's yeast) OrderedLocusNames=YCR087C-A ORFNames=YCRX16C PE=1	LYAR-type C2HC zinc finger	[D] KOG2186 Cell growth-regulating nucleolar protein
gene_sam0005710.1	K13346//peroxin-10	GO:0005515//molecular_function protein binding;GO:0005779//cellular_component integral component of peroxisomal membrane;GO:0007031//biological_process peroxisome organization;GO:0008270//molecular_function zinc ion binding;GO:0016558//biological_process protein import into peroxisome matrix	hypothetical protein K449DRAFT_384303 [Hypoxylon sp. EC38]	Uncharacterized protein {ECO:0000313|EMBL:OTA69372.1} OS=Hypoxylon sp. EC38 ORFNames=K449DRAFT_384303 {ECO:0000313|EMBL:OTA69372.1} PE=4	Peroxisome biogenesis factor 10 Peroxin-10 Peroxisomal biogenesis factor 10 Peroxisome assembly protein 10 Peroxisome assembly protein PER8 OS=Pichia angusta (Yeast) (Hansenula polymorpha) Name=PEX10 Synonyms=PER8 PE=3	Zinc finger, C3HC4 type (RING finger)	[O] KOG0317 Predicted E3 ubiquitin ligase, integral peroxisomal membrane protein
gene_sam0005720.1	N/A	GO:0016021//cellular_component integral component of membrane	hypothetical protein M426DRAFT_325021 [Hypoxylon sp. CI-4A]	Uncharacterized protein {ECO:0000313|EMBL:OTA99551.1} OS=Hypoxylon sp. CI-4A ORFNames=M426DRAFT_325021 {ECO:0000313|EMBL:OTA99551.1} PE=4	Protein ERD1 homolog 1 OS=Schizosaccharomyces pombe (strain 972 / ATCC 24843) (Fission yeast) Name=erd1 ORFNames=SPAC227.01c, SPAPB21F2.04c PE=3	EXS family	[U] KOG1162 Predicted small molecule transporter
gene_sam0005730.1	K03854//mannosyltransferase [EC:2.4.1.-]	GO:0000030//molecular_function mannosyltransferase activity;GO:0006486//biological_process protein glycosylation;GO:0016020//cellular_component membrane	glycosyltransferase family 15 protein [Hypoxylon sp. EC38]	Glycosyltransferase family 15 protein {ECO:0000313|EMBL:OTA69370.1} OS=Hypoxylon sp. EC38 ORFNames=K449DRAFT_384301 {ECO:0000313|EMBL:OTA69370.1} PE=4	O-glycoside alpha-1,2-mannosyltransferase homolog 4 EC=2.4.1.- OS=Schizosaccharomyces pombe (strain 972 / ATCC 24843) (Fission yeast) Name=omh4 ORFNames=SPBC1773.08c PE=3	Glycolipid 2-alpha-mannosyltransferase	[G] KOG4472 Glycolipid 2-alpha-mannosyltransferase (alpha-1,2-mannosyltransferase)
gene_sam0005740.1	K17278//membrane-associated progesterone receptor component	N/A	hypothetical protein M434DRAFT_395571 [Hypoxylon sp. CO27-5]	Uncharacterized protein {ECO:0000313|EMBL:OTA93529.1} OS=Hypoxylon sp. CO27-5 ORFNames=M434DRAFT_395571 {ECO:0000313|EMBL:OTA93529.1} PE=3	Damage response protein 1 OS=Saccharomyces cerevisiae (strain ATCC 204508 / S288c) (Baker's yeast) Name=DAP1 OrderedLocusNames=YPL170W ORFNames=P2515 PE=1	Cytochrome b5-like Heme/Steroid binding domain	[R] KOG1110 Putative steroid membrane receptor Hpr6.6/25-Dx
gene_sam0005750.1	N/A	N/A	hypothetical protein K445DRAFT_322773 [Daldinia sp. EC12]	Uncharacterized protein {ECO:0000313|EMBL:OTB10650.1} OS=Daldinia sp. EC12 ORFNames=K445DRAFT_322773 {ECO:0000313|EMBL:OTB10650.1} PE=4	N/A	N/A	N/A
gene_sam0005760.1	N/A	N/A	S-adenosyl-L-methionine-dependent methyltransferase [Hypoxylon sp. EC38]	S-adenosyl-L-methionine-dependent methyltransferase {ECO:0000313|EMBL:OTA69366.1} OS=Hypoxylon sp. EC38 ORFNames=K449DRAFT_384297 {ECO:0000313|EMBL:OTA69366.1} PE=4	N/A	Methyltransferase domain	N/A
gene_sam0005770.1	N/A	N/A	hypothetical protein K432DRAFT_419507 [Lepidopterella palustris CBS 459.81]	Uncharacterized protein {ECO:0000313|EMBL:KJK75695.1} OS=Metarhizium anisopliae BRIP 53293 ORFNames=H634G_09059 {ECO:0000313|EMBL:KJK75695.1} PE=4	N/A	Domain of unknown function (DUF4470)	N/A
gene_sam0005780.1	N/A	GO:0003824//molecular_function catalytic activity;GO:0008152//biological_process metabolic process	hypothetical protein M434DRAFT_72976 [Hypoxylon sp. CO27-5]	Uncharacterized protein {ECO:0000313|EMBL:OTA93522.1} OS=Hypoxylon sp. CO27-5 ORFNames=M434DRAFT_72976 {ECO:0000313|EMBL:OTA93522.1} PE=4	Adenylate-forming reductase Nps11 EC=2.3.1.- Benzoic acid reductase Nonribosomal peptide synthase-like enzyme 11 Short=NRPS-like OS=Serpula lacrymans var. lacrymans (strain S7.9) (Dry rot fungus) Name=nps11 ORFNames=SERLADRAFT_453044 PE=2	Phosphopantetheine attachment site	N/A
gene_sam0005790.1	K18339//2-keto-3-deoxy-L-rhamnonate aldolase [EC:4.1.2.53]	GO:0008152//biological_process metabolic process;GO:0016829//molecular_function lyase activity	dihydrodipicolinate synthetase family protein [Hypoxylon sp. EC38]	Dihydrodipicolinate synthetase family protein {ECO:0000313|EMBL:OTA69361.1} OS=Hypoxylon sp. EC38 ORFNames=K449DRAFT_343467 {ECO:0000313|EMBL:OTA69361.1} PE=4	Probable 4-hydroxy-2-oxoglutarate aldolase, mitochondrial EC=4.1.3.16 Dihydrodipicolinate synthase-like Short=DHDPS-like protein Probable 2-keto-4-hydroxyglutarate aldolase Short=Probable KHG-aldolase OS=Emericella nidulans (strain FGSC A4 / ATCC 38163 / CBS 112.46 / NRRL 194 / M139) (Aspergillus nidulans) ORFNames=AN1503 PE=1	Dihydrodipicolinate synthetase family	N/A
gene_sam0005800.1	K01684//galactonate dehydratase [EC:4.2.1.6]	N/A	mandelate racemase/muconate lactonizing enzyme domain-containing protein [Hypoxylon sp. EC38]	Mandelate racemase/muconate lactonizing enzyme domain-containing protein {ECO:0000313|EMBL:OTA69359.1} OS=Hypoxylon sp. EC38 ORFNames=K449DRAFT_343462 {ECO:0000313|EMBL:OTA69359.1} PE=4	N/A	Enolase C-terminal domain-like	N/A
gene_sam0005810.1	K00480//salicylate hydroxylase [EC:1.14.13.1]	GO:0071949//molecular_function FAD binding	hypothetical protein ANO14919_078150 [fungal sp. No.14919]	Uncharacterized protein {ECO:0000313|EMBL:KJZ76357.1} OS=Hirsutella minnesotensis 3608 ORFNames=HIM_04086 {ECO:0000313|EMBL:KJZ76357.1} PE=4	6-methylsalicylic acid decarboxylase atA {ECO:0000303|PubMed:25265334} EC=1.-.-.- {ECO:0000269|PubMed:25265334} FAD-dependent monooxygenase atA {ECO:0000305} Terreic acid biosynthesis cluster protein A {ECO:0000303|PubMed:25265334} OS=Aspergillus terreus (strain NIH 2624 / FGSC A1156) Name=atA {ECO:0000303|PubMed:25265334} ORFNames=ATEG_06272 PE=1	FAD binding domain	N/A
gene_sam0005820.1	K02132//F-type H+-transporting ATPase subunit alpha	GO:0015986//biological_process ATP synthesis coupled proton transport;GO:0005524//molecular_function ATP binding;GO:0015992//biological_process proton transmembrane transport;GO:0046034//biological_process ATP metabolic process	hypothetical protein K445DRAFT_23710 [Daldinia sp. EC12]	ATP synthase subunit alpha {ECO:0000256|RuleBase:RU003551} OS=Daldinia sp. EC12 ORFNames=K445DRAFT_23710 {ECO:0000313|EMBL:OTB14306.1} PE=3	ATP synthase subunit alpha, mitochondrial Precursor OS=Neurospora crassa (strain ATCC 24698 / 74-OR23-1A / CBS 708.71 / DSM 1257 / FGSC 987) Name=atp-1 ORFNames=NCU02514 PE=3	ATP synthase alpha/beta family, beta-barrel domain	[C] KOG1353 F0F1-type ATP synthase, alpha subunit
gene_sam0005830.1	K17757//ATP-dependent NAD(P)H-hydrate dehydratase [EC:4.2.1.93]	GO:0052855//molecular_function ADP-dependent NAD(P)H-hydrate dehydratase activity	Ribokinase-like protein [Hypoxylon sp. EC38]	ATP-dependent (S)-NAD(P)H-hydrate dehydratase {ECO:0000256|HAMAP-Rule:MF_03157} EC=4.2.1.93 {ECO:0000256|HAMAP-Rule:MF_03157} ATP-dependent NAD(P)HX dehydratase {ECO:0000256|HAMAP-Rule:MF_03157} OS=Hypoxylon sp. EC38 ORFNames=K449DRAFT_91989 {ECO:0000313|EMBL:OTA69353.1} PE=3	ATP-dependent (S)-NAD(P)H-hydrate dehydratase {ECO:0000255|HAMAP-Rule:MF_03157} EC=4.2.1.93 {ECO:0000255|HAMAP-Rule:MF_03157} ATP-dependent NAD(P)HX dehydratase {ECO:0000255|HAMAP-Rule:MF_03157} OS=Neurospora crassa (strain ATCC 24698 / 74-OR23-1A / CBS 708.71 / DSM 1257 / FGSC 987) ORFNames=NCU02513 PE=3	Carbohydrate kinase	[G] KOG3974 Predicted sugar kinase
gene_sam0005840.1	N/A	N/A	hypothetical protein M434DRAFT_385654 [Hypoxylon sp. CO27-5]	Uncharacterized protein {ECO:0000313|EMBL:OTA93510.1} OS=Hypoxylon sp. CO27-5 ORFNames=M434DRAFT_385654 {ECO:0000313|EMBL:OTA93510.1} PE=4	N/A	N/A	N/A
gene_sam0005860.1	N/A	N/A	hypothetical protein M434DRAFT_72995 [Hypoxylon sp. CO27-5]	Uncharacterized protein {ECO:0000313|EMBL:OTA93508.1} OS=Hypoxylon sp. CO27-5 ORFNames=M434DRAFT_72995 {ECO:0000313|EMBL:OTA93508.1} PE=4	N/A	N/A	N/A
gene_sam0005870.1	N/A	N/A	hypothetical protein K449DRAFT_390758 [Hypoxylon sp. EC38]	Uncharacterized protein {ECO:0000313|EMBL:OTA52626.1} OS=Hypoxylon sp. EC38 ORFNames=K449DRAFT_390758 {ECO:0000313|EMBL:OTA52626.1} PE=4	N/A	N/A	N/A
gene_sam0005880.1	N/A	GO:0003839//molecular_function gamma-glutamylcyclotransferase activity	hypothetical protein M426DRAFT_317824 [Hypoxylon sp. CI-4A]	Uncharacterized protein {ECO:0000313|EMBL:OTB07515.1} OS=Hypoxylon sp. CI-4A ORFNames=M426DRAFT_317824 {ECO:0000313|EMBL:OTB07515.1} PE=4	N/A	N/A	N/A
gene_sam0005890.1	K00006//glycerol-3-phosphate dehydrogenase (NAD+) [EC:1.1.1.8]	GO:0016616//molecular_function oxidoreductase activity, acting on the CH-OH group of donors, NAD or NADP as acceptor;GO:0046168//biological_process glycerol-3-phosphate catabolic process;GO:0051287//molecular_function NAD binding;GO:0055114//biological_process oxidation-reduction process;GO:0004367//molecular_function glycerol-3-phosphate dehydrogenase [NAD+] activity;GO:0006072//biological_proce…	hypothetical protein K445DRAFT_23717 [Daldinia sp. EC12]	Glycerol-3-phosphate dehydrogenase [NAD(+)] {ECO:0000256|RuleBase:RU361243} EC=1.1.1.8 {ECO:0000256|RuleBase:RU361243} OS=Daldinia sp. EC12 ORFNames=K445DRAFT_23717 {ECO:0000313|EMBL:OTB14312.1} PE=3	Glycerol-3-phosphate dehydrogenase [NAD(+)] EC=1.1.1.8 OS=Colletotrichum gloeosporioides (Anthracnose fungus) (Glomerella cingulata) PE=2	NAD-dependent glycerol-3-phosphate dehydrogenase C-terminus	[C] KOG2711 Glycerol-3-phosphate dehydrogenase/dihydroxyacetone 3-phosphate reductase
gene_sam0005900.1	N/A	N/A	hypothetical protein K449DRAFT_384282 [Hypoxylon sp. EC38]	Uncharacterized protein {ECO:0000313|EMBL:OTA69344.1} OS=Hypoxylon sp. EC38 ORFNames=K449DRAFT_384282 {ECO:0000313|EMBL:OTA69344.1} PE=4	N/A	N/A	N/A
gene_sam0005910.1	N/A	N/A	HET-domain-containing protein [Pyrenochaeta sp. DS3sAY3a]	HET-domain-containing protein {ECO:0000313|EMBL:OAL54632.1} OS=Pyrenochaeta sp. DS3sAY3a ORFNames=IQ07DRAFT_583880 {ECO:0000313|EMBL:OAL54632.1} PE=4	Heterokaryon incompatibility protein 6, OR allele Short=Het-6(OR) OS=Neurospora crassa (strain ATCC 24698 / 74-OR23-1A / CBS 708.71 / DSM 1257 / FGSC 987) Name=het-6 ORFNames=B2A19.100, NCU03533 PE=4	Heterokaryon incompatibility protein (HET)	N/A
gene_sam0005920.1	N/A	GO:0003677//molecular_function DNA binding;GO:0005634//cellular_component nucleus;GO:0006351//biological_process transcription, DNA-templated;GO:0008270//molecular_function zinc ion binding;GO:0000981//molecular_function DNA-binding transcription factor activity, RNA polymerase II-specific;GO:0006355//biological_process regulation of transcription, DNA-templated	hypothetical protein M434DRAFT_291686 [Hypoxylon sp. CO27-5]	Uncharacterized protein {ECO:0000313|EMBL:OTA93501.1} OS=Hypoxylon sp. CO27-5 ORFNames=M434DRAFT_291686 {ECO:0000313|EMBL:OTA93501.1} PE=4	Nitrogen assimilation transcription factor nit-4 OS=Neurospora crassa (strain ATCC 24698 / 74-OR23-1A / CBS 708.71 / DSM 1257 / FGSC 987) Name=nit-4 ORFNames=NCU08294 PE=4	Fungal specific transcription factor domain	[X] TWOG0419 Unnamed protein
gene_sam0005930.1	N/A	GO:0000981//molecular_function DNA-binding transcription factor activity, RNA polymerase II-specific;GO:0005634//cellular_component nucleus;GO:0006355//biological_process regulation of transcription, DNA-templated;GO:0008270//molecular_function zinc ion binding;GO:0003677//molecular_function DNA binding;GO:0006351//biological_process transcription, DNA-templated	hypothetical protein M434DRAFT_73043 [Hypoxylon sp. CO27-5]	Uncharacterized protein {ECO:0000313|EMBL:OTA93500.1} OS=Hypoxylon sp. CO27-5 ORFNames=M434DRAFT_73043 {ECO:0000313|EMBL:OTA93500.1} PE=4	Xylanolytic transcriptional activator xlnR homolog Xylanase regulator 1 homolog OS=Magnaporthe oryzae (strain 70-15 / ATCC MYA-4617 / FGSC 8958) (Rice blast fungus) (Pyricularia oryzae) Name=xlr1 ORFNames=MGG_01414 PE=3	Fungal specific transcription factor domain	N/A
gene_sam0005940.1	N/A	N/A	hypothetical protein K449DRAFT_322280 [Hypoxylon sp. EC38]	Uncharacterized protein {ECO:0000313|EMBL:OTA69338.1} OS=Hypoxylon sp. EC38 ORFNames=K449DRAFT_322280 {ECO:0000313|EMBL:OTA69338.1} PE=4	N/A	Gamma interferon inducible lysosomal thiol reductase (GILT)	N/A
gene_sam0005950.1	N/A	GO:0001678//biological_process cellular glucose homeostasis;GO:0004396//molecular_function hexokinase activity;GO:0005524//molecular_function ATP binding;GO:0005536//molecular_function glucose binding;GO:0005975//biological_process carbohydrate metabolic process;GO:0046835//biological_process carbohydrate phosphorylation;GO:0016773//molecular_function phosphotransferase activity, alcohol group as…	hypothetical protein M426DRAFT_71627 [Hypoxylon sp. CI-4A]	Uncharacterized protein {ECO:0000313|EMBL:OTB07504.1} OS=Hypoxylon sp. CI-4A ORFNames=M426DRAFT_71627 {ECO:0000313|EMBL:OTB07504.1} PE=4	Hexokinase-2 EC=2.7.1.1 OS=Schizosaccharomyces pombe (strain 972 / ATCC 24843) (Fission yeast) Name=hxk2 ORFNames=SPAC4F8.07c PE=2	Hexokinase	[G] KOG1369 Hexokinase
gene_sam0005960.1	N/A	GO:0016021//cellular_component integral component of membrane;GO:0055085//biological_process transmembrane transport	MFS general substrate transporter [Hypoxylon sp. EC38]	MFS general substrate transporter {ECO:0000313|EMBL:OTA69337.1} OS=Hypoxylon sp. EC38 ORFNames=K449DRAFT_406691 {ECO:0000313|EMBL:OTA69337.1} PE=4	Vacuolar basic amino acid transporter 2 OS=Saccharomyces cerevisiae (strain ATCC 204508 / S288c) (Baker's yeast) Name=VBA2 OrderedLocusNames=YBR293W ORFNames=YBR2109 PE=1	Major Facilitator Superfamily	[R] KOG0254 Predicted transporter (major facilitator superfamily)
gene_sam0005970.1	K12860//pre-mRNA-splicing factor CDC5/CEF1	N/A	hypothetical protein K449DRAFT_396676 [Hypoxylon sp. EC38]	Uncharacterized protein {ECO:0000313|EMBL:OTA69336.1} OS=Hypoxylon sp. EC38 ORFNames=K449DRAFT_396676 {ECO:0000313|EMBL:OTA69336.1} PE=4	Pre-mRNA-splicing factor cef-1 OS=Neurospora crassa (strain ATCC 24698 / 74-OR23-1A / CBS 708.71 / DSM 1257 / FGSC 987) Name=cef-1 ORFNames=NCU06994 PE=3	pre-mRNA splicing factor component	[AD] KOG0050 mRNA splicing protein CDC5 (Myb superfamily)
gene_sam0005980.1	N/A	N/A	hypothetical protein M434DRAFT_401487 [Hypoxylon sp. CO27-5]	Uncharacterized protein {ECO:0000313|EMBL:OTA81098.1} OS=Hypoxylon sp. CO27-5 ORFNames=M434DRAFT_401487 {ECO:0000313|EMBL:OTA81098.1} PE=4	N/A	GDSL-like Lipase/Acylhydrolase family	N/A
gene_sam0005990.1	K01487//guanine deaminase [EC:3.5.4.3]	GO:0016787//molecular_function hydrolase activity;GO:0006147//biological_process guanine catabolic process;GO:0008270//molecular_function zinc ion binding;GO:0008892//molecular_function guanine deaminase activity	hypothetical protein M434DRAFT_85792 [Hypoxylon sp. CO27-5]	Uncharacterized protein {ECO:0000313|EMBL:OTA81097.1} OS=Hypoxylon sp. CO27-5 ORFNames=M434DRAFT_85792 {ECO:0000313|EMBL:OTA81097.1} PE=4	Probable guanine deaminase Short=Guanase Short=Guanine aminase EC=3.5.4.3 Guanine aminohydrolase Short=GAH OS=Schizosaccharomyces pombe (strain 972 / ATCC 24843) (Fission yeast) ORFNames=SPCC1672.03c PE=3	Amidohydrolase family	[FQ] KOG3968 Atrazine chlorohydrolase/guanine deaminase
gene_sam0006000.1	N/A	N/A	hypothetical protein K445DRAFT_23738 [Daldinia sp. EC12]	Uncharacterized protein {ECO:0000313|EMBL:OTB14331.1} OS=Daldinia sp. EC12 ORFNames=K445DRAFT_23738 {ECO:0000313|EMBL:OTB14331.1} PE=4	N/A	N/A	N/A
gene_sam0006010.1	N/A	N/A	hypothetical protein M434DRAFT_401485 [Hypoxylon sp. CO27-5]	Uncharacterized protein {ECO:0000313|EMBL:OTA81096.1} OS=Hypoxylon sp. CO27-5 ORFNames=M434DRAFT_401485 {ECO:0000313|EMBL:OTA81096.1} PE=4	N/A	N/A	N/A
gene_sam0006020.1	K10884//ATP-dependent DNA helicase 2 subunit 1	GO:0003677//molecular_function DNA binding;GO:0004003//molecular_function ATP-dependent DNA helicase activity;GO:0006303//biological_process double-strand break repair via nonhomologous end joining;GO:0000723//biological_process telomere maintenance;GO:0003684//molecular_function damaged DNA binding;GO:0005634//cellular_component nucleus;GO:0042162//molecular_function telomeric DNA binding;GO:004…	ku70 protein [Hypoxylon sp. EC38]	Ku70 protein {ECO:0000313|EMBL:OTA69328.1} OS=Hypoxylon sp. EC38 ORFNames=K449DRAFT_343408 {ECO:0000313|EMBL:OTA69328.1} PE=4	ATP-dependent DNA helicase II subunit 1 EC=3.6.4.12 ATP-dependent DNA helicase II subunit Ku70 Protein mus-51 OS=Neurospora crassa (strain ATCC 24698 / 74-OR23-1A / CBS 708.71 / DSM 1257 / FGSC 987) Name=mus-51 Synonyms=ku70 ORFNames=NCU08290 PE=3	SAP domain	[L] KOG2327 DNA-binding subunit of a DNA-dependent protein kinase (Ku70 autoantigen)
gene_sam0006030.1	K01772//protoporphyrin/coproporphyrin ferrochelatase [EC:4.99.1.1 4.99.1.9]	GO:0004325//molecular_function ferrochelatase activity;GO:0006783//biological_process heme biosynthetic process	hypothetical protein M426DRAFT_55333 [Hypoxylon sp. CI-4A]	Ferrochelatase {ECO:0000256|RuleBase:RU000607} EC=4.99.1.1 {ECO:0000256|RuleBase:RU000607} OS=Hypoxylon sp. CI-4A ORFNames=M426DRAFT_55333 {ECO:0000313|EMBL:OTB06233.1} PE=3	Ferrochelatase, mitochondrial EC=4.99.1.1 Heme synthase Protoheme ferro-lyase Precursor OS=Saccharomyces cerevisiae (strain ATCC 204508 / S288c) (Baker's yeast) Name=HEM15 OrderedLocusNames=YOR176W PE=1	Ferrochelatase	[H] KOG1321 Protoheme ferro-lyase (ferrochelatase)
gene_sam0006040.1	N/A	GO:0016021//cellular_component integral component of membrane;GO:0055085//biological_process transmembrane transport	MFS general substrate transporter [Hypoxylon sp. EC38]	MFS general substrate transporter {ECO:0000313|EMBL:OTA69330.1} OS=Hypoxylon sp. EC38 ORFNames=K449DRAFT_384266 {ECO:0000313|EMBL:OTA69330.1} PE=4	Efflux pump ustT {ECO:0000303|PubMed:24841822} Ustiloxin B biosynthesis protein T {ECO:0000303|PubMed:24841822} OS=Aspergillus flavus (strain ATCC 200026 / FGSC A1120 / NRRL 3357 / JCM 12722 / SRRC 167) Name=ustT {ECO:0000303|PubMed:24841822} ORFNames=AFLA_095070 PE=3	Major Facilitator Superfamily	[R] KOG2816 Predicted transporter ADD1 (major facilitator superfamily)
gene_sam0006050.1	N/A	GO:0016021//cellular_component integral component of membrane;GO:0022857//molecular_function transmembrane transporter activity;GO:0055085//biological_process transmembrane transport	hypothetical protein M434DRAFT_73052 [Hypoxylon sp. CO27-5]	Uncharacterized protein {ECO:0000313|EMBL:OTA93490.1} OS=Hypoxylon sp. CO27-5 ORFNames=M434DRAFT_73052 {ECO:0000313|EMBL:OTA93490.1} PE=4	Probable transporter MCH4 OS=Saccharomyces cerevisiae (strain ATCC 204508 / S288c) (Baker's yeast) Name=MCH4 OrderedLocusNames=YOL119C PE=1	Major Facilitator Superfamily	[G] KOG2504 Monocarboxylate transporter
gene_sam0006060.1	K01522//bis(5'-adenosyl)-triphosphatase [EC:3.6.1.29]	GO:0003824//molecular_function catalytic activity	HIT domain-containing protein [Hypoxylon sp. EC38]	HIT domain-containing protein {ECO:0000313|EMBL:OTA69333.1} OS=Hypoxylon sp. EC38 ORFNames=K449DRAFT_384268 {ECO:0000313|EMBL:OTA69333.1} PE=4	Bis(5'-nucleosyl)-tetraphosphatase [asymmetrical] EC=3.6.1.17 Diadenosine 5',5'''-P1,P4-tetraphosphate asymmetrical hydrolase Short=Ap4A hydrolase Short=Ap4Aase Short=Diadenosine tetraphosphatase OS=Schizosaccharomyces pombe (strain 972 / ATCC 24843) (Fission yeast) Name=aph1 ORFNames=SPCC4G3.02 PE=1	HIT domain	[FR] KOG3379 Diadenosine polyphosphate hydrolase and related proteins of the histidine triad (HIT) family
gene_sam0006070.1	K11269//chromosome transmission fidelity protein 18	GO:0005524//molecular_function ATP binding	hypothetical protein K445DRAFT_319136 [Daldinia sp. EC12]	Uncharacterized protein {ECO:0000313|EMBL:OTB14325.1} OS=Daldinia sp. EC12 ORFNames=K445DRAFT_319136 {ECO:0000313|EMBL:OTB14325.1} PE=4	Chromosome transmission fidelity protein 18 OS=Emericella nidulans (strain FGSC A4 / ATCC 38163 / CBS 112.46 / NRRL 194 / M139) (Aspergillus nidulans) Name=ctf18 Synonyms=chl12 ORFNames=AN6694 PE=3	ATPase family associated with various cellular activities (AAA)	[DL] KOG1969 DNA replication checkpoint protein CHL12/CTF18
gene_sam0006080.1	K06126//ubiquinone biosynthesis monooxygenase Coq6 [EC:1.14.13.-]	GO:0071949//molecular_function FAD binding	hypothetical protein M434DRAFT_30805 [Hypoxylon sp. CO27-5]	Ubiquinone biosynthesis monooxygenase COQ6, mitochondrial {ECO:0000256|HAMAP-Rule:MF_03193} EC=1.14.13.- {ECO:0000256|HAMAP-Rule:MF_03193} OS=Hypoxylon sp. CO27-5 ORFNames=M434DRAFT_30805 {ECO:0000313|EMBL:OTA93670.1} PE=3	Ubiquinone biosynthesis monooxygenase COQ6, mitochondrial {ECO:0000255|HAMAP-Rule:MF_03193, ECO:0000305|PubMed:12721307} EC=1.14.13.- {ECO:0000255|HAMAP-Rule:MF_03193, ECO:0000305|PubMed:21944752} Precursor OS=Saccharomyces cerevisiae (strain ATCC 204508 / S288c) (Baker's yeast) ORFNames=G9165 PE=1	FAD binding domain	[HC] KOG3855 Monooxygenase involved in coenzyme Q (ubiquinone) biosynthesis
gene_sam0006090.1	K03027//DNA-directed RNA polymerases I and III subunit RPAC1	GO:0003899//molecular_function DNA-directed 5'-3' RNA polymerase activity;GO:0006351//biological_process transcription, DNA-templated;GO:0046983//molecular_function protein dimerization activity	hypothetical protein K445DRAFT_335442 [Daldinia sp. EC12]	Uncharacterized protein {ECO:0000313|EMBL:OTB14229.1} OS=Daldinia sp. EC12 ORFNames=K445DRAFT_335442 {ECO:0000313|EMBL:OTB14229.1} PE=4	DNA-directed RNA polymerases I and III subunit RPAC1 Short=RNA polymerases I and III subunit AC1 DNA-directed RNA polymerases I and III 40 kDa polypeptide Short=AC40 RPC39 OS=Schizosaccharomyces pombe (strain 972 / ATCC 24843) (Fission yeast) Name=rpc40 Synonyms=rpa42 ORFNames=SPBC1289.07c PE=3	RNA polymerase Rpb3/Rpb11 dimerisation domain	[K] KOG1521 RNA polymerase I and III, subunit RPA40/RPC40
gene_sam0006100.1	N/A	GO:0071467//biological_process cellular response to pH	hypothetical protein M434DRAFT_72882 [Hypoxylon sp. CO27-5]	Uncharacterized protein {ECO:0000313|EMBL:OTA93665.1} OS=Hypoxylon sp. CO27-5 ORFNames=M434DRAFT_72882 {ECO:0000313|EMBL:OTA93665.1} PE=4	pH-response regulator protein palC OS=Neurospora crassa (strain ATCC 24698 / 74-OR23-1A / CBS 708.71 / DSM 1257 / FGSC 987) Name=palc-1 ORFNames=NCU03316 PE=3	N/A	N/A
gene_sam0006110.1	K03848//alpha-1,3-glucosyltransferase [EC:2.4.1.267]	GO:0005789//cellular_component endoplasmic reticulum membrane;GO:0016758//molecular_function transferase activity, transferring hexosyl groups	glycosyltransferase family 57 protein [Hypoxylon sp. CO27-5]	Alpha-1,3-glucosyltransferase {ECO:0000256|RuleBase:RU363110} EC=2.4.1.- {ECO:0000256|RuleBase:RU363110} OS=Hypoxylon sp. CO27-5 ORFNames=M434DRAFT_395476 {ECO:0000313|EMBL:OTA93664.1} PE=3	Dolichyl pyrophosphate Man9GlcNAc2 alpha-1,3-glucosyltransferase EC=2.4.1.267 Asparagine-linked glycosylation protein 6 Dol-P-Glc:Man(9)GlcNAc(2)-PP-Dol alpha-1,3-glucosyltransferase Dolichyl-P-Glc:Man9GlcNAc2-PP-dolichyl glucosyltransferase OS=Saccharomyces cerevisiae (strain ATCC 204508 / S288c) (Baker's yeast) Name=ALG6 OrderedLocusNames=YOR002W ORFNames=UNA544 PE=1	ALG6, ALG8 glycosyltransferase family	[GE] KOG2575 Glucosyltransferase - Alg6p
gene_sam0006120.1	K20369//ER-derived vesicles protein	GO:0016021//cellular_component integral component of membrane	SURF4-domain-containing protein [Hypoxylon sp. EC38]	SURF4-domain-containing protein {ECO:0000313|EMBL:OTA64855.1} OS=Hypoxylon sp. EC38 ORFNames=K449DRAFT_411424 {ECO:0000313|EMBL:OTA64855.1} PE=4	Surfeit locus protein 4 homolog OS=Schizosaccharomyces pombe (strain 972 / ATCC 24843) (Fission yeast) ORFNames=SPCC970.06 PE=3	SURF4 family	[U] KOG3998 Putative cargo transport protein ERV29
gene_sam0006130.1	N/A	GO:0000981//molecular_function DNA-binding transcription factor activity, RNA polymerase II-specific;GO:0005634//cellular_component nucleus;GO:0006355//biological_process regulation of transcription, DNA-templated;GO:0008270//molecular_function zinc ion binding	hypothetical protein K449DRAFT_432434 [Hypoxylon sp. EC38]	Uncharacterized protein {ECO:0000313|EMBL:OTA64854.1} OS=Hypoxylon sp. EC38 ORFNames=K449DRAFT_432434 {ECO:0000313|EMBL:OTA64854.1} PE=4	N/A	Fungal Zn(2)-Cys(6) binuclear cluster domain	N/A
gene_sam0006140.1	N/A	N/A	hypothetical protein M426DRAFT_21365 [Hypoxylon sp. CI-4A]	Uncharacterized protein {ECO:0000313|EMBL:OTB05930.1} OS=Hypoxylon sp. CI-4A ORFNames=M426DRAFT_21365 {ECO:0000313|EMBL:OTB05930.1} PE=4	N/A	N/A	N/A
gene_sam0006150.1	N/A	N/A	hypothetical protein M434DRAFT_385447 [Hypoxylon sp. CO27-5]	Uncharacterized protein {ECO:0000313|EMBL:OTA93649.1} OS=Hypoxylon sp. CO27-5 ORFNames=M434DRAFT_385447 {ECO:0000313|EMBL:OTA93649.1} PE=4	N/A	N/A	N/A
gene_sam0006160.1	K18167//succinate dehydrogenase assembly factor 1	N/A	hypothetical protein K449DRAFT_421383 [Hypoxylon sp. EC38] >OTA93648.1 hypothetical protein M434DRAFT_21355 [Hypoxylon sp. CO27-5]	Uncharacterized protein {ECO:0000313|EMBL:OTA64852.1} OS=Hypoxylon sp. EC38 ORFNames=K449DRAFT_421383 {ECO:0000313|EMBL:OTA64852.1} PE=3	Succinate dehydrogenase assembly factor 1, mitochondrial {ECO:0000250|UniProtKB:Q3E785} Short=SDH assembly factor 1 {ECO:0000250|UniProtKB:Q3E785} Short=SDHAF1 {ECO:0000250|UniProtKB:Q3E785} OS=Saccharomyces cerevisiae (strain YJM789) (Baker's yeast) ORFNames=SCY_1267 PE=3	Complex 1 protein (LYR family)	[S] KOG4620 Uncharacterized conserved protein
gene_sam0006170.1	N/A	GO:0016021//cellular_component integral component of membrane;GO:0022857//molecular_function transmembrane transporter activity;GO:0055085//biological_process transmembrane transport	hypothetical protein M434DRAFT_385442 [Hypoxylon sp. CO27-5]	Uncharacterized protein {ECO:0000313|EMBL:OTA93647.1} OS=Hypoxylon sp. CO27-5 ORFNames=M434DRAFT_385442 {ECO:0000313|EMBL:OTA93647.1} PE=3	Lactose permease OS=Kluyveromyces lactis (strain ATCC 8585 / CBS 2359 / DSM 70799 / NBRC 1267 / NRRL Y-1140 / WM37) (Yeast) (Candida sphaerica) Name=LAC12 OrderedLocusNames=KLLA0B14861g PE=3	Sugar (and other) transporter	[R] KOG0254 Predicted transporter (major facilitator superfamily)
gene_sam0006180.1	N/A	GO:0016614//molecular_function oxidoreductase activity, acting on CH-OH group of donors;GO:0050660//molecular_function flavin adenine dinucleotide binding;GO:0055114//biological_process oxidation-reduction process;GO:0016491//molecular_function oxidoreductase activity	FAD-binding domain-containing protein [Hypoxylon sp. EC38]	FAD-binding domain-containing protein {ECO:0000313|EMBL:OTA64849.1} OS=Hypoxylon sp. EC38 ORFNames=K449DRAFT_411422 {ECO:0000313|EMBL:OTA64849.1} PE=4	FAD-dependent monooxygenase yanF {ECO:0000303|PubMed:24684908} EC=1.-.-.- {ECO:0000305|PubMed:24684908} Yanuthone D synthesis protein F {ECO:0000303|PubMed:24684908} OS=Aspergillus niger (strain ATCC 1015 / CBS 113.46 / FGSC A1144 / LSHB Ac4 / NCTC 3858a / NRRL 328 / USDA 3528.7) Name=yanF {ECO:0000303|PubMed:24684908} ORFNames=ASPNIDRAFT_44970 PE=1	FAD binding domain	[R] KOG1262 FAD-binding protein DIMINUTO
gene_sam0006190.1	N/A	GO:0008152//biological_process metabolic process;GO:0016787//molecular_function hydrolase activity	hypothetical protein ANO14919_111520 [fungal sp. No.14919]	AB hydrolase superfamily protein 3 {ECO:0000313|EMBL:OLN88202.1} OS=Colletotrichum chlorophyti ORFNames=CCHL11_00285 {ECO:0000313|EMBL:OLN88202.1} PE=4	AB hydrolase superfamily protein C1039.03 EC=3.-.-.- OS=Schizosaccharomyces pombe (strain 972 / ATCC 24843) (Fission yeast) ORFNames=SPAC1039.03 PE=3	alpha/beta hydrolase fold	[V] KOG1515 Arylacetamide deacetylase
gene_sam0006200.1	K17292//tubulin-specific chaperone A	GO:0007021//biological_process tubulin complex assembly;GO:0007023//biological_process post-chaperonin tubulin folding pathway;GO:0048487//molecular_function beta-tubulin binding	hypothetical protein M434DRAFT_395460 [Hypoxylon sp. CO27-5]	Tubulin-specific chaperone A {ECO:0000256|RuleBase:RU364030} OS=Hypoxylon sp. CO27-5 ORFNames=M434DRAFT_395460 {ECO:0000313|EMBL:OTA93642.1} PE=3	N/A	Tubulin binding cofactor A	N/A
gene_sam0006210.1	N/A	GO:0000445//cellular_component THO complex part of transcription export complex;GO:0006397//biological_process mRNA processing	hypothetical protein M434DRAFT_395459 [Hypoxylon sp. CO27-5]	Uncharacterized protein {ECO:0000313|EMBL:OTA93641.1} OS=Hypoxylon sp. CO27-5 ORFNames=M434DRAFT_395459 {ECO:0000313|EMBL:OTA93641.1} PE=4	N/A	Tho complex subunit 7	N/A
gene_sam0006220.1	K20291//conserved oligomeric Golgi complex subunit 4	N/A	COG4-domain-containing protein [Hypoxylon sp. EC38]	COG4-domain-containing protein {ECO:0000313|EMBL:OTA64843.1} OS=Hypoxylon sp. EC38 ORFNames=K449DRAFT_367794 {ECO:0000313|EMBL:OTA64843.1} PE=4	Conserved oligomeric Golgi complex subunit 4 Short=COG complex subunit 4 Component of oligomeric Golgi complex 4 OS=Schizosaccharomyces pombe (strain 972 / ATCC 24843) (Fission yeast) Name=cog4 ORFNames=SPCC338.13 PE=3	COG4 transport protein	[U] KOG0412 Golgi transport complex COD1 protein
gene_sam0006230.1	K07566//L-threonylcarbamoyladenylate synthase [EC:2.7.7.87]	GO:0003725//molecular_function double-stranded RNA binding	hypothetical protein M426DRAFT_10079 [Hypoxylon sp. CI-4A]	Uncharacterized protein {ECO:0000313|EMBL:OTB05939.1} OS=Hypoxylon sp. CI-4A ORFNames=M426DRAFT_10079 {ECO:0000313|EMBL:OTB05939.1} PE=4	Threonylcarbamoyl-AMP synthase Short=TC-AMP synthase EC=2.7.7.87 L-threonylcarbamoyladenylate synthase t(6)A37 threonylcarbamoyladenosine biosynthesis protein sua5 tRNA threonylcarbamoyladenosine biosynthesis protein sua5 OS=Schizosaccharomyces pombe (strain 972 / ATCC 24843) (Fission yeast) Name=sua5 ORFNames=SPCC895.03c PE=3	Telomere recombination	[J] KOG3051 RNA binding/translational regulation protein of the SUA5 family
gene_sam0006240.1	K20472//coatomer subunit zeta	N/A	clathrin adaptor complex small chain [Hypoxylon sp. EC38]	Clathrin adaptor complex small chain {ECO:0000313|EMBL:OTA64841.1} OS=Hypoxylon sp. EC38 ORFNames=K449DRAFT_327673 {ECO:0000313|EMBL:OTA64841.1} PE=4	Probable coatomer subunit zeta Zeta-coat protein Short=Zeta-COP OS=Schizosaccharomyces pombe (strain 972 / ATCC 24843) (Fission yeast) Name=ret3 ORFNames=SPCC576.07 PE=3	Clathrin adaptor complex small chain	[U] KOG3343 Vesicle coat complex COPI, zeta subunit
gene_sam0006250.1	K02212//DNA replication licensing factor MCM4 [EC:3.6.4.12]	GO:0003677//molecular_function DNA binding;GO:0005524//molecular_function ATP binding;GO:0006270//biological_process DNA replication initiation;GO:0003678//molecular_function DNA helicase activity;GO:0042555//cellular_component MCM complex	hypothetical protein M426DRAFT_319324 [Hypoxylon sp. CI-4A]	DNA helicase {ECO:0000256|SAAS:SAAS00536514} EC=3.6.4.12 {ECO:0000256|SAAS:SAAS00536514} OS=Hypoxylon sp. CI-4A ORFNames=M426DRAFT_319324 {ECO:0000313|EMBL:OTB05941.1} PE=3	DNA replication licensing factor mcm4 EC=3.6.4.12 Cell division control protein 21 Minichromosome maintenance protein 4 OS=Schizosaccharomyces pombe (strain 972 / ATCC 24843) (Fission yeast) Name=mcm4 Synonyms=cdc21 ORFNames=SPCC16A11.17, SPCC24B10.01 PE=1	MCM N-terminal domain	[L] KOG0478 DNA replication licensing factor, MCM4 component
gene_sam0006260.1	K03935//NADH dehydrogenase (ubiquinone) Fe-S protein 2 [EC:1.6.5.3 1.6.99.3]	GO:0016651//molecular_function oxidoreductase activity, acting on NAD(P)H;GO:0048038//molecular_function quinone binding;GO:0051287//molecular_function NAD binding;GO:0055114//biological_process oxidation-reduction process	NADH-ubiquinone oxidoreductase 49 kDa subunit [Hypoxylon sp. EC38]	NADH-ubiquinone oxidoreductase 49 kDa subunit {ECO:0000313|EMBL:OTA64838.1} OS=Hypoxylon sp. EC38 ORFNames=K449DRAFT_432418 {ECO:0000313|EMBL:OTA64838.1} PE=3	NADH-ubiquinone oxidoreductase 49 kDa subunit, mitochondrial EC=1.6.5.3 EC=1.6.99.3 Complex I-49kD Short=CI-49kD Precursor OS=Neurospora crassa (strain ATCC 24698 / 74-OR23-1A / CBS 708.71 / DSM 1257 / FGSC 987) Name=nuo-49 ORFNames=NCU02534 PE=1	Respiratory-chain NADH dehydrogenase, 49 Kd subunit	[C] KOG2870 NADH:ubiquinone oxidoreductase, NDUFS2/49 kDa subunit
gene_sam0006270.1	N/A	N/A	hypothetical protein K449DRAFT_459282 [Hypoxylon sp. EC38]	Uncharacterized protein {ECO:0000313|EMBL:OTA64836.1} OS=Hypoxylon sp. EC38 ORFNames=K449DRAFT_459282 {ECO:0000313|EMBL:OTA64836.1} PE=4	N/A	N/A	N/A
gene_sam0006280.1	N/A	GO:0004672//molecular_function protein kinase activity;GO:0005524//molecular_function ATP binding;GO:0006468//biological_process protein phosphorylation	hypothetical protein M426DRAFT_325684 [Hypoxylon sp. CI-4A]	Uncharacterized protein {ECO:0000313|EMBL:OTA98832.1} OS=Hypoxylon sp. CI-4A ORFNames=M426DRAFT_325684 {ECO:0000313|EMBL:OTA98832.1} PE=4	N/A	N/A	N/A
gene_sam0006290.1	K11483//histone deacetylase HOS2 [EC:3.5.1.98]	GO:0004407//molecular_function histone deacetylase activity;GO:0016575//biological_process histone deacetylation	histone deacetylase domain-containing protein [Hypoxylon sp. EC38]	Histone deacetylase {ECO:0000256|PIRNR:PIRNR037913, ECO:0000256|SAAS:SAAS00894283} EC=3.5.1.98 {ECO:0000256|PIRNR:PIRNR037913, ECO:0000256|SAAS:SAAS00894283} OS=Hypoxylon sp. EC38 ORFNames=K449DRAFT_384415 {ECO:0000313|EMBL:OTA69474.1} PE=3	Histone deacetylase phd1 EC=3.5.1.98 OS=Schizosaccharomyces pombe (strain 972 / ATCC 24843) (Fission yeast) Name=phd1 Synonyms=hda1 ORFNames=SPAC3G9.07c PE=1	Histone deacetylase domain	[B] KOG1342 Histone deacetylase complex, catalytic component RPD3
gene_sam0006300.1	N/A	GO:0016491//molecular_function oxidoreductase activity;GO:0050660//molecular_function flavin adenine dinucleotide binding;GO:0055114//biological_process oxidation-reduction process;GO:0016614//molecular_function oxidoreductase activity, acting on CH-OH group of donors	FAD-binding domain-containing protein [Hypoxylon sp. EC38]	FAD-binding domain-containing protein {ECO:0000313|EMBL:OTA69475.1} OS=Hypoxylon sp. EC38 ORFNames=K449DRAFT_406761 {ECO:0000313|EMBL:OTA69475.1} PE=4	Uncharacterized FAD-linked oxidoreductase ARB_02372 {ECO:0000305} EC=1.-.-.- {ECO:0000305} Precursor OS=Arthroderma benhamiae (strain ATCC MYA-4681 / CBS 112371) (Trichophyton mentagrophytes) ORFNames=ARB_02372 PE=1	FAD binding domain	N/A
gene_sam0006310.1	N/A	GO:0010181//molecular_function FMN binding;GO:0016491//molecular_function oxidoreductase activity;GO:0055114//biological_process oxidation-reduction process	hypothetical protein M434DRAFT_91897 [Hypoxylon sp. CO27-5]	Uncharacterized protein {ECO:0000313|EMBL:OTA97949.1} OS=Hypoxylon sp. CO27-5 ORFNames=M434DRAFT_91897 {ECO:0000313|EMBL:OTA97949.1} PE=4	NADPH dehydrogenase 2 EC=1.6.99.1 Old yellow enzyme 2 OS=Saccharomyces cerevisiae (strain ATCC 204508 / S288c) (Baker's yeast) Name=OYE2 OrderedLocusNames=YHR179W PE=1	NADH:flavin oxidoreductase / NADH oxidase family	[CR] KOG0134 NADH:flavin oxidoreductase/12-oxophytodienoate reductase
gene_sam0006320.1	N/A	N/A	hypothetical protein K445DRAFT_323683 [Daldinia sp. EC12]	Uncharacterized protein {ECO:0000313|EMBL:OTB09732.1} OS=Daldinia sp. EC12 ORFNames=K445DRAFT_323683 {ECO:0000313|EMBL:OTB09732.1} PE=4	Uncharacterized oxidoreductase C736.13 EC=1.-.-.- OS=Schizosaccharomyces pombe (strain 972 / ATCC 24843) (Fission yeast) ORFNames=SPCC736.13 PE=3	short chain dehydrogenase	[Q] KOG1208 Dehydrogenases with different specificities (related to short-chain alcohol dehydrogenases)
gene_sam0006330.1	N/A	GO:0005506//molecular_function iron ion binding;GO:0016705//molecular_function oxidoreductase activity, acting on paired donors, with incorporation or reduction of molecular oxygen;GO:0020037//molecular_function heme binding;GO:0055114//biological_process oxidation-reduction process	hypothetical protein MGYG_02468 [Nannizzia gypsea CBS 118893] >EFQ99457.1 hypothetical protein MGYG_02468 [Nannizzia gypsea CBS 118893]	Uncharacterized protein {ECO:0000313|EMBL:EFQ99457.1} OS=Arthroderma gypseum (strain ATCC MYA-4604 / CBS 118893) (Microsporum gypseum) ORFNames=MGYG_02468 {ECO:0000313|EMBL:EFQ99457.1} PE=4	Cytochrome P450 monooxygenase sdnH {ECO:0000303|PubMed:27072286} EC=1.-.-.- {ECO:0000305|PubMed:27072286} Sordarin/hypoxysordarin biosynthesis cluster protein H {ECO:0000303|PubMed:27072286} OS=Sordaria araneosa (Pleurage araneosa) Name=sdnH {ECO:0000303|PubMed:27072286} PE=3	Cytochrome P450	N/A
gene_sam0006340.1	N/A	N/A	hypothetical protein TRIVIDRAFT_181847 [Trichoderma virens Gv29-8] >EHK19086.1 hypothetical protein TRIVIDRAFT_181847 [Trichoderma virens Gv29-8]	Uncharacterized protein {ECO:0000313|EMBL:EHK19086.1} OS=Hypocrea virens (strain Gv29-8 / FGSC 10586) (Gliocladium virens) (Trichoderma virens) ORFNames=TRIVIDRAFT_181847 {ECO:0000313|EMBL:EHK19086.1} PE=3	Cytochrome P450 monooxygenase sdnE {ECO:0000303|PubMed:27072286} EC=1.-.-.- {ECO:0000305|PubMed:27072286} Sordarin/hypoxysordarin biosynthesis cluster protein E {ECO:0000303|PubMed:27072286} OS=Sordaria araneosa (Pleurage araneosa) Name=sdnE {ECO:0000303|PubMed:27072286} PE=3	N/A	N/A
gene_sam0006350.1	N/A	N/A	hypothetical protein M434DRAFT_392954 [Hypoxylon sp. CO27-5]	Uncharacterized protein {ECO:0000313|EMBL:OTA96291.1} OS=Hypoxylon sp. CO27-5 ORFNames=M434DRAFT_392954 {ECO:0000313|EMBL:OTA96291.1} PE=4	Fusicoccadiene synthase Short=FS Fusicocca-2,10(14)-diene synthase EC=4.2.3.43 Geranylgeranyl diphosphate synthase Short=GGDP synthase Short=GGS EC=2.5.1.29 OS=Alternaria brassicicola (Dark leaf spot agent) Name=bsc8 PE=1	N/A	N/A
gene_sam0006360.1	N/A	GO:0005506//molecular_function iron ion binding;GO:0016705//molecular_function oxidoreductase activity, acting on paired donors, with incorporation or reduction of molecular oxygen;GO:0020037//molecular_function heme binding;GO:0055114//biological_process oxidation-reduction process	hypothetical protein K445DRAFT_323684 [Daldinia sp. EC12]	Uncharacterized protein {ECO:0000313|EMBL:OTB09733.1} OS=Daldinia sp. EC12 ORFNames=K445DRAFT_323684 {ECO:0000313|EMBL:OTB09733.1} PE=3	Cytochrome P450 monooxygenase FUM2 {ECO:0000303|PubMed:8850615} EC=1.-.-.- {ECO:0000305|PubMed:16536629} Fumonisin biosynthesis cluster protein 2 {ECO:0000303|PubMed:8850615} OS=Gibberella moniliformis (strain M3125 / FGSC 7600) (Maize ear and stalk rot fungus) (Fusarium verticillioides) Synonyms=FUM12 {ECO:0000303|PubMed:16536629} ORFNames=FVEG_00323 PE=3	Cytochrome P450	[Q] KOG0156 Cytochrome P450 CYP2 subfamily
gene_sam0006370.1	K01240//uridine nucleosidase [EC:3.2.2.3]	N/A	Inosine/uridine-preferring nucleoside hydrolase [Hypoxylon sp. EC38]	Inosine/uridine-preferring nucleoside hydrolase {ECO:0000313|EMBL:OTA69483.1} OS=Hypoxylon sp. EC38 ORFNames=K449DRAFT_384424 {ECO:0000313|EMBL:OTA69483.1} PE=4	Uridine nucleosidase EC=3.2.2.3 Uridine ribohydrolase OS=Saccharomyces cerevisiae (strain ATCC 204508 / S288c) (Baker's yeast) Name=URH1 OrderedLocusNames=YDR400W ORFNames=D9509.19 PE=1	Inosine-uridine preferring nucleoside hydrolase	[F] KOG2938 Predicted inosine-uridine preferring nucleoside hydrolase
gene_sam0006380.1	N/A	GO:0005634//cellular_component nucleus	hypothetical protein K445DRAFT_384527 [Daldinia sp. EC12]	Uncharacterized protein {ECO:0000313|EMBL:OTB14441.1} OS=Daldinia sp. EC12 ORFNames=K445DRAFT_384527 {ECO:0000313|EMBL:OTB14441.1} PE=4	N/A	RED-like protein N-terminal region	N/A
gene_sam0006390.1	K03515//DNA repair protein REV1 [EC:2.7.7.-]	GO:0006281//biological_process DNA repair;GO:0003684//molecular_function damaged DNA binding	impB/mucB/samB family protein [Hypoxylon sp. EC38]	DNA repair protein REV1 {ECO:0000256|PIRNR:PIRNR036573} EC=2.7.7.- {ECO:0000256|PIRNR:PIRNR036573} OS=Hypoxylon sp. EC38 ORFNames=K449DRAFT_384426 {ECO:0000313|EMBL:OTA69485.1} PE=3	DNA repair protein rev1 {ECO:0000250|UniProtKB:P12689} EC=2.7.7.- Reversionless protein 1 {ECO:0000250|UniProtKB:P12689} OS=Schizosaccharomyces pombe (strain 972 / ATCC 24843) (Fission yeast) Name=rev1 {ECO:0000312|EMBL:CAA22130.2} ORFNames=SPBC1347.01c PE=3	impB/mucB/samB family	[L] KOG2093 Translesion DNA polymerase - REV1 deoxycytidyl transferase
gene_sam0006400.1	K01410//mitochondrial intermediate peptidase [EC:3.4.24.59]	GO:0004222//molecular_function metalloendopeptidase activity;GO:0006508//biological_process proteolysis;GO:0005759//cellular_component mitochondrial matrix;GO:0006627//biological_process protein processing involved in protein targeting to mitochondrion	hypothetical protein M434DRAFT_64822 [Hypoxylon sp. CO27-5]	Uncharacterized protein {ECO:0000313|EMBL:OTA97956.1} OS=Hypoxylon sp. CO27-5 ORFNames=M434DRAFT_64822 {ECO:0000313|EMBL:OTA97956.1} PE=3	Mitochondrial intermediate peptidase Short=MIP EC=3.4.24.59 Octapeptidyl aminopeptidase Precursor OS=Magnaporthe oryzae (strain 70-15 / ATCC MYA-4617 / FGSC 8958) (Rice blast fungus) (Pyricularia oryzae) Name=OCT1 ORFNames=MGG_00487 PE=3	Peptidase family M3	[O] KOG2090 Metalloendopeptidase family - mitochondrial intermediate peptidase
gene_sam0006410.1	K17786//mitochondrial organizing structure protein 2	GO:0042407//biological_process cristae formation;GO:0061617//cellular_component MICOS complex	hypothetical protein M426DRAFT_317838 [Hypoxylon sp. CI-4A]	MICOS complex subunit {ECO:0000256|RuleBase:RU363021} OS=Hypoxylon sp. CI-4A ORFNames=M426DRAFT_317838 {ECO:0000313|EMBL:OTB07535.1} PE=4	MICOS subunit MIC26 Mitochondrial contact site complex 29 kDa subunit Mitochondrial inner membrane organization component of 27 kDa Mitochondrial organizing structure protein 2 Short=MitOS2 OS=Saccharomyces cerevisiae (strain ATCC 204508 / S288c) (Baker's yeast) ORFNames=G8575 PE=1	Apolipoprotein O	N/A
gene_sam0006420.1	K15108//solute carrier family 25 (mitochondrial thiamine pyrophosphate transporter), member 19	GO:0055085//biological_process transmembrane transport	hypothetical protein M434DRAFT_92051 [Hypoxylon sp. CO27-5]	Uncharacterized protein {ECO:0000313|EMBL:OTA97958.1} OS=Hypoxylon sp. CO27-5 ORFNames=M434DRAFT_92051 {ECO:0000313|EMBL:OTA97958.1} PE=3	Mitochondrial thiamine pyrophosphate carrier 1 OS=Botryotinia fuckeliana (strain B05.10) (Noble rot fungus) (Botrytis cinerea) Name=tpc1 ORFNames=BC1G_13653 PE=3	Mitochondrial carrier protein	[C] KOG0752 Mitochondrial solute carrier protein
gene_sam0006430.1	N/A	N/A	hypothetical protein M434DRAFT_391568 [Hypoxylon sp. CO27-5]	Uncharacterized protein {ECO:0000313|EMBL:OTA97959.1} OS=Hypoxylon sp. CO27-5 ORFNames=M434DRAFT_391568 {ECO:0000313|EMBL:OTA97959.1} PE=4	N/A	N/A	N/A
gene_sam0006440.1	K01866//tyrosyl-tRNA synthetase [EC:6.1.1.1]	GO:0000166//molecular_function nucleotide binding;GO:0004812//molecular_function aminoacyl-tRNA ligase activity;GO:0005524//molecular_function ATP binding;GO:0006418//biological_process tRNA aminoacylation for protein translation;GO:0004831//molecular_function tyrosine-tRNA ligase activity;GO:0005737//cellular_component cytoplasm;GO:0006437//biological_process tyrosyl-tRNA aminoacylation	hypothetical protein M434DRAFT_391569 [Hypoxylon sp. CO27-5]	Tyrosine--tRNA ligase {ECO:0000256|RuleBase:RU361234} EC=6.1.1.1 {ECO:0000256|RuleBase:RU361234} Tyrosyl-tRNA synthetase {ECO:0000256|RuleBase:RU361234} OS=Hypoxylon sp. CO27-5 ORFNames=M434DRAFT_391569 {ECO:0000313|EMBL:OTA97960.1} PE=3	Tyrosine--tRNA ligase, cytoplasmic EC=6.1.1.1 Tyrosyl-tRNA synthetase Short=TyrRS OS=Saccharomyces cerevisiae (strain ATCC 204508 / S288c) (Baker's yeast) Name=TYS1 Synonyms=MGM104 OrderedLocusNames=YGR185C ORFNames=G7522 PE=1	tRNA synthetases class I (W and Y)	[J] KOG2144 Tyrosyl-tRNA synthetase, cytoplasmic
gene_sam0006450.1	K04564//superoxide dismutase, Fe-Mn family [EC:1.15.1.1]	GO:0004784//molecular_function superoxide dismutase activity;GO:0006801//biological_process superoxide metabolic process;GO:0046872//molecular_function metal ion binding;GO:0055114//biological_process oxidation-reduction process	hypothetical protein M426DRAFT_317842 [Hypoxylon sp. CI-4A]	Uncharacterized protein {ECO:0000313|EMBL:OTB07539.1} OS=Hypoxylon sp. CI-4A ORFNames=M426DRAFT_317842 {ECO:0000313|EMBL:OTB07539.1} PE=4	Putative 37S ribosomal protein S26A, mitochondrial OS=Schizosaccharomyces pombe (strain 972 / ATCC 24843) (Fission yeast) ORFNames=SPBC16A3.14 PE=3	Iron/manganese superoxide dismutases, C-terminal domain	[P] KOG0876 Manganese superoxide dismutase
gene_sam0006460.1	N/A	GO:0005515//molecular_function protein binding	hypothetical protein K449DRAFT_428942 [Hypoxylon sp. EC38]	Uncharacterized protein {ECO:0000313|EMBL:OTA69493.1} OS=Hypoxylon sp. EC38 ORFNames=K449DRAFT_428942 {ECO:0000313|EMBL:OTA69493.1} PE=4	Protein BOB1 BEM1-binding protein Growth inhibitory protein 7 OS=Saccharomyces cerevisiae (strain ATCC 204508 / S288c) (Baker's yeast) ORFNames=YBL0717 PE=1	SAM domain (Sterile alpha motif)	[X] TWOG0460 Unnamed protein
gene_sam0006470.1	N/A	GO:0000981//molecular_function DNA-binding transcription factor activity, RNA polymerase II-specific;GO:0005634//cellular_component nucleus;GO:0006355//biological_process regulation of transcription, DNA-templated;GO:0008270//molecular_function zinc ion binding	hypothetical protein M434DRAFT_64857 [Hypoxylon sp. CO27-5]	Uncharacterized protein {ECO:0000313|EMBL:OTA97964.1} OS=Hypoxylon sp. CO27-5 ORFNames=M434DRAFT_64857 {ECO:0000313|EMBL:OTA97964.1} PE=4	Transcriptional regulatory protein pro1 Arrested development protein 1 OS=Neurospora crassa (strain ATCC 24698 / 74-OR23-1A / CBS 708.71 / DSM 1257 / FGSC 987) Name=adv-1 Synonyms=pro1 ORFNames=NCU07392 PE=2	Fungal specific transcription factor domain	N/A
gene_sam0006480.1	N/A	GO:0008152//biological_process metabolic process;GO:0016787//molecular_function hydrolase activity	hypothetical protein M426DRAFT_317848 [Hypoxylon sp. CI-4A]	Uncharacterized protein {ECO:0000313|EMBL:OTB07542.1} OS=Hypoxylon sp. CI-4A ORFNames=M426DRAFT_317848 {ECO:0000313|EMBL:OTB07542.1} PE=4	N/A	Haloacid dehalogenase-like hydrolase	N/A
gene_sam0006490.1	N/A	N/A	hypothetical protein M434DRAFT_92232 [Hypoxylon sp. CO27-5]	Uncharacterized protein {ECO:0000313|EMBL:OTA97966.1} OS=Hypoxylon sp. CO27-5 ORFNames=M434DRAFT_92232 {ECO:0000313|EMBL:OTA97966.1} PE=4	N/A	N/A	N/A
gene_sam0006500.1	N/A	N/A	hypothetical protein M426DRAFT_317850 [Hypoxylon sp. CI-4A]	Uncharacterized protein {ECO:0000313|EMBL:OTB07544.1} OS=Hypoxylon sp. CI-4A ORFNames=M426DRAFT_317850 {ECO:0000313|EMBL:OTB07544.1} PE=4	N/A	ER membrane protein SH3	N/A
gene_sam0006510.1	K01230//mannosyl-oligosaccharide alpha-1,2-mannosidase [EC:3.2.1.113]	GO:0004571//molecular_function mannosyl-oligosaccharide 1,2-alpha-mannosidase activity;GO:0005509//molecular_function calcium ion binding;GO:0016020//cellular_component membrane	glycoside hydrolase family 47 protein, partial [Hypoxylon sp. EC38]	alpha-1,2-Mannosidase {ECO:0000256|RuleBase:RU361193} EC=3.2.1.- {ECO:0000256|RuleBase:RU361193} Fragment OS=Hypoxylon sp. EC38 ORFNames=K449DRAFT_447163 {ECO:0000313|EMBL:OTA69499.1} PE=3	Mannosyl-oligosaccharide alpha-1,2-mannosidase EC=3.2.1.113 {ECO:0000269|PubMed:8452520} Man(9)-alpha-mannosidase Precursor OS=Penicillium citrinum Name=MSDC PE=1	Glycosyl hydrolase family 47	[G] KOG2204 Mannosyl-oligosaccharide alpha-1,2-mannosidase and related glycosyl hydrolases
gene_sam0006520.1	N/A	N/A	hypothetical protein M434DRAFT_391580 [Hypoxylon sp. CO27-5]	Peptide hydrolase {ECO:0000256|RuleBase:RU361240} EC=3.4.-.- {ECO:0000256|RuleBase:RU361240} OS=Hypoxylon sp. CO27-5 ORFNames=M434DRAFT_391580 {ECO:0000313|EMBL:OTA97971.1} PE=3	Probable zinc metalloprotease UREG_01421 EC=3.4.-.- Precursor OS=Uncinocarpus reesii (strain UAMH 1704) ORFNames=UREG_01421 PE=3	Peptidase family M28	N/A
gene_sam0006530.1	N/A	N/A	hypothetical protein K449DRAFT_428953 [Hypoxylon sp. EC38]	Uncharacterized protein {ECO:0000313|EMBL:OTA69502.1} OS=Hypoxylon sp. EC38 ORFNames=K449DRAFT_428953 {ECO:0000313|EMBL:OTA69502.1} PE=4	N/A	N/A	N/A
gene_sam0006540.1	K19783//DNA polymerase alpha-associated DNA helicase A [EC:3.6.4.12]	N/A	DNA helicase [Hypoxylon sp. EC38]	DNA helicase {ECO:0000313|EMBL:OTA69503.1} OS=Hypoxylon sp. EC38 ORFNames=K449DRAFT_322157 {ECO:0000313|EMBL:OTA69503.1} PE=4	DNA polymerase alpha-associated DNA helicase A EC=3.6.4.12 OS=Schizosaccharomyces pombe (strain 972 / ATCC 24843) (Fission yeast) Name=hcs1 ORFNames=SPCC737.07c PE=3	AAA domain	[L] KOG1803 DNA helicase
gene_sam0006550.1	N/A	GO:0003676//molecular_function nucleic acid binding	hypothetical protein M426DRAFT_8551 [Hypoxylon sp. CI-4A]	Uncharacterized protein {ECO:0000313|EMBL:OTB07551.1} OS=Hypoxylon sp. CI-4A ORFNames=M426DRAFT_8551 {ECO:0000313|EMBL:OTB07551.1} PE=4	C2H2 finger domain transcription factor sebA {ECO:0000305} Stress response element-binding protein A {ECO:0000305} OS=Neosartorya fumigata (strain ATCC MYA-4609 / Af293 / CBS 101355 / FGSC A1100) (Aspergillus fumigatus) Name=sebA {ECO:0000303|PubMed:22345349} ORFNames=AFUA_4G09080 PE=4	Zinc-finger of C2H2 type	[R] KOG1721 FOG: Zn-finger
gene_sam0006560.1	K06927//diphthine-ammonia ligase [EC:6.3.1.14]	N/A	hypothetical protein K445DRAFT_383858 [Daldinia sp. EC12]	Uncharacterized protein {ECO:0000313|EMBL:OTB15719.1} OS=Daldinia sp. EC12 ORFNames=K445DRAFT_383858 {ECO:0000313|EMBL:OTB15719.1} PE=4	Diphthine--ammonia ligase EC=6.3.1.14 Diphthamide synthase Diphthamide synthetase OS=Schizosaccharomyces pombe (strain 972 / ATCC 24843) (Fission yeast) Name=mug71 ORFNames=SPBC577.12 PE=1	Diphthamide synthase	[R] KOG2316 Predicted ATPase (PP-loop superfamily)
gene_sam0006570.1	K14713//solute carrier family 39 (zinc transporter), member 7	GO:0016020//cellular_component membrane;GO:0030001//biological_process metal ion transport;GO:0046873//molecular_function metal ion transmembrane transporter activity;GO:0055085//biological_process transmembrane transport	hypothetical protein M434DRAFT_395277 [Hypoxylon sp. CO27-5]	Uncharacterized protein {ECO:0000313|EMBL:OTA93904.1} OS=Hypoxylon sp. CO27-5 ORFNames=M434DRAFT_395277 {ECO:0000313|EMBL:OTA93904.1} PE=4	Zinc transporter YKE4 OS=Saccharomyces cerevisiae (strain ATCC 204508 / S288c) (Baker's yeast) Name=YKE4 OrderedLocusNames=YIL023C PE=1	ZIP Zinc transporter	[P] KOG2693 Putative zinc transporter
gene_sam0006580.1	K02210//DNA replication licensing factor MCM7 [EC:3.6.4.12]	GO:0003677//molecular_function DNA binding;GO:0005524//molecular_function ATP binding;GO:0006270//biological_process DNA replication initiation;GO:0003678//molecular_function DNA helicase activity;GO:0005634//cellular_component nucleus;GO:0042555//cellular_component MCM complex	hypothetical protein K445DRAFT_385894 [Daldinia sp. EC12]	DNA helicase {ECO:0000256|SAAS:SAAS00536514} EC=3.6.4.12 {ECO:0000256|SAAS:SAAS00536514} OS=Daldinia sp. EC12 ORFNames=K445DRAFT_385894 {ECO:0000313|EMBL:OTB11760.1} PE=3	DNA replication licensing factor mcm7 EC=3.6.4.12 Minichromosome maintenance protein 7 OS=Schizosaccharomyces pombe (strain 972 / ATCC 24843) (Fission yeast) Name=mcm7 ORFNames=SPBC25D12.03c PE=1	MCM N-terminal domain	[L] KOG0482 DNA replication licensing factor, MCM7 component
gene_sam0006590.1	K13338//peroxin-1	GO:0005524//molecular_function ATP binding;GO:0005777//cellular_component peroxisome;GO:0007031//biological_process peroxisome organization;GO:0005778//cellular_component peroxisomal membrane;GO:0006625//biological_process protein targeting to peroxisome;GO:0042623//molecular_function ATPase activity, coupled	AAA-domain-containing protein [Hypoxylon sp. EC38]	AAA-domain-containing protein {ECO:0000313|EMBL:OTA69621.1} OS=Hypoxylon sp. EC38 ORFNames=K449DRAFT_412220 {ECO:0000313|EMBL:OTA69621.1} PE=4	Peroxisome biosynthesis protein PAS1 Peroxin-1 OS=Komagataella pastoris (Yeast) (Pichia pastoris) Name=PEX1 Synonyms=PAS1 PE=3	ATPase family associated with various cellular activities (AAA)	[O] KOG0735 AAA+-type ATPase
gene_sam0006600.1	N/A	GO:0004672//molecular_function protein kinase activity;GO:0005524//molecular_function ATP binding;GO:0006468//biological_process protein phosphorylation	hypothetical protein M434DRAFT_284423 [Hypoxylon sp. CO27-5]	Uncharacterized protein {ECO:0000313|EMBL:OTA93892.1} OS=Hypoxylon sp. CO27-5 ORFNames=M434DRAFT_284423 {ECO:0000313|EMBL:OTA93892.1} PE=4	Serine/threonine-protein kinase nak1 EC=2.7.11.1 N-rich kinase 1 OS=Schizosaccharomyces pombe (strain 972 / ATCC 24843) (Fission yeast) Name=nak1 ORFNames=SPBC17F3.02 PE=1	Protein kinase domain	[T] KOG0201 Serine/threonine protein kinase
gene_sam0006610.1	K11137//telomere length regulation protein	N/A	hypothetical protein K449DRAFT_461122 [Hypoxylon sp. EC38]	Uncharacterized protein {ECO:0000313|EMBL:OTA69618.1} OS=Hypoxylon sp. EC38 ORFNames=K449DRAFT_461122 {ECO:0000313|EMBL:OTA69618.1} PE=4	DNA replication checkpoint protein tel2 OS=Schizosaccharomyces pombe (strain 972 / ATCC 24843) (Fission yeast) Name=tel2 ORFNames=SPAC458.03 PE=1	Telomere length regulation protein	[S] KOG4346 Uncharacterized conserved protein
gene_sam0006620.1	K10686//ubiquitin-activating enzyme E1 C [EC:6.2.1.45]	GO:0005524//molecular_function ATP binding;GO:0016881//molecular_function acid-amino acid ligase activity;GO:0045116//biological_process protein neddylation;GO:0008641//molecular_function ubiquitin-like modifier activating enzyme activity;GO:0019781//molecular_function NEDD8 activating enzyme activity	hypothetical protein M434DRAFT_395267 [Hypoxylon sp. CO27-5]	Uncharacterized protein {ECO:0000313|EMBL:OTA93894.1} OS=Hypoxylon sp. CO27-5 ORFNames=M434DRAFT_395267 {ECO:0000313|EMBL:OTA93894.1} PE=4	NEDD8-activating enzyme E1 catalytic subunit EC=6.3.2.- Ubiquitin-activating enzyme E1 3 OS=Schizosaccharomyces pombe (strain 972 / ATCC 24843) (Fission yeast) Name=uba3 ORFNames=SPAC24H6.12c PE=1	ThiF family	[O] KOG2015 NEDD8-activating complex, catalytic component UBA3
gene_sam0006630.1	N/A	N/A	hypothetical protein M426DRAFT_12288 [Hypoxylon sp. CI-4A]	Uncharacterized protein {ECO:0000313|EMBL:OTB03786.1} OS=Hypoxylon sp. CI-4A ORFNames=M426DRAFT_12288 {ECO:0000313|EMBL:OTB03786.1} PE=4	N/A	N/A	N/A
gene_sam0006640.1	N/A	GO:0071949//molecular_function FAD binding	FAD/NAD(P)-binding domain-containing protein [Hypoxylon sp. EC38]	FAD/NAD(P)-binding domain-containing protein {ECO:0000313|EMBL:OTA69614.1} OS=Hypoxylon sp. EC38 ORFNames=K449DRAFT_98013 {ECO:0000313|EMBL:OTA69614.1} PE=4	FAD-dependent monooxygenase cctM {ECO:0000303|PubMed:26954535} EC=1.-.-.- {ECO:0000305|PubMed:26954535} Cyclochlorotine biosynthesis protein M {ECO:0000303|PubMed:26954535} Precursor OS=Talaromyces islandicus (Penicillium islandicum) Name=cctM {ECO:0000303|PubMed:26954535} ORFNames=PISL3812_02618 PE=3	FAD binding domain	[CR] KOG2614 Kynurenine 3-monooxygenase and related flavoprotein monooxygenases
gene_sam0006650.1	N/A	GO:0043386//biological_process mycotoxin biosynthetic process	hypothetical protein M426DRAFT_321953 [Hypoxylon sp. CI-4A]	Uncharacterized protein {ECO:0000313|EMBL:OTB03150.1} OS=Hypoxylon sp. CI-4A ORFNames=M426DRAFT_321953 {ECO:0000313|EMBL:OTB03150.1} PE=4	Oxidase ustYa {ECO:0000303|PubMed:24841822} EC=1.-.-.- {ECO:0000305|PubMed:26703898} Ustiloxin B biosynthesis protein Ya {ECO:0000303|PubMed:24841822} OS=Aspergillus flavus (strain ATCC 200026 / FGSC A1120 / NRRL 3357 / JCM 12722 / SRRC 167) Name=ustYa {ECO:0000303|PubMed:24841822} ORFNames=AFLA_094990 PE=1	Domain of unknown function (DUF3328)	N/A
gene_sam0006660.1	N/A	GO:0003677//molecular_function DNA binding;GO:0005634//cellular_component nucleus;GO:0006351//biological_process transcription, DNA-templated;GO:0008270//molecular_function zinc ion binding;GO:0000981//molecular_function DNA-binding transcription factor activity, RNA polymerase II-specific;GO:0006355//biological_process regulation of transcription, DNA-templated	hypothetical protein M434DRAFT_30582 [Hypoxylon sp. CO27-5]	Uncharacterized protein {ECO:0000313|EMBL:OTA93899.1} OS=Hypoxylon sp. CO27-5 ORFNames=M434DRAFT_30582 {ECO:0000313|EMBL:OTA93899.1} PE=4	Aurofusarin cluster transcription factor aurR2 {ECO:0000303|PubMed:16879655} Aurofusarin biosynthesis cluster protein R2 {ECO:0000303|PubMed:16879655} Gibberella pigment protein 5 {ECO:0000303|PubMed:16461721} OS=Gibberella zeae (strain PH-1 / ATCC MYA-4620 / FGSC 9075 / NRRL 31084) (Wheat head blight fungus) (Fusarium graminearum) ORFNames=FG02323, FGRAMPH1_01T05591 PE=2	Fungal Zn(2)-Cys(6) binuclear cluster domain	N/A
gene_sam0006670.1	N/A	GO:0005515//molecular_function protein binding	hypothetical protein K449DRAFT_97819 [Hypoxylon sp. EC38]	Uncharacterized protein {ECO:0000313|EMBL:OTA69609.1} OS=Hypoxylon sp. EC38 ORFNames=K449DRAFT_97819 {ECO:0000313|EMBL:OTA69609.1} PE=4	N/A	F-box-like	N/A
gene_sam0006680.1	N/A	N/A	hypothetical protein M434DRAFT_395276 [Hypoxylon sp. CO27-5]	Uncharacterized protein {ECO:0000313|EMBL:OTA93903.1} OS=Hypoxylon sp. CO27-5 ORFNames=M434DRAFT_395276 {ECO:0000313|EMBL:OTA93903.1} PE=4	N/A	Transglutaminase-like superfamily	N/A
gene_sam0006690.1	K17408//small subunit ribosomal protein S29	N/A	mitochondrial ribosomal protein [Hypoxylon sp. EC38]	Mitochondrial ribosomal protein {ECO:0000313|EMBL:OTA69623.1} OS=Hypoxylon sp. EC38 ORFNames=K449DRAFT_384585 {ECO:0000313|EMBL:OTA69623.1} PE=4	N/A	Mitochondrial ribosomal death-associated protein 3	N/A
gene_sam0006700.1	K14852//regulator of ribosome biosynthesis	GO:0005634//cellular_component nucleus;GO:0042254//biological_process ribosome biogenesis	hypothetical protein K445DRAFT_208160 [Daldinia sp. EC12]	Ribosome biogenesis regulatory protein {ECO:0000256|RuleBase:RU364132} OS=Daldinia sp. EC12 ORFNames=K445DRAFT_208160 {ECO:0000313|EMBL:OTB11758.1} PE=3	Regulator of ribosome biosynthesis OS=Saccharomyces cerevisiae (strain ATCC 204508 / S288c) (Baker's yeast) Name=RRS1 OrderedLocusNames=YOR294W PE=1	Ribosome biogenesis regulatory protein (RRS1)	[J] KOG1765 Regulator of ribosome synthesis
gene_sam0006710.1	N/A	GO:0007165//biological_process signal transduction	hypothetical protein M434DRAFT_72327 [Hypoxylon sp. CO27-5]	Uncharacterized protein {ECO:0000313|EMBL:OTA93886.1} OS=Hypoxylon sp. CO27-5 ORFNames=M434DRAFT_72327 {ECO:0000313|EMBL:OTA93886.1} PE=4	N/A	RhoGAP domain	[T] KOG1453 Chimaerin and related Rho GTPase activating proteins
gene_sam0006720.1	K05956//geranylgeranyl transferase type-2 subunit beta [EC:2.5.1.60]	GO:0003824//molecular_function catalytic activity	prenyltransferase and squalene oxidase [Hypoxylon sp. EC38]	Prenyltransferase and squalene oxidase {ECO:0000313|EMBL:OTA69626.1} OS=Hypoxylon sp. EC38 ORFNames=K449DRAFT_322773 {ECO:0000313|EMBL:OTA69626.1} PE=4	Geranylgeranyl transferase type-2 subunit beta EC=2.5.1.60 Geranylgeranyl transferase type II subunit beta Short=GGTase-II-beta Type II protein geranyl-geranyltransferase subunit beta Short=PGGT YPT1/SEC4 proteins geranylgeranyltransferase subunit beta OS=Saccharomyces cerevisiae (strain ATCC 204508 / S288c) (Baker's yeast) Name=BET2 OrderedLocusNames=YPR176C ORFNames=P9705.12 PE=1	Prenyltransferase and squalene oxidase repeat	[O] KOG0366 Protein geranylgeranyltransferase type II, beta subunit
gene_sam0006730.1	N/A	N/A	hypothetical protein M434DRAFT_11273 [Hypoxylon sp. CO27-5]	Uncharacterized protein {ECO:0000313|EMBL:OTA93884.1} OS=Hypoxylon sp. CO27-5 ORFNames=M434DRAFT_11273 {ECO:0000313|EMBL:OTA93884.1} PE=4	N/A	Ethanolamine utilisation protein EutQ	N/A
gene_sam0006740.1	N/A	N/A	iron reductase domain protein [Hypoxylon sp. EC38]	Iron reductase domain protein {ECO:0000313|EMBL:OTA69632.1} OS=Hypoxylon sp. EC38 ORFNames=K449DRAFT_384594 {ECO:0000313|EMBL:OTA69632.1} PE=4	N/A	Cytochrome domain of cellobiose dehydrogenase	N/A
gene_sam0006750.1	N/A	N/A	hypothetical protein K449DRAFT_406840 [Hypoxylon sp. EC38]	Uncharacterized protein {ECO:0000313|EMBL:OTA69639.1} OS=Hypoxylon sp. EC38 ORFNames=K449DRAFT_406840 {ECO:0000313|EMBL:OTA69639.1} PE=4	N/A	Domain of unknown function (DUF1996)	N/A
gene_sam0006760.1	K08736//DNA mismatch repair protein MSH3	GO:0005524//molecular_function ATP binding;GO:0006298//biological_process mismatch repair;GO:0030983//molecular_function mismatched DNA binding	DNA mismatch repair protein msh3 [Hypoxylon sp. EC38]	DNA mismatch repair protein msh3 {ECO:0000313|EMBL:OTA69641.1} OS=Hypoxylon sp. EC38 ORFNames=K449DRAFT_384602 {ECO:0000313|EMBL:OTA69641.1} PE=3	DNA mismatch repair protein MSH3 MutS protein homolog 3 OS=Magnaporthe oryzae (strain 70-15 / ATCC MYA-4617 / FGSC 8958) (Rice blast fungus) (Pyricularia oryzae) Name=MSH3 ORFNames=MGG_09306 PE=3	MutS domain I	[L] KOG0218 Mismatch repair MSH3
gene_sam0006770.1	K18549//oryzin [EC:3.4.21.63]	GO:0004252//molecular_function serine-type endopeptidase activity;GO:0006508//biological_process proteolysis	subtilisin-like protein [Hypoxylon sp. EC38]	Subtilisin-like protein {ECO:0000313|EMBL:OTA69642.1} OS=Hypoxylon sp. EC38 ORFNames=K449DRAFT_461142 {ECO:0000313|EMBL:OTA69642.1} PE=3	Subtilisin-like protease 2 {ECO:0000250|UniProtKB:L8G6I7} EC=3.4.21.- {ECO:0000305|PubMed:25944934} Destructin-1 {ECO:0000303|PubMed:25944934} Serine protease 2 {ECO:0000303|PubMed:25785714} Short=PdSP2 {ECO:0000303|PubMed:25785714} Precursor OS=Pseudogymnoascus destructans (strain ATCC MYA-4855 / 20631-21) (Bat white-nose syndrome fungus) (Geomyces destructans) Name=SP2 {ECO:0000303|PubMed:25785…	Subtilase family	[O] KOG1153 Subtilisin-related protease/Vacuolar protease B
gene_sam0006780.1	K18549//oryzin [EC:3.4.21.63]	N/A	hypothetical protein M434DRAFT_385056 [Hypoxylon sp. CO27-5]	Uncharacterized protein {ECO:0000313|EMBL:OTA93870.1} OS=Hypoxylon sp. CO27-5 ORFNames=M434DRAFT_385056 {ECO:0000313|EMBL:OTA93870.1} PE=3	Subtilisin-like protease 2 {ECO:0000250|UniProtKB:L8G6I7} EC=3.4.21.- {ECO:0000305|PubMed:25944934} Destructin-1 {ECO:0000303|PubMed:25944934} Serine protease 2 {ECO:0000303|PubMed:25785714} Short=PdSP2 {ECO:0000303|PubMed:25785714} Precursor OS=Pseudogymnoascus destructans (strain ATCC MYA-4855 / 20631-21) (Bat white-nose syndrome fungus) (Geomyces destructans) Name=SP2 {ECO:0000303|PubMed:25785…	Peptidase inhibitor I9	N/A
gene_sam0006790.1	N/A	GO:0016020//cellular_component membrane	hypothetical protein M434DRAFT_395245 [Hypoxylon sp. CO27-5]	Uncharacterized protein {ECO:0000313|EMBL:OTA93868.1} OS=Hypoxylon sp. CO27-5 ORFNames=M434DRAFT_395245 {ECO:0000313|EMBL:OTA93868.1} PE=4	Calcium permeable stress-gated cation channel 1 Short=ScCSC1 OS=Saccharomyces cerevisiae (strain ATCC 204508 / S288c) (Baker's yeast) Name=CSC1 OrderedLocusNames=YLR241W PE=1	Cytosolic domain of 10TM putative phosphate transporter	[R] KOG1134 Uncharacterized conserved protein
gene_sam0006800.1	N/A	N/A	hypothetical protein M434DRAFT_11256 [Hypoxylon sp. CO27-5]	Uncharacterized protein {ECO:0000313|EMBL:OTA93867.1} OS=Hypoxylon sp. CO27-5 ORFNames=M434DRAFT_11256 {ECO:0000313|EMBL:OTA93867.1} PE=4	N/A	GDP-fucose protein O-fucosyltransferase	N/A
gene_sam0006810.1	N/A	GO:0000981//molecular_function DNA-binding transcription factor activity, RNA polymerase II-specific;GO:0005634//cellular_component nucleus;GO:0006355//biological_process regulation of transcription, DNA-templated;GO:0008270//molecular_function zinc ion binding	hypothetical protein K449DRAFT_414151 [Hypoxylon sp. EC38]	Uncharacterized protein {ECO:0000313|EMBL:OTA63107.1} OS=Hypoxylon sp. EC38 ORFNames=K449DRAFT_414151 {ECO:0000313|EMBL:OTA63107.1} PE=4	Sterol regulatory element-binding protein ECM22 Extracellular mutant protein 22 OS=Saccharomyces cerevisiae (strain ATCC 204508 / S288c) (Baker's yeast) Name=ECM22 OrderedLocusNames=YLR228C PE=1	Fungal specific transcription factor domain	[X] LSE2304 Y Unnamed protein
gene_sam0006820.1	N/A	GO:0004553//molecular_function hydrolase activity, hydrolyzing O-glycosyl compounds;GO:0005975//biological_process carbohydrate metabolic process	carbohydrate-binding module family 66 protein [Hypoxylon sp. EC38]	Carbohydrate-binding module family 66 protein {ECO:0000313|EMBL:OTA69648.1} OS=Hypoxylon sp. EC38 ORFNames=K449DRAFT_384608 {ECO:0000313|EMBL:OTA69648.1} PE=3	N/A	Glycosyl hydrolases family 43	N/A
gene_sam0006830.1	N/A	N/A	short-chain dehydrogenase/reductase [Hypoxylon sp. EC38]	Short-chain dehydrogenase/reductase {ECO:0000313|EMBL:OTA69650.1} OS=Hypoxylon sp. EC38 ORFNames=K449DRAFT_396959 {ECO:0000313|EMBL:OTA69650.1} PE=3	NADPH-dependent 1-acyldihydroxyacetone phosphate reductase Short=ADR EC=1.1.1.101 1-acyl DHAP reductase Acyl/alkyl DHAP reductase Acylglycerone-phosphate reductase OS=Schizosaccharomyces pombe (strain 972 / ATCC 24843) (Fission yeast) Name=ayr1 ORFNames=SPAC23D3.11 PE=3	short chain dehydrogenase	[Q] KOG1209 1-Acyl dihydroxyacetone phosphate reductase and related dehydrogenases
gene_sam0006840.1	N/A	GO:0071949//molecular_function FAD binding	hypothetical protein K445DRAFT_67691 [Daldinia sp. EC12]	Uncharacterized protein {ECO:0000313|EMBL:OTB11743.1} OS=Daldinia sp. EC12 ORFNames=K445DRAFT_67691 {ECO:0000313|EMBL:OTB11743.1} PE=4	Aromatic hydroxylase fmpF {ECO:0000303|PubMed:25582336} EC=1.14.13.- {ECO:0000305} Fumipyrrole biosynthesis protein F {ECO:0000303|PubMed:25582336} Monooxygenase fmpF {ECO:0000305} OS=Neosartorya fumigata (strain ATCC MYA-4609 / Af293 / CBS 101355 / FGSC A1100) (Aspergillus fumigatus) Name=fmpF {ECO:0000303|PubMed:25582336} ORFNames=AFUA_6G03490 PE=2	FAD binding domain	[HC] KOG3855 Monooxygenase involved in coenzyme Q (ubiquinone) biosynthesis
gene_sam0006850.1	K08740//DNA mismatch repair protein MSH4	GO:0005524//molecular_function ATP binding;GO:0006298//biological_process mismatch repair;GO:0030983//molecular_function mismatched DNA binding	hypothetical protein M434DRAFT_72316 [Hypoxylon sp. CO27-5]	Uncharacterized protein {ECO:0000313|EMBL:OTA93855.1} OS=Hypoxylon sp. CO27-5 ORFNames=M434DRAFT_72316 {ECO:0000313|EMBL:OTA93855.1} PE=4	MutS protein homolog 4 OS=Saccharomyces cerevisiae (strain ATCC 204508 / S288c) (Baker's yeast) Name=MSH4 OrderedLocusNames=YFL003C PE=1	MutS domain III	[L] KOG0220 Mismatch repair ATPase MSH4 (MutS family)
gene_sam0006860.1	K14855//ribosome assembly protein 4	GO:0005515//molecular_function protein binding	WD40 repeat-like protein [Hypoxylon sp. EC38]	WD40 repeat-like protein {ECO:0000313|EMBL:OTA69658.1} OS=Hypoxylon sp. EC38 ORFNames=K449DRAFT_321851 {ECO:0000313|EMBL:OTA69658.1} PE=4	Ribosome assembly protein 4 {ECO:0000250|UniProtKB:P25382} Notchless protein homolog 1 {ECO:0000250|UniProtKB:Q9VPR4} Ribosome biogenesis factor RSA4 {ECO:0000250|UniProtKB:Q9VPR4} OS=Chaetomium thermophilum (strain DSM 1495 / CBS 144.50 / IMI 039719) ORFNames=CTHT_0055700 {ECO:0000312|EMBL:EGS18955.1} PE=1	WD domain, G-beta repeat	[S] KOG0271 Notchless-like WD40 repeat-containing protein
gene_sam0006870.1	K16055//trehalose 6-phosphate synthase/phosphatase [EC:2.4.1.15 3.1.3.12]	GO:0003824//molecular_function catalytic activity;GO:0005992//biological_process trehalose biosynthetic process	glycosyltransferase family 20 protein [Hypoxylon sp. EC38]	Glycosyltransferase family 20 protein {ECO:0000313|EMBL:OTA69659.1} OS=Hypoxylon sp. EC38 ORFNames=K449DRAFT_429126 {ECO:0000313|EMBL:OTA69659.1} PE=4	Putative alpha,alpha-trehalose-phosphate synthase [UDP-forming] 100 kDa subunit EC=2.4.1.15 Trehalose-6-phosphate synthase UDP-glucose-glucosephosphate glucosyltransferase OS=Schizosaccharomyces pombe (strain 972 / ATCC 24843) (Fission yeast) ORFNames=SPAC22F8.05 PE=1	Trehalose-phosphatase	[G] KOG1050 Trehalose-6-phosphate synthase component TPS1 and related subunits
gene_sam0006880.1	K00826//branched-chain amino acid aminotransferase [EC:2.6.1.42]	GO:0003824//molecular_function catalytic activity;GO:0008152//biological_process metabolic process	hypothetical protein K445DRAFT_319820 [Daldinia sp. EC12]	Uncharacterized protein {ECO:0000313|EMBL:OTB13606.1} OS=Daldinia sp. EC12 ORFNames=K445DRAFT_319820 {ECO:0000313|EMBL:OTB13606.1} PE=4	Putative branched-chain-amino-acid aminotransferase TOXF EC=2.6.1.42 OS=Cochliobolus carbonum (Maize leaf spot fungus) (Bipolaris zeicola) Name=TOXF PE=3	Amino-transferase class IV	[E] KOG0975 Branched chain aminotransferase BCAT1, pyridoxal phosphate enzymes type IV superfamily
gene_sam0006890.1	K03549//KUP system potassium uptake protein	GO:0015079//molecular_function potassium ion transmembrane transporter activity;GO:0016020//cellular_component membrane;GO:0071805//biological_process potassium ion transmembrane transport	potassium transporter [Hypoxylon sp. EC38]	Potassium transporter {ECO:0000313|EMBL:OTA69662.1} OS=Hypoxylon sp. EC38 ORFNames=K449DRAFT_363167 {ECO:0000313|EMBL:OTA69662.1} PE=4	N/A	K+ potassium transporter	[P] LSE0144 A Potassium transporter
gene_sam0006900.1	K00545//catechol O-methyltransferase [EC:2.1.1.6]	GO:0008171//molecular_function O-methyltransferase activity	hypothetical protein M426DRAFT_72199 [Hypoxylon sp. CI-4A]	Uncharacterized protein {ECO:0000313|EMBL:OTB06744.1} OS=Hypoxylon sp. CI-4A ORFNames=M426DRAFT_72199 {ECO:0000313|EMBL:OTB06744.1} PE=4	Probable catechol O-methyltransferase 2 EC=2.1.1.6 OS=Schizosaccharomyces pombe (strain 972 / ATCC 24843) (Fission yeast) ORFNames=SPBPB21E7.04c PE=3	O-methyltransferase	[Q] KOG1663 O-methyltransferase
gene_sam0006910.1	N/A	GO:0003824//molecular_function catalytic activity;GO:0008152//biological_process metabolic process	hypothetical protein M426DRAFT_72197 [Hypoxylon sp. CI-4A]	Uncharacterized protein {ECO:0000313|EMBL:OTB06741.1} OS=Hypoxylon sp. CI-4A ORFNames=M426DRAFT_72197 {ECO:0000313|EMBL:OTB06741.1} PE=4	Adenylate-forming reductase Nps10 EC=2.3.1.- Nonribosomal peptide synthase-like enzyme 10 Short=NRPS-like Phenylpyruvate reductase OS=Heterobasidion annosum (Root rot fungus) Name=nps10 PE=2	AMP-binding enzyme	N/A
gene_sam0006920.1	N/A	N/A	hypothetical protein M434DRAFT_395231 [Hypoxylon sp. CO27-5]	Uncharacterized protein {ECO:0000313|EMBL:OTA93848.1} OS=Hypoxylon sp. CO27-5 ORFNames=M434DRAFT_395231 {ECO:0000313|EMBL:OTA93848.1} PE=4	N/A	N/A	N/A
gene_sam0006930.1	N/A	N/A	MFS general substrate transporter [Hypoxylon sp. EC38]	MFS general substrate transporter {ECO:0000313|EMBL:OTA69666.1} OS=Hypoxylon sp. EC38 ORFNames=K449DRAFT_419026 {ECO:0000313|EMBL:OTA69666.1} PE=4	N/A	N/A	N/A
gene_sam0006940.1	N/A	N/A	hypothetical protein M434DRAFT_21204 [Hypoxylon sp. CO27-5]	Uncharacterized protein {ECO:0000313|EMBL:OTA93847.1} OS=Hypoxylon sp. CO27-5 ORFNames=M434DRAFT_21204 {ECO:0000313|EMBL:OTA93847.1} PE=4	N/A	N/A	N/A
gene_sam0006950.1	N/A	N/A	hypothetical protein M426DRAFT_326152 [Hypoxylon sp. CI-4A]	Uncharacterized protein {ECO:0000313|EMBL:OTA98241.1} OS=Hypoxylon sp. CI-4A ORFNames=M426DRAFT_326152 {ECO:0000313|EMBL:OTA98241.1} PE=4	N/A	N/A	N/A
gene_sam0006960.1	K01301//N-acetylated-alpha-linked acidic dipeptidase [EC:3.4.17.21]	N/A	hypothetical protein K445DRAFT_319808 [Daldinia sp. EC12]	Uncharacterized protein {ECO:0000313|EMBL:OTB13590.1} OS=Daldinia sp. EC12 ORFNames=K445DRAFT_319808 {ECO:0000313|EMBL:OTB13590.1} PE=4	Probable glutamate carboxypeptidase ARB_02390 {ECO:0000305} EC=3.4.17.21 {ECO:0000250|UniProtKB:Q04609} Precursor OS=Arthroderma benhamiae (strain ATCC MYA-4681 / CBS 112371) (Trichophyton mentagrophytes) ORFNames=ARB_02390 PE=1	PA domain	[OPR] KOG2195 Transferrin receptor and related proteins containing the protease-associated (PA) domain
gene_sam0006970.1	N/A	GO:0016021//cellular_component integral component of membrane;GO:0055085//biological_process transmembrane transport	hypothetical protein M434DRAFT_395218 [Hypoxylon sp. CO27-5]	Uncharacterized protein {ECO:0000313|EMBL:OTA93836.1} OS=Hypoxylon sp. CO27-5 ORFNames=M434DRAFT_395218 {ECO:0000313|EMBL:OTA93836.1} PE=4	Aspyridones efflux protein {ECO:0000303|PubMed:14745177} OS=Pleospora betae (Beet black rot fungus) (Phoma betae) Name=TP PE=3	Major Facilitator Superfamily	[R] KOG0254 Predicted transporter (major facilitator superfamily)
gene_sam0006980.1	N/A	N/A	hypothetical protein M434DRAFT_395217 [Hypoxylon sp. CO27-5]	Uncharacterized protein {ECO:0000313|EMBL:OTA93835.1} OS=Hypoxylon sp. CO27-5 ORFNames=M434DRAFT_395217 {ECO:0000313|EMBL:OTA93835.1} PE=4	N/A	N/A	N/A
gene_sam0006990.1	K12623//U6 snRNA-associated Sm-like protein LSm4	GO:0006396//biological_process RNA processing	hypothetical protein K445DRAFT_319805 [Daldinia sp. EC12]	Uncharacterized protein {ECO:0000313|EMBL:OTB13588.1} OS=Daldinia sp. EC12 ORFNames=K445DRAFT_319805 {ECO:0000313|EMBL:OTB13588.1} PE=4	Probable U6 snRNA-associated Sm-like protein LSm4 OS=Schizosaccharomyces pombe (strain 972 / ATCC 24843) (Fission yeast) Name=lsm4 ORFNames=SPBC30D10.06 PE=1	LSM domain	[A] KOG3293 Small nuclear ribonucleoprotein (snRNP)
gene_sam0007000.1	N/A	N/A	hypothetical protein K449DRAFT_343899 [Hypoxylon sp. EC38]	Uncharacterized protein {ECO:0000313|EMBL:OTA69679.1} OS=Hypoxylon sp. EC38 ORFNames=K449DRAFT_343899 {ECO:0000313|EMBL:OTA69679.1} PE=4	N/A	Pentatricopeptide repeat domain	N/A
gene_sam0007010.1	K08158//MFS transporter, DHA1 family, multidrug resistance protein	GO:0016021//cellular_component integral component of membrane;GO:0055085//biological_process transmembrane transport	hypothetical protein M434DRAFT_72440 [Hypoxylon sp. CO27-5]	Uncharacterized protein {ECO:0000313|EMBL:OTA93832.1} OS=Hypoxylon sp. CO27-5 ORFNames=M434DRAFT_72440 {ECO:0000313|EMBL:OTA93832.1} PE=4	Caffeine resistance protein 5 OS=Schizosaccharomyces pombe (strain 972 / ATCC 24843) (Fission yeast) Name=caf5 ORFNames=SPBC609.04 PE=3	Major Facilitator Superfamily	[R] KOG0255 Synaptic vesicle transporter SVOP and related transporters (major facilitator superfamily)
gene_sam0007020.1	K16944//septin 7	GO:0005525//molecular_function GTP binding	hypothetical protein M426DRAFT_72189 [Hypoxylon sp. CI-4A]	Uncharacterized protein {ECO:0000313|EMBL:OTB06728.1} OS=Hypoxylon sp. CI-4A ORFNames=M426DRAFT_72189 {ECO:0000313|EMBL:OTB06728.1} PE=3	Cell division control protein 3 OS=Candida albicans (Yeast) Name=CDC3 PE=3	Septin	[DZU] KOG2655 Septin family protein (P-loop GTPase)
gene_sam0007030.1	N/A	GO:0003723//molecular_function RNA binding;GO:0003735//molecular_function structural constituent of ribosome;GO:0006412//biological_process translation;GO:0015935//cellular_component small ribosomal subunit	hypothetical protein M426DRAFT_318787 [Hypoxylon sp. CI-4A]	Uncharacterized protein {ECO:0000313|EMBL:OTB06727.1} OS=Hypoxylon sp. CI-4A ORFNames=M426DRAFT_318787 {ECO:0000313|EMBL:OTB06727.1} PE=4	37S ribosomal protein NAM9, mitochondrial Mitochondrial small ribosomal subunit protein uS4m {ECO:0000303|PubMed:28154081} Nuclear accommodation of mitochondria protein 9 OS=Saccharomyces cerevisiae (strain ATCC 204508 / S288c) (Baker's yeast) ORFNames=N1211, N1840 PE=1	S4 domain	[X] TWOG0288 Unnamed protein
gene_sam0007040.1	N/A	GO:0016021//cellular_component integral component of membrane;GO:0055085//biological_process transmembrane transport	MFS general substrate transporter [Hypoxylon sp. EC38]	MFS general substrate transporter {ECO:0000313|EMBL:OTA52158.1} OS=Hypoxylon sp. EC38 ORFNames=K449DRAFT_360459 {ECO:0000313|EMBL:OTA52158.1} PE=4	Efflux pump vrtL {ECO:0000303|PubMed:20534346} Viridicatumtoxin synthesis protein L {ECO:0000303|PubMed:20534346} OS=Penicillium aethiopicum Name=vrtL {ECO:0000303|PubMed:20534346} PE=1	Major Facilitator Superfamily	[R] KOG0255 Synaptic vesicle transporter SVOP and related transporters (major facilitator superfamily)
gene_sam0007050.1	K11090//lupus La protein	GO:0003676//molecular_function nucleic acid binding;GO:0003723//molecular_function RNA binding;GO:0005634//cellular_component nucleus;GO:0006396//biological_process RNA processing;GO:0030529//cellular_component ribonucleoprotein complex	hypothetical protein M434DRAFT_30503 [Hypoxylon sp. CO27-5]	Uncharacterized protein {ECO:0000313|EMBL:OTA93824.1} OS=Hypoxylon sp. CO27-5 ORFNames=M434DRAFT_30503 {ECO:0000313|EMBL:OTA93824.1} PE=4	La protein homolog La autoantigen homolog La ribonucleoprotein OS=Schizosaccharomyces pombe (strain 972 / ATCC 24843) (Fission yeast) Name=sla1 Synonyms=lah1 ORFNames=SPAC57A10.10c PE=1	La domain	[R] KOG0118 FOG: RRM domain
gene_sam0007060.1	N/A	GO:0016491//molecular_function oxidoreductase activity;GO:0055114//biological_process oxidation-reduction process	alpha-ketoglutarate-dependent sulfonate dioxygenase [Hypoxylon sp. EC38]	Alpha-ketoglutarate-dependent sulfonate dioxygenase {ECO:0000313|EMBL:OTA69686.1} OS=Hypoxylon sp. EC38 ORFNames=K449DRAFT_461183 {ECO:0000313|EMBL:OTA69686.1} PE=4	Putative alpha-ketoglutarate-dependent sulfonate dioxygenase EC=1.14.11.- OS=Schizosaccharomyces pombe (strain 972 / ATCC 24843) (Fission yeast) ORFNames=SPBC460.04c PE=3	Taurine catabolism dioxygenase TauD, TfdA family	N/A
gene_sam0007070.1	N/A	GO:0005515//molecular_function protein binding	hypothetical protein M426DRAFT_14959 [Hypoxylon sp. CI-4A]	Uncharacterized protein {ECO:0000313|EMBL:OTB00978.1} OS=Hypoxylon sp. CI-4A ORFNames=M426DRAFT_14959 {ECO:0000313|EMBL:OTB00978.1} PE=4	N/A	Tetratricopeptide repeat	N/A
gene_sam0007080.1	N/A	N/A	hypothetical protein AOQ84DRAFT_224387 [Glonium stellatum]	Uncharacterized protein {ECO:0000313|EMBL:KXJ86593.1} OS=Microdochium bolleyi ORFNames=Micbo1qcDRAFT_219203 {ECO:0000313|EMBL:KXJ86593.1} PE=4	N/A	Pectate lyase superfamily protein	N/A
gene_sam0007090.1	N/A	N/A	hypothetical protein M426DRAFT_318785 [Hypoxylon sp. CI-4A]	Uncharacterized protein {ECO:0000313|EMBL:OTB06723.1} OS=Hypoxylon sp. CI-4A ORFNames=M426DRAFT_318785 {ECO:0000313|EMBL:OTB06723.1} PE=4	N/A	Xylose isomerase-like TIM barrel	N/A
gene_sam0007100.1	N/A	GO:0003677//molecular_function DNA binding;GO:0005634//cellular_component nucleus;GO:0006351//biological_process transcription, DNA-templated;GO:0008270//molecular_function zinc ion binding	hypothetical protein M426DRAFT_318784 [Hypoxylon sp. CI-4A]	Uncharacterized protein {ECO:0000313|EMBL:OTB06722.1} OS=Hypoxylon sp. CI-4A ORFNames=M426DRAFT_318784 {ECO:0000313|EMBL:OTB06722.1} PE=4	N/A	Fungal specific transcription factor domain	N/A
gene_sam0007110.1	N/A	N/A	hypothetical protein M434DRAFT_395211 [Hypoxylon sp. CO27-5]	Uncharacterized protein {ECO:0000313|EMBL:OTA93828.1} OS=Hypoxylon sp. CO27-5 ORFNames=M434DRAFT_395211 {ECO:0000313|EMBL:OTA93828.1} PE=4	Vegetative incompatibility protein HET-E-1 OS=Podospora anserina (Pleurage anserina) Name=HET-E1 PE=4	Heterokaryon incompatibility protein (HET)	N/A
gene_sam0007120.1	N/A	N/A	hypothetical protein K449DRAFT_99328 [Hypoxylon sp. EC38]	Uncharacterized protein {ECO:0000313|EMBL:OTA69683.1} OS=Hypoxylon sp. EC38 ORFNames=K449DRAFT_99328 {ECO:0000313|EMBL:OTA69683.1} PE=4	N/A	N/A	N/A
gene_sam0007130.1	K01196//glycogen debranching enzyme [EC:2.4.1.25 3.2.1.33]	GO:0004134//molecular_function 4-alpha-glucanotransferase activity;GO:0004135//molecular_function amylo-alpha-1,6-glucosidase activity;GO:0005980//biological_process glycogen catabolic process	glycoside hydrolase family 133 protein [Hypoxylon sp. EC38]	Glycoside hydrolase family 133 protein {ECO:0000313|EMBL:OTA69682.1} OS=Hypoxylon sp. EC38 ORFNames=K449DRAFT_343904 {ECO:0000313|EMBL:OTA69682.1} PE=4	Glycogen debranching enzyme Glycogen debrancher 4-alpha-glucanotransferase EC=2.4.1.25 Oligo-1,4-1,4-glucantransferase Amylo-alpha-1,6-glucosidase Short=Amylo-1,6-glucosidase EC=3.2.1.33 Dextrin 6-alpha-D-glucosidase OS=Saccharomyces cerevisiae (strain ATCC 204508 / S288c) (Baker's yeast) Name=GDB1 OrderedLocusNames=YPR184W PE=1	Amylo-alpha-1,6-glucosidase	[G] KOG3625 Alpha amylase
gene_sam0007140.1	K03457//nucleobase:cation symporter-1, NCS1 family	GO:0016020//cellular_component membrane;GO:0022857//molecular_function transmembrane transporter activity;GO:0055085//biological_process transmembrane transport	NCS1 nucleoside transporter family protein-like protein [Hypoxylon sp. EC38]	NCS1 nucleoside transporter family protein-like protein {ECO:0000313|EMBL:OTA52155.1} OS=Hypoxylon sp. EC38 ORFNames=K449DRAFT_341073 {ECO:0000313|EMBL:OTA52155.1} PE=4	Transporter aclS {ECO:0000303|PubMed:25302411} Aspirochlorine biosynthesis protein S {ECO:0000303|PubMed:25302411} OS=Aspergillus oryzae (strain ATCC 42149 / RIB 40) (Yellow koji mold) Name=aclS {ECO:0000303|PubMed:25302411} ORFNames=AO090001000044 PE=3	Permease for cytosine/purines, uracil, thiamine, allantoin	[FH] KOG2466 Uridine permease/thiamine transporter/allantoin transport
gene_sam0007150.1	N/A	GO:0016787//molecular_function hydrolase activity	DUF917-domain-containing protein [Hypoxylon sp. EC38]	DUF917-domain-containing protein {ECO:0000313|EMBL:OTA52154.1} OS=Hypoxylon sp. EC38 ORFNames=K449DRAFT_360448 {ECO:0000313|EMBL:OTA52154.1} PE=4	N/A	Hydantoinase/oxoprolinase	N/A
gene_sam0007160.1	N/A	GO:0016021//cellular_component integral component of membrane;GO:0055085//biological_process transmembrane transport	hypothetical protein M434DRAFT_75144 [Hypoxylon sp. CO27-5]	Uncharacterized protein {ECO:0000313|EMBL:OTA92098.1} OS=Hypoxylon sp. CO27-5 ORFNames=M434DRAFT_75144 {ECO:0000313|EMBL:OTA92098.1} PE=4	N/A	Major Facilitator Superfamily	N/A
gene_sam0007170.1	K02868//large subunit ribosomal protein L11e	GO:0003735//molecular_function structural constituent of ribosome;GO:0005840//cellular_component ribosome;GO:0006412//biological_process translation	ribosomal protein L5 [Hypoxylon sp. EC38]	Ribosomal protein L5 {ECO:0000313|EMBL:OTA52151.1} OS=Hypoxylon sp. EC38 ORFNames=K449DRAFT_391586 {ECO:0000313|EMBL:OTA52151.1} PE=3	60S ribosomal protein L11 OS=Neurospora crassa (strain ATCC 24698 / 74-OR23-1A / CBS 708.71 / DSM 1257 / FGSC 987) Name=rpl-11 ORFNames=NCU02509 PE=3	ribosomal L5P family C-terminus	[J] KOG0397 60S ribosomal protein L11
gene_sam0007180.1	K11086//small nuclear ribonucleoprotein B and B'	N/A	Sm-like ribonucleo protein [Hypoxylon sp. EC38]	Sm-like ribonucleo protein {ECO:0000313|EMBL:OTA52150.1} OS=Hypoxylon sp. EC38 ORFNames=K449DRAFT_440926 {ECO:0000313|EMBL:OTA52150.1} PE=4	Small nuclear ribonucleoprotein-associated protein B Short=snRNP-B Sm protein B Short=Sm-B Short=SmB OS=Schizosaccharomyces pombe (strain 972 / ATCC 24843) (Fission yeast) Name=smb1 ORFNames=SPAC26A3.08 PE=1	LSM domain	[K] KOG3168 U1 snRNP component
gene_sam0007190.1	K11086//small nuclear ribonucleoprotein B and B'	GO:0005743//cellular_component mitochondrial inner membrane;GO:0006850//biological_process mitochondrial pyruvate transmembrane transport	hypothetical protein K445DRAFT_55662 [Daldinia sp. EC12]	Mitochondrial pyruvate carrier {ECO:0000256|RuleBase:RU363100} OS=Daldinia sp. EC12 ORFNames=K445DRAFT_55662 {ECO:0000313|EMBL:OTB18251.1} PE=3	Mitochondrial pyruvate carrier 1 {ECO:0000303|PubMed:22628554, ECO:0000303|PubMed:22628558} Short=MPC1 {ECO:0000303|PubMed:22628554, ECO:0000303|PubMed:22628558} Protein FMP37 {ECO:0000303|PubMed:14576278} OS=Saccharomyces cerevisiae (strain ATCC 204508 / S288c) (Baker's yeast) OrderedLocusNames=YGL080W {ECO:0000312|SGD:S000003048} PE=1	Uncharacterised protein family (UPF0041)	[S] KOG1590 Uncharacterized conserved protein
gene_sam0007200.1	K01958//pyruvate carboxylase [EC:6.4.1.1]	GO:0003824//molecular_function catalytic activity;GO:0005524//molecular_function ATP binding;GO:0046872//molecular_function metal ion binding;GO:0004075//molecular_function biotin carboxylase activity	pyruvate carboxylase [Hypoxylon sp. EC38]	Pyruvate carboxylase {ECO:0000256|PIRNR:PIRNR001594} EC=6.4.1.1 {ECO:0000256|PIRNR:PIRNR001594} OS=Hypoxylon sp. EC38 ORFNames=K449DRAFT_391580 {ECO:0000313|EMBL:OTA52148.1} PE=4	Pyruvate carboxylase EC=6.4.1.1 Pyruvic carboxylase Short=PCB OS=Aspergillus terreus Name=pyc PE=2	Biotin carboxylase C-terminal domain	[C] KOG0369 Pyruvate carboxylase
gene_sam0007210.1	N/A	N/A	hypothetical protein M434DRAFT_387727 [Hypoxylon sp. CO27-5]	Uncharacterized protein {ECO:0000313|EMBL:OTA92104.1} OS=Hypoxylon sp. CO27-5 ORFNames=M434DRAFT_387727 {ECO:0000313|EMBL:OTA92104.1} PE=4	N/A	Beta-L-arabinofuranosidase, GH127	N/A
gene_sam0007220.1	K04646//clathrin heavy chain	GO:0006886//biological_process intracellular protein transport;GO:0016192//biological_process vesicle-mediated transport	hypothetical protein K445DRAFT_315045 [Daldinia sp. EC12]	Clathrin heavy chain {ECO:0000256|PIRNR:PIRNR002290} OS=Daldinia sp. EC12 ORFNames=K445DRAFT_315045 {ECO:0000313|EMBL:OTB18254.1} PE=3	Probable clathrin heavy chain OS=Schizosaccharomyces pombe (strain 972 / ATCC 24843) (Fission yeast) Name=chc1 ORFNames=SPAC26A3.05 PE=1	Clathrin propeller repeat	[U] KOG0985 Vesicle coat protein clathrin, heavy chain
gene_sam0007230.1	N/A	N/A	DUF1640-domain-containing protein [Hypoxylon sp. EC38]	DUF1640-domain-containing protein {ECO:0000313|EMBL:OTA52145.1} OS=Hypoxylon sp. EC38 ORFNames=K449DRAFT_391577 {ECO:0000313|EMBL:OTA52145.1} PE=4	Protein FMP32, mitochondrial Found in mitochondrial proteome protein 32 Precursor OS=Saccharomyces cerevisiae (strain ATCC 204508 / S288c) (Baker's yeast) Name=FMP32 OrderedLocusNames=YFL046W PE=1	Protein of unknown function (DUF1640)	[S] KOG3156 Uncharacterized membrane protein
gene_sam0007240.1	K08597//sentrin-specific protease 8 [EC:3.4.22.68]	GO:0006508//biological_process proteolysis;GO:0008234//molecular_function cysteine-type peptidase activity	cysteine proteinase [Hypoxylon sp. EC38]	Cysteine proteinase {ECO:0000313|EMBL:OTA52144.1} OS=Hypoxylon sp. EC38 ORFNames=K449DRAFT_410703 {ECO:0000313|EMBL:OTA52144.1} PE=4	N/A	Ulp1 protease family, C-terminal catalytic domain	[R] KOG3246 Sentrin-specific cysteine protease (Ulp1 family)
gene_sam0007250.1	N/A	N/A	hypothetical protein K449DRAFT_403119 [Hypoxylon sp. EC38]	Uncharacterized protein {ECO:0000313|EMBL:OTA52143.1} OS=Hypoxylon sp. EC38 ORFNames=K449DRAFT_403119 {ECO:0000313|EMBL:OTA52143.1} PE=4	N/A	Ribosome biogenesis protein SLX9	N/A
gene_sam0007260.1	K15378//solute carrier family 45, member 1/2/4	N/A	MFS general substrate transporter [Hypoxylon sp. EC38]	MFS general substrate transporter {ECO:0000313|EMBL:OTA52142.1} OS=Hypoxylon sp. EC38 ORFNames=K449DRAFT_341075 {ECO:0000313|EMBL:OTA52142.1} PE=4	General alpha-glucoside permease OS=Schizosaccharomyces pombe (strain 972 / ATCC 24843) (Fission yeast) Name=sut1 ORFNames=SPAC2F3.08 PE=3	MFS/sugar transport protein	[G] KOG0637 Sucrose transporter and related proteins
gene_sam0007270.1	K00765//ATP phosphoribosyltransferase [EC:2.4.2.17]	GO:0000105//biological_process histidine biosynthetic process;GO:0003879//molecular_function ATP phosphoribosyltransferase activity;GO:0005737//cellular_component cytoplasm;GO:0000287//molecular_function magnesium ion binding	HisG-domain-containing protein [Hypoxylon sp. EC38]	HisG-domain-containing protein {ECO:0000313|EMBL:OTA52141.1} OS=Hypoxylon sp. EC38 ORFNames=K449DRAFT_341105 {ECO:0000313|EMBL:OTA52141.1} PE=3	ATP phosphoribosyltransferase Short=ATP-PRT Short=ATP-PRTase EC=2.4.2.17 OS=Yarrowia lipolytica (strain CLIB 122 / E 150) (Yeast) (Candida lipolytica) Name=HIS1 OrderedLocusNames=YALI0C05170g PE=3	HisG, C-terminal domain	[E] KOG2831 ATP phosphoribosyltransferase
gene_sam0007280.1	N/A	N/A	hypothetical protein K449DRAFT_470636 [Hypoxylon sp. EC38]	Uncharacterized protein {ECO:0000313|EMBL:OTA52139.1} OS=Hypoxylon sp. EC38 ORFNames=K449DRAFT_470636 {ECO:0000313|EMBL:OTA52139.1} PE=4	Acetyltransferase pyr8 {ECO:0000303|PubMed:20861902} EC=2.3.1.- {ECO:0000305|PubMed:20861902} Pyripyropene synthesis protein 8 {ECO:0000303|PubMed:20861902} OS=Neosartorya fumigata (strain ATCC MYA-4609 / Af293 / CBS 101355 / FGSC A1100) (Aspergillus fumigatus) Name=pyr8 {ECO:0000303|PubMed:20861902} ORFNames=AFUA_6G14000 PE=1	Membrane bound O-acyl transferase family	N/A
gene_sam0007290.1	K11126//telomerase reverse transcriptase [EC:2.7.7.49]	GO:0003677//molecular_function DNA binding;GO:0003721//molecular_function telomerase RNA reverse transcriptase activity;GO:0003964//molecular_function RNA-directed DNA polymerase activity	hypothetical protein ANO14919_124600 [fungal sp. No.14919]	Putative telomerase reverse transcriptase {ECO:0000313|EMBL:GAP86169.2} EC=2.7.7.49 {ECO:0000313|EMBL:GAP86169.2} OS=Rosellinia necatrix (White root-rot fungus) ORFNames=SAMD00023353_0303020 {ECO:0000313|EMBL:GAP86169.2} PE=4	Telomerase reverse transcriptase {ECO:0000312|PomBase:SPBC29A3.14c} EC=2.7.7.49 {ECO:0000269|PubMed:24793650} Telomerase catalytic subunit {ECO:0000303|PubMed:9252327} OS=Schizosaccharomyces pombe (strain 972 / ATCC 24843) (Fission yeast) ORFNames=SPBC29A3.14c {ECO:0000312|PomBase:SPBC29A3.14c} PE=1	Telomerase ribonucleoprotein complex - RNA binding domain	[LB] KOG1005 Telomerase catalytic subunit/reverse transcriptase TERT
gene_sam0007300.1	N/A	GO:0005089//molecular_function Rho guanyl-nucleotide exchange factor activity;GO:0035023//biological_process regulation of Rho protein signal transduction;GO:0005515//molecular_function protein binding;GO:0005737//cellular_component cytoplasm	hypothetical protein M434DRAFT_32115 [Hypoxylon sp. CO27-5]	Uncharacterized protein {ECO:0000313|EMBL:OTA92113.1} OS=Hypoxylon sp. CO27-5 ORFNames=M434DRAFT_32115 {ECO:0000313|EMBL:OTA92113.1} PE=4	Rho guanine nucleotide exchange factor gef1 OS=Schizosaccharomyces pombe (strain 972 / ATCC 24843) (Fission yeast) Name=gef1 ORFNames=SPAC24H6.09 PE=1	BAR domain	[T] KOG3519 Invasion-inducing protein TIAM1/CDC24 and related RhoGEF GTPases
gene_sam0007310.1	N/A	N/A	hypothetical protein K449DRAFT_246525 [Hypoxylon sp. EC38]	Uncharacterized protein {ECO:0000313|EMBL:OTA52134.1} OS=Hypoxylon sp. EC38 ORFNames=K449DRAFT_246525 {ECO:0000313|EMBL:OTA52134.1} PE=4	Velvet complex subunit B {ECO:0000305} OS=Magnaporthe oryzae (strain 70-15 / ATCC MYA-4617 / FGSC 8958) (Rice blast fungus) (Pyricularia oryzae) Name=VELB {ECO:0000303|PubMed:24632440} ORFNames=MGG_01620 PE=3	Velvet factor	N/A
gene_sam0007320.1	N/A	N/A	hypothetical protein K445DRAFT_315064 [Daldinia sp. EC12]	Uncharacterized protein {ECO:0000313|EMBL:OTB18268.1} OS=Daldinia sp. EC12 ORFNames=K445DRAFT_315064 {ECO:0000313|EMBL:OTB18268.1} PE=4	N/A	Protein of unknown function (DUF3602)	N/A
gene_sam0007330.1	N/A	GO:0016747//molecular_function transferase activity, transferring acyl groups other than amino-acyl groups	hypothetical protein K449DRAFT_391560 [Hypoxylon sp. EC38]	Uncharacterized protein {ECO:0000313|EMBL:OTA52132.1} OS=Hypoxylon sp. EC38 ORFNames=K449DRAFT_391560 {ECO:0000313|EMBL:OTA52132.1} PE=4	N/A	FR47-like protein	N/A
gene_sam0007340.1	K01599//uroporphyrinogen decarboxylase [EC:4.1.1.37]	GO:0004853//molecular_function uroporphyrinogen decarboxylase activity;GO:0006779//biological_process porphyrin-containing compound biosynthetic process	hypothetical protein K445DRAFT_364447 [Daldinia sp. EC12]	Uroporphyrinogen decarboxylase {ECO:0000256|RuleBase:RU000554} EC=4.1.1.37 {ECO:0000256|RuleBase:RU000554} OS=Daldinia sp. EC12 ORFNames=K445DRAFT_364447 {ECO:0000313|EMBL:OTB18270.1} PE=3	Uroporphyrinogen decarboxylase Short=UPD Short=URO-D EC=4.1.1.37 OS=Schizosaccharomyces pombe (strain 972 / ATCC 24843) (Fission yeast) Name=hem12 ORFNames=SPCC4B3.05c PE=3	Uroporphyrinogen decarboxylase (URO-D)	[H] KOG2872 Uroporphyrinogen decarboxylase
gene_sam0007350.1	N/A	N/A	hypothetical protein K449DRAFT_391557 [Hypoxylon sp. EC38]	Uncharacterized protein {ECO:0000313|EMBL:OTA52130.1} OS=Hypoxylon sp. EC38 ORFNames=K449DRAFT_391557 {ECO:0000313|EMBL:OTA52130.1} PE=4	N/A	N/A	N/A
gene_sam0007360.1	N/A	GO:0003677//molecular_function DNA binding;GO:0005634//cellular_component nucleus;GO:0006351//biological_process transcription, DNA-templated;GO:0008270//molecular_function zinc ion binding	hypothetical protein M434DRAFT_396673 [Hypoxylon sp. CO27-5]	Uncharacterized protein {ECO:0000313|EMBL:OTA92120.1} OS=Hypoxylon sp. CO27-5 ORFNames=M434DRAFT_396673 {ECO:0000313|EMBL:OTA92120.1} PE=4	Transcription factor vrtR1 {ECO:0000303|PubMed:20534346} Viridicatumtoxin synthesis protein R1 {ECO:0000303|PubMed:20534346} OS=Penicillium aethiopicum Name=vrtR1 {ECO:0000303|PubMed:20534346} PE=1	Fungal specific transcription factor domain	N/A
gene_sam0007370.1	N/A	N/A	putative polyketide synthase [Glonium stellatum]	Uncharacterized protein {ECO:0000313|EMBL:KFA71222.1} OS=Stachybotrys chartarum IBT 40288 ORFNames=S40288_03866 {ECO:0000313|EMBL:KFA71222.1} PE=4	Polyketide synthase-nonribosomal peptide synthetase {ECO:0000303|PubMed:21983160} Short=PKS-NRPS {ECO:0000303|PubMed:21983160} EC=2.3.1.- {ECO:0000305|PubMed:21983160, ECO:0000305|PubMed:27551732} EC=6.3.2.- {ECO:0000305|PubMed:21983160, ECO:0000305|PubMed:27551732} Cytochalasin biosynthesis protein A {ECO:0000303|PubMed:21983160} OS=Aspergillus clavatus (strain ATCC 1007 / CBS 513.65 / DSM 816 /…	Beta-ketoacyl synthase, C-terminal domain	[I] KOG1202 Animal-type fatty acid synthase and related proteins
gene_sam0007380.1	N/A	N/A	Retinol dehydrogenase 12 [Madurella mycetomatis]	Retinol dehydrogenase 12 {ECO:0000313|EMBL:KXX74202.1} OS=Madurella mycetomatis ORFNames=MMYC01_210005 {ECO:0000313|EMBL:KXX74202.1} PE=4	N/A	short chain dehydrogenase	[Q] KOG1208 Dehydrogenases with different specificities (related to short-chain alcohol dehydrogenases)
gene_sam0007390.1	N/A	GO:0016491//molecular_function oxidoreductase activity;GO:0050660//molecular_function flavin adenine dinucleotide binding;GO:0055114//biological_process oxidation-reduction process;GO:0016614//molecular_function oxidoreductase activity, acting on CH-OH group of donors	hypothetical protein S7711_04167 [Stachybotrys chartarum IBT 7711]	Uncharacterized protein {ECO:0000313|EMBL:KEY73201.1} OS=Stachybotrys chartarum (strain CBS 109288 / IBT 7711) (Toxic black mold) (Stilbospora chartarum) ORFNames=S7711_04167 {ECO:0000313|EMBL:KEY73201.1} PE=3	FAD-linked oxidoreductase patO {ECO:0000303|PubMed:19383676} EC=1.-.-.- {ECO:0000305|PubMed:19383676} Patulin synthesis protein O {ECO:0000303|PubMed:19383676} Precursor OS=Aspergillus clavatus (strain ATCC 1007 / CBS 513.65 / DSM 816 / NCTC 3887 / NRRL 1) Name=patO {ECO:0000303|PubMed:19383676} ORFNames=ACLA_093700 PE=1	FAD binding domain	[QG] LSE0347 A Predicted berberine bridge enzyme/FAD-binding oxidoreductase
gene_sam0007400.1	N/A	GO:0055114//biological_process oxidation-reduction process;GO:0016491//molecular_function oxidoreductase activity	putative zinc binding dehydrogenase [Glonium stellatum]	Chaperonin 10-like protein {ECO:0000313|EMBL:ORY71960.1} OS=Pseudomassariella vexata ORFNames=BCR38DRAFT_331590 {ECO:0000313|EMBL:ORY71960.1} PE=4	Trans-enoyl reductase ccsC {ECO:0000303|PubMed:21983160} EC=1.-.-.- {ECO:0000305|PubMed:21983160, ECO:0000305|PubMed:27551732} Cytochalasin biosynthesis protein C {ECO:0000303|PubMed:21983160} OS=Aspergillus clavatus (strain ATCC 1007 / CBS 513.65 / DSM 816 / NCTC 3887 / NRRL 1) Name=ccsC {ECO:0000303|PubMed:21983160} ORFNames=ACLA_078700 PE=3	Zinc-binding dehydrogenase	N/A
gene_sam0007410.1	N/A	GO:0005506//molecular_function iron ion binding;GO:0016705//molecular_function oxidoreductase activity, acting on paired donors, with incorporation or reduction of molecular oxygen;GO:0020037//molecular_function heme binding;GO:0055114//biological_process oxidation-reduction process	hypothetical protein ANO14919_084040 [fungal sp. No.14919]	Putative cytochrome P450 {ECO:0000313|EMBL:GAP90553.1} OS=Rosellinia necatrix (White root-rot fungus) ORFNames=SAMD00023353_5000410 {ECO:0000313|EMBL:GAP90553.1} PE=3	Cytochrome P450 monooxygenase 1 {ECO:0000303|PubMed:14745177} EC=1.-.-.- {ECO:0000269|PubMed:21897020} Aphidicolin biosynthesis protein PbP450-1 {ECO:0000305} Precursor OS=Pleospora betae (Beet black rot fungus) (Phoma betae) Name=PbP450-1 PE=1	Cytochrome P450	[Q] KOG0158 Cytochrome P450 CYP3/CYP5/CYP6/CYP9 subfamilies
gene_sam0007420.1	N/A	N/A	hypothetical protein M426DRAFT_106166 [Hypoxylon sp. CI-4A]	Uncharacterized protein {ECO:0000313|EMBL:OTB06689.1} OS=Hypoxylon sp. CI-4A ORFNames=M426DRAFT_106166 {ECO:0000313|EMBL:OTB06689.1} PE=4	N/A	N/A	N/A
gene_sam0007430.1	K05531//mannan polymerase II complex MNN10 subunit [EC:2.4.1.-]	GO:0016021//cellular_component integral component of membrane;GO:0016757//molecular_function transferase activity, transferring glycosyl groups	glycosyltransferase family 34 protein [Hypoxylon sp. EC38]	Glycosyltransferase family 34 protein {ECO:0000313|EMBL:OTA52127.1} OS=Hypoxylon sp. EC38 ORFNames=K449DRAFT_341064 {ECO:0000313|EMBL:OTA52127.1} PE=4	Probable alpha-1,6-mannosyltransferase MNN10 EC=2.4.1.- Bud emergence delay protein 1 Mannan polymerase II complex MNN10 subunit Short=M-Pol II subunit MNN10 OS=Saccharomyces cerevisiae (strain ATCC 204508 / S288c) (Baker's yeast) ORFNames=YD8419.12 PE=1	galactosyl transferase GMA12/MNN10 family	[GM] KOG4748 Subunit of Golgi mannosyltransferase complex
gene_sam0007440.1	N/A	GO:0004553//molecular_function hydrolase activity, hydrolyzing O-glycosyl compounds;GO:0005975//biological_process carbohydrate metabolic process	glycoside hydrolase family 16 protein [Hypoxylon sp. EC38]	Glycoside hydrolase family 16 protein {ECO:0000313|EMBL:OTA52125.1} OS=Hypoxylon sp. EC38 ORFNames=K449DRAFT_341056 {ECO:0000313|EMBL:OTA52125.1} PE=4	Endo-1,3(4)-beta-glucanase ARB_04519 {ECO:0000250|UniProtKB:Q5BAP5} EC=3.2.1.6 {ECO:0000250|UniProtKB:Q5BAP5} Precursor OS=Arthroderma benhamiae (strain ATCC MYA-4681 / CBS 112371) (Trichophyton mentagrophytes) ORFNames=ARB_04519 PE=3	Glycosyl hydrolases family 16	N/A
gene_sam0007460.1	N/A	N/A	hypothetical protein ANO14919_124430 [fungal sp. No.14919]	Uncharacterized protein {ECO:0000313|EMBL:OTA92130.1} OS=Hypoxylon sp. CO27-5 ORFNames=M434DRAFT_330975 {ECO:0000313|EMBL:OTA92130.1} PE=4	N/A	N/A	N/A
gene_sam0007470.1	K13339//peroxin-6	GO:0005524//molecular_function ATP binding	peroxisomal biogenesis factor 6 [Hypoxylon sp. EC38]	Peroxisomal biogenesis factor 6 {ECO:0000313|EMBL:OTA53554.1} OS=Hypoxylon sp. EC38 ORFNames=K449DRAFT_454957 {ECO:0000313|EMBL:OTA53554.1} PE=4	Peroxisomal biogenesis factor 6 ClaPEX6 Peroxin-6 OS=Colletotrichum orbiculare (strain 104-T / ATCC 96160 / CBS 514.97 / LARS 414 / MAFF 240422) (Cucumber anthracnose fungus) (Colletotrichum lagenarium) Name=PEX6 ORFNames=Cob_00508 PE=3	ATPase family associated with various cellular activities (AAA)	[O] KOG0736 Peroxisome assembly factor 2 containing the AAA+-type ATPase domain
gene_sam0007480.1	N/A	GO:0006629//biological_process lipid metabolic process	sterol esterase [Hypoxylon sp. EC38]	Sterol esterase {ECO:0000313|EMBL:OTA53555.1} OS=Hypoxylon sp. EC38 ORFNames=K449DRAFT_401525 {ECO:0000313|EMBL:OTA53555.1} PE=4	Sterol esterase 2 EC=3.1.1.13 Steryl ester hydrolase 2 OS=Saccharomyces cerevisiae (strain ATCC 204508 / S288c) (Baker's yeast) Name=YEH2 OrderedLocusNames=YLR020C PE=1	Partial alpha/beta-hydrolase lipase region	[I] KOG2624 Triglyceride lipase-cholesterol esterase
gene_sam0007490.1	N/A	GO:0003824//molecular_function catalytic activity;GO:0008152//biological_process metabolic process	hypothetical protein M434DRAFT_12635 [Hypoxylon sp. CO27-5]	Uncharacterized protein {ECO:0000313|EMBL:OTA92133.1} OS=Hypoxylon sp. CO27-5 ORFNames=M434DRAFT_12635 {ECO:0000313|EMBL:OTA92133.1} PE=4	Acyl-CoA ligase azaF {ECO:0000303|PubMed:22921072} EC=6.2.1.- {ECO:0000305|PubMed:22921072} Azaphilone biosynthesis cluster protein azaF {ECO:0000303|PubMed:22921072} OS=Aspergillus niger (strain ATCC 1015 / CBS 113.46 / FGSC A1144 / LSHB Ac4 / NCTC 3858a / NRRL 328 / USDA 3528.7) Name=azaF {ECO:0000303|PubMed:22921072} ORFNames=ASPNIDRAFT_188806 PE=2	AMP-binding enzyme	[I] KOG1176 Acyl-CoA synthetase
gene_sam0007500.1	K07555//ATP synthase mitochondrial F1 complex assembly factor 1	GO:0005739//cellular_component mitochondrion;GO:0006461//biological_process protein-containing complex assembly	hypothetical protein M434DRAFT_22063 [Hypoxylon sp. CO27-5]	Uncharacterized protein {ECO:0000313|EMBL:OTA92134.1} OS=Hypoxylon sp. CO27-5 ORFNames=M434DRAFT_22063 {ECO:0000313|EMBL:OTA92134.1} PE=4	N/A	ATP11 protein	[O] KOG3281 Mitochondrial F1-ATPase assembly protein
gene_sam0007510.1	K00428//cytochrome c peroxidase [EC:1.11.1.5]	GO:0004601//molecular_function peroxidase activity;GO:0006979//biological_process response to oxidative stress;GO:0020037//molecular_function heme binding;GO:0055114//biological_process oxidation-reduction process	hypothetical protein M426DRAFT_318740 [Hypoxylon sp. CI-4A]	Peroxidase {ECO:0000256|RuleBase:RU363051} EC=1.11.1.- {ECO:0000256|RuleBase:RU363051} OS=Hypoxylon sp. CI-4A ORFNames=M426DRAFT_318740 {ECO:0000313|EMBL:OTB06679.1} PE=3	Cytochrome c peroxidase, mitochondrial Short=CCP EC=1.11.1.5 Precursor OS=Neurospora crassa (strain ATCC 24698 / 74-OR23-1A / CBS 708.71 / DSM 1257 / FGSC 987) Name=ccp-1 ORFNames=NCU03297 PE=3	Peroxidase	[R] TWOG0189 Peroxidase
gene_sam0007520.1	N/A	GO:0016021//cellular_component integral component of membrane;GO:0055085//biological_process transmembrane transport	hypothetical protein HIM_01332 [Hirsutella minnesotensis 3608]	Uncharacterized protein {ECO:0000313|EMBL:OTA82741.1} OS=Hypoxylon sp. CO27-5 ORFNames=M434DRAFT_24944 {ECO:0000313|EMBL:OTA82741.1} PE=4	Fujikurins efflux protein FFUJ_12242 {ECO:0000305} OS=Gibberella fujikuroi (strain CBS 195.34 / IMI 58289 / NRRL A-6831) (Bakanae and foot rot disease fungus) (Fusarium fujikuroi) ORFNames=FFUJ_12242 PE=2	Major Facilitator Superfamily	N/A
gene_sam0007530.1	K13217//pre-mRNA-processing factor 39	GO:0006396//biological_process RNA processing	hypothetical protein K445DRAFT_315084 [Daldinia sp. EC12]	Uncharacterized protein {ECO:0000313|EMBL:OTB18287.1} OS=Daldinia sp. EC12 ORFNames=K445DRAFT_315084 {ECO:0000313|EMBL:OTB18287.1} PE=4	Pre-mRNA-processing factor 39 OS=Schizosaccharomyces pombe (strain 972 / ATCC 24843) (Fission yeast) Name=prp39 ORFNames=SPBC4B4.09 PE=3	N/A	[A] KOG1258 mRNA processing protein
gene_sam0007540.1	K20279//synaptojanin [EC:3.1.3.36]	GO:0046856//biological_process phosphatidylinositol dephosphorylation;GO:0042578//molecular_function phosphoric ester hydrolase activity	hypothetical protein K449DRAFT_389738 [Hypoxylon sp. EC38]	Uncharacterized protein {ECO:0000313|EMBL:OTA53560.1} OS=Hypoxylon sp. EC38 ORFNames=K449DRAFT_389738 {ECO:0000313|EMBL:OTA53560.1} PE=4	Inositol-1,4,5-trisphosphate 5-phosphatase 1 EC=3.1.3.36 Synaptojanin-like protein 1 OS=Schizosaccharomyces pombe (strain 972 / ATCC 24843) (Fission yeast) Name=syj1 ORFNames=SPBC2G2.02 PE=1	SacI homology domain	[U] KOG0566 Inositol-1,4,5-triphosphate 5-phosphatase (synaptojanin), INP51/INP52/INP53 family
gene_sam0007550.1	K06630//14-3-3 protein epsilon	GO:0019904//molecular_function protein domain specific binding	hypothetical protein M434DRAFT_32137 [Hypoxylon sp. CO27-5]	Uncharacterized protein {ECO:0000313|EMBL:OTA92139.1} OS=Hypoxylon sp. CO27-5 ORFNames=M434DRAFT_32137 {ECO:0000313|EMBL:OTA92139.1} PE=3	14-3-3 protein homolog Th1433 OS=Trichoderma harzianum (Hypocrea lixii) PE=2	14-3-3 protein	[O] KOG0841 Multifunctional chaperone (14-3-3 family)
gene_sam0007560.1	N/A	GO:0006629//biological_process lipid metabolic process	alpha/beta-hydrolase [Hypoxylon sp. EC38]	Alpha/beta-hydrolase {ECO:0000313|EMBL:OTA53562.1} OS=Hypoxylon sp. EC38 ORFNames=K449DRAFT_389740 {ECO:0000313|EMBL:OTA53562.1} PE=4	Lipase A {ECO:0000303|PubMed:23915965} EC=3.1.1.3 {ECO:0000269|PubMed:23915965} EC=3.1.1.72 {ECO:0000269|PubMed:23915965} Acetylxylan esterase Precursor OS=Acremonium alcalophilum ORFNames=fgenesh2_kg.3_#_445_#_Contig6955 PE=1	Lipase (class 3)	[I] KOG4569 Predicted lipase
gene_sam0007570.1	N/A	N/A	hypothetical protein K449DRAFT_469874 [Hypoxylon sp. EC38]	Uncharacterized protein {ECO:0000313|EMBL:OTA53563.1} OS=Hypoxylon sp. EC38 ORFNames=K449DRAFT_469874 {ECO:0000313|EMBL:OTA53563.1} PE=4	N/A	N/A	N/A
gene_sam0007580.1	K06693//26S proteasome non-ATPase regulatory subunit 9	GO:0070682//biological_process proteasome regulatory particle assembly	hypothetical protein M434DRAFT_396698 [Hypoxylon sp. CO27-5]	Uncharacterized protein {ECO:0000313|EMBL:OTA92142.1} OS=Hypoxylon sp. CO27-5 ORFNames=M434DRAFT_396698 {ECO:0000313|EMBL:OTA92142.1} PE=4	N/A	N/A	[O] KOG3129 26S proteasome regulatory complex, subunit PSMD9
gene_sam0007590.1	K07936//GTP-binding nuclear protein Ran	GO:0003924//molecular_function GTPase activity;GO:0005525//molecular_function GTP binding;GO:0006913//biological_process nucleocytoplasmic transport	ras family protein [Hypoxylon sp. EC38]	GTP-binding nuclear protein {ECO:0000256|RuleBase:RU363057} OS=Hypoxylon sp. EC38 ORFNames=K449DRAFT_389746 {ECO:0000313|EMBL:OTA53565.1} PE=3	GTP-binding nuclear protein GSP1/Ran OS=Neurospora crassa (strain ATCC 24698 / 74-OR23-1A / CBS 708.71 / DSM 1257 / FGSC 987) Name=ran Synonyms=gsp1 ORFNames=NCU09269 PE=2	Ras family	[U] KOG0096 GTPase Ran/TC4/GSP1 (nuclear protein transport pathway), small G protein superfamily
gene_sam0007600.1	K05853//Ca2+ transporting ATPase, sarcoplasmic/endoplasmic reticulum [EC:3.6.3.8]	N/A	calcium-transporting ATPase sarcoplasmic/endoplasmic reticulum type [Hypoxylon sp. EC38]	Calcium-transporting ATPase {ECO:0000256|RuleBase:RU361146} EC=3.6.3.8 {ECO:0000256|RuleBase:RU361146} OS=Hypoxylon sp. EC38 ORFNames=K449DRAFT_389747 {ECO:0000313|EMBL:OTA53566.1} PE=3	Calcium-transporting ATPase 1 EC=3.6.3.8 Bypass SOD defects protein 1 Golgi Ca(2+)-ATPase OS=Saccharomyces cerevisiae (strain ATCC 204508 / S288c) (Baker's yeast) ORFNames=G1666 PE=1	haloacid dehalogenase-like hydrolase	[P] KOG0202 Ca2+ transporting ATPase
gene_sam0007610.1	K02735//20S proteasome subunit beta 3 [EC:3.4.25.1]	GO:0004298//molecular_function threonine-type endopeptidase activity;GO:0005839//cellular_component proteasome core complex;GO:0051603//biological_process proteolysis involved in cellular protein catabolic process;GO:0019774//cellular_component proteasome core complex, beta-subunit complex;GO:0043161//biological_process proteasome-mediated ubiquitin-dependent protein catabolic process	proteasome A-type and B-type [Hypoxylon sp. EC38]	Proteasome subunit beta type {ECO:0000256|RuleBase:RU004203} EC=3.4.25.1 {ECO:0000256|RuleBase:RU004203} OS=Hypoxylon sp. EC38 ORFNames=K449DRAFT_389748 {ECO:0000313|EMBL:OTA53567.1} PE=3	Proteasome subunit beta type-3 EC=3.4.25.1 Macropain subunit PUP3 Multicatalytic endopeptidase complex subunit PUP3 Proteasome component PUP3 OS=Saccharomyces cerevisiae (strain ATCC 204508 / S288c) (Baker's yeast) Name=PUP3 OrderedLocusNames=YER094C PE=1	Proteasome subunit	[O] KOG0180 20S proteasome, regulatory subunit beta type PSMB3/PUP3
gene_sam0007620.1	K15627//tether containing UBX domain for GLUT4	N/A	hypothetical protein M426DRAFT_318724 [Hypoxylon sp. CI-4A]	Uncharacterized protein {ECO:0000313|EMBL:OTB06668.1} OS=Hypoxylon sp. CI-4A ORFNames=M426DRAFT_318724 {ECO:0000313|EMBL:OTB06668.1} PE=4	N/A	TUG ubiquitin-like domain	N/A
gene_sam0007630.1	K02920//large subunit ribosomal protein L36e	GO:0003735//molecular_function structural constituent of ribosome;GO:0005622//cellular_component intracellular;GO:0005840//cellular_component ribosome;GO:0006412//biological_process translation	ribosomal protein L36e [Hypoxylon sp. EC38]	60S ribosomal protein L36 {ECO:0000256|RuleBase:RU000665} OS=Hypoxylon sp. EC38 ORFNames=K449DRAFT_339593 {ECO:0000313|EMBL:OTA53569.1} PE=3	60S ribosomal protein L36 TRP36 OS=Trichoderma hamatum Name=rpl36 Synonyms=p36 PE=3	Ribosomal protein L36e	[J] KOG3452 60S ribosomal protein L36
gene_sam0007640.1	N/A	GO:0005089//molecular_function Rho guanyl-nucleotide exchange factor activity;GO:0035023//biological_process regulation of Rho protein signal transduction	hypothetical protein M426DRAFT_9444 [Hypoxylon sp. CI-4A]	Uncharacterized protein {ECO:0000313|EMBL:OTB06666.1} OS=Hypoxylon sp. CI-4A ORFNames=M426DRAFT_9444 {ECO:0000313|EMBL:OTB06666.1} PE=4	N/A	RhoGEF domain	N/A
gene_sam0007650.1	N/A	N/A	shwachman-Bodian-diamond syndrome protein [Hypoxylon sp. EC38]	Shwachman-Bodian-diamond syndrome protein {ECO:0000313|EMBL:OTA53571.1} OS=Hypoxylon sp. EC38 ORFNames=K449DRAFT_389752 {ECO:0000313|EMBL:OTA53571.1} PE=4	N/A	Shwachman-Bodian-Diamond syndrome (SBDS) protein	N/A
gene_sam0007660.1	N/A	N/A	hypothetical protein M426DRAFT_9442 [Hypoxylon sp. CI-4A]	Uncharacterized protein {ECO:0000313|EMBL:OTB06664.1} OS=Hypoxylon sp. CI-4A ORFNames=M426DRAFT_9442 {ECO:0000313|EMBL:OTB06664.1} PE=4	N/A	N/A	N/A
gene_sam0007670.1	N/A	N/A	hypothetical protein M426DRAFT_318718 [Hypoxylon sp. CI-4A]	Uncharacterized protein {ECO:0000313|EMBL:OTB06662.1} OS=Hypoxylon sp. CI-4A ORFNames=M426DRAFT_318718 {ECO:0000313|EMBL:OTB06662.1} PE=4	N/A	Optic atrophy 3 protein (OPA3)	N/A
[truncated: 8,950 more rows]
