# Supplementary material for: Comparative transcriptome analyses and CRISPR/Cas9-mediated functional study of Tfsdh1 reveal insights into the interaction between Tremella fuciformis and Annulohypoxylon stygium
Source: Front Microbiol. 2026 Jan 12;16:1723122. doi: 10.3389/fmicb.2025.1723122 (PMC12834513; doi:10.3389/fmicb.2025.1723122)
Supplement: Supplementary file 1 [file Data_Sheet_1.zip › Supplementary datasets/Annulohypoxylon stygium/dataset7_KEGG_enrichment_As.xlsx]

## Sheet: 终版-香灰-1115.KO (1)
KEGG_A_class	KEGG_B_class	Pathway	Pvalue	Qvalue	Pathway ID	Genes	K_IDs
Metabolism	Global and overview maps	Metabolic pathways	0.0151871	0.99472	ko01100	gene_sam0000070.1;gene_sam0000590.1;gene_sam0000690.1;gene_sam0000920.1;gene_sam0000940.1;gene_sam0001140.1;gene_sam0003050.1;gene_sam0003400.1;gene_sam0003420.1;gene_sam0003820.1;gene_sam0004050.1;gene_sam0004240.1;gene_sam0004830.1;gene_sam0005810.1;gene_sam0006260.1;gene_sam0006510.1;gene_sam0007130.1;gene_sam0007770.1;gene_sam0008230.1;gene_sam0008810.1;gene_sam0009800.1;gene_sam0010220.1;gen…	K10256+K00547+K08963+K02143+K01053+K00020+K17475+K02136+K00838+K00948+K10775+K10437+K00868+K00480+K03935+K01230+K01196+K00602+K01955+K01836+K00794+K00817+K11541+K06126+K03964+K00030+K02149+K00381+K00876+K06215+K00106+K03781+K00026+K01027+K01182+K01183+K10703+K19355+K00222+K01697+K01620+K08967+K00365+K11788+K11423+K13524+K00077+K05349+K00480+K01082+K11426+K00211+K01077+K00856+K00161+K00472+K00026+…
Metabolism	Nucleotide metabolism	Purine metabolism	0.0222772	0.99472	ko00230	gene_sam0003820.1;gene_sam0007770.1;gene_sam0012210.1;gene_sam0017160.1;gene_sam0017450.1;gene_sam0019090.1;gene_sam0031570.1;gene_sam0031960.1;gene_sam0033830.1;gene_sam0037500.1;gene_sam0042670.1;gene_sam0043880.1;gene_sam0073070.1;gene_sam0073320.1;gene_sam0076710.1;gene_sam0077620.1;gene_sam0078450.1;gene_sam0081500.1;gene_sam0081840.1;gene_sam0083330.1	K00948+K00602+K00106+K00365+K11788+K00856+K07023+K01835+K01490+K01081+K01519+K01952+K00948+K01756+K01515+K01515+K00764+K00958+K18550+K01487
Metabolism	Glycan biosynthesis and metabolism	Various types of N-glycan biosynthesis	0.0631206	0.99472	ko00513	gene_sam0006510.1;gene_sam0023340.1;gene_sam0035390.1;gene_sam0038200.1;gene_sam0044260.1;gene_sam0051280.1;gene_sam0054640.1;gene_sam0056010.1;gene_sam0062470.1;gene_sam0076380.1;gene_sam0087870.1;gene_sam0093530.1	K01230+K12373+K03846+K01230+K01230+K07441+K05532+K03844+K07432+K05529+K01230+K12667
Metabolism	Amino acid metabolism	Phenylalanine, tyrosine and tryptophan biosynthesis	0.0643116	0.99472	ko00400	gene_sam0003420.1;gene_sam0010220.1;gene_sam0018720.1;gene_sam0023960.1;gene_sam0049640.1;gene_sam0055020.1;gene_sam0059660.1;gene_sam0064030.1	K00838+K00817+K00211+K13501+K13830+K01657+K09484+K03785
Metabolism	Amino acid metabolism	Phenylalanine metabolism	0.0783145	0.99472	ko00360	gene_sam0003420.1;gene_sam0004050.1;gene_sam0004240.1;gene_sam0010220.1;gene_sam0035660.1;gene_sam0037420.1;gene_sam0048040.1;gene_sam0064260.1;gene_sam0070220.1;gene_sam0074090.1;gene_sam0075700.1;gene_sam0097220.1	K00838+K10775+K10437+K00817+K10437+K01426+K01426+K00276+K00276+K01426+K00276+K01426
Metabolism	Amino acid metabolism	Arginine biosynthesis	0.0794488	0.99472	ko00220	gene_sam0008230.1;gene_sam0010390.1;gene_sam0026270.1;gene_sam0045740.1;gene_sam0055670.1;gene_sam0056920.1;gene_sam0063100.1;gene_sam0070990.1;gene_sam0091170.1	K01955+K11541+K00618+K00262+K01755+K00818+K14541+K00814+K01476
Environmental Information Processing	Signal transduction	Hippo signaling pathway - multiple species	0.0946648	0.99472	ko04392	gene_sam0053180.1;gene_sam0065040.1;gene_sam0068050.1	K06685+K02218+K04409
Genetic Information Processing	Replication and repair	Non-homologous end-joining	0.101118	0.99472	ko03450	gene_sam0013330.1;gene_sam0023690.1;gene_sam0041220.1;gene_sam0044350.1;gene_sam0087230.1	K10885+K10777+K10777+K10981+K04799
Metabolism	Metabolism of cofactors and vitamins	Thiamine metabolism	0.129835	0.99472	ko00730	gene_sam0018760.1;gene_sam0022030.1;gene_sam0022040.1;gene_sam0047700.1;gene_sam0052400.1;gene_sam0085880.1	K01077+K14154+K14154+K01078+K03146+K01077
Metabolism	Global and overview maps	2-Oxocarboxylic acid metabolism	0.134242	0.99472	ko01210	gene_sam0003420.1;gene_sam0010800.1;gene_sam0019210.1;gene_sam0023620.1;gene_sam0026270.1;gene_sam0030570.1;gene_sam0054240.1;gene_sam0056920.1;gene_sam0060910.1;gene_sam0062740.1;gene_sam0063870.1;gene_sam0070990.1;gene_sam0073410.1;gene_sam0075540.1;gene_sam0079180.1;gene_sam0088430.1;gene_sam0093410.1	K00838+K00030+K00161+K01687+K00618+K01702+K01647+K00818+K00031+K17450+K00826+K00814+K00166+K01647+K00133+K01655+K01687
Metabolism	Global and overview maps	Biosynthesis of nucleotide sugars	0.138074	0.99472	ko01250	gene_sam0008810.1;gene_sam0025350.1;gene_sam0031680.1;gene_sam0031960.1;gene_sam0073620.1;gene_sam0079840.1;gene_sam0082860.1;gene_sam0095860.1	K01836+K00965+K01784+K01835+K00966+K00844+K00621+K00621
Metabolism	Metabolism of other amino acids	Glutathione metabolism	0.145744	0.99472	ko00480	gene_sam0028680.1;gene_sam0038310.1;gene_sam0038420.1;gene_sam0038430.1;gene_sam0044500.1;gene_sam0048000.1;gene_sam0060910.1;gene_sam0065360.1;gene_sam0073860.1;gene_sam0082150.1;gene_sam0085660.1;gene_sam0088240.1;gene_sam0090350.1	K00033+K00799+K01469+K01469+K00799+K00799+K00031+K15428+K00799+K00033+K00799+K00799+K00799
Metabolism	Biosynthesis of other secondary metabolites	Caffeine metabolism	0.146829	0.99472	ko00232	gene_sam0012210.1;gene_sam0017160.1	K00106+K00365
Metabolism	Biosynthesis of other secondary metabolites	Staurosporine biosynthesis	0.146829	0.99472	ko00404	gene_sam0003050.1;gene_sam0047040.1	K17475+K18280
Metabolism	Xenobiotics biodegradation and metabolism	Atrazine degradation	0.146829	0.99472	ko00791	gene_sam0037150.1;gene_sam0063100.1	K06035+K14541
Metabolism	Global and overview maps	Biosynthesis of secondary metabolites	0.154517	0.99472	ko01110	gene_sam0000590.1;gene_sam0000940.1;gene_sam0003050.1;gene_sam0003420.1;gene_sam0003820.1;gene_sam0004050.1;gene_sam0005890.1;gene_sam0007130.1;gene_sam0007770.1;gene_sam0008230.1;gene_sam0009800.1;gene_sam0010220.1;gene_sam0010390.1;gene_sam0010540.1;gene_sam0010800.1;gene_sam0012210.1;gene_sam0012300.1;gene_sam0012380.1;gene_sam0013540.1;gene_sam0014290.1;gene_sam0014510.1;gene_sam0014520.1;gen…	K00547+K01053+K17475+K00838+K00948+K10775+K00006+K01196+K00602+K01955+K00794+K00817+K11541+K06126+K00030+K00106+K03781+K00026+K10703+K00222+K01697+K01620+K11788+K00077+K05349+K00211+K00161+K00026+K13509+K03781+K01687+K13501+K10251+K00618+K00033+K01823+K01702+K01835+K01899+K01620+K01490+K00626+K01785+K16369+K00997+K01081+K17644+K01611+K01952+K01749+K14180+K18280+K01852+K19200+K13830+K00134+K01733+…
Metabolism	Metabolism of cofactors and vitamins	Riboflavin metabolism	0.184892	0.99472	ko00740	gene_sam0009800.1;gene_sam0047700.1;gene_sam0058880.1;gene_sam0076710.1;gene_sam0077620.1	K00794+K01078+K01497+K01515+K01515
Metabolism	Glycan biosynthesis and metabolism	N-Glycan biosynthesis	0.185826	0.99472	ko00510	gene_sam0006510.1;gene_sam0027210.1;gene_sam0035390.1;gene_sam0038200.1;gene_sam0043360.1;gene_sam0044260.1;gene_sam0051280.1;gene_sam0056010.1;gene_sam0062470.1;gene_sam0067770.1;gene_sam0087870.1;gene_sam0093530.1	K01230+K00721+K03846+K01230+K01228+K01230+K07441+K03844+K07432+K09659+K01230+K12667
Metabolism	Metabolism of cofactors and vitamins	Folate biosynthesis	0.187722	0.99472	ko00790	gene_sam0018760.1;gene_sam0027930.1;gene_sam0043370.1;gene_sam0058880.1;gene_sam0059150.1;gene_sam0081110.1;gene_sam0085880.1	K01077+K15376+K13950+K01497+K20457+K03635+K01077
Environmental Information Processing	Signal transduction	MAPK signaling pathway - yeast	0.203438	0.99472	ko04011	gene_sam0002600.1;gene_sam0005890.1;gene_sam0009320.1;gene_sam0012300.1;gene_sam0019470.1;gene_sam0020910.1;gene_sam0023100.1;gene_sam0023860.1;gene_sam0023910.1;gene_sam0028420.1;gene_sam0053350.1;gene_sam0053390.1;gene_sam0058640.1;gene_sam0064320.1;gene_sam0065040.1;gene_sam0068050.1;gene_sam0077830.1;gene_sam0078320.1;gene_sam0084670.1	K04441+K00006+K06630+K03781+K19845+K15174+K03781+K19841+K04536+K19845+K11232+K04513+K04464+K11226+K02218+K04409+K19842+K12412+K04371
Metabolism	Metabolism of cofactors and vitamins	Pantothenate and CoA biosynthesis	0.203476	0.99472	ko00770	gene_sam0017840.1;gene_sam0023620.1;gene_sam0034840.1;gene_sam0060340.1;gene_sam0063870.1;gene_sam0070330.1;gene_sam0079780.1;gene_sam0093410.1	K00077+K01687+K00997+K01598+K00826+K00606+K06133+K01687
Metabolism	Carbohydrate metabolism	Citrate cycle (TCA cycle)	0.216052	0.99472	ko00020	gene_sam0010800.1;gene_sam0012380.1;gene_sam0019210.1;gene_sam0020250.1;gene_sam0033070.1;gene_sam0054240.1;gene_sam0057530.1;gene_sam0060910.1;gene_sam0075540.1	K00030+K00026+K00161+K00026+K01899+K01647+K01648+K00031+K01647
Metabolism	Metabolism of other amino acids	beta-Alanine metabolism	0.226579	0.99472	ko00410	gene_sam0017590.1;gene_sam0029710.1;gene_sam0056080.1;gene_sam0064260.1;gene_sam0070220.1;gene_sam0075700.1;gene_sam0083140.1	K13524+K14729+K01580+K00276+K00276+K00276+K00140
Metabolism	Global and overview maps	Biosynthesis of amino acids	0.239619	0.99472	ko01230	gene_sam0003420.1;gene_sam0003820.1;gene_sam0010220.1;gene_sam0010800.1;gene_sam0014510.1;gene_sam0014520.1;gene_sam0018720.1;gene_sam0023620.1;gene_sam0023960.1;gene_sam0026270.1;gene_sam0030570.1;gene_sam0033640.1;gene_sam0049640.1;gene_sam0050110.1;gene_sam0050820.1;gene_sam0054180.1;gene_sam0054240.1;gene_sam0055020.1;gene_sam0055670.1;gene_sam0056920.1;gene_sam0060820.1;gene_sam0060910.1;gen…	K00838+K00948+K00817+K00030+K01697+K01620+K00211+K01687+K13501+K00618+K01702+K01620+K13830+K00134+K01733+K17069+K01647+K01657+K01755+K00818+K01663+K00031+K17450+K00826+K03785+K00814+K00948+K01647+K01620+K00133+K00293+K01808+K01739+K01655+K15633+K01476+K01687
Organismal Systems	Digestive system	Cobalamin transport and metabolism	0.241648	0.99472	ko04980	gene_sam0093430.1	K14617
Cellular Processes	Transport and catabolism	Autophagy - yeast	0.247564	0.99472	ko04138	gene_sam0003100.1;gene_sam0003380.1;gene_sam0005610.1;gene_sam0016630.1;gene_sam0018200.1;gene_sam0026810.1;gene_sam0030120.1;gene_sam0033900.1;gene_sam0043580.1;gene_sam0047740.1;gene_sam0051410.1;gene_sam0058640.1;gene_sam0058800.1;gene_sam0070340.1;gene_sam0079190.1;gene_sam0080770.1;gene_sam0081210.1;gene_sam0084830.1;gene_sam0094280.1	K06902+K20182+K20195+K12479+K08329+K05758+K08333+K05757+K14209+K08341+K05754+K04464+K17260+K08336+K04345+K08329+K08343+K17907+K08334
Metabolism	Biosynthesis of other secondary metabolites	Monobactam biosynthesis	0.2476	0.99472	ko00261	gene_sam0079180.1;gene_sam0081500.1	K00133+K00958
Metabolism	Metabolism of cofactors and vitamins	Biotin metabolism	0.26361	0.99472	ko00780	gene_sam0060480.1;gene_sam0071030.1;gene_sam0071260.1;gene_sam0075370.1	K00059+K00652+K00652+K01942
Metabolism	Lipid metabolism	Biosynthesis of unsaturated fatty acids	0.26361	0.99472	ko01040	gene_sam0000070.1;gene_sam0013540.1;gene_sam0025340.1;gene_sam0051480.1	K10256+K10703+K10251+K08764
Genetic Information Processing	Translation	Ribosome	0.265423	0.99472	ko03010	gene_sam0001810.1;gene_sam0003540.1;gene_sam0007170.1;gene_sam0009260.1;gene_sam0016810.1;gene_sam0017390.1;gene_sam0019580.1;gene_sam0020260.1;gene_sam0040300.1;gene_sam0042870.1;gene_sam0045770.1;gene_sam0051610.1;gene_sam0054830.1;gene_sam0063430.1;gene_sam0063690.1;gene_sam0065440.1;gene_sam0067790.1;gene_sam0070150.1;gene_sam0071430.1;gene_sam0071860.1;gene_sam0075320.1;gene_sam0077070.1;gen…	K02958+K02917+K02868+K02953+K02912+K02893+K02964+K02903+K02880+K02952+K02923+K02998+K02988+K02929+K02963+K02908+K02873+K02913+K02936+K02992+K02933+K02959+K02889+K02961+K02977+K02969+K02994+K02894
Metabolism	Metabolism of cofactors and vitamins	Nicotinate and nicotinamide metabolism	0.267881	0.99472	ko00760	gene_sam0027710.1;gene_sam0037500.1;gene_sam0045160.1;gene_sam0050430.1;gene_sam0073530.1;gene_sam0077150.1;gene_sam0081840.1	K11121+K01081+K00323+K10524+K06210+K11121+K18550
Metabolism	Global and overview maps	Nucleotide metabolism	0.272244	0.99472	ko01232	gene_sam0011660.1;gene_sam0012210.1;gene_sam0019090.1;gene_sam0031570.1;gene_sam0033700.1;gene_sam0033830.1;gene_sam0037500.1;gene_sam0039940.1;gene_sam0042670.1;gene_sam0073320.1;gene_sam0081840.1;gene_sam0083330.1	K00876+K00106+K00856+K07023+K01937+K01490+K01081+K00943+K01519+K01756+K18550+K01487
Metabolism	Amino acid metabolism	Lysine biosynthesis	0.2858	0.99472	ko00300	gene_sam0003420.1;gene_sam0062740.1;gene_sam0079180.1;gene_sam0081880.1;gene_sam0088430.1	K00838+K17450+K00133+K00293+K01655
Metabolism	Lipid metabolism	Fatty acid elongation	0.300596	0.99472	ko00062	gene_sam0013540.1;gene_sam0025340.1;gene_sam0077880.1	K10703+K10251+K07512
Genetic Information Processing	Folding, sorting and degradation	Ubiquitin mediated proteolysis	0.34302	0.99472	ko04120	gene_sam0000870.1;gene_sam0002690.1;gene_sam0006620.1;gene_sam0017540.1;gene_sam0020230.1;gene_sam0036760.1;gene_sam0041450.1;gene_sam0055870.1;gene_sam0056260.1;gene_sam0060130.1;gene_sam0061250.1;gene_sam0064770.1;gene_sam0067430.1;gene_sam0073420.1;gene_sam0077870.1;gene_sam0090890.1	K10599+K03347+K10686+K10684+K04706+K04649+K03353+K03872+K10597+K10570+K10577+K10579+K04554+K10590+K10580+K02977
Cellular Processes	Transport and catabolism	Endocytosis	0.34544	0.99472	ko04144	gene_sam0011280.1;gene_sam0016630.1;gene_sam0017100.1;gene_sam0026810.1;gene_sam0028900.1;gene_sam0033900.1;gene_sam0034380.1;gene_sam0051410.1;gene_sam0053390.1;gene_sam0053840.1;gene_sam0055620.1;gene_sam0058800.1;gene_sam0071930.1;gene_sam0073150.1;gene_sam0073350.1;gene_sam0074540.1;gene_sam0081730.1;gene_sam0090800.1;gene_sam0092960.1	K18443+K12479+K12188+K05758+K11827+K05757+K10396+K05754+K04513+K18467+K12198+K17260+K04705+K11839+K12189+K18466+K17918+K12196+K12184
Cellular Processes	Transport and catabolism	Autophagy - other	0.348881	0.99472	ko04136	gene_sam0030120.1;gene_sam0047740.1;gene_sam0070340.1;gene_sam0081210.1;gene_sam0084830.1;gene_sam0094280.1	K08333+K08341+K08336+K08343+K17907+K08334
Cellular Processes	Transport and catabolism	Efferocytosis	0.355265	0.99472	ko04148	gene_sam0002600.1;gene_sam0003380.1;gene_sam0007600.1;gene_sam0036540.1;gene_sam0076470.1;gene_sam0084670.1;gene_sam0091170.1	K04441+K20182+K05853+K04718+K01052+K04371+K01476
Metabolism	Carbohydrate metabolism	Pentose phosphate pathway	0.35983	0.99472	ko00030	gene_sam0000940.1;gene_sam0003820.1;gene_sam0028680.1;gene_sam0031960.1;gene_sam0073070.1;gene_sam0082150.1;gene_sam0082630.1;gene_sam0091120.1	K01053+K00948+K00033+K01835+K00948+K00033+K01808+K01619
Metabolism	Metabolism of cofactors and vitamins	Vitamin B6 metabolism	0.375878	0.99472	ko00750	gene_sam0004830.1;gene_sam0012130.1;gene_sam0050820.1	K00868+K06215+K01733
Metabolism	Energy metabolism	Sulfur metabolism	0.400062	0.99472	ko00920	gene_sam0011560.1;gene_sam0018010.1;gene_sam0054180.1;gene_sam0074600.1;gene_sam0075310.1;gene_sam0081500.1;gene_sam0085010.1	K00381+K01082+K17069+K17285+K01082+K00958+K01739
Metabolism	Carbohydrate metabolism	Fructose and mannose metabolism	0.402416	0.99472	ko00051	gene_sam0013690.1;gene_sam0030740.1;gene_sam0043150.1;gene_sam0044000.1;gene_sam0044010.1;gene_sam0053710.1;gene_sam0069550.1;gene_sam0073620.1;gene_sam0079840.1;gene_sam0082630.1;gene_sam0088490.1	K19355+K00008+K17742+K00846+K00846+K00900+K18337+K00966+K00844+K01808+K00008
Metabolism	Amino acid metabolism	Tyrosine metabolism	0.402416	0.99472	ko00350	gene_sam0003420.1;gene_sam0010220.1;gene_sam0058930.1;gene_sam0061330.1;gene_sam0064260.1;gene_sam0070220.1;gene_sam0075700.1;gene_sam0077490.1;gene_sam0080910.1;gene_sam0086020.1;gene_sam0087400.1	K00838+K00817+K02510+K00505+K00276+K00276+K00276+K13953+K00505+K00505+K00505
Metabolism	Biosynthesis of other secondary metabolites	Penicillin and cephalosporin biosynthesis	0.424986	0.99472	ko00311	gene_sam0047980.1	K19200
Metabolism	Glycan biosynthesis and metabolism	Glycosphingolipid biosynthesis - ganglio series	0.424986	0.99472	ko00604	gene_sam0023340.1	K12373
Metabolism	Amino acid metabolism	Alanine, aspartate and glutamate metabolism	0.441136	0.99472	ko00250	gene_sam0008230.1;gene_sam0010390.1;gene_sam0017590.1;gene_sam0045740.1;gene_sam0055670.1;gene_sam0056080.1;gene_sam0070990.1;gene_sam0073320.1;gene_sam0078450.1	K01955+K11541+K13524+K00262+K01755+K01580+K00814+K01756+K00764
Metabolism	Global and overview maps	Fatty acid metabolism	0.441136	0.99472	ko01212	gene_sam0000070.1;gene_sam0013540.1;gene_sam0025340.1;gene_sam0034360.1;gene_sam0051480.1;gene_sam0060480.1;gene_sam0065790.1;gene_sam0077880.1;gene_sam0094510.1	K10256+K10703+K10251+K00626+K08764+K00059+K01897+K07512+K00667
Metabolism	Global and overview maps	Biosynthesis of cofactors	0.441632	0.99472	ko01240	gene_sam0000940.1;gene_sam0004830.1;gene_sam0008230.1;gene_sam0009800.1;gene_sam0010390.1;gene_sam0010540.1;gene_sam0012130.1;gene_sam0017840.1;gene_sam0018760.1;gene_sam0022030.1;gene_sam0022040.1;gene_sam0027930.1;gene_sam0033700.1;gene_sam0043370.1;gene_sam0045210.1;gene_sam0052400.1;gene_sam0058880.1;gene_sam0059150.1;gene_sam0060340.1;gene_sam0060480.1;gene_sam0063510.1;gene_sam0063870.1;gen…	K01053+K00868+K01955+K00794+K11541+K06126+K06215+K00077+K01077+K14154+K14154+K15376+K01937+K13950+K01749+K03146+K01497+K20457+K01598+K00059+K00288+K00826+K00606+K00652+K00652+K01756+K06127+K06210+K00966+K03801+K03635+K01077+K06125+K02257
Metabolism	Carbohydrate metabolism	Galactose metabolism	0.442976	0.99472	ko00052	gene_sam0013040.1;gene_sam0025350.1;gene_sam0031680.1;gene_sam0031960.1;gene_sam0034570.1;gene_sam0079840.1;gene_sam0085730.1;gene_sam0090590.1	K01182+K00965+K01784+K01835+K01785+K00844+K01785+K01190
Metabolism	Lipid metabolism	Sphingolipid metabolism	0.442976	0.99472	ko00600	gene_sam0023340.1;gene_sam0025620.1;gene_sam0025630.1;gene_sam0036540.1;gene_sam0053220.1;gene_sam0063950.1;gene_sam0068170.1;gene_sam0090590.1	K12373+K04709+K04709+K04718+K01634+K12349+K12349+K01190
Genetic Information Processing	Translation	Nucleocytoplasmic transport	0.460195	0.99472	ko03013	gene_sam0001070.1;gene_sam0022420.1;gene_sam0025330.1;gene_sam0030680.1;gene_sam0043680.1;gene_sam0055910.1;gene_sam0056040.1;gene_sam0061250.1;gene_sam0067340.1;gene_sam0071500.1;gene_sam0072590.1;gene_sam0078100.1;gene_sam0078740.1;gene_sam0082170.1;gene_sam0084710.1	K20224+K14310+K14312+K12879+K12882+K14328+K14315+K10577+K14326+K14297+K20221+K14308+K20223+K12812+K18725
Metabolism	Carbohydrate metabolism	Amino sugar and nucleotide sugar metabolism	0.486247	0.99472	ko00520	gene_sam0008810.1;gene_sam0013190.1;gene_sam0023340.1;gene_sam0025350.1;gene_sam0031680.1;gene_sam0031960.1;gene_sam0057680.1;gene_sam0068400.1;gene_sam0073620.1;gene_sam0079840.1;gene_sam0082860.1;gene_sam0089570.1;gene_sam0091690.1;gene_sam0095860.1;gene_sam0095930.1;gene_sam0096290.1	K01836+K01183+K12373+K00965+K01784+K01835+K01183+K01198+K00966+K00844+K00621+K01183+K01183+K00621+K01209+K15920
Metabolism	Amino acid metabolism	Cysteine and methionine metabolism	0.49364	0.99472	ko00270	gene_sam0000590.1;gene_sam0000690.1;gene_sam0003420.1;gene_sam0012380.1;gene_sam0014510.1;gene_sam0016700.1;gene_sam0020250.1;gene_sam0036390.1;gene_sam0039890.1;gene_sam0054180.1;gene_sam0063870.1;gene_sam0079180.1;gene_sam0085010.1;gene_sam0088160.1	K00547+K08963+K00838+K00026+K01697+K08967+K00026+K01251+K01611+K17069+K00826+K00133+K01739+K00558
Metabolism	Carbohydrate metabolism	Propanoate metabolism	0.500765	0.99472	ko00640	gene_sam0017590.1;gene_sam0029710.1;gene_sam0033070.1;gene_sam0073410.1;gene_sam0083140.1	K13524+K14729+K01899+K00166+K00140
Metabolism	Metabolism of cofactors and vitamins	Ubiquinone and other terpenoid-quinone biosynthesis	0.508628	0.99472	ko00130	gene_sam0003420.1;gene_sam0010540.1;gene_sam0073400.1;gene_sam0088890.1	K00838+K06126+K06127+K06125
Metabolism	Amino acid metabolism	Tryptophan metabolism	0.51211	0.99472	ko00380	gene_sam0003420.1;gene_sam0012300.1;gene_sam0023100.1;gene_sam0034360.1;gene_sam0035460.1;gene_sam0037420.1;gene_sam0048040.1;gene_sam0074090.1;gene_sam0086570.1;gene_sam0097220.1	K00838+K03781+K03781+K00626+K15067+K01426+K01426+K01426+K00252+K01426
Metabolism	Amino acid metabolism	Valine, leucine and isoleucine degradation	0.52444	0.99472	ko00280	gene_sam0001140.1;gene_sam0012860.1;gene_sam0017590.1;gene_sam0034360.1;gene_sam0063870.1;gene_sam0073410.1;gene_sam0077090.1;gene_sam0083140.1	K00020+K01027+K13524+K00626+K00826+K00166+K01968+K00140
Cellular Processes	Cell motility	Cytoskeleton in muscle cells	0.534277	0.99472	ko04820	gene_sam0033830.1;gene_sam0068800.1	K01490+K01539
Genetic Information Processing	Folding, sorting and degradation	Proteasome	0.563582	0.99472	ko03050	gene_sam0000530.1;gene_sam0004950.1;gene_sam0014880.1;gene_sam0042740.1;gene_sam0070980.1;gene_sam0072140.1;gene_sam0085430.1;gene_sam0087480.1	K02738+K02736+K02731+K02734+K03037+K06699+K03039+K03033
Metabolism	Glycan biosynthesis and metabolism	Mannose type O-glycan biosynthesis	0.564064	0.99472	ko00515	gene_sam0054140.1	K00728
Metabolism	Glycan biosynthesis and metabolism	Glycosaminoglycan degradation	0.564064	0.99472	ko00531	gene_sam0023340.1	K12373
Metabolism	Metabolism of terpenoids and polyketides	Carotenoid biosynthesis	0.564064	0.99472	ko00906	gene_sam0066650.1	K17842
Genetic Information Processing	Information processing in viruses	Viral life cycle - HIV-1	0.564968	0.99472	ko03250	gene_sam0013920.1;gene_sam0022100.1;gene_sam0090800.1;gene_sam0093610.1	K09578+K11648+K12196+K06062
Metabolism	Energy metabolism	Carbon fixation by Calvin cycle	0.585138	0.99472	ko00710	gene_sam0012380.1;gene_sam0020250.1;gene_sam0041670.1;gene_sam0050110.1;gene_sam0070990.1;gene_sam0082630.1	K00026+K00026+K00029+K00134+K00814+K01808
Metabolism	Lipid metabolism	Arachidonic acid metabolism	0.612171	0.99472	ko00590	gene_sam0048220.1;gene_sam0087190.1	K07119+K07119
Metabolism	Lipid metabolism	Fatty acid biosynthesis	0.617558	0.99472	ko00061	gene_sam0060480.1;gene_sam0065790.1;gene_sam0077880.1;gene_sam0094510.1	K00059+K01897+K07512+K00667
Metabolism	Carbohydrate metabolism	Pyruvate metabolism	0.62545	0.99472	ko00620	gene_sam0012380.1;gene_sam0019210.1;gene_sam0020250.1;gene_sam0034360.1;gene_sam0041670.1;gene_sam0044070.1;gene_sam0077490.1;gene_sam0085760.1;gene_sam0088430.1	K00026+K00161+K00026+K00626+K00029+K01069+K13953+K00101+K01655
Genetic Information Processing	Transcription	RNA polymerase	0.627243	0.99472	ko03020	gene_sam0013930.1;gene_sam0048630.1;gene_sam0049600.1;gene_sam0050600.1;gene_sam0078760.1;gene_sam0093320.1	K03017+K03023+K02999+K03021+K03019+K03006
Cellular Processes	Cell motility	Motor proteins	0.627243	0.99472	ko04814	gene_sam0002090.1;gene_sam0029410.1;gene_sam0034380.1;gene_sam0038030.1;gene_sam0057930.1;gene_sam0059400.1	K11498+K10413+K10396+K10405+K10395+K10389
Metabolism	Lipid metabolism	Steroid biosynthesis	0.644351	0.99472	ko00100	gene_sam0014290.1;gene_sam0037230.1;gene_sam0047340.1;gene_sam0070570.1;gene_sam0076470.1	K00222+K00637+K01852+K07750+K01052
Metabolism	Amino acid metabolism	Lysine degradation	0.650809	0.99472	ko00310	gene_sam0017580.1;gene_sam0018230.1;gene_sam0034360.1;gene_sam0043140.1;gene_sam0081630.1;gene_sam0081880.1;gene_sam0086570.1	K11423+K11426+K00626+K00474+K06101+K00293+K00252
Cellular Processes	Transport and catabolism	Mitophagy - yeast	0.650809	0.99472	ko04139	gene_sam0002600.1;gene_sam0018970.1;gene_sam0047740.1;gene_sam0056200.1;gene_sam0057040.1;gene_sam0058640.1;gene_sam0060550.1	K04441+K17774+K08341+K08955+K19708+K04464+K11841
Metabolism	Energy metabolism	Oxidative phosphorylation	0.665414	0.99472	ko00190	gene_sam0000920.1;gene_sam0003400.1;gene_sam0006260.1;gene_sam0010640.1;gene_sam0011300.1;gene_sam0022200.1;gene_sam0022210.1;gene_sam0033570.1;gene_sam0049100.1;gene_sam0054530.1;gene_sam0062200.1;gene_sam0062670.1;gene_sam0073450.1;gene_sam0076410.1;gene_sam0084040.1;gene_sam0091440.1;gene_sam0094540.1	K02143+K02136+K03935+K03964+K02149+K02155+K02155+K01549+K02154+K02137+K00417+K00418+K03936+K01535+K03941+K02257+K02140
Metabolism	Metabolism of terpenoids and polyketides	Terpenoid backbone biosynthesis	0.665982	0.99472	ko00900	gene_sam0029940.1;gene_sam0034360.1;gene_sam0062880.1;gene_sam0089030.1	K01823+K00626+K00804+K05355
Metabolism	Metabolism of other amino acids	D-Amino acid metabolism	0.669551	0.99472	ko00470	gene_sam0096470.1	K20498
Metabolism	Glycan biosynthesis and metabolism	Other types of O-glycan biosynthesis	0.669551	0.99472	ko00514	gene_sam0054140.1	K00728
Metabolism	Glycan biosynthesis and metabolism	Glycosphingolipid biosynthesis - globo and isoglobo series	0.669551	0.99472	ko00603	gene_sam0023340.1	K12373
Metabolism	Metabolism of terpenoids and polyketides	Sesquiterpenoid and triterpenoid biosynthesis	0.669551	0.99472	ko00909	gene_sam0046500.1	K14180
Metabolism	Carbohydrate metabolism	Ascorbate and aldarate metabolism	0.679683	0.99472	ko00053	gene_sam0000940.1;gene_sam0079900.1	K01053+K00107
Metabolism	Metabolism of other amino acids	Selenocompound metabolism	0.679683	0.99472	ko00450	gene_sam0081500.1;gene_sam0085010.1	K00958+K01739
Genetic Information Processing	Folding, sorting and degradation	Protein processing in endoplasmic reticulum	0.681021	0.99472	ko04141	gene_sam0002690.1;gene_sam0006510.1;gene_sam0008240.1;gene_sam0008560.1;gene_sam0021950.1;gene_sam0027860.1;gene_sam0030190.1;gene_sam0038200.1;gene_sam0039220.1;gene_sam0043360.1;gene_sam0044260.1;gene_sam0045310.1;gene_sam0056260.1;gene_sam0067430.1;gene_sam0084860.1;gene_sam0085230.1;gene_sam0087870.1;gene_sam0093530.1	K03347+K01230+K14015+K09503+K10082+K13996+K12275+K01230+K13989+K01228+K01230+K10956+K10597+K04554+K09523+K13719+K01230+K12667
Metabolism	Glycan biosynthesis and metabolism	Other glycan degradation	0.694926	0.99472	ko00511	gene_sam0023340.1;gene_sam0051760.1;gene_sam0090590.1	K12373+K01192+K01190
Metabolism	Metabolism of cofactors and vitamins	One carbon pool by folate	0.694926	0.99472	ko00670	gene_sam0007770.1;gene_sam0063510.1;gene_sam0065070.1	K00602+K00288+K00604
Metabolism	Amino acid metabolism	Glycine, serine and threonine metabolism	0.699532	0.99472	ko00260	gene_sam0014510.1;gene_sam0014520.1;gene_sam0026130.1;gene_sam0033640.1;gene_sam0050820.1;gene_sam0064260.1;gene_sam0070220.1;gene_sam0075700.1;gene_sam0077500.1;gene_sam0079180.1;gene_sam0084740.1;gene_sam0090210.1;gene_sam0096470.1	K01697+K01620+K00108+K01620+K01733+K00276+K00276+K00276+K01620+K00133+K17103+K15633+K20498
Metabolism	Amino acid metabolism	Valine, leucine and isoleucine biosynthesis	0.71004	0.99472	ko00290	gene_sam0023620.1;gene_sam0030570.1;gene_sam0063870.1;gene_sam0093410.1	K01687+K01702+K00826+K01687
Cellular Processes	Cell growth and death	Cell cycle - yeast	0.710798	0.99472	ko04111	gene_sam0001610.1;gene_sam0002690.1;gene_sam0009170.1;gene_sam0024100.1;gene_sam0027950.1;gene_sam0028530.1;gene_sam0033720.1;gene_sam0033850.1;gene_sam0041450.1;gene_sam0044370.1;gene_sam0046220.1;gene_sam0053180.1;gene_sam0070370.1;gene_sam0078320.1;gene_sam0084670.1;gene_sam0085470.1;gene_sam0093620.1	K06641+K03347+K02178+K06678+K02180+K06679+K02603+K04354+K03353+K06636+K02209+K06685+K02309+K12412+K04371+K02307+K02830
Metabolism	Nucleotide metabolism	Pyrimidine metabolism	0.719202	0.99472	ko00240	gene_sam0008230.1;gene_sam0010390.1;gene_sam0011660.1;gene_sam0031570.1;gene_sam0033700.1;gene_sam0037500.1;gene_sam0039940.1	K01955+K11541+K00876+K07023+K01937+K01081+K00943
Metabolism	Carbohydrate metabolism	Glyoxylate and dicarboxylate metabolism	0.719202	0.99472	ko00630	gene_sam0012300.1;gene_sam0012380.1;gene_sam0020250.1;gene_sam0023100.1;gene_sam0034360.1;gene_sam0054240.1;gene_sam0075540.1	K03781+K00026+K00026+K03781+K00626+K01647+K01647
Genetic Information Processing	Chromosome	ATP-dependent chromatin remodeling	0.719202	0.99472	ko03082	gene_sam0005160.1;gene_sam0020210.1;gene_sam0022100.1;gene_sam0040370.1;gene_sam0042540.1;gene_sam0049010.1;gene_sam0084720.1	K11667+K11664+K11648+K05610+K08874+K04499+K05610
Metabolism	Carbohydrate metabolism	Inositol phosphate metabolism	0.724252	0.99472	ko00562	gene_sam0020930.1;gene_sam0032230.1;gene_sam0038110.1;gene_sam0045010.1;gene_sam0083140.1	K01771+K05857+K01083+K05857+K00140
Metabolism	Metabolism of cofactors and vitamins	Lipoic acid metabolism	0.7415	0.99472	ko00785	gene_sam0019210.1;gene_sam0073410.1;gene_sam0077110.1	K00161+K00166+K03801
Metabolism	Carbohydrate metabolism	Glycolysis / Gluconeogenesis	0.74638	0.99472	ko00010	gene_sam0019210.1;gene_sam0031960.1;gene_sam0034570.1;gene_sam0050110.1;gene_sam0077490.1;gene_sam0079840.1;gene_sam0085730.1;gene_sam0090210.1;gene_sam0094150.1	K00161+K01835+K01785+K00134+K13953+K00844+K01785+K15633+K01568
Metabolism	Lipid metabolism	Glycerophospholipid metabolism	0.74638	0.99472	ko00564	gene_sam0005290.1;gene_sam0005890.1;gene_sam0015590.1;gene_sam0021980.1;gene_sam0034780.1;gene_sam0051740.1;gene_sam0062530.1;gene_sam0073680.1;gene_sam0084740.1	K14676+K00006+K13511+K13509+K16369+K06123+K18694+K13507+K17103
Environmental Information Processing	Membrane transport	ABC transporters	0.74955	0.99472	ko02010	gene_sam0091730.1	K05681
Metabolism	Lipid metabolism	Glycerolipid metabolism	0.759031	0.99472	ko00561	gene_sam0021980.1;gene_sam0028740.1;gene_sam0034900.1;gene_sam0073610.1;gene_sam0073680.1	K13509+K14457+K06116+K00864+K13507
Metabolism	Global and overview maps	Carbon metabolism	0.776406	0.99472	ko01200	gene_sam0000940.1;gene_sam0003820.1;gene_sam0010800.1;gene_sam0012300.1;gene_sam0012380.1;gene_sam0019210.1;gene_sam0020250.1;gene_sam0023100.1;gene_sam0028680.1;gene_sam0029710.1;gene_sam0033070.1;gene_sam0034360.1;gene_sam0041670.1;gene_sam0046880.1;gene_sam0050110.1;gene_sam0054180.1;gene_sam0054240.1;gene_sam0060910.1;gene_sam0070990.1;gene_sam0073070.1;gene_sam0075540.1;gene_sam0079840.1;gen…	K01053+K00948+K00030+K03781+K00026+K00161+K00026+K03781+K00033+K14729+K01899+K00626+K00029+K17066+K00134+K17069+K01647+K00031+K00814+K00948+K01647+K00844+K00033+K01808+K00140+K15633
Genetic Information Processing	Folding, sorting and degradation	Protein export	0.785069	0.99472	ko03060	gene_sam0030190.1;gene_sam0044520.1;gene_sam0045310.1;gene_sam0084990.1	K12275+K03108+K10956+K03104
Metabolism	Metabolism of other amino acids	Taurine and hypotaurine metabolism	0.78579	0.99472	ko00430	gene_sam0037210.1;gene_sam0056080.1	K00485+K01580
Metabolism	Lipid metabolism	Fatty acid degradation	0.81634	0.99472	ko00071	gene_sam0034360.1;gene_sam0065790.1;gene_sam0077490.1;gene_sam0086570.1	K00626+K01897+K13953+K00252
Metabolism	Carbohydrate metabolism	Butanoate metabolism	0.81634	0.99472	ko00650	gene_sam0012860.1;gene_sam0017590.1;gene_sam0034360.1;gene_sam0056080.1	K01027+K13524+K00626+K01580
Cellular Processes	Transport and catabolism	Phagosome	0.827037	0.99472	ko04145	gene_sam0011300.1;gene_sam0014300.1;gene_sam0022200.1;gene_sam0022210.1;gene_sam0029410.1;gene_sam0045310.1;gene_sam0049100.1	K02149+K10089+K02155+K02155+K10413+K10956+K02154
Genetic Information Processing	Folding, sorting and degradation	RNA degradation	0.837493	0.99472	ko03018	gene_sam0042330.1;gene_sam0044920.1;gene_sam0049910.1;gene_sam0051230.1;gene_sam0057410.1;gene_sam0060860.1;gene_sam0081760.1;gene_sam0081770.1;gene_sam0088090.1	K12608+K12624+K04077+K12598+K12601+K12580+K12626+K12572+K12600
Genetic Information Processing	Translation	Ribosome biogenesis in eukaryotes	0.843289	0.99472	ko03008	gene_sam0012050.1;gene_sam0016500.1;gene_sam0022060.1;gene_sam0029660.1;gene_sam0031970.1;gene_sam0034910.1;gene_sam0036300.1;gene_sam0040310.1;gene_sam0049670.1;gene_sam0063700.1;gene_sam0075100.1;gene_sam0078530.1;gene_sam0096280.1	K03538+K14536+K14550+K14554+K13288+K14538+K14530+K14563+K03685+K14560+K14567+K01164+K11128
Genetic Information Processing	Replication and repair	Homologous recombination	0.847836	0.99472	ko03440	gene_sam0045750.1;gene_sam0050590.1;gene_sam0061910.1	K02327+K10958+K07466
Environmental Information Processing	Signal transduction	Phosphatidylinositol signaling system	0.847836	0.99472	ko04070	gene_sam0032230.1;gene_sam0045010.1;gene_sam0090630.1	K05857+K05857+K02183
Cellular Processes	Cell growth and death	Meiosis - yeast	0.868546	0.99472	ko04113	gene_sam0002620.1;gene_sam0009170.1;gene_sam0020520.1;gene_sam0028530.1;gene_sam0033720.1;gene_sam0040610.1;gene_sam0041450.1;gene_sam0044370.1;gene_sam0046220.1;gene_sam0070370.1;gene_sam0079190.1;gene_sam0093620.1	K04630+K02178+K06269+K06679+K02603+K11584+K03353+K06636+K02209+K02309+K04345+K02830
Metabolism	Biosynthesis of other secondary metabolites	Biosynthesis of various plant secondary metabolites	0.873673	0.99472	ko00999	gene_sam0017990.1;gene_sam0049640.1;gene_sam0075590.1	K05349+K13830+K05349
Metabolism	Amino acid metabolism	Arginine and proline metabolism	0.884219	0.99472	ko00330	gene_sam0019970.1;gene_sam0037420.1;gene_sam0039890.1;gene_sam0048040.1;gene_sam0074090.1;gene_sam0091170.1;gene_sam0097220.1	K00472+K01426+K01611+K01426+K01426+K01476+K01426
Genetic Information Processing	Replication and repair	Base excision repair	0.884997	0.99472	ko03410	gene_sam0045750.1;gene_sam0062710.1;gene_sam0073060.1;gene_sam0087230.1;gene_sam0091070.1	K02327+K10773+K10563+K04799+K02324
Organismal Systems	Aging	Longevity regulating pathway - multiple species	0.884997	0.99472	ko04213	gene_sam0012300.1;gene_sam0023100.1;gene_sam0027710.1;gene_sam0077150.1;gene_sam0079190.1	K03781+K03781+K11121+K11121+K04345
Genetic Information Processing	Replication and repair	Nucleotide excision repair	0.887354	0.99472	ko03420	gene_sam0013930.1;gene_sam0017770.1;gene_sam0037490.1;gene_sam0045750.1;gene_sam0060130.1;gene_sam0061910.1;gene_sam0070260.1;gene_sam0091070.1;gene_sam0093320.1	K03017+K10841+K06634+K02327+K10570+K07466+K03144+K02324+K03006
Metabolism	Biosynthesis of other secondary metabolites	Aflatoxin biosynthesis	0.891059	0.99472	ko00254	gene_sam0039830.1	K17644
Genetic Information Processing	Replication and repair	DNA replication	0.899941	0.99472	ko03030	gene_sam0038260.1;gene_sam0045750.1;gene_sam0046220.1;gene_sam0061910.1;gene_sam0087230.1;gene_sam0091070.1	K02685+K02327+K02209+K07466+K04799+K02324
Metabolism	Energy metabolism	Nitrogen metabolism	0.909565	0.99472	ko00910	gene_sam0045740.1;gene_sam0071420.1	K00262+K01673
Cellular Processes	Transport and catabolism	Peroxisome	0.913968	0.99472	ko04146	gene_sam0002510.1;gene_sam0004350.1;gene_sam0007470.1;gene_sam0012210.1;gene_sam0012300.1;gene_sam0023100.1;gene_sam0030440.1;gene_sam0051480.1;gene_sam0060910.1;gene_sam0065790.1	K00624+K13350+K13339+K00106+K03781+K03781+K13341+K08764+K00031+K01897
Genetic Information Processing	Folding, sorting and degradation	Sulfur relay system	0.917481	0.99472	ko04122	gene_sam0081110.1	K03635
Genetic Information Processing	Replication and repair	Mismatch repair	0.929378	0.99472	ko03430	gene_sam0045750.1;gene_sam0061910.1;gene_sam0086760.1	K02327+K07466+K10746
Genetic Information Processing	Translation	mRNA surveillance pathway	0.934002	0.99472	ko03015	gene_sam0020520.1;gene_sam0033850.1;gene_sam0040610.1;gene_sam0043680.1;gene_sam0055910.1;gene_sam0067340.1;gene_sam0082170.1;gene_sam0093340.1	K06269+K04354+K11584+K12882+K14328+K14326+K12812+K14401
Genetic Information Processing	Translation	Aminoacyl-tRNA biosynthesis	0.937165	0.99472	ko00970	gene_sam0014790.1;gene_sam0020080.1;gene_sam0054740.1;gene_sam0065070.1;gene_sam0067490.1;gene_sam0089460.1	K01890+K01880+K01889+K00604+K01887+K01893
Metabolism	Carbohydrate metabolism	Starch and sucrose metabolism	0.941889	0.99472	ko00500	gene_sam0007130.1;gene_sam0013040.1;gene_sam0017990.1;gene_sam0031960.1;gene_sam0050420.1;gene_sam0069650.1;gene_sam0075590.1;gene_sam0079320.1;gene_sam0079840.1;gene_sam0089670.1	K01196+K01182+K05349+K01835+K01178+K01210+K05349+K01210+K00844+K16055
Genetic Information Processing	Transcription	Spliceosome	0.944867	0.99472	ko03040	gene_sam0000870.1;gene_sam0019650.1;gene_sam0023990.1;gene_sam0025480.1;gene_sam0026080.1;gene_sam0027680.1;gene_sam0029610.1;gene_sam0030680.1;gene_sam0043350.1;gene_sam0043680.1;gene_sam0044920.1;gene_sam0050410.1;gene_sam0081760.1;gene_sam0082170.1;gene_sam0094310.1	K10599+K12863+K11093+K12848+K11092+K12821+K12818+K12879+K12846+K12882+K12624+K11984+K12626+K12812+K09567
Metabolism	Metabolism of cofactors and vitamins	Porphyrin metabolism	0.954278	0.99472	ko00860	gene_sam0045210.1;gene_sam0091440.1	K01749+K02257
Genetic Information Processing	Chromosome	Polycomb repressive complex	0.964169	0.99472	ko03083	gene_sam0095600.1	K11805
Metabolism	Amino acid metabolism	Histidine metabolism	0.97134	0.99472	ko00340	gene_sam0010220.1;gene_sam0060820.1	K00817+K01663
Metabolism	Glycan biosynthesis and metabolism	Glycosylphosphatidylinositol (GPI)-anchor biosynthesis	0.97134	0.99472	ko00563	gene_sam0024130.1;gene_sam0031090.1	K05310+K05285
Metabolism	Lipid metabolism	Ether lipid metabolism	0.979469	0.99472	ko00565	gene_sam0051740.1	K06123
Metabolism	Carbohydrate metabolism	Pentose and glucuronate interconversions	0.982179	0.99472	ko00040	gene_sam0030740.1;gene_sam0088490.1	K00008+K00008
Genetic Information Processing	Transcription	Basal transcription factors	0.986837	0.99472	ko03022	gene_sam0037490.1;gene_sam0070260.1;gene_sam0092520.1	K06634+K03144+K03133
Genetic Information Processing	Folding, sorting and degradation	SNARE interactions in vesicular transport	0.988243	0.99472	ko04130	gene_sam0013090.1	K08496
Metabolism	Metabolism of other amino acids	Cyanoamino acid metabolism	0.99472	0.99472	ko00460	gene_sam0017990.1;gene_sam0075590.1	K05349+K05349
Metabolism	Energy metabolism	Methane metabolism	0.99472	0.99472	ko00680	gene_sam0046880.1;gene_sam0090210.1	K17066+K15633
