# Supplementary material for: Comparative transcriptome analyses and CRISPR/Cas9-mediated functional study of Tfsdh1 reveal insights into the interaction between Tremella fuciformis and Annulohypoxylon stygium
Source: Front Microbiol. 2026 Jan 12;16:1723122. doi: 10.3389/fmicb.2025.1723122 (PMC12834513; doi:10.3389/fmicb.2025.1723122)
Supplement: Supplementary file 1 [file Data_Sheet_1.zip › Supplementary datasets/Annulohypoxylon stygium/dataset6_GO_enrichment_As.xlsx]

## Sheet: 香灰菌1119分列9712基因新.GO
GO ID	GO Term	Ontology	Pvalue	FDR	geneID
GO:0030638	polyketide metabolic process	BP	0.00344706	0.889568	gene_sam0014230.1;gene_sam0069420.1;gene_sam0075580.1;gene_sam0096940.1
GO:0043094	cellular metabolic compound salvage	BP	0.0139014	0.889568	gene_sam0004830.1;gene_sam0019090.1;gene_sam0033830.1;gene_sam0081840.1
GO:0015696	ammonium transport	BP	0.0142442	0.889568	gene_sam0002040.1;gene_sam0008870.1;gene_sam0040020.1
GO:0043101	purine-containing compound salvage	BP	0.0142442	0.889568	gene_sam0019090.1;gene_sam0033830.1;gene_sam0081840.1
GO:0006928	movement of cell or subcellular component	BP	0.0204638	0.889568	gene_sam0002090.1;gene_sam0029410.1;gene_sam0034380.1;gene_sam0035870.1;gene_sam0038030.1;gene_sam0045410.1;gene_sam0057930.1
GO:0007018	microtubule-based movement	BP	0.0204638	0.889568	gene_sam0002090.1;gene_sam0029410.1;gene_sam0034380.1;gene_sam0035870.1;gene_sam0038030.1;gene_sam0045410.1;gene_sam0057930.1
GO:0008154	actin polymerization or depolymerization	BP	0.0296095	0.889568	gene_sam0018300.1;gene_sam0026810.1;gene_sam0033900.1;gene_sam0049900.1;gene_sam0051410.1;gene_sam0058800.1
GO:0008299	isoprenoid biosynthetic process	BP	0.0337162	0.889568	gene_sam0029940.1;gene_sam0051800.1;gene_sam0062880.1;gene_sam0089030.1
GO:0065008	regulation of biological quality	BP	0.0353815	0.889568	gene_sam0013330.1;gene_sam0018300.1;gene_sam0019310.1;gene_sam0026810.1;gene_sam0027300.1;gene_sam0027860.1;gene_sam0032430.1;gene_sam0033900.1;gene_sam0038760.1;gene_sam0039380.1;gene_sam0050970.1;gene_sam0051410.1;gene_sam0058800.1;gene_sam0064920.1;gene_sam0071680.1;gene_sam0076670.1;gene_sam0079840.1;gene_sam0086210.1;gene_sam0095750.1;gene_sam0097080.1
GO:0010948	negative regulation of cell cycle process	BP	0.0466358	0.889568	gene_sam0009170.1;gene_sam0028530.1;gene_sam0049750.1
GO:0045839	negative regulation of mitotic nuclear division	BP	0.0466358	0.889568	gene_sam0009170.1;gene_sam0028530.1;gene_sam0049750.1
GO:0051782	negative regulation of cell division	BP	0.0466358	0.889568	gene_sam0009170.1;gene_sam0028530.1;gene_sam0049750.1
GO:0051784	negative regulation of nuclear division	BP	0.0466358	0.889568	gene_sam0009170.1;gene_sam0028530.1;gene_sam0049750.1
GO:1901136	carbohydrate derivative catabolic process	BP	0.0466358	0.889568	gene_sam0005890.1;gene_sam0084920.1;gene_sam0091120.1
GO:1901988	negative regulation of cell cycle phase transition	BP	0.0466358	0.889568	gene_sam0009170.1;gene_sam0028530.1;gene_sam0049750.1
GO:1901991	negative regulation of mitotic cell cycle phase transition	BP	0.0466358	0.889568	gene_sam0009170.1;gene_sam0028530.1;gene_sam0049750.1
GO:0033043	regulation of organelle organization	BP	0.0481147	0.889568	gene_sam0009170.1;gene_sam0018300.1;gene_sam0026810.1;gene_sam0028530.1;gene_sam0033900.1;gene_sam0049750.1;gene_sam0051410.1;gene_sam0058800.1
GO:0007015	actin filament organization	BP	0.0485317	0.889568	gene_sam0018300.1;gene_sam0026810.1;gene_sam0033900.1;gene_sam0049900.1;gene_sam0051410.1;gene_sam0052720.1;gene_sam0058800.1
GO:0006166	purine ribonucleoside salvage	BP	0.0588113	0.889568	gene_sam0019090.1;gene_sam0081840.1
GO:0006432	phenylalanyl-tRNA aminoacylation	BP	0.0588113	0.889568	gene_sam0014790.1;gene_sam0054740.1
GO:0007126	meiotic nuclear division	BP	0.0588113	0.889568	gene_sam0001130.1;gene_sam0053830.1
GO:0019320	hexose catabolic process	BP	0.0588113	0.889568	gene_sam0025350.1;gene_sam0090210.1
GO:0030150	protein import into mitochondrial matrix	BP	0.0588113	0.889568	gene_sam0002470.1;gene_sam0074840.1
GO:0034599	cellular response to oxidative stress	BP	0.0588113	0.889568	gene_sam0044190.1;gene_sam0081410.1
GO:0043174	nucleoside salvage	BP	0.0588113	0.889568	gene_sam0019090.1;gene_sam0081840.1
GO:0045132	meiotic chromosome segregation	BP	0.0588113	0.889568	gene_sam0001130.1;gene_sam0053830.1
GO:0046365	monosaccharide catabolic process	BP	0.0588113	0.889568	gene_sam0025350.1;gene_sam0090210.1
GO:1903046	meiotic cell cycle process	BP	0.0588113	0.889568	gene_sam0001130.1;gene_sam0053830.1
GO:0006461	protein complex assembly	BP	0.0634385	0.889568	gene_sam0007500.1;gene_sam0012780.1;gene_sam0018300.1;gene_sam0024150.1;gene_sam0026480.1;gene_sam0026810.1;gene_sam0033900.1;gene_sam0036440.1;gene_sam0040570.1;gene_sam0050760.1;gene_sam0051410.1;gene_sam0053010.1;gene_sam0058800.1;gene_sam0059400.1;gene_sam0073740.1
GO:0070271	protein complex biogenesis	BP	0.0634385	0.889568	gene_sam0007500.1;gene_sam0012780.1;gene_sam0018300.1;gene_sam0024150.1;gene_sam0026480.1;gene_sam0026810.1;gene_sam0033900.1;gene_sam0036440.1;gene_sam0040570.1;gene_sam0050760.1;gene_sam0051410.1;gene_sam0053010.1;gene_sam0058800.1;gene_sam0059400.1;gene_sam0073740.1
GO:0006720	isoprenoid metabolic process	BP	0.0637585	0.889568	gene_sam0029940.1;gene_sam0051800.1;gene_sam0062880.1;gene_sam0089030.1
GO:0010638	positive regulation of organelle organization	BP	0.0637585	0.889568	gene_sam0026810.1;gene_sam0033900.1;gene_sam0051410.1;gene_sam0058800.1
GO:0010639	negative regulation of organelle organization	BP	0.0637585	0.889568	gene_sam0009170.1;gene_sam0018300.1;gene_sam0028530.1;gene_sam0049750.1
GO:0015074	DNA integration	BP	0.0637585	0.889568	gene_sam0038190.1;gene_sam0056730.1;gene_sam0080420.1;gene_sam0097090.1
GO:0030838	positive regulation of actin filament polymerization	BP	0.0637585	0.889568	gene_sam0026810.1;gene_sam0033900.1;gene_sam0051410.1;gene_sam0058800.1
GO:0031334	positive regulation of protein complex assembly	BP	0.0637585	0.889568	gene_sam0026810.1;gene_sam0033900.1;gene_sam0051410.1;gene_sam0058800.1
GO:0032273	positive regulation of protein polymerization	BP	0.0637585	0.889568	gene_sam0026810.1;gene_sam0033900.1;gene_sam0051410.1;gene_sam0058800.1
GO:0034314	Arp2/3 complex-mediated actin nucleation	BP	0.0637585	0.889568	gene_sam0026810.1;gene_sam0033900.1;gene_sam0051410.1;gene_sam0058800.1
GO:0044089	positive regulation of cellular component biogenesis	BP	0.0637585	0.889568	gene_sam0026810.1;gene_sam0033900.1;gene_sam0051410.1;gene_sam0058800.1
GO:0045010	actin nucleation	BP	0.0637585	0.889568	gene_sam0026810.1;gene_sam0033900.1;gene_sam0051410.1;gene_sam0058800.1
GO:0051129	negative regulation of cellular component organization	BP	0.0637585	0.889568	gene_sam0009170.1;gene_sam0018300.1;gene_sam0028530.1;gene_sam0049750.1
GO:0051495	positive regulation of cytoskeleton organization	BP	0.0637585	0.889568	gene_sam0026810.1;gene_sam0033900.1;gene_sam0051410.1;gene_sam0058800.1
GO:0071822	protein complex subunit organization	BP	0.0649516	0.889568	gene_sam0007500.1;gene_sam0012780.1;gene_sam0018300.1;gene_sam0020210.1;gene_sam0024150.1;gene_sam0026480.1;gene_sam0026810.1;gene_sam0033900.1;gene_sam0036440.1;gene_sam0040570.1;gene_sam0043720.1;gene_sam0049900.1;gene_sam0050760.1;gene_sam0051410.1;gene_sam0052720.1;gene_sam0053010.1;gene_sam0058800.1;gene_sam0059400.1;gene_sam0073740.1
GO:0051258	protein polymerization	BP	0.0687616	0.889568	gene_sam0018300.1;gene_sam0026480.1;gene_sam0026810.1;gene_sam0033900.1;gene_sam0051410.1;gene_sam0058800.1;gene_sam0059400.1
GO:0008064	regulation of actin polymerization or depolymerization	BP	0.0695273	0.889568	gene_sam0018300.1;gene_sam0026810.1;gene_sam0033900.1;gene_sam0051410.1;gene_sam0058800.1
GO:0009308	amine metabolic process	BP	0.0695273	0.889568	gene_sam0023960.1;gene_sam0039890.1;gene_sam0064260.1;gene_sam0070220.1;gene_sam0075700.1
GO:0030041	actin filament polymerization	BP	0.0695273	0.889568	gene_sam0018300.1;gene_sam0026810.1;gene_sam0033900.1;gene_sam0051410.1;gene_sam0058800.1
GO:0030832	regulation of actin filament length	BP	0.0695273	0.889568	gene_sam0018300.1;gene_sam0026810.1;gene_sam0033900.1;gene_sam0051410.1;gene_sam0058800.1
GO:0030833	regulation of actin filament polymerization	BP	0.0695273	0.889568	gene_sam0018300.1;gene_sam0026810.1;gene_sam0033900.1;gene_sam0051410.1;gene_sam0058800.1
GO:0032271	regulation of protein polymerization	BP	0.0695273	0.889568	gene_sam0018300.1;gene_sam0026810.1;gene_sam0033900.1;gene_sam0051410.1;gene_sam0058800.1
GO:0032535	regulation of cellular component size	BP	0.0695273	0.889568	gene_sam0018300.1;gene_sam0026810.1;gene_sam0033900.1;gene_sam0051410.1;gene_sam0058800.1
GO:0032956	regulation of actin cytoskeleton organization	BP	0.0695273	0.889568	gene_sam0018300.1;gene_sam0026810.1;gene_sam0033900.1;gene_sam0051410.1;gene_sam0058800.1
GO:0032970	regulation of actin filament-based process	BP	0.0695273	0.889568	gene_sam0018300.1;gene_sam0026810.1;gene_sam0033900.1;gene_sam0051410.1;gene_sam0058800.1
GO:0043254	regulation of protein complex assembly	BP	0.0695273	0.889568	gene_sam0018300.1;gene_sam0026810.1;gene_sam0033900.1;gene_sam0051410.1;gene_sam0058800.1
GO:0044087	regulation of cellular component biogenesis	BP	0.0695273	0.889568	gene_sam0018300.1;gene_sam0026810.1;gene_sam0033900.1;gene_sam0051410.1;gene_sam0058800.1
GO:0051493	regulation of cytoskeleton organization	BP	0.0695273	0.889568	gene_sam0018300.1;gene_sam0026810.1;gene_sam0033900.1;gene_sam0051410.1;gene_sam0058800.1
GO:0090066	regulation of anatomical structure size	BP	0.0695273	0.889568	gene_sam0018300.1;gene_sam0026810.1;gene_sam0033900.1;gene_sam0051410.1;gene_sam0058800.1
GO:0043623	cellular protein complex assembly	BP	0.0746335	0.889568	gene_sam0012780.1;gene_sam0018300.1;gene_sam0024150.1;gene_sam0026480.1;gene_sam0026810.1;gene_sam0033900.1;gene_sam0040570.1;gene_sam0050760.1;gene_sam0051410.1;gene_sam0053010.1;gene_sam0058800.1;gene_sam0059400.1;gene_sam0073740.1
GO:0007017	microtubule-based process	BP	0.0759369	0.889568	gene_sam0002090.1;gene_sam0004490.1;gene_sam0026480.1;gene_sam0029410.1;gene_sam0034380.1;gene_sam0035870.1;gene_sam0038030.1;gene_sam0045410.1;gene_sam0057930.1;gene_sam0059400.1
GO:0030029	actin filament-based process	BP	0.0874786	0.889568	gene_sam0018300.1;gene_sam0026810.1;gene_sam0033900.1;gene_sam0049900.1;gene_sam0051410.1;gene_sam0052720.1;gene_sam0058800.1;gene_sam0073830.1
GO:0030036	actin cytoskeleton organization	BP	0.0874786	0.889568	gene_sam0018300.1;gene_sam0026810.1;gene_sam0033900.1;gene_sam0049900.1;gene_sam0051410.1;gene_sam0052720.1;gene_sam0058800.1;gene_sam0073830.1
GO:0051128	regulation of cellular component organization	BP	0.0874786	0.889568	gene_sam0009170.1;gene_sam0018300.1;gene_sam0026810.1;gene_sam0028530.1;gene_sam0033900.1;gene_sam0049750.1;gene_sam0051410.1;gene_sam0058800.1
GO:0006508	proteolysis	BP	0.0902679	0.889568	gene_sam0000530.1;gene_sam0000550.1;gene_sam0002690.1;gene_sam0002990.1;gene_sam0003170.1;gene_sam0004950.1;gene_sam0009170.1;gene_sam0009280.1;gene_sam0010600.1;gene_sam0012430.1;gene_sam0014250.1;gene_sam0014880.1;gene_sam0015980.1;gene_sam0018150.1;gene_sam0019600.1;gene_sam0022220.1;gene_sam0023230.1;gene_sam0024200.1;gene_sam0024620.1;gene_sam0028530.1;gene_sam0029080.1;gene_sam0030000.1;gen…
GO:0044257	cellular protein catabolic process	BP	0.0905784	0.889568	gene_sam0000530.1;gene_sam0002690.1;gene_sam0004950.1;gene_sam0009170.1;gene_sam0014880.1;gene_sam0028530.1;gene_sam0029080.1;gene_sam0034400.1;gene_sam0040370.1;gene_sam0042740.1;gene_sam0055870.1;gene_sam0056260.1;gene_sam0084720.1
GO:0051603	proteolysis involved in cellular protein catabolic process	BP	0.0905784	0.889568	gene_sam0000530.1;gene_sam0002690.1;gene_sam0004950.1;gene_sam0009170.1;gene_sam0014880.1;gene_sam0028530.1;gene_sam0029080.1;gene_sam0034400.1;gene_sam0040370.1;gene_sam0042740.1;gene_sam0055870.1;gene_sam0056260.1;gene_sam0084720.1
GO:0006904	vesicle docking involved in exocytosis	BP	0.0957373	0.889568	gene_sam0003380.1;gene_sam0016630.1;gene_sam0060320.1
GO:0042176	regulation of protein catabolic process	BP	0.0957373	0.889568	gene_sam0009170.1;gene_sam0028530.1;gene_sam0087480.1
GO:0045786	negative regulation of cell cycle	BP	0.0957373	0.889568	gene_sam0009170.1;gene_sam0028530.1;gene_sam0049750.1
GO:0045930	negative regulation of mitotic cell cycle	BP	0.0957373	0.889568	gene_sam0009170.1;gene_sam0028530.1;gene_sam0049750.1
GO:0001522	pseudouridine synthesis	BP	0.0986947	0.889568	gene_sam0018110.1;gene_sam0052140.1;gene_sam0080630.1;gene_sam0090240.1;gene_sam0095670.1;gene_sam0096280.1
GO:0006887	exocytosis	BP	0.102792	0.889568	gene_sam0002790.1;gene_sam0003380.1;gene_sam0016630.1;gene_sam0060320.1;gene_sam0068650.1
GO:0032940	secretion by cell	BP	0.102792	0.889568	gene_sam0002790.1;gene_sam0003380.1;gene_sam0016630.1;gene_sam0060320.1;gene_sam0068650.1
GO:0046903	secretion	BP	0.102792	0.889568	gene_sam0002790.1;gene_sam0003380.1;gene_sam0016630.1;gene_sam0060320.1;gene_sam0068650.1
GO:0007010	cytoskeleton organization	BP	0.117678	0.889568	gene_sam0018300.1;gene_sam0026480.1;gene_sam0026810.1;gene_sam0033900.1;gene_sam0049900.1;gene_sam0051410.1;gene_sam0052720.1;gene_sam0058800.1;gene_sam0059400.1;gene_sam0073830.1
GO:0000280	nuclear division	BP	0.122061	0.889568	gene_sam0001130.1;gene_sam0009170.1;gene_sam0024100.1;gene_sam0028530.1;gene_sam0044370.1;gene_sam0049750.1;gene_sam0053830.1
GO:0042592	homeostatic process	BP	0.128318	0.889568	gene_sam0013330.1;gene_sam0019310.1;gene_sam0027300.1;gene_sam0027860.1;gene_sam0032430.1;gene_sam0038760.1;gene_sam0039380.1;gene_sam0064920.1;gene_sam0076670.1;gene_sam0079840.1;gene_sam0086210.1;gene_sam0095750.1;gene_sam0097080.1
GO:0072522	purine-containing compound biosynthetic process	BP	0.128725	0.889568	gene_sam0003400.1;gene_sam0007770.1;gene_sam0017450.1;gene_sam0019090.1;gene_sam0033570.1;gene_sam0033830.1;gene_sam0054530.1;gene_sam0081840.1;gene_sam0094540.1
GO:0006511	ubiquitin-dependent protein catabolic process	BP	0.129889	0.889568	gene_sam0000530.1;gene_sam0002690.1;gene_sam0009170.1;gene_sam0014880.1;gene_sam0028530.1;gene_sam0029080.1;gene_sam0034400.1;gene_sam0040370.1;gene_sam0055870.1;gene_sam0056260.1;gene_sam0084720.1
GO:0019941	modification-dependent protein catabolic process	BP	0.129889	0.889568	gene_sam0000530.1;gene_sam0002690.1;gene_sam0009170.1;gene_sam0014880.1;gene_sam0028530.1;gene_sam0029080.1;gene_sam0034400.1;gene_sam0040370.1;gene_sam0055870.1;gene_sam0056260.1;gene_sam0084720.1
GO:0043632	modification-dependent macromolecule catabolic process	BP	0.129889	0.889568	gene_sam0000530.1;gene_sam0002690.1;gene_sam0009170.1;gene_sam0014880.1;gene_sam0028530.1;gene_sam0029080.1;gene_sam0034400.1;gene_sam0040370.1;gene_sam0055870.1;gene_sam0056260.1;gene_sam0084720.1
GO:0030163	protein catabolic process	BP	0.137015	0.889568	gene_sam0000530.1;gene_sam0002690.1;gene_sam0004950.1;gene_sam0009170.1;gene_sam0014880.1;gene_sam0028530.1;gene_sam0029080.1;gene_sam0034400.1;gene_sam0040370.1;gene_sam0042740.1;gene_sam0055870.1;gene_sam0056260.1;gene_sam0084720.1;gene_sam0087480.1
GO:0045454	cell redox homeostasis	BP	0.141024	0.889568	gene_sam0027300.1;gene_sam0027860.1;gene_sam0032430.1;gene_sam0038760.1;gene_sam0076670.1;gene_sam0086210.1;gene_sam0095750.1;gene_sam0097080.1
GO:0098813	nuclear chromosome segregation	BP	0.141024	0.889568	gene_sam0001130.1;gene_sam0009170.1;gene_sam0024100.1;gene_sam0028530.1;gene_sam0044370.1;gene_sam0053830.1;gene_sam0085470.1;gene_sam0087510.1
GO:0007094	mitotic spindle assembly checkpoint	BP	0.147946	0.889568	gene_sam0009170.1;gene_sam0028530.1
GO:0009895	negative regulation of catabolic process	BP	0.147946	0.889568	gene_sam0009170.1;gene_sam0028530.1
GO:0030162	regulation of proteolysis	BP	0.147946	0.889568	gene_sam0009170.1;gene_sam0028530.1
GO:0031330	negative regulation of cellular catabolic process	BP	0.147946	0.889568	gene_sam0009170.1;gene_sam0028530.1
GO:0031397	negative regulation of protein ubiquitination	BP	0.147946	0.889568	gene_sam0009170.1;gene_sam0028530.1
GO:0031577	spindle checkpoint	BP	0.147946	0.889568	gene_sam0009170.1;gene_sam0028530.1
GO:0032324	molybdopterin cofactor biosynthetic process	BP	0.147946	0.889568	gene_sam0027930.1;gene_sam0081110.1
GO:0032434	regulation of proteasomal ubiquitin-dependent protein catabolic process	BP	0.147946	0.889568	gene_sam0009170.1;gene_sam0028530.1
GO:0032435	negative regulation of proteasomal ubiquitin-dependent protein catabolic process	BP	0.147946	0.889568	gene_sam0009170.1;gene_sam0028530.1
GO:0033046	negative regulation of sister chromatid segregation	BP	0.147946	0.889568	gene_sam0009170.1;gene_sam0028530.1
GO:0033048	negative regulation of mitotic sister chromatid segregation	BP	0.147946	0.889568	gene_sam0009170.1;gene_sam0028530.1
GO:0042177	negative regulation of protein catabolic process	BP	0.147946	0.889568	gene_sam0009170.1;gene_sam0028530.1
GO:0042822	pyridoxal phosphate metabolic process	BP	0.147946	0.889568	gene_sam0004830.1;gene_sam0012130.1
GO:0042823	pyridoxal phosphate biosynthetic process	BP	0.147946	0.889568	gene_sam0004830.1;gene_sam0012130.1
GO:0043545	molybdopterin cofactor metabolic process	BP	0.147946	0.889568	gene_sam0027930.1;gene_sam0081110.1
GO:0045841	negative regulation of mitotic metaphase/anaphase transition	BP	0.147946	0.889568	gene_sam0009170.1;gene_sam0028530.1
GO:0045861	negative regulation of proteolysis	BP	0.147946	0.889568	gene_sam0009170.1;gene_sam0028530.1
GO:0046184	aldehyde biosynthetic process	BP	0.147946	0.889568	gene_sam0004830.1;gene_sam0012130.1
GO:0046416	D-amino acid metabolic process	BP	0.147946	0.889568	gene_sam0057000.1;gene_sam0092850.1
GO:0051189	prosthetic group metabolic process	BP	0.147946	0.889568	gene_sam0027930.1;gene_sam0081110.1
GO:0051321	meiotic cell cycle	BP	0.147946	0.889568	gene_sam0001130.1;gene_sam0053830.1
GO:0051348	negative regulation of transferase activity	BP	0.147946	0.889568	gene_sam0009170.1;gene_sam0028530.1
GO:0051352	negative regulation of ligase activity	BP	0.147946	0.889568	gene_sam0009170.1;gene_sam0028530.1
GO:0051436	negative regulation of ubiquitin-protein ligase activity involved in mitotic cell cycle	BP	0.147946	0.889568	gene_sam0009170.1;gene_sam0028530.1
GO:0051439	regulation of ubiquitin-protein ligase activity involved in mitotic cell cycle	BP	0.147946	0.889568	gene_sam0009170.1;gene_sam0028530.1
GO:0051444	negative regulation of ubiquitin-protein transferase activity	BP	0.147946	0.889568	gene_sam0009170.1;gene_sam0028530.1
GO:0051985	negative regulation of chromosome segregation	BP	0.147946	0.889568	gene_sam0009170.1;gene_sam0028530.1
GO:0061136	regulation of proteasomal protein catabolic process	BP	0.147946	0.889568	gene_sam0009170.1;gene_sam0028530.1
GO:0071173	spindle assembly checkpoint	BP	0.147946	0.889568	gene_sam0009170.1;gene_sam0028530.1
GO:0071174	mitotic spindle checkpoint	BP	0.147946	0.889568	gene_sam0009170.1;gene_sam0028530.1
GO:1901799	negative regulation of proteasomal protein catabolic process	BP	0.147946	0.889568	gene_sam0009170.1;gene_sam0028530.1
GO:1902100	negative regulation of metaphase/anaphase transition of cell cycle	BP	0.147946	0.889568	gene_sam0009170.1;gene_sam0028530.1
GO:1903050	regulation of proteolysis involved in cellular protein catabolic process	BP	0.147946	0.889568	gene_sam0009170.1;gene_sam0028530.1
GO:1903051	negative regulation of proteolysis involved in cellular protein catabolic process	BP	0.147946	0.889568	gene_sam0009170.1;gene_sam0028530.1
GO:1903321	negative regulation of protein modification by small protein conjugation or removal	BP	0.147946	0.889568	gene_sam0009170.1;gene_sam0028530.1
GO:1903362	regulation of cellular protein catabolic process	BP	0.147946	0.889568	gene_sam0009170.1;gene_sam0028530.1
GO:1903363	negative regulation of cellular protein catabolic process	BP	0.147946	0.889568	gene_sam0009170.1;gene_sam0028530.1
GO:1904667	negative regulation of ubiquitin protein ligase activity	BP	0.147946	0.889568	gene_sam0009170.1;gene_sam0028530.1
GO:2000816	negative regulation of mitotic sister chromatid separation	BP	0.147946	0.889568	gene_sam0009170.1;gene_sam0028530.1
GO:2001251	negative regulation of chromosome organization	BP	0.147946	0.889568	gene_sam0009170.1;gene_sam0028530.1
GO:0006081	cellular aldehyde metabolic process	BP	0.151939	0.889568	gene_sam0004830.1;gene_sam0012130.1;gene_sam0028680.1;gene_sam0082150.1
GO:0051130	positive regulation of cellular component organization	BP	0.151939	0.889568	gene_sam0026810.1;gene_sam0033900.1;gene_sam0051410.1;gene_sam0058800.1
GO:0055114	oxidation-reduction process	BP	0.153043	0.889568	gene_sam0000540.1;gene_sam0001140.1;gene_sam0001230.1;gene_sam0001270.1;gene_sam0001760.1;gene_sam0002430.1;gene_sam0002910.1;gene_sam0003000.1;gene_sam0003050.1;gene_sam0003300.1;gene_sam0003630.1;gene_sam0003640.1;gene_sam0003970.1;gene_sam0004240.1;gene_sam0005000.1;gene_sam0005670.1;gene_sam0005890.1;gene_sam0006260.1;gene_sam0006360.1;gene_sam0007060.1;gene_sam0007130.1;gene_sam0007410.1;gen…
GO:0015672	monovalent inorganic cation transport	BP	0.154337	0.889568	gene_sam0002040.1;gene_sam0003400.1;gene_sam0006890.1;gene_sam0008870.1;gene_sam0019310.1;gene_sam0022200.1;gene_sam0033570.1;gene_sam0040020.1;gene_sam0049100.1;gene_sam0054530.1;gene_sam0094540.1
GO:0017004	cytochrome complex assembly	BP	0.157758	0.889568	gene_sam0012780.1;gene_sam0024150.1;gene_sam0073740.1
GO:0033108	mitochondrial respiratory chain complex assembly	BP	0.157758	0.889568	gene_sam0012780.1;gene_sam0024150.1;gene_sam0073740.1
GO:0070925	organelle assembly	BP	0.157758	0.889568	gene_sam0050760.1;gene_sam0053010.1;gene_sam0070340.1
GO:0022402	cell cycle process	BP	0.164608	0.889568	gene_sam0001130.1;gene_sam0009170.1;gene_sam0018740.1;gene_sam0024100.1;gene_sam0028530.1;gene_sam0044370.1;gene_sam0049750.1;gene_sam0050760.1;gene_sam0053010.1;gene_sam0053830.1;gene_sam0085470.1;gene_sam0087510.1
GO:0009127	purine nucleoside monophosphate biosynthetic process	BP	0.170162	0.889568	gene_sam0003400.1;gene_sam0017450.1;gene_sam0033570.1;gene_sam0033830.1;gene_sam0054530.1;gene_sam0094540.1
GO:0009156	ribonucleoside monophosphate biosynthetic process	BP	0.170162	0.889568	gene_sam0003400.1;gene_sam0017450.1;gene_sam0033570.1;gene_sam0033830.1;gene_sam0054530.1;gene_sam0094540.1
GO:0009168	purine ribonucleoside monophosphate biosynthetic process	BP	0.170162	0.889568	gene_sam0003400.1;gene_sam0017450.1;gene_sam0033570.1;gene_sam0033830.1;gene_sam0054530.1;gene_sam0094540.1
GO:0006914	autophagy	BP	0.20688	0.889568	gene_sam0015790.1;gene_sam0018200.1;gene_sam0070340.1;gene_sam0094280.1
GO:0006470	protein dephosphorylation	BP	0.212084	0.889568	gene_sam0017720.1;gene_sam0027610.1;gene_sam0043540.1;gene_sam0047400.1;gene_sam0057040.1;gene_sam0086850.1
GO:0009124	nucleoside monophosphate biosynthetic process	BP	0.212084	0.889568	gene_sam0003400.1;gene_sam0017450.1;gene_sam0033570.1;gene_sam0033830.1;gene_sam0054530.1;gene_sam0094540.1
GO:0055086	nucleobase-containing small molecule metabolic process	BP	0.218149	0.889568	gene_sam0003400.1;gene_sam0003820.1;gene_sam0007770.1;gene_sam0010390.1;gene_sam0014640.1;gene_sam0017450.1;gene_sam0019090.1;gene_sam0028680.1;gene_sam0033570.1;gene_sam0033700.1;gene_sam0033830.1;gene_sam0037500.1;gene_sam0042670.1;gene_sam0054530.1;gene_sam0062200.1;gene_sam0073070.1;gene_sam0081840.1;gene_sam0082150.1;gene_sam0089250.1;gene_sam0091120.1;gene_sam0094540.1
GO:0019725	cellular homeostasis	BP	0.220243	0.889568	gene_sam0027300.1;gene_sam0027860.1;gene_sam0032430.1;gene_sam0038760.1;gene_sam0076670.1;gene_sam0079840.1;gene_sam0086210.1;gene_sam0095750.1;gene_sam0097080.1
GO:0006753	nucleoside phosphate metabolic process	BP	0.223347	0.889568	gene_sam0003400.1;gene_sam0003820.1;gene_sam0007770.1;gene_sam0017450.1;gene_sam0028680.1;gene_sam0033570.1;gene_sam0033700.1;gene_sam0033830.1;gene_sam0037500.1;gene_sam0042670.1;gene_sam0054530.1;gene_sam0062200.1;gene_sam0073070.1;gene_sam0081840.1;gene_sam0082150.1;gene_sam0091120.1;gene_sam0094540.1
GO:0000003	reproduction	BP	0.228258	0.889568	gene_sam0001130.1;gene_sam0053830.1;gene_sam0086480.1
GO:0000075	cell cycle checkpoint	BP	0.228258	0.889568	gene_sam0009170.1;gene_sam0018740.1;gene_sam0028530.1
GO:0009894	regulation of catabolic process	BP	0.228258	0.889568	gene_sam0009170.1;gene_sam0028530.1;gene_sam0087480.1
GO:0022414	reproductive process	BP	0.228258	0.889568	gene_sam0001130.1;gene_sam0053830.1;gene_sam0086480.1
GO:0044702	single organism reproductive process	BP	0.228258	0.889568	gene_sam0001130.1;gene_sam0053830.1;gene_sam0086480.1
GO:0048278	vesicle docking	BP	0.228258	0.889568	gene_sam0003380.1;gene_sam0016630.1;gene_sam0060320.1
GO:0070887	cellular response to chemical stimulus	BP	0.228258	0.889568	gene_sam0044190.1;gene_sam0081410.1;gene_sam0086480.1
GO:1901292	nucleoside phosphate catabolic process	BP	0.228258	0.889568	gene_sam0037500.1;gene_sam0042670.1;gene_sam0091120.1
GO:0016579	protein deubiquitination	BP	0.236784	0.889568	gene_sam0003170.1;gene_sam0060550.1;gene_sam0073150.1;gene_sam0081700.1;gene_sam0086630.1
GO:0048523	negative regulation of cellular process	BP	0.236784	0.889568	gene_sam0009170.1;gene_sam0017500.1;gene_sam0018300.1;gene_sam0028530.1;gene_sam0049750.1
GO:0000045	autophagosome assembly	BP	0.242613	0.889568	gene_sam0070340.1
GO:0000052	citrulline metabolic process	BP	0.242613	0.889568	gene_sam0041920.1
GO:0000270	peptidoglycan metabolic process	BP	0.242613	0.889568	gene_sam0084920.1
GO:0001100	negative regulation of exit from mitosis	BP	0.242613	0.889568	gene_sam0049750.1
GO:0005980	glycogen catabolic process	BP	0.242613	0.889568	gene_sam0007130.1
GO:0006007	glucose catabolic process	BP	0.242613	0.889568	gene_sam0090210.1
GO:0006026	aminoglycan catabolic process	BP	0.242613	0.889568	gene_sam0084920.1
GO:0006027	glycosaminoglycan catabolic process	BP	0.242613	0.889568	gene_sam0084920.1
GO:0006109	regulation of carbohydrate metabolic process	BP	0.242613	0.889568	gene_sam0017500.1
GO:0006111	regulation of gluconeogenesis	BP	0.242613	0.889568	gene_sam0017500.1
GO:0006190	inosine salvage	BP	0.242613	0.889568	gene_sam0081840.1
GO:0006301	postreplication repair	BP	0.242613	0.889568	gene_sam0080050.1
GO:0006336	DNA replication-independent nucleosome assembly	BP	0.242613	0.889568	gene_sam0036440.1
GO:0006370	7-methylguanosine mRNA capping	BP	0.242613	0.889568	gene_sam0022090.1
GO:0006426	glycyl-tRNA aminoacylation	BP	0.242613	0.889568	gene_sam0020080.1
GO:0006480	N-terminal protein amino acid methylation	BP	0.242613	0.889568	gene_sam0020650.1
GO:0006570	tyrosine metabolic process	BP	0.242613	0.889568	gene_sam0018720.1
GO:0006571	tyrosine biosynthetic process	BP	0.242613	0.889568	gene_sam0018720.1
GO:0006591	ornithine metabolic process	BP	0.242613	0.889568	gene_sam0055670.1
GO:0006597	spermine biosynthetic process	BP	0.242613	0.889568	gene_sam0039890.1
GO:0006714	sesquiterpenoid metabolic process	BP	0.242613	0.889568	gene_sam0051800.1
GO:0006721	terpenoid metabolic process	BP	0.242613	0.889568	gene_sam0051800.1
GO:0006885	regulation of pH	BP	0.242613	0.889568	gene_sam0019310.1
GO:0006915	apoptotic process	BP	0.242613	0.889568	gene_sam0080940.1
GO:0007029	endoplasmic reticulum organization	BP	0.242613	0.889568	gene_sam0053430.1
GO:0007127	meiosis I	BP	0.242613	0.889568	gene_sam0001130.1
GO:0008215	spermine metabolic process	BP	0.242613	0.889568	gene_sam0039890.1
GO:0008216	spermidine metabolic process	BP	0.242613	0.889568	gene_sam0039890.1
GO:0008219	cell death	BP	0.242613	0.889568	gene_sam0080940.1
GO:0008295	spermidine biosynthetic process	BP	0.242613	0.889568	gene_sam0039890.1
GO:0008535	respiratory chain complex IV assembly	BP	0.242613	0.889568	gene_sam0024150.1
GO:0008612	peptidyl-lysine modification to peptidyl-hypusine	BP	0.242613	0.889568	gene_sam0051050.1
GO:0009083	branched-chain amino acid catabolic process	BP	0.242613	0.889568	gene_sam0073410.1
GO:0009113	purine nucleobase biosynthetic process	BP	0.242613	0.889568	gene_sam0017450.1
GO:0009143	nucleoside triphosphate catabolic process	BP	0.242613	0.889568	gene_sam0042670.1
GO:0009253	peptidoglycan catabolic process	BP	0.242613	0.889568	gene_sam0084920.1
GO:0009264	deoxyribonucleotide catabolic process	BP	0.242613	0.889568	gene_sam0091120.1
GO:0009443	pyridoxal 5'-phosphate salvage	BP	0.242613	0.889568	gene_sam0004830.1
GO:0010452	histone H3-K36 methylation	BP	0.242613	0.889568	gene_sam0017580.1
GO:0010675	regulation of cellular carbohydrate metabolic process	BP	0.242613	0.889568	gene_sam0017500.1
GO:0010677	negative regulation of cellular carbohydrate metabolic process	BP	0.242613	0.889568	gene_sam0017500.1
GO:0010906	regulation of glucose metabolic process	BP	0.242613	0.889568	gene_sam0017500.1
GO:0012501	programmed cell death	BP	0.242613	0.889568	gene_sam0080940.1
GO:0015675	nickel cation transport	BP	0.242613	0.889568	gene_sam0022890.1
GO:0016032	viral process	BP	0.242613	0.889568	gene_sam0092460.1
GO:0016073	snRNA metabolic process	BP	0.242613	0.889568	gene_sam0093360.1
GO:0016106	sesquiterpenoid biosynthetic process	BP	0.242613	0.889568	gene_sam0051800.1
GO:0016114	terpenoid biosynthetic process	BP	0.242613	0.889568	gene_sam0051800.1
GO:0016125	sterol metabolic process	BP	0.242613	0.889568	gene_sam0041910.1
GO:0016180	snRNA processing	BP	0.242613	0.889568	gene_sam0093360.1
GO:0016236	macroautophagy	BP	0.242613	0.889568	gene_sam0070340.1
GO:0016265	death	BP	0.242613	0.889568	gene_sam0080940.1
GO:0016998	cell wall macromolecule catabolic process	BP	0.242613	0.889568	gene_sam0084920.1
GO:0016999	antibiotic metabolic process	BP	0.242613	0.889568	gene_sam0069420.1
GO:0017000	antibiotic biosynthetic process	BP	0.242613	0.889568	gene_sam0069420.1
GO:0017144	drug metabolic process	BP	0.242613	0.889568	gene_sam0069420.1
GO:0018101	protein citrullination	BP	0.242613	0.889568	gene_sam0041920.1
GO:0018344	protein geranylgeranylation	BP	0.242613	0.889568	gene_sam0047710.1
GO:0019058	viral life cycle	BP	0.242613	0.889568	gene_sam0092460.1
GO:0019080	viral gene expression	BP	0.242613	0.889568	gene_sam0092460.1
GO:0019083	viral transcription	BP	0.242613	0.889568	gene_sam0092460.1
GO:0019240	citrulline biosynthetic process	BP	0.242613	0.889568	gene_sam0041920.1
GO:0019388	galactose catabolic process	BP	0.242613	0.889568	gene_sam0025350.1
GO:0019985	translesion synthesis	BP	0.242613	0.889568	gene_sam0080050.1
GO:0030203	glycosaminoglycan metabolic process	BP	0.242613	0.889568	gene_sam0084920.1
GO:0030639	polyketide biosynthetic process	BP	0.242613	0.889568	gene_sam0069420.1
GO:0031122	cytoplasmic microtubule organization	BP	0.242613	0.889568	gene_sam0059400.1
GO:0032261	purine nucleotide salvage	BP	0.242613	0.889568	gene_sam0033830.1
GO:0032264	IMP salvage	BP	0.242613	0.889568	gene_sam0033830.1
GO:0033499	galactose catabolic process via UDP-galactose	BP	0.242613	0.889568	gene_sam0025350.1
GO:0033617	mitochondrial respiratory chain complex IV assembly	BP	0.242613	0.889568	gene_sam0024150.1
GO:0034397	telomere localization	BP	0.242613	0.889568	gene_sam0001130.1
GO:0034398	telomere tethering at nuclear periphery	BP	0.242613	0.889568	gene_sam0001130.1
GO:0034472	snRNA 3'-end processing	BP	0.242613	0.889568	gene_sam0093360.1
GO:0034477	U6 snRNA 3'-end processing	BP	0.242613	0.889568	gene_sam0093360.1
GO:0034724	DNA replication-independent nucleosome organization	BP	0.242613	0.889568	gene_sam0036440.1
GO:0035444	nickel cation transmembrane transport	BP	0.242613	0.889568	gene_sam0022890.1
GO:0042026	protein refolding	BP	0.242613	0.889568	gene_sam0049910.1
GO:0042450	arginine biosynthetic process via ornithine	BP	0.242613	0.889568	gene_sam0055670.1
GO:0043173	nucleotide salvage	BP	0.242613	0.889568	gene_sam0033830.1
GO:0043255	regulation of carbohydrate biosynthetic process	BP	0.242613	0.889568	gene_sam0017500.1
GO:0043486	histone exchange	BP	0.242613	0.889568	gene_sam0020210.1
GO:0043628	ncRNA 3'-end processing	BP	0.242613	0.889568	gene_sam0093360.1
GO:0044033	multi-organism metabolic process	BP	0.242613	0.889568	gene_sam0092460.1
GO:0044403	symbiosis, encompassing mutualism through parasitism	BP	0.242613	0.889568	gene_sam0092460.1
GO:0044419	interspecies interaction between organisms	BP	0.242613	0.889568	gene_sam0092460.1
GO:0044821	meiotic telomere tethering at nuclear periphery	BP	0.242613	0.889568	gene_sam0001130.1
GO:0045048	protein insertion into ER membrane	BP	0.242613	0.889568	gene_sam0053430.1
GO:0045141	meiotic telomere clustering	BP	0.242613	0.889568	gene_sam0001130.1
GO:0045143	homologous chromosome segregation	BP	0.242613	0.889568	gene_sam0001130.1
GO:0045721	negative regulation of gluconeogenesis	BP	0.242613	0.889568	gene_sam0017500.1
GO:0045912	negative regulation of carbohydrate metabolic process	BP	0.242613	0.889568	gene_sam0017500.1
GO:0046102	inosine metabolic process	BP	0.242613	0.889568	gene_sam0081840.1
GO:0046103	inosine biosynthetic process	BP	0.242613	0.889568	gene_sam0081840.1
GO:0046168	glycerol-3-phosphate catabolic process	BP	0.242613	0.889568	gene_sam0005890.1
GO:0048033	heme o metabolic process	BP	0.242613	0.889568	gene_sam0091440.1
GO:0048034	heme O biosynthetic process	BP	0.242613	0.889568	gene_sam0091440.1
GO:0050000	chromosome localization	BP	0.242613	0.889568	gene_sam0001130.1
GO:0051017	actin filament bundle assembly	BP	0.242613	0.889568	gene_sam0052720.1
GO:0051303	establishment of chromosome localization	BP	0.242613	0.889568	gene_sam0001130.1
GO:0055070	copper ion homeostasis	BP	0.242613	0.889568	gene_sam0039380.1
GO:0055076	transition metal ion homeostasis	BP	0.242613	0.889568	gene_sam0039380.1
GO:0061572	actin filament bundle organization	BP	0.242613	0.889568	gene_sam0052720.1
GO:0070192	chromosome organization involved in meiotic cell cycle	BP	0.242613	0.889568	gene_sam0001130.1
GO:0070197	meiotic attachment of telomere to nuclear envelope	BP	0.242613	0.889568	gene_sam0001130.1
GO:0071816	tail-anchored membrane protein insertion into ER membrane	BP	0.242613	0.889568	gene_sam0053430.1
GO:0071897	DNA biosynthetic process	BP	0.242613	0.889568	gene_sam0080050.1
GO:0090220	chromosome localization to nuclear envelope involved in homologous chromosome segregation	BP	0.242613	0.889568	gene_sam0001130.1
GO:0097034	mitochondrial respiratory chain complex IV biogenesis	BP	0.242613	0.889568	gene_sam0024150.1
GO:0097190	apoptotic signaling pathway	BP	0.242613	0.889568	gene_sam0080940.1
GO:0097240	chromosome attachment to the nuclear envelope	BP	0.242613	0.889568	gene_sam0001130.1
GO:1901104	tetracenomycin C metabolic process	BP	0.242613	0.889568	gene_sam0069420.1
GO:1901106	tetracenomycin C biosynthetic process	BP	0.242613	0.889568	gene_sam0069420.1
GO:0007059	chromosome segregation	BP	0.244167	0.889568	gene_sam0001130.1;gene_sam0009170.1;gene_sam0024100.1;gene_sam0028530.1;gene_sam0044370.1;gene_sam0053830.1;gene_sam0085470.1;gene_sam0087510.1
GO:0006098	pentose-phosphate shunt	BP	0.249255	0.889568	gene_sam0028680.1;gene_sam0082150.1
GO:0006188	IMP biosynthetic process	BP	0.249255	0.889568	gene_sam0017450.1;gene_sam0033830.1
GO:0006637	acyl-CoA metabolic process	BP	0.249255	0.889568	gene_sam0003990.1;gene_sam0079760.1
GO:0007093	mitotic cell cycle checkpoint	BP	0.249255	0.889568	gene_sam0009170.1;gene_sam0028530.1
GO:0019682	glyceraldehyde-3-phosphate metabolic process	BP	0.249255	0.889568	gene_sam0028680.1;gene_sam0082150.1
GO:0031400	negative regulation of protein modification process	BP	0.249255	0.889568	gene_sam0009170.1;gene_sam0028530.1
GO:0032011	ARF protein signal transduction	BP	0.249255	0.889568	gene_sam0011280.1;gene_sam0087150.1
GO:0032012	regulation of ARF protein signal transduction	BP	0.249255	0.889568	gene_sam0011280.1;gene_sam0087150.1
GO:0035383	thioester metabolic process	BP	0.249255	0.889568	gene_sam0003990.1;gene_sam0079760.1
GO:0046040	IMP metabolic process	BP	0.249255	0.889568	gene_sam0017450.1;gene_sam0033830.1
GO:0046112	nucleobase biosynthetic process	BP	0.249255	0.889568	gene_sam0010390.1;gene_sam0017450.1
GO:0050801	ion homeostasis	BP	0.249255	0.889568	gene_sam0019310.1;gene_sam0039380.1
GO:0051156	glucose 6-phosphate metabolic process	BP	0.249255	0.889568	gene_sam0028680.1;gene_sam0082150.1
GO:0051382	kinetochore assembly	BP	0.249255	0.889568	gene_sam0050760.1;gene_sam0053010.1
GO:0051383	kinetochore organization	BP	0.249255	0.889568	gene_sam0050760.1;gene_sam0053010.1
GO:0055080	cation homeostasis	BP	0.249255	0.889568	gene_sam0019310.1;gene_sam0039380.1
GO:0071554	cell wall organization or biogenesis	BP	0.249255	0.889568	gene_sam0065260.1;gene_sam0084920.1
GO:0098771	inorganic ion homeostasis	BP	0.249255	0.889568	gene_sam0019310.1;gene_sam0039380.1
GO:1990542	mitochondrial transmembrane transport	BP	0.249255	0.889568	gene_sam0002470.1;gene_sam0074840.1
GO:0009163	nucleoside biosynthetic process	BP	0.257096	0.899026	gene_sam0003400.1;gene_sam0019090.1;gene_sam0033570.1;gene_sam0054530.1;gene_sam0081840.1;gene_sam0094540.1
GO:0042451	purine nucleoside biosynthetic process	BP	0.257096	0.899026	gene_sam0003400.1;gene_sam0019090.1;gene_sam0033570.1;gene_sam0054530.1;gene_sam0081840.1;gene_sam0094540.1
GO:0042455	ribonucleoside biosynthetic process	BP	0.257096	0.899026	gene_sam0003400.1;gene_sam0019090.1;gene_sam0033570.1;gene_sam0054530.1;gene_sam0081840.1;gene_sam0094540.1
GO:0046129	purine ribonucleoside biosynthetic process	BP	0.257096	0.899026	gene_sam0003400.1;gene_sam0019090.1;gene_sam0033570.1;gene_sam0054530.1;gene_sam0081840.1;gene_sam0094540.1
GO:1901659	glycosyl compound biosynthetic process	BP	0.257096	0.899026	gene_sam0003400.1;gene_sam0019090.1;gene_sam0033570.1;gene_sam0054530.1;gene_sam0081840.1;gene_sam0094540.1
GO:0019538	protein metabolic process	BP	0.257246	0.899026	gene_sam0000530.1;gene_sam0000550.1;gene_sam0001610.1;gene_sam0001810.1;gene_sam0002000.1;gene_sam0002600.1;gene_sam0002690.1;gene_sam0002990.1;gene_sam0003170.1;gene_sam0003540.1;gene_sam0004530.1;gene_sam0004950.1;gene_sam0006290.1;gene_sam0006620.1;gene_sam0007170.1;gene_sam0007680.1;gene_sam0007780.1;gene_sam0009170.1;gene_sam0009260.1;gene_sam0009280.1;gene_sam0010600.1;gene_sam0012430.1;gen…
GO:0065003	macromolecular complex assembly	BP	0.264209	0.915042	gene_sam0007500.1;gene_sam0012780.1;gene_sam0018300.1;gene_sam0024150.1;gene_sam0026480.1;gene_sam0026810.1;gene_sam0033900.1;gene_sam0036440.1;gene_sam0040570.1;gene_sam0050760.1;gene_sam0051410.1;gene_sam0053010.1;gene_sam0058800.1;gene_sam0059400.1;gene_sam0073740.1
GO:0006754	ATP biosynthetic process	BP	0.266359	0.915042	gene_sam0003400.1;gene_sam0033570.1;gene_sam0054530.1;gene_sam0094540.1
GO:0015985	energy coupled proton transport, down electrochemical gradient	BP	0.266359	0.915042	gene_sam0003400.1;gene_sam0033570.1;gene_sam0054530.1;gene_sam0094540.1
GO:0015986	ATP synthesis coupled proton transport	BP	0.266359	0.915042	gene_sam0003400.1;gene_sam0033570.1;gene_sam0054530.1;gene_sam0094540.1
GO:0046434	organophosphate catabolic process	BP	0.266359	0.915042	gene_sam0005890.1;gene_sam0037500.1;gene_sam0042670.1;gene_sam0091120.1
GO:0007049	cell cycle	BP	0.268464	0.919147	gene_sam0001130.1;gene_sam0009170.1;gene_sam0015420.1;gene_sam0018740.1;gene_sam0021720.1;gene_sam0024100.1;gene_sam0028530.1;gene_sam0044370.1;gene_sam0049750.1;gene_sam0050760.1;gene_sam0053010.1;gene_sam0053830.1;gene_sam0071580.1;gene_sam0082140.1;gene_sam0085470.1;gene_sam0087510.1
GO:0006164	purine nucleotide biosynthetic process	BP	0.271848	0.924465	gene_sam0003400.1;gene_sam0007770.1;gene_sam0017450.1;gene_sam0033570.1;gene_sam0033830.1;gene_sam0054530.1;gene_sam0094540.1
GO:0048285	organelle fission	BP	0.271848	0.924465	gene_sam0001130.1;gene_sam0009170.1;gene_sam0024100.1;gene_sam0028530.1;gene_sam0044370.1;gene_sam0049750.1;gene_sam0053830.1
GO:0016311	dephosphorylation	BP	0.283054	0.941071	gene_sam0017720.1;gene_sam0027610.1;gene_sam0042950.1;gene_sam0043540.1;gene_sam0047400.1;gene_sam0055470.1;gene_sam0057040.1;gene_sam0086850.1
GO:0009117	nucleotide metabolic process	BP	0.294998	0.941071	gene_sam0003400.1;gene_sam0003820.1;gene_sam0007770.1;gene_sam0017450.1;gene_sam0028680.1;gene_sam0033570.1;gene_sam0033700.1;gene_sam0033830.1;gene_sam0037500.1;gene_sam0054530.1;gene_sam0062200.1;gene_sam0073070.1;gene_sam0081840.1;gene_sam0082150.1;gene_sam0091120.1;gene_sam0094540.1
GO:0009165	nucleotide biosynthetic process	BP	0.298904	0.941071	gene_sam0003400.1;gene_sam0003820.1;gene_sam0007770.1;gene_sam0017450.1;gene_sam0033570.1;gene_sam0033700.1;gene_sam0033830.1;gene_sam0054530.1;gene_sam0073070.1;gene_sam0094540.1
GO:1901293	nucleoside phosphate biosynthetic process	BP	0.298904	0.941071	gene_sam0003400.1;gene_sam0003820.1;gene_sam0007770.1;gene_sam0017450.1;gene_sam0033570.1;gene_sam0033700.1;gene_sam0033830.1;gene_sam0054530.1;gene_sam0073070.1;gene_sam0094540.1
GO:0044085	cellular component biogenesis	BP	0.299664	0.941071	gene_sam0007500.1;gene_sam0012050.1;gene_sam0012780.1;gene_sam0014580.1;gene_sam0018300.1;gene_sam0024150.1;gene_sam0026480.1;gene_sam0026810.1;gene_sam0026890.1;gene_sam0029660.1;gene_sam0033900.1;gene_sam0036440.1;gene_sam0040310.1;gene_sam0040570.1;gene_sam0045260.1;gene_sam0050710.1;gene_sam0050760.1;gene_sam0051410.1;gene_sam0052140.1;gene_sam0052720.1;gene_sam0053010.1;gene_sam0058800.1;gen…
GO:0006284	base-excision repair	BP	0.303047	0.941071	gene_sam0062710.1;gene_sam0073060.1;gene_sam0078440.1
GO:0007088	regulation of mitotic nuclear division	BP	0.303047	0.941071	gene_sam0009170.1;gene_sam0028530.1;gene_sam0049750.1
GO:0051302	regulation of cell division	BP	0.303047	0.941071	gene_sam0009170.1;gene_sam0028530.1;gene_sam0049750.1
GO:0051783	regulation of nuclear division	BP	0.303047	0.941071	gene_sam0009170.1;gene_sam0028530.1;gene_sam0049750.1
GO:1901990	regulation of mitotic cell cycle phase transition	BP	0.303047	0.941071	gene_sam0009170.1;gene_sam0028530.1;gene_sam0049750.1
GO:1901566	organonitrogen compound biosynthetic process	BP	0.312973	0.941071	gene_sam0001810.1;gene_sam0003400.1;gene_sam0003540.1;gene_sam0004830.1;gene_sam0007170.1;gene_sam0007770.1;gene_sam0007780.1;gene_sam0009260.1;gene_sam0009800.1;gene_sam0010390.1;gene_sam0012130.1;gene_sam0014790.1;gene_sam0015970.1;gene_sam0016810.1;gene_sam0017390.1;gene_sam0017450.1;gene_sam0017480.1;gene_sam0018720.1;gene_sam0019090.1;gene_sam0019580.1;gene_sam0020080.1;gene_sam0020260.1;gen…
GO:0034622	cellular macromolecular complex assembly	BP	0.316899	0.941071	gene_sam0012780.1;gene_sam0018300.1;gene_sam0024150.1;gene_sam0026480.1;gene_sam0026810.1;gene_sam0033900.1;gene_sam0036440.1;gene_sam0040570.1;gene_sam0050760.1;gene_sam0051410.1;gene_sam0053010.1;gene_sam0058800.1;gene_sam0059400.1;gene_sam0073740.1
GO:0006413	translational initiation	BP	0.32833	0.941071	gene_sam0017480.1;gene_sam0024880.1;gene_sam0044060.1;gene_sam0078380.1
GO:0009142	nucleoside triphosphate biosynthetic process	BP	0.32833	0.941071	gene_sam0003400.1;gene_sam0033570.1;gene_sam0054530.1;gene_sam0094540.1
GO:0009145	purine nucleoside triphosphate biosynthetic process	BP	0.32833	0.941071	gene_sam0003400.1;gene_sam0033570.1;gene_sam0054530.1;gene_sam0094540.1
GO:0009201	ribonucleoside triphosphate biosynthetic process	BP	0.32833	0.941071	gene_sam0003400.1;gene_sam0033570.1;gene_sam0054530.1;gene_sam0094540.1
GO:0009206	purine ribonucleoside triphosphate biosynthetic process	BP	0.32833	0.941071	gene_sam0003400.1;gene_sam0033570.1;gene_sam0054530.1;gene_sam0094540.1
GO:0019318	hexose metabolic process	BP	0.32833	0.941071	gene_sam0017500.1;gene_sam0025350.1;gene_sam0053710.1;gene_sam0090210.1
GO:0007264	small GTPase mediated signal transduction	BP	0.329685	0.941071	gene_sam0008900.1;gene_sam0011280.1;gene_sam0019630.1;gene_sam0026750.1;gene_sam0035060.1;gene_sam0052160.1;gene_sam0053390.1;gene_sam0077830.1;gene_sam0087150.1
GO:0006996	organelle organization	BP	0.336194	0.941071	gene_sam0001130.1;gene_sam0002470.1;gene_sam0005160.1;gene_sam0006290.1;gene_sam0009170.1;gene_sam0012780.1;gene_sam0013330.1;gene_sam0017580.1;gene_sam0018300.1;gene_sam0018970.1;gene_sam0020210.1;gene_sam0020910.1;gene_sam0022100.1;gene_sam0024100.1;gene_sam0024150.1;gene_sam0026480.1;gene_sam0026810.1;gene_sam0028530.1;gene_sam0033900.1;gene_sam0036440.1;gene_sam0042540.1;gene_sam0044370.1;gen…
GO:0042254	ribosome biogenesis	BP	0.338672	0.941071	gene_sam0012050.1;gene_sam0026890.1;gene_sam0029660.1;gene_sam0040310.1;gene_sam0050710.1;gene_sam0052140.1;gene_sam0075100.1;gene_sam0080630.1;gene_sam0090240.1;gene_sam0095670.1;gene_sam0096280.1
GO:0007067	mitotic nuclear division	BP	0.343174	0.941071	gene_sam0009170.1;gene_sam0024100.1;gene_sam0028530.1;gene_sam0044370.1;gene_sam0049750.1
GO:0048519	negative regulation of biological process	BP	0.343174	0.941071	gene_sam0009170.1;gene_sam0017500.1;gene_sam0018300.1;gene_sam0028530.1;gene_sam0049750.1
GO:0070646	protein modification by small protein removal	BP	0.343174	0.941071	gene_sam0003170.1;gene_sam0060550.1;gene_sam0073150.1;gene_sam0081700.1;gene_sam0086630.1
GO:0044265	cellular macromolecule catabolic process	BP	0.34461	0.941071	gene_sam0000530.1;gene_sam0002690.1;gene_sam0004950.1;gene_sam0009170.1;gene_sam0014880.1;gene_sam0028530.1;gene_sam0029080.1;gene_sam0034400.1;gene_sam0040370.1;gene_sam0042740.1;gene_sam0055870.1;gene_sam0056260.1;gene_sam0084720.1
GO:0009057	macromolecule catabolic process	BP	0.350198	0.941071	gene_sam0000530.1;gene_sam0002690.1;gene_sam0004950.1;gene_sam0007130.1;gene_sam0009170.1;gene_sam0014880.1;gene_sam0028530.1;gene_sam0029080.1;gene_sam0034400.1;gene_sam0040370.1;gene_sam0042740.1;gene_sam0055870.1;gene_sam0056260.1;gene_sam0084720.1;gene_sam0084920.1;gene_sam0087480.1
GO:0006333	chromatin assembly or disassembly	BP	0.3516	0.941071	gene_sam0036440.1;gene_sam0085770.1
GO:0006890	retrograde vesicle-mediated transport, Golgi to ER	BP	0.3516	0.941071	gene_sam0044450.1;gene_sam0049060.1
GO:0006891	intra-Golgi vesicle-mediated transport	BP	0.3516	0.941071	gene_sam0027670.1;gene_sam0040400.1
GO:0008608	attachment of spindle microtubules to kinetochore	BP	0.3516	0.941071	gene_sam0085470.1;gene_sam0087510.1
GO:0009112	nucleobase metabolic process	BP	0.3516	0.941071	gene_sam0010390.1;gene_sam0017450.1
GO:0017062	respiratory chain complex III assembly	BP	0.3516	0.941071	gene_sam0012780.1;gene_sam0073740.1
GO:0031329	regulation of cellular catabolic process	BP	0.3516	0.941071	gene_sam0009170.1;gene_sam0028530.1
GO:0032269	negative regulation of cellular protein metabolic process	BP	0.3516	0.941071	gene_sam0009170.1;gene_sam0028530.1
GO:0034551	mitochondrial respiratory chain complex III assembly	BP	0.3516	0.941071	gene_sam0012780.1;gene_sam0073740.1
GO:0034728	nucleosome organization	BP	0.3516	0.941071	gene_sam0020210.1;gene_sam0036440.1
GO:0043086	negative regulation of catalytic activity	BP	0.3516	0.941071	gene_sam0009170.1;gene_sam0028530.1
GO:0044092	negative regulation of molecular function	BP	0.3516	0.941071	gene_sam0009170.1;gene_sam0028530.1
GO:0044764	multi-organism cellular process	BP	0.3516	0.941071	gene_sam0086480.1;gene_sam0092460.1
GO:0051248	negative regulation of protein metabolic process	BP	0.3516	0.941071	gene_sam0009170.1;gene_sam0028530.1
GO:0097033	mitochondrial respiratory chain complex III biogenesis	BP	0.3516	0.941071	gene_sam0012780.1;gene_sam0073740.1
GO:0007005	mitochondrion organization	BP	0.352898	0.941071	gene_sam0002470.1;gene_sam0012780.1;gene_sam0018970.1;gene_sam0024150.1;gene_sam0073740.1;gene_sam0074840.1
GO:0009152	purine ribonucleotide biosynthetic process	BP	0.352898	0.941071	gene_sam0003400.1;gene_sam0017450.1;gene_sam0033570.1;gene_sam0033830.1;gene_sam0054530.1;gene_sam0094540.1
GO:0009260	ribonucleotide biosynthetic process	BP	0.352898	0.941071	gene_sam0003400.1;gene_sam0017450.1;gene_sam0033570.1;gene_sam0033830.1;gene_sam0054530.1;gene_sam0094540.1
GO:0046390	ribose phosphate biosynthetic process	BP	0.352898	0.941071	gene_sam0003400.1;gene_sam0017450.1;gene_sam0033570.1;gene_sam0033830.1;gene_sam0054530.1;gene_sam0094540.1
GO:1902600	hydrogen ion transmembrane transport	BP	0.352898	0.941071	gene_sam0003400.1;gene_sam0022200.1;gene_sam0033570.1;gene_sam0049100.1;gene_sam0054530.1;gene_sam0094540.1
GO:0043933	macromolecular complex subunit organization	BP	0.35624	0.941071	gene_sam0005160.1;gene_sam0006290.1;gene_sam0007500.1;gene_sam0012780.1;gene_sam0017580.1;gene_sam0018300.1;gene_sam0020210.1;gene_sam0020910.1;gene_sam0022100.1;gene_sam0024150.1;gene_sam0026480.1;gene_sam0026810.1;gene_sam0033900.1;gene_sam0036440.1;gene_sam0040570.1;gene_sam0042540.1;gene_sam0043720.1;gene_sam0049900.1;gene_sam0050760.1;gene_sam0051410.1;gene_sam0052720.1;gene_sam0053010.1;gen…
GO:0071705	nitrogen compound transport	BP	0.368335	0.941071	gene_sam0002040.1;gene_sam0008870.1;gene_sam0025650.1;gene_sam0040020.1;gene_sam0043680.1;gene_sam0046180.1;gene_sam0058210.1;gene_sam0080570.1;gene_sam0083980.1
GO:0006412	translation	BP	0.370591	0.941071	gene_sam0001810.1;gene_sam0003540.1;gene_sam0007170.1;gene_sam0007780.1;gene_sam0009260.1;gene_sam0014790.1;gene_sam0015970.1;gene_sam0016810.1;gene_sam0017390.1;gene_sam0017480.1;gene_sam0019580.1;gene_sam0020080.1;gene_sam0020260.1;gene_sam0024880.1;gene_sam0026740.1;gene_sam0040300.1;gene_sam0042870.1;gene_sam0043720.1;gene_sam0044060.1;gene_sam0045770.1;gene_sam0051610.1;gene_sam0054740.1;gen…
GO:0009451	RNA modification	BP	0.371149	0.941071	gene_sam0018110.1;gene_sam0042440.1;gene_sam0052140.1;gene_sam0053370.1;gene_sam0073840.1;gene_sam0080630.1;gene_sam0090240.1;gene_sam0093300.1;gene_sam0095670.1;gene_sam0096280.1
GO:0000413	protein peptidyl-prolyl isomerization	BP	0.378602	0.941071	gene_sam0057300.1;gene_sam0065230.1;gene_sam0094310.1
GO:0007346	regulation of mitotic cell cycle	BP	0.378602	0.941071	gene_sam0009170.1;gene_sam0028530.1;gene_sam0049750.1
GO:0010564	regulation of cell cycle process	BP	0.378602	0.941071	gene_sam0009170.1;gene_sam0028530.1;gene_sam0049750.1
GO:0018208	peptidyl-proline modification	BP	0.378602	0.941071	gene_sam0057300.1;gene_sam0065230.1;gene_sam0094310.1
GO:0031324	negative regulation of cellular metabolic process	BP	0.378602	0.941071	gene_sam0009170.1;gene_sam0017500.1;gene_sam0028530.1
GO:0044772	mitotic cell cycle phase transition	BP	0.378602	0.941071	gene_sam0009170.1;gene_sam0028530.1;gene_sam0049750.1
GO:0072527	pyrimidine-containing compound metabolic process	BP	0.378602	0.941071	gene_sam0010390.1;gene_sam0022030.1;gene_sam0033700.1
GO:0072528	pyrimidine-containing compound biosynthetic process	BP	0.378602	0.941071	gene_sam0010390.1;gene_sam0022030.1;gene_sam0033700.1
GO:1901987	regulation of cell cycle phase transition	BP	0.378602	0.941071	gene_sam0009170.1;gene_sam0028530.1;gene_sam0049750.1
GO:0016192	vesicle-mediated transport	BP	0.379318	0.941071	gene_sam0001170.1;gene_sam0002790.1;gene_sam0003380.1;gene_sam0005150.1;gene_sam0015770.1;gene_sam0016630.1;gene_sam0027670.1;gene_sam0037510.1;gene_sam0040400.1;gene_sam0044310.1;gene_sam0044450.1;gene_sam0044490.1;gene_sam0049060.1;gene_sam0053840.1;gene_sam0060320.1;gene_sam0065990.1;gene_sam0068650.1;gene_sam0080160.1;gene_sam0086960.1
GO:0006766	vitamin metabolic process	BP	0.390936	0.941071	gene_sam0009800.1;gene_sam0012130.1;gene_sam0022030.1;gene_sam0070330.1
GO:0006767	water-soluble vitamin metabolic process	BP	0.390936	0.941071	gene_sam0009800.1;gene_sam0012130.1;gene_sam0022030.1;gene_sam0070330.1
GO:0009110	vitamin biosynthetic process	BP	0.390936	0.941071	gene_sam0009800.1;gene_sam0012130.1;gene_sam0022030.1;gene_sam0070330.1
GO:0042364	water-soluble vitamin biosynthetic process	BP	0.390936	0.941071	gene_sam0009800.1;gene_sam0012130.1;gene_sam0022030.1;gene_sam0070330.1
GO:0019637	organophosphate metabolic process	BP	0.397183	0.941071	gene_sam0003400.1;gene_sam0003820.1;gene_sam0004830.1;gene_sam0005890.1;gene_sam0007770.1;gene_sam0012130.1;gene_sam0015590.1;gene_sam0017450.1;gene_sam0018010.1;gene_sam0019960.1;gene_sam0027930.1;gene_sam0028680.1;gene_sam0031090.1;gene_sam0033570.1;gene_sam0033700.1;gene_sam0033830.1;gene_sam0034780.1;gene_sam0037500.1;gene_sam0042670.1;gene_sam0053710.1;gene_sam0054530.1;gene_sam0062200.1;gen…
GO:0006979	response to oxidative stress	BP	0.397795	0.941071	gene_sam0001230.1;gene_sam0012300.1;gene_sam0023100.1;gene_sam0044190.1;gene_sam0081410.1
GO:1901564	organonitrogen compound metabolic process	BP	0.39992	0.941071	gene_sam0001810.1;gene_sam0003400.1;gene_sam0003540.1;gene_sam0004830.1;gene_sam0007170.1;gene_sam0007770.1;gene_sam0007780.1;gene_sam0009260.1;gene_sam0009800.1;gene_sam0010390.1;gene_sam0012130.1;gene_sam0014520.1;gene_sam0014640.1;gene_sam0014790.1;gene_sam0015970.1;gene_sam0016810.1;gene_sam0017390.1;gene_sam0017450.1;gene_sam0017480.1;gene_sam0018720.1;gene_sam0019090.1;gene_sam0019580.1;gen…
GO:0043604	amide biosynthetic process	BP	0.402807	0.941071	gene_sam0001810.1;gene_sam0003540.1;gene_sam0007170.1;gene_sam0007780.1;gene_sam0009260.1;gene_sam0014790.1;gene_sam0015970.1;gene_sam0016810.1;gene_sam0017390.1;gene_sam0017480.1;gene_sam0019580.1;gene_sam0020080.1;gene_sam0020260.1;gene_sam0024880.1;gene_sam0026740.1;gene_sam0032730.1;gene_sam0040300.1;gene_sam0042870.1;gene_sam0043720.1;gene_sam0044060.1;gene_sam0045770.1;gene_sam0051610.1;gen…
GO:0070085	glycosylation	BP	0.404619	0.941071	gene_sam0011520.1;gene_sam0014390.1;gene_sam0024780.1;gene_sam0054140.1;gene_sam0067770.1;gene_sam0093530.1;gene_sam0093620.1
GO:0044267	cellular protein metabolic process	BP	0.413825	0.941071	gene_sam0000530.1;gene_sam0001610.1;gene_sam0001810.1;gene_sam0002000.1;gene_sam0002600.1;gene_sam0002690.1;gene_sam0003170.1;gene_sam0003540.1;gene_sam0004530.1;gene_sam0004950.1;gene_sam0006290.1;gene_sam0006620.1;gene_sam0007170.1;gene_sam0007680.1;gene_sam0007780.1;gene_sam0009170.1;gene_sam0009260.1;gene_sam0014790.1;gene_sam0014880.1;gene_sam0015600.1;gene_sam0015970.1;gene_sam0016380.1;gen…
GO:0050794	regulation of cellular process	BP	0.414312	0.941071	gene_sam0001580.1;gene_sam0002030.1;gene_sam0002280.1;gene_sam0002620.1;gene_sam0003260.1;gene_sam0005920.1;gene_sam0005930.1;gene_sam0008900.1;gene_sam0009170.1;gene_sam0009220.1;gene_sam0010450.1;gene_sam0011280.1;gene_sam0012890.1;gene_sam0017140.1;gene_sam0017500.1;gene_sam0017580.1;gene_sam0018040.1;gene_sam0018300.1;gene_sam0019470.1;gene_sam0019510.1;gene_sam0019630.1;gene_sam0020210.1;gen…
GO:1901135	carbohydrate derivative metabolic process	BP	0.42401	0.941071	gene_sam0003400.1;gene_sam0005890.1;gene_sam0014640.1;gene_sam0017450.1;gene_sam0019090.1;gene_sam0019960.1;gene_sam0024780.1;gene_sam0028680.1;gene_sam0031090.1;gene_sam0033570.1;gene_sam0033830.1;gene_sam0051280.1;gene_sam0053710.1;gene_sam0054140.1;gene_sam0054530.1;gene_sam0062200.1;gene_sam0067770.1;gene_sam0081840.1;gene_sam0082150.1;gene_sam0084920.1;gene_sam0089250.1;gene_sam0091120.1;gen…
GO:1902589	single-organism organelle organization	BP	0.42401	0.941071	gene_sam0001130.1;gene_sam0006290.1;gene_sam0009170.1;gene_sam0013330.1;gene_sam0017580.1;gene_sam0018300.1;gene_sam0020910.1;gene_sam0024100.1;gene_sam0026480.1;gene_sam0026810.1;gene_sam0028530.1;gene_sam0033900.1;gene_sam0042540.1;gene_sam0044370.1;gene_sam0049750.1;gene_sam0049900.1;gene_sam0050760.1;gene_sam0051410.1;gene_sam0052720.1;gene_sam0053010.1;gene_sam0053830.1;gene_sam0058800.1;gen…
GO:0000726	non-recombinational repair	BP	0.426415	0.941071	gene_sam0013330.1
GO:0002949	tRNA threonylcarbamoyladenosine modification	BP	0.426415	0.941071	gene_sam0042440.1
GO:0006012	galactose metabolic process	BP	0.426415	0.941071	gene_sam0025350.1
GO:0006072	glycerol-3-phosphate metabolic process	BP	0.426415	0.941071	gene_sam0005890.1
GO:0006102	isocitrate metabolic process	BP	0.426415	0.941071	gene_sam0060910.1
GO:0006122	mitochondrial electron transport, ubiquinol to cytochrome c	BP	0.426415	0.941071	gene_sam0062200.1
GO:0006144	purine nucleobase metabolic process	BP	0.426415	0.941071	gene_sam0017450.1
GO:0006207	'de novo' pyrimidine nucleobase biosynthetic process	BP	0.426415	0.941071	gene_sam0010390.1
GO:0006269	DNA replication, synthesis of RNA primer	BP	0.426415	0.941071	gene_sam0038260.1
GO:0006303	double-strand break repair via nonhomologous end joining	BP	0.426415	0.941071	gene_sam0013330.1
GO:0006379	mRNA cleavage	BP	0.426415	0.941071	gene_sam0012050.1
GO:0006420	arginyl-tRNA aminoacylation	BP	0.426415	0.941071	gene_sam0067490.1
GO:0006481	C-terminal protein methylation	BP	0.426415	0.941071	gene_sam0048010.1
GO:0006528	asparagine metabolic process	BP	0.426415	0.941071	gene_sam0032730.1
GO:0006529	asparagine biosynthetic process	BP	0.426415	0.941071	gene_sam0032730.1
GO:0006595	polyamine metabolic process	BP	0.426415	0.941071	gene_sam0039890.1
GO:0006596	polyamine biosynthetic process	BP	0.426415	0.941071	gene_sam0039890.1
GO:0006621	protein retention in ER lumen	BP	0.426415	0.941071	gene_sam0050970.1
GO:0006772	thiamine metabolic process	BP	0.426415	0.941071	gene_sam0022030.1
GO:0006777	Mo-molybdopterin cofactor biosynthetic process	BP	0.426415	0.941071	gene_sam0081110.1
GO:0007023	post-chaperonin tubulin folding pathway	BP	0.426415	0.941071	gene_sam0090230.1
GO:0007096	regulation of exit from mitosis	BP	0.426415	0.941071	gene_sam0049750.1
GO:0007166	cell surface receptor signaling pathway	BP	0.426415	0.941071	gene_sam0002280.1
GO:0009095	aromatic amino acid family biosynthetic process, prephenate pathway	BP	0.426415	0.941071	gene_sam0018720.1
GO:0009228	thiamine biosynthetic process	BP	0.426415	0.941071	gene_sam0022030.1
GO:0009262	deoxyribonucleotide metabolic process	BP	0.426415	0.941071	gene_sam0091120.1
GO:0009309	amine biosynthetic process	BP	0.426415	0.941071	gene_sam0039890.1
GO:0010256	endomembrane system organization	BP	0.426415	0.941071	gene_sam0053430.1
GO:0010458	exit from mitosis	BP	0.426415	0.941071	gene_sam0049750.1
GO:0010921	regulation of phosphatase activity	BP	0.426415	0.941071	gene_sam0047400.1
GO:0015939	pantothenate metabolic process	BP	0.426415	0.941071	gene_sam0070330.1
GO:0015940	pantothenate biosynthetic process	BP	0.426415	0.941071	gene_sam0070330.1
GO:0017182	peptidyl-diphthamide metabolic process	BP	0.426415	0.941071	gene_sam0091930.1
GO:0017183	peptidyl-diphthamide biosynthetic process from peptidyl-histidine	BP	0.426415	0.941071	gene_sam0091930.1
GO:0018195	peptidyl-arginine modification	BP	0.426415	0.941071	gene_sam0041920.1
GO:0018202	peptidyl-histidine modification	BP	0.426415	0.941071	gene_sam0091930.1
GO:0018410	C-terminal protein amino acid modification	BP	0.426415	0.941071	gene_sam0048010.1
GO:0019720	Mo-molybdopterin cofactor metabolic process	BP	0.426415	0.941071	gene_sam0081110.1
GO:0019915	lipid storage	BP	0.426415	0.941071	gene_sam0071680.1
GO:0031365	N-terminal protein amino acid modification	BP	0.426415	0.941071	gene_sam0020650.1
GO:0035303	regulation of dephosphorylation	BP	0.426415	0.941071	gene_sam0047400.1
GO:0035304	regulation of protein dephosphorylation	BP	0.426415	0.941071	gene_sam0047400.1
GO:0035437	maintenance of protein localization in endoplasmic reticulum	BP	0.426415	0.941071	gene_sam0050970.1
GO:0042401	cellular biogenic amine biosynthetic process	BP	0.426415	0.941071	gene_sam0039890.1
GO:0042545	cell wall modification	BP	0.426415	0.941071	gene_sam0065260.1
GO:0042723	thiamine-containing compound metabolic process	BP	0.426415	0.941071	gene_sam0022030.1
GO:0042724	thiamine-containing compound biosynthetic process	BP	0.426415	0.941071	gene_sam0022030.1
GO:0043044	ATP-dependent chromatin remodeling	BP	0.426415	0.941071	gene_sam0020210.1
GO:0043666	regulation of phosphoprotein phosphatase activity	BP	0.426415	0.941071	gene_sam0047400.1
GO:0043687	post-translational protein modification	BP	0.426415	0.941071	gene_sam0048010.1
GO:0044036	cell wall macromolecule metabolic process	BP	0.426415	0.941071	gene_sam0084920.1
GO:0045116	protein neddylation	BP	0.426415	0.941071	gene_sam0006620.1
GO:0045229	external encapsulating structure organization	BP	0.426415	0.941071	gene_sam0065260.1
GO:0045292	mRNA cis splicing, via spliceosome	BP	0.426415	0.941071	gene_sam0043680.1
GO:0051656	establishment of organelle localization	BP	0.426415	0.941071	gene_sam0001130.1
GO:0052646	alditol phosphate metabolic process	BP	0.426415	0.941071	gene_sam0005890.1
GO:0055065	metal ion homeostasis	BP	0.426415	0.941071	gene_sam0039380.1
GO:0055067	monovalent inorganic cation homeostasis	BP	0.426415	0.941071	gene_sam0019310.1
GO:0070525	tRNA threonylcarbamoyladenosine metabolic process	BP	0.426415	0.941071	gene_sam0042440.1
GO:0071555	cell wall organization	BP	0.426415	0.941071	gene_sam0065260.1
GO:0072595	maintenance of protein localization in organelle	BP	0.426415	0.941071	gene_sam0050970.1
GO:0097164	ammonium ion metabolic process	BP	0.426415	0.941071	gene_sam0039890.1
GO:0022607	cellular component assembly	BP	0.426537	0.941071	gene_sam0007500.1;gene_sam0012780.1;gene_sam0014580.1;gene_sam0018300.1;gene_sam0024150.1;gene_sam0026480.1;gene_sam0026810.1;gene_sam0033900.1;gene_sam0036440.1;gene_sam0040570.1;gene_sam0045260.1;gene_sam0050760.1;gene_sam0051410.1;gene_sam0052720.1;gene_sam0053010.1;gene_sam0058800.1;gene_sam0059400.1;gene_sam0059630.1;gene_sam0060300.1;gene_sam0064650.1;gene_sam0070340.1;gene_sam0073740.1;gen…
GO:0065007	biological regulation	BP	0.43	0.941071	gene_sam0001580.1;gene_sam0002030.1;gene_sam0002280.1;gene_sam0002620.1;gene_sam0003260.1;gene_sam0005920.1;gene_sam0005930.1;gene_sam0008900.1;gene_sam0009170.1;gene_sam0009220.1;gene_sam0010450.1;gene_sam0011280.1;gene_sam0012890.1;gene_sam0013330.1;gene_sam0017140.1;gene_sam0017500.1;gene_sam0017580.1;gene_sam0018040.1;gene_sam0018300.1;gene_sam0019310.1;gene_sam0019470.1;gene_sam0019510.1;gen…
GO:0051649	establishment of localization in cell	BP	0.435893	0.941071	gene_sam0001070.1;gene_sam0001130.1;gene_sam0001170.1;gene_sam0002470.1;gene_sam0002790.1;gene_sam0003380.1;gene_sam0016630.1;gene_sam0023940.1;gene_sam0025330.1;gene_sam0027670.1;gene_sam0040400.1;gene_sam0044310.1;gene_sam0044450.1;gene_sam0044490.1;gene_sam0044520.1;gene_sam0049060.1;gene_sam0053840.1;gene_sam0055620.1;gene_sam0059840.1;gene_sam0060320.1;gene_sam0065990.1;gene_sam0068650.1;gen…
GO:0043043	peptide biosynthetic process	BP	0.441624	0.941071	gene_sam0001810.1;gene_sam0003540.1;gene_sam0007170.1;gene_sam0007780.1;gene_sam0009260.1;gene_sam0014790.1;gene_sam0015970.1;gene_sam0016810.1;gene_sam0017390.1;gene_sam0017480.1;gene_sam0019580.1;gene_sam0020080.1;gene_sam0020260.1;gene_sam0024880.1;gene_sam0026740.1;gene_sam0040300.1;gene_sam0042870.1;gene_sam0043720.1;gene_sam0044060.1;gene_sam0045770.1;gene_sam0051610.1;gene_sam0054740.1;gen…
GO:0070647	protein modification by small protein conjugation or removal	BP	0.443384	0.941071	gene_sam0003170.1;gene_sam0004530.1;gene_sam0006620.1;gene_sam0009170.1;gene_sam0028530.1;gene_sam0041750.1;gene_sam0056260.1;gene_sam0060550.1;gene_sam0073150.1;gene_sam0081700.1;gene_sam0086630.1
GO:0006006	glucose metabolic process	BP	0.448522	0.941071	gene_sam0017500.1;gene_sam0090210.1
GO:0006487	protein N-linked glycosylation	BP	0.448522	0.941071	gene_sam0093530.1;gene_sam0093620.1
GO:0006613	cotranslational protein targeting to membrane	BP	0.448522	0.941071	gene_sam0044520.1;gene_sam0084990.1
GO:0006614	SRP-dependent cotranslational protein targeting to membrane	BP	0.448522	0.941071	gene_sam0044520.1;gene_sam0084990.1
GO:0006626	protein targeting to mitochondrion	BP	0.448522	0.941071	gene_sam0002470.1;gene_sam0074840.1
GO:0007020	microtubule nucleation	BP	0.448522	0.941071	gene_sam0026480.1;gene_sam0059400.1
GO:0007091	metaphase/anaphase transition of mitotic cell cycle	BP	0.448522	0.941071	gene_sam0009170.1;gene_sam0028530.1
GO:0008272	sulfate transport	BP	0.448522	0.941071	gene_sam0000450.1;gene_sam0032740.1
GO:0009166	nucleotide catabolic process	BP	0.448522	0.941071	gene_sam0037500.1;gene_sam0091120.1
GO:0010965	regulation of mitotic sister chromatid separation	BP	0.448522	0.941071	gene_sam0009170.1;gene_sam0028530.1
GO:0030071	regulation of mitotic metaphase/anaphase transition	BP	0.448522	0.941071	gene_sam0009170.1;gene_sam0028530.1
GO:0030259	lipid glycosylation	BP	0.448522	0.941071	gene_sam0011520.1;gene_sam0014390.1
GO:0031109	microtubule polymerization or depolymerization	BP	0.448522	0.941071	gene_sam0026480.1;gene_sam0059400.1
GO:0033044	regulation of chromosome organization	BP	0.448522	0.941071	gene_sam0009170.1;gene_sam0028530.1
GO:0033045	regulation of sister chromatid segregation	BP	0.448522	0.941071	gene_sam0009170.1;gene_sam0028530.1
GO:0033047	regulation of mitotic sister chromatid segregation	BP	0.448522	0.941071	gene_sam0009170.1;gene_sam0028530.1
GO:0044784	metaphase/anaphase transition of cell cycle	BP	0.448522	0.941071	gene_sam0009170.1;gene_sam0028530.1
GO:0046148	pigment biosynthetic process	BP	0.448522	0.941071	gene_sam0017450.1;gene_sam0091440.1
GO:0046785	microtubule polymerization	BP	0.448522	0.941071	gene_sam0026480.1;gene_sam0059400.1
GO:0046834	lipid phosphorylation	BP	0.448522	0.941071	gene_sam0018010.1;gene_sam0075310.1
GO:0046854	phosphatidylinositol phosphorylation	BP	0.448522	0.941071	gene_sam0018010.1;gene_sam0075310.1
GO:0051235	maintenance of location	BP	0.448522	0.941071	gene_sam0050970.1;gene_sam0071680.1
GO:0051306	mitotic sister chromatid separation	BP	0.448522	0.941071	gene_sam0009170.1;gene_sam0028530.1
GO:0051983	regulation of chromosome segregation	BP	0.448522	0.941071	gene_sam0009170.1;gene_sam0028530.1
GO:0070585	protein localization to mitochondrion	BP	0.448522	0.941071	gene_sam0002470.1;gene_sam0074840.1
GO:0072348	sulfur compound transport	BP	0.448522	0.941071	gene_sam0000450.1;gene_sam0032740.1
GO:0072350	tricarboxylic acid metabolic process	BP	0.448522	0.941071	gene_sam0033070.1;gene_sam0060910.1
GO:0072655	establishment of protein localization to mitochondrion	BP	0.448522	0.941071	gene_sam0002470.1;gene_sam0074840.1
GO:1902099	regulation of metaphase/anaphase transition of cell cycle	BP	0.448522	0.941071	gene_sam0009170.1;gene_sam0028530.1
GO:0019748	secondary metabolic process	BP	0.450765	0.941071	gene_sam0014230.1;gene_sam0032680.1;gene_sam0035430.1;gene_sam0069420.1;gene_sam0075580.1;gene_sam0096940.1
GO:0010498	proteasomal protein catabolic process	BP	0.452197	0.941071	gene_sam0000530.1;gene_sam0009170.1;gene_sam0028530.1
GO:0022406	membrane docking	BP	0.452197	0.941071	gene_sam0003380.1;gene_sam0016630.1;gene_sam0060320.1
GO:0043161	proteasome-mediated ubiquitin-dependent protein catabolic process	BP	0.452197	0.941071	gene_sam0000530.1;gene_sam0009170.1;gene_sam0028530.1
GO:0044770	cell cycle phase transition	BP	0.452197	0.941071	gene_sam0009170.1;gene_sam0028530.1;gene_sam0049750.1
GO:0048878	chemical homeostasis	BP	0.452197	0.941071	gene_sam0019310.1;gene_sam0039380.1;gene_sam0079840.1
GO:0051301	cell division	BP	0.452197	0.941071	gene_sam0009170.1;gene_sam0028530.1;gene_sam0049750.1
GO:0000070	mitotic sister chromatid segregation	BP	0.452597	0.941071	gene_sam0009170.1;gene_sam0024100.1;gene_sam0028530.1;gene_sam0044370.1
GO:0071824	protein-DNA complex subunit organization	BP	0.452597	0.941071	gene_sam0020210.1;gene_sam0036440.1;gene_sam0050760.1;gene_sam0053010.1
GO:1901137	carbohydrate derivative biosynthetic process	BP	0.464768	0.941071	gene_sam0003400.1;gene_sam0017450.1;gene_sam0019090.1;gene_sam0019960.1;gene_sam0024780.1;gene_sam0031090.1;gene_sam0033570.1;gene_sam0033830.1;gene_sam0051280.1;gene_sam0054140.1;gene_sam0054530.1;gene_sam0067770.1;gene_sam0081840.1;gene_sam0093530.1;gene_sam0093620.1;gene_sam0094540.1
GO:0022613	ribonucleoprotein complex biogenesis	BP	0.478258	0.941071	gene_sam0012050.1;gene_sam0026890.1;gene_sam0029660.1;gene_sam0040310.1;gene_sam0050710.1;gene_sam0052140.1;gene_sam0075100.1;gene_sam0080630.1;gene_sam0090240.1;gene_sam0095670.1;gene_sam0096280.1
GO:0072521	purine-containing compound metabolic process	BP	0.481543	0.941071	gene_sam0003400.1;gene_sam0007770.1;gene_sam0017450.1;gene_sam0019090.1;gene_sam0033570.1;gene_sam0033830.1;gene_sam0054530.1;gene_sam0062200.1;gene_sam0081840.1;gene_sam0094540.1
GO:0018193	peptidyl-amino acid modification	BP	0.489077	0.941071	gene_sam0017580.1;gene_sam0041920.1;gene_sam0042540.1;gene_sam0051050.1;gene_sam0057300.1;gene_sam0065230.1;gene_sam0091930.1;gene_sam0094310.1
GO:0044710	single-organism metabolic process	BP	0.502979	0.941071	gene_sam0000070.1;gene_sam0000540.1;gene_sam0001140.1;gene_sam0001230.1;gene_sam0001270.1;gene_sam0001760.1;gene_sam0002430.1;gene_sam0002910.1;gene_sam0003000.1;gene_sam0003050.1;gene_sam0003300.1;gene_sam0003400.1;gene_sam0003630.1;gene_sam0003640.1;gene_sam0003820.1;gene_sam0003970.1;gene_sam0004240.1;gene_sam0004830.1;gene_sam0005000.1;gene_sam0005290.1;gene_sam0005670.1;gene_sam0005890.1;gen…
GO:0006486	protein glycosylation	BP	0.504618	0.941071	gene_sam0024780.1;gene_sam0054140.1;gene_sam0067770.1;gene_sam0093530.1;gene_sam0093620.1
GO:0009100	glycoprotein metabolic process	BP	0.504618	0.941071	gene_sam0024780.1;gene_sam0054140.1;gene_sam0067770.1;gene_sam0093530.1;gene_sam0093620.1
GO:0009101	glycoprotein biosynthetic process	BP	0.504618	0.941071	gene_sam0024780.1;gene_sam0054140.1;gene_sam0067770.1;gene_sam0093530.1;gene_sam0093620.1
GO:0009966	regulation of signal transduction	BP	0.504618	0.941071	gene_sam0011280.1;gene_sam0047400.1;gene_sam0077830.1;gene_sam0087150.1;gene_sam0097510.1
GO:0010646	regulation of cell communication	BP	0.504618	0.941071	gene_sam0011280.1;gene_sam0047400.1;gene_sam0077830.1;gene_sam0087150.1;gene_sam0097510.1
GO:0023051	regulation of signaling	BP	0.504618	0.941071	gene_sam0011280.1;gene_sam0047400.1;gene_sam0077830.1;gene_sam0087150.1;gene_sam0097510.1
GO:0043413	macromolecule glycosylation	BP	0.504618	0.941071	gene_sam0024780.1;gene_sam0054140.1;gene_sam0067770.1;gene_sam0093530.1;gene_sam0093620.1
GO:0048583	regulation of response to stimulus	BP	0.504618	0.941071	gene_sam0011280.1;gene_sam0047400.1;gene_sam0077830.1;gene_sam0087150.1;gene_sam0097510.1
GO:0051641	cellular localization	BP	0.511546	0.941071	gene_sam0001070.1;gene_sam0001130.1;gene_sam0001170.1;gene_sam0002470.1;gene_sam0002790.1;gene_sam0003380.1;gene_sam0016630.1;gene_sam0023940.1;gene_sam0025330.1;gene_sam0027670.1;gene_sam0040400.1;gene_sam0044310.1;gene_sam0044450.1;gene_sam0044490.1;gene_sam0044520.1;gene_sam0049060.1;gene_sam0050970.1;gene_sam0053430.1;gene_sam0053840.1;gene_sam0055620.1;gene_sam0059840.1;gene_sam0060320.1;gen…
GO:0000819	sister chromatid segregation	BP	0.512047	0.941071	gene_sam0009170.1;gene_sam0024100.1;gene_sam0028530.1;gene_sam0044370.1
GO:0006338	chromatin remodeling	BP	0.512047	0.941071	gene_sam0005160.1;gene_sam0020210.1;gene_sam0022100.1;gene_sam0064900.1
GO:0050789	regulation of biological process	BP	0.51323	0.941071	gene_sam0001580.1;gene_sam0002030.1;gene_sam0002280.1;gene_sam0002620.1;gene_sam0003260.1;gene_sam0005920.1;gene_sam0005930.1;gene_sam0008900.1;gene_sam0009170.1;gene_sam0009220.1;gene_sam0010450.1;gene_sam0011280.1;gene_sam0012890.1;gene_sam0017140.1;gene_sam0017500.1;gene_sam0017580.1;gene_sam0018040.1;gene_sam0018300.1;gene_sam0019470.1;gene_sam0019510.1;gene_sam0019630.1;gene_sam0020210.1;gen…
GO:0007154	cell communication	BP	0.518511	0.941071	gene_sam0001580.1;gene_sam0002280.1;gene_sam0002620.1;gene_sam0008900.1;gene_sam0011280.1;gene_sam0017140.1;gene_sam0019470.1;gene_sam0019630.1;gene_sam0023860.1;gene_sam0023910.1;gene_sam0026750.1;gene_sam0032230.1;gene_sam0035060.1;gene_sam0040610.1;gene_sam0043020.1;gene_sam0045010.1;gene_sam0047400.1;gene_sam0052160.1;gene_sam0053350.1;gene_sam0053390.1;gene_sam0077830.1;gene_sam0080940.1;gen…
GO:0007165	signal transduction	BP	0.518511	0.941071	gene_sam0001580.1;gene_sam0002280.1;gene_sam0002620.1;gene_sam0008900.1;gene_sam0011280.1;gene_sam0017140.1;gene_sam0019470.1;gene_sam0019630.1;gene_sam0023860.1;gene_sam0023910.1;gene_sam0026750.1;gene_sam0032230.1;gene_sam0035060.1;gene_sam0040610.1;gene_sam0043020.1;gene_sam0045010.1;gene_sam0047400.1;gene_sam0052160.1;gene_sam0053350.1;gene_sam0053390.1;gene_sam0077830.1;gene_sam0080940.1;gen…
GO:0023052	signaling	BP	0.518511	0.941071	gene_sam0001580.1;gene_sam0002280.1;gene_sam0002620.1;gene_sam0008900.1;gene_sam0011280.1;gene_sam0017140.1;gene_sam0019470.1;gene_sam0019630.1;gene_sam0023860.1;gene_sam0023910.1;gene_sam0026750.1;gene_sam0032230.1;gene_sam0035060.1;gene_sam0040610.1;gene_sam0043020.1;gene_sam0045010.1;gene_sam0047400.1;gene_sam0052160.1;gene_sam0053350.1;gene_sam0053390.1;gene_sam0077830.1;gene_sam0080940.1;gen…
GO:0044700	single organism signaling	BP	0.518511	0.941071	gene_sam0001580.1;gene_sam0002280.1;gene_sam0002620.1;gene_sam0008900.1;gene_sam0011280.1;gene_sam0017140.1;gene_sam0019470.1;gene_sam0019630.1;gene_sam0023860.1;gene_sam0023910.1;gene_sam0026750.1;gene_sam0032230.1;gene_sam0035060.1;gene_sam0040610.1;gene_sam0043020.1;gene_sam0045010.1;gene_sam0047400.1;gene_sam0052160.1;gene_sam0053350.1;gene_sam0053390.1;gene_sam0077830.1;gene_sam0080940.1;gen…
GO:0007265	Ras protein signal transduction	BP	0.521886	0.941071	gene_sam0011280.1;gene_sam0077830.1;gene_sam0087150.1
GO:0009892	negative regulation of metabolic process	BP	0.521886	0.941071	gene_sam0009170.1;gene_sam0017500.1;gene_sam0028530.1
GO:0042221	response to chemical	BP	0.521886	0.941071	gene_sam0044190.1;gene_sam0081410.1;gene_sam0086480.1
GO:0044724	single-organism carbohydrate catabolic process	BP	0.521886	0.941071	gene_sam0007130.1;gene_sam0025350.1;gene_sam0090210.1
GO:0046578	regulation of Ras protein signal transduction	BP	0.521886	0.941071	gene_sam0011280.1;gene_sam0077830.1;gene_sam0087150.1
GO:0070972	protein localization to endoplasmic reticulum	BP	0.521886	0.941071	gene_sam0044520.1;gene_sam0050970.1;gene_sam0084990.1
GO:0098655	cation transmembrane transport	BP	0.523115	0.941071	gene_sam0003400.1;gene_sam0006890.1;gene_sam0022200.1;gene_sam0022890.1;gene_sam0033570.1;gene_sam0049100.1;gene_sam0054530.1;gene_sam0094540.1;gene_sam0097650.1
GO:0098660	inorganic ion transmembrane transport	BP	0.523115	0.941071	gene_sam0003400.1;gene_sam0006890.1;gene_sam0022200.1;gene_sam0022890.1;gene_sam0033570.1;gene_sam0049100.1;gene_sam0054530.1;gene_sam0094540.1;gene_sam0097650.1
GO:0098662	inorganic cation transmembrane transport	BP	0.523115	0.941071	gene_sam0003400.1;gene_sam0006890.1;gene_sam0022200.1;gene_sam0022890.1;gene_sam0033570.1;gene_sam0049100.1;gene_sam0054530.1;gene_sam0094540.1;gene_sam0097650.1
GO:0044271	cellular nitrogen compound biosynthetic process	BP	0.531366	0.941071	gene_sam0001810.1;gene_sam0002030.1;gene_sam0003260.1;gene_sam0003400.1;gene_sam0003540.1;gene_sam0003820.1;gene_sam0004830.1;gene_sam0005920.1;gene_sam0005930.1;gene_sam0007170.1;gene_sam0007770.1;gene_sam0007780.1;gene_sam0009220.1;gene_sam0009260.1;gene_sam0009800.1;gene_sam0010390.1;gene_sam0010450.1;gene_sam0012130.1;gene_sam0012230.1;gene_sam0012890.1;gene_sam0013930.1;gene_sam0014790.1;gen…
GO:0051276	chromosome organization	BP	0.532387	0.941071	gene_sam0001130.1;gene_sam0005160.1;gene_sam0006290.1;gene_sam0009170.1;gene_sam0013330.1;gene_sam0017580.1;gene_sam0020210.1;gene_sam0020910.1;gene_sam0022100.1;gene_sam0024100.1;gene_sam0028530.1;gene_sam0036440.1;gene_sam0042540.1;gene_sam0044370.1;gene_sam0050760.1;gene_sam0053010.1;gene_sam0064900.1;gene_sam0064920.1;gene_sam0070810.1;gene_sam0085770.1
GO:0009126	purine nucleoside monophosphate metabolic process	BP	0.536473	0.941071	gene_sam0003400.1;gene_sam0017450.1;gene_sam0033570.1;gene_sam0033830.1;gene_sam0054530.1;gene_sam0062200.1;gene_sam0094540.1
GO:0009161	ribonucleoside monophosphate metabolic process	BP	0.536473	0.941071	gene_sam0003400.1;gene_sam0017450.1;gene_sam0033570.1;gene_sam0033830.1;gene_sam0054530.1;gene_sam0062200.1;gene_sam0094540.1
GO:0009167	purine ribonucleoside monophosphate metabolic process	BP	0.536473	0.941071	gene_sam0003400.1;gene_sam0017450.1;gene_sam0033570.1;gene_sam0033830.1;gene_sam0054530.1;gene_sam0062200.1;gene_sam0094540.1
GO:0000723	telomere maintenance	BP	0.536627	0.941071	gene_sam0013330.1;gene_sam0064920.1
GO:0006323	DNA packaging	BP	0.536627	0.941071	gene_sam0024100.1;gene_sam0036440.1
GO:0006354	DNA-templated transcription, elongation	BP	0.536627	0.941071	gene_sam0017580.1;gene_sam0020910.1
GO:0006576	cellular biogenic amine metabolic process	BP	0.536627	0.941071	gene_sam0023960.1;gene_sam0039890.1
GO:0006739	NADP metabolic process	BP	0.536627	0.941071	gene_sam0028680.1;gene_sam0082150.1
GO:0031396	regulation of protein ubiquitination	BP	0.536627	0.941071	gene_sam0009170.1;gene_sam0028530.1
GO:0032200	telomere organization	BP	0.536627	0.941071	gene_sam0013330.1;gene_sam0064920.1
GO:0034508	centromere complex assembly	BP	0.536627	0.941071	gene_sam0050760.1;gene_sam0053010.1
GO:0044106	cellular amine metabolic process	BP	0.536627	0.941071	gene_sam0023960.1;gene_sam0039890.1
GO:0051304	chromosome separation	BP	0.536627	0.941071	gene_sam0009170.1;gene_sam0028530.1
GO:0051340	regulation of ligase activity	BP	0.536627	0.941071	gene_sam0009170.1;gene_sam0028530.1
GO:0051438	regulation of ubiquitin-protein transferase activity	BP	0.536627	0.941071	gene_sam0009170.1;gene_sam0028530.1
GO:0051704	multi-organism process	BP	0.536627	0.941071	gene_sam0086480.1;gene_sam0092460.1
GO:0060249	anatomical structure homeostasis	BP	0.536627	0.941071	gene_sam0013330.1;gene_sam0064920.1
GO:1903320	regulation of protein modification by small protein conjugation or removal	BP	0.536627	0.941071	gene_sam0009170.1;gene_sam0028530.1
GO:1904666	regulation of ubiquitin protein ligase activity	BP	0.536627	0.941071	gene_sam0009170.1;gene_sam0028530.1
GO:0008152	metabolic process	BP	0.536693	0.941071	gene_sam0000070.1;gene_sam0000330.1;gene_sam0000530.1;gene_sam0000540.1;gene_sam0000550.1;gene_sam0000690.1;gene_sam0000870.1;gene_sam0001140.1;gene_sam0001230.1;gene_sam0001270.1;gene_sam0001580.1;gene_sam0001610.1;gene_sam0001760.1;gene_sam0001810.1;gene_sam0002000.1;gene_sam0002030.1;gene_sam0002430.1;gene_sam0002600.1;gene_sam0002690.1;gene_sam0002910.1;gene_sam0002990.1;gene_sam0003000.1;gen…
GO:0005975	carbohydrate metabolic process	BP	0.540497	0.941071	gene_sam0005280.1;gene_sam0005890.1;gene_sam0006820.1;gene_sam0007130.1;gene_sam0007440.1;gene_sam0008810.1;gene_sam0009760.1;gene_sam0009920.1;gene_sam0011520.1;gene_sam0011890.1;gene_sam0013040.1;gene_sam0013190.1;gene_sam0013690.1;gene_sam0014390.1;gene_sam0015270.1;gene_sam0017500.1;gene_sam0017760.1;gene_sam0017990.1;gene_sam0018990.1;gene_sam0023340.1;gene_sam0024780.1;gene_sam0025350.1;gen…
GO:0043412	macromolecule modification	BP	0.542951	0.941071	gene_sam0001610.1;gene_sam0002000.1;gene_sam0002600.1;gene_sam0003170.1;gene_sam0004530.1;gene_sam0006290.1;gene_sam0006620.1;gene_sam0007680.1;gene_sam0009170.1;gene_sam0015600.1;gene_sam0016380.1;gene_sam0017540.1;gene_sam0017580.1;gene_sam0017720.1;gene_sam0018110.1;gene_sam0019060.1;gene_sam0019960.1;gene_sam0020650.1;gene_sam0020910.1;gene_sam0021720.1;gene_sam0024280.1;gene_sam0024780.1;gen…
GO:0090407	organophosphate biosynthetic process	BP	0.544864	0.941071	gene_sam0003400.1;gene_sam0003820.1;gene_sam0004830.1;gene_sam0007770.1;gene_sam0012130.1;gene_sam0017450.1;gene_sam0019960.1;gene_sam0027930.1;gene_sam0031090.1;gene_sam0033570.1;gene_sam0033700.1;gene_sam0033830.1;gene_sam0054530.1;gene_sam0073070.1;gene_sam0081110.1;gene_sam0084740.1;gene_sam0094540.1
GO:0000278	mitotic cell cycle	BP	0.544906	0.941071	gene_sam0009170.1;gene_sam0024100.1;gene_sam0028530.1;gene_sam0044370.1;gene_sam0049750.1;gene_sam0071580.1
GO:0006818	hydrogen transport	BP	0.544906	0.941071	gene_sam0003400.1;gene_sam0022200.1;gene_sam0033570.1;gene_sam0049100.1;gene_sam0054530.1;gene_sam0094540.1
GO:0015992	proton transport	BP	0.544906	0.941071	gene_sam0003400.1;gene_sam0022200.1;gene_sam0033570.1;gene_sam0049100.1;gene_sam0054530.1;gene_sam0094540.1
GO:0048193	Golgi vesicle transport	BP	0.544906	0.941071	gene_sam0027670.1;gene_sam0040400.1;gene_sam0044450.1;gene_sam0049060.1;gene_sam0065990.1;gene_sam0086960.1
GO:0006732	coenzyme metabolic process	BP	0.55288	0.941071	gene_sam0003990.1;gene_sam0004830.1;gene_sam0012130.1;gene_sam0027930.1;gene_sam0028680.1;gene_sam0059150.1;gene_sam0070330.1;gene_sam0079760.1;gene_sam0081110.1;gene_sam0082150.1
GO:1903047	mitotic cell cycle process	BP	0.555191	0.941071	gene_sam0009170.1;gene_sam0024100.1;gene_sam0028530.1;gene_sam0044370.1;gene_sam0049750.1
GO:0019693	ribose phosphate metabolic process	BP	0.560115	0.941071	gene_sam0003400.1;gene_sam0017450.1;gene_sam0028680.1;gene_sam0033570.1;gene_sam0033830.1;gene_sam0054530.1;gene_sam0062200.1;gene_sam0082150.1;gene_sam0094540.1
GO:0000077	DNA damage checkpoint	BP	0.56565	0.941071	gene_sam0018740.1
GO:0000749	response to pheromone involved in conjugation with cellular fusion	BP	0.56565	0.941071	gene_sam0086480.1
GO:0000753	cell morphogenesis involved in conjugation with cellular fusion	BP	0.56565	0.941071	gene_sam0086480.1
GO:0000767	cell morphogenesis involved in conjugation	BP	0.56565	0.941071	gene_sam0086480.1
GO:0003006	developmental process involved in reproduction	BP	0.56565	0.941071	gene_sam0086480.1
GO:0005977	glycogen metabolic process	BP	0.56565	0.941071	gene_sam0007130.1
GO:0005992	trehalose biosynthetic process	BP	0.56565	0.941071	gene_sam0089670.1
GO:0006000	fructose metabolic process	BP	0.56565	0.941071	gene_sam0053710.1
GO:0006003	fructose 2,6-bisphosphate metabolic process	BP	0.56565	0.941071	gene_sam0053710.1
GO:0006112	energy reserve metabolic process	BP	0.56565	0.941071	gene_sam0007130.1
GO:0006119	oxidative phosphorylation	BP	0.56565	0.941071	gene_sam0062200.1
GO:0006189	'de novo' IMP biosynthetic process	BP	0.56565	0.941071	gene_sam0017450.1
GO:0006206	pyrimidine nucleobase metabolic process	BP	0.56565	0.941071	gene_sam0010390.1
GO:0006220	pyrimidine nucleotide metabolic process	BP	0.56565	0.941071	gene_sam0033700.1
GO:0006221	pyrimidine nucleotide biosynthetic process	BP	0.56565	0.941071	gene_sam0033700.1
GO:0006476	protein deacetylation	BP	0.56565	0.941071	gene_sam0006290.1
GO:0006488	dolichol-linked oligosaccharide biosynthetic process	BP	0.56565	0.941071	gene_sam0051280.1
GO:0006490	oligosaccharide-lipid intermediate biosynthetic process	BP	0.56565	0.941071	gene_sam0051280.1
GO:0006493	protein O-linked glycosylation	BP	0.56565	0.941071	gene_sam0054140.1
GO:0006525	arginine metabolic process	BP	0.56565	0.941071	gene_sam0055670.1
GO:0006526	arginine biosynthetic process	BP	0.56565	0.941071	gene_sam0055670.1
GO:0006536	glutamate metabolic process	BP	0.56565	0.941071	gene_sam0056080.1
GO:0006662	glycerol ether metabolic process	BP	0.56565	0.941071	gene_sam0097080.1
GO:0006813	potassium ion transport	BP	0.56565	0.941071	gene_sam0006890.1
GO:0006814	sodium ion transport	BP	0.56565	0.941071	gene_sam0019310.1
GO:0007076	mitotic chromosome condensation	BP	0.56565	0.941071	gene_sam0024100.1
GO:0009251	glucan catabolic process	BP	0.56565	0.941071	gene_sam0007130.1
GO:0009312	oligosaccharide biosynthetic process	BP	0.56565	0.941071	gene_sam0089670.1
GO:0009712	catechol-containing compound metabolic process	BP	0.56565	0.941071	gene_sam0068260.1
GO:0015689	molybdate ion transport	BP	0.56565	0.941071	gene_sam0063490.1
GO:0016575	histone deacetylation	BP	0.56565	0.941071	gene_sam0006290.1
GO:0018342	protein prenylation	BP	0.56565	0.941071	gene_sam0047710.1
GO:0018904	ether metabolic process	BP	0.56565	0.941071	gene_sam0097080.1
GO:0019236	response to pheromone	BP	0.56565	0.941071	gene_sam0086480.1
GO:0019856	pyrimidine nucleobase biosynthetic process	BP	0.56565	0.941071	gene_sam0010390.1
GO:0030042	actin filament depolymerization	BP	0.56565	0.941071	gene_sam0049900.1
GO:0030261	chromosome condensation	BP	0.56565	0.941071	gene_sam0024100.1
GO:0030837	negative regulation of actin filament polymerization	BP	0.56565	0.941071	gene_sam0018300.1
GO:0031333	negative regulation of protein complex assembly	BP	0.56565	0.941071	gene_sam0018300.1
GO:0031407	oxylipin metabolic process	BP	0.56565	0.941071	gene_sam0042950.1
GO:0031408	oxylipin biosynthetic process	BP	0.56565	0.941071	gene_sam0042950.1
GO:0031570	DNA integrity checkpoint	BP	0.56565	0.941071	gene_sam0018740.1
GO:0032272	negative regulation of protein polymerization	BP	0.56565	0.941071	gene_sam0018300.1
GO:0042773	ATP synthesis coupled electron transport	BP	0.56565	0.941071	gene_sam0062200.1
GO:0042775	mitochondrial ATP synthesis coupled electron transport	BP	0.56565	0.941071	gene_sam0062200.1
GO:0042816	vitamin B6 metabolic process	BP	0.56565	0.941071	gene_sam0012130.1
GO:0042819	vitamin B6 biosynthetic process	BP	0.56565	0.941071	gene_sam0012130.1
GO:0044247	cellular polysaccharide catabolic process	BP	0.56565	0.941071	gene_sam0007130.1
GO:0046351	disaccharide biosynthetic process	BP	0.56565	0.941071	gene_sam0089670.1
GO:0051205	protein insertion into membrane	BP	0.56565	0.941071	gene_sam0053430.1
GO:0051261	protein depolymerization	BP	0.56565	0.941071	gene_sam0049900.1
GO:0051494	negative regulation of cytoskeleton organization	BP	0.56565	0.941071	gene_sam0018300.1
GO:0071444	cellular response to pheromone	BP	0.56565	0.941071	gene_sam0086480.1
GO:0071804	cellular potassium ion transport	BP	0.56565	0.941071	gene_sam0006890.1
GO:0071805	potassium ion transmembrane transport	BP	0.56565	0.941071	gene_sam0006890.1
GO:0090501	RNA phosphodiester bond hydrolysis	BP	0.56565	0.941071	gene_sam0012050.1
GO:0097354	prenylation	BP	0.56565	0.941071	gene_sam0047710.1
GO:0005996	monosaccharide metabolic process	BP	0.568339	0.941071	gene_sam0017500.1;gene_sam0025350.1;gene_sam0053710.1;gene_sam0090210.1
GO:0030258	lipid modification	BP	0.568339	0.941071	gene_sam0011520.1;gene_sam0014390.1;gene_sam0018010.1;gene_sam0075310.1
GO:0006355	regulation of transcription, DNA-templated	BP	0.571805	0.941071	gene_sam0002030.1;gene_sam0003260.1;gene_sam0005920.1;gene_sam0005930.1;gene_sam0009220.1;gene_sam0010450.1;gene_sam0012890.1;gene_sam0017580.1;gene_sam0018040.1;gene_sam0019510.1;gene_sam0020210.1;gene_sam0020670.1;gene_sam0021050.1;gene_sam0024190.1;gene_sam0025840.1;gene_sam0028810.1;gene_sam0036640.1;gene_sam0037900.1;gene_sam0039760.1;gene_sam0041150.1;gene_sam0046550.1;gene_sam0051670.1;gen…
GO:0051252	regulation of RNA metabolic process	BP	0.571805	0.941071	gene_sam0002030.1;gene_sam0003260.1;gene_sam0005920.1;gene_sam0005930.1;gene_sam0009220.1;gene_sam0010450.1;gene_sam0012890.1;gene_sam0017580.1;gene_sam0018040.1;gene_sam0019510.1;gene_sam0020210.1;gene_sam0020670.1;gene_sam0021050.1;gene_sam0024190.1;gene_sam0025840.1;gene_sam0028810.1;gene_sam0036640.1;gene_sam0037900.1;gene_sam0039760.1;gene_sam0041150.1;gene_sam0046550.1;gene_sam0051670.1;gen…
GO:1903506	regulation of nucleic acid-templated transcription	BP	0.571805	0.941071	gene_sam0002030.1;gene_sam0003260.1;gene_sam0005920.1;gene_sam0005930.1;gene_sam0009220.1;gene_sam0010450.1;gene_sam0012890.1;gene_sam0017580.1;gene_sam0018040.1;gene_sam0019510.1;gene_sam0020210.1;gene_sam0020670.1;gene_sam0021050.1;gene_sam0024190.1;gene_sam0025840.1;gene_sam0028810.1;gene_sam0036640.1;gene_sam0037900.1;gene_sam0039760.1;gene_sam0041150.1;gene_sam0046550.1;gene_sam0051670.1;gen…
GO:2001141	regulation of RNA biosynthetic process	BP	0.571805	0.941071	gene_sam0002030.1;gene_sam0003260.1;gene_sam0005920.1;gene_sam0005930.1;gene_sam0009220.1;gene_sam0010450.1;gene_sam0012890.1;gene_sam0017580.1;gene_sam0018040.1;gene_sam0019510.1;gene_sam0020210.1;gene_sam0020670.1;gene_sam0021050.1;gene_sam0024190.1;gene_sam0025840.1;gene_sam0028810.1;gene_sam0036640.1;gene_sam0037900.1;gene_sam0039760.1;gene_sam0041150.1;gene_sam0046550.1;gene_sam0051670.1;gen…
GO:0009123	nucleoside monophosphate metabolic process	BP	0.577887	0.941071	gene_sam0003400.1;gene_sam0017450.1;gene_sam0033570.1;gene_sam0033830.1;gene_sam0054530.1;gene_sam0062200.1;gene_sam0094540.1
GO:0006325	chromatin organization	BP	0.579289	0.941071	gene_sam0005160.1;gene_sam0006290.1;gene_sam0017580.1;gene_sam0020210.1;gene_sam0020910.1;gene_sam0022100.1;gene_sam0036440.1;gene_sam0042540.1;gene_sam0064900.1;gene_sam0070810.1;gene_sam0085770.1
GO:0045184	establishment of protein localization	BP	0.581598	0.941071	gene_sam0001070.1;gene_sam0001170.1;gene_sam0002470.1;gene_sam0026750.1;gene_sam0028900.1;gene_sam0030190.1;gene_sam0044310.1;gene_sam0044490.1;gene_sam0044520.1;gene_sam0045310.1;gene_sam0053430.1;gene_sam0071930.1;gene_sam0072200.1;gene_sam0072590.1;gene_sam0074840.1;gene_sam0078740.1;gene_sam0080160.1;gene_sam0081640.1;gene_sam0084990.1;gene_sam0090320.1
GO:0034220	ion transmembrane transport	BP	0.582654	0.941071	gene_sam0003400.1;gene_sam0006890.1;gene_sam0022200.1;gene_sam0022890.1;gene_sam0025650.1;gene_sam0033570.1;gene_sam0046180.1;gene_sam0049100.1;gene_sam0054530.1;gene_sam0057050.1;gene_sam0058210.1;gene_sam0080570.1;gene_sam0083980.1;gene_sam0094540.1;gene_sam0097650.1
GO:0044711	single-organism biosynthetic process	BP	0.585393	0.941071	gene_sam0003400.1;gene_sam0003820.1;gene_sam0004830.1;gene_sam0007770.1;gene_sam0009800.1;gene_sam0010390.1;gene_sam0012130.1;gene_sam0017450.1;gene_sam0017500.1;gene_sam0018720.1;gene_sam0019090.1;gene_sam0019960.1;gene_sam0022030.1;gene_sam0029090.1;gene_sam0029940.1;gene_sam0031090.1;gene_sam0032680.1;gene_sam0032730.1;gene_sam0033570.1;gene_sam0033700.1;gene_sam0033830.1;gene_sam0034840.1;gen…
GO:0015980	energy derivation by oxidation of organic compounds	BP	0.586404	0.941071	gene_sam0007130.1;gene_sam0033070.1;gene_sam0062200.1
GO:0042398	cellular modified amino acid biosynthetic process	BP	0.586404	0.941071	gene_sam0041920.1;gene_sam0059150.1;gene_sam0070330.1
GO:0051056	regulation of small GTPase mediated signal transduction	BP	0.586404	0.941071	gene_sam0011280.1;gene_sam0077830.1;gene_sam0087150.1
GO:0072330	monocarboxylic acid biosynthetic process	BP	0.586404	0.941071	gene_sam0034840.1;gene_sam0042950.1;gene_sam0070330.1
GO:0009141	nucleoside triphosphate metabolic process	BP	0.589208	0.941071	gene_sam0003400.1;gene_sam0033570.1;gene_sam0042670.1;gene_sam0054530.1;gene_sam0062200.1;gene_sam0094540.1
GO:0006518	peptide metabolic process	BP	0.600293	0.941071	gene_sam0001810.1;gene_sam0003540.1;gene_sam0007170.1;gene_sam0007780.1;gene_sam0009260.1;gene_sam0014790.1;gene_sam0015970.1;gene_sam0016810.1;gene_sam0017390.1;gene_sam0017480.1;gene_sam0019580.1;gene_sam0020080.1;gene_sam0020260.1;gene_sam0024880.1;gene_sam0026740.1;gene_sam0040300.1;gene_sam0042870.1;gene_sam0043720.1;gene_sam0044060.1;gene_sam0045770.1;gene_sam0051610.1;gene_sam0054740.1;gen…
GO:0003333	amino acid transmembrane transport	BP	0.603073	0.941071	gene_sam0025650.1;gene_sam0046180.1;gene_sam0058210.1;gene_sam0080570.1;gene_sam0083980.1
GO:0006865	amino acid transport	BP	0.603073	0.941071	gene_sam0025650.1;gene_sam0046180.1;gene_sam0058210.1;gene_sam0080570.1;gene_sam0083980.1
GO:0019219	regulation of nucleobase-containing compound metabolic process	BP	0.604453	0.941071	gene_sam0002030.1;gene_sam0003260.1;gene_sam0005920.1;gene_sam0005930.1;gene_sam0009220.1;gene_sam0010450.1;gene_sam0012890.1;gene_sam0017580.1;gene_sam0018040.1;gene_sam0019510.1;gene_sam0020210.1;gene_sam0020670.1;gene_sam0021050.1;gene_sam0024190.1;gene_sam0025840.1;gene_sam0028810.1;gene_sam0036640.1;gene_sam0037900.1;gene_sam0039760.1;gene_sam0041150.1;gene_sam0046550.1;gene_sam0051670.1;gen…
GO:0015031	protein transport	BP	0.610925	0.941071	gene_sam0001070.1;gene_sam0001170.1;gene_sam0002470.1;gene_sam0026750.1;gene_sam0028900.1;gene_sam0030190.1;gene_sam0044310.1;gene_sam0044490.1;gene_sam0044520.1;gene_sam0045310.1;gene_sam0071930.1;gene_sam0072200.1;gene_sam0072590.1;gene_sam0074840.1;gene_sam0078740.1;gene_sam0080160.1;gene_sam0081640.1;gene_sam0084990.1;gene_sam0090320.1
GO:0000226	microtubule cytoskeleton organization	BP	0.614487	0.941071	gene_sam0026480.1;gene_sam0059400.1
GO:0006612	protein targeting to membrane	BP	0.614487	0.941071	gene_sam0044520.1;gene_sam0084990.1
GO:0006839	mitochondrial transport	BP	0.614487	0.941071	gene_sam0002470.1;gene_sam0074840.1
GO:0007186	G-protein coupled receptor signaling pathway	BP	0.614487	0.941071	gene_sam0002280.1;gene_sam0002620.1
GO:0009311	oligosaccharide metabolic process	BP	0.614487	0.941071	gene_sam0043360.1;gene_sam0089670.1
GO:0031929	TOR signaling	BP	0.614487	0.941071	gene_sam0017140.1;gene_sam0097510.1
GO:0042440	pigment metabolic process	BP	0.614487	0.941071	gene_sam0017450.1;gene_sam0091440.1
GO:0044743	intracellular protein transmembrane import	BP	0.614487	0.941071	gene_sam0002470.1;gene_sam0074840.1
GO:0045333	cellular respiration	BP	0.614487	0.941071	gene_sam0033070.1;gene_sam0062200.1
GO:1901617	organic hydroxy compound biosynthetic process	BP	0.614487	0.941071	gene_sam0004830.1;gene_sam0012130.1
GO:0006464	cellular protein modification process	BP	0.616338	0.941071	gene_sam0001610.1;gene_sam0002000.1;gene_sam0002600.1;gene_sam0003170.1;gene_sam0004530.1;gene_sam0006290.1;gene_sam0006620.1;gene_sam0007680.1;gene_sam0009170.1;gene_sam0015600.1;gene_sam0016380.1;gene_sam0017540.1;gene_sam0017580.1;gene_sam0017720.1;gene_sam0019060.1;gene_sam0019960.1;gene_sam0020650.1;gene_sam0020910.1;gene_sam0021720.1;gene_sam0024280.1;gene_sam0024780.1;gene_sam0027610.1;gen…
GO:0036211	protein modification process	BP	0.616338	0.941071	gene_sam0001610.1;gene_sam0002000.1;gene_sam0002600.1;gene_sam0003170.1;gene_sam0004530.1;gene_sam0006290.1;gene_sam0006620.1;gene_sam0007680.1;gene_sam0009170.1;gene_sam0015600.1;gene_sam0016380.1;gene_sam0017540.1;gene_sam0017580.1;gene_sam0017720.1;gene_sam0019060.1;gene_sam0019960.1;gene_sam0020650.1;gene_sam0020910.1;gene_sam0021720.1;gene_sam0024280.1;gene_sam0024780.1;gene_sam0027610.1;gen…
GO:0009119	ribonucleoside metabolic process	BP	0.617434	0.941071	gene_sam0003400.1;gene_sam0019090.1;gene_sam0033570.1;gene_sam0054530.1;gene_sam0062200.1;gene_sam0081840.1;gene_sam0094540.1
GO:0042278	purine nucleoside metabolic process	BP	0.617434	0.941071	gene_sam0003400.1;gene_sam0019090.1;gene_sam0033570.1;gene_sam0054530.1;gene_sam0062200.1;gene_sam0081840.1;gene_sam0094540.1
GO:0046128	purine ribonucleoside metabolic process	BP	0.617434	0.941071	gene_sam0003400.1;gene_sam0019090.1;gene_sam0033570.1;gene_sam0054530.1;gene_sam0062200.1;gene_sam0081840.1;gene_sam0094540.1
GO:0006812	cation transport	BP	0.617874	0.941071	gene_sam0002040.1;gene_sam0003400.1;gene_sam0006890.1;gene_sam0008870.1;gene_sam0014150.1;gene_sam0018960.1;gene_sam0019310.1;gene_sam0022200.1;gene_sam0022890.1;gene_sam0025450.1;gene_sam0033570.1;gene_sam0040020.1;gene_sam0049100.1;gene_sam0054530.1;gene_sam0057100.1;gene_sam0057750.1;gene_sam0075290.1;gene_sam0076210.1;gene_sam0078180.1;gene_sam0094540.1;gene_sam0096890.1;gene_sam0097650.1
GO:1901615	organic hydroxy compound metabolic process	BP	0.620814	0.941071	gene_sam0004830.1;gene_sam0012130.1;gene_sam0041910.1;gene_sam0068260.1
GO:1902531	regulation of intracellular signal transduction	BP	0.620814	0.941071	gene_sam0011280.1;gene_sam0077830.1;gene_sam0087150.1;gene_sam0097510.1
GO:0006793	phosphorus metabolic process	BP	0.62239	0.941071	gene_sam0001580.1;gene_sam0001610.1;gene_sam0002000.1;gene_sam0002600.1;gene_sam0003400.1;gene_sam0003820.1;gene_sam0003990.1;gene_sam0004830.1;gene_sam0005890.1;gene_sam0007680.1;gene_sam0007770.1;gene_sam0009170.1;gene_sam0012130.1;gene_sam0015590.1;gene_sam0015600.1;gene_sam0016380.1;gene_sam0017450.1;gene_sam0017720.1;gene_sam0018010.1;gene_sam0019060.1;gene_sam0019960.1;gene_sam0021720.1;gen…
GO:0043603	cellular amide metabolic process	BP	0.623584	0.941071	gene_sam0001810.1;gene_sam0003540.1;gene_sam0007170.1;gene_sam0007780.1;gene_sam0009260.1;gene_sam0014790.1;gene_sam0015970.1;gene_sam0016810.1;gene_sam0017390.1;gene_sam0017480.1;gene_sam0019580.1;gene_sam0020080.1;gene_sam0020260.1;gene_sam0024880.1;gene_sam0026740.1;gene_sam0032730.1;gene_sam0040300.1;gene_sam0042870.1;gene_sam0043720.1;gene_sam0044060.1;gene_sam0045770.1;gene_sam0051610.1;gen…
GO:0071840	cellular component organization or biogenesis	BP	0.625985	0.941071	gene_sam0001130.1;gene_sam0002470.1;gene_sam0005160.1;gene_sam0006290.1;gene_sam0007500.1;gene_sam0009170.1;gene_sam0012050.1;gene_sam0012780.1;gene_sam0013330.1;gene_sam0014580.1;gene_sam0017580.1;gene_sam0018300.1;gene_sam0018970.1;gene_sam0020210.1;gene_sam0020910.1;gene_sam0022100.1;gene_sam0024100.1;gene_sam0024150.1;gene_sam0026480.1;gene_sam0026810.1;gene_sam0026890.1;gene_sam0028530.1;gen…
GO:0044281	small molecule metabolic process	BP	0.627693	0.941071	gene_sam0003400.1;gene_sam0003820.1;gene_sam0007770.1;gene_sam0009800.1;gene_sam0010390.1;gene_sam0012130.1;gene_sam0014520.1;gene_sam0014640.1;gene_sam0014790.1;gene_sam0017450.1;gene_sam0017500.1;gene_sam0018720.1;gene_sam0019090.1;gene_sam0020080.1;gene_sam0022030.1;gene_sam0023960.1;gene_sam0025350.1;gene_sam0028680.1;gene_sam0032730.1;gene_sam0033070.1;gene_sam0033570.1;gene_sam0033640.1;gen…
GO:0009116	nucleoside metabolic process	BP	0.630166	0.941071	gene_sam0003400.1;gene_sam0014640.1;gene_sam0019090.1;gene_sam0033570.1;gene_sam0054530.1;gene_sam0062200.1;gene_sam0081840.1;gene_sam0089250.1;gene_sam0094540.1
GO:1901657	glycosyl compound metabolic process	BP	0.630166	0.941071	gene_sam0003400.1;gene_sam0014640.1;gene_sam0019090.1;gene_sam0033570.1;gene_sam0054530.1;gene_sam0062200.1;gene_sam0081840.1;gene_sam0089250.1;gene_sam0094540.1
GO:0032446	protein modification by small protein conjugation	BP	0.631149	0.941071	gene_sam0004530.1;gene_sam0006620.1;gene_sam0009170.1;gene_sam0028530.1;gene_sam0041750.1;gene_sam0056260.1
GO:0098656	anion transmembrane transport	BP	0.631149	0.941071	gene_sam0025650.1;gene_sam0046180.1;gene_sam0057050.1;gene_sam0058210.1;gene_sam0080570.1;gene_sam0083980.1
GO:1903825	organic acid transmembrane transport	BP	0.631149	0.941071	gene_sam0025650.1;gene_sam0046180.1;gene_sam0057050.1;gene_sam0058210.1;gene_sam0080570.1;gene_sam0083980.1
GO:0009889	regulation of biosynthetic process	BP	0.632956	0.941071	gene_sam0002030.1;gene_sam0003260.1;gene_sam0005920.1;gene_sam0005930.1;gene_sam0009220.1;gene_sam0010450.1;gene_sam0012890.1;gene_sam0017500.1;gene_sam0017580.1;gene_sam0018040.1;gene_sam0019510.1;gene_sam0020210.1;gene_sam0020670.1;gene_sam0021050.1;gene_sam0024190.1;gene_sam0025840.1;gene_sam0028810.1;gene_sam0036640.1;gene_sam0037900.1;gene_sam0039760.1;gene_sam0041150.1;gene_sam0046550.1;gen…
GO:0031326	regulation of cellular biosynthetic process	BP	0.632956	0.941071	gene_sam0002030.1;gene_sam0003260.1;gene_sam0005920.1;gene_sam0005930.1;gene_sam0009220.1;gene_sam0010450.1;gene_sam0012890.1;gene_sam0017500.1;gene_sam0017580.1;gene_sam0018040.1;gene_sam0019510.1;gene_sam0020210.1;gene_sam0020670.1;gene_sam0021050.1;gene_sam0024190.1;gene_sam0025840.1;gene_sam0028810.1;gene_sam0036640.1;gene_sam0037900.1;gene_sam0039760.1;gene_sam0041150.1;gene_sam0046550.1;gen…
GO:0035556	intracellular signal transduction	BP	0.636473	0.941071	gene_sam0001580.1;gene_sam0008900.1;gene_sam0011280.1;gene_sam0017140.1;gene_sam0019630.1;gene_sam0026750.1;gene_sam0032230.1;gene_sam0035060.1;gene_sam0045010.1;gene_sam0052160.1;gene_sam0053350.1;gene_sam0053390.1;gene_sam0077830.1;gene_sam0087150.1;gene_sam0097510.1
GO:0006163	purine nucleotide metabolic process	BP	0.641631	0.941071	gene_sam0003400.1;gene_sam0007770.1;gene_sam0017450.1;gene_sam0033570.1;gene_sam0033830.1;gene_sam0054530.1;gene_sam0062200.1;gene_sam0094540.1
GO:0006820	anion transport	BP	0.64168	0.941071	gene_sam0000450.1;gene_sam0025650.1;gene_sam0029210.1;gene_sam0032740.1;gene_sam0041550.1;gene_sam0046180.1;gene_sam0057050.1;gene_sam0058210.1;gene_sam0063490.1;gene_sam0080570.1;gene_sam0083980.1
GO:0018130	heterocycle biosynthetic process	BP	0.643731	0.941071	gene_sam0002030.1;gene_sam0003260.1;gene_sam0003400.1;gene_sam0003820.1;gene_sam0004830.1;gene_sam0005920.1;gene_sam0005930.1;gene_sam0007770.1;gene_sam0009220.1;gene_sam0009800.1;gene_sam0010390.1;gene_sam0010450.1;gene_sam0012130.1;gene_sam0012230.1;gene_sam0012890.1;gene_sam0013930.1;gene_sam0017450.1;gene_sam0017580.1;gene_sam0018040.1;gene_sam0018880.1;gene_sam0019090.1;gene_sam0019510.1;gen…
GO:0006479	protein methylation	BP	0.645045	0.941071	gene_sam0017580.1;gene_sam0020650.1;gene_sam0048010.1
GO:0008213	protein alkylation	BP	0.645045	0.941071	gene_sam0017580.1;gene_sam0020650.1;gene_sam0048010.1
GO:0065004	protein-DNA complex assembly	BP	0.645045	0.941071	gene_sam0036440.1;gene_sam0050760.1;gene_sam0053010.1
GO:0072657	protein localization to membrane	BP	0.645045	0.941071	gene_sam0044520.1;gene_sam0053430.1;gene_sam0084990.1
GO:0090150	establishment of protein localization to membrane	BP	0.645045	0.941071	gene_sam0044520.1;gene_sam0053430.1;gene_sam0084990.1
GO:0008104	protein localization	BP	0.645433	0.941071	gene_sam0001070.1;gene_sam0001170.1;gene_sam0002470.1;gene_sam0026750.1;gene_sam0028900.1;gene_sam0030190.1;gene_sam0044310.1;gene_sam0044490.1;gene_sam0044520.1;gene_sam0045310.1;gene_sam0050970.1;gene_sam0053430.1;gene_sam0071930.1;gene_sam0072200.1;gene_sam0072590.1;gene_sam0074840.1;gene_sam0078740.1;gene_sam0080160.1;gene_sam0081640.1;gene_sam0084990.1;gene_sam0090320.1
GO:0080090	regulation of primary metabolic process	BP	0.647502	0.941071	gene_sam0002030.1;gene_sam0003260.1;gene_sam0005920.1;gene_sam0005930.1;gene_sam0009170.1;gene_sam0009220.1;gene_sam0010450.1;gene_sam0012890.1;gene_sam0017500.1;gene_sam0017580.1;gene_sam0018040.1;gene_sam0019510.1;gene_sam0020210.1;gene_sam0020670.1;gene_sam0021050.1;gene_sam0024190.1;gene_sam0025840.1;gene_sam0028530.1;gene_sam0028810.1;gene_sam0036640.1;gene_sam0037900.1;gene_sam0039760.1;gen…
GO:0033036	macromolecule localization	BP	0.650109	0.941071	gene_sam0001070.1;gene_sam0001170.1;gene_sam0002470.1;gene_sam0026750.1;gene_sam0028900.1;gene_sam0029210.1;gene_sam0030190.1;gene_sam0043680.1;gene_sam0044310.1;gene_sam0044490.1;gene_sam0044520.1;gene_sam0045310.1;gene_sam0050970.1;gene_sam0053430.1;gene_sam0071680.1;gene_sam0071930.1;gene_sam0072200.1;gene_sam0072590.1;gene_sam0074840.1;gene_sam0078740.1;gene_sam0080160.1;gene_sam0081640.1;gen…
GO:0006400	tRNA modification	BP	0.669072	0.941071	gene_sam0042440.1;gene_sam0053370.1;gene_sam0073840.1;gene_sam0093300.1
GO:0044723	single-organism carbohydrate metabolic process	BP	0.67014	0.941071	gene_sam0007130.1;gene_sam0011520.1;gene_sam0014390.1;gene_sam0017500.1;gene_sam0024780.1;gene_sam0025350.1;gene_sam0043360.1;gene_sam0053710.1;gene_sam0054140.1;gene_sam0067770.1;gene_sam0089670.1;gene_sam0090210.1;gene_sam0093530.1;gene_sam0093620.1
GO:0033365	protein localization to organelle	BP	0.670473	0.941071	gene_sam0002470.1;gene_sam0044520.1;gene_sam0050970.1;gene_sam0053430.1;gene_sam0074840.1;gene_sam0084990.1
GO:0000746	conjugation	BP	0.671115	0.941071	gene_sam0086480.1
GO:0000747	conjugation with cellular fusion	BP	0.671115	0.941071	gene_sam0086480.1
GO:0001678	cellular glucose homeostasis	BP	0.671115	0.941071	gene_sam0079840.1
GO:0006022	aminoglycan metabolic process	BP	0.671115	0.941071	gene_sam0084920.1
GO:0006094	gluconeogenesis	BP	0.671115	0.941071	gene_sam0017500.1
GO:0006099	tricarboxylic acid cycle	BP	0.671115	0.941071	gene_sam0033070.1
GO:0006101	citrate metabolic process	BP	0.671115	0.941071	gene_sam0033070.1
GO:0006334	nucleosome assembly	BP	0.671115	0.941071	gene_sam0036440.1
GO:0006368	transcription elongation from RNA polymerase II promoter	BP	0.671115	0.941071	gene_sam0020910.1
GO:0006403	RNA localization	BP	0.671115	0.941071	gene_sam0043680.1
GO:0006568	tryptophan metabolic process	BP	0.671115	0.941071	gene_sam0023960.1
GO:0006586	indolalkylamine metabolic process	BP	0.671115	0.941071	gene_sam0023960.1
GO:0006665	sphingolipid metabolic process	BP	0.671115	0.941071	gene_sam0025260.1
GO:0006835	dicarboxylic acid transport	BP	0.671115	0.941071	gene_sam0057050.1
GO:0007033	vacuole organization	BP	0.671115	0.941071	gene_sam0070340.1
GO:0007064	mitotic sister chromatid cohesion	BP	0.671115	0.941071	gene_sam0044370.1
GO:0009060	aerobic respiration	BP	0.671115	0.941071	gene_sam0033070.1
GO:0009081	branched-chain amino acid metabolic process	BP	0.671115	0.941071	gene_sam0073410.1
GO:0009452	7-methylguanosine RNA capping	BP	0.671115	0.941071	gene_sam0022090.1
GO:0015740	C4-dicarboxylate transport	BP	0.671115	0.941071	gene_sam0057050.1
GO:0015743	malate transport	BP	0.671115	0.941071	gene_sam0057050.1
GO:0018958	phenol-containing compound metabolic process	BP	0.671115	0.941071	gene_sam0068260.1
GO:0019319	hexose biosynthetic process	BP	0.671115	0.941071	gene_sam0017500.1
GO:0019953	sexual reproduction	BP	0.671115	0.941071	gene_sam0086480.1
GO:0022904	respiratory electron transport chain	BP	0.671115	0.941071	gene_sam0062200.1
GO:0031497	chromatin assembly	BP	0.671115	0.941071	gene_sam0036440.1
GO:0032507	maintenance of protein location in cell	BP	0.671115	0.941071	gene_sam0050970.1
GO:0033500	carbohydrate homeostasis	BP	0.671115	0.941071	gene_sam0079840.1
GO:0035601	protein deacylation	BP	0.671115	0.941071	gene_sam0006290.1
GO:0036260	RNA capping	BP	0.671115	0.941071	gene_sam0022090.1
GO:0042147	retrograde transport, endosome to Golgi	BP	0.671115	0.941071	gene_sam0053840.1
GO:0042430	indole-containing compound metabolic process	BP	0.671115	0.941071	gene_sam0023960.1
GO:0042593	glucose homeostasis	BP	0.671115	0.941071	gene_sam0079840.1
GO:0043648	dicarboxylic acid metabolic process	BP	0.671115	0.941071	gene_sam0056080.1
GO:0044703	multi-organism reproductive process	BP	0.671115	0.941071	gene_sam0086480.1
GO:0045185	maintenance of protein location	BP	0.671115	0.941071	gene_sam0050970.1
GO:0046364	monosaccharide biosynthetic process	BP	0.671115	0.941071	gene_sam0017500.1
GO:0050657	nucleic acid transport	BP	0.671115	0.941071	gene_sam0043680.1
GO:0050658	RNA transport	BP	0.671115	0.941071	gene_sam0043680.1
GO:0051028	mRNA transport	BP	0.671115	0.941071	gene_sam0043680.1
GO:0051220	cytoplasmic sequestering of protein	BP	0.671115	0.941071	gene_sam0050970.1
GO:0051236	establishment of RNA localization	BP	0.671115	0.941071	gene_sam0043680.1
GO:0051640	organelle localization	BP	0.671115	0.941071	gene_sam0001130.1
GO:0051651	maintenance of location in cell	BP	0.671115	0.941071	gene_sam0050970.1
GO:0071423	malate transmembrane transport	BP	0.671115	0.941071	gene_sam0057050.1
GO:0098732	macromolecule deacylation	BP	0.671115	0.941071	gene_sam0006290.1
GO:0006796	phosphate-containing compound metabolic process	BP	0.677378	0.941071	gene_sam0001580.1;gene_sam0001610.1;gene_sam0002000.1;gene_sam0002600.1;gene_sam0003400.1;gene_sam0003820.1;gene_sam0004830.1;gene_sam0005890.1;gene_sam0007680.1;gene_sam0007770.1;gene_sam0009170.1;gene_sam0012130.1;gene_sam0015590.1;gene_sam0015600.1;gene_sam0016380.1;gene_sam0017450.1;gene_sam0017720.1;gene_sam0018010.1;gene_sam0019060.1;gene_sam0019960.1;gene_sam0021720.1;gene_sam0024280.1;gen…
GO:0044699	single-organism process	BP	0.679256	0.941071	gene_sam0000070.1;gene_sam0000450.1;gene_sam0000540.1;gene_sam0000620.1;gene_sam0000860.1;gene_sam0001130.1;gene_sam0001140.1;gene_sam0001230.1;gene_sam0001270.1;gene_sam0001580.1;gene_sam0001760.1;gene_sam0002040.1;gene_sam0002090.1;gene_sam0002280.1;gene_sam0002430.1;gene_sam0002470.1;gene_sam0002620.1;gene_sam0002790.1;gene_sam0002910.1;gene_sam0003000.1;gene_sam0003050.1;gene_sam0003300.1;gen…
GO:0044248	cellular catabolic process	BP	0.679802	0.941071	gene_sam0000530.1;gene_sam0002690.1;gene_sam0004950.1;gene_sam0007130.1;gene_sam0009170.1;gene_sam0014880.1;gene_sam0028530.1;gene_sam0029080.1;gene_sam0034400.1;gene_sam0037500.1;gene_sam0040370.1;gene_sam0042670.1;gene_sam0042740.1;gene_sam0055870.1;gene_sam0056260.1;gene_sam0073410.1;gene_sam0084720.1;gene_sam0084920.1;gene_sam0091120.1
GO:0010468	regulation of gene expression	BP	0.681513	0.941071	gene_sam0002030.1;gene_sam0003260.1;gene_sam0005920.1;gene_sam0005930.1;gene_sam0009220.1;gene_sam0010450.1;gene_sam0012890.1;gene_sam0017580.1;gene_sam0018040.1;gene_sam0019510.1;gene_sam0020210.1;gene_sam0020670.1;gene_sam0021050.1;gene_sam0024190.1;gene_sam0025840.1;gene_sam0028810.1;gene_sam0036640.1;gene_sam0037900.1;gene_sam0039760.1;gene_sam0041150.1;gene_sam0046550.1;gene_sam0051670.1;gen…
GO:0010556	regulation of macromolecule biosynthetic process	BP	0.681513	0.941071	gene_sam0002030.1;gene_sam0003260.1;gene_sam0005920.1;gene_sam0005930.1;gene_sam0009220.1;gene_sam0010450.1;gene_sam0012890.1;gene_sam0017580.1;gene_sam0018040.1;gene_sam0019510.1;gene_sam0020210.1;gene_sam0020670.1;gene_sam0021050.1;gene_sam0024190.1;gene_sam0025840.1;gene_sam0028810.1;gene_sam0036640.1;gene_sam0037900.1;gene_sam0039760.1;gene_sam0041150.1;gene_sam0046550.1;gene_sam0051670.1;gen…
GO:0051171	regulation of nitrogen compound metabolic process	BP	0.681513	0.941071	gene_sam0002030.1;gene_sam0003260.1;gene_sam0005920.1;gene_sam0005930.1;gene_sam0009220.1;gene_sam0010450.1;gene_sam0012890.1;gene_sam0017580.1;gene_sam0018040.1;gene_sam0019510.1;gene_sam0020210.1;gene_sam0020670.1;gene_sam0021050.1;gene_sam0024190.1;gene_sam0025840.1;gene_sam0028810.1;gene_sam0036640.1;gene_sam0037900.1;gene_sam0039760.1;gene_sam0041150.1;gene_sam0046550.1;gene_sam0051670.1;gen…
GO:2000112	regulation of cellular macromolecule biosynthetic process	BP	0.681513	0.941071	gene_sam0002030.1;gene_sam0003260.1;gene_sam0005920.1;gene_sam0005930.1;gene_sam0009220.1;gene_sam0010450.1;gene_sam0012890.1;gene_sam0017580.1;gene_sam0018040.1;gene_sam0019510.1;gene_sam0020210.1;gene_sam0020670.1;gene_sam0021050.1;gene_sam0024190.1;gene_sam0025840.1;gene_sam0028810.1;gene_sam0036640.1;gene_sam0037900.1;gene_sam0039760.1;gene_sam0041150.1;gene_sam0046550.1;gene_sam0051670.1;gen…
GO:0006633	fatty acid biosynthetic process	BP	0.681882	0.941071	gene_sam0034840.1;gene_sam0042950.1
GO:0006913	nucleocytoplasmic transport	BP	0.681882	0.941071	gene_sam0025330.1;gene_sam0071500.1
GO:0009067	aspartate family amino acid biosynthetic process	BP	0.681882	0.941071	gene_sam0032730.1;gene_sam0071300.1
GO:0010605	negative regulation of macromolecule metabolic process	BP	0.681882	0.941071	gene_sam0009170.1;gene_sam0028530.1
GO:0010876	lipid localization	BP	0.681882	0.941071	gene_sam0029210.1;gene_sam0071680.1
GO:0045047	protein targeting to ER	BP	0.681882	0.941071	gene_sam0044520.1;gene_sam0084990.1
GO:0051169	nuclear transport	BP	0.681882	0.941071	gene_sam0025330.1;gene_sam0071500.1
GO:0072599	establishment of protein localization to endoplasmic reticulum	BP	0.681882	0.941071	gene_sam0044520.1;gene_sam0084990.1
GO:0016567	protein ubiquitination	BP	0.689332	0.941071	gene_sam0004530.1;gene_sam0009170.1;gene_sam0028530.1;gene_sam0041750.1;gene_sam0056260.1
GO:0046034	ATP metabolic process	BP	0.689332	0.941071	gene_sam0003400.1;gene_sam0033570.1;gene_sam0054530.1;gene_sam0062200.1;gene_sam0094540.1
GO:0034654	nucleobase-containing compound biosynthetic process	BP	0.690595	0.941071	gene_sam0002030.1;gene_sam0003260.1;gene_sam0003400.1;gene_sam0003820.1;gene_sam0005920.1;gene_sam0005930.1;gene_sam0007770.1;gene_sam0009220.1;gene_sam0010450.1;gene_sam0012230.1;gene_sam0012890.1;gene_sam0013930.1;gene_sam0017450.1;gene_sam0017580.1;gene_sam0018040.1;gene_sam0018880.1;gene_sam0019090.1;gene_sam0019510.1;gene_sam0020210.1;gene_sam0020670.1;gene_sam0020910.1;gene_sam0021050.1;gen…
GO:0006261	DNA-dependent DNA replication	BP	0.697531	0.941071	gene_sam0033500.1;gene_sam0038260.1;gene_sam0046220.1
GO:0015698	inorganic anion transport	BP	0.697531	0.941071	gene_sam0000450.1;gene_sam0032740.1;gene_sam0063490.1
GO:0044282	small molecule catabolic process	BP	0.697531	0.941071	gene_sam0025350.1;gene_sam0073410.1;gene_sam0090210.1
GO:0046907	intracellular transport	BP	0.697534	0.941071	gene_sam0001070.1;gene_sam0001170.1;gene_sam0002470.1;gene_sam0023940.1;gene_sam0025330.1;gene_sam0027670.1;gene_sam0040400.1;gene_sam0044310.1;gene_sam0044450.1;gene_sam0044490.1;gene_sam0044520.1;gene_sam0049060.1;gene_sam0053840.1;gene_sam0055620.1;gene_sam0059840.1;gene_sam0065990.1;gene_sam0071500.1;gene_sam0071930.1;gene_sam0072590.1;gene_sam0074840.1;gene_sam0078740.1;gene_sam0080160.1;gen…
GO:0016053	organic acid biosynthetic process	BP	0.698772	0.941071	gene_sam0018720.1;gene_sam0032730.1;gene_sam0034840.1;gene_sam0041920.1;gene_sam0042950.1;gene_sam0055670.1;gene_sam0059150.1;gene_sam0060820.1;gene_sam0070330.1;gene_sam0071300.1;gene_sam0079180.1
GO:0046394	carboxylic acid biosynthetic process	BP	0.698772	0.941071	gene_sam0018720.1;gene_sam0032730.1;gene_sam0034840.1;gene_sam0041920.1;gene_sam0042950.1;gene_sam0055670.1;gene_sam0059150.1;gene_sam0060820.1;gene_sam0070330.1;gene_sam0071300.1;gene_sam0079180.1
GO:1901605	alpha-amino acid metabolic process	BP	0.698772	0.941071	gene_sam0018720.1;gene_sam0023960.1;gene_sam0032730.1;gene_sam0041920.1;gene_sam0055670.1;gene_sam0056080.1;gene_sam0057000.1;gene_sam0059150.1;gene_sam0060820.1;gene_sam0071300.1;gene_sam0092850.1
GO:0019438	aromatic compound biosynthetic process	BP	0.705157	0.941071	gene_sam0002030.1;gene_sam0003260.1;gene_sam0003400.1;gene_sam0003820.1;gene_sam0004830.1;gene_sam0005920.1;gene_sam0005930.1;gene_sam0007770.1;gene_sam0009220.1;gene_sam0010450.1;gene_sam0012130.1;gene_sam0012230.1;gene_sam0012890.1;gene_sam0013930.1;gene_sam0017450.1;gene_sam0017580.1;gene_sam0018040.1;gene_sam0018720.1;gene_sam0018880.1;gene_sam0019090.1;gene_sam0019510.1;gene_sam0020210.1;gen…
GO:0031323	regulation of cellular metabolic process	BP	0.706558	0.941071	gene_sam0002030.1;gene_sam0003260.1;gene_sam0005920.1;gene_sam0005930.1;gene_sam0009170.1;gene_sam0009220.1;gene_sam0010450.1;gene_sam0012890.1;gene_sam0017500.1;gene_sam0017580.1;gene_sam0018040.1;gene_sam0019510.1;gene_sam0020210.1;gene_sam0020670.1;gene_sam0021050.1;gene_sam0024190.1;gene_sam0025840.1;gene_sam0028530.1;gene_sam0028810.1;gene_sam0036640.1;gene_sam0037900.1;gene_sam0039760.1;gen…
GO:0060255	regulation of macromolecule metabolic process	BP	0.706558	0.941071	gene_sam0002030.1;gene_sam0003260.1;gene_sam0005920.1;gene_sam0005930.1;gene_sam0009170.1;gene_sam0009220.1;gene_sam0010450.1;gene_sam0012890.1;gene_sam0017580.1;gene_sam0018040.1;gene_sam0019510.1;gene_sam0020210.1;gene_sam0020670.1;gene_sam0021050.1;gene_sam0024190.1;gene_sam0025840.1;gene_sam0028530.1;gene_sam0028810.1;gene_sam0036640.1;gene_sam0037900.1;gene_sam0039760.1;gene_sam0041150.1;gen…
GO:1901362	organic cyclic compound biosynthetic process	BP	0.706911	0.941071	gene_sam0002030.1;gene_sam0003260.1;gene_sam0003400.1;gene_sam0003820.1;gene_sam0004830.1;gene_sam0005920.1;gene_sam0005930.1;gene_sam0007770.1;gene_sam0009220.1;gene_sam0009800.1;gene_sam0010390.1;gene_sam0010450.1;gene_sam0012130.1;gene_sam0012230.1;gene_sam0012890.1;gene_sam0013930.1;gene_sam0017450.1;gene_sam0017580.1;gene_sam0018040.1;gene_sam0018720.1;gene_sam0018880.1;gene_sam0019090.1;gen…
GO:0015849	organic acid transport	BP	0.707018	0.941071	gene_sam0025650.1;gene_sam0046180.1;gene_sam0057050.1;gene_sam0058210.1;gene_sam0080570.1;gene_sam0083980.1
GO:0046942	carboxylic acid transport	BP	0.707018	0.941071	gene_sam0025650.1;gene_sam0046180.1;gene_sam0057050.1;gene_sam0058210.1;gene_sam0080570.1;gene_sam0083980.1
GO:0008033	tRNA processing	BP	0.70732	0.941071	gene_sam0012050.1;gene_sam0032310.1;gene_sam0034460.1;gene_sam0040310.1;gene_sam0042440.1;gene_sam0053370.1;gene_sam0073840.1;gene_sam0093300.1
GO:0006811	ion transport	BP	0.709391	0.941071	gene_sam0000450.1;gene_sam0000860.1;gene_sam0002040.1;gene_sam0003400.1;gene_sam0006890.1;gene_sam0008870.1;gene_sam0014150.1;gene_sam0018960.1;gene_sam0019310.1;gene_sam0022200.1;gene_sam0022890.1;gene_sam0025450.1;gene_sam0025650.1;gene_sam0029210.1;gene_sam0032740.1;gene_sam0033570.1;gene_sam0040020.1;gene_sam0041550.1;gene_sam0046180.1;gene_sam0049100.1;gene_sam0054530.1;gene_sam0057050.1;gen…
GO:0006364	rRNA processing	BP	0.712927	0.941071	gene_sam0012050.1;gene_sam0029660.1;gene_sam0040310.1;gene_sam0075100.1
GO:0016072	rRNA metabolic process	BP	0.712927	0.941071	gene_sam0012050.1;gene_sam0029660.1;gene_sam0040310.1;gene_sam0075100.1
GO:0031399	regulation of protein modification process	BP	0.712927	0.941071	gene_sam0009170.1;gene_sam0028530.1;gene_sam0047400.1;gene_sam0082140.1
GO:0051726	regulation of cell cycle	BP	0.712927	0.941071	gene_sam0009170.1;gene_sam0028530.1;gene_sam0049750.1;gene_sam0082140.1
GO:0044255	cellular lipid metabolic process	BP	0.715948	0.941071	gene_sam0011520.1;gene_sam0014390.1;gene_sam0015590.1;gene_sam0018010.1;gene_sam0019960.1;gene_sam0025260.1;gene_sam0029940.1;gene_sam0031090.1;gene_sam0034780.1;gene_sam0034840.1;gene_sam0042950.1;gene_sam0051280.1;gene_sam0051800.1;gene_sam0062880.1;gene_sam0075310.1;gene_sam0084740.1;gene_sam0089030.1
GO:0009150	purine ribonucleotide metabolic process	BP	0.722785	0.941071	gene_sam0003400.1;gene_sam0017450.1;gene_sam0033570.1;gene_sam0033830.1;gene_sam0054530.1;gene_sam0062200.1;gene_sam0094540.1
GO:0009259	ribonucleotide metabolic process	BP	0.722785	0.941071	gene_sam0003400.1;gene_sam0017450.1;gene_sam0033570.1;gene_sam0033830.1;gene_sam0054530.1;gene_sam0062200.1;gene_sam0094540.1
GO:0015711	organic anion transport	BP	0.722785	0.941071	gene_sam0025650.1;gene_sam0029210.1;gene_sam0046180.1;gene_sam0057050.1;gene_sam0058210.1;gene_sam0080570.1;gene_sam0083980.1
GO:1901607	alpha-amino acid biosynthetic process	BP	0.722785	0.941071	gene_sam0018720.1;gene_sam0032730.1;gene_sam0041920.1;gene_sam0055670.1;gene_sam0059150.1;gene_sam0060820.1;gene_sam0071300.1
GO:0051186	cofactor metabolic process	BP	0.725112	0.941071	gene_sam0003990.1;gene_sam0004830.1;gene_sam0012130.1;gene_sam0027930.1;gene_sam0028680.1;gene_sam0059150.1;gene_sam0070330.1;gene_sam0079760.1;gene_sam0081110.1;gene_sam0082150.1;gene_sam0091440.1
GO:0006357	regulation of transcription from RNA polymerase II promoter	BP	0.727339	0.941071	gene_sam0002030.1;gene_sam0003260.1;gene_sam0021050.1;gene_sam0024190.1;gene_sam0064120.1
GO:0009144	purine nucleoside triphosphate metabolic process	BP	0.727339	0.941071	gene_sam0003400.1;gene_sam0033570.1;gene_sam0054530.1;gene_sam0062200.1;gene_sam0094540.1
GO:0009199	ribonucleoside triphosphate metabolic process	BP	0.727339	0.941071	gene_sam0003400.1;gene_sam0033570.1;gene_sam0054530.1;gene_sam0062200.1;gene_sam0094540.1
GO:0009205	purine ribonucleoside triphosphate metabolic process	BP	0.727339	0.941071	gene_sam0003400.1;gene_sam0033570.1;gene_sam0054530.1;gene_sam0062200.1;gene_sam0094540.1
GO:0008652	cellular amino acid biosynthetic process	BP	0.737041	0.941071	gene_sam0018720.1;gene_sam0032730.1;gene_sam0041920.1;gene_sam0055670.1;gene_sam0059150.1;gene_sam0060820.1;gene_sam0071300.1;gene_sam0079180.1
GO:0005976	polysaccharide metabolic process	BP	0.739304	0.941071	gene_sam0007130.1;gene_sam0050420.1
GO:0006631	fatty acid metabolic process	BP	0.739304	0.941071	gene_sam0034840.1;gene_sam0042950.1
GO:0009064	glutamine family amino acid metabolic process	BP	0.739304	0.941071	gene_sam0055670.1;gene_sam0056080.1
GO:0015988	energy coupled proton transmembrane transport, against electrochemical gradient	BP	0.739304	0.941071	gene_sam0022200.1;gene_sam0049100.1
GO:0015991	ATP hydrolysis coupled proton transport	BP	0.739304	0.941071	gene_sam0022200.1;gene_sam0049100.1
GO:0017038	protein import	BP	0.739304	0.941071	gene_sam0002470.1;gene_sam0074840.1
GO:0022411	cellular component disassembly	BP	0.739304	0.941071	gene_sam0043720.1;gene_sam0049900.1
GO:0032984	macromolecular complex disassembly	BP	0.739304	0.941071	gene_sam0043720.1;gene_sam0049900.1
GO:0033014	tetrapyrrole biosynthetic process	BP	0.739304	0.941071	gene_sam0045210.1;gene_sam0091440.1
GO:0043241	protein complex disassembly	BP	0.739304	0.941071	gene_sam0043720.1;gene_sam0049900.1
GO:0043624	cellular protein complex disassembly	BP	0.739304	0.941071	gene_sam0043720.1;gene_sam0049900.1
GO:0065002	intracellular protein transmembrane transport	BP	0.739304	0.941071	gene_sam0002470.1;gene_sam0074840.1
GO:0071103	DNA conformation change	BP	0.739304	0.941071	gene_sam0024100.1;gene_sam0036440.1
GO:0071806	protein transmembrane transport	BP	0.739304	0.941071	gene_sam0002470.1;gene_sam0074840.1
GO:0072525	pyridine-containing compound biosynthetic process	BP	0.739304	0.941071	gene_sam0004830.1;gene_sam0012130.1
GO:0090662	ATP hydrolysis coupled transmembrane transport	BP	0.739304	0.941071	gene_sam0022200.1;gene_sam0049100.1
GO:0016043	cellular component organization	BP	0.747454	0.941071	gene_sam0001130.1;gene_sam0002470.1;gene_sam0005160.1;gene_sam0006290.1;gene_sam0007500.1;gene_sam0009170.1;gene_sam0012780.1;gene_sam0013330.1;gene_sam0014580.1;gene_sam0017580.1;gene_sam0018300.1;gene_sam0018970.1;gene_sam0020210.1;gene_sam0020910.1;gene_sam0022100.1;gene_sam0024100.1;gene_sam0024150.1;gene_sam0026480.1;gene_sam0026810.1;gene_sam0028530.1;gene_sam0033900.1;gene_sam0036440.1;gen…
GO:1901575	organic substance catabolic process	BP	0.75072	0.941071	gene_sam0000530.1;gene_sam0002690.1;gene_sam0004950.1;gene_sam0005890.1;gene_sam0007130.1;gene_sam0009170.1;gene_sam0014880.1;gene_sam0025350.1;gene_sam0028530.1;gene_sam0029080.1;gene_sam0034400.1;gene_sam0037500.1;gene_sam0040370.1;gene_sam0042670.1;gene_sam0042740.1;gene_sam0055870.1;gene_sam0056260.1;gene_sam0073410.1;gene_sam0084720.1;gene_sam0084920.1;gene_sam0087480.1;gene_sam0090210.1;gen…
GO:0000272	polysaccharide catabolic process	BP	0.750993	0.941071	gene_sam0007130.1
GO:0005984	disaccharide metabolic process	BP	0.750993	0.941071	gene_sam0089670.1
GO:0005991	trehalose metabolic process	BP	0.750993	0.941071	gene_sam0089670.1
GO:0006414	translational elongation	BP	0.750993	0.941071	gene_sam0007780.1
GO:0006760	folic acid-containing compound metabolic process	BP	0.750993	0.941071	gene_sam0059150.1
GO:0006771	riboflavin metabolic process	BP	0.750993	0.941071	gene_sam0009800.1
GO:0006783	heme biosynthetic process	BP	0.750993	0.941071	gene_sam0091440.1
GO:0006897	endocytosis	BP	0.750993	0.941071	gene_sam0037510.1
GO:0007062	sister chromatid cohesion	BP	0.750993	0.941071	gene_sam0044370.1
GO:0009073	aromatic amino acid family biosynthetic process	BP	0.750993	0.941071	gene_sam0018720.1
GO:0009084	glutamine family amino acid biosynthetic process	BP	0.750993	0.941071	gene_sam0055670.1
GO:0009231	riboflavin biosynthetic process	BP	0.750993	0.941071	gene_sam0009800.1
GO:0009396	folic acid-containing compound biosynthetic process	BP	0.750993	0.941071	gene_sam0059150.1
GO:0009890	negative regulation of biosynthetic process	BP	0.750993	0.941071	gene_sam0017500.1
GO:0009967	positive regulation of signal transduction	BP	0.750993	0.941071	gene_sam0097510.1
GO:0010033	response to organic substance	BP	0.750993	0.941071	gene_sam0086480.1
GO:0010647	positive regulation of cell communication	BP	0.750993	0.941071	gene_sam0097510.1
GO:0015748	organophosphate ester transport	BP	0.750993	0.941071	gene_sam0029210.1
GO:0015914	phospholipid transport	BP	0.750993	0.941071	gene_sam0029210.1
GO:0016197	endosomal transport	BP	0.750993	0.941071	gene_sam0053840.1
GO:0022900	electron transport chain	BP	0.750993	0.941071	gene_sam0062200.1
GO:0023056	positive regulation of signaling	BP	0.750993	0.941071	gene_sam0097510.1
GO:0031123	RNA 3'-end processing	BP	0.750993	0.941071	gene_sam0093360.1
GO:0031327	negative regulation of cellular biosynthetic process	BP	0.750993	0.941071	gene_sam0017500.1
GO:0032006	regulation of TOR signaling	BP	0.750993	0.941071	gene_sam0097510.1
GO:0032008	positive regulation of TOR signaling	BP	0.750993	0.941071	gene_sam0097510.1
GO:0042726	flavin-containing compound metabolic process	BP	0.750993	0.941071	gene_sam0009800.1
GO:0042727	flavin-containing compound biosynthetic process	BP	0.750993	0.941071	gene_sam0009800.1
GO:0043248	proteasome assembly	BP	0.750993	0.941071	gene_sam0040570.1
GO:0044275	cellular carbohydrate catabolic process	BP	0.750993	0.941071	gene_sam0007130.1
GO:0046835	carbohydrate phosphorylation	BP	0.750993	0.941071	gene_sam0079840.1
GO:0048584	positive regulation of response to stimulus	BP	0.750993	0.941071	gene_sam0097510.1
GO:0071310	cellular response to organic substance	BP	0.750993	0.941071	gene_sam0086480.1
GO:0090305	nucleic acid phosphodiester bond hydrolysis	BP	0.750993	0.941071	gene_sam0012050.1
GO:1902533	positive regulation of intracellular signal transduction	BP	0.750993	0.941071	gene_sam0097510.1
GO:0072524	pyridine-containing compound metabolic process	BP	0.752361	0.941616	gene_sam0004830.1;gene_sam0012130.1;gene_sam0028680.1;gene_sam0082150.1
GO:0048522	positive regulation of cellular process	BP	0.761871	0.952339	gene_sam0026810.1;gene_sam0033900.1;gene_sam0051410.1;gene_sam0058800.1;gene_sam0097510.1
GO:0016568	chromatin modification	BP	0.764622	0.954596	gene_sam0005160.1;gene_sam0006290.1;gene_sam0017580.1;gene_sam0020210.1;gene_sam0020910.1;gene_sam0022100.1;gene_sam0042540.1;gene_sam0064900.1
GO:1902580	single-organism cellular localization	BP	0.771522	0.959945	gene_sam0001130.1;gene_sam0002470.1;gene_sam0044520.1;gene_sam0053430.1;gene_sam0074840.1;gene_sam0084990.1
GO:0044283	small molecule biosynthetic process	BP	0.773929	0.959945	gene_sam0009800.1;gene_sam0012130.1;gene_sam0017500.1;gene_sam0018720.1;gene_sam0022030.1;gene_sam0032730.1;gene_sam0034840.1;gene_sam0041920.1;gene_sam0042950.1;gene_sam0055670.1;gene_sam0059150.1;gene_sam0060820.1;gene_sam0070330.1;gene_sam0071300.1;gene_sam0079180.1
GO:0051188	cofactor biosynthetic process	BP	0.780966	0.959945	gene_sam0004830.1;gene_sam0012130.1;gene_sam0027930.1;gene_sam0059150.1;gene_sam0070330.1;gene_sam0081110.1;gene_sam0091440.1
GO:0006520	cellular amino acid metabolic process	BP	0.783685	0.959945	gene_sam0010390.1;gene_sam0014520.1;gene_sam0014790.1;gene_sam0018720.1;gene_sam0020080.1;gene_sam0023960.1;gene_sam0032730.1;gene_sam0033640.1;gene_sam0041920.1;gene_sam0045740.1;gene_sam0054740.1;gene_sam0055670.1;gene_sam0056080.1;gene_sam0057000.1;gene_sam0059150.1;gene_sam0060820.1;gene_sam0067490.1;gene_sam0071300.1;gene_sam0073410.1;gene_sam0077500.1;gene_sam0079180.1;gene_sam0089460.1;gen…
GO:0006457	protein folding	BP	0.784416	0.959945	gene_sam0049910.1;gene_sam0056160.1;gene_sam0090230.1
GO:0006643	membrane lipid metabolic process	BP	0.784416	0.959945	gene_sam0019960.1;gene_sam0025260.1;gene_sam0031090.1
GO:0000375	RNA splicing, via transesterification reactions	BP	0.787487	0.959945	gene_sam0019650.1;gene_sam0039510.1;gene_sam0043680.1;gene_sam0050410.1
GO:0000377	RNA splicing, via transesterification reactions with bulged adenosine as nucleophile	BP	0.787487	0.959945	gene_sam0019650.1;gene_sam0039510.1;gene_sam0043680.1;gene_sam0050410.1
GO:0000398	mRNA splicing, via spliceosome	BP	0.787487	0.959945	gene_sam0019650.1;gene_sam0039510.1;gene_sam0043680.1;gene_sam0050410.1
GO:0000041	transition metal ion transport	BP	0.787619	0.959945	gene_sam0022890.1;gene_sam0097650.1
GO:0006310	DNA recombination	BP	0.787619	0.959945	gene_sam0013330.1;gene_sam0041220.1
GO:0009072	aromatic amino acid family metabolic process	BP	0.787619	0.959945	gene_sam0018720.1;gene_sam0023960.1
GO:0016051	carbohydrate biosynthetic process	BP	0.787619	0.959945	gene_sam0017500.1;gene_sam0089670.1
GO:0033013	tetrapyrrole metabolic process	BP	0.787619	0.959945	gene_sam0045210.1;gene_sam0091440.1
GO:0071702	organic substance transport	BP	0.790005	0.959945	gene_sam0001070.1;gene_sam0001170.1;gene_sam0002470.1;gene_sam0025650.1;gene_sam0026750.1;gene_sam0028900.1;gene_sam0029210.1;gene_sam0030190.1;gene_sam0043680.1;gene_sam0044310.1;gene_sam0044490.1;gene_sam0044520.1;gene_sam0045310.1;gene_sam0046180.1;gene_sam0057050.1;gene_sam0058210.1;gene_sam0071930.1;gene_sam0072200.1;gene_sam0072590.1;gene_sam0074840.1;gene_sam0078740.1;gene_sam0080160.1;gen…
GO:0009108	coenzyme biosynthetic process	BP	0.792996	0.959945	gene_sam0004830.1;gene_sam0012130.1;gene_sam0059150.1;gene_sam0070330.1;gene_sam0081110.1
GO:0051246	regulation of protein metabolic process	BP	0.792996	0.959945	gene_sam0009170.1;gene_sam0028530.1;gene_sam0047400.1;gene_sam0082140.1;gene_sam0087480.1
GO:0034470	ncRNA processing	BP	0.794844	0.959945	gene_sam0012050.1;gene_sam0029660.1;gene_sam0032310.1;gene_sam0034460.1;gene_sam0040310.1;gene_sam0042440.1;gene_sam0053370.1;gene_sam0073840.1;gene_sam0075100.1;gene_sam0093300.1;gene_sam0093360.1
GO:0009056	catabolic process	BP	0.799019	0.959945	gene_sam0000530.1;gene_sam0002690.1;gene_sam0004950.1;gene_sam0005890.1;gene_sam0007130.1;gene_sam0009170.1;gene_sam0014880.1;gene_sam0025350.1;gene_sam0028530.1;gene_sam0029080.1;gene_sam0034400.1;gene_sam0037500.1;gene_sam0040370.1;gene_sam0042670.1;gene_sam0042740.1;gene_sam0055870.1;gene_sam0056260.1;gene_sam0073410.1;gene_sam0084720.1;gene_sam0084920.1;gene_sam0087480.1;gene_sam0090210.1;gen…
GO:0019222	regulation of metabolic process	BP	0.799152	0.959945	gene_sam0002030.1;gene_sam0003260.1;gene_sam0005920.1;gene_sam0005930.1;gene_sam0009170.1;gene_sam0009220.1;gene_sam0010450.1;gene_sam0012890.1;gene_sam0017500.1;gene_sam0017580.1;gene_sam0018040.1;gene_sam0019510.1;gene_sam0020210.1;gene_sam0020670.1;gene_sam0021050.1;gene_sam0024190.1;gene_sam0025840.1;gene_sam0028530.1;gene_sam0028810.1;gene_sam0036640.1;gene_sam0037900.1;gene_sam0039760.1;gen…
GO:0070941	eisosome assembly	BP	0.799518	0.959945	gene_sam0014580.1;gene_sam0045260.1;gene_sam0059630.1;gene_sam0060300.1;gene_sam0064650.1;gene_sam0080060.1
GO:0044249	cellular biosynthetic process	BP	0.800222	0.959945	gene_sam0001810.1;gene_sam0002030.1;gene_sam0003260.1;gene_sam0003400.1;gene_sam0003540.1;gene_sam0003820.1;gene_sam0004830.1;gene_sam0005920.1;gene_sam0005930.1;gene_sam0007170.1;gene_sam0007770.1;gene_sam0007780.1;gene_sam0009220.1;gene_sam0009260.1;gene_sam0009800.1;gene_sam0010390.1;gene_sam0010450.1;gene_sam0012130.1;gene_sam0012230.1;gene_sam0012890.1;gene_sam0013930.1;gene_sam0014790.1;gen…
GO:0000097	sulfur amino acid biosynthetic process	BP	0.811487	0.959945	gene_sam0071300.1
GO:0000902	cell morphogenesis	BP	0.811487	0.959945	gene_sam0086480.1
GO:0006073	cellular glucan metabolic process	BP	0.811487	0.959945	gene_sam0007130.1
GO:0008202	steroid metabolic process	BP	0.811487	0.959945	gene_sam0041910.1
GO:0009086	methionine biosynthetic process	BP	0.811487	0.959945	gene_sam0071300.1
GO:0009653	anatomical structure morphogenesis	BP	0.811487	0.959945	gene_sam0086480.1
GO:0015931	nucleobase-containing compound transport	BP	0.811487	0.959945	gene_sam0043680.1
GO:0018022	peptidyl-lysine methylation	BP	0.811487	0.959945	gene_sam0017580.1
GO:0032502	developmental process	BP	0.811487	0.959945	gene_sam0086480.1
GO:0032989	cellular component morphogenesis	BP	0.811487	0.959945	gene_sam0086480.1
GO:0034968	histone lysine methylation	BP	0.811487	0.959945	gene_sam0017580.1
GO:0042168	heme metabolic process	BP	0.811487	0.959945	gene_sam0091440.1
GO:0042558	pteridine-containing compound metabolic process	BP	0.811487	0.959945	gene_sam0059150.1
GO:0042559	pteridine-containing compound biosynthetic process	BP	0.811487	0.959945	gene_sam0059150.1
GO:0044042	glucan metabolic process	BP	0.811487	0.959945	gene_sam0007130.1
GO:0044264	cellular polysaccharide metabolic process	BP	0.811487	0.959945	gene_sam0007130.1
GO:0044767	single-organism developmental process	BP	0.811487	0.959945	gene_sam0086480.1
GO:0048856	anatomical structure development	BP	0.811487	0.959945	gene_sam0086480.1
GO:0048869	cellular developmental process	BP	0.811487	0.959945	gene_sam0086480.1
GO:0055082	cellular chemical homeostasis	BP	0.811487	0.959945	gene_sam0079840.1
GO:0071704	organic substance metabolic process	BP	0.81743	0.959945	gene_sam0000070.1;gene_sam0000530.1;gene_sam0000550.1;gene_sam0001610.1;gene_sam0001810.1;gene_sam0002000.1;gene_sam0002030.1;gene_sam0002600.1;gene_sam0002690.1;gene_sam0002990.1;gene_sam0003170.1;gene_sam0003260.1;gene_sam0003400.1;gene_sam0003540.1;gene_sam0003820.1;gene_sam0003990.1;gene_sam0004530.1;gene_sam0004830.1;gene_sam0004950.1;gene_sam0005280.1;gene_sam0005290.1;gene_sam0005890.1;gen…
GO:0044262	cellular carbohydrate metabolic process	BP	0.818514	0.959945	gene_sam0007130.1;gene_sam0017500.1;gene_sam0079840.1;gene_sam0089670.1
GO:0016052	carbohydrate catabolic process	BP	0.819474	0.959945	gene_sam0007130.1;gene_sam0025350.1;gene_sam0090210.1
GO:0018205	peptidyl-lysine modification	BP	0.819474	0.959945	gene_sam0017580.1;gene_sam0042540.1;gene_sam0051050.1
GO:0034655	nucleobase-containing compound catabolic process	BP	0.819474	0.959945	gene_sam0037500.1;gene_sam0042670.1;gene_sam0091120.1
GO:0051716	cellular response to stimulus	BP	0.819749	0.959945	gene_sam0001580.1;gene_sam0002280.1;gene_sam0002620.1;gene_sam0006390.1;gene_sam0008900.1;gene_sam0011280.1;gene_sam0013330.1;gene_sam0017140.1;gene_sam0018740.1;gene_sam0019470.1;gene_sam0019630.1;gene_sam0023860.1;gene_sam0023910.1;gene_sam0026750.1;gene_sam0032230.1;gene_sam0035060.1;gene_sam0040610.1;gene_sam0041220.1;gene_sam0043020.1;gene_sam0044190.1;gene_sam0044350.1;gene_sam0045010.1;gen…
GO:0006886	intracellular protein transport	BP	0.819954	0.959945	gene_sam0001070.1;gene_sam0001170.1;gene_sam0002470.1;gene_sam0044310.1;gene_sam0044490.1;gene_sam0044520.1;gene_sam0071930.1;gene_sam0072590.1;gene_sam0074840.1;gene_sam0078740.1;gene_sam0080160.1;gene_sam0081640.1;gene_sam0084990.1;gene_sam0090320.1
GO:0048518	positive regulation of biological process	BP	0.820842	0.959945	gene_sam0026810.1;gene_sam0033900.1;gene_sam0051410.1;gene_sam0058800.1;gene_sam0097510.1
GO:0009058	biosynthetic process	BP	0.822358	0.959945	gene_sam0000870.1;gene_sam0001810.1;gene_sam0002030.1;gene_sam0003260.1;gene_sam0003400.1;gene_sam0003420.1;gene_sam0003540.1;gene_sam0003820.1;gene_sam0004830.1;gene_sam0005920.1;gene_sam0005930.1;gene_sam0007170.1;gene_sam0007770.1;gene_sam0007780.1;gene_sam0009220.1;gene_sam0009260.1;gene_sam0009800.1;gene_sam0010220.1;gene_sam0010390.1;gene_sam0010450.1;gene_sam0012130.1;gene_sam0012230.1;gen…
GO:0030001	metal ion transport	BP	0.82707	0.959945	gene_sam0006890.1;gene_sam0014150.1;gene_sam0018960.1;gene_sam0019310.1;gene_sam0022890.1;gene_sam0057750.1;gene_sam0075290.1;gene_sam0076210.1;gene_sam0078180.1;gene_sam0097650.1
GO:0006505	GPI anchor metabolic process	BP	0.827862	0.959945	gene_sam0019960.1;gene_sam0031090.1
GO:0006506	GPI anchor biosynthetic process	BP	0.827862	0.959945	gene_sam0019960.1;gene_sam0031090.1
GO:0006661	phosphatidylinositol biosynthetic process	BP	0.827862	0.959945	gene_sam0019960.1;gene_sam0031090.1
GO:0006664	glycolipid metabolic process	BP	0.827862	0.959945	gene_sam0019960.1;gene_sam0031090.1
GO:0009066	aspartate family amino acid metabolic process	BP	0.827862	0.959945	gene_sam0032730.1;gene_sam0071300.1
GO:0009247	glycolipid biosynthetic process	BP	0.827862	0.959945	gene_sam0019960.1;gene_sam0031090.1
GO:0046467	membrane lipid biosynthetic process	BP	0.827862	0.959945	gene_sam0019960.1;gene_sam0031090.1
GO:1903509	liposaccharide metabolic process	BP	0.827862	0.959945	gene_sam0019960.1;gene_sam0031090.1
GO:0032774	RNA biosynthetic process	BP	0.833446	0.959945	gene_sam0002030.1;gene_sam0003260.1;gene_sam0005920.1;gene_sam0005930.1;gene_sam0009220.1;gene_sam0010450.1;gene_sam0012230.1;gene_sam0012890.1;gene_sam0013930.1;gene_sam0017580.1;gene_sam0018040.1;gene_sam0018880.1;gene_sam0019510.1;gene_sam0020210.1;gene_sam0020670.1;gene_sam0020910.1;gene_sam0021050.1;gene_sam0024190.1;gene_sam0025840.1;gene_sam0028810.1;gene_sam0035450.1;gene_sam0036640.1;gen…
GO:0034613	cellular protein localization	BP	0.834493	0.959945	gene_sam0001070.1;gene_sam0001170.1;gene_sam0002470.1;gene_sam0044310.1;gene_sam0044490.1;gene_sam0044520.1;gene_sam0050970.1;gene_sam0053430.1;gene_sam0071930.1;gene_sam0072590.1;gene_sam0074840.1;gene_sam0078740.1;gene_sam0080160.1;gene_sam0081640.1;gene_sam0084990.1;gene_sam0090320.1
GO:0070727	cellular macromolecule localization	BP	0.834493	0.959945	gene_sam0001070.1;gene_sam0001170.1;gene_sam0002470.1;gene_sam0044310.1;gene_sam0044490.1;gene_sam0044520.1;gene_sam0050970.1;gene_sam0053430.1;gene_sam0071930.1;gene_sam0072590.1;gene_sam0074840.1;gene_sam0078740.1;gene_sam0080160.1;gene_sam0081640.1;gene_sam0084990.1;gene_sam0090320.1
GO:0006629	lipid metabolic process	BP	0.835572	0.959945	gene_sam0000070.1;gene_sam0005290.1;gene_sam0011520.1;gene_sam0014390.1;gene_sam0015590.1;gene_sam0018010.1;gene_sam0019960.1;gene_sam0025260.1;gene_sam0028050.1;gene_sam0029090.1;gene_sam0029940.1;gene_sam0031090.1;gene_sam0032230.1;gene_sam0034780.1;gene_sam0034840.1;gene_sam0041910.1;gene_sam0042950.1;gene_sam0045010.1;gene_sam0051280.1;gene_sam0051800.1;gene_sam0057600.1;gene_sam0062530.1;gen…
GO:1901576	organic substance biosynthetic process	BP	0.838543	0.959945	gene_sam0001810.1;gene_sam0002030.1;gene_sam0003260.1;gene_sam0003400.1;gene_sam0003540.1;gene_sam0003820.1;gene_sam0004830.1;gene_sam0005920.1;gene_sam0005930.1;gene_sam0007170.1;gene_sam0007770.1;gene_sam0007780.1;gene_sam0009220.1;gene_sam0009260.1;gene_sam0009800.1;gene_sam0010390.1;gene_sam0010450.1;gene_sam0012130.1;gene_sam0012230.1;gene_sam0012890.1;gene_sam0013930.1;gene_sam0014790.1;gen…
GO:0051234	establishment of localization	BP	0.840094	0.959945	gene_sam0000450.1;gene_sam0000620.1;gene_sam0000860.1;gene_sam0001070.1;gene_sam0001130.1;gene_sam0001170.1;gene_sam0002040.1;gene_sam0002470.1;gene_sam0002790.1;gene_sam0003380.1;gene_sam0003400.1;gene_sam0003950.1;gene_sam0003960.1;gene_sam0005150.1;gene_sam0006420.1;gene_sam0006890.1;gene_sam0008870.1;gene_sam0010720.1;gene_sam0010830.1;gene_sam0012070.1;gene_sam0012310.1;gene_sam0014150.1;gen…
GO:0019752	carboxylic acid metabolic process	BP	0.843451	0.959945	gene_sam0010390.1;gene_sam0014520.1;gene_sam0014790.1;gene_sam0018720.1;gene_sam0020080.1;gene_sam0023960.1;gene_sam0032730.1;gene_sam0033070.1;gene_sam0033640.1;gene_sam0034840.1;gene_sam0041920.1;gene_sam0042950.1;gene_sam0045740.1;gene_sam0053220.1;gene_sam0054740.1;gene_sam0055670.1;gene_sam0056080.1;gene_sam0057000.1;gene_sam0059150.1;gene_sam0060820.1;gene_sam0060910.1;gene_sam0067490.1;gen…
GO:0044238	primary metabolic process	BP	0.845176	0.959945	gene_sam0000070.1;gene_sam0000530.1;gene_sam0000550.1;gene_sam0001610.1;gene_sam0001810.1;gene_sam0002000.1;gene_sam0002030.1;gene_sam0002600.1;gene_sam0002690.1;gene_sam0002990.1;gene_sam0003170.1;gene_sam0003260.1;gene_sam0003400.1;gene_sam0003540.1;gene_sam0003820.1;gene_sam0004530.1;gene_sam0004950.1;gene_sam0005280.1;gene_sam0005290.1;gene_sam0005890.1;gene_sam0005920.1;gene_sam0005930.1;gen…
GO:0008380	RNA splicing	BP	0.845586	0.959945	gene_sam0019650.1;gene_sam0039510.1;gene_sam0043350.1;gene_sam0043680.1;gene_sam0050410.1
GO:0072594	establishment of protein localization to organelle	BP	0.84571	0.959945	gene_sam0002470.1;gene_sam0044520.1;gene_sam0074840.1;gene_sam0084990.1
GO:0043414	macromolecule methylation	BP	0.849554	0.959945	gene_sam0017580.1;gene_sam0020650.1;gene_sam0048010.1
GO:0044550	secondary metabolite biosynthetic process	BP	0.849554	0.959945	gene_sam0032680.1;gene_sam0035430.1;gene_sam0069420.1
GO:0051338	regulation of transferase activity	BP	0.849554	0.959945	gene_sam0009170.1;gene_sam0028530.1;gene_sam0082140.1
GO:0006366	transcription from RNA polymerase II promoter	BP	0.850439	0.959945	gene_sam0002030.1;gene_sam0003260.1;gene_sam0020910.1;gene_sam0021050.1;gene_sam0024190.1;gene_sam0064120.1;gene_sam0093320.1
GO:0051179	localization	BP	0.854042	0.959945	gene_sam0000450.1;gene_sam0000620.1;gene_sam0000860.1;gene_sam0001070.1;gene_sam0001130.1;gene_sam0001170.1;gene_sam0002040.1;gene_sam0002470.1;gene_sam0002790.1;gene_sam0003380.1;gene_sam0003400.1;gene_sam0003950.1;gene_sam0003960.1;gene_sam0005150.1;gene_sam0006420.1;gene_sam0006890.1;gene_sam0008870.1;gene_sam0010720.1;gene_sam0010830.1;gene_sam0012070.1;gene_sam0012310.1;gene_sam0014150.1;gen…
GO:0006468	protein phosphorylation	BP	0.854479	0.959945	gene_sam0001610.1;gene_sam0002000.1;gene_sam0002600.1;gene_sam0007680.1;gene_sam0009170.1;gene_sam0015600.1;gene_sam0016380.1;gene_sam0019060.1;gene_sam0021720.1;gene_sam0024280.1;gene_sam0030120.1;gene_sam0032340.1;gene_sam0034570.1;gene_sam0035540.1;gene_sam0039280.1;gene_sam0045880.1;gene_sam0047280.1;gene_sam0047670.1;gene_sam0054860.1;gene_sam0057830.1;gene_sam0058640.1;gene_sam0064320.1;gen…
GO:0043436	oxoacid metabolic process	BP	0.854479	0.959945	gene_sam0010390.1;gene_sam0014520.1;gene_sam0014790.1;gene_sam0018720.1;gene_sam0020080.1;gene_sam0023960.1;gene_sam0032730.1;gene_sam0033070.1;gene_sam0033640.1;gene_sam0034840.1;gene_sam0041920.1;gene_sam0042950.1;gene_sam0045740.1;gene_sam0053220.1;gene_sam0054740.1;gene_sam0055670.1;gene_sam0056080.1;gene_sam0057000.1;gene_sam0059150.1;gene_sam0060820.1;gene_sam0060910.1;gene_sam0067490.1;gen…
GO:0000079	regulation of cyclin-dependent protein serine/threonine kinase activity	BP	0.857298	0.959945	gene_sam0082140.1
GO:0000105	histidine biosynthetic process	BP	0.857298	0.959945	gene_sam0060820.1
GO:0006270	DNA replication initiation	BP	0.857298	0.959945	gene_sam0046220.1
GO:0006415	translational termination	BP	0.857298	0.959945	gene_sam0043720.1
GO:0006547	histidine metabolic process	BP	0.857298	0.959945	gene_sam0060820.1
GO:0006779	porphyrin-containing compound biosynthetic process	BP	0.857298	0.959945	gene_sam0091440.1
GO:0006825	copper ion transport	BP	0.857298	0.959945	gene_sam0097650.1
GO:0006869	lipid transport	BP	0.857298	0.959945	gene_sam0029210.1
GO:0007266	Rho protein signal transduction	BP	0.857298	0.959945	gene_sam0077830.1
GO:0016571	histone methylation	BP	0.857298	0.959945	gene_sam0017580.1
GO:0034637	cellular carbohydrate biosynthetic process	BP	0.857298	0.959945	gene_sam0089670.1
GO:0035023	regulation of Rho protein signal transduction	BP	0.857298	0.959945	gene_sam0077830.1
GO:0035434	copper ion transmembrane transport	BP	0.857298	0.959945	gene_sam0097650.1
GO:0052803	imidazole-containing compound metabolic process	BP	0.857298	0.959945	gene_sam0060820.1
GO:0071900	regulation of protein serine/threonine kinase activity	BP	0.857298	0.959945	gene_sam0082140.1
GO:1904029	regulation of cyclin-dependent protein kinase activity	BP	0.857298	0.959945	gene_sam0082140.1
GO:0000160	phosphorelay signal transduction system	BP	0.861101	0.961008	gene_sam0001580.1;gene_sam0053350.1
GO:0006497	protein lipidation	BP	0.861101	0.961008	gene_sam0019960.1;gene_sam0031090.1
GO:0042158	lipoprotein biosynthetic process	BP	0.861101	0.961008	gene_sam0019960.1;gene_sam0031090.1
GO:0008610	lipid biosynthetic process	BP	0.86225	0.961228	gene_sam0019960.1;gene_sam0029090.1;gene_sam0029940.1;gene_sam0031090.1;gene_sam0034840.1;gene_sam0042950.1;gene_sam0051800.1;gene_sam0062880.1;gene_sam0084740.1;gene_sam0089030.1
GO:0006810	transport	BP	0.863747	0.961478	gene_sam0000450.1;gene_sam0000620.1;gene_sam0000860.1;gene_sam0001070.1;gene_sam0001170.1;gene_sam0002040.1;gene_sam0002470.1;gene_sam0002790.1;gene_sam0003380.1;gene_sam0003400.1;gene_sam0003950.1;gene_sam0003960.1;gene_sam0005150.1;gene_sam0006420.1;gene_sam0006890.1;gene_sam0008870.1;gene_sam0010720.1;gene_sam0010830.1;gene_sam0012070.1;gene_sam0012310.1;gene_sam0014150.1;gene_sam0015230.1;gen…
GO:0006082	organic acid metabolic process	BP	0.86492	0.961478	gene_sam0010390.1;gene_sam0014520.1;gene_sam0014790.1;gene_sam0018720.1;gene_sam0020080.1;gene_sam0023960.1;gene_sam0032730.1;gene_sam0033070.1;gene_sam0033640.1;gene_sam0034840.1;gene_sam0041920.1;gene_sam0042950.1;gene_sam0045740.1;gene_sam0053220.1;gene_sam0054740.1;gene_sam0055670.1;gene_sam0056080.1;gene_sam0057000.1;gene_sam0059150.1;gene_sam0060820.1;gene_sam0060910.1;gene_sam0067490.1;gen…
GO:0043170	macromolecule metabolic process	BP	0.866298	0.961478	gene_sam0000530.1;gene_sam0000550.1;gene_sam0001610.1;gene_sam0001810.1;gene_sam0002000.1;gene_sam0002030.1;gene_sam0002600.1;gene_sam0002690.1;gene_sam0002990.1;gene_sam0003170.1;gene_sam0003260.1;gene_sam0003540.1;gene_sam0004530.1;gene_sam0004950.1;gene_sam0005920.1;gene_sam0005930.1;gene_sam0006290.1;gene_sam0006390.1;gene_sam0006620.1;gene_sam0007130.1;gene_sam0007170.1;gene_sam0007680.1;gen…
GO:0044712	single-organism catabolic process	BP	0.869211	0.961478	gene_sam0007130.1;gene_sam0025350.1;gene_sam0037500.1;gene_sam0042670.1;gene_sam0073410.1;gene_sam0090210.1;gene_sam0091120.1
GO:0032259	methylation	BP	0.869384	0.961478	gene_sam0017580.1;gene_sam0020650.1;gene_sam0048010.1;gene_sam0069420.1
GO:0032268	regulation of cellular protein metabolic process	BP	0.869384	0.961478	gene_sam0009170.1;gene_sam0028530.1;gene_sam0047400.1;gene_sam0082140.1
GO:0044763	single-organism cellular process	BP	0.869526	0.961478	gene_sam0000450.1;gene_sam0000620.1;gene_sam0000860.1;gene_sam0001130.1;gene_sam0001580.1;gene_sam0002090.1;gene_sam0002280.1;gene_sam0002470.1;gene_sam0002620.1;gene_sam0002790.1;gene_sam0003380.1;gene_sam0003400.1;gene_sam0003820.1;gene_sam0003950.1;gene_sam0003960.1;gene_sam0004490.1;gene_sam0004830.1;gene_sam0006290.1;gene_sam0006390.1;gene_sam0006420.1;gene_sam0006890.1;gene_sam0007130.1;gen…
GO:0016482	cytoplasmic transport	BP	0.871559	0.961478	gene_sam0002470.1;gene_sam0025330.1;gene_sam0044520.1;gene_sam0053840.1;gene_sam0065990.1;gene_sam0071500.1;gene_sam0074840.1;gene_sam0084990.1
GO:0006091	generation of precursor metabolites and energy	BP	0.875172	0.961478	gene_sam0007130.1;gene_sam0033070.1;gene_sam0062200.1
GO:0006575	cellular modified amino acid metabolic process	BP	0.875172	0.961478	gene_sam0041920.1;gene_sam0059150.1;gene_sam0070330.1
GO:0044802	single-organism membrane organization	BP	0.875172	0.961478	gene_sam0044520.1;gene_sam0053430.1;gene_sam0084990.1
GO:0061024	membrane organization	BP	0.875172	0.961478	gene_sam0044520.1;gene_sam0053430.1;gene_sam0084990.1
GO:0006351	transcription, DNA-templated	BP	0.876576	0.961478	gene_sam0002030.1;gene_sam0003260.1;gene_sam0005920.1;gene_sam0005930.1;gene_sam0009220.1;gene_sam0010450.1;gene_sam0012230.1;gene_sam0012890.1;gene_sam0013930.1;gene_sam0017580.1;gene_sam0018040.1;gene_sam0018880.1;gene_sam0019510.1;gene_sam0020210.1;gene_sam0020670.1;gene_sam0020910.1;gene_sam0021050.1;gene_sam0024190.1;gene_sam0025840.1;gene_sam0028810.1;gene_sam0035450.1;gene_sam0036640.1;gen…
GO:0097659	nucleic acid-templated transcription	BP	0.876576	0.961478	gene_sam0002030.1;gene_sam0003260.1;gene_sam0005920.1;gene_sam0005930.1;gene_sam0009220.1;gene_sam0010450.1;gene_sam0012230.1;gene_sam0012890.1;gene_sam0013930.1;gene_sam0017580.1;gene_sam0018040.1;gene_sam0018880.1;gene_sam0019510.1;gene_sam0020210.1;gene_sam0020670.1;gene_sam0020910.1;gene_sam0021050.1;gene_sam0024190.1;gene_sam0025840.1;gene_sam0028810.1;gene_sam0035450.1;gene_sam0036640.1;gen…
GO:0006396	RNA processing	BP	0.880023	0.961478	gene_sam0012050.1;gene_sam0017130.1;gene_sam0019650.1;gene_sam0022090.1;gene_sam0029060.1;gene_sam0029660.1;gene_sam0032310.1;gene_sam0034460.1;gene_sam0039510.1;gene_sam0040310.1;gene_sam0042440.1;gene_sam0043350.1;gene_sam0043680.1;gene_sam0049670.1;gene_sam0050410.1;gene_sam0053370.1;gene_sam0066750.1;gene_sam0073840.1;gene_sam0075090.1;gene_sam0075100.1;gene_sam0076030.1;gene_sam0080630.1;gen…
GO:0006397	mRNA processing	BP	0.885609	0.961478	gene_sam0019650.1;gene_sam0022090.1;gene_sam0039510.1;gene_sam0043680.1;gene_sam0050410.1;gene_sam0075090.1
GO:0019220	regulation of phosphate metabolic process	BP	0.888363	0.961478	gene_sam0047400.1;gene_sam0082140.1
GO:0042157	lipoprotein metabolic process	BP	0.888363	0.961478	gene_sam0019960.1;gene_sam0031090.1
GO:0044272	sulfur compound biosynthetic process	BP	0.888363	0.961478	gene_sam0022030.1;gene_sam0071300.1
GO:0051174	regulation of phosphorus metabolic process	BP	0.888363	0.961478	gene_sam0047400.1;gene_sam0082140.1
GO:0006605	protein targeting	BP	0.889862	0.961478	gene_sam0002470.1;gene_sam0044520.1;gene_sam0074840.1;gene_sam0084990.1
GO:0016569	covalent chromatin modification	BP	0.889862	0.961478	gene_sam0006290.1;gene_sam0017580.1;gene_sam0020910.1;gene_sam0042540.1
GO:0016570	histone modification	BP	0.889862	0.961478	gene_sam0006290.1;gene_sam0017580.1;gene_sam0020910.1;gene_sam0042540.1
GO:0046488	phosphatidylinositol metabolic process	BP	0.889862	0.961478	gene_sam0018010.1;gene_sam0019960.1;gene_sam0031090.1;gene_sam0075310.1
GO:0002097	tRNA wobble base modification	BP	0.891985	0.961478	gene_sam0053370.1
GO:0002098	tRNA wobble uridine modification	BP	0.891985	0.961478	gene_sam0053370.1
GO:0006302	double-strand break repair	BP	0.891985	0.961478	gene_sam0013330.1
GO:0006555	methionine metabolic process	BP	0.891985	0.961478	gene_sam0071300.1
GO:0006778	porphyrin-containing compound metabolic process	BP	0.891985	0.961478	gene_sam0091440.1
GO:0006888	ER to Golgi vesicle-mediated transport	BP	0.891985	0.961478	gene_sam0065990.1
GO:0007034	vacuolar transport	BP	0.891985	0.961478	gene_sam0055620.1
GO:0032787	monocarboxylic acid metabolic process	BP	0.896844	0.963857	gene_sam0034840.1;gene_sam0042950.1;gene_sam0070330.1
GO:0009059	macromolecule biosynthetic process	BP	0.899139	0.963857	gene_sam0001810.1;gene_sam0002030.1;gene_sam0003260.1;gene_sam0003540.1;gene_sam0005920.1;gene_sam0005930.1;gene_sam0007170.1;gene_sam0007780.1;gene_sam0009220.1;gene_sam0009260.1;gene_sam0010450.1;gene_sam0012230.1;gene_sam0012890.1;gene_sam0013930.1;gene_sam0014790.1;gene_sam0015970.1;gene_sam0016810.1;gene_sam0017390.1;gene_sam0017480.1;gene_sam0017580.1;gene_sam0018040.1;gene_sam0018880.1;gen…
GO:0034645	cellular macromolecule biosynthetic process	BP	0.900449	0.963857	gene_sam0001810.1;gene_sam0002030.1;gene_sam0003260.1;gene_sam0003540.1;gene_sam0005920.1;gene_sam0005930.1;gene_sam0007170.1;gene_sam0007780.1;gene_sam0009220.1;gene_sam0009260.1;gene_sam0010450.1;gene_sam0012230.1;gene_sam0012890.1;gene_sam0013930.1;gene_sam0014790.1;gene_sam0015970.1;gene_sam0016810.1;gene_sam0017390.1;gene_sam0017480.1;gene_sam0017580.1;gene_sam0018040.1;gene_sam0018880.1;gen…
GO:0016071	mRNA metabolic process	BP	0.900944	0.963857	gene_sam0012050.1;gene_sam0019650.1;gene_sam0022090.1;gene_sam0039510.1;gene_sam0043680.1;gene_sam0050410.1;gene_sam0075090.1
GO:0006790	sulfur compound metabolic process	BP	0.907475	0.963857	gene_sam0003990.1;gene_sam0022030.1;gene_sam0071300.1;gene_sam0079760.1
GO:0010467	gene expression	BP	0.910442	0.963857	gene_sam0001810.1;gene_sam0002030.1;gene_sam0003260.1;gene_sam0003540.1;gene_sam0005920.1;gene_sam0005930.1;gene_sam0007170.1;gene_sam0007780.1;gene_sam0009220.1;gene_sam0009260.1;gene_sam0010450.1;gene_sam0012050.1;gene_sam0012230.1;gene_sam0012890.1;gene_sam0013930.1;gene_sam0014790.1;gene_sam0015970.1;gene_sam0016810.1;gene_sam0017130.1;gene_sam0017390.1;gene_sam0017480.1;gene_sam0017580.1;gen…
GO:0006289	nucleotide-excision repair	BP	0.910587	0.963857	gene_sam0070260.1;gene_sam0073060.1
GO:0006352	DNA-templated transcription, initiation	BP	0.910587	0.963857	gene_sam0051340.1;gene_sam0092520.1
GO:0046474	glycerophospholipid biosynthetic process	BP	0.910587	0.963857	gene_sam0019960.1;gene_sam0031090.1
GO:0050896	response to stimulus	BP	0.912209	0.963857	gene_sam0001230.1;gene_sam0001580.1;gene_sam0002280.1;gene_sam0002620.1;gene_sam0006390.1;gene_sam0008900.1;gene_sam0011280.1;gene_sam0012300.1;gene_sam0013330.1;gene_sam0017140.1;gene_sam0018740.1;gene_sam0019470.1;gene_sam0019630.1;gene_sam0023100.1;gene_sam0023860.1;gene_sam0023910.1;gene_sam0026750.1;gene_sam0032230.1;gene_sam0035060.1;gene_sam0040610.1;gene_sam0041220.1;gene_sam0043020.1;gen…
GO:0019439	aromatic compound catabolic process	BP	0.915071	0.963857	gene_sam0037500.1;gene_sam0042670.1;gene_sam0091120.1
GO:0055085	transmembrane transport	BP	0.916757	0.963857	gene_sam0000450.1;gene_sam0000620.1;gene_sam0000860.1;gene_sam0002470.1;gene_sam0003400.1;gene_sam0003950.1;gene_sam0003960.1;gene_sam0006420.1;gene_sam0006890.1;gene_sam0010720.1;gene_sam0010830.1;gene_sam0012070.1;gene_sam0012310.1;gene_sam0014150.1;gene_sam0015230.1;gene_sam0015970.1;gene_sam0018170.1;gene_sam0018390.1;gene_sam0018600.1;gene_sam0018960.1;gene_sam0019310.1;gene_sam0019430.1;gen…
GO:0044260	cellular macromolecule metabolic process	BP	0.917076	0.963857	gene_sam0000530.1;gene_sam0001610.1;gene_sam0001810.1;gene_sam0002000.1;gene_sam0002030.1;gene_sam0002600.1;gene_sam0002690.1;gene_sam0003170.1;gene_sam0003260.1;gene_sam0003540.1;gene_sam0004530.1;gene_sam0004950.1;gene_sam0005920.1;gene_sam0005930.1;gene_sam0006290.1;gene_sam0006390.1;gene_sam0006620.1;gene_sam0007130.1;gene_sam0007170.1;gene_sam0007680.1;gene_sam0007780.1;gene_sam0009170.1;gen…
GO:0000096	sulfur amino acid metabolic process	BP	0.918248	0.963857	gene_sam0071300.1
GO:0006066	alcohol metabolic process	BP	0.918248	0.963857	gene_sam0041910.1
GO:0006473	protein acetylation	BP	0.918248	0.963857	gene_sam0042540.1
GO:0006475	internal protein amino acid acetylation	BP	0.918248	0.963857	gene_sam0042540.1
GO:0009063	cellular amino acid catabolic process	BP	0.918248	0.963857	gene_sam0073410.1
GO:0016054	organic acid catabolic process	BP	0.918248	0.963857	gene_sam0073410.1
GO:0016573	histone acetylation	BP	0.918248	0.963857	gene_sam0042540.1
GO:0018393	internal peptidyl-lysine acetylation	BP	0.918248	0.963857	gene_sam0042540.1
GO:0018394	peptidyl-lysine acetylation	BP	0.918248	0.963857	gene_sam0042540.1
GO:0045859	regulation of protein kinase activity	BP	0.918248	0.963857	gene_sam0082140.1
GO:0046395	carboxylic acid catabolic process	BP	0.918248	0.963857	gene_sam0073410.1
GO:0051336	regulation of hydrolase activity	BP	0.918248	0.963857	gene_sam0047400.1
GO:0033554	cellular response to stress	BP	0.919231	0.963857	gene_sam0006390.1;gene_sam0013330.1;gene_sam0018740.1;gene_sam0041220.1;gene_sam0044190.1;gene_sam0044350.1;gene_sam0050590.1;gene_sam0053010.1;gene_sam0055520.1;gene_sam0062710.1;gene_sam0064920.1;gene_sam0070260.1;gene_sam0073060.1;gene_sam0077910.1;gene_sam0078440.1;gene_sam0080050.1;gene_sam0081410.1;gene_sam0086760.1;gene_sam0087230.1;gene_sam0095890.1
GO:0006399	tRNA metabolic process	BP	0.919959	0.963857	gene_sam0012050.1;gene_sam0014790.1;gene_sam0020080.1;gene_sam0032310.1;gene_sam0034460.1;gene_sam0040310.1;gene_sam0042440.1;gene_sam0053370.1;gene_sam0054740.1;gene_sam0067490.1;gene_sam0073840.1;gene_sam0089460.1;gene_sam0093300.1
GO:1902582	single-organism intracellular transport	BP	0.927492	0.963924	gene_sam0002470.1;gene_sam0027670.1;gene_sam0040400.1;gene_sam0044450.1;gene_sam0044520.1;gene_sam0049060.1;gene_sam0053840.1;gene_sam0055620.1;gene_sam0065990.1;gene_sam0074840.1;gene_sam0084990.1;gene_sam0086960.1
GO:0006807	nitrogen compound metabolic process	BP	0.928047	0.963924	gene_sam0001810.1;gene_sam0002030.1;gene_sam0003260.1;gene_sam0003400.1;gene_sam0003540.1;gene_sam0003820.1;gene_sam0004830.1;gene_sam0005920.1;gene_sam0005930.1;gene_sam0006390.1;gene_sam0007170.1;gene_sam0007770.1;gene_sam0007780.1;gene_sam0008230.1;gene_sam0009220.1;gene_sam0009260.1;gene_sam0009800.1;gene_sam0010390.1;gene_sam0010450.1;gene_sam0012050.1;gene_sam0012130.1;gene_sam0012230.1;gen…
GO:0009403	toxin biosynthetic process	BP	0.928612	0.963924	gene_sam0032680.1;gene_sam0035430.1
GO:0009404	toxin metabolic process	BP	0.928612	0.963924	gene_sam0032680.1;gene_sam0035430.1
GO:0019362	pyridine nucleotide metabolic process	BP	0.928612	0.963924	gene_sam0028680.1;gene_sam0082150.1
GO:0043385	mycotoxin metabolic process	BP	0.928612	0.963924	gene_sam0032680.1;gene_sam0035430.1
GO:0043386	mycotoxin biosynthetic process	BP	0.928612	0.963924	gene_sam0032680.1;gene_sam0035430.1
GO:0045017	glycerolipid biosynthetic process	BP	0.928612	0.963924	gene_sam0019960.1;gene_sam0031090.1
GO:0046496	nicotinamide nucleotide metabolic process	BP	0.928612	0.963924	gene_sam0028680.1;gene_sam0082150.1
GO:0006418	tRNA aminoacylation for protein translation	BP	0.930507	0.964899	gene_sam0014790.1;gene_sam0020080.1;gene_sam0054740.1;gene_sam0067490.1;gene_sam0089460.1
GO:0050790	regulation of catalytic activity	BP	0.935367	0.968263	gene_sam0009170.1;gene_sam0028530.1;gene_sam0047400.1;gene_sam0082140.1
GO:0016310	phosphorylation	BP	0.935668	0.968263	gene_sam0001580.1;gene_sam0001610.1;gene_sam0002000.1;gene_sam0002600.1;gene_sam0007680.1;gene_sam0009170.1;gene_sam0015600.1;gene_sam0016380.1;gene_sam0018010.1;gene_sam0019060.1;gene_sam0021720.1;gene_sam0024280.1;gene_sam0030120.1;gene_sam0032340.1;gene_sam0034570.1;gene_sam0035540.1;gene_sam0039280.1;gene_sam0045880.1;gene_sam0047280.1;gene_sam0047670.1;gene_sam0054860.1;gene_sam0057830.1;gen…
GO:0001932	regulation of protein phosphorylation	BP	0.93813	0.968826	gene_sam0082140.1
GO:0043543	protein acylation	BP	0.93813	0.968826	gene_sam0042540.1
GO:0034660	ncRNA metabolic process	BP	0.940373	0.970037	gene_sam0012050.1;gene_sam0014790.1;gene_sam0020080.1;gene_sam0029660.1;gene_sam0032310.1;gene_sam0034460.1;gene_sam0040310.1;gene_sam0042440.1;gene_sam0053370.1;gene_sam0054740.1;gene_sam0067490.1;gene_sam0073840.1;gene_sam0075100.1;gene_sam0089460.1;gene_sam0093300.1;gene_sam0093360.1
GO:0006281	DNA repair	BP	0.941737	0.970037	gene_sam0006390.1;gene_sam0013330.1;gene_sam0041220.1;gene_sam0044350.1;gene_sam0050590.1;gene_sam0053010.1;gene_sam0055520.1;gene_sam0062710.1;gene_sam0064920.1;gene_sam0070260.1;gene_sam0073060.1;gene_sam0077910.1;gene_sam0078440.1;gene_sam0080050.1;gene_sam0086760.1;gene_sam0087230.1;gene_sam0095890.1
GO:1902578	single-organism localization	BP	0.942294	0.970037	gene_sam0000450.1;gene_sam0000620.1;gene_sam0000860.1;gene_sam0001130.1;gene_sam0002040.1;gene_sam0002470.1;gene_sam0002790.1;gene_sam0003380.1;gene_sam0003400.1;gene_sam0003950.1;gene_sam0003960.1;gene_sam0006420.1;gene_sam0006890.1;gene_sam0008870.1;gene_sam0010720.1;gene_sam0010830.1;gene_sam0012070.1;gene_sam0012310.1;gene_sam0014150.1;gene_sam0015230.1;gene_sam0015970.1;gene_sam0016630.1;gen…
GO:0006974	cellular response to DNA damage stimulus	BP	0.943145	0.970037	gene_sam0006390.1;gene_sam0013330.1;gene_sam0018740.1;gene_sam0041220.1;gene_sam0044350.1;gene_sam0050590.1;gene_sam0053010.1;gene_sam0055520.1;gene_sam0062710.1;gene_sam0064920.1;gene_sam0070260.1;gene_sam0073060.1;gene_sam0077910.1;gene_sam0078440.1;gene_sam0080050.1;gene_sam0086760.1;gene_sam0087230.1;gene_sam0095890.1
GO:0006644	phospholipid metabolic process	BP	0.945156	0.970252	gene_sam0015590.1;gene_sam0018010.1;gene_sam0019960.1;gene_sam0031090.1;gene_sam0034780.1;gene_sam0075310.1;gene_sam0084740.1
GO:0006650	glycerophospholipid metabolic process	BP	0.946236	0.970252	gene_sam0018010.1;gene_sam0019960.1;gene_sam0031090.1;gene_sam0075310.1
GO:0065009	regulation of molecular function	BP	0.946236	0.970252	gene_sam0009170.1;gene_sam0028530.1;gene_sam0047400.1;gene_sam0082140.1
GO:0043038	amino acid activation	BP	0.950629	0.972743	gene_sam0014790.1;gene_sam0020080.1;gene_sam0054740.1;gene_sam0067490.1;gene_sam0089460.1
GO:0043039	tRNA aminoacylation	BP	0.950629	0.972743	gene_sam0014790.1;gene_sam0020080.1;gene_sam0054740.1;gene_sam0067490.1;gene_sam0089460.1
GO:0044765	single-organism transport	BP	0.952235	0.972743	gene_sam0000450.1;gene_sam0000620.1;gene_sam0000860.1;gene_sam0002040.1;gene_sam0002470.1;gene_sam0002790.1;gene_sam0003380.1;gene_sam0003400.1;gene_sam0003950.1;gene_sam0003960.1;gene_sam0006420.1;gene_sam0006890.1;gene_sam0008870.1;gene_sam0010720.1;gene_sam0010830.1;gene_sam0012070.1;gene_sam0012310.1;gene_sam0014150.1;gene_sam0015230.1;gene_sam0015970.1;gene_sam0016630.1;gene_sam0018170.1;gen…
GO:0043549	regulation of kinase activity	BP	0.953182	0.972743	gene_sam0082140.1
GO:0044270	cellular nitrogen compound catabolic process	BP	0.953525	0.972743	gene_sam0037500.1;gene_sam0042670.1;gene_sam0091120.1
GO:0006950	response to stress	BP	0.954629	0.972743	gene_sam0001230.1;gene_sam0006390.1;gene_sam0012300.1;gene_sam0013330.1;gene_sam0018740.1;gene_sam0023100.1;gene_sam0041220.1;gene_sam0044190.1;gene_sam0044350.1;gene_sam0050590.1;gene_sam0053010.1;gene_sam0055520.1;gene_sam0062710.1;gene_sam0064920.1;gene_sam0068880.1;gene_sam0070260.1;gene_sam0073060.1;gene_sam0076530.1;gene_sam0077910.1;gene_sam0078440.1;gene_sam0080050.1;gene_sam0081410.1;gen…
GO:0046486	glycerolipid metabolic process	BP	0.955407	0.972743	gene_sam0018010.1;gene_sam0019960.1;gene_sam0031090.1;gene_sam0075310.1
GO:0009987	cellular process	BP	0.963442	0.978133	gene_sam0000450.1;gene_sam0000530.1;gene_sam0000620.1;gene_sam0000690.1;gene_sam0000860.1;gene_sam0001130.1;gene_sam0001580.1;gene_sam0001610.1;gene_sam0001810.1;gene_sam0002000.1;gene_sam0002030.1;gene_sam0002090.1;gene_sam0002280.1;gene_sam0002470.1;gene_sam0002600.1;gene_sam0002620.1;gene_sam0002690.1;gene_sam0002790.1;gene_sam0003170.1;gene_sam0003260.1;gene_sam0003380.1;gene_sam0003400.1;gen…
GO:0044237	cellular metabolic process	BP	0.963454	0.978133	gene_sam0000530.1;gene_sam0000690.1;gene_sam0001580.1;gene_sam0001610.1;gene_sam0001810.1;gene_sam0002000.1;gene_sam0002030.1;gene_sam0002600.1;gene_sam0002690.1;gene_sam0003170.1;gene_sam0003260.1;gene_sam0003400.1;gene_sam0003540.1;gene_sam0003820.1;gene_sam0003990.1;gene_sam0004530.1;gene_sam0004830.1;gene_sam0004950.1;gene_sam0005890.1;gene_sam0005920.1;gene_sam0005930.1;gene_sam0006290.1;gen…
GO:0006733	oxidoreduction coenzyme metabolic process	BP	0.96424	0.978133	gene_sam0028680.1;gene_sam0082150.1
GO:0042325	regulation of phosphorylation	BP	0.964574	0.978133	gene_sam0082140.1
GO:0016070	RNA metabolic process	BP	0.966631	0.979235	gene_sam0002030.1;gene_sam0003260.1;gene_sam0005920.1;gene_sam0005930.1;gene_sam0009220.1;gene_sam0010450.1;gene_sam0012050.1;gene_sam0012230.1;gene_sam0012890.1;gene_sam0013930.1;gene_sam0014790.1;gene_sam0017130.1;gene_sam0017580.1;gene_sam0018040.1;gene_sam0018110.1;gene_sam0018880.1;gene_sam0019510.1;gene_sam0019650.1;gene_sam0020080.1;gene_sam0020210.1;gene_sam0020670.1;gene_sam0020910.1;gen…
GO:0046700	heterocycle catabolic process	BP	0.969345	0.980019	gene_sam0037500.1;gene_sam0042670.1;gene_sam0091120.1
GO:1901361	organic cyclic compound catabolic process	BP	0.969345	0.980019	gene_sam0037500.1;gene_sam0042670.1;gene_sam0091120.1
GO:1901565	organonitrogen compound catabolic process	BP	0.971729	0.981446	gene_sam0073410.1;gene_sam0084920.1
GO:0008654	phospholipid biosynthetic process	BP	0.975196	0.983592	gene_sam0019960.1;gene_sam0031090.1;gene_sam0084740.1
GO:0034641	cellular nitrogen compound metabolic process	BP	0.975801	0.983592	gene_sam0001810.1;gene_sam0002030.1;gene_sam0003260.1;gene_sam0003400.1;gene_sam0003540.1;gene_sam0003820.1;gene_sam0004830.1;gene_sam0005920.1;gene_sam0005930.1;gene_sam0006390.1;gene_sam0007170.1;gene_sam0007770.1;gene_sam0007780.1;gene_sam0009220.1;gene_sam0009260.1;gene_sam0009800.1;gene_sam0010390.1;gene_sam0010450.1;gene_sam0012050.1;gene_sam0012130.1;gene_sam0012230.1;gene_sam0012890.1;gen…
GO:0006259	DNA metabolic process	BP	0.977121	0.98394	gene_sam0006390.1;gene_sam0013330.1;gene_sam0033500.1;gene_sam0038190.1;gene_sam0038260.1;gene_sam0041220.1;gene_sam0044350.1;gene_sam0046220.1;gene_sam0050590.1;gene_sam0053010.1;gene_sam0055520.1;gene_sam0056730.1;gene_sam0061910.1;gene_sam0062710.1;gene_sam0064920.1;gene_sam0070260.1;gene_sam0073060.1;gene_sam0077910.1;gene_sam0078440.1;gene_sam0080050.1;gene_sam0080420.1;gene_sam0086760.1;gen…
GO:0006260	DNA replication	BP	0.988773	0.993209	gene_sam0033500.1;gene_sam0038260.1;gene_sam0046220.1;gene_sam0061910.1
GO:0006725	cellular aromatic compound metabolic process	BP	0.990052	0.993209	gene_sam0002030.1;gene_sam0003260.1;gene_sam0003400.1;gene_sam0003820.1;gene_sam0004830.1;gene_sam0005920.1;gene_sam0005930.1;gene_sam0006390.1;gene_sam0007770.1;gene_sam0009220.1;gene_sam0010390.1;gene_sam0010450.1;gene_sam0012050.1;gene_sam0012130.1;gene_sam0012230.1;gene_sam0012890.1;gene_sam0013330.1;gene_sam0013930.1;gene_sam0014640.1;gene_sam0014790.1;gene_sam0017130.1;gene_sam0017450.1;gen…
GO:0006139	nucleobase-containing compound metabolic process	BP	0.990209	0.993209	gene_sam0002030.1;gene_sam0003260.1;gene_sam0003400.1;gene_sam0003820.1;gene_sam0005920.1;gene_sam0005930.1;gene_sam0006390.1;gene_sam0007770.1;gene_sam0009220.1;gene_sam0010390.1;gene_sam0010450.1;gene_sam0012050.1;gene_sam0012230.1;gene_sam0012890.1;gene_sam0013330.1;gene_sam0013930.1;gene_sam0014640.1;gene_sam0014790.1;gene_sam0017130.1;gene_sam0017450.1;gene_sam0017580.1;gene_sam0018040.1;gen…
GO:0046483	heterocycle metabolic process	BP	0.990259	0.993209	gene_sam0002030.1;gene_sam0003260.1;gene_sam0003400.1;gene_sam0003820.1;gene_sam0004830.1;gene_sam0005920.1;gene_sam0005930.1;gene_sam0006390.1;gene_sam0007770.1;gene_sam0009220.1;gene_sam0009800.1;gene_sam0010390.1;gene_sam0010450.1;gene_sam0012050.1;gene_sam0012130.1;gene_sam0012230.1;gene_sam0012890.1;gene_sam0013330.1;gene_sam0013930.1;gene_sam0014640.1;gene_sam0014790.1;gene_sam0017130.1;gen…
GO:1901360	organic cyclic compound metabolic process	BP	0.992353	0.994322	gene_sam0002030.1;gene_sam0003260.1;gene_sam0003400.1;gene_sam0003820.1;gene_sam0004830.1;gene_sam0005920.1;gene_sam0005930.1;gene_sam0006390.1;gene_sam0007770.1;gene_sam0009220.1;gene_sam0009800.1;gene_sam0010390.1;gene_sam0010450.1;gene_sam0012050.1;gene_sam0012130.1;gene_sam0012230.1;gene_sam0012890.1;gene_sam0013330.1;gene_sam0013930.1;gene_sam0014640.1;gene_sam0014790.1;gene_sam0017130.1;gen…
GO:0090304	nucleic acid metabolic process	BP	0.995035	0.996021	gene_sam0002030.1;gene_sam0003260.1;gene_sam0005920.1;gene_sam0005930.1;gene_sam0006390.1;gene_sam0009220.1;gene_sam0010450.1;gene_sam0012050.1;gene_sam0012230.1;gene_sam0012890.1;gene_sam0013330.1;gene_sam0013930.1;gene_sam0014790.1;gene_sam0017130.1;gene_sam0017580.1;gene_sam0018040.1;gene_sam0018110.1;gene_sam0018880.1;gene_sam0019510.1;gene_sam0019650.1;gene_sam0020080.1;gene_sam0020210.1;gen…
GO:0008150	biological_process	BP	1	1	gene_sam0000070.1;gene_sam0000330.1;gene_sam0000450.1;gene_sam0000530.1;gene_sam0000540.1;gene_sam0000550.1;gene_sam0000620.1;gene_sam0000690.1;gene_sam0000860.1;gene_sam0000870.1;gene_sam0001070.1;gene_sam0001130.1;gene_sam0001140.1;gene_sam0001170.1;gene_sam0001230.1;gene_sam0001270.1;gene_sam0001580.1;gene_sam0001610.1;gene_sam0001760.1;gene_sam0001810.1;gene_sam0002000.1;gene_sam0002030.1;gen…
GO:0048038	quinone binding	MF	0.0031921	0.707323	gene_sam0006260.1;gene_sam0064260.1;gene_sam0070220.1;gene_sam0075700.1
GO:0048037	cofactor binding	MF	0.00470856	0.707323	gene_sam0001140.1;gene_sam0003000.1;gene_sam0003420.1;gene_sam0005000.1;gene_sam0005810.1;gene_sam0005890.1;gene_sam0006260.1;gene_sam0006840.1;gene_sam0010220.1;gene_sam0011120.1;gene_sam0011560.1;gene_sam0012200.1;gene_sam0012210.1;gene_sam0014680.1;gene_sam0017590.1;gene_sam0018000.1;gene_sam0018860.1;gene_sam0020140.1;gene_sam0025100.1;gene_sam0026130.1;gene_sam0026160.1;gene_sam0026350.1;gen…
GO:0003682	chromatin binding	MF	0.00766439	0.707323	gene_sam0003110.1;gene_sam0008600.1;gene_sam0033720.1;gene_sam0044370.1;gene_sam0046220.1;gene_sam0088160.1
GO:0050662	coenzyme binding	MF	0.00981015	0.707323	gene_sam0001140.1;gene_sam0003000.1;gene_sam0005000.1;gene_sam0005810.1;gene_sam0005890.1;gene_sam0006260.1;gene_sam0006840.1;gene_sam0011120.1;gene_sam0011560.1;gene_sam0012200.1;gene_sam0012210.1;gene_sam0014680.1;gene_sam0018000.1;gene_sam0018860.1;gene_sam0020140.1;gene_sam0025100.1;gene_sam0026130.1;gene_sam0026160.1;gene_sam0026350.1;gene_sam0027710.1;gene_sam0027840.1;gene_sam0029540.1;gen…
GO:0004616	phosphogluconate dehydrogenase (decarboxylating) activity	MF	0.0102581	0.707323	gene_sam0001140.1;gene_sam0028680.1;gene_sam0038330.1;gene_sam0076090.1;gene_sam0082150.1
GO:0016641	oxidoreductase activity, acting on the CH-NH2 group of donors, oxygen as acceptor	MF	0.0102581	0.707323	gene_sam0057000.1;gene_sam0064260.1;gene_sam0070220.1;gene_sam0075700.1;gene_sam0092850.1
GO:0016614	oxidoreductase activity, acting on CH-OH group of donors	MF	0.0117707	0.707323	gene_sam0001140.1;gene_sam0003000.1;gene_sam0005890.1;gene_sam0010800.1;gene_sam0011120.1;gene_sam0012210.1;gene_sam0012380.1;gene_sam0014680.1;gene_sam0018860.1;gene_sam0020250.1;gene_sam0026130.1;gene_sam0028680.1;gene_sam0031600.1;gene_sam0031870.1;gene_sam0035440.1;gene_sam0037570.1;gene_sam0038130.1;gene_sam0038180.1;gene_sam0038330.1;gene_sam0041670.1;gene_sam0045730.1;gene_sam0046610.1;gen…
GO:0050660	flavin adenine dinucleotide binding	MF	0.0118341	0.707323	gene_sam0003000.1;gene_sam0005000.1;gene_sam0005810.1;gene_sam0006840.1;gene_sam0011120.1;gene_sam0012210.1;gene_sam0014680.1;gene_sam0018000.1;gene_sam0018860.1;gene_sam0026130.1;gene_sam0026160.1;gene_sam0031600.1;gene_sam0032310.1;gene_sam0035160.1;gene_sam0035440.1;gene_sam0036020.1;gene_sam0037050.1;gene_sam0037210.1;gene_sam0037570.1;gene_sam0037760.1;gene_sam0038130.1;gene_sam0038180.1;gen…
GO:0008131	primary amine oxidase activity	MF	0.0134441	0.707323	gene_sam0064260.1;gene_sam0070220.1;gene_sam0075700.1
GO:0008519	ammonium transmembrane transporter activity	MF	0.0134441	0.707323	gene_sam0002040.1;gene_sam0008870.1;gene_sam0040020.1
GO:0003777	microtubule motor activity	MF	0.0201137	0.707323	gene_sam0002090.1;gene_sam0029410.1;gene_sam0034380.1;gene_sam0035870.1;gene_sam0038030.1;gene_sam0045410.1;gene_sam0056720.1;gene_sam0057930.1
GO:0019783	ubiquitin-like protein-specific protease activity	MF	0.030062	0.707323	gene_sam0003170.1;gene_sam0029080.1;gene_sam0034400.1;gene_sam0040370.1;gene_sam0060550.1;gene_sam0073150.1;gene_sam0081700.1;gene_sam0084720.1;gene_sam0086630.1
GO:0036459	thiol-dependent ubiquitinyl hydrolase activity	MF	0.030062	0.707323	gene_sam0003170.1;gene_sam0029080.1;gene_sam0034400.1;gene_sam0040370.1;gene_sam0060550.1;gene_sam0073150.1;gene_sam0081700.1;gene_sam0084720.1;gene_sam0086630.1
GO:0101005	ubiquitinyl hydrolase activity	MF	0.030062	0.707323	gene_sam0003170.1;gene_sam0029080.1;gene_sam0034400.1;gene_sam0040370.1;gene_sam0060550.1;gene_sam0073150.1;gene_sam0081700.1;gene_sam0084720.1;gene_sam0086630.1
GO:0016667	oxidoreductase activity, acting on a sulfur group of donors	MF	0.0302374	0.707323	gene_sam0000540.1;gene_sam0021920.1;gene_sam0027300.1;gene_sam0032430.1;gene_sam0038760.1;gene_sam0084640.1;gene_sam0093370.1;gene_sam0097080.1
GO:0008092	cytoskeletal protein binding	MF	0.0307726	0.707323	gene_sam0002090.1;gene_sam0004810.1;gene_sam0018300.1;gene_sam0026480.1;gene_sam0034380.1;gene_sam0035870.1;gene_sam0038030.1;gene_sam0045410.1;gene_sam0049900.1;gene_sam0052720.1;gene_sam0057930.1;gene_sam0073830.1;gene_sam0078370.1;gene_sam0085290.1
GO:0016638	oxidoreductase activity, acting on the CH-NH2 group of donors	MF	0.0399782	0.707323	gene_sam0057000.1;gene_sam0064260.1;gene_sam0070220.1;gene_sam0075700.1;gene_sam0092850.1
GO:0016903	oxidoreductase activity, acting on the aldehyde or oxo group of donors	MF	0.0399782	0.707323	gene_sam0019210.1;gene_sam0050110.1;gene_sam0073410.1;gene_sam0079180.1;gene_sam0083140.1
GO:0016837	carbon-oxygen lyase activity, acting on polysaccharides	MF	0.0442002	0.707323	gene_sam0067180.1;gene_sam0086860.1;gene_sam0089910.1
GO:0016868	intramolecular transferase activity, phosphotransferases	MF	0.0442002	0.707323	gene_sam0008810.1;gene_sam0031960.1;gene_sam0090210.1
GO:0044877	macromolecular complex binding	MF	0.0548327	0.707323	gene_sam0002090.1;gene_sam0002620.1;gene_sam0003110.1;gene_sam0008600.1;gene_sam0033720.1;gene_sam0034380.1;gene_sam0035870.1;gene_sam0038030.1;gene_sam0044370.1;gene_sam0045410.1;gene_sam0046220.1;gene_sam0057930.1;gene_sam0072140.1;gene_sam0085290.1;gene_sam0088160.1
GO:0004364	glutathione transferase activity	MF	0.0565811	0.707323	gene_sam0057550.1;gene_sam0098070.1
GO:0004826	phenylalanine-tRNA ligase activity	MF	0.0565811	0.707323	gene_sam0014790.1;gene_sam0054740.1
GO:0008192	RNA guanylyltransferase activity	MF	0.0565811	0.707323	gene_sam0022090.1;gene_sam0093300.1
GO:0016423	tRNA (guanine) methyltransferase activity	MF	0.0565811	0.707323	gene_sam0034460.1;gene_sam0073840.1
GO:0016863	intramolecular oxidoreductase activity, transposing C=C bonds	MF	0.0565811	0.707323	gene_sam0029940.1;gene_sam0041910.1
GO:0016972	thiol oxidase activity	MF	0.0565811	0.707323	gene_sam0000540.1;gene_sam0084640.1
GO:0070568	guanylyltransferase activity	MF	0.0565811	0.707323	gene_sam0022090.1;gene_sam0093300.1
GO:1990837	sequence-specific double-stranded DNA binding	MF	0.0565811	0.707323	gene_sam0046220.1;gene_sam0050760.1
GO:0016491	oxidoreductase activity	MF	0.0573092	0.707323	gene_sam0000540.1;gene_sam0001140.1;gene_sam0001230.1;gene_sam0001270.1;gene_sam0001760.1;gene_sam0002430.1;gene_sam0002910.1;gene_sam0003000.1;gene_sam0003050.1;gene_sam0003300.1;gene_sam0003630.1;gene_sam0003640.1;gene_sam0003970.1;gene_sam0004240.1;gene_sam0005000.1;gene_sam0005670.1;gene_sam0005890.1;gene_sam0006260.1;gene_sam0006360.1;gene_sam0007060.1;gene_sam0007410.1;gene_sam0010640.1;gen…
GO:0004843	thiol-dependent ubiquitin-specific protease activity	MF	0.0598237	0.707323	gene_sam0029080.1;gene_sam0034400.1;gene_sam0040370.1;gene_sam0084720.1
GO:0015035	protein disulfide oxidoreductase activity	MF	0.0646238	0.707323	gene_sam0021920.1;gene_sam0027300.1;gene_sam0032430.1;gene_sam0038760.1;gene_sam0097080.1
GO:0016866	intramolecular transferase activity	MF	0.0646238	0.707323	gene_sam0008810.1;gene_sam0009800.1;gene_sam0018110.1;gene_sam0031960.1;gene_sam0090210.1
GO:0000287	magnesium ion binding	MF	0.0736221	0.707323	gene_sam0003820.1;gene_sam0014790.1;gene_sam0029210.1;gene_sam0034840.1;gene_sam0073070.1;gene_sam0079780.1;gene_sam0081840.1;gene_sam0093300.1;gene_sam0094150.1
GO:0016765	transferase activity, transferring alkyl or aryl (other than methyl) groups	MF	0.0795581	0.707323	gene_sam0022520.1;gene_sam0045210.1;gene_sam0047710.1;gene_sam0049640.1;gene_sam0057550.1;gene_sam0088890.1;gene_sam0091440.1;gene_sam0098070.1
GO:0016879	ligase activity, forming carbon-nitrogen bonds	MF	0.0857939	0.707323	gene_sam0006620.1;gene_sam0017450.1;gene_sam0032730.1;gene_sam0033700.1;gene_sam0059150.1;gene_sam0059230.1;gene_sam0063100.1;gene_sam0063510.1;gene_sam0075370.1;gene_sam0077090.1
GO:0008484	sulfuric ester hydrolase activity	MF	0.091104	0.707323	gene_sam0031090.1;gene_sam0049710.1;gene_sam0092070.1
GO:0015926	glucosidase activity	MF	0.091104	0.707323	gene_sam0007130.1;gene_sam0043360.1;gene_sam0050420.1
GO:0016620	oxidoreductase activity, acting on the aldehyde or oxo group of donors, NAD or NADP as acceptor	MF	0.091104	0.707323	gene_sam0050110.1;gene_sam0079180.1;gene_sam0083140.1
GO:0016742	hydroxymethyl-, formyl- and related transferase activity	MF	0.091104	0.707323	gene_sam0007770.1;gene_sam0065070.1;gene_sam0070330.1
GO:0019888	protein phosphatase regulator activity	MF	0.091104	0.707323	gene_sam0033850.1;gene_sam0040610.1;gene_sam0047400.1
GO:0005507	copper ion binding	MF	0.0913055	0.707323	gene_sam0039380.1;gene_sam0064260.1;gene_sam0070220.1;gene_sam0075700.1;gene_sam0077360.1;gene_sam0088500.1
GO:0003824	catalytic activity	MF	0.093294	0.707323	gene_sam0000330.1;gene_sam0000530.1;gene_sam0000540.1;gene_sam0000550.1;gene_sam0000870.1;gene_sam0001110.1;gene_sam0001140.1;gene_sam0001230.1;gene_sam0001250.1;gene_sam0001270.1;gene_sam0001580.1;gene_sam0001610.1;gene_sam0001760.1;gene_sam0002000.1;gene_sam0002090.1;gene_sam0002430.1;gene_sam0002510.1;gene_sam0002600.1;gene_sam0002620.1;gene_sam0002910.1;gene_sam0002950.1;gene_sam0002990.1;gen…
GO:0016853	isomerase activity	MF	0.0940783	0.707323	gene_sam0008810.1;gene_sam0009800.1;gene_sam0013920.1;gene_sam0018110.1;gene_sam0023960.1;gene_sam0029940.1;gene_sam0031960.1;gene_sam0041910.1;gene_sam0050200.1;gene_sam0057300.1;gene_sam0065230.1;gene_sam0082630.1;gene_sam0090210.1;gene_sam0093370.1;gene_sam0094310.1
GO:0015036	disulfide oxidoreductase activity	MF	0.0959502	0.707323	gene_sam0021920.1;gene_sam0027300.1;gene_sam0032430.1;gene_sam0038760.1;gene_sam0097080.1
GO:0070011	peptidase activity, acting on L-amino acid peptides	MF	0.0961661	0.707323	gene_sam0000530.1;gene_sam0000550.1;gene_sam0003170.1;gene_sam0004950.1;gene_sam0009280.1;gene_sam0010600.1;gene_sam0012430.1;gene_sam0014250.1;gene_sam0014880.1;gene_sam0015980.1;gene_sam0019600.1;gene_sam0022220.1;gene_sam0023230.1;gene_sam0024200.1;gene_sam0024620.1;gene_sam0029080.1;gene_sam0030000.1;gene_sam0034400.1;gene_sam0035190.1;gene_sam0036450.1;gene_sam0040370.1;gene_sam0042740.1;gen…
GO:0016791	phosphatase activity	MF	0.0964722	0.707323	gene_sam0017720.1;gene_sam0018760.1;gene_sam0027610.1;gene_sam0038110.1;gene_sam0042950.1;gene_sam0043540.1;gene_sam0055470.1;gene_sam0057040.1;gene_sam0081840.1;gene_sam0086850.1;gene_sam0091520.1
GO:0003774	motor activity	MF	0.102792	0.707323	gene_sam0002090.1;gene_sam0029410.1;gene_sam0034380.1;gene_sam0035870.1;gene_sam0038030.1;gene_sam0045410.1;gene_sam0056720.1;gene_sam0057930.1
GO:0008233	peptidase activity	MF	0.107443	0.707323	gene_sam0000530.1;gene_sam0000550.1;gene_sam0002990.1;gene_sam0003170.1;gene_sam0004950.1;gene_sam0009280.1;gene_sam0010600.1;gene_sam0012430.1;gene_sam0014250.1;gene_sam0014880.1;gene_sam0015980.1;gene_sam0018150.1;gene_sam0019600.1;gene_sam0022220.1;gene_sam0023230.1;gene_sam0024200.1;gene_sam0024620.1;gene_sam0029080.1;gene_sam0030000.1;gene_sam0034400.1;gene_sam0035190.1;gene_sam0036450.1;gen…
GO:0015077	monovalent inorganic cation transmembrane transporter activity	MF	0.114155	0.707323	gene_sam0002040.1;gene_sam0003400.1;gene_sam0006890.1;gene_sam0008870.1;gene_sam0019310.1;gene_sam0022200.1;gene_sam0033570.1;gene_sam0040020.1;gene_sam0049100.1;gene_sam0054530.1;gene_sam0057100.1;gene_sam0062670.1;gene_sam0094540.1
GO:0016835	carbon-oxygen lyase activity	MF	0.117133	0.707323	gene_sam0005830.1;gene_sam0049640.1;gene_sam0051800.1;gene_sam0064030.1;gene_sam0067180.1;gene_sam0071420.1;gene_sam0073060.1;gene_sam0086860.1;gene_sam0089910.1
GO:0008017	microtubule binding	MF	0.122764	0.707323	gene_sam0002090.1;gene_sam0034380.1;gene_sam0035870.1;gene_sam0038030.1;gene_sam0045410.1;gene_sam0057930.1
GO:0042578	phosphoric ester hydrolase activity	MF	0.128048	0.707323	gene_sam0017720.1;gene_sam0018760.1;gene_sam0027610.1;gene_sam0032230.1;gene_sam0038110.1;gene_sam0042950.1;gene_sam0043540.1;gene_sam0045010.1;gene_sam0055470.1;gene_sam0057040.1;gene_sam0062530.1;gene_sam0081840.1;gene_sam0086850.1;gene_sam0091520.1;gene_sam0094820.1
GO:0008234	cysteine-type peptidase activity	MF	0.129192	0.707323	gene_sam0003170.1;gene_sam0015980.1;gene_sam0029080.1;gene_sam0034400.1;gene_sam0040370.1;gene_sam0060550.1;gene_sam0073150.1;gene_sam0081700.1;gene_sam0084720.1;gene_sam0086630.1
GO:0003779	actin binding	MF	0.13349	0.707323	gene_sam0018300.1;gene_sam0049900.1;gene_sam0073830.1;gene_sam0078370.1;gene_sam0085290.1
GO:0071949	FAD binding	MF	0.135355	0.707323	gene_sam0005810.1;gene_sam0006840.1;gene_sam0018000.1;gene_sam0026160.1;gene_sam0036020.1;gene_sam0037050.1;gene_sam0037760.1;gene_sam0038700.1;gene_sam0046530.1;gene_sam0047160.1;gene_sam0052730.1;gene_sam0057000.1;gene_sam0064420.1;gene_sam0070820.1;gene_sam0082510.1;gene_sam0082790.1;gene_sam0083120.1;gene_sam0092770.1;gene_sam0092850.1;gene_sam0096840.1
GO:0016787	hydrolase activity	MF	0.136414	0.707323	gene_sam0000330.1;gene_sam0000530.1;gene_sam0000550.1;gene_sam0001110.1;gene_sam0002090.1;gene_sam0002620.1;gene_sam0002990.1;gene_sam0003170.1;gene_sam0003400.1;gene_sam0003950.1;gene_sam0003960.1;gene_sam0003990.1;gene_sam0004950.1;gene_sam0005280.1;gene_sam0006290.1;gene_sam0006510.1;gene_sam0006820.1;gene_sam0007130.1;gene_sam0007440.1;gene_sam0007770.1;gene_sam0009280.1;gene_sam0009760.1;gen…
GO:0016616	oxidoreductase activity, acting on the CH-OH group of donors, NAD or NADP as acceptor	MF	0.14113	0.707323	gene_sam0001140.1;gene_sam0005890.1;gene_sam0010800.1;gene_sam0012380.1;gene_sam0020250.1;gene_sam0028680.1;gene_sam0038330.1;gene_sam0041670.1;gene_sam0049640.1;gene_sam0059660.1;gene_sam0060910.1;gene_sam0076090.1;gene_sam0082150.1;gene_sam0088150.1
GO:0000339	RNA cap binding	MF	0.142855	0.707323	gene_sam0043680.1;gene_sam0044540.1
GO:0003855	3-dehydroquinate dehydratase activity	MF	0.142855	0.707323	gene_sam0049640.1;gene_sam0064030.1
GO:0003884	D-amino-acid oxidase activity	MF	0.142855	0.707323	gene_sam0057000.1;gene_sam0092850.1
GO:0004659	prenyltransferase activity	MF	0.142855	0.707323	gene_sam0047710.1;gene_sam0091440.1
GO:0004749	ribose phosphate diphosphokinase activity	MF	0.142855	0.707323	gene_sam0003820.1;gene_sam0073070.1
GO:0004764	shikimate 3-dehydrogenase (NADP+) activity	MF	0.142855	0.707323	gene_sam0049640.1;gene_sam0059660.1
GO:0008410	CoA-transferase activity	MF	0.142855	0.707323	gene_sam0012860.1;gene_sam0035780.1
GO:0008897	holo-[acyl-carrier-protein] synthase activity	MF	0.142855	0.707323	gene_sam0034840.1;gene_sam0079780.1
GO:0016624	oxidoreductase activity, acting on the aldehyde or oxo group of donors, disulfide as acceptor	MF	0.142855	0.707323	gene_sam0019210.1;gene_sam0073410.1
GO:0016670	oxidoreductase activity, acting on a sulfur group of donors, oxygen as acceptor	MF	0.142855	0.707323	gene_sam0000540.1;gene_sam0084640.1
GO:0019789	SUMO transferase activity	MF	0.142855	0.707323	gene_sam0020230.1;gene_sam0061250.1
GO:0042393	histone binding	MF	0.142855	0.707323	gene_sam0072140.1;gene_sam0094270.1
GO:0047617	acyl-CoA hydrolase activity	MF	0.142855	0.707323	gene_sam0003990.1;gene_sam0079760.1
GO:0099516	ion antiporter activity	MF	0.142855	0.707323	gene_sam0019310.1;gene_sam0041550.1
GO:0032403	protein complex binding	MF	0.143176	0.707323	gene_sam0002090.1;gene_sam0002620.1;gene_sam0034380.1;gene_sam0035870.1;gene_sam0038030.1;gene_sam0045410.1;gene_sam0057930.1;gene_sam0072140.1;gene_sam0085290.1
GO:0008170	N-methyltransferase activity	MF	0.143736	0.707323	gene_sam0017580.1;gene_sam0034460.1;gene_sam0034780.1;gene_sam0081630.1
GO:0004722	protein serine/threonine phosphatase activity	MF	0.150707	0.707323	gene_sam0017720.1;gene_sam0057040.1;gene_sam0086850.1
GO:0016814	hydrolase activity, acting on carbon-nitrogen (but not peptide) bonds, in cyclic amidines	MF	0.150707	0.707323	gene_sam0007770.1;gene_sam0033830.1;gene_sam0076030.1
GO:0008270	zinc ion binding	MF	0.150715	0.707323	gene_sam0001990.1;gene_sam0005920.1;gene_sam0005930.1;gene_sam0008010.1;gene_sam0009280.1;gene_sam0010450.1;gene_sam0012230.1;gene_sam0012890.1;gene_sam0018040.1;gene_sam0018880.1;gene_sam0019510.1;gene_sam0020230.1;gene_sam0021560.1;gene_sam0024200.1;gene_sam0025350.1;gene_sam0025360.1;gene_sam0025480.1;gene_sam0025840.1;gene_sam0028810.1;gene_sam0034870.1;gene_sam0035450.1;gene_sam0036640.1;gen…
GO:0000981	RNA polymerase II transcription factor activity, sequence-specific DNA binding	MF	0.170787	0.707323	gene_sam0005920.1;gene_sam0005930.1;gene_sam0012890.1;gene_sam0018040.1;gene_sam0019510.1;gene_sam0025840.1;gene_sam0028810.1;gene_sam0036640.1;gene_sam0037900.1;gene_sam0039760.1;gene_sam0041150.1;gene_sam0046550.1;gene_sam0056900.1;gene_sam0059110.1;gene_sam0059820.1;gene_sam0063090.1;gene_sam0065760.1;gene_sam0066680.1;gene_sam0068340.1;gene_sam0069550.1;gene_sam0077540.1;gene_sam0079750.1;gen…
GO:0016741	transferase activity, transferring one-carbon groups	MF	0.174317	0.707323	gene_sam0007770.1;gene_sam0010390.1;gene_sam0017580.1;gene_sam0020650.1;gene_sam0031350.1;gene_sam0034120.1;gene_sam0034460.1;gene_sam0034780.1;gene_sam0038820.1;gene_sam0040310.1;gene_sam0046140.1;gene_sam0046170.1;gene_sam0047040.1;gene_sam0048010.1;gene_sam0053580.1;gene_sam0065070.1;gene_sam0065820.1;gene_sam0069420.1;gene_sam0070330.1;gene_sam0070350.1;gene_sam0071300.1;gene_sam0073400.1;gen…
GO:0046872	metal ion binding	MF	0.185564	0.707323	gene_sam0001270.1;gene_sam0001760.1;gene_sam0001990.1;gene_sam0002910.1;gene_sam0003050.1;gene_sam0003630.1;gene_sam0003640.1;gene_sam0003820.1;gene_sam0003970.1;gene_sam0004240.1;gene_sam0004620.1;gene_sam0005670.1;gene_sam0005920.1;gene_sam0005930.1;gene_sam0006360.1;gene_sam0006510.1;gene_sam0007410.1;gene_sam0008010.1;gene_sam0008230.1;gene_sam0009280.1;gene_sam0010390.1;gene_sam0010450.1;gen…
GO:0003755	peptidyl-prolyl cis-trans isomerase activity	MF	0.196477	0.707323	gene_sam0050200.1;gene_sam0057300.1;gene_sam0065230.1;gene_sam0094310.1
GO:0016651	oxidoreductase activity, acting on NAD(P)H	MF	0.196477	0.707323	gene_sam0006260.1;gene_sam0010640.1;gene_sam0044190.1;gene_sam0073450.1
GO:0016859	cis-trans isomerase activity	MF	0.196477	0.707323	gene_sam0050200.1;gene_sam0057300.1;gene_sam0065230.1;gene_sam0094310.1
GO:0043169	cation binding	MF	0.213554	0.707323	gene_sam0001270.1;gene_sam0001760.1;gene_sam0001990.1;gene_sam0002910.1;gene_sam0003050.1;gene_sam0003630.1;gene_sam0003640.1;gene_sam0003820.1;gene_sam0003970.1;gene_sam0004240.1;gene_sam0004620.1;gene_sam0005670.1;gene_sam0005920.1;gene_sam0005930.1;gene_sam0006360.1;gene_sam0006510.1;gene_sam0007410.1;gene_sam0008010.1;gene_sam0008230.1;gene_sam0009280.1;gene_sam0010390.1;gene_sam0010450.1;gen…
GO:0015631	tubulin binding	MF	0.214716	0.707323	gene_sam0002090.1;gene_sam0026480.1;gene_sam0034380.1;gene_sam0035870.1;gene_sam0038030.1;gene_sam0045410.1;gene_sam0057930.1
GO:0043565	sequence-specific DNA binding	MF	0.214716	0.707323	gene_sam0010450.1;gene_sam0013330.1;gene_sam0046220.1;gene_sam0050760.1;gene_sam0057620.1;gene_sam0085170.1;gene_sam0094420.1
GO:0019208	phosphatase regulator activity	MF	0.21887	0.707323	gene_sam0033850.1;gene_sam0040610.1;gene_sam0047400.1
GO:0004175	endopeptidase activity	MF	0.233881	0.707323	gene_sam0000530.1;gene_sam0000550.1;gene_sam0004950.1;gene_sam0010600.1;gene_sam0012430.1;gene_sam0014250.1;gene_sam0014880.1;gene_sam0015980.1;gene_sam0022220.1;gene_sam0024620.1;gene_sam0030000.1;gene_sam0036450.1;gene_sam0042740.1;gene_sam0053930.1;gene_sam0054940.1;gene_sam0056200.1;gene_sam0071000.1;gene_sam0072870.1;gene_sam0079800.1;gene_sam0085840.1;gene_sam0086820.1;gene_sam0092150.1;gen…
GO:0000149	SNARE binding	MF	0.237955	0.707323	gene_sam0038990.1
GO:0000293	ferric-chelate reductase activity	MF	0.237955	0.707323	gene_sam0079860.1
GO:0000340	RNA 7-methylguanosine cap binding	MF	0.237955	0.707323	gene_sam0044540.1
GO:0000906	6,7-dimethyl-8-ribityllumazine synthase activity	MF	0.237955	0.707323	gene_sam0009800.1
GO:0003688	DNA replication origin binding	MF	0.237955	0.707323	gene_sam0046220.1
GO:0003713	transcription coactivator activity	MF	0.237955	0.707323	gene_sam0061810.1
GO:0003756	protein disulfide isomerase activity	MF	0.237955	0.707323	gene_sam0093370.1
GO:0003796	lysozyme activity	MF	0.237955	0.707323	gene_sam0084920.1
GO:0003826	alpha-ketoacid dehydrogenase activity	MF	0.237955	0.707323	gene_sam0073410.1
GO:0003863	3-methyl-2-oxobutanoate dehydrogenase (2-methylpropanoyl-transferring) activity	MF	0.237955	0.707323	gene_sam0073410.1
GO:0003864	3-methyl-2-oxobutanoate hydroxymethyltransferase activity	MF	0.237955	0.707323	gene_sam0070330.1
GO:0003876	AMP deaminase activity	MF	0.237955	0.707323	gene_sam0033830.1
GO:0003883	CTP synthase activity	MF	0.237955	0.707323	gene_sam0033700.1
GO:0003937	IMP cyclohydrolase activity	MF	0.237955	0.707323	gene_sam0007770.1
GO:0003942	N-acetyl-gamma-glutamyl-phosphate reductase activity	MF	0.237955	0.707323	gene_sam0079180.1
GO:0004000	adenosine deaminase activity	MF	0.237955	0.707323	gene_sam0076030.1
GO:0004001	adenosine kinase activity	MF	0.237955	0.707323	gene_sam0019090.1
GO:0004014	adenosylmethionine decarboxylase activity	MF	0.237955	0.707323	gene_sam0039890.1
GO:0004056	argininosuccinate lyase activity	MF	0.237955	0.707323	gene_sam0055670.1
GO:0004070	aspartate carbamoyltransferase activity	MF	0.237955	0.707323	gene_sam0010390.1
GO:0004077	biotin-[acetyl-CoA-carboxylase] ligase activity	MF	0.237955	0.707323	gene_sam0075370.1
GO:0004133	glycogen debranching enzyme activity	MF	0.237955	0.707323	gene_sam0007130.1
GO:0004134	4-alpha-glucanotransferase activity	MF	0.237955	0.707323	gene_sam0007130.1
GO:0004135	amylo-alpha-1,6-glucosidase activity	MF	0.237955	0.707323	gene_sam0007130.1
GO:0004139	deoxyribose-phosphate aldolase activity	MF	0.237955	0.707323	gene_sam0091120.1
GO:0004311	farnesyltranstransferase activity	MF	0.237955	0.707323	gene_sam0091440.1
GO:0004329	formate-tetrahydrofolate ligase activity	MF	0.237955	0.707323	gene_sam0063510.1
GO:0004339	glucan 1,4-alpha-glucosidase activity	MF	0.237955	0.707323	gene_sam0050420.1
GO:0004367	glycerol-3-phosphate dehydrogenase [NAD+] activity	MF	0.237955	0.707323	gene_sam0005890.1
GO:0004417	hydroxyethylthiazole kinase activity	MF	0.237955	0.707323	gene_sam0022030.1
GO:0004418	hydroxymethylbilane synthase activity	MF	0.237955	0.707323	gene_sam0045210.1
GO:0004425	indole-3-glycerol-phosphate synthase activity	MF	0.237955	0.707323	gene_sam0023960.1
GO:0004452	isopentenyl-diphosphate delta-isomerase activity	MF	0.237955	0.707323	gene_sam0029940.1
GO:0004484	mRNA guanylyltransferase activity	MF	0.237955	0.707323	gene_sam0022090.1
GO:0004608	phosphatidylethanolamine N-methyltransferase activity	MF	0.237955	0.707323	gene_sam0034780.1
GO:0004619	phosphoglycerate mutase activity	MF	0.237955	0.707323	gene_sam0090210.1
GO:0004637	phosphoribosylamine-glycine ligase activity	MF	0.237955	0.707323	gene_sam0017450.1
GO:0004640	phosphoribosylanthranilate isomerase activity	MF	0.237955	0.707323	gene_sam0023960.1
GO:0004641	phosphoribosylformylglycinamidine cyclo-ligase activity	MF	0.237955	0.707323	gene_sam0017450.1
GO:0004643	phosphoribosylaminoimidazolecarboxamide formyltransferase activity	MF	0.237955	0.707323	gene_sam0007770.1
GO:0004651	polynucleotide 5'-phosphatase activity	MF	0.237955	0.707323	gene_sam0091520.1
GO:0004665	prephenate dehydrogenase (NADP+) activity	MF	0.237955	0.707323	gene_sam0018720.1
GO:0004668	protein-arginine deiminase activity	MF	0.237955	0.707323	gene_sam0041920.1
GO:0004702	receptor signaling protein serine/threonine kinase activity	MF	0.237955	0.707323	gene_sam0002600.1
GO:0004707	MAP kinase activity	MF	0.237955	0.707323	gene_sam0002600.1
GO:0004779	sulfate adenylyltransferase activity	MF	0.237955	0.707323	gene_sam0081500.1
GO:0004781	sulfate adenylyltransferase (ATP) activity	MF	0.237955	0.707323	gene_sam0081500.1
GO:0004809	tRNA (guanine-N2-)-methyltransferase activity	MF	0.237955	0.707323	gene_sam0034460.1
GO:0004820	glycine-tRNA ligase activity	MF	0.237955	0.707323	gene_sam0020080.1
GO:0005044	scavenger receptor activity	MF	0.237955	0.707323	gene_sam0068250.1
GO:0005093	Rab GDP-dissociation inhibitor activity	MF	0.237955	0.707323	gene_sam0026750.1
GO:0005452	inorganic anion exchanger activity	MF	0.237955	0.707323	gene_sam0041550.1
GO:0005519	cytoskeletal regulatory protein binding	MF	0.237955	0.707323	gene_sam0052720.1
GO:0008073	ornithine decarboxylase inhibitor activity	MF	0.237955	0.707323	gene_sam0060830.1
GO:0008108	UDP-glucose:hexose-1-phosphate uridylyltransferase activity	MF	0.237955	0.707323	gene_sam0025350.1
GO:0008176	tRNA (guanine-N7-)-methyltransferase activity	MF	0.237955	0.707323	gene_sam0073840.1
GO:0008193	tRNA guanylyltransferase activity	MF	0.237955	0.707323	gene_sam0093300.1
GO:0008252	nucleotidase activity	MF	0.237955	0.707323	gene_sam0081840.1
GO:0008253	5'-nucleotidase activity	MF	0.237955	0.707323	gene_sam0081840.1
GO:0008478	pyridoxal kinase activity	MF	0.237955	0.707323	gene_sam0004830.1
GO:0008495	protoheme IX farnesyltransferase activity	MF	0.237955	0.707323	gene_sam0091440.1
GO:0008977	prephenate dehydrogenase activity	MF	0.237955	0.707323	gene_sam0018720.1
GO:0010309	acireductone dioxygenase [iron(II)-requiring] activity	MF	0.237955	0.707323	gene_sam0016700.1
GO:0010333	terpene synthase activity	MF	0.237955	0.707323	gene_sam0051800.1
GO:0010334	sesquiterpene synthase activity	MF	0.237955	0.707323	gene_sam0051800.1
GO:0015099	nickel cation transmembrane transporter activity	MF	0.237955	0.707323	gene_sam0022890.1
GO:0015301	anion:anion antiporter activity	MF	0.237955	0.707323	gene_sam0041550.1
GO:0016158	3-phytase activity	MF	0.237955	0.707323	gene_sam0038110.1
GO:0016504	peptidase activator activity	MF	0.237955	0.707323	gene_sam0072140.1
GO:0016657	oxidoreductase activity, acting on NAD(P)H, nitrogenous group as acceptor	MF	0.237955	0.707323	gene_sam0044190.1
GO:0016722	oxidoreductase activity, oxidizing metal ions	MF	0.237955	0.707323	gene_sam0079860.1
GO:0016723	oxidoreductase activity, oxidizing metal ions, NAD or NADP as acceptor	MF	0.237955	0.707323	gene_sam0079860.1
GO:0016864	intramolecular oxidoreductase activity, transposing S-S bonds	MF	0.237955	0.707323	gene_sam0093370.1
GO:0016867	intramolecular transferase activity, transferring acyl groups	MF	0.237955	0.707323	gene_sam0009800.1
GO:0016882	cyclo-ligase activity	MF	0.237955	0.707323	gene_sam0017450.1
GO:0017022	myosin binding	MF	0.237955	0.707323	gene_sam0004810.1
GO:0018271	biotin-protein ligase activity	MF	0.237955	0.707323	gene_sam0075370.1
GO:0019206	nucleoside kinase activity	MF	0.237955	0.707323	gene_sam0019090.1
GO:0019237	centromeric DNA binding	MF	0.237955	0.707323	gene_sam0050760.1
GO:0019905	syntaxin binding	MF	0.237955	0.707323	gene_sam0038990.1
GO:0030570	pectate lyase activity	MF	0.237955	0.707323	gene_sam0089910.1
GO:0033608	formyl-CoA transferase activity	MF	0.237955	0.707323	gene_sam0035780.1
GO:0034450	ubiquitin-ubiquitin ligase activity	MF	0.237955	0.707323	gene_sam0056260.1
GO:0038024	cargo receptor activity	MF	0.237955	0.707323	gene_sam0068250.1
GO:0042979	ornithine decarboxylase regulator activity	MF	0.237955	0.707323	gene_sam0060830.1
GO:0045482	trichodiene synthase activity	MF	0.237955	0.707323	gene_sam0051800.1
GO:0046975	histone methyltransferase activity (H3-K36 specific)	MF	0.237955	0.707323	gene_sam0017580.1
GO:0046982	protein heterodimerization activity	MF	0.237955	0.707323	gene_sam0044370.1
GO:0047623	adenosine-phosphate deaminase activity	MF	0.237955	0.707323	gene_sam0033830.1
GO:0047750	cholestenol delta-isomerase activity	MF	0.237955	0.707323	gene_sam0041910.1
GO:0050483	IMP 5'-nucleotidase activity	MF	0.237955	0.707323	gene_sam0081840.1
GO:0052736	beta-glucanase activity	MF	0.237955	0.707323	gene_sam0074140.1
GO:0052855	ADP-dependent NAD(P)H-hydrate dehydratase activity	MF	0.237955	0.707323	gene_sam0005830.1
GO:0052861	glucan endo-1,3-beta-glucanase activity, C-3 substituted reducing group	MF	0.237955	0.707323	gene_sam0074140.1
GO:0061134	peptidase regulator activity	MF	0.237955	0.707323	gene_sam0072140.1
GO:0061630	ubiquitin protein ligase activity	MF	0.237955	0.707323	gene_sam0056260.1
GO:0061659	ubiquitin-like protein ligase activity	MF	0.237955	0.707323	gene_sam0056260.1
GO:0070577	lysine-acetylated histone binding	MF	0.237955	0.707323	gene_sam0072140.1
GO:0070628	proteasome binding	MF	0.237955	0.707323	gene_sam0072140.1
GO:0090599	alpha-glucosidase activity	MF	0.237955	0.707323	gene_sam0007130.1
GO:0098518	polynucleotide phosphatase activity	MF	0.237955	0.707323	gene_sam0091520.1
GO:0003735	structural constituent of ribosome	MF	0.238832	0.707323	gene_sam0001810.1;gene_sam0003540.1;gene_sam0007170.1;gene_sam0009260.1;gene_sam0015970.1;gene_sam0016810.1;gene_sam0017390.1;gene_sam0019580.1;gene_sam0020260.1;gene_sam0026740.1;gene_sam0040300.1;gene_sam0042870.1;gene_sam0045770.1;gene_sam0051610.1;gene_sam0054830.1;gene_sam0057410.1;gene_sam0063430.1;gene_sam0063690.1;gene_sam0065440.1;gene_sam0067790.1;gene_sam0075320.1;gene_sam0077070.1;gen…
GO:0003954	NADH dehydrogenase activity	MF	0.24151	0.707323	gene_sam0010640.1;gene_sam0073450.1
GO:0004435	phosphatidylinositol phospholipase C activity	MF	0.24151	0.707323	gene_sam0032230.1;gene_sam0045010.1
GO:0004629	phospholipase C activity	MF	0.24151	0.707323	gene_sam0032230.1;gene_sam0045010.1
GO:0004857	enzyme inhibitor activity	MF	0.24151	0.707323	gene_sam0047400.1;gene_sam0060830.1
GO:0005048	signal sequence binding	MF	0.24151	0.707323	gene_sam0050970.1;gene_sam0084990.1
GO:0005086	ARF guanyl-nucleotide exchange factor activity	MF	0.24151	0.707323	gene_sam0011280.1;gene_sam0087150.1
GO:0008137	NADH dehydrogenase (ubiquinone) activity	MF	0.24151	0.707323	gene_sam0010640.1;gene_sam0073450.1
GO:0016151	nickel cation binding	MF	0.24151	0.707323	gene_sam0039590.1;gene_sam0050700.1
GO:0016289	CoA hydrolase activity	MF	0.24151	0.707323	gene_sam0003990.1;gene_sam0079760.1
GO:0016655	oxidoreductase activity, acting on NAD(P)H, quinone or similar compound as acceptor	MF	0.24151	0.707323	gene_sam0010640.1;gene_sam0073450.1
GO:0042162	telomeric DNA binding	MF	0.24151	0.707323	gene_sam0013330.1;gene_sam0057620.1
GO:0042277	peptide binding	MF	0.24151	0.707323	gene_sam0050970.1;gene_sam0084990.1
GO:0046933	proton-transporting ATP synthase activity, rotational mechanism	MF	0.24151	0.707323	gene_sam0003400.1;gene_sam0054530.1
GO:0050136	NADH dehydrogenase (quinone) activity	MF	0.24151	0.707323	gene_sam0010640.1;gene_sam0073450.1
GO:0004721	phosphoprotein phosphatase activity	MF	0.241775	0.707323	gene_sam0017720.1;gene_sam0027610.1;gene_sam0043540.1;gene_sam0055470.1;gene_sam0057040.1;gene_sam0086850.1
GO:0008236	serine-type peptidase activity	MF	0.246655	0.707323	gene_sam0000550.1;gene_sam0010600.1;gene_sam0012430.1;gene_sam0014250.1;gene_sam0019600.1;gene_sam0023230.1;gene_sam0030000.1;gene_sam0051500.1;gene_sam0052710.1;gene_sam0058610.1;gene_sam0064090.1;gene_sam0069440.1;gene_sam0071000.1;gene_sam0071830.1;gene_sam0072870.1;gene_sam0086820.1;gene_sam0092150.1;gene_sam0096180.1
GO:0017171	serine hydrolase activity	MF	0.246655	0.707323	gene_sam0000550.1;gene_sam0010600.1;gene_sam0012430.1;gene_sam0014250.1;gene_sam0019600.1;gene_sam0023230.1;gene_sam0030000.1;gene_sam0051500.1;gene_sam0052710.1;gene_sam0058610.1;gene_sam0064090.1;gene_sam0069440.1;gene_sam0071000.1;gene_sam0071830.1;gene_sam0072870.1;gene_sam0086820.1;gene_sam0092150.1;gene_sam0096180.1
GO:0046914	transition metal ion binding	MF	0.248859	0.707323	gene_sam0001270.1;gene_sam0001760.1;gene_sam0001990.1;gene_sam0002910.1;gene_sam0003050.1;gene_sam0003630.1;gene_sam0003640.1;gene_sam0003970.1;gene_sam0004240.1;gene_sam0005670.1;gene_sam0005920.1;gene_sam0005930.1;gene_sam0006360.1;gene_sam0007410.1;gene_sam0008010.1;gene_sam0009280.1;gene_sam0010450.1;gene_sam0012230.1;gene_sam0012890.1;gene_sam0018040.1;gene_sam0018880.1;gene_sam0019510.1;gen…
GO:0004499	N,N-dimethylaniline monooxygenase activity	MF	0.253921	0.707323	gene_sam0005000.1;gene_sam0037210.1;gene_sam0076510.1;gene_sam0097050.1
GO:0016860	intramolecular oxidoreductase activity	MF	0.253921	0.707323	gene_sam0023960.1;gene_sam0029940.1;gene_sam0041910.1;gene_sam0093370.1
GO:0017016	Ras GTPase binding	MF	0.253921	0.707323	gene_sam0001070.1;gene_sam0072590.1;gene_sam0073830.1;gene_sam0078740.1
GO:0031267	small GTPase binding	MF	0.253921	0.707323	gene_sam0001070.1;gene_sam0072590.1;gene_sam0073830.1;gene_sam0078740.1
GO:0051020	GTPase binding	MF	0.253921	0.707323	gene_sam0001070.1;gene_sam0072590.1;gene_sam0073830.1;gene_sam0078740.1
GO:0015399	primary active transmembrane transporter activity	MF	0.254392	0.707323	gene_sam0003400.1;gene_sam0003950.1;gene_sam0003960.1;gene_sam0010720.1;gene_sam0011300.1;gene_sam0019430.1;gene_sam0029600.1;gene_sam0044330.1;gene_sam0054530.1;gene_sam0067290.1;gene_sam0070440.1;gene_sam0071700.1
GO:0015405	P-P-bond-hydrolysis-driven transmembrane transporter activity	MF	0.254392	0.707323	gene_sam0003400.1;gene_sam0003950.1;gene_sam0003960.1;gene_sam0010720.1;gene_sam0011300.1;gene_sam0019430.1;gene_sam0029600.1;gene_sam0044330.1;gene_sam0054530.1;gene_sam0067290.1;gene_sam0070440.1;gene_sam0071700.1
GO:0042626	ATPase activity, coupled to transmembrane movement of substances	MF	0.254392	0.707323	gene_sam0003400.1;gene_sam0003950.1;gene_sam0003960.1;gene_sam0010720.1;gene_sam0011300.1;gene_sam0019430.1;gene_sam0029600.1;gene_sam0044330.1;gene_sam0054530.1;gene_sam0067290.1;gene_sam0070440.1;gene_sam0071700.1
GO:0010181	FMN binding	MF	0.254542	0.707323	gene_sam0011560.1;gene_sam0012200.1;gene_sam0025100.1;gene_sam0029540.1;gene_sam0037270.1;gene_sam0083590.1;gene_sam0090860.1
GO:0005198	structural molecule activity	MF	0.257639	0.712644	gene_sam0001810.1;gene_sam0003540.1;gene_sam0007170.1;gene_sam0009260.1;gene_sam0015970.1;gene_sam0016810.1;gene_sam0017390.1;gene_sam0019580.1;gene_sam0020260.1;gene_sam0025330.1;gene_sam0026740.1;gene_sam0040300.1;gene_sam0042870.1;gene_sam0044310.1;gene_sam0045770.1;gene_sam0051610.1;gene_sam0054830.1;gene_sam0057410.1;gene_sam0063430.1;gene_sam0063690.1;gene_sam0065440.1;gene_sam0067790.1;gen…
GO:0022804	active transmembrane transporter activity	MF	0.268603	0.739579	gene_sam0000450.1;gene_sam0003400.1;gene_sam0003950.1;gene_sam0003960.1;gene_sam0010720.1;gene_sam0011300.1;gene_sam0019310.1;gene_sam0019430.1;gene_sam0029600.1;gene_sam0032740.1;gene_sam0041550.1;gene_sam0044330.1;gene_sam0054530.1;gene_sam0057100.1;gene_sam0067290.1;gene_sam0070440.1;gene_sam0071700.1
GO:0016820	hydrolase activity, acting on acid anhydrides, catalyzing transmembrane movement of substances	MF	0.284469	0.779703	gene_sam0003400.1;gene_sam0003950.1;gene_sam0003960.1;gene_sam0010720.1;gene_sam0011300.1;gene_sam0019430.1;gene_sam0029600.1;gene_sam0044330.1;gene_sam0054530.1;gene_sam0067290.1;gene_sam0070440.1;gene_sam0071700.1
GO:0043492	ATPase activity, coupled to movement of substances	MF	0.287223	0.781687	gene_sam0003400.1;gene_sam0003950.1;gene_sam0003960.1;gene_sam0010720.1;gene_sam0011300.1;gene_sam0019430.1;gene_sam0029210.1;gene_sam0029600.1;gene_sam0044330.1;gene_sam0054530.1;gene_sam0067290.1;gene_sam0070440.1;gene_sam0071700.1
GO:0004571	mannosyl-oligosaccharide 1,2-alpha-mannosidase activity	MF	0.29162	0.781687	gene_sam0006510.1;gene_sam0044260.1;gene_sam0087870.1
GO:0015924	mannosyl-oligosaccharide mannosidase activity	MF	0.29162	0.781687	gene_sam0006510.1;gene_sam0044260.1;gene_sam0087870.1
GO:0001071	nucleic acid binding transcription factor activity	MF	0.291674	0.781687	gene_sam0005920.1;gene_sam0005930.1;gene_sam0009220.1;gene_sam0010450.1;gene_sam0012890.1;gene_sam0018040.1;gene_sam0019510.1;gene_sam0020670.1;gene_sam0025840.1;gene_sam0028810.1;gene_sam0036640.1;gene_sam0037900.1;gene_sam0039760.1;gene_sam0041150.1;gene_sam0046550.1;gene_sam0051670.1;gene_sam0056900.1;gene_sam0059110.1;gene_sam0059740.1;gene_sam0059820.1;gene_sam0063090.1;gene_sam0065760.1;gen…
GO:0003700	transcription factor activity, sequence-specific DNA binding	MF	0.291674	0.781687	gene_sam0005920.1;gene_sam0005930.1;gene_sam0009220.1;gene_sam0010450.1;gene_sam0012890.1;gene_sam0018040.1;gene_sam0019510.1;gene_sam0020670.1;gene_sam0025840.1;gene_sam0028810.1;gene_sam0036640.1;gene_sam0037900.1;gene_sam0039760.1;gene_sam0041150.1;gene_sam0046550.1;gene_sam0051670.1;gene_sam0056900.1;gene_sam0059110.1;gene_sam0059740.1;gene_sam0059820.1;gene_sam0063090.1;gene_sam0065760.1;gen…
GO:0003743	translation initiation factor activity	MF	0.296295	0.790558	gene_sam0004300.1;gene_sam0016510.1;gene_sam0017480.1;gene_sam0024880.1;gene_sam0044060.1;gene_sam0078380.1;gene_sam0090200.1
GO:0004252	serine-type endopeptidase activity	MF	0.307459	0.793184	gene_sam0000550.1;gene_sam0010600.1;gene_sam0012430.1;gene_sam0014250.1;gene_sam0030000.1;gene_sam0071000.1;gene_sam0072870.1;gene_sam0086820.1;gene_sam0092150.1
GO:0016709	oxidoreductase activity, acting on paired donors, with incorporation or reduction of molecular oxygen, NAD(P)H as one donor, and incorporation of one atom of oxygen	MF	0.314136	0.793184	gene_sam0005000.1;gene_sam0037210.1;gene_sam0076510.1;gene_sam0097050.1
GO:0008080	N-acetyltransferase activity	MF	0.316976	0.793184	gene_sam0001250.1;gene_sam0002950.1;gene_sam0014380.1;gene_sam0026690.1;gene_sam0035400.1;gene_sam0051990.1;gene_sam0066090.1;gene_sam0079830.1;gene_sam0082860.1;gene_sam0087430.1;gene_sam0089900.1;gene_sam0093610.1;gene_sam0095860.1
GO:0008757	S-adenosylmethionine-dependent methyltransferase activity	MF	0.334381	0.793184	gene_sam0017580.1;gene_sam0034460.1;gene_sam0034780.1;gene_sam0048010.1;gene_sam0073840.1;gene_sam0081630.1
GO:0008168	methyltransferase activity	MF	0.337931	0.793184	gene_sam0017580.1;gene_sam0020650.1;gene_sam0031350.1;gene_sam0034120.1;gene_sam0034460.1;gene_sam0034780.1;gene_sam0038820.1;gene_sam0040310.1;gene_sam0046140.1;gene_sam0046170.1;gene_sam0047040.1;gene_sam0048010.1;gene_sam0053580.1;gene_sam0065820.1;gene_sam0069420.1;gene_sam0070350.1;gene_sam0071300.1;gene_sam0073400.1;gene_sam0073840.1;gene_sam0076670.1;gene_sam0080160.1;gene_sam0081630.1;gen…
GO:0001871	pattern binding	MF	0.341781	0.793184	gene_sam0031600.1;gene_sam0050420.1
GO:0004075	biotin carboxylase activity	MF	0.341781	0.793184	gene_sam0063100.1;gene_sam0077090.1
GO:0004525	ribonuclease III activity	MF	0.341781	0.793184	gene_sam0029060.1;gene_sam0049670.1
GO:0008312	7S RNA binding	MF	0.341781	0.793184	gene_sam0044520.1;gene_sam0084990.1
GO:0016778	diphosphotransferase activity	MF	0.341781	0.793184	gene_sam0003820.1;gene_sam0073070.1
GO:0016782	transferase activity, transferring sulfur-containing groups	MF	0.341781	0.793184	gene_sam0012860.1;gene_sam0035780.1
GO:0017056	structural constituent of nuclear pore	MF	0.341781	0.793184	gene_sam0025330.1;gene_sam0071500.1
GO:0019829	cation-transporting ATPase activity	MF	0.341781	0.793184	gene_sam0003400.1;gene_sam0054530.1
GO:0030247	polysaccharide binding	MF	0.341781	0.793184	gene_sam0031600.1;gene_sam0050420.1
GO:0032296	double-stranded RNA-specific ribonuclease activity	MF	0.341781	0.793184	gene_sam0029060.1;gene_sam0049670.1
GO:0042625	ATPase coupled ion transmembrane transporter activity	MF	0.341781	0.793184	gene_sam0003400.1;gene_sam0054530.1
GO:0044769	ATPase activity, coupled to transmembrane movement of ions, rotational mechanism	MF	0.341781	0.793184	gene_sam0003400.1;gene_sam0054530.1
GO:0022890	inorganic cation transmembrane transporter activity	MF	0.343164	0.793184	gene_sam0002040.1;gene_sam0003400.1;gene_sam0006890.1;gene_sam0008870.1;gene_sam0014150.1;gene_sam0018960.1;gene_sam0019310.1;gene_sam0022200.1;gene_sam0022890.1;gene_sam0033570.1;gene_sam0040020.1;gene_sam0049100.1;gene_sam0054530.1;gene_sam0057100.1;gene_sam0057750.1;gene_sam0062670.1;gene_sam0076210.1;gene_sam0078180.1;gene_sam0094540.1;gene_sam0097650.1
GO:0008135	translation factor activity, RNA binding	MF	0.344807	0.793184	gene_sam0004300.1;gene_sam0007780.1;gene_sam0016510.1;gene_sam0017480.1;gene_sam0024880.1;gene_sam0043720.1;gene_sam0044060.1;gene_sam0078380.1;gene_sam0090200.1
GO:0016410	N-acyltransferase activity	MF	0.347439	0.793184	gene_sam0001250.1;gene_sam0002950.1;gene_sam0014380.1;gene_sam0026690.1;gene_sam0035400.1;gene_sam0051990.1;gene_sam0066090.1;gene_sam0079830.1;gene_sam0082860.1;gene_sam0087430.1;gene_sam0089900.1;gene_sam0093610.1;gene_sam0095860.1
GO:0005515	protein binding	MF	0.356379	0.793184	gene_sam0001070.1;gene_sam0001530.1;gene_sam0001610.1;gene_sam0002090.1;gene_sam0002310.1;gene_sam0002580.1;gene_sam0002620.1;gene_sam0002670.1;gene_sam0002690.1;gene_sam0002770.1;gene_sam0004810.1;gene_sam0006460.1;gene_sam0006670.1;gene_sam0008560.1;gene_sam0009320.1;gene_sam0010600.1;gene_sam0011380.1;gene_sam0011670.1;gene_sam0012330.1;gene_sam0013240.1;gene_sam0013920.1;gene_sam0014640.1;gen…
GO:0004559	alpha-mannosidase activity	MF	0.365562	0.793184	gene_sam0006510.1;gene_sam0044260.1;gene_sam0087870.1
GO:0008276	protein methyltransferase activity	MF	0.365562	0.793184	gene_sam0017580.1;gene_sam0048010.1;gene_sam0081630.1
GO:0008536	Ran GTPase binding	MF	0.365562	0.793184	gene_sam0001070.1;gene_sam0072590.1;gene_sam0078740.1
GO:0015923	mannosidase activity	MF	0.365562	0.793184	gene_sam0006510.1;gene_sam0044260.1;gene_sam0087870.1
GO:0003684	damaged DNA binding	MF	0.375339	0.793184	gene_sam0006390.1;gene_sam0013330.1;gene_sam0073060.1;gene_sam0095890.1
GO:0004298	threonine-type endopeptidase activity	MF	0.375339	0.793184	gene_sam0000530.1;gene_sam0004950.1;gene_sam0014880.1;gene_sam0042740.1
GO:0070003	threonine-type peptidase activity	MF	0.375339	0.793184	gene_sam0000530.1;gene_sam0004950.1;gene_sam0014880.1;gene_sam0042740.1
GO:0016779	nucleotidyltransferase activity	MF	0.375509	0.793184	gene_sam0022090.1;gene_sam0025350.1;gene_sam0038260.1;gene_sam0044350.1;gene_sam0045750.1;gene_sam0048630.1;gene_sam0049600.1;gene_sam0050600.1;gene_sam0073620.1;gene_sam0077200.1;gene_sam0080050.1;gene_sam0081500.1;gene_sam0092460.1;gene_sam0093300.1;gene_sam0093320.1
GO:0004190	aspartic-type endopeptidase activity	MF	0.380012	0.793184	gene_sam0022220.1;gene_sam0024620.1;gene_sam0079800.1;gene_sam0085840.1;gene_sam0095810.1
GO:0070001	aspartic-type peptidase activity	MF	0.380012	0.793184	gene_sam0022220.1;gene_sam0024620.1;gene_sam0079800.1;gene_sam0085840.1;gene_sam0095810.1
GO:0015078	hydrogen ion transmembrane transporter activity	MF	0.382771	0.793184	gene_sam0003400.1;gene_sam0019310.1;gene_sam0022200.1;gene_sam0033570.1;gene_sam0049100.1;gene_sam0054530.1;gene_sam0057100.1;gene_sam0062670.1;gene_sam0094540.1
GO:0051287	NAD binding	MF	0.382771	0.793184	gene_sam0001140.1;gene_sam0005890.1;gene_sam0006260.1;gene_sam0027710.1;gene_sam0038330.1;gene_sam0041670.1;gene_sam0077150.1;gene_sam0079180.1;gene_sam0088150.1
GO:0016407	acetyltransferase activity	MF	0.409671	0.793184	gene_sam0001250.1;gene_sam0002950.1;gene_sam0014380.1;gene_sam0026690.1;gene_sam0035400.1;gene_sam0051990.1;gene_sam0066090.1;gene_sam0079830.1;gene_sam0082860.1;gene_sam0087430.1;gene_sam0089900.1;gene_sam0093610.1;gene_sam0095860.1
GO:0016829	lyase activity	MF	0.414477	0.793184	gene_sam0005830.1;gene_sam0013520.1;gene_sam0014520.1;gene_sam0023960.1;gene_sam0033640.1;gene_sam0039890.1;gene_sam0049640.1;gene_sam0051800.1;gene_sam0053220.1;gene_sam0055670.1;gene_sam0056080.1;gene_sam0064030.1;gene_sam0067180.1;gene_sam0071420.1;gene_sam0073060.1;gene_sam0077500.1;gene_sam0078530.1;gene_sam0081810.1;gene_sam0086860.1;gene_sam0089910.1;gene_sam0091120.1
GO:0000062	fatty-acyl-CoA binding	MF	0.419328	0.793184	gene_sam0027840.1
GO:0003725	double-stranded RNA binding	MF	0.419328	0.793184	gene_sam0047240.1
GO:0003880	protein C-terminal carboxyl O-methyltransferase activity	MF	0.419328	0.793184	gene_sam0048010.1
GO:0003885	D-arabinono-1,4-lactone oxidase activity	MF	0.419328	0.793184	gene_sam0079900.1
GO:0003896	DNA primase activity	MF	0.419328	0.793184	gene_sam0038260.1
GO:0003906	DNA-(apurinic or apyrimidinic site) lyase activity	MF	0.419328	0.793184	gene_sam0073060.1
GO:0004045	aminoacyl-tRNA hydrolase activity	MF	0.419328	0.793184	gene_sam0050090.1
GO:0004066	asparagine synthase (glutamine-hydrolyzing) activity	MF	0.419328	0.793184	gene_sam0032730.1
GO:0004351	glutamate decarboxylase activity	MF	0.419328	0.793184	gene_sam0056080.1
GO:0004407	histone deacetylase activity	MF	0.419328	0.793184	gene_sam0006290.1
GO:0004448	isocitrate dehydrogenase activity	MF	0.419328	0.793184	gene_sam0060910.1
GO:0004450	isocitrate dehydrogenase (NADP+) activity	MF	0.419328	0.793184	gene_sam0060910.1
GO:0004470	malic enzyme activity	MF	0.419328	0.793184	gene_sam0041670.1
GO:0004471	malate dehydrogenase (decarboxylating) (NAD+) activity	MF	0.419328	0.793184	gene_sam0041670.1
GO:0004488	methylenetetrahydrofolate dehydrogenase (NADP+) activity	MF	0.419328	0.793184	gene_sam0063510.1
GO:0004563	beta-N-acetylhexosaminidase activity	MF	0.419328	0.793184	gene_sam0023340.1
GO:0004565	beta-galactosidase activity	MF	0.419328	0.793184	gene_sam0090590.1
GO:0004573	mannosyl-oligosaccharide glucosidase activity	MF	0.419328	0.793184	gene_sam0043360.1
GO:0004671	protein C-terminal S-isoprenylcysteine carboxyl O-methyltransferase activity	MF	0.419328	0.793184	gene_sam0048010.1
GO:0004814	arginine-tRNA ligase activity	MF	0.419328	0.793184	gene_sam0067490.1
GO:0004864	protein phosphatase inhibitor activity	MF	0.419328	0.793184	gene_sam0047400.1
GO:0005451	monovalent cation:proton antiporter activity	MF	0.419328	0.793184	gene_sam0019310.1
GO:0008318	protein prenyltransferase activity	MF	0.419328	0.793184	gene_sam0047710.1
GO:0015081	sodium ion transmembrane transporter activity	MF	0.419328	0.793184	gene_sam0019310.1
GO:0015385	sodium:proton antiporter activity	MF	0.419328	0.793184	gene_sam0019310.1
GO:0015491	cation:cation antiporter activity	MF	0.419328	0.793184	gene_sam0019310.1
GO:0015929	hexosaminidase activity	MF	0.419328	0.793184	gene_sam0023340.1
GO:0016597	amino acid binding	MF	0.419328	0.793184	gene_sam0010390.1
GO:0016615	malate dehydrogenase activity	MF	0.419328	0.793184	gene_sam0041670.1
GO:0016743	carboxyl- or carbamoyltransferase activity	MF	0.419328	0.793184	gene_sam0010390.1
GO:0016838	carbon-oxygen lyase activity, acting on phosphates	MF	0.419328	0.793184	gene_sam0051800.1
GO:0016842	amidine-lyase activity	MF	0.419328	0.793184	gene_sam0055670.1
GO:0016899	oxidoreductase activity, acting on the CH-OH group of donors, oxygen as acceptor	MF	0.419328	0.793184	gene_sam0079900.1
GO:0017048	Rho GTPase binding	MF	0.419328	0.793184	gene_sam0073830.1
GO:0019212	phosphatase inhibitor activity	MF	0.419328	0.793184	gene_sam0047400.1
GO:0019213	deacetylase activity	MF	0.419328	0.793184	gene_sam0006290.1
GO:0019781	NEDD8 activating enzyme activity	MF	0.419328	0.793184	gene_sam0006620.1
GO:0030599	pectinesterase activity	MF	0.419328	0.793184	gene_sam0065260.1
GO:0030942	endoplasmic reticulum signal peptide binding	MF	0.419328	0.793184	gene_sam0084990.1
GO:0031369	translation initiation factor binding	MF	0.419328	0.793184	gene_sam0024880.1
GO:0033558	protein deacetylase activity	MF	0.419328	0.793184	gene_sam0006290.1
GO:0036002	pre-mRNA binding	MF	0.419328	0.793184	gene_sam0039510.1
GO:0042803	protein homodimerization activity	MF	0.419328	0.793184	gene_sam0057620.1
GO:0043139	5'-3' DNA helicase activity	MF	0.419328	0.793184	gene_sam0049010.1
GO:0043141	ATP-dependent 5'-3' DNA helicase activity	MF	0.419328	0.793184	gene_sam0049010.1
GO:0045131	pre-mRNA branch point binding	MF	0.419328	0.793184	gene_sam0039510.1
GO:0046923	ER retention sequence binding	MF	0.419328	0.793184	gene_sam0050970.1
GO:0047429	nucleoside-triphosphate diphosphatase activity	MF	0.419328	0.793184	gene_sam0042670.1
GO:0051015	actin filament binding	MF	0.419328	0.793184	gene_sam0085290.1
GO:2001070	starch binding	MF	0.419328	0.793184	gene_sam0050420.1
GO:0016746	transferase activity, transferring acyl groups	MF	0.423035	0.793184	gene_sam0001250.1;gene_sam0002510.1;gene_sam0002950.1;gene_sam0011080.1;gene_sam0014380.1;gene_sam0015590.1;gene_sam0021980.1;gene_sam0024640.1;gene_sam0026690.1;gene_sam0028740.1;gene_sam0034360.1;gene_sam0035400.1;gene_sam0036910.1;gene_sam0037230.1;gene_sam0051480.1;gene_sam0051990.1;gene_sam0054240.1;gene_sam0066090.1;gene_sam0073680.1;gene_sam0075540.1;gene_sam0079830.1;gene_sam0082860.1;gen…
GO:0043167	ion binding	MF	0.429785	0.793184	gene_sam0001270.1;gene_sam0001610.1;gene_sam0001760.1;gene_sam0001990.1;gene_sam0002000.1;gene_sam0002090.1;gene_sam0002600.1;gene_sam0002620.1;gene_sam0002900.1;gene_sam0002910.1;gene_sam0003000.1;gene_sam0003050.1;gene_sam0003300.1;gene_sam0003420.1;gene_sam0003630.1;gene_sam0003640.1;gene_sam0003820.1;gene_sam0003950.1;gene_sam0003960.1;gene_sam0003970.1;gene_sam0004160.1;gene_sam0004240.1;gen…
GO:0004497	monooxygenase activity	MF	0.430028	0.793184	gene_sam0002430.1;gene_sam0002910.1;gene_sam0003640.1;gene_sam0003970.1;gene_sam0005000.1;gene_sam0037210.1;gene_sam0041260.1;gene_sam0048060.1;gene_sam0055510.1;gene_sam0064360.1;gene_sam0071510.1;gene_sam0071530.1;gene_sam0074800.1;gene_sam0076510.1;gene_sam0081920.1;gene_sam0097050.1
GO:0016831	carboxy-lyase activity	MF	0.43318	0.793184	gene_sam0013520.1;gene_sam0023960.1;gene_sam0039890.1;gene_sam0053220.1;gene_sam0056080.1
GO:0008324	cation transmembrane transporter activity	MF	0.435516	0.793184	gene_sam0002040.1;gene_sam0003400.1;gene_sam0006890.1;gene_sam0008870.1;gene_sam0014150.1;gene_sam0018960.1;gene_sam0019310.1;gene_sam0022200.1;gene_sam0022890.1;gene_sam0025450.1;gene_sam0033570.1;gene_sam0040020.1;gene_sam0049100.1;gene_sam0054530.1;gene_sam0057100.1;gene_sam0057750.1;gene_sam0062670.1;gene_sam0076210.1;gene_sam0078180.1;gene_sam0094540.1;gene_sam0096890.1;gene_sam0097650.1
GO:0004096	catalase activity	MF	0.437318	0.793184	gene_sam0012300.1;gene_sam0023100.1
GO:0004620	phospholipase activity	MF	0.437318	0.793184	gene_sam0032230.1;gene_sam0045010.1
GO:0008175	tRNA methyltransferase activity	MF	0.437318	0.793184	gene_sam0034460.1;gene_sam0073840.1
GO:0008271	secondary active sulfate transmembrane transporter activity	MF	0.437318	0.793184	gene_sam0000450.1;gene_sam0032740.1
GO:0008565	protein transporter activity	MF	0.437318	0.793184	gene_sam0028900.1;gene_sam0030190.1
GO:0015116	sulfate transmembrane transporter activity	MF	0.437318	0.793184	gene_sam0000450.1;gene_sam0032740.1
GO:0016278	lysine N-methyltransferase activity	MF	0.437318	0.793184	gene_sam0017580.1;gene_sam0081630.1
GO:0016279	protein-lysine N-methyltransferase activity	MF	0.437318	0.793184	gene_sam0017580.1;gene_sam0081630.1
GO:0016790	thiolester hydrolase activity	MF	0.437318	0.793184	gene_sam0003990.1;gene_sam0079760.1
GO:0018024	histone-lysine N-methyltransferase activity	MF	0.437318	0.793184	gene_sam0017580.1;gene_sam0081630.1
GO:0042054	histone methyltransferase activity	MF	0.437318	0.793184	gene_sam0017580.1;gene_sam0081630.1
GO:1901682	sulfur compound transmembrane transporter activity	MF	0.437318	0.793184	gene_sam0000450.1;gene_sam0032740.1
GO:0004185	serine-type carboxypeptidase activity	MF	0.438027	0.793184	gene_sam0019600.1;gene_sam0064090.1;gene_sam0096180.1
GO:0008483	transaminase activity	MF	0.438027	0.793184	gene_sam0017590.1;gene_sam0056920.1;gene_sam0058870.1
GO:0016769	transferase activity, transferring nitrogenous groups	MF	0.438027	0.793184	gene_sam0017590.1;gene_sam0056920.1;gene_sam0058870.1
GO:0016780	phosphotransferase activity, for other substituted phosphate groups	MF	0.438027	0.793184	gene_sam0034840.1;gene_sam0079780.1;gene_sam0084740.1
GO:0070008	serine-type exopeptidase activity	MF	0.438027	0.793184	gene_sam0019600.1;gene_sam0064090.1;gene_sam0096180.1
GO:0015075	ion transmembrane transporter activity	MF	0.443099	0.799966	gene_sam0000450.1;gene_sam0000860.1;gene_sam0002040.1;gene_sam0003400.1;gene_sam0006890.1;gene_sam0008870.1;gene_sam0014150.1;gene_sam0018960.1;gene_sam0019310.1;gene_sam0022200.1;gene_sam0022890.1;gene_sam0025450.1;gene_sam0025650.1;gene_sam0032740.1;gene_sam0033570.1;gene_sam0040020.1;gene_sam0041550.1;gene_sam0046180.1;gene_sam0049100.1;gene_sam0054530.1;gene_sam0057050.1;gene_sam0057100.1;gen…
GO:0030170	pyridoxal phosphate binding	MF	0.445098	0.801176	gene_sam0003420.1;gene_sam0010220.1;gene_sam0017590.1;gene_sam0053220.1;gene_sam0056080.1;gene_sam0056920.1;gene_sam0058870.1;gene_sam0070990.1;gene_sam0071030.1;gene_sam0071260.1;gene_sam0085010.1;gene_sam0091740.1
GO:0008509	anion transmembrane transporter activity	MF	0.454051	0.81486	gene_sam0000450.1;gene_sam0025650.1;gene_sam0032740.1;gene_sam0041550.1;gene_sam0046180.1;gene_sam0057050.1;gene_sam0058210.1;gene_sam0063490.1;gene_sam0080570.1;gene_sam0083980.1
GO:0016810	hydrolase activity, acting on carbon-nitrogen (but not peptide) bonds	MF	0.472288	0.845073	gene_sam0005280.1;gene_sam0006290.1;gene_sam0007770.1;gene_sam0009760.1;gene_sam0011890.1;gene_sam0033830.1;gene_sam0037420.1;gene_sam0041920.1;gene_sam0048040.1;gene_sam0074090.1;gene_sam0074710.1;gene_sam0076030.1;gene_sam0088920.1
GO:0008237	metallopeptidase activity	MF	0.477375	0.846639	gene_sam0009280.1;gene_sam0036450.1;gene_sam0053930.1;gene_sam0054940.1;gene_sam0056200.1;gene_sam0058270.1
GO:0019899	enzyme binding	MF	0.477375	0.846639	gene_sam0001070.1;gene_sam0002690.1;gene_sam0072590.1;gene_sam0073830.1;gene_sam0078740.1;gene_sam0082140.1
GO:0030246	carbohydrate binding	MF	0.477375	0.846639	gene_sam0019970.1;gene_sam0031600.1;gene_sam0050420.1;gene_sam0067180.1;gene_sam0079840.1;gene_sam0086860.1
GO:0004871	signal transducer activity	MF	0.485284	0.855499	gene_sam0001580.1;gene_sam0002280.1;gene_sam0002600.1;gene_sam0002620.1;gene_sam0053350.1
GO:0022892	substrate-specific transporter activity	MF	0.490122	0.855499	gene_sam0000450.1;gene_sam0000860.1;gene_sam0002040.1;gene_sam0003400.1;gene_sam0006890.1;gene_sam0008870.1;gene_sam0014150.1;gene_sam0018960.1;gene_sam0019310.1;gene_sam0022200.1;gene_sam0022890.1;gene_sam0025450.1;gene_sam0025650.1;gene_sam0028900.1;gene_sam0029210.1;gene_sam0030190.1;gene_sam0032740.1;gene_sam0033570.1;gene_sam0040020.1;gene_sam0041550.1;gene_sam0046180.1;gene_sam0049100.1;gen…
GO:0016701	oxidoreductase activity, acting on single donors with incorporation of molecular oxygen	MF	0.49482	0.855499	gene_sam0002430.1;gene_sam0016700.1;gene_sam0066650.1;gene_sam0068260.1
GO:0050661	NADP binding	MF	0.49482	0.855499	gene_sam0005000.1;gene_sam0037210.1;gene_sam0076510.1;gene_sam0097050.1
GO:0098772	molecular function regulator	MF	0.497162	0.855499	gene_sam0011280.1;gene_sam0026750.1;gene_sam0033850.1;gene_sam0040610.1;gene_sam0047400.1;gene_sam0049260.1;gene_sam0049750.1;gene_sam0052160.1;gene_sam0060830.1;gene_sam0070980.1;gene_sam0072140.1;gene_sam0077830.1;gene_sam0087150.1;gene_sam0087480.1
GO:0022891	substrate-specific transmembrane transporter activity	MF	0.501417	0.855499	gene_sam0000450.1;gene_sam0000860.1;gene_sam0002040.1;gene_sam0003400.1;gene_sam0006890.1;gene_sam0008870.1;gene_sam0014150.1;gene_sam0018960.1;gene_sam0019310.1;gene_sam0022200.1;gene_sam0022890.1;gene_sam0025450.1;gene_sam0025650.1;gene_sam0032740.1;gene_sam0033570.1;gene_sam0040020.1;gene_sam0041550.1;gene_sam0046180.1;gene_sam0049100.1;gene_sam0054530.1;gene_sam0057050.1;gene_sam0057100.1;gen…
GO:0016887	ATPase activity	MF	0.506892	0.855499	gene_sam0003400.1;gene_sam0003950.1;gene_sam0003960.1;gene_sam0010720.1;gene_sam0011300.1;gene_sam0011490.1;gene_sam0012410.1;gene_sam0019430.1;gene_sam0029210.1;gene_sam0029410.1;gene_sam0029600.1;gene_sam0042330.1;gene_sam0044330.1;gene_sam0049010.1;gene_sam0050590.1;gene_sam0054530.1;gene_sam0067290.1;gene_sam0070260.1;gene_sam0070440.1;gene_sam0071700.1;gene_sam0089080.1;gene_sam0091730.1
GO:0003887	DNA-directed DNA polymerase activity	MF	0.507067	0.855499	gene_sam0044350.1;gene_sam0045750.1;gene_sam0080050.1
GO:0015297	antiporter activity	MF	0.507067	0.855499	gene_sam0019310.1;gene_sam0041550.1;gene_sam0057100.1
GO:0016702	oxidoreductase activity, acting on single donors with incorporation of molecular oxygen, incorporation of two atoms of oxygen	MF	0.507067	0.855499	gene_sam0016700.1;gene_sam0066650.1;gene_sam0068260.1
GO:0004177	aminopeptidase activity	MF	0.524696	0.855499	gene_sam0024200.1;gene_sam0035190.1
GO:0008138	protein tyrosine/serine/threonine phosphatase activity	MF	0.524696	0.855499	gene_sam0027610.1;gene_sam0055470.1
GO:0008408	3'-5' exonuclease activity	MF	0.524696	0.855499	gene_sam0045750.1;gene_sam0080050.1
GO:0015298	solute:cation antiporter activity	MF	0.524696	0.855499	gene_sam0019310.1;gene_sam0057100.1
GO:0015299	solute:proton antiporter activity	MF	0.524696	0.855499	gene_sam0019310.1;gene_sam0057100.1
GO:0019843	rRNA binding	MF	0.524696	0.855499	gene_sam0063700.1;gene_sam0075320.1
GO:0046912	transferase activity, transferring acyl groups, acyl groups converted into alkyl on transfer	MF	0.524696	0.855499	gene_sam0054240.1;gene_sam0075540.1
GO:0051537	2 iron, 2 sulfur cluster binding	MF	0.524696	0.855499	gene_sam0031650.1;gene_sam0047120.1
GO:0070403	NAD+ binding	MF	0.524696	0.855499	gene_sam0027710.1;gene_sam0077150.1
GO:0030234	enzyme regulator activity	MF	0.524835	0.855499	gene_sam0026750.1;gene_sam0033850.1;gene_sam0040610.1;gene_sam0047400.1;gene_sam0049260.1;gene_sam0049750.1;gene_sam0060830.1;gene_sam0070980.1;gene_sam0072140.1;gene_sam0087480.1
GO:0015291	secondary active transmembrane transporter activity	MF	0.535584	0.855499	gene_sam0000450.1;gene_sam0019310.1;gene_sam0032740.1;gene_sam0041550.1;gene_sam0057100.1
GO:0005085	guanyl-nucleotide exchange factor activity	MF	0.550869	0.855499	gene_sam0011280.1;gene_sam0052160.1;gene_sam0077830.1;gene_sam0087150.1
GO:0001664	G-protein coupled receptor binding	MF	0.557564	0.855499	gene_sam0002620.1
GO:0003873	6-phosphofructo-2-kinase activity	MF	0.557564	0.855499	gene_sam0053710.1
GO:0004089	carbonate dehydratase activity	MF	0.557564	0.855499	gene_sam0071420.1
GO:0004326	tetrahydrofolylpolyglutamate synthase activity	MF	0.557564	0.855499	gene_sam0059150.1
GO:0004348	glucosylceramidase activity	MF	0.557564	0.855499	gene_sam0025260.1
GO:0004356	glutamate-ammonia ligase activity	MF	0.557564	0.855499	gene_sam0059230.1
GO:0004491	methylmalonate-semialdehyde dehydrogenase (acylating) activity	MF	0.557564	0.855499	gene_sam0083140.1
GO:0005092	GDP-dissociation inhibitor activity	MF	0.557564	0.855499	gene_sam0026750.1
GO:0008198	ferrous iron binding	MF	0.557564	0.855499	gene_sam0085990.1
GO:0010340	carboxyl-O-methyltransferase activity	MF	0.557564	0.855499	gene_sam0048010.1
GO:0015079	potassium ion transmembrane transporter activity	MF	0.557564	0.855499	gene_sam0006890.1
GO:0015098	molybdate ion transmembrane transporter activity	MF	0.557564	0.855499	gene_sam0063490.1
GO:0015925	galactosidase activity	MF	0.557564	0.855499	gene_sam0090590.1
GO:0016211	ammonia ligase activity	MF	0.557564	0.855499	gene_sam0059230.1
GO:0016538	cyclin-dependent protein serine/threonine kinase regulator activity	MF	0.557564	0.855499	gene_sam0049260.1
GO:0016671	oxidoreductase activity, acting on a sulfur group of donors, disulfide as acceptor	MF	0.557564	0.855499	gene_sam0093370.1
GO:0016703	oxidoreductase activity, acting on single donors with incorporation of molecular oxygen, incorporation of one atom of oxygen (internal monooxygenases or internal mixed function oxidases)	MF	0.557564	0.855499	gene_sam0002430.1
GO:0016880	acid-ammonia (or amide) ligase activity	MF	0.557564	0.855499	gene_sam0059230.1
GO:0018576	catechol 1,2-dioxygenase activity	MF	0.557564	0.855499	gene_sam0068260.1
GO:0018580	nitronate monooxygenase activity	MF	0.557564	0.855499	gene_sam0002430.1
GO:0019114	catechol dioxygenase activity	MF	0.557564	0.855499	gene_sam0068260.1
GO:0019238	cyclohydrolase activity	MF	0.557564	0.855499	gene_sam0007770.1
GO:0019904	protein domain specific binding	MF	0.557564	0.855499	gene_sam0009320.1
GO:0030248	cellulose binding	MF	0.557564	0.855499	gene_sam0031600.1
GO:0031625	ubiquitin protein ligase binding	MF	0.557564	0.855499	gene_sam0002690.1
GO:0031683	G-protein beta/gamma-subunit complex binding	MF	0.557564	0.855499	gene_sam0002620.1
GO:0042802	identical protein binding	MF	0.557564	0.855499	gene_sam0057620.1
GO:0044389	ubiquitin-like protein ligase binding	MF	0.557564	0.855499	gene_sam0002690.1
GO:0051920	peroxiredoxin activity	MF	0.557564	0.855499	gene_sam0095750.1
GO:0051998	protein carboxyl O-methyltransferase activity	MF	0.557564	0.855499	gene_sam0048010.1
GO:0070569	uridylyltransferase activity	MF	0.557564	0.855499	gene_sam0025350.1
GO:0033218	amide binding	MF	0.559104	0.855685	gene_sam0003300.1;gene_sam0038100.1;gene_sam0050970.1;gene_sam0060190.1;gene_sam0060460.1;gene_sam0061670.1;gene_sam0069810.1;gene_sam0070850.1;gene_sam0076110.1;gene_sam0084990.1
GO:0005342	organic acid transmembrane transporter activity	MF	0.567666	0.860579	gene_sam0025650.1;gene_sam0046180.1;gene_sam0057050.1;gene_sam0058210.1;gene_sam0080570.1;gene_sam0083980.1
GO:0008514	organic anion transmembrane transporter activity	MF	0.567666	0.860579	gene_sam0025650.1;gene_sam0046180.1;gene_sam0057050.1;gene_sam0058210.1;gene_sam0080570.1;gene_sam0083980.1
GO:0046943	carboxylic acid transmembrane transporter activity	MF	0.567666	0.860579	gene_sam0025650.1;gene_sam0046180.1;gene_sam0057050.1;gene_sam0058210.1;gene_sam0080570.1;gene_sam0083980.1
GO:0005509	calcium ion binding	MF	0.569387	0.860579	gene_sam0006510.1;gene_sam0019010.1;gene_sam0030870.1;gene_sam0041920.1;gene_sam0044260.1;gene_sam0045010.1;gene_sam0087870.1;gene_sam0090630.1;gene_sam0095680.1
GO:0008081	phosphoric diester hydrolase activity	MF	0.571377	0.860579	gene_sam0032230.1;gene_sam0045010.1;gene_sam0062530.1
GO:0034061	DNA polymerase activity	MF	0.571377	0.860579	gene_sam0044350.1;gene_sam0045750.1;gene_sam0080050.1
GO:0016747	transferase activity, transferring acyl groups other than amino-acyl groups	MF	0.572292	0.860579	gene_sam0001250.1;gene_sam0002950.1;gene_sam0011080.1;gene_sam0014380.1;gene_sam0024640.1;gene_sam0026690.1;gene_sam0028740.1;gene_sam0034360.1;gene_sam0035400.1;gene_sam0037230.1;gene_sam0051480.1;gene_sam0051990.1;gene_sam0066090.1;gene_sam0079830.1;gene_sam0082860.1;gene_sam0087430.1;gene_sam0089900.1;gene_sam0093610.1;gene_sam0095860.1
GO:0003723	RNA binding	MF	0.578546	0.867044	gene_sam0004300.1;gene_sam0007780.1;gene_sam0012050.1;gene_sam0013240.1;gene_sam0014790.1;gene_sam0016510.1;gene_sam0017480.1;gene_sam0018110.1;gene_sam0019580.1;gene_sam0024880.1;gene_sam0034460.1;gene_sam0039510.1;gene_sam0040310.1;gene_sam0042870.1;gene_sam0043680.1;gene_sam0043720.1;gene_sam0044060.1;gene_sam0044520.1;gene_sam0044540.1;gene_sam0047240.1;gene_sam0054740.1;gene_sam0054830.1;gen…
GO:0009055	electron carrier activity	MF	0.583502	0.867044	gene_sam0012210.1;gene_sam0027300.1;gene_sam0032430.1;gene_sam0038760.1;gene_sam0047120.1
GO:0015171	amino acid transmembrane transporter activity	MF	0.583502	0.867044	gene_sam0025650.1;gene_sam0046180.1;gene_sam0058210.1;gene_sam0080570.1;gene_sam0083980.1
GO:0004536	deoxyribonuclease activity	MF	0.602389	0.867044	gene_sam0073060.1;gene_sam0086760.1
GO:0008641	small protein activating enzyme activity	MF	0.602389	0.867044	gene_sam0006620.1;gene_sam0017540.1
GO:0016877	ligase activity, forming carbon-sulfur bonds	MF	0.602389	0.867044	gene_sam0006620.1;gene_sam0017540.1
GO:0016881	acid-amino acid ligase activity	MF	0.602389	0.867044	gene_sam0006620.1;gene_sam0059150.1
GO:0019239	deaminase activity	MF	0.602389	0.867044	gene_sam0033830.1;gene_sam0076030.1
GO:0003678	DNA helicase activity	MF	0.60344	0.867044	gene_sam0046220.1;gene_sam0049010.1;gene_sam0064920.1;gene_sam0070260.1
GO:0004222	metalloendopeptidase activity	MF	0.60344	0.867044	gene_sam0036450.1;gene_sam0053930.1;gene_sam0054940.1;gene_sam0056200.1
GO:0016836	hydro-lyase activity	MF	0.60344	0.867044	gene_sam0005830.1;gene_sam0049640.1;gene_sam0064030.1;gene_sam0071420.1
GO:0016788	hydrolase activity, acting on ester bonds	MF	0.603898	0.867044	gene_sam0003990.1;gene_sam0012050.1;gene_sam0017720.1;gene_sam0018760.1;gene_sam0027610.1;gene_sam0029060.1;gene_sam0031090.1;gene_sam0032230.1;gene_sam0038110.1;gene_sam0042950.1;gene_sam0043540.1;gene_sam0045010.1;gene_sam0045750.1;gene_sam0048820.1;gene_sam0049670.1;gene_sam0049710.1;gene_sam0050090.1;gene_sam0055470.1;gene_sam0055520.1;gene_sam0057040.1;gene_sam0060460.1;gene_sam0062530.1;gen…
GO:0019787	ubiquitin-like protein transferase activity	MF	0.609852	0.867044	gene_sam0004530.1;gene_sam0020230.1;gene_sam0041750.1;gene_sam0056260.1;gene_sam0061250.1;gene_sam0073420.1
GO:0016705	oxidoreductase activity, acting on paired donors, with incorporation or reduction of molecular oxygen	MF	0.616631	0.867044	gene_sam0001270.1;gene_sam0001760.1;gene_sam0002910.1;gene_sam0003050.1;gene_sam0003630.1;gene_sam0003640.1;gene_sam0003970.1;gene_sam0004240.1;gene_sam0005000.1;gene_sam0005670.1;gene_sam0006360.1;gene_sam0007410.1;gene_sam0012710.1;gene_sam0019970.1;gene_sam0021430.1;gene_sam0022500.1;gene_sam0026110.1;gene_sam0032090.1;gene_sam0035660.1;gene_sam0037210.1;gene_sam0037780.1;gene_sam0038150.1;gen…
GO:0000166	nucleotide binding	MF	0.623596	0.867044	gene_sam0001140.1;gene_sam0001610.1;gene_sam0002000.1;gene_sam0002090.1;gene_sam0002600.1;gene_sam0002620.1;gene_sam0002900.1;gene_sam0003000.1;gene_sam0003950.1;gene_sam0003960.1;gene_sam0004160.1;gene_sam0005000.1;gene_sam0005810.1;gene_sam0005890.1;gene_sam0006260.1;gene_sam0006620.1;gene_sam0006840.1;gene_sam0007470.1;gene_sam0007680.1;gene_sam0008230.1;gene_sam0008900.1;gene_sam0009170.1;gen…
GO:1901265	nucleoside phosphate binding	MF	0.623596	0.867044	gene_sam0001140.1;gene_sam0001610.1;gene_sam0002000.1;gene_sam0002090.1;gene_sam0002600.1;gene_sam0002620.1;gene_sam0002900.1;gene_sam0003000.1;gene_sam0003950.1;gene_sam0003960.1;gene_sam0004160.1;gene_sam0005000.1;gene_sam0005810.1;gene_sam0005890.1;gene_sam0006260.1;gene_sam0006620.1;gene_sam0006840.1;gene_sam0007470.1;gene_sam0007680.1;gene_sam0008230.1;gene_sam0008900.1;gene_sam0009170.1;gen…
GO:0004553	hydrolase activity, hydrolyzing O-glycosyl compounds	MF	0.62478	0.867044	gene_sam0006510.1;gene_sam0006820.1;gene_sam0007130.1;gene_sam0007440.1;gene_sam0009920.1;gene_sam0013690.1;gene_sam0015270.1;gene_sam0017990.1;gene_sam0023340.1;gene_sam0025260.1;gene_sam0038440.1;gene_sam0038580.1;gene_sam0043360.1;gene_sam0044260.1;gene_sam0050420.1;gene_sam0051760.1;gene_sam0052120.1;gene_sam0060440.1;gene_sam0064490.1;gene_sam0068100.1;gene_sam0068400.1;gene_sam0073310.1;gen…
GO:0005488	binding	MF	0.628418	0.867044	gene_sam0001070.1;gene_sam0001130.1;gene_sam0001140.1;gene_sam0001230.1;gene_sam0001270.1;gene_sam0001530.1;gene_sam0001610.1;gene_sam0001760.1;gene_sam0001820.1;gene_sam0001990.1;gene_sam0002000.1;gene_sam0002090.1;gene_sam0002310.1;gene_sam0002580.1;gene_sam0002600.1;gene_sam0002620.1;gene_sam0002670.1;gene_sam0002690.1;gene_sam0002770.1;gene_sam0002900.1;gene_sam0002910.1;gene_sam0003000.1;gen…
GO:0004180	carboxypeptidase activity	MF	0.630188	0.867044	gene_sam0019600.1;gene_sam0064090.1;gene_sam0096180.1
GO:0004527	exonuclease activity	MF	0.630188	0.867044	gene_sam0045750.1;gene_sam0080050.1;gene_sam0086760.1
GO:0015103	inorganic anion transmembrane transporter activity	MF	0.630188	0.867044	gene_sam0000450.1;gene_sam0032740.1;gene_sam0063490.1
GO:0051213	dioxygenase activity	MF	0.630188	0.867044	gene_sam0016700.1;gene_sam0066650.1;gene_sam0068260.1
GO:0008171	O-methyltransferase activity	MF	0.632129	0.867044	gene_sam0038820.1;gene_sam0046170.1;gene_sam0047040.1;gene_sam0048010.1;gene_sam0070350.1;gene_sam0088900.1;gene_sam0092810.1
GO:0020037	heme binding	MF	0.641557	0.867044	gene_sam0001230.1;gene_sam0001270.1;gene_sam0001760.1;gene_sam0002910.1;gene_sam0003050.1;gene_sam0003630.1;gene_sam0003640.1;gene_sam0003970.1;gene_sam0004240.1;gene_sam0005670.1;gene_sam0006360.1;gene_sam0007410.1;gene_sam0011560.1;gene_sam0012300.1;gene_sam0021430.1;gene_sam0022500.1;gene_sam0023100.1;gene_sam0026110.1;gene_sam0032090.1;gene_sam0035660.1;gene_sam0037780.1;gene_sam0038150.1;gen…
GO:0046906	tetrapyrrole binding	MF	0.641557	0.867044	gene_sam0001230.1;gene_sam0001270.1;gene_sam0001760.1;gene_sam0002910.1;gene_sam0003050.1;gene_sam0003630.1;gene_sam0003640.1;gene_sam0003970.1;gene_sam0004240.1;gene_sam0005670.1;gene_sam0006360.1;gene_sam0007410.1;gene_sam0011560.1;gene_sam0012300.1;gene_sam0021430.1;gene_sam0022500.1;gene_sam0023100.1;gene_sam0026110.1;gene_sam0032090.1;gene_sam0035660.1;gene_sam0037780.1;gene_sam0038150.1;gen…
GO:0016830	carbon-carbon lyase activity	MF	0.649652	0.867044	gene_sam0013520.1;gene_sam0023960.1;gene_sam0039890.1;gene_sam0053220.1;gene_sam0056080.1;gene_sam0091120.1
GO:0016684	oxidoreductase activity, acting on peroxide as acceptor	MF	0.652086	0.867044	gene_sam0001230.1;gene_sam0012300.1;gene_sam0023100.1;gene_sam0095750.1
GO:0016798	hydrolase activity, acting on glycosyl bonds	MF	0.654836	0.867044	gene_sam0006510.1;gene_sam0006820.1;gene_sam0007130.1;gene_sam0007440.1;gene_sam0009920.1;gene_sam0013690.1;gene_sam0015270.1;gene_sam0017990.1;gene_sam0023340.1;gene_sam0025260.1;gene_sam0038440.1;gene_sam0038580.1;gene_sam0043360.1;gene_sam0044260.1;gene_sam0050420.1;gene_sam0051760.1;gene_sam0052120.1;gene_sam0060440.1;gene_sam0064490.1;gene_sam0068100.1;gene_sam0068400.1;gene_sam0073060.1;gen…
GO:0016740	transferase activity	MF	0.654989	0.867044	gene_sam0001250.1;gene_sam0001580.1;gene_sam0001610.1;gene_sam0002000.1;gene_sam0002510.1;gene_sam0002600.1;gene_sam0002950.1;gene_sam0003820.1;gene_sam0004530.1;gene_sam0004830.1;gene_sam0007130.1;gene_sam0007680.1;gene_sam0007770.1;gene_sam0009170.1;gene_sam0010390.1;gene_sam0011080.1;gene_sam0011520.1;gene_sam0011660.1;gene_sam0012860.1;gene_sam0014380.1;gene_sam0014390.1;gene_sam0015590.1;gen…
GO:0016874	ligase activity	MF	0.659525	0.867044	gene_sam0006620.1;gene_sam0014790.1;gene_sam0017450.1;gene_sam0017540.1;gene_sam0020080.1;gene_sam0032730.1;gene_sam0033700.1;gene_sam0041220.1;gene_sam0054740.1;gene_sam0059150.1;gene_sam0059230.1;gene_sam0063100.1;gene_sam0063510.1;gene_sam0067490.1;gene_sam0075370.1;gene_sam0077090.1;gene_sam0089460.1
GO:0003729	mRNA binding	MF	0.662916	0.867044	gene_sam0044540.1
GO:0003746	translation elongation factor activity	MF	0.662916	0.867044	gene_sam0007780.1
GO:0003909	DNA ligase activity	MF	0.662916	0.867044	gene_sam0041220.1
GO:0003910	DNA ligase (ATP) activity	MF	0.662916	0.867044	gene_sam0041220.1
GO:0004198	calcium-dependent cysteine-type endopeptidase activity	MF	0.662916	0.867044	gene_sam0015980.1
GO:0004396	hexokinase activity	MF	0.662916	0.867044	gene_sam0079840.1
GO:0004520	endodeoxyribonuclease activity	MF	0.662916	0.867044	gene_sam0073060.1
GO:0004529	exodeoxyribonuclease activity	MF	0.662916	0.867044	gene_sam0086760.1
GO:0004888	transmembrane signaling receptor activity	MF	0.662916	0.867044	gene_sam0002280.1
GO:0004930	G-protein coupled receptor activity	MF	0.662916	0.867044	gene_sam0002280.1
GO:0005102	receptor binding	MF	0.662916	0.867044	gene_sam0002620.1
GO:0005310	dicarboxylic acid transmembrane transporter activity	MF	0.662916	0.867044	gene_sam0057050.1
GO:0005536	glucose binding	MF	0.662916	0.867044	gene_sam0079840.1
GO:0008121	ubiquinol-cytochrome-c reductase activity	MF	0.662916	0.867044	gene_sam0062670.1
GO:0008409	5'-3' exonuclease activity	MF	0.662916	0.867044	gene_sam0086760.1
GO:0008443	phosphofructokinase activity	MF	0.662916	0.867044	gene_sam0053710.1
GO:0015140	malate transmembrane transporter activity	MF	0.662916	0.867044	gene_sam0057050.1
GO:0015556	C4-dicarboxylate transmembrane transporter activity	MF	0.662916	0.867044	gene_sam0057050.1
GO:0016681	oxidoreductase activity, acting on diphenols and related substances as donors, cytochrome as acceptor	MF	0.662916	0.867044	gene_sam0062670.1
GO:0016796	exonuclease activity, active with either ribo- or deoxyribonucleic acids and producing 5'-phosphomonoesters	MF	0.662916	0.867044	gene_sam0086760.1
GO:0016813	hydrolase activity, acting on carbon-nitrogen (but not peptide) bonds, in linear amidines	MF	0.662916	0.867044	gene_sam0041920.1
GO:0016840	carbon-nitrogen lyase activity	MF	0.662916	0.867044	gene_sam0055670.1
GO:0016895	exodeoxyribonuclease activity, producing 5'-phosphomonoesters	MF	0.662916	0.867044	gene_sam0086760.1
GO:0017150	tRNA dihydrouridine synthase activity	MF	0.662916	0.867044	gene_sam0032310.1
GO:0031072	heat shock protein binding	MF	0.662916	0.867044	gene_sam0008560.1
GO:0035312	5'-3' exodeoxyribonuclease activity	MF	0.662916	0.867044	gene_sam0086760.1
GO:0044822	poly(A) RNA binding	MF	0.662916	0.867044	gene_sam0044540.1
GO:0070566	adenylyltransferase activity	MF	0.662916	0.867044	gene_sam0081500.1
GO:0099600	transmembrane receptor activity	MF	0.662916	0.867044	gene_sam0002280.1
GO:0042623	ATPase activity, coupled	MF	0.66863	0.867044	gene_sam0003400.1;gene_sam0003950.1;gene_sam0003960.1;gene_sam0010720.1;gene_sam0011300.1;gene_sam0019430.1;gene_sam0029210.1;gene_sam0029600.1;gene_sam0044330.1;gene_sam0049010.1;gene_sam0050590.1;gene_sam0054530.1;gene_sam0067290.1;gene_sam0070260.1;gene_sam0070440.1;gene_sam0071700.1
GO:0000030	mannosyltransferase activity	MF	0.670054	0.867044	gene_sam0024780.1;gene_sam0054140.1
GO:0004003	ATP-dependent DNA helicase activity	MF	0.670054	0.867044	gene_sam0049010.1;gene_sam0070260.1
GO:0016298	lipase activity	MF	0.670054	0.867044	gene_sam0032230.1;gene_sam0045010.1
GO:0019200	carbohydrate kinase activity	MF	0.670054	0.867044	gene_sam0053710.1;gene_sam0079840.1
GO:1901681	sulfur compound binding	MF	0.670054	0.867044	gene_sam0027840.1;gene_sam0094150.1
GO:0097159	organic cyclic compound binding	MF	0.675024	0.869743	gene_sam0001130.1;gene_sam0001140.1;gene_sam0001230.1;gene_sam0001270.1;gene_sam0001610.1;gene_sam0001760.1;gene_sam0001820.1;gene_sam0002000.1;gene_sam0002090.1;gene_sam0002600.1;gene_sam0002620.1;gene_sam0002900.1;gene_sam0002910.1;gene_sam0003000.1;gene_sam0003050.1;gene_sam0003420.1;gene_sam0003630.1;gene_sam0003640.1;gene_sam0003950.1;gene_sam0003960.1;gene_sam0003970.1;gene_sam0004160.1;gen…
GO:1901363	heterocyclic compound binding	MF	0.675024	0.869743	gene_sam0001130.1;gene_sam0001140.1;gene_sam0001230.1;gene_sam0001270.1;gene_sam0001610.1;gene_sam0001760.1;gene_sam0001820.1;gene_sam0002000.1;gene_sam0002090.1;gene_sam0002600.1;gene_sam0002620.1;gene_sam0002900.1;gene_sam0002910.1;gene_sam0003000.1;gene_sam0003050.1;gene_sam0003420.1;gene_sam0003630.1;gene_sam0003640.1;gene_sam0003950.1;gene_sam0003960.1;gene_sam0003970.1;gene_sam0004160.1;gen…
GO:0004872	receptor activity	MF	0.683152	0.87647	gene_sam0001580.1;gene_sam0002280.1;gene_sam0068250.1
GO:0060089	molecular transducer activity	MF	0.683152	0.87647	gene_sam0001580.1;gene_sam0002280.1;gene_sam0068250.1
GO:0036094	small molecule binding	MF	0.696242	0.880498	gene_sam0001140.1;gene_sam0001610.1;gene_sam0002000.1;gene_sam0002090.1;gene_sam0002600.1;gene_sam0002620.1;gene_sam0002900.1;gene_sam0003000.1;gene_sam0003300.1;gene_sam0003950.1;gene_sam0003960.1;gene_sam0004160.1;gene_sam0005000.1;gene_sam0005810.1;gene_sam0005890.1;gene_sam0006260.1;gene_sam0006620.1;gene_sam0006840.1;gene_sam0007470.1;gene_sam0007680.1;gene_sam0008230.1;gene_sam0008900.1;gen…
GO:0046873	metal ion transmembrane transporter activity	MF	0.698649	0.880498	gene_sam0006890.1;gene_sam0014150.1;gene_sam0018960.1;gene_sam0019310.1;gene_sam0022890.1;gene_sam0057750.1;gene_sam0076210.1;gene_sam0078180.1;gene_sam0097650.1
GO:0003899	DNA-directed RNA polymerase activity	MF	0.709367	0.880498	gene_sam0038260.1;gene_sam0048630.1;gene_sam0049600.1;gene_sam0050600.1;gene_sam0093320.1
GO:0016209	antioxidant activity	MF	0.709367	0.880498	gene_sam0001230.1;gene_sam0012300.1;gene_sam0023100.1;gene_sam0086210.1;gene_sam0095750.1
GO:0031177	phosphopantetheine binding	MF	0.714649	0.880498	gene_sam0003300.1;gene_sam0038100.1;gene_sam0060190.1;gene_sam0060460.1;gene_sam0061670.1;gene_sam0069810.1;gene_sam0070850.1;gene_sam0076110.1
GO:0072341	modified amino acid binding	MF	0.714649	0.880498	gene_sam0003300.1;gene_sam0038100.1;gene_sam0060190.1;gene_sam0060460.1;gene_sam0061670.1;gene_sam0069810.1;gene_sam0070850.1;gene_sam0076110.1
GO:0004386	helicase activity	MF	0.72139	0.880498	gene_sam0029610.1;gene_sam0046220.1;gene_sam0049010.1;gene_sam0054380.1;gene_sam0064920.1;gene_sam0070260.1
GO:0034062	RNA polymerase activity	MF	0.72139	0.880498	gene_sam0038260.1;gene_sam0048630.1;gene_sam0049600.1;gene_sam0050600.1;gene_sam0092460.1;gene_sam0093320.1
GO:0005057	receptor signaling protein activity	MF	0.72806	0.880498	gene_sam0001580.1;gene_sam0002600.1
GO:0008173	RNA methyltransferase activity	MF	0.72806	0.880498	gene_sam0034460.1;gene_sam0073840.1
GO:0030695	GTPase regulator activity	MF	0.72806	0.880498	gene_sam0026750.1;gene_sam0049750.1
GO:0031406	carboxylic acid binding	MF	0.72806	0.880498	gene_sam0010390.1;gene_sam0019970.1
GO:0043177	organic acid binding	MF	0.72806	0.880498	gene_sam0010390.1;gene_sam0019970.1
GO:0004601	peroxidase activity	MF	0.730236	0.880498	gene_sam0001230.1;gene_sam0012300.1;gene_sam0023100.1
GO:0008094	DNA-dependent ATPase activity	MF	0.730236	0.880498	gene_sam0049010.1;gene_sam0050590.1;gene_sam0070260.1
GO:0035091	phosphatidylinositol binding	MF	0.730236	0.880498	gene_sam0073840.1;gene_sam0081730.1;gene_sam0093560.1
GO:0004674	protein serine/threonine kinase activity	MF	0.736812	0.880498	gene_sam0002600.1;gene_sam0032340.1;gene_sam0035540.1;gene_sam0079190.1
GO:0005215	transporter activity	MF	0.73789	0.880498	gene_sam0000450.1;gene_sam0000860.1;gene_sam0002040.1;gene_sam0003400.1;gene_sam0003950.1;gene_sam0003960.1;gene_sam0006890.1;gene_sam0008870.1;gene_sam0010720.1;gene_sam0011300.1;gene_sam0012070.1;gene_sam0014150.1;gene_sam0018960.1;gene_sam0019310.1;gene_sam0019430.1;gene_sam0022200.1;gene_sam0022890.1;gene_sam0025450.1;gene_sam0025650.1;gene_sam0028900.1;gene_sam0029210.1;gene_sam0029600.1;gen…
GO:0000049	tRNA binding	MF	0.743199	0.880498	gene_sam0054740.1
GO:0003747	translation release factor activity	MF	0.743199	0.880498	gene_sam0043720.1
GO:0003871	5-methyltetrahydropteroyltriglutamate-homocysteine S-methyltransferase activity	MF	0.743199	0.880498	gene_sam0071300.1
GO:0003968	RNA-directed RNA polymerase activity	MF	0.743199	0.880498	gene_sam0092460.1
GO:0004012	phospholipid-translocating ATPase activity	MF	0.743199	0.880498	gene_sam0029210.1
GO:0004197	cysteine-type endopeptidase activity	MF	0.743199	0.880498	gene_sam0015980.1
GO:0005548	phospholipid transporter activity	MF	0.743199	0.880498	gene_sam0029210.1
GO:0008079	translation termination factor activity	MF	0.743199	0.880498	gene_sam0043720.1
GO:0008172	S-methyltransferase activity	MF	0.743199	0.880498	gene_sam0071300.1
GO:0008374	O-acyltransferase activity	MF	0.743199	0.880498	gene_sam0037230.1
GO:0009982	pseudouridine synthase activity	MF	0.743199	0.880498	gene_sam0018110.1
GO:0016679	oxidoreductase activity, acting on diphenols and related substances as donors	MF	0.743199	0.880498	gene_sam0062670.1
GO:0016712	oxidoreductase activity, acting on paired donors, with incorporation or reduction of molecular oxygen, reduced flavin or flavoprotein as one donor, and incorporation of one atom of oxygen	MF	0.743199	0.880498	gene_sam0048060.1
GO:0016799	hydrolase activity, hydrolyzing N-glycosyl compounds	MF	0.743199	0.880498	gene_sam0073060.1
GO:0016832	aldehyde-lyase activity	MF	0.743199	0.880498	gene_sam0091120.1
GO:0016884	carbon-nitrogen ligase activity, with glutamine as amido-N-donor	MF	0.743199	0.880498	gene_sam0032730.1
GO:0030145	manganese ion binding	MF	0.743199	0.880498	gene_sam0090210.1
GO:0042085	5-methyltetrahydropteroyltri-L-glutamate-dependent methyltransferase activity	MF	0.743199	0.880498	gene_sam0071300.1
GO:0043015	gamma-tubulin binding	MF	0.743199	0.880498	gene_sam0026480.1
GO:0045735	nutrient reservoir activity	MF	0.743199	0.880498	gene_sam0034330.1
GO:0005506	iron ion binding	MF	0.743239	0.880498	gene_sam0001270.1;gene_sam0001760.1;gene_sam0002910.1;gene_sam0003050.1;gene_sam0003630.1;gene_sam0003640.1;gene_sam0003970.1;gene_sam0004240.1;gene_sam0005670.1;gene_sam0006360.1;gene_sam0007410.1;gene_sam0019970.1;gene_sam0021430.1;gene_sam0022500.1;gene_sam0026110.1;gene_sam0029090.1;gene_sam0031650.1;gene_sam0032090.1;gene_sam0035660.1;gene_sam0037780.1;gene_sam0038150.1;gene_sam0041260.1;gen…
GO:0008238	exopeptidase activity	MF	0.744792	0.880607	gene_sam0019600.1;gene_sam0024200.1;gene_sam0035190.1;gene_sam0064090.1;gene_sam0096180.1
GO:0043168	anion binding	MF	0.761217	0.897535	gene_sam0001610.1;gene_sam0002000.1;gene_sam0002090.1;gene_sam0002600.1;gene_sam0002620.1;gene_sam0002900.1;gene_sam0003000.1;gene_sam0003300.1;gene_sam0003420.1;gene_sam0003950.1;gene_sam0003960.1;gene_sam0004160.1;gene_sam0005000.1;gene_sam0005810.1;gene_sam0006620.1;gene_sam0006840.1;gene_sam0007470.1;gene_sam0007680.1;gene_sam0008230.1;gene_sam0008900.1;gene_sam0009170.1;gene_sam0010220.1;gen…
GO:0022857	transmembrane transporter activity	MF	0.766261	0.897535	gene_sam0000450.1;gene_sam0000860.1;gene_sam0002040.1;gene_sam0003400.1;gene_sam0003950.1;gene_sam0003960.1;gene_sam0006890.1;gene_sam0008870.1;gene_sam0010720.1;gene_sam0011300.1;gene_sam0012070.1;gene_sam0014150.1;gene_sam0018960.1;gene_sam0019310.1;gene_sam0019430.1;gene_sam0022200.1;gene_sam0022890.1;gene_sam0025450.1;gene_sam0025650.1;gene_sam0029600.1;gene_sam0030700.1;gene_sam0032740.1;gen…
GO:0004040	amidase activity	MF	0.771628	0.897535	gene_sam0037420.1;gene_sam0048040.1;gene_sam0074090.1
GO:0003712	transcription cofactor activity	MF	0.772884	0.897535	gene_sam0021050.1;gene_sam0024190.1;gene_sam0061810.1;gene_sam0064120.1
GO:0046983	protein dimerization activity	MF	0.772884	0.897535	gene_sam0044370.1;gene_sam0057620.1;gene_sam0078320.1;gene_sam0079180.1
GO:0003690	double-stranded DNA binding	MF	0.77717	0.897535	gene_sam0046220.1;gene_sam0050760.1
GO:0008026	ATP-dependent helicase activity	MF	0.77717	0.897535	gene_sam0049010.1;gene_sam0070260.1
GO:0016846	carbon-sulfur lyase activity	MF	0.77717	0.897535	gene_sam0078530.1;gene_sam0081810.1
GO:0016891	endoribonuclease activity, producing 5'-phosphomonoesters	MF	0.77717	0.897535	gene_sam0029060.1;gene_sam0049670.1
GO:0043531	ADP binding	MF	0.77717	0.897535	gene_sam0017330.1;gene_sam0056720.1
GO:0046915	transition metal ion transmembrane transporter activity	MF	0.77717	0.897535	gene_sam0022890.1;gene_sam0097650.1
GO:0070035	purine NTP-dependent helicase activity	MF	0.77717	0.897535	gene_sam0049010.1;gene_sam0070260.1
GO:0016817	hydrolase activity, acting on acid anhydrides	MF	0.778459	0.897535	gene_sam0002090.1;gene_sam0002620.1;gene_sam0003400.1;gene_sam0003950.1;gene_sam0003960.1;gene_sam0010720.1;gene_sam0011300.1;gene_sam0011490.1;gene_sam0011580.1;gene_sam0012410.1;gene_sam0013330.1;gene_sam0016500.1;gene_sam0019430.1;gene_sam0029210.1;gene_sam0029410.1;gene_sam0029600.1;gene_sam0029610.1;gene_sam0034380.1;gene_sam0034870.1;gene_sam0035060.1;gene_sam0035870.1;gene_sam0038030.1;gen…
GO:0016818	hydrolase activity, acting on acid anhydrides, in phosphorus-containing anhydrides	MF	0.783158	0.901229	gene_sam0002090.1;gene_sam0002620.1;gene_sam0003400.1;gene_sam0003950.1;gene_sam0003960.1;gene_sam0010720.1;gene_sam0011300.1;gene_sam0011490.1;gene_sam0011580.1;gene_sam0012410.1;gene_sam0016500.1;gene_sam0019430.1;gene_sam0029210.1;gene_sam0029410.1;gene_sam0029600.1;gene_sam0029610.1;gene_sam0034380.1;gene_sam0034870.1;gene_sam0035060.1;gene_sam0035870.1;gene_sam0038030.1;gene_sam0042330.1;gen…
GO:0017111	nucleoside-triphosphatase activity	MF	0.792744	0.910016	gene_sam0002090.1;gene_sam0002620.1;gene_sam0003400.1;gene_sam0003950.1;gene_sam0003960.1;gene_sam0010720.1;gene_sam0011300.1;gene_sam0011490.1;gene_sam0011580.1;gene_sam0012410.1;gene_sam0016500.1;gene_sam0019430.1;gene_sam0029210.1;gene_sam0029410.1;gene_sam0029600.1;gene_sam0029610.1;gene_sam0034380.1;gene_sam0035060.1;gene_sam0035870.1;gene_sam0038030.1;gene_sam0042330.1;gene_sam0044330.1;gen…
GO:0016462	pyrophosphatase activity	MF	0.799302	0.910016	gene_sam0002090.1;gene_sam0002620.1;gene_sam0003400.1;gene_sam0003950.1;gene_sam0003960.1;gene_sam0010720.1;gene_sam0011300.1;gene_sam0011490.1;gene_sam0011580.1;gene_sam0012410.1;gene_sam0016500.1;gene_sam0019430.1;gene_sam0029210.1;gene_sam0029410.1;gene_sam0029600.1;gene_sam0029610.1;gene_sam0034380.1;gene_sam0035060.1;gene_sam0035870.1;gene_sam0038030.1;gene_sam0042330.1;gene_sam0042670.1;gen…
GO:0005089	Rho guanyl-nucleotide exchange factor activity	MF	0.804376	0.910016	gene_sam0077830.1
GO:0005319	lipid transporter activity	MF	0.804376	0.910016	gene_sam0029210.1
GO:0016628	oxidoreductase activity, acting on the CH-CH group of donors, NAD or NADP as acceptor	MF	0.804376	0.910016	gene_sam0018720.1
GO:0016646	oxidoreductase activity, acting on the CH-NH group of donors, NAD or NADP as acceptor	MF	0.804376	0.910016	gene_sam0063510.1
GO:0016886	ligase activity, forming phosphoric ester bonds	MF	0.804376	0.910016	gene_sam0041220.1
GO:0019205	nucleobase-containing compound kinase activity	MF	0.804376	0.910016	gene_sam0019090.1
GO:0030976	thiamine pyrophosphate binding	MF	0.804376	0.910016	gene_sam0094150.1
GO:0001076	transcription factor activity, RNA polymerase II transcription factor binding	MF	0.807668	0.910325	gene_sam0021050.1;gene_sam0024190.1;gene_sam0064120.1
GO:0001104	RNA polymerase II transcription cofactor activity	MF	0.807668	0.910325	gene_sam0021050.1;gene_sam0024190.1;gene_sam0064120.1
GO:0016772	transferase activity, transferring phosphorus-containing groups	MF	0.83178	0.933893	gene_sam0001580.1;gene_sam0001610.1;gene_sam0002000.1;gene_sam0002600.1;gene_sam0003820.1;gene_sam0004830.1;gene_sam0007680.1;gene_sam0009170.1;gene_sam0011660.1;gene_sam0015600.1;gene_sam0016380.1;gene_sam0019060.1;gene_sam0019090.1;gene_sam0021720.1;gene_sam0022030.1;gene_sam0022090.1;gene_sam0024280.1;gene_sam0025350.1;gene_sam0030120.1;gene_sam0032340.1;gene_sam0034570.1;gene_sam0034840.1;gen…
GO:0000989	transcription factor activity, transcription factor binding	MF	0.833225	0.933893	gene_sam0021050.1;gene_sam0024190.1;gene_sam0061810.1;gene_sam0064120.1
GO:0004842	ubiquitin-protein transferase activity	MF	0.833225	0.933893	gene_sam0004530.1;gene_sam0041750.1;gene_sam0056260.1;gene_sam0073420.1
GO:0008061	chitin binding	MF	0.838785	0.934689	gene_sam0013190.1;gene_sam0018990.1;gene_sam0092980.1
GO:0019842	vitamin binding	MF	0.844087	0.934689	gene_sam0003300.1;gene_sam0019970.1;gene_sam0038100.1;gene_sam0060190.1;gene_sam0060460.1;gene_sam0061670.1;gene_sam0069810.1;gene_sam0070850.1;gene_sam0076110.1;gene_sam0094150.1
GO:0004672	protein kinase activity	MF	0.845273	0.934689	gene_sam0001580.1;gene_sam0001610.1;gene_sam0002000.1;gene_sam0002600.1;gene_sam0007680.1;gene_sam0009170.1;gene_sam0015600.1;gene_sam0016380.1;gene_sam0019060.1;gene_sam0021720.1;gene_sam0024280.1;gene_sam0030120.1;gene_sam0032340.1;gene_sam0034570.1;gene_sam0035540.1;gene_sam0039280.1;gene_sam0045880.1;gene_sam0047280.1;gene_sam0047670.1;gene_sam0054860.1;gene_sam0057830.1;gene_sam0058640.1;gen…
GO:0005088	Ras guanyl-nucleotide exchange factor activity	MF	0.850989	0.934689	gene_sam0077830.1
GO:0005096	GTPase activator activity	MF	0.850989	0.934689	gene_sam0049750.1
GO:0005375	copper ion transmembrane transporter activity	MF	0.850989	0.934689	gene_sam0097650.1
GO:0008199	ferric iron binding	MF	0.850989	0.934689	gene_sam0068260.1
GO:0019207	kinase regulator activity	MF	0.850989	0.934689	gene_sam0049260.1
GO:0019887	protein kinase regulator activity	MF	0.850989	0.934689	gene_sam0049260.1
GO:0016893	endonuclease activity, active with either ribo- or deoxyribonucleic acids and producing 5'-phosphomonoesters	MF	0.852536	0.934689	gene_sam0029060.1;gene_sam0049670.1
GO:0038023	signaling receptor activity	MF	0.852536	0.934689	gene_sam0001580.1;gene_sam0002280.1
GO:0048029	monosaccharide binding	MF	0.852536	0.934689	gene_sam0019970.1;gene_sam0079840.1
GO:0005524	ATP binding	MF	0.855879	0.935573	gene_sam0001610.1;gene_sam0002000.1;gene_sam0002090.1;gene_sam0002600.1;gene_sam0002900.1;gene_sam0003950.1;gene_sam0003960.1;gene_sam0004160.1;gene_sam0006620.1;gene_sam0007470.1;gene_sam0007680.1;gene_sam0008230.1;gene_sam0009170.1;gene_sam0010390.1;gene_sam0010720.1;gene_sam0011490.1;gene_sam0011660.1;gene_sam0012410.1;gene_sam0012580.1;gene_sam0012780.1;gene_sam0013710.1;gene_sam0014790.1;gen…
GO:0000988	transcription factor activity, protein binding	MF	0.857996	0.935573	gene_sam0021050.1;gene_sam0024190.1;gene_sam0061810.1;gene_sam0064120.1
GO:0016811	hydrolase activity, acting on carbon-nitrogen (but not peptide) bonds, in linear amides	MF	0.857996	0.935573	gene_sam0006290.1;gene_sam0037420.1;gene_sam0048040.1;gene_sam0074090.1
GO:0032559	adenyl ribonucleotide binding	MF	0.86911	0.945981	gene_sam0001610.1;gene_sam0002000.1;gene_sam0002090.1;gene_sam0002600.1;gene_sam0002900.1;gene_sam0003950.1;gene_sam0003960.1;gene_sam0004160.1;gene_sam0006620.1;gene_sam0007470.1;gene_sam0007680.1;gene_sam0008230.1;gene_sam0009170.1;gene_sam0010390.1;gene_sam0010720.1;gene_sam0011490.1;gene_sam0011660.1;gene_sam0012410.1;gene_sam0012580.1;gene_sam0012780.1;gene_sam0013710.1;gene_sam0014790.1;gen…
GO:0030554	adenyl nucleotide binding	MF	0.874626	0.950269	gene_sam0001610.1;gene_sam0002000.1;gene_sam0002090.1;gene_sam0002600.1;gene_sam0002900.1;gene_sam0003950.1;gene_sam0003960.1;gene_sam0004160.1;gene_sam0006620.1;gene_sam0007470.1;gene_sam0007680.1;gene_sam0008230.1;gene_sam0009170.1;gene_sam0010390.1;gene_sam0010720.1;gene_sam0011490.1;gene_sam0011660.1;gene_sam0012410.1;gene_sam0012580.1;gene_sam0012780.1;gene_sam0013710.1;gene_sam0014790.1;gen…
GO:0008047	enzyme activator activity	MF	0.880766	0.950924	gene_sam0049750.1;gene_sam0072140.1
GO:0051082	unfolded protein binding	MF	0.880766	0.950924	gene_sam0008560.1;gene_sam0056160.1
GO:0060589	nucleoside-triphosphatase regulator activity	MF	0.880766	0.950924	gene_sam0026750.1;gene_sam0049750.1
GO:0016861	intramolecular oxidoreductase activity, interconverting aldoses and ketoses	MF	0.886503	0.950924	gene_sam0023960.1
GO:0019900	kinase binding	MF	0.886503	0.950924	gene_sam0082140.1
GO:0019901	protein kinase binding	MF	0.886503	0.950924	gene_sam0082140.1
GO:0031418	L-ascorbic acid binding	MF	0.886503	0.950924	gene_sam0019970.1
GO:0003676	nucleic acid binding	MF	0.887844	0.950924	gene_sam0001130.1;gene_sam0001820.1;gene_sam0004300.1;gene_sam0004700.1;gene_sam0005920.1;gene_sam0005930.1;gene_sam0006390.1;gene_sam0007780.1;gene_sam0008790.1;gene_sam0010450.1;gene_sam0011840.1;gene_sam0012050.1;gene_sam0012230.1;gene_sam0013240.1;gene_sam0013330.1;gene_sam0014790.1;gene_sam0015010.1;gene_sam0016510.1;gene_sam0017130.1;gene_sam0017480.1;gene_sam0018110.1;gene_sam0018880.1;gen…
GO:0004518	nuclease activity	MF	0.889512	0.951021	gene_sam0012050.1;gene_sam0029060.1;gene_sam0045750.1;gene_sam0049670.1;gene_sam0055520.1;gene_sam0073060.1;gene_sam0080050.1;gene_sam0086760.1;gene_sam0087230.1;gene_sam0093360.1
GO:0016773	phosphotransferase activity, alcohol group as acceptor	MF	0.896837	0.957155	gene_sam0001580.1;gene_sam0001610.1;gene_sam0002000.1;gene_sam0002600.1;gene_sam0004830.1;gene_sam0007680.1;gene_sam0009170.1;gene_sam0015600.1;gene_sam0016380.1;gene_sam0019060.1;gene_sam0019090.1;gene_sam0021720.1;gene_sam0022030.1;gene_sam0024280.1;gene_sam0030120.1;gene_sam0032340.1;gene_sam0034570.1;gene_sam0035540.1;gene_sam0039280.1;gene_sam0045880.1;gene_sam0047280.1;gene_sam0047670.1;gen…
GO:0004540	ribonuclease activity	MF	0.907363	0.96645	gene_sam0012050.1;gene_sam0029060.1;gene_sam0049670.1
GO:0000155	phosphorelay sensor kinase activity	MF	0.91356	0.96645	gene_sam0001580.1
GO:0004673	protein histidine kinase activity	MF	0.91356	0.96645	gene_sam0001580.1
GO:0016645	oxidoreductase activity, acting on the CH-NH group of donors	MF	0.91356	0.96645	gene_sam0063510.1
GO:0016775	phosphotransferase activity, nitrogenous group as acceptor	MF	0.91356	0.96645	gene_sam0001580.1
GO:0052689	carboxylic ester hydrolase activity	MF	0.922825	0.974542	gene_sam0050090.1;gene_sam0065260.1
GO:0016301	kinase activity	MF	0.927682	0.974936	gene_sam0001580.1;gene_sam0001610.1;gene_sam0002000.1;gene_sam0002600.1;gene_sam0004830.1;gene_sam0007680.1;gene_sam0009170.1;gene_sam0011660.1;gene_sam0015600.1;gene_sam0016380.1;gene_sam0019060.1;gene_sam0019090.1;gene_sam0021720.1;gene_sam0022030.1;gene_sam0024280.1;gene_sam0030120.1;gene_sam0032340.1;gene_sam0034570.1;gene_sam0035540.1;gene_sam0036540.1;gene_sam0039280.1;gene_sam0042540.1;gen…
GO:0051536	iron-sulfur cluster binding	MF	0.928049	0.974936	gene_sam0011560.1;gene_sam0012210.1;gene_sam0031650.1;gene_sam0047120.1
GO:0051540	metal cluster binding	MF	0.928049	0.974936	gene_sam0011560.1;gene_sam0012210.1;gene_sam0031650.1;gene_sam0047120.1
GO:0005543	phospholipid binding	MF	0.93708	0.981006	gene_sam0073840.1;gene_sam0081730.1;gene_sam0093560.1
GO:0008289	lipid binding	MF	0.93708	0.981006	gene_sam0073840.1;gene_sam0081730.1;gene_sam0093560.1
GO:0016627	oxidoreductase activity, acting on the CH-CH group of donors	MF	0.939786	0.981356	gene_sam0018720.1;gene_sam0032310.1;gene_sam0057600.1;gene_sam0086570.1
GO:0004812	aminoacyl-tRNA ligase activity	MF	0.943925	0.981356	gene_sam0014790.1;gene_sam0020080.1;gene_sam0054740.1;gene_sam0067490.1;gene_sam0089460.1
GO:0016875	ligase activity, forming carbon-oxygen bonds	MF	0.943925	0.981356	gene_sam0014790.1;gene_sam0020080.1;gene_sam0054740.1;gene_sam0067490.1;gene_sam0089460.1
GO:0016876	ligase activity, forming aminoacyl-tRNA and related compounds	MF	0.943925	0.981356	gene_sam0014790.1;gene_sam0020080.1;gene_sam0054740.1;gene_sam0067490.1;gene_sam0089460.1
GO:0004521	endoribonuclease activity	MF	0.950603	0.986598	gene_sam0029060.1;gene_sam0049670.1
GO:0005216	ion channel activity	MF	0.961829	0.994825	gene_sam0000860.1
GO:0022838	substrate-specific channel activity	MF	0.961829	0.994825	gene_sam0000860.1
GO:0003677	DNA binding	MF	0.972013	0.995469	gene_sam0001130.1;gene_sam0005920.1;gene_sam0005930.1;gene_sam0006390.1;gene_sam0010450.1;gene_sam0012230.1;gene_sam0013330.1;gene_sam0018880.1;gene_sam0019510.1;gene_sam0029060.1;gene_sam0035450.1;gene_sam0041150.1;gene_sam0044350.1;gene_sam0045750.1;gene_sam0046220.1;gene_sam0046550.1;gene_sam0047950.1;gene_sam0048630.1;gene_sam0049600.1;gene_sam0049620.1;gene_sam0050590.1;gene_sam0050600.1;gen…
GO:0016758	transferase activity, transferring hexosyl groups	MF	0.973267	0.995469	gene_sam0007130.1;gene_sam0011520.1;gene_sam0014390.1;gene_sam0024780.1;gene_sam0054140.1;gene_sam0062470.1
GO:0032553	ribonucleotide binding	MF	0.973672	0.995469	gene_sam0001610.1;gene_sam0002000.1;gene_sam0002090.1;gene_sam0002600.1;gene_sam0002620.1;gene_sam0002900.1;gene_sam0003950.1;gene_sam0003960.1;gene_sam0004160.1;gene_sam0006620.1;gene_sam0007470.1;gene_sam0007680.1;gene_sam0008230.1;gene_sam0008900.1;gene_sam0009170.1;gene_sam0010390.1;gene_sam0010720.1;gene_sam0011490.1;gene_sam0011560.1;gene_sam0011580.1;gene_sam0011660.1;gene_sam0012200.1;gen…
GO:0015267	channel activity	MF	0.977873	0.995469	gene_sam0000860.1
GO:0022803	passive transmembrane transporter activity	MF	0.977873	0.995469	gene_sam0000860.1
GO:0097367	carbohydrate derivative binding	MF	0.980309	0.995469	gene_sam0001610.1;gene_sam0002000.1;gene_sam0002090.1;gene_sam0002600.1;gene_sam0002620.1;gene_sam0002900.1;gene_sam0003950.1;gene_sam0003960.1;gene_sam0004160.1;gene_sam0006620.1;gene_sam0007470.1;gene_sam0007680.1;gene_sam0008230.1;gene_sam0008900.1;gene_sam0009170.1;gene_sam0010390.1;gene_sam0010720.1;gene_sam0011490.1;gene_sam0011560.1;gene_sam0011580.1;gene_sam0011660.1;gene_sam0012200.1;gen…
GO:0035639	purine ribonucleoside triphosphate binding	MF	0.982665	0.995469	gene_sam0001610.1;gene_sam0002000.1;gene_sam0002090.1;gene_sam0002600.1;gene_sam0002620.1;gene_sam0002900.1;gene_sam0003950.1;gene_sam0003960.1;gene_sam0004160.1;gene_sam0006620.1;gene_sam0007470.1;gene_sam0007680.1;gene_sam0008230.1;gene_sam0008900.1;gene_sam0009170.1;gene_sam0010390.1;gene_sam0010720.1;gene_sam0011490.1;gene_sam0011580.1;gene_sam0011660.1;gene_sam0012410.1;gene_sam0012580.1;gen…
GO:0032549	ribonucleoside binding	MF	0.983214	0.995469	gene_sam0001610.1;gene_sam0002000.1;gene_sam0002090.1;gene_sam0002600.1;gene_sam0002620.1;gene_sam0002900.1;gene_sam0003950.1;gene_sam0003960.1;gene_sam0004160.1;gene_sam0006620.1;gene_sam0007470.1;gene_sam0007680.1;gene_sam0008230.1;gene_sam0008900.1;gene_sam0009170.1;gene_sam0010390.1;gene_sam0010720.1;gene_sam0011490.1;gene_sam0011580.1;gene_sam0011660.1;gene_sam0012410.1;gene_sam0012580.1;gen…
GO:0001882	nucleoside binding	MF	0.984193	0.995469	gene_sam0001610.1;gene_sam0002000.1;gene_sam0002090.1;gene_sam0002600.1;gene_sam0002620.1;gene_sam0002900.1;gene_sam0003950.1;gene_sam0003960.1;gene_sam0004160.1;gene_sam0006620.1;gene_sam0007470.1;gene_sam0007680.1;gene_sam0008230.1;gene_sam0008900.1;gene_sam0009170.1;gene_sam0010390.1;gene_sam0010720.1;gene_sam0011490.1;gene_sam0011580.1;gene_sam0011660.1;gene_sam0012410.1;gene_sam0012580.1;gen…
GO:0001883	purine nucleoside binding	MF	0.984656	0.995469	gene_sam0001610.1;gene_sam0002000.1;gene_sam0002090.1;gene_sam0002600.1;gene_sam0002620.1;gene_sam0002900.1;gene_sam0003950.1;gene_sam0003960.1;gene_sam0004160.1;gene_sam0006620.1;gene_sam0007470.1;gene_sam0007680.1;gene_sam0008230.1;gene_sam0008900.1;gene_sam0009170.1;gene_sam0010390.1;gene_sam0010720.1;gene_sam0011490.1;gene_sam0011580.1;gene_sam0011660.1;gene_sam0012410.1;gene_sam0012580.1;gen…
GO:0032550	purine ribonucleoside binding	MF	0.984656	0.995469	gene_sam0001610.1;gene_sam0002000.1;gene_sam0002090.1;gene_sam0002600.1;gene_sam0002620.1;gene_sam0002900.1;gene_sam0003950.1;gene_sam0003960.1;gene_sam0004160.1;gene_sam0006620.1;gene_sam0007470.1;gene_sam0007680.1;gene_sam0008230.1;gene_sam0008900.1;gene_sam0009170.1;gene_sam0010390.1;gene_sam0010720.1;gene_sam0011490.1;gene_sam0011580.1;gene_sam0011660.1;gene_sam0012410.1;gene_sam0012580.1;gen…
GO:0032555	purine ribonucleotide binding	MF	0.984656	0.995469	gene_sam0001610.1;gene_sam0002000.1;gene_sam0002090.1;gene_sam0002600.1;gene_sam0002620.1;gene_sam0002900.1;gene_sam0003950.1;gene_sam0003960.1;gene_sam0004160.1;gene_sam0006620.1;gene_sam0007470.1;gene_sam0007680.1;gene_sam0008230.1;gene_sam0008900.1;gene_sam0009170.1;gene_sam0010390.1;gene_sam0010720.1;gene_sam0011490.1;gene_sam0011580.1;gene_sam0011660.1;gene_sam0012410.1;gene_sam0012580.1;gen…
GO:0004519	endonuclease activity	MF	0.985047	0.995469	gene_sam0029060.1;gene_sam0049670.1;gene_sam0073060.1
GO:0017076	purine nucleotide binding	MF	0.985564	0.995469	gene_sam0001610.1;gene_sam0002000.1;gene_sam0002090.1;gene_sam0002600.1;gene_sam0002620.1;gene_sam0002900.1;gene_sam0003950.1;gene_sam0003960.1;gene_sam0004160.1;gene_sam0006620.1;gene_sam0007470.1;gene_sam0007680.1;gene_sam0008230.1;gene_sam0008900.1;gene_sam0009170.1;gene_sam0010390.1;gene_sam0010720.1;gene_sam0011490.1;gene_sam0011580.1;gene_sam0011660.1;gene_sam0012410.1;gene_sam0012580.1;gen…
GO:0003924	GTPase activity	MF	0.987716	0.995974	gene_sam0002620.1;gene_sam0011580.1;gene_sam0016500.1;gene_sam0035060.1;gene_sam0050700.1;gene_sam0053390.1;gene_sam0054150.1;gene_sam0059400.1
GO:0016757	transferase activity, transferring glycosyl groups	MF	0.997805	0.999897	gene_sam0007130.1;gene_sam0011520.1;gene_sam0014390.1;gene_sam0024780.1;gene_sam0054140.1;gene_sam0054640.1;gene_sam0062470.1
GO:0005525	GTP binding	MF	0.998239	0.999897	gene_sam0002620.1;gene_sam0008900.1;gene_sam0011580.1;gene_sam0016500.1;gene_sam0019630.1;gene_sam0034910.1;gene_sam0035060.1;gene_sam0053390.1;gene_sam0054150.1;gene_sam0074540.1;gene_sam0076330.1
GO:0019001	guanyl nucleotide binding	MF	0.998239	0.999897	gene_sam0002620.1;gene_sam0008900.1;gene_sam0011580.1;gene_sam0016500.1;gene_sam0019630.1;gene_sam0034910.1;gene_sam0035060.1;gene_sam0053390.1;gene_sam0054150.1;gene_sam0074540.1;gene_sam0076330.1
GO:0032561	guanyl ribonucleotide binding	MF	0.998239	0.999897	gene_sam0002620.1;gene_sam0008900.1;gene_sam0011580.1;gene_sam0016500.1;gene_sam0019630.1;gene_sam0034910.1;gene_sam0035060.1;gene_sam0053390.1;gene_sam0054150.1;gene_sam0074540.1;gene_sam0076330.1
GO:0003674	molecular_function	MF	1	1	gene_sam0000330.1;gene_sam0000450.1;gene_sam0000530.1;gene_sam0000540.1;gene_sam0000550.1;gene_sam0000860.1;gene_sam0000870.1;gene_sam0001070.1;gene_sam0001110.1;gene_sam0001130.1;gene_sam0001140.1;gene_sam0001230.1;gene_sam0001250.1;gene_sam0001270.1;gene_sam0001530.1;gene_sam0001580.1;gene_sam0001610.1;gene_sam0001760.1;gene_sam0001810.1;gene_sam0001820.1;gene_sam0001990.1;gene_sam0002000.1;gen…
GO:0005697	telomerase holoenzyme complex	CC	0.00839326	0.732328	gene_sam0052140.1;gene_sam0080630.1;gene_sam0090240.1;gene_sam0095670.1;gene_sam0096280.1
GO:0031429	box H/ACA snoRNP complex	CC	0.00839326	0.732328	gene_sam0052140.1;gene_sam0080630.1;gene_sam0090240.1;gene_sam0095670.1;gene_sam0096280.1
GO:0072588	box H/ACA RNP complex	CC	0.00839326	0.732328	gene_sam0052140.1;gene_sam0080630.1;gene_sam0090240.1;gene_sam0095670.1;gene_sam0096280.1
GO:0005732	small nucleolar ribonucleoprotein complex	CC	0.0122524	0.732328	gene_sam0012050.1;gene_sam0052140.1;gene_sam0080630.1;gene_sam0090240.1;gene_sam0095670.1;gene_sam0096280.1
GO:0044452	nucleolar part	CC	0.0182224	0.732328	gene_sam0052140.1;gene_sam0080630.1;gene_sam0090240.1;gene_sam0095670.1;gene_sam0096280.1
GO:0005618	cell wall	CC	0.051748	0.732328	gene_sam0014250.1;gene_sam0065260.1;gene_sam0072870.1;gene_sam0086820.1
GO:0005885	Arp2/3 protein complex	CC	0.051748	0.732328	gene_sam0026810.1;gene_sam0033900.1;gene_sam0051410.1;gene_sam0058800.1
GO:0030312	external encapsulating structure	CC	0.051748	0.732328	gene_sam0014250.1;gene_sam0065260.1;gene_sam0072870.1;gene_sam0086820.1
GO:0000159	protein phosphatase type 2A complex	CC	0.0519366	0.732328	gene_sam0033850.1;gene_sam0040610.1
GO:0005905	coated pit	CC	0.0519366	0.732328	gene_sam0028900.1;gene_sam0044310.1
GO:0030125	clathrin vesicle coat	CC	0.0519366	0.732328	gene_sam0028900.1;gene_sam0044310.1
GO:0030132	clathrin coat of coated pit	CC	0.0519366	0.732328	gene_sam0028900.1;gene_sam0044310.1
GO:0030136	clathrin-coated vesicle	CC	0.0519366	0.732328	gene_sam0028900.1;gene_sam0044310.1
GO:0030665	clathrin-coated vesicle membrane	CC	0.0519366	0.732328	gene_sam0028900.1;gene_sam0044310.1
GO:0043228	non-membrane-bounded organelle	CC	0.0559958	0.732328	gene_sam0001810.1;gene_sam0003540.1;gene_sam0004490.1;gene_sam0005160.1;gene_sam0007170.1;gene_sam0009260.1;gene_sam0015970.1;gene_sam0016810.1;gene_sam0017390.1;gene_sam0017580.1;gene_sam0018740.1;gene_sam0019580.1;gene_sam0020260.1;gene_sam0022100.1;gene_sam0024100.1;gene_sam0026480.1;gene_sam0026740.1;gene_sam0026810.1;gene_sam0029410.1;gene_sam0031350.1;gene_sam0033900.1;gene_sam0040300.1;gen…
GO:0043232	intracellular non-membrane-bounded organelle	CC	0.0559958	0.732328	gene_sam0001810.1;gene_sam0003540.1;gene_sam0004490.1;gene_sam0005160.1;gene_sam0007170.1;gene_sam0009260.1;gene_sam0015970.1;gene_sam0016810.1;gene_sam0017390.1;gene_sam0017580.1;gene_sam0018740.1;gene_sam0019580.1;gene_sam0020260.1;gene_sam0022100.1;gene_sam0024100.1;gene_sam0026480.1;gene_sam0026740.1;gene_sam0026810.1;gene_sam0029410.1;gene_sam0031350.1;gene_sam0033900.1;gene_sam0040300.1;gen…
GO:0030529	intracellular ribonucleoprotein complex	CC	0.0645295	0.732328	gene_sam0001810.1;gene_sam0003540.1;gene_sam0007170.1;gene_sam0008540.1;gene_sam0009260.1;gene_sam0012050.1;gene_sam0015970.1;gene_sam0016810.1;gene_sam0017390.1;gene_sam0019580.1;gene_sam0019650.1;gene_sam0020260.1;gene_sam0026740.1;gene_sam0029660.1;gene_sam0040300.1;gene_sam0042870.1;gene_sam0044520.1;gene_sam0045770.1;gene_sam0051610.1;gene_sam0052140.1;gene_sam0054830.1;gene_sam0057410.1;gen…
GO:1990904	ribonucleoprotein complex	CC	0.0645295	0.732328	gene_sam0001810.1;gene_sam0003540.1;gene_sam0007170.1;gene_sam0008540.1;gene_sam0009260.1;gene_sam0012050.1;gene_sam0015970.1;gene_sam0016810.1;gene_sam0017390.1;gene_sam0019580.1;gene_sam0019650.1;gene_sam0020260.1;gene_sam0026740.1;gene_sam0029660.1;gene_sam0040300.1;gene_sam0042870.1;gene_sam0044520.1;gene_sam0045770.1;gene_sam0051610.1;gene_sam0052140.1;gene_sam0054830.1;gene_sam0057410.1;gen…
GO:0005635	nuclear envelope	CC	0.0819171	0.732328	gene_sam0001130.1;gene_sam0022420.1;gene_sam0025330.1;gene_sam0071500.1;gene_sam0078100.1
GO:0005643	nuclear pore	CC	0.0852737	0.732328	gene_sam0022420.1;gene_sam0025330.1;gene_sam0071500.1;gene_sam0078100.1
GO:0032991	macromolecular complex	CC	0.0891037	0.732328	gene_sam0000530.1;gene_sam0001130.1;gene_sam0001170.1;gene_sam0001810.1;gene_sam0002470.1;gene_sam0002620.1;gene_sam0002790.1;gene_sam0003260.1;gene_sam0003400.1;gene_sam0003540.1;gene_sam0004300.1;gene_sam0004490.1;gene_sam0004800.1;gene_sam0004950.1;gene_sam0005160.1;gene_sam0005890.1;gene_sam0007170.1;gene_sam0008540.1;gene_sam0009260.1;gene_sam0009800.1;gene_sam0012050.1;gene_sam0013330.1;gen…
GO:0000793	condensed chromosome	CC	0.119395	0.732328	gene_sam0018740.1;gene_sam0024100.1;gene_sam0044370.1;gene_sam0071580.1;gene_sam0077910.1;gene_sam0085470.1;gene_sam0087510.1
GO:0005744	mitochondrial inner membrane presequence translocase complex	CC	0.132208	0.732328	gene_sam0002470.1;gene_sam0074840.1
GO:0008250	oligosaccharyltransferase complex	CC	0.132208	0.732328	gene_sam0093530.1;gene_sam0093620.1
GO:0008287	protein serine/threonine phosphatase complex	CC	0.132208	0.732328	gene_sam0033850.1;gene_sam0040610.1
GO:0044450	microtubule organizing center part	CC	0.132208	0.732328	gene_sam0049750.1;gene_sam0059400.1
GO:0098589	membrane region	CC	0.132208	0.732328	gene_sam0028900.1;gene_sam0044310.1
GO:1903293	phosphatase complex	CC	0.132208	0.732328	gene_sam0033850.1;gene_sam0040610.1
GO:0005730	nucleolus	CC	0.135246	0.732328	gene_sam0031350.1;gene_sam0052140.1;gene_sam0080630.1;gene_sam0090240.1;gene_sam0095670.1;gene_sam0096280.1
GO:0005856	cytoskeleton	CC	0.163113	0.732328	gene_sam0004490.1;gene_sam0026480.1;gene_sam0026810.1;gene_sam0029410.1;gene_sam0033900.1;gene_sam0049750.1;gene_sam0049900.1;gene_sam0051410.1;gene_sam0056720.1;gene_sam0058800.1;gene_sam0059400.1;gene_sam0071580.1;gene_sam0085470.1;gene_sam0087510.1
GO:0005840	ribosome	CC	0.165702	0.732328	gene_sam0001810.1;gene_sam0003540.1;gene_sam0007170.1;gene_sam0009260.1;gene_sam0015970.1;gene_sam0016810.1;gene_sam0017390.1;gene_sam0019580.1;gene_sam0020260.1;gene_sam0026740.1;gene_sam0040300.1;gene_sam0042870.1;gene_sam0045770.1;gene_sam0051610.1;gene_sam0054830.1;gene_sam0057410.1;gene_sam0063430.1;gene_sam0063690.1;gene_sam0065440.1;gene_sam0067790.1;gene_sam0075320.1;gene_sam0077070.1;gen…
GO:0000794	condensed nuclear chromosome	CC	0.174835	0.732328	gene_sam0018740.1;gene_sam0071580.1;gene_sam0085470.1;gene_sam0087510.1
GO:0005819	spindle	CC	0.196556	0.732328	gene_sam0026480.1;gene_sam0049750.1;gene_sam0071580.1;gene_sam0085470.1;gene_sam0087510.1
GO:0030118	clathrin coat	CC	0.199244	0.732328	gene_sam0028900.1;gene_sam0044310.1;gene_sam0044490.1
GO:0032040	small-subunit processome	CC	0.199244	0.732328	gene_sam0008540.1;gene_sam0029660.1;gene_sam0075100.1
GO:0030008	TRAPP complex	CC	0.22524	0.732328	gene_sam0015770.1;gene_sam0027670.1
GO:0005852	eukaryotic translation initiation factor 3 complex	CC	0.227932	0.732328	gene_sam0004300.1;gene_sam0016510.1;gene_sam0024880.1;gene_sam0090200.1
GO:0000172	ribonuclease MRP complex	CC	0.228121	0.732328	gene_sam0012050.1
GO:0000408	EKC/KEOPS complex	CC	0.228121	0.732328	gene_sam0042440.1
GO:0005665	DNA-directed RNA polymerase II, core complex	CC	0.228121	0.732328	gene_sam0093320.1
GO:0005750	mitochondrial respiratory chain complex III	CC	0.228121	0.732328	gene_sam0062200.1
GO:0005801	cis-Golgi network	CC	0.228121	0.732328	gene_sam0090320.1
GO:0005816	spindle pole body	CC	0.228121	0.732328	gene_sam0049750.1
GO:0005968	Rab-protein geranylgeranyltransferase complex	CC	0.228121	0.732328	gene_sam0047710.1
GO:0008278	cohesin complex	CC	0.228121	0.732328	gene_sam0044370.1
GO:0009349	riboflavin synthase complex	CC	0.228121	0.732328	gene_sam0009800.1
GO:0012510	trans-Golgi network transport vesicle membrane	CC	0.228121	0.732328	gene_sam0044310.1
GO:0016035	zeta DNA polymerase complex	CC	0.228121	0.732328	gene_sam0080050.1
GO:0030122	AP-2 adaptor complex	CC	0.228121	0.732328	gene_sam0028900.1
GO:0030128	clathrin coat of endocytic vesicle	CC	0.228121	0.732328	gene_sam0028900.1
GO:0030130	clathrin coat of trans-Golgi network vesicle	CC	0.228121	0.732328	gene_sam0044310.1
GO:0030139	endocytic vesicle	CC	0.228121	0.732328	gene_sam0028900.1
GO:0030140	trans-Golgi network transport vesicle	CC	0.228121	0.732328	gene_sam0044310.1
GO:0030173	integral component of Golgi membrane	CC	0.228121	0.732328	gene_sam0040400.1
GO:0030666	endocytic vesicle membrane	CC	0.228121	0.732328	gene_sam0028900.1
GO:0030669	clathrin-coated endocytic vesicle membrane	CC	0.228121	0.732328	gene_sam0028900.1
GO:0030677	ribonuclease P complex	CC	0.228121	0.732328	gene_sam0012050.1
GO:0031228	intrinsic component of Golgi membrane	CC	0.228121	0.732328	gene_sam0040400.1
GO:0034998	oligosaccharyltransferase I complex	CC	0.228121	0.732328	gene_sam0093620.1
GO:0045275	respiratory chain complex III	CC	0.228121	0.732328	gene_sam0062200.1
GO:0045334	clathrin-coated endocytic vesicle	CC	0.228121	0.732328	gene_sam0028900.1
GO:0070449	elongin complex	CC	0.228121	0.732328	gene_sam0003260.1
GO:1902555	endoribonuclease complex	CC	0.228121	0.732328	gene_sam0012050.1
GO:1902773	GTPase activator complex	CC	0.228121	0.732328	gene_sam0049750.1
GO:1990071	TRAPPII protein complex	CC	0.228121	0.732328	gene_sam0027670.1
GO:1990334	Bfa1-Bub2 complex	CC	0.228121	0.732328	gene_sam0049750.1
GO:1990862	nuclear membrane complex Bqt3-Bqt4	CC	0.228121	0.732328	gene_sam0001130.1
GO:0071944	cell periphery	CC	0.230537	0.732328	gene_sam0002620.1;gene_sam0002790.1;gene_sam0014250.1;gene_sam0028900.1;gene_sam0044310.1;gene_sam0060380.1;gene_sam0065260.1;gene_sam0068650.1;gene_sam0072870.1;gene_sam0086820.1
GO:0044430	cytoskeletal part	CC	0.232862	0.732328	gene_sam0004490.1;gene_sam0026480.1;gene_sam0026810.1;gene_sam0029410.1;gene_sam0033900.1;gene_sam0049750.1;gene_sam0051410.1;gene_sam0056720.1;gene_sam0058800.1;gene_sam0059400.1;gene_sam0071580.1;gene_sam0085470.1;gene_sam0087510.1
GO:0000785	chromatin	CC	0.243058	0.732328	gene_sam0005160.1;gene_sam0049010.1;gene_sam0049620.1;gene_sam0064900.1;gene_sam0085070.1
GO:0015629	actin cytoskeleton	CC	0.25173	0.732328	gene_sam0004490.1;gene_sam0026810.1;gene_sam0033900.1;gene_sam0049900.1;gene_sam0051410.1;gene_sam0058800.1
GO:0000778	condensed nuclear chromosome kinetochore	CC	0.267626	0.732328	gene_sam0071580.1;gene_sam0085470.1;gene_sam0087510.1
GO:0000780	condensed nuclear chromosome, centromeric region	CC	0.267626	0.732328	gene_sam0071580.1;gene_sam0085470.1;gene_sam0087510.1
GO:0000790	nuclear chromatin	CC	0.267626	0.732328	gene_sam0005160.1;gene_sam0049010.1;gene_sam0064900.1
GO:0000940	condensed chromosome outer kinetochore	CC	0.267626	0.732328	gene_sam0071580.1;gene_sam0085470.1;gene_sam0087510.1
GO:0000942	condensed nuclear chromosome outer kinetochore	CC	0.267626	0.732328	gene_sam0071580.1;gene_sam0085470.1;gene_sam0087510.1
GO:0031011	Ino80 complex	CC	0.267626	0.732328	gene_sam0005160.1;gene_sam0049010.1;gene_sam0064900.1
GO:0033202	DNA helicase complex	CC	0.267626	0.732328	gene_sam0005160.1;gene_sam0049010.1;gene_sam0064900.1
GO:0042729	DASH complex	CC	0.267626	0.732328	gene_sam0071580.1;gene_sam0085470.1;gene_sam0087510.1
GO:0097346	INO80-type complex	CC	0.267626	0.732328	gene_sam0005160.1;gene_sam0049010.1;gene_sam0064900.1
GO:0012505	endomembrane system	CC	0.289921	0.732328	gene_sam0001130.1;gene_sam0004800.1;gene_sam0018970.1;gene_sam0019960.1;gene_sam0022420.1;gene_sam0025330.1;gene_sam0027670.1;gene_sam0028900.1;gene_sam0031090.1;gene_sam0040400.1;gene_sam0044310.1;gene_sam0053840.1;gene_sam0071500.1;gene_sam0078100.1;gene_sam0080160.1;gene_sam0081410.1;gene_sam0086960.1;gene_sam0093370.1;gene_sam0093530.1;gene_sam0093620.1
GO:0098800	inner mitochondrial membrane protein complex	CC	0.292064	0.732328	gene_sam0002470.1;gene_sam0033570.1;gene_sam0062200.1;gene_sam0074840.1;gene_sam0094540.1
GO:0015630	microtubule cytoskeleton	CC	0.295564	0.732328	gene_sam0004490.1;gene_sam0026480.1;gene_sam0029410.1;gene_sam0049750.1;gene_sam0056720.1;gene_sam0059400.1;gene_sam0071580.1;gene_sam0085470.1;gene_sam0087510.1
GO:0000228	nuclear chromosome	CC	0.296599	0.732328	gene_sam0005160.1;gene_sam0018740.1;gene_sam0022100.1;gene_sam0049010.1;gene_sam0064900.1;gene_sam0071580.1;gene_sam0085470.1;gene_sam0087510.1
GO:0044454	nuclear chromosome part	CC	0.296766	0.732328	gene_sam0005160.1;gene_sam0018740.1;gene_sam0049010.1;gene_sam0064900.1;gene_sam0071580.1;gene_sam0085470.1;gene_sam0087510.1
GO:0031981	nuclear lumen	CC	0.300347	0.732328	gene_sam0003260.1;gene_sam0005160.1;gene_sam0018740.1;gene_sam0020910.1;gene_sam0021050.1;gene_sam0022100.1;gene_sam0024190.1;gene_sam0031350.1;gene_sam0042540.1;gene_sam0049010.1;gene_sam0049260.1;gene_sam0051340.1;gene_sam0052140.1;gene_sam0064120.1;gene_sam0064900.1;gene_sam0071580.1;gene_sam0080630.1;gene_sam0085470.1;gene_sam0087510.1;gene_sam0090240.1;gene_sam0093320.1;gene_sam0095670.1;gen…
GO:1902494	catalytic complex	CC	0.308369	0.732328	gene_sam0002620.1;gene_sam0005160.1;gene_sam0005890.1;gene_sam0009800.1;gene_sam0012050.1;gene_sam0020910.1;gene_sam0029410.1;gene_sam0033850.1;gene_sam0040610.1;gene_sam0042540.1;gene_sam0047710.1;gene_sam0049010.1;gene_sam0051340.1;gene_sam0056260.1;gene_sam0062200.1;gene_sam0064900.1;gene_sam0080050.1;gene_sam0090590.1;gene_sam0093320.1;gene_sam0093530.1;gene_sam0093620.1
GO:0043234	protein complex	CC	0.317663	0.732328	gene_sam0000530.1;gene_sam0001130.1;gene_sam0001170.1;gene_sam0002470.1;gene_sam0002620.1;gene_sam0002790.1;gene_sam0003260.1;gene_sam0003400.1;gene_sam0004300.1;gene_sam0004490.1;gene_sam0004800.1;gene_sam0004950.1;gene_sam0005160.1;gene_sam0005890.1;gene_sam0009800.1;gene_sam0012050.1;gene_sam0013330.1;gene_sam0014880.1;gene_sam0015770.1;gene_sam0016510.1;gene_sam0017140.1;gene_sam0018740.1;gen…
GO:0000276	mitochondrial proton-transporting ATP synthase complex, coupling factor F(o)	CC	0.321064	0.732328	gene_sam0033570.1;gene_sam0094540.1
GO:0005798	Golgi-associated vesicle	CC	0.321064	0.732328	gene_sam0044310.1;gene_sam0080160.1
GO:0008023	transcription elongation factor complex	CC	0.321064	0.732328	gene_sam0003260.1;gene_sam0020910.1
GO:0030660	Golgi-associated vesicle membrane	CC	0.321064	0.732328	gene_sam0044310.1;gene_sam0080160.1
GO:0048500	signal recognition particle	CC	0.321064	0.732328	gene_sam0044520.1;gene_sam0084990.1
GO:1990204	oxidoreductase complex	CC	0.321064	0.732328	gene_sam0005890.1;gene_sam0062200.1
GO:0000139	Golgi membrane	CC	0.338065	0.732328	gene_sam0040400.1;gene_sam0044310.1;gene_sam0080160.1
GO:0000777	condensed chromosome kinetochore	CC	0.338065	0.732328	gene_sam0071580.1;gene_sam0085470.1;gene_sam0087510.1
GO:0000779	condensed chromosome, centromeric region	CC	0.338065	0.732328	gene_sam0071580.1;gene_sam0085470.1;gene_sam0087510.1
GO:0030119	AP-type membrane coat adaptor complex	CC	0.338065	0.732328	gene_sam0001170.1;gene_sam0028900.1;gene_sam0044490.1
GO:0030684	preribosome	CC	0.338065	0.732328	gene_sam0008540.1;gene_sam0029660.1;gene_sam0075100.1
GO:0044815	DNA packaging complex	CC	0.338065	0.732328	gene_sam0024100.1;gene_sam0049620.1;gene_sam0085070.1
GO:0045259	proton-transporting ATP synthase complex	CC	0.338065	0.732328	gene_sam0003400.1;gene_sam0033570.1;gene_sam0094540.1
GO:0098797	plasma membrane protein complex	CC	0.338065	0.732328	gene_sam0002620.1;gene_sam0028900.1;gene_sam0044310.1
GO:0044455	mitochondrial membrane part	CC	0.340724	0.732328	gene_sam0002470.1;gene_sam0018970.1;gene_sam0033570.1;gene_sam0062200.1;gene_sam0074840.1;gene_sam0094540.1
GO:0005839	proteasome core complex	CC	0.342466	0.732328	gene_sam0000530.1;gene_sam0004950.1;gene_sam0014880.1;gene_sam0042740.1
GO:0033177	proton-transporting two-sector ATPase complex, proton-transporting domain	CC	0.342466	0.732328	gene_sam0022200.1;gene_sam0033570.1;gene_sam0049100.1;gene_sam0094540.1
GO:0005623	cell	CC	0.345109	0.732328	gene_sam0000530.1;gene_sam0001130.1;gene_sam0001170.1;gene_sam0001810.1;gene_sam0002470.1;gene_sam0002620.1;gene_sam0002790.1;gene_sam0003260.1;gene_sam0003400.1;gene_sam0003540.1;gene_sam0004300.1;gene_sam0004490.1;gene_sam0004800.1;gene_sam0004950.1;gene_sam0005160.1;gene_sam0005890.1;gene_sam0005920.1;gene_sam0005930.1;gene_sam0006380.1;gene_sam0007170.1;gene_sam0007500.1;gene_sam0008540.1;gen…
GO:0044464	cell part	CC	0.345109	0.732328	gene_sam0000530.1;gene_sam0001130.1;gene_sam0001170.1;gene_sam0001810.1;gene_sam0002470.1;gene_sam0002620.1;gene_sam0002790.1;gene_sam0003260.1;gene_sam0003400.1;gene_sam0003540.1;gene_sam0004300.1;gene_sam0004490.1;gene_sam0004800.1;gene_sam0004950.1;gene_sam0005160.1;gene_sam0005890.1;gene_sam0005920.1;gene_sam0005930.1;gene_sam0006380.1;gene_sam0007170.1;gene_sam0007500.1;gene_sam0008540.1;gen…
GO:0043233	organelle lumen	CC	0.359682	0.732328	gene_sam0003260.1;gene_sam0005160.1;gene_sam0018740.1;gene_sam0020910.1;gene_sam0021050.1;gene_sam0022100.1;gene_sam0024190.1;gene_sam0026740.1;gene_sam0031350.1;gene_sam0042540.1;gene_sam0049010.1;gene_sam0049260.1;gene_sam0051340.1;gene_sam0052140.1;gene_sam0064120.1;gene_sam0064900.1;gene_sam0071580.1;gene_sam0080630.1;gene_sam0085470.1;gene_sam0087510.1;gene_sam0090240.1;gene_sam0093320.1;gen…
GO:0070013	intracellular organelle lumen	CC	0.359682	0.732328	gene_sam0003260.1;gene_sam0005160.1;gene_sam0018740.1;gene_sam0020910.1;gene_sam0021050.1;gene_sam0022100.1;gene_sam0024190.1;gene_sam0026740.1;gene_sam0031350.1;gene_sam0042540.1;gene_sam0049010.1;gene_sam0049260.1;gene_sam0051340.1;gene_sam0052140.1;gene_sam0064120.1;gene_sam0064900.1;gene_sam0071580.1;gene_sam0080630.1;gene_sam0085470.1;gene_sam0087510.1;gene_sam0090240.1;gene_sam0093320.1;gen…
GO:0044427	chromosomal part	CC	0.3684	0.732328	gene_sam0005160.1;gene_sam0018740.1;gene_sam0024100.1;gene_sam0044370.1;gene_sam0049010.1;gene_sam0049620.1;gene_sam0050760.1;gene_sam0053830.1;gene_sam0064900.1;gene_sam0071580.1;gene_sam0077910.1;gene_sam0085070.1;gene_sam0085470.1;gene_sam0087510.1
GO:0005622	intracellular	CC	0.375586	0.732328	gene_sam0000530.1;gene_sam0001130.1;gene_sam0001170.1;gene_sam0001810.1;gene_sam0002470.1;gene_sam0002620.1;gene_sam0002790.1;gene_sam0003260.1;gene_sam0003400.1;gene_sam0003540.1;gene_sam0004300.1;gene_sam0004490.1;gene_sam0004800.1;gene_sam0004950.1;gene_sam0005160.1;gene_sam0005890.1;gene_sam0005920.1;gene_sam0005930.1;gene_sam0006380.1;gene_sam0007170.1;gene_sam0007500.1;gene_sam0008540.1;gen…
GO:0098798	mitochondrial protein complex	CC	0.386518	0.732328	gene_sam0002470.1;gene_sam0018970.1;gene_sam0033570.1;gene_sam0062200.1;gene_sam0074840.1;gene_sam0094540.1
GO:0005794	Golgi apparatus	CC	0.400831	0.732328	gene_sam0027670.1;gene_sam0040400.1;gene_sam0044310.1;gene_sam0080160.1
GO:0044431	Golgi apparatus part	CC	0.400831	0.732328	gene_sam0027670.1;gene_sam0040400.1;gene_sam0044310.1;gene_sam0080160.1
GO:0031974	membrane-enclosed lumen	CC	0.403362	0.732328	gene_sam0003260.1;gene_sam0005160.1;gene_sam0018740.1;gene_sam0020910.1;gene_sam0021050.1;gene_sam0022100.1;gene_sam0024190.1;gene_sam0026740.1;gene_sam0031350.1;gene_sam0042540.1;gene_sam0049010.1;gene_sam0049260.1;gene_sam0051340.1;gene_sam0052140.1;gene_sam0064120.1;gene_sam0064900.1;gene_sam0071580.1;gene_sam0080630.1;gene_sam0085470.1;gene_sam0087510.1;gene_sam0090240.1;gene_sam0093320.1;gen…
GO:0000796	condensin complex	CC	0.404306	0.732328	gene_sam0024100.1
GO:0000930	gamma-tubulin complex	CC	0.404306	0.732328	gene_sam0059400.1
GO:0005637	nuclear inner membrane	CC	0.404306	0.732328	gene_sam0001130.1
GO:0005639	integral component of nuclear inner membrane	CC	0.404306	0.732328	gene_sam0001130.1
GO:0005768	endosome	CC	0.404306	0.732328	gene_sam0027670.1
GO:0005786	signal recognition particle, endoplasmic reticulum targeting	CC	0.404306	0.732328	gene_sam0084990.1
GO:0005846	nuclear cap binding complex	CC	0.404306	0.732328	gene_sam0043680.1
GO:0005854	nascent polypeptide-associated complex	CC	0.404306	0.732328	gene_sam0060640.1
GO:0005876	spindle microtubule	CC	0.404306	0.732328	gene_sam0087510.1
GO:0009331	glycerol-3-phosphate dehydrogenase complex	CC	0.404306	0.732328	gene_sam0005890.1
GO:0009341	beta-galactosidase complex	CC	0.404306	0.732328	gene_sam0090590.1
GO:0030896	checkpoint clamp complex	CC	0.404306	0.732328	gene_sam0018740.1
GO:0030904	retromer complex	CC	0.404306	0.732328	gene_sam0053840.1
GO:0031229	intrinsic component of nuclear inner membrane	CC	0.404306	0.732328	gene_sam0001130.1
GO:0034518	RNA cap binding complex	CC	0.404306	0.732328	gene_sam0043680.1
GO:0043564	Ku70:Ku80 complex	CC	0.404306	0.732328	gene_sam0013330.1
GO:0044440	endosomal part	CC	0.404306	0.732328	gene_sam0027670.1
GO:0044453	nuclear membrane part	CC	0.404306	0.732328	gene_sam0001130.1
GO:0070069	cytochrome complex	CC	0.404306	0.732328	gene_sam0062200.1
GO:0072546	ER membrane protein complex	CC	0.404306	0.732328	gene_sam0004800.1
GO:1902495	transmembrane transporter complex	CC	0.404306	0.732328	gene_sam0062200.1
GO:1990351	transporter complex	CC	0.404306	0.732328	gene_sam0062200.1
GO:0005815	microtubule organizing center	CC	0.408021	0.732328	gene_sam0026480.1;gene_sam0049750.1;gene_sam0059400.1
GO:0012506	vesicle membrane	CC	0.408021	0.732328	gene_sam0028900.1;gene_sam0044310.1;gene_sam0080160.1
GO:0016023	cytoplasmic, membrane-bounded vesicle	CC	0.408021	0.732328	gene_sam0028900.1;gene_sam0044310.1;gene_sam0080160.1
GO:0030120	vesicle coat	CC	0.408021	0.732328	gene_sam0028900.1;gene_sam0044310.1;gene_sam0080160.1
GO:0030135	coated vesicle	CC	0.408021	0.732328	gene_sam0028900.1;gene_sam0044310.1;gene_sam0080160.1
GO:0030659	cytoplasmic vesicle membrane	CC	0.408021	0.732328	gene_sam0028900.1;gene_sam0044310.1;gene_sam0080160.1
GO:0030662	coated vesicle membrane	CC	0.408021	0.732328	gene_sam0028900.1;gene_sam0044310.1;gene_sam0080160.1
GO:0031410	cytoplasmic vesicle	CC	0.408021	0.732328	gene_sam0028900.1;gene_sam0044310.1;gene_sam0080160.1
GO:0031982	vesicle	CC	0.408021	0.732328	gene_sam0028900.1;gene_sam0044310.1;gene_sam0080160.1
GO:0031988	membrane-bounded vesicle	CC	0.408021	0.732328	gene_sam0028900.1;gene_sam0044310.1;gene_sam0080160.1
GO:0044433	cytoplasmic vesicle part	CC	0.408021	0.732328	gene_sam0028900.1;gene_sam0044310.1;gene_sam0080160.1
GO:0044459	plasma membrane part	CC	0.408021	0.732328	gene_sam0002620.1;gene_sam0028900.1;gene_sam0044310.1
GO:0000922	spindle pole	CC	0.413581	0.732328	gene_sam0026480.1;gene_sam0049750.1
GO:0005753	mitochondrial proton-transporting ATP synthase complex	CC	0.413581	0.732328	gene_sam0033570.1;gene_sam0094540.1
GO:0005874	microtubule	CC	0.413581	0.732328	gene_sam0059400.1;gene_sam0087510.1
GO:0030131	clathrin adaptor complex	CC	0.413581	0.732328	gene_sam0028900.1;gene_sam0044490.1
GO:0045263	proton-transporting ATP synthase complex, coupling factor F(o)	CC	0.413581	0.732328	gene_sam0033570.1;gene_sam0094540.1
GO:0072686	mitotic spindle	CC	0.413581	0.732328	gene_sam0071580.1;gene_sam0085470.1
GO:0099512	supramolecular fiber	CC	0.413581	0.732328	gene_sam0059400.1;gene_sam0087510.1
GO:0099513	polymeric cytoskeletal fiber	CC	0.413581	0.732328	gene_sam0059400.1;gene_sam0087510.1
GO:0098796	membrane protein complex	CC	0.431266	0.75881	gene_sam0001130.1;gene_sam0001170.1;gene_sam0002470.1;gene_sam0002620.1;gene_sam0003400.1;gene_sam0004800.1;gene_sam0018970.1;gene_sam0022200.1;gene_sam0028900.1;gene_sam0033570.1;gene_sam0044310.1;gene_sam0044490.1;gene_sam0049100.1;gene_sam0053840.1;gene_sam0062200.1;gene_sam0074840.1;gene_sam0080160.1;gene_sam0093530.1;gene_sam0093620.1;gene_sam0094540.1
GO:0005694	chromosome	CC	0.437464	0.762283	gene_sam0005160.1;gene_sam0017580.1;gene_sam0018740.1;gene_sam0022100.1;gene_sam0024100.1;gene_sam0044370.1;gene_sam0049010.1;gene_sam0049620.1;gene_sam0050760.1;gene_sam0053830.1;gene_sam0064900.1;gene_sam0071580.1;gene_sam0077910.1;gene_sam0085070.1;gene_sam0085470.1;gene_sam0087510.1
GO:0000502	proteasome complex	CC	0.444208	0.762283	gene_sam0000530.1;gene_sam0004950.1;gene_sam0014880.1;gene_sam0042740.1;gene_sam0087480.1
GO:0000775	chromosome, centromeric region	CC	0.444208	0.762283	gene_sam0050760.1;gene_sam0053830.1;gene_sam0071580.1;gene_sam0085470.1;gene_sam0087510.1
GO:0016469	proton-transporting two-sector ATPase complex	CC	0.444208	0.762283	gene_sam0003400.1;gene_sam0022200.1;gene_sam0033570.1;gene_sam0049100.1;gene_sam0094540.1
GO:0044444	cytoplasmic part	CC	0.456206	0.778069	gene_sam0001170.1;gene_sam0001810.1;gene_sam0002470.1;gene_sam0002790.1;gene_sam0003540.1;gene_sam0004300.1;gene_sam0004800.1;gene_sam0005890.1;gene_sam0007170.1;gene_sam0007500.1;gene_sam0009260.1;gene_sam0010640.1;gene_sam0015970.1;gene_sam0016510.1;gene_sam0016810.1;gene_sam0017390.1;gene_sam0018970.1;gene_sam0019580.1;gene_sam0019600.1;gene_sam0019960.1;gene_sam0020260.1;gene_sam0024150.1;gen…
GO:0005875	microtubule associated complex	CC	0.475554	0.79641	gene_sam0004490.1;gene_sam0029410.1;gene_sam0056720.1
GO:0044391	ribosomal subunit	CC	0.475554	0.79641	gene_sam0040300.1;gene_sam0051610.1;gene_sam0057410.1
GO:0070603	SWI/SNF superfamily-type complex	CC	0.475554	0.79641	gene_sam0005160.1;gene_sam0049010.1;gene_sam0064900.1
GO:0098687	chromosomal region	CC	0.493757	0.809457	gene_sam0050760.1;gene_sam0053830.1;gene_sam0071580.1;gene_sam0085470.1;gene_sam0087510.1
GO:0000786	nucleosome	CC	0.499316	0.809457	gene_sam0049620.1;gene_sam0085070.1
GO:0015934	large ribosomal subunit	CC	0.499316	0.809457	gene_sam0040300.1;gene_sam0057410.1
GO:0033179	proton-transporting V-type ATPase, V0 domain	CC	0.499316	0.809457	gene_sam0022200.1;gene_sam0049100.1
GO:0044425	membrane part	CC	0.506609	0.809457	gene_sam0000620.1;gene_sam0001130.1;gene_sam0001170.1;gene_sam0001580.1;gene_sam0002280.1;gene_sam0002470.1;gene_sam0002620.1;gene_sam0003400.1;gene_sam0003950.1;gene_sam0003960.1;gene_sam0004800.1;gene_sam0006120.1;gene_sam0008670.1;gene_sam0010720.1;gene_sam0012070.1;gene_sam0012310.1;gene_sam0015230.1;gene_sam0018170.1;gene_sam0018390.1;gene_sam0018600.1;gene_sam0018970.1;gene_sam0019310.1;gen…
GO:0000776	kinetochore	CC	0.513582	0.809457	gene_sam0050760.1;gene_sam0071580.1;gene_sam0085470.1;gene_sam0087510.1
GO:0016591	DNA-directed RNA polymerase II, holoenzyme	CC	0.53929	0.809457	gene_sam0020910.1;gene_sam0051340.1;gene_sam0093320.1
GO:0000313	organellar ribosome	CC	0.540355	0.809457	gene_sam0026740.1
GO:0005669	transcription factor TFIID complex	CC	0.540355	0.809457	gene_sam0051340.1
GO:0005746	mitochondrial respiratory chain	CC	0.540355	0.809457	gene_sam0062200.1
GO:0005761	mitochondrial ribosome	CC	0.540355	0.809457	gene_sam0026740.1
GO:0005871	kinesin complex	CC	0.540355	0.809457	gene_sam0056720.1
GO:0030123	AP-3 adaptor complex	CC	0.540355	0.809457	gene_sam0001170.1
GO:0031965	nuclear membrane	CC	0.540355	0.809457	gene_sam0001130.1
GO:0042575	DNA polymerase complex	CC	0.540355	0.809457	gene_sam0080050.1
GO:0045261	proton-transporting ATP synthase complex, catalytic core F(1)	CC	0.540355	0.809457	gene_sam0003400.1
GO:0070469	respiratory chain	CC	0.540355	0.809457	gene_sam0062200.1
GO:0098803	respiratory chain complex	CC	0.540355	0.809457	gene_sam0062200.1
GO:0030117	membrane coat	CC	0.541579	0.809457	gene_sam0001170.1;gene_sam0028900.1;gene_sam0044310.1;gene_sam0044490.1;gene_sam0080160.1
GO:0048475	coated membrane	CC	0.541579	0.809457	gene_sam0001170.1;gene_sam0028900.1;gene_sam0044310.1;gene_sam0044490.1;gene_sam0080160.1
GO:0019866	organelle inner membrane	CC	0.564066	0.819267	gene_sam0001130.1;gene_sam0002470.1;gene_sam0033570.1;gene_sam0062200.1;gene_sam0074840.1;gene_sam0094540.1
GO:0005886	plasma membrane	CC	0.566207	0.819267	gene_sam0002620.1;gene_sam0028900.1;gene_sam0044310.1;gene_sam0060380.1
GO:0044428	nuclear part	CC	0.576066	0.819267	gene_sam0001130.1;gene_sam0003260.1;gene_sam0005160.1;gene_sam0013330.1;gene_sam0018740.1;gene_sam0019650.1;gene_sam0020910.1;gene_sam0021050.1;gene_sam0022100.1;gene_sam0022420.1;gene_sam0024190.1;gene_sam0025330.1;gene_sam0031350.1;gene_sam0042540.1;gene_sam0049010.1;gene_sam0049260.1;gene_sam0051340.1;gene_sam0052140.1;gene_sam0064120.1;gene_sam0064900.1;gene_sam0070260.1;gene_sam0071500.1;gen…
GO:0000145	exocyst	CC	0.576546	0.819267	gene_sam0002790.1;gene_sam0068650.1
GO:0044448	cell cortex part	CC	0.576546	0.819267	gene_sam0002790.1;gene_sam0068650.1
GO:0016021	integral component of membrane	CC	0.587768	0.819267	gene_sam0000620.1;gene_sam0001130.1;gene_sam0001580.1;gene_sam0002280.1;gene_sam0003950.1;gene_sam0003960.1;gene_sam0004800.1;gene_sam0006120.1;gene_sam0008670.1;gene_sam0010720.1;gene_sam0012070.1;gene_sam0012310.1;gene_sam0015230.1;gene_sam0018170.1;gene_sam0018390.1;gene_sam0018600.1;gene_sam0019310.1;gene_sam0019430.1;gene_sam0020710.1;gene_sam0020900.1;gene_sam0022180.1;gene_sam0022520.1;gen…
GO:0031224	intrinsic component of membrane	CC	0.587768	0.819267	gene_sam0000620.1;gene_sam0001130.1;gene_sam0001580.1;gene_sam0002280.1;gene_sam0003950.1;gene_sam0003960.1;gene_sam0004800.1;gene_sam0006120.1;gene_sam0008670.1;gene_sam0010720.1;gene_sam0012070.1;gene_sam0012310.1;gene_sam0015230.1;gene_sam0018170.1;gene_sam0018390.1;gene_sam0018600.1;gene_sam0019310.1;gene_sam0019430.1;gene_sam0020710.1;gene_sam0020900.1;gene_sam0022180.1;gene_sam0022520.1;gen…
GO:0000428	DNA-directed RNA polymerase complex	CC	0.598336	0.819267	gene_sam0020910.1;gene_sam0051340.1;gene_sam0093320.1
GO:0030880	RNA polymerase complex	CC	0.598336	0.819267	gene_sam0020910.1;gene_sam0051340.1;gene_sam0093320.1
GO:0055029	nuclear DNA-directed RNA polymerase complex	CC	0.598336	0.819267	gene_sam0020910.1;gene_sam0051340.1;gene_sam0093320.1
GO:0031967	organelle envelope	CC	0.611188	0.819267	gene_sam0001130.1;gene_sam0002470.1;gene_sam0018970.1;gene_sam0022420.1;gene_sam0025330.1;gene_sam0033570.1;gene_sam0062200.1;gene_sam0071500.1;gene_sam0074840.1;gene_sam0078100.1;gene_sam0094540.1
GO:0031975	envelope	CC	0.611188	0.819267	gene_sam0001130.1;gene_sam0002470.1;gene_sam0018970.1;gene_sam0022420.1;gene_sam0025330.1;gene_sam0033570.1;gene_sam0062200.1;gene_sam0071500.1;gene_sam0074840.1;gene_sam0078100.1;gene_sam0094540.1
GO:0016592	mediator complex	CC	0.615535	0.819267	gene_sam0021050.1;gene_sam0024190.1;gene_sam0049260.1;gene_sam0064120.1
GO:0044424	intracellular part	CC	0.617124	0.819267	gene_sam0000530.1;gene_sam0001130.1;gene_sam0001170.1;gene_sam0001810.1;gene_sam0002470.1;gene_sam0002620.1;gene_sam0002790.1;gene_sam0003260.1;gene_sam0003400.1;gene_sam0003540.1;gene_sam0004300.1;gene_sam0004490.1;gene_sam0004800.1;gene_sam0004950.1;gene_sam0005160.1;gene_sam0005890.1;gene_sam0005920.1;gene_sam0005930.1;gene_sam0006380.1;gene_sam0007170.1;gene_sam0007500.1;gene_sam0008540.1;gen…
GO:0005737	cytoplasm	CC	0.626738	0.819267	gene_sam0001170.1;gene_sam0001810.1;gene_sam0002470.1;gene_sam0002790.1;gene_sam0003540.1;gene_sam0004300.1;gene_sam0004800.1;gene_sam0005890.1;gene_sam0007170.1;gene_sam0007500.1;gene_sam0009260.1;gene_sam0010640.1;gene_sam0015970.1;gene_sam0016510.1;gene_sam0016810.1;gene_sam0017390.1;gene_sam0017450.1;gene_sam0018970.1;gene_sam0019580.1;gene_sam0019600.1;gene_sam0019960.1;gene_sam0020080.1;gen…
GO:0032993	protein-DNA complex	CC	0.644683	0.819267	gene_sam0049620.1;gene_sam0085070.1
GO:0000439	core TFIIH complex	CC	0.645394	0.819267	gene_sam0070260.1
GO:0005834	heterotrimeric G-protein complex	CC	0.645394	0.819267	gene_sam0002620.1
GO:0005869	dynactin complex	CC	0.645394	0.819267	gene_sam0004490.1
GO:0009898	cytoplasmic side of plasma membrane	CC	0.645394	0.819267	gene_sam0002620.1
GO:0015935	small ribosomal subunit	CC	0.645394	0.819267	gene_sam0051610.1
GO:0016593	Cdc73/Paf1 complex	CC	0.645394	0.819267	gene_sam0020910.1
GO:0019897	extrinsic component of plasma membrane	CC	0.645394	0.819267	gene_sam0002620.1
GO:0030126	COPI vesicle coat	CC	0.645394	0.819267	gene_sam0080160.1
GO:0030137	COPI-coated vesicle	CC	0.645394	0.819267	gene_sam0080160.1
GO:0030286	dynein complex	CC	0.645394	0.819267	gene_sam0029410.1
GO:0030663	COPI-coated vesicle membrane	CC	0.645394	0.819267	gene_sam0080160.1
GO:0031234	extrinsic component of cytoplasmic side of plasma membrane	CC	0.645394	0.819267	gene_sam0002620.1
GO:0032865	ERMES complex	CC	0.645394	0.819267	gene_sam0018970.1
GO:0044232	organelle membrane contact site	CC	0.645394	0.819267	gene_sam0018970.1
GO:0044233	ER-mitochondrion membrane contact site	CC	0.645394	0.819267	gene_sam0018970.1
GO:0098552	side of membrane	CC	0.645394	0.819267	gene_sam0002620.1
GO:0098562	cytoplasmic side of membrane	CC	0.645394	0.819267	gene_sam0002620.1
GO:0005743	mitochondrial inner membrane	CC	0.670404	0.83801	gene_sam0002470.1;gene_sam0033570.1;gene_sam0062200.1;gene_sam0074840.1;gene_sam0094540.1
GO:0044432	endoplasmic reticulum part	CC	0.688005	0.83801	gene_sam0004800.1;gene_sam0018970.1;gene_sam0019960.1;gene_sam0031090.1;gene_sam0081410.1;gene_sam0093530.1;gene_sam0093620.1
GO:0043226	organelle	CC	0.696798	0.83801	gene_sam0001130.1;gene_sam0001810.1;gene_sam0002470.1;gene_sam0003260.1;gene_sam0003540.1;gene_sam0004490.1;gene_sam0004800.1;gene_sam0005160.1;gene_sam0005920.1;gene_sam0005930.1;gene_sam0006380.1;gene_sam0007170.1;gene_sam0007500.1;gene_sam0009260.1;gene_sam0010640.1;gene_sam0012230.1;gene_sam0012890.1;gene_sam0013330.1;gene_sam0015970.1;gene_sam0016810.1;gene_sam0017390.1;gene_sam0017580.1;gen…
GO:0043229	intracellular organelle	CC	0.696798	0.83801	gene_sam0001130.1;gene_sam0001810.1;gene_sam0002470.1;gene_sam0003260.1;gene_sam0003540.1;gene_sam0004490.1;gene_sam0004800.1;gene_sam0005160.1;gene_sam0005920.1;gene_sam0005930.1;gene_sam0006380.1;gene_sam0007170.1;gene_sam0007500.1;gene_sam0009260.1;gene_sam0010640.1;gene_sam0012230.1;gene_sam0012890.1;gene_sam0013330.1;gene_sam0015970.1;gene_sam0016810.1;gene_sam0017390.1;gene_sam0017580.1;gen…
GO:0061695	transferase complex, transferring phosphorus-containing groups	CC	0.703089	0.83801	gene_sam0020910.1;gene_sam0051340.1;gene_sam0080050.1;gene_sam0093320.1
GO:0005938	cell cortex	CC	0.703849	0.83801	gene_sam0002790.1;gene_sam0068650.1
GO:0033176	proton-transporting V-type ATPase complex	CC	0.703849	0.83801	gene_sam0022200.1;gene_sam0049100.1
GO:0099568	cytoplasmic region	CC	0.703849	0.83801	gene_sam0002790.1;gene_sam0068650.1
GO:0005783	endoplasmic reticulum	CC	0.704223	0.83801	gene_sam0004800.1;gene_sam0018970.1;gene_sam0019960.1;gene_sam0031090.1;gene_sam0081410.1;gene_sam0086960.1;gene_sam0093370.1;gene_sam0093530.1;gene_sam0093620.1
GO:1990234	transferase complex	CC	0.711829	0.83801	gene_sam0009800.1;gene_sam0020910.1;gene_sam0042540.1;gene_sam0047710.1;gene_sam0051340.1;gene_sam0056260.1;gene_sam0080050.1;gene_sam0093320.1;gene_sam0093530.1;gene_sam0093620.1
GO:0005789	endoplasmic reticulum membrane	CC	0.713082	0.83801	gene_sam0004800.1;gene_sam0019960.1;gene_sam0031090.1;gene_sam0081410.1;gene_sam0093530.1;gene_sam0093620.1
GO:0042175	nuclear outer membrane-endoplasmic reticulum membrane network	CC	0.713082	0.83801	gene_sam0004800.1;gene_sam0019960.1;gene_sam0031090.1;gene_sam0081410.1;gene_sam0093530.1;gene_sam0093620.1
GO:0005739	mitochondrion	CC	0.726142	0.83801	gene_sam0002470.1;gene_sam0007500.1;gene_sam0010640.1;gene_sam0018970.1;gene_sam0024150.1;gene_sam0026740.1;gene_sam0033570.1;gene_sam0062200.1;gene_sam0067920.1;gene_sam0074840.1;gene_sam0075830.1;gene_sam0094540.1
GO:0005773	vacuole	CC	0.726476	0.83801	gene_sam0019600.1
GO:0016272	prefoldin complex	CC	0.726476	0.83801	gene_sam0056160.1
GO:0030133	transport vesicle	CC	0.726476	0.83801	gene_sam0044310.1
GO:0030658	transport vesicle membrane	CC	0.726476	0.83801	gene_sam0044310.1
GO:0030915	Smc5-Smc6 complex	CC	0.726476	0.83801	gene_sam0077910.1
GO:0031932	TORC2 complex	CC	0.726476	0.83801	gene_sam0017140.1
GO:0033178	proton-transporting two-sector ATPase complex, catalytic domain	CC	0.726476	0.83801	gene_sam0003400.1
GO:0033588	Elongator holoenzyme complex	CC	0.726476	0.83801	gene_sam0053370.1
GO:0098799	outer mitochondrial membrane protein complex	CC	0.726476	0.83801	gene_sam0018970.1
GO:0032126	eisosome	CC	0.744289	0.855009	gene_sam0014580.1;gene_sam0045260.1;gene_sam0059630.1;gene_sam0060300.1;gene_sam0064650.1;gene_sam0080060.1
GO:0005634	nucleus	CC	0.754095	0.857973	gene_sam0001130.1;gene_sam0003260.1;gene_sam0005160.1;gene_sam0005920.1;gene_sam0005930.1;gene_sam0006380.1;gene_sam0012230.1;gene_sam0012890.1;gene_sam0013330.1;gene_sam0017580.1;gene_sam0018040.1;gene_sam0018740.1;gene_sam0018880.1;gene_sam0019510.1;gene_sam0019650.1;gene_sam0020210.1;gene_sam0020910.1;gene_sam0021050.1;gene_sam0022100.1;gene_sam0022420.1;gene_sam0024190.1;gene_sam0025330.1;gen…
GO:0005654	nucleoplasm	CC	0.756128	0.857973	gene_sam0003260.1;gene_sam0020910.1;gene_sam0021050.1;gene_sam0024190.1;gene_sam0042540.1;gene_sam0049260.1;gene_sam0051340.1;gene_sam0064120.1;gene_sam0093320.1
GO:0044451	nucleoplasm part	CC	0.756128	0.857973	gene_sam0003260.1;gene_sam0020910.1;gene_sam0021050.1;gene_sam0024190.1;gene_sam0042540.1;gene_sam0049260.1;gene_sam0051340.1;gene_sam0064120.1;gene_sam0093320.1
GO:0044422	organelle part	CC	0.781048	0.870466	gene_sam0001130.1;gene_sam0002470.1;gene_sam0003260.1;gene_sam0004490.1;gene_sam0004800.1;gene_sam0005160.1;gene_sam0013330.1;gene_sam0018740.1;gene_sam0018970.1;gene_sam0019650.1;gene_sam0019960.1;gene_sam0020910.1;gene_sam0021050.1;gene_sam0022100.1;gene_sam0022420.1;gene_sam0024100.1;gene_sam0024190.1;gene_sam0025330.1;gene_sam0026480.1;gene_sam0026740.1;gene_sam0026810.1;gene_sam0027670.1;gen…
GO:0044446	intracellular organelle part	CC	0.781048	0.870466	gene_sam0001130.1;gene_sam0002470.1;gene_sam0003260.1;gene_sam0004490.1;gene_sam0004800.1;gene_sam0005160.1;gene_sam0013330.1;gene_sam0018740.1;gene_sam0018970.1;gene_sam0019650.1;gene_sam0019960.1;gene_sam0020910.1;gene_sam0021050.1;gene_sam0022100.1;gene_sam0022420.1;gene_sam0024100.1;gene_sam0024190.1;gene_sam0025330.1;gene_sam0026480.1;gene_sam0026740.1;gene_sam0026810.1;gene_sam0027670.1;gen…
GO:0016020	membrane	CC	0.786315	0.870466	gene_sam0000450.1;gene_sam0000620.1;gene_sam0000860.1;gene_sam0001130.1;gene_sam0001170.1;gene_sam0001580.1;gene_sam0002040.1;gene_sam0002280.1;gene_sam0002470.1;gene_sam0002620.1;gene_sam0003250.1;gene_sam0003400.1;gene_sam0003950.1;gene_sam0003960.1;gene_sam0004800.1;gene_sam0006120.1;gene_sam0006510.1;gene_sam0006890.1;gene_sam0008670.1;gene_sam0008870.1;gene_sam0010720.1;gene_sam0010830.1;gen…
GO:0019773	proteasome core complex, alpha-subunit complex	CC	0.789056	0.870466	gene_sam0014880.1
GO:0019898	extrinsic component of membrane	CC	0.789056	0.870466	gene_sam0002620.1
GO:0038201	TOR complex	CC	0.789056	0.870466	gene_sam0017140.1
GO:0042555	MCM complex	CC	0.789056	0.870466	gene_sam0046220.1
GO:0000123	histone acetyltransferase complex	CC	0.837346	0.905767	gene_sam0042540.1
GO:0000151	ubiquitin ligase complex	CC	0.837346	0.905767	gene_sam0056260.1
GO:0005759	mitochondrial matrix	CC	0.837346	0.905767	gene_sam0026740.1
GO:0031248	protein acetyltransferase complex	CC	0.837346	0.905767	gene_sam0042540.1
GO:1902493	acetyltransferase complex	CC	0.837346	0.905767	gene_sam0042540.1
GO:0005576	extracellular region	CC	0.844119	0.906534	gene_sam0031600.1;gene_sam0071000.1;gene_sam0089910.1
GO:0031966	mitochondrial membrane	CC	0.844577	0.906534	gene_sam0002470.1;gene_sam0018970.1;gene_sam0033570.1;gene_sam0062200.1;gene_sam0074840.1;gene_sam0094540.1
GO:0043227	membrane-bounded organelle	CC	0.882501	0.939981	gene_sam0001130.1;gene_sam0002470.1;gene_sam0003260.1;gene_sam0004800.1;gene_sam0005160.1;gene_sam0005920.1;gene_sam0005930.1;gene_sam0006380.1;gene_sam0007500.1;gene_sam0010640.1;gene_sam0012230.1;gene_sam0012890.1;gene_sam0013330.1;gene_sam0017580.1;gene_sam0018040.1;gene_sam0018740.1;gene_sam0018880.1;gene_sam0018970.1;gene_sam0019510.1;gene_sam0019600.1;gene_sam0019650.1;gene_sam0019960.1;gen…
GO:0043231	intracellular membrane-bounded organelle	CC	0.882501	0.939981	gene_sam0001130.1;gene_sam0002470.1;gene_sam0003260.1;gene_sam0004800.1;gene_sam0005160.1;gene_sam0005920.1;gene_sam0005930.1;gene_sam0006380.1;gene_sam0007500.1;gene_sam0010640.1;gene_sam0012230.1;gene_sam0012890.1;gene_sam0013330.1;gene_sam0017580.1;gene_sam0018040.1;gene_sam0018740.1;gene_sam0018880.1;gene_sam0018970.1;gene_sam0019510.1;gene_sam0019600.1;gene_sam0019650.1;gene_sam0019960.1;gen…
GO:0005681	spliceosomal complex	CC	0.903343	0.944365	gene_sam0019650.1
GO:0030176	integral component of endoplasmic reticulum membrane	CC	0.903343	0.944365	gene_sam0004800.1
GO:0031227	intrinsic component of endoplasmic reticulum membrane	CC	0.903343	0.944365	gene_sam0004800.1
GO:0090575	RNA polymerase II transcription factor complex	CC	0.903343	0.944365	gene_sam0051340.1
GO:0031300	intrinsic component of organelle membrane	CC	0.908489	0.944365	gene_sam0001130.1;gene_sam0004800.1;gene_sam0040400.1
GO:0031301	integral component of organelle membrane	CC	0.908489	0.944365	gene_sam0001130.1;gene_sam0004800.1;gene_sam0040400.1
GO:0005740	mitochondrial envelope	CC	0.910395	0.944365	gene_sam0002470.1;gene_sam0018970.1;gene_sam0033570.1;gene_sam0062200.1;gene_sam0074840.1;gene_sam0094540.1
GO:0005741	mitochondrial outer membrane	CC	0.925509	0.950841	gene_sam0018970.1
GO:0031968	organelle outer membrane	CC	0.925509	0.950841	gene_sam0018970.1
GO:0044429	mitochondrial part	CC	0.928317	0.950841	gene_sam0002470.1;gene_sam0018970.1;gene_sam0026740.1;gene_sam0033570.1;gene_sam0062200.1;gene_sam0074840.1;gene_sam0094540.1
GO:0031090	organelle membrane	CC	0.930319	0.950841	gene_sam0001130.1;gene_sam0002470.1;gene_sam0004800.1;gene_sam0018970.1;gene_sam0019960.1;gene_sam0028900.1;gene_sam0031090.1;gene_sam0033570.1;gene_sam0040400.1;gene_sam0044310.1;gene_sam0062200.1;gene_sam0074840.1;gene_sam0080160.1;gene_sam0081410.1;gene_sam0093530.1;gene_sam0093620.1;gene_sam0094540.1
GO:0005667	transcription factor complex	CC	0.942601	0.952884	gene_sam0051340.1
GO:0019867	outer membrane	CC	0.942601	0.952884	gene_sam0018970.1
GO:0044798	nuclear transcription factor complex	CC	0.942601	0.952884	gene_sam0051340.1
GO:0098588	bounding membrane of organelle	CC	0.949177	0.956055	gene_sam0004800.1;gene_sam0018970.1;gene_sam0019960.1;gene_sam0028900.1;gene_sam0031090.1;gene_sam0040400.1;gene_sam0044310.1;gene_sam0080160.1;gene_sam0081410.1;gene_sam0093530.1;gene_sam0093620.1
GO:0098805	whole membrane	CC	0.97856	0.982092	gene_sam0018970.1;gene_sam0028900.1;gene_sam0044310.1;gene_sam0080160.1
GO:0005575	cellular_component	CC	1	1	gene_sam0000450.1;gene_sam0000530.1;gene_sam0000620.1;gene_sam0000860.1;gene_sam0001130.1;gene_sam0001170.1;gene_sam0001580.1;gene_sam0001810.1;gene_sam0002040.1;gene_sam0002280.1;gene_sam0002470.1;gene_sam0002620.1;gene_sam0002790.1;gene_sam0003250.1;gene_sam0003260.1;gene_sam0003400.1;gene_sam0003540.1;gene_sam0003950.1;gene_sam0003960.1;gene_sam0004300.1;gene_sam0004490.1;gene_sam0004800.1;gen…
